# Supplementary material for: Global-Mode Analysis of Full-Disk Data from the Michelson Doppler Imager and the Helioseismic and Magnetic Imager
Source: Sol Phys. 2018 Jan 31;293(2):29. doi: 10.1007/s11207-017-1201-5 (PMC6566312; doi:10.1007/s11207-017-1201-5)
Supplement: Supplementary file 2 — (TAR 362.4 MB) [file 11207_2017_1201_MOESM2_ESM.tar › HMI/hmiv72d.8056]

   0  14 2093.4944    0.7474  0.3276 10.6680  0.0000  0.0725   0.1579   0.2106    0.3357   0.0000    -0.0000       0.00000       0.00000       0.00000       0.00000       0.00000       0.00000       0.00000       0.00000       0.00000       0.00000       0.00000
   0  19 2764.3340    3.3890  0.4369 12.1499  0.0000  0.0854   0.5841   0.2037    1.1297   0.0000    -0.0000       0.00000       0.00000       0.00000       0.00000       0.00000       0.00000       0.00000       0.00000       0.00000       0.00000       0.00000
   0  24 3439.5421    3.2695  1.9792 11.2371  0.0000  0.2339   0.4287   0.7557    5.9724   0.0000    -0.0000       0.00000       0.00000       0.00000       0.00000       0.00000       0.00000       0.00000       0.00000       0.00000       0.00000       0.00000
   1  11 1749.2343    0.4832  0.1749  9.9284  0.0000  0.1561   0.0923   0.0907    0.1518   0.0000   427.0662       30.8979       0.00000       0.00000       0.00000       0.00000       229.335       79.4115       0.00000       0.00000       0.00000       0.00000
   1  12 1885.1181    0.4924  0.3089 10.1568  0.0000  0.0548   0.0707   0.1514    0.1756   0.0000   415.1192      -10.0160       0.00000       0.00000       0.00000       0.00000       54.4090       36.0534       0.00000       0.00000       0.00000       0.00000
   1  13 2020.7794    0.6514  0.4478 10.1461  0.0000  0.0582   0.0710   0.1453    0.2309   0.0000   391.4275       38.9610       0.00000       0.00000       0.00000       0.00000       69.2258       42.1190       0.00000       0.00000       0.00000       0.00000
   1  14 2156.7331    0.9457  0.5331  8.5321  0.0000  0.1191   0.1082   0.1481    1.6916   0.0000   356.8381       61.5502       0.00000       0.00000       0.00000       0.00000       141.031       56.6405       0.00000       0.00000       0.00000       0.00000
   1  15 2291.8609    1.0123  1.0501 10.3583  0.0000  0.0965   0.0949   0.2847    0.8595   0.0000   328.3025       49.2722       0.00000       0.00000       0.00000       0.00000       118.023       70.1035       0.00000       0.00000       0.00000       0.00000
   1  18 2693.4708    2.7007  0.8817 12.0135  0.0000  0.0880   0.2497   0.2689    0.9647   0.0000   503.8653       116.162       0.00000       0.00000       0.00000       0.00000       132.202       59.3473       0.00000       0.00000       0.00000       0.00000
   1  19 2828.2216    3.0832  0.8308 12.5945  0.0000  0.0716   0.2539   0.2921    0.7915   0.0000   397.4226       44.2837       0.00000       0.00000       0.00000       0.00000       89.1083       47.9525       0.00000       0.00000       0.00000       0.00000
   1  23 3368.5708    3.6717  2.0452  7.2694  0.0000  0.1271   0.2490   0.3863  168.2559   0.0000   355.4363      -40.1752       0.00000       0.00000       0.00000       0.00000       164.516       86.3186       0.00000       0.00000       0.00000       0.00000
   1  24 3504.1900    2.8564  3.3809  4.2689  0.0000  0.1579   0.1420   0.5568 1000.0000   0.0000   335.1373       139.279       0.00000       0.00000       0.00000       0.00000       194.253       112.273       0.00000       0.00000       0.00000       0.00000
   2  10 1674.5551    0.2679  0.1345  9.9823  0.0000  0.0416   0.0496   0.0757    0.0926   0.0000   437.2674      -40.2069      -21.4519      0.544072       0.00000       0.00000       24.0227       26.2312       13.0925       6.75121       0.00000       0.00000
   2  12 1945.7302    0.4660  0.6928  9.9777  0.0000  0.0651   0.0382   0.1800    0.1990   0.0000   424.5499      -38.1684       33.4230       17.7110       0.00000       0.00000       46.2499       38.1151       23.2052       8.67523       0.00000       0.00000
   2  14 2217.5986    1.0118  0.7868 10.1758  0.0000  0.0619   0.0688   0.1642    0.5304   0.0000   403.2882       38.2869      -15.5456      -2.66262       0.00000       0.00000       47.7278       36.3492       22.2865       7.16366       0.00000       0.00000
   2  15 2352.2449    1.1334  0.7504 11.3339  0.0000  0.0620   0.0848   0.1928    0.2980   0.0000   437.5115      -26.3368       14.7780      -3.86977       0.00000       0.00000       44.1038       36.2603       22.9151       8.59871       0.00000       0.00000
   2  16 2485.8100    1.6898  1.3084  5.2831  0.0000  0.0783   0.0967   0.2403  178.8004   0.0000   472.1650       5.87132      -8.66847       13.7176       0.00000       0.00000       53.1570       42.8539       25.8412       9.32081       0.00000       0.00000
   2  19 2889.6671    3.4441  0.6265 12.2953  0.0000  0.0516   0.2487   0.1383    0.6316   0.0000   504.1257       16.5869      -21.8327       2.21603       0.00000       0.00000       41.2453       31.8559       17.7098       5.56234       0.00000       0.00000
   2  23 3430.7373    3.4053  2.3901  4.0186  0.0000  0.0953   0.1366   0.2957  135.5853   0.0000   367.1035       21.6928       55.4409       7.08854       0.00000       0.00000       72.8133       56.9970       34.3511       11.5436       0.00000       0.00000
   2  24 3566.8675    2.7108  3.7293 10.1533  0.0138  0.1234   0.0901   0.4159    0.9459   0.0000   384.5649       159.026       64.7477      -11.4184       0.00000       0.00000       90.2963       76.6383       42.9130       16.3530       0.00000       0.00000
   3  10 1729.0910    0.2484  0.1824 10.1102  0.0000  0.0375   0.0339   0.0845    0.0841   0.0000   455.7024       9.49104      -2.59440      -12.4702     -0.448849     -0.120212       15.6660       21.4579       11.7924       9.59403       3.24561       1.36302
   3  12 2001.2079    0.5970  0.3151 10.0049  0.0000  0.1279   0.0599   0.0819    0.1574   0.0000   427.9185       7.78837       1.88874      -10.8754       4.37549       2.12465       33.2364       49.4727       52.3289       9.50642       17.8042       4.76045
   3  14 2273.4773    1.0200  0.9208 10.5718  0.0000  0.0601   0.0575   0.1538    0.3223   0.0000   407.9124      -11.1288       20.2287      -4.35463      -13.4380       1.73438       28.2388       27.4237       22.1195       13.4043       6.22977       1.83208
   3  15 2407.6084    1.4247  0.7559 11.3155  0.0000  0.0474   0.0854   0.1468    0.2615   0.0000   422.4610       27.5611       9.04167       11.8555      -1.51013       1.84327       21.6882       23.7358       16.1514       10.0966       4.44345       1.52064
   3  19 2947.1312    3.4265  0.8641 12.5455  0.0000  0.0522   0.1875   0.1533    0.4822   0.0000   401.4110       66.6691       18.2967       4.08314       5.75651      0.399553       28.3582       25.6570       19.4795       10.2146       5.12988       1.32589
   3  20 3082.3786    3.7414  1.1560 11.1301 -0.0091  0.0618   0.1889   0.1676    6.2683   0.0000   471.8656       47.1786      -2.42385     -0.747477       9.48428      -1.07017       31.9689       29.1843       21.7196       14.6340       5.50628       1.71787
   3  21 3217.9114    3.4978  1.3158 12.5651  0.0000  0.0647   0.1673   0.2092    0.5820   0.0000   397.9895       33.2367      -11.8114       21.5598      -7.19205     -0.492105       36.2382       34.1853       23.3715       13.1861       5.57801       1.66411
   3  22 3353.5258    3.6076  1.8248  9.7341  0.0000  0.0661   0.1346   0.2126    4.2983   0.0000   417.8378       66.6552      -10.5738       3.18922       6.58284      0.343337       35.5466       33.2127       24.3034       13.6860       6.13012       1.76923
   3  23 3489.6305    2.8606  2.5345 11.5335  0.0018  0.0938   0.0976   0.2470    0.4079   0.0000   439.0314       23.9284      -10.7236      -6.26715      -14.9837      -3.33644       45.5735       44.7614       33.5670       19.8870       9.29057       2.81749
   3  24 3625.9925    2.3838  4.1883 10.4881  0.0000  0.1166   0.0617   0.3465    0.4019   0.0000   467.5573       26.5202       49.7771       32.7625      -4.81195      -7.75665       58.6975       58.2274       41.7865       23.4514       10.9900       3.41237
   4  10 1778.0103    0.3618  0.2389  9.9407  0.0000  0.0347   0.0340   0.0716    0.0801   0.0000   439.1809       11.6860       13.9020       7.11101       1.38916      -2.00563       9.46193       13.6064       10.5266       7.88002       3.88230       2.68383
   4  12 2051.6538    0.6806  0.6277  9.8849  0.0000  0.0462   0.0375   0.0945    0.1924   0.0000   449.7562       14.2753     -0.426386      -3.01714      -2.99349       5.36688       15.1631       16.7005       14.2098       10.3852       5.86843       3.25073
   4  13 2188.3130    0.8517  0.7347 10.1639  0.0000  0.0432   0.0441   0.1192    0.2872   0.0000   442.2142       6.87119       13.0133       3.77421      0.648129     -0.671974       15.2668       15.5074       14.8301       9.56124       6.21971       2.96230
   4  14 2324.2260    1.1710  0.9467 10.0559  0.0000  0.0539   0.0569   0.1318    0.6514   0.0000   447.7225      0.676430       18.2708       12.7698       2.56136       3.42493       20.4988       20.1694       18.0693       12.6495       7.79577       3.95412
   4  15 2458.4507    1.4351  1.1649 10.8025  0.0000  0.0602   0.0726   0.1665    0.6654   0.0000   422.6936       11.6501       19.7847       12.6703       5.45541      -3.29595       23.0294       26.6761       20.6636       14.5835       7.53009       4.37667
   4  17 2728.5632    2.4354  0.8649 12.4161  0.0070  0.0614   0.1252   0.1318    0.3486   0.0000   423.6681      -10.3696       26.7992       15.7264      -3.18701       4.08286       27.4300       28.9231       22.4068       14.3728       7.71033       3.84277
   4  18 2864.2129    3.2129  0.8615 11.9944  0.0000  0.0462   0.1563   0.1184    0.6459   0.0000   453.2717       52.6114       5.13091       1.71462      -7.24829    -0.0682788       19.0428       19.6864       15.3300       11.1362       6.25608       2.87670
   4  19 3000.1944    3.8688  0.7433 12.7693  0.0000  0.0406   0.1952   0.1004    0.3886   0.0000   430.6898       39.6582       19.7741       12.9842       5.90978      0.546531       15.7497       16.3833       13.1496       9.69747       6.08973       2.63695
   4  22 3408.1463    3.1203  1.8900 12.7675  0.0000  0.0752   0.1156   0.2151    0.2379   0.0000   400.8655       65.6404     -0.295931       10.3350       2.15237       5.02392       29.6633       31.6975       26.5816       17.9099       9.61367       5.62558
   4  23 3544.7552    2.6043  2.7726 11.9331  0.0000  0.0917   0.0853   0.2446    0.2597   0.0000   497.5835       17.2473      -45.8367       12.1722      -12.1690       5.77890       36.1239       38.8740       31.1559       21.5856       12.3655       6.07024
   4  25 3818.9767    1.8087  5.3990 10.8931  0.0000  0.1304   0.0429   0.3873    0.1762   0.0000   496.1293       57.9184       69.2837       19.3442      -15.6855       5.78285       48.6537       54.3506       42.5318       29.8407       17.8416       8.20764
   4  26 3956.7252    1.5597  7.9875 10.4145  0.0000  0.1720   0.0332   0.5001    0.1769   0.0000   501.4537      -4.02395       62.1070       33.1719      -24.2781      -2.72450       62.9412       69.2501       55.9126       40.5661       23.8334       11.5900
   5  10 1823.3325    0.3850  0.3361  9.9998  0.0000  0.0332   0.0271   0.0710    0.0824   0.0000   442.5878      -1.41227       11.0270       5.51659       3.53236      -3.37906       9.19438       9.10497       9.84498       6.57574       5.15347       3.23697
   5  11 1960.5549    0.5246  0.3346 10.3603  0.0000  0.0282   0.0365   0.0708    0.0865   0.0000   442.9411      -29.6684       9.50256     -0.980895       1.53817      -1.82296       8.77103       9.58597       8.28264       7.05956       4.08584       2.68335
   5  13 2235.3445    0.9364  0.7347 10.2985  0.0000  0.0408   0.0457   0.0969    0.2137   0.0000   413.8370      -10.0769       32.8856       11.1953      -6.99980      -7.32235       13.3429       14.4187       13.0704       9.21490       5.99599       3.46841
   5  15 2506.1238    1.7769  0.8279 10.9527  0.0000  0.0410   0.0758   0.1009    0.3560   0.0000   418.3295       24.3517       26.8757       1.89717      -3.28204       4.20702       12.3835       13.2231       12.6057       8.99347       6.66782       3.88707
   5  16 2641.3105    2.3499  0.8664 11.3123  0.0000  0.0382   0.1007   0.1102    0.4889   0.0000   437.9157       10.7083       36.3545       23.5302      -4.47719      -2.90521       13.7536       14.8065       12.8772       9.76920       5.84099       3.59635
   5  17 2777.4469    2.7573  0.9170 12.3168  0.0000  0.0456   0.1222   0.1158    0.3538   0.0000   421.2238      -15.2329       34.5881       1.72188      -10.6985       3.98068       13.4158       15.3159       13.3387       10.6183       6.97773       3.87493
   5  18 2913.7992    3.6396  0.9263 -3.3396  0.0000  0.0503   0.1474   0.1026 1000.0000   0.0000   446.4450       16.8176       5.08906      -1.24077      -3.26908      -1.71468       19.3503       22.6634       17.6463       12.4834       7.60474       3.82777
   5  19 3050.0743    3.6174  1.1504 11.5246  0.0000  0.0491   0.1495   0.1345    1.7873   0.0000   424.2834       44.8459       22.3482       7.79074     -0.705767      0.326750       14.0438       15.8375       14.7837       11.2703       7.31752       4.54815
   5  21 3322.8216    3.5355  1.6421 12.2510 -0.0093  0.0633   0.1215   0.1640    0.6169   0.0000   428.4033       10.7214       18.6711       7.04184      -17.0631      -3.80584       21.5136       21.8535       18.6895       15.5594       11.4149       6.73410
   5  22 3459.5512    2.8134  2.2862 11.9398  0.0000  0.0713   0.0840   0.2160    0.3314   0.0000   434.4824       49.5862       45.0157       22.2640       2.66800      -2.69553       22.6200       23.2198       20.5512       17.5630       12.0096       6.99463
   5  23 3596.7481    2.4905  3.3068 11.1598  0.0000  0.0869   0.0632   0.2406    0.3441   0.0000   431.2762       77.2282       30.8049       7.86703      -40.8456      -9.28231       27.3551       29.2808       26.1687       20.6344       14.7888       8.38965
   5  24 3734.0945    1.9985  4.9048 10.8962  0.0000  0.1152   0.0431   0.3102    0.1962   0.0000   369.2185       51.4538      -24.0195      -1.31629       11.6306    -0.0171588       36.2288       40.3591       35.7875       27.6059       18.2169       11.0681
   5  25 3871.9250    1.7194  6.9139 10.4559  0.0000  0.1421   0.0316   0.3892    0.1566   0.0000   464.4131      -14.2192      -33.0354       19.4777      -2.27649      -6.55906       41.7810       48.2408       42.9424       33.0865       22.3926       13.3356
   5  27 4147.9907    1.2034 10.2340 10.1924  0.0000  0.2009   0.0221   0.5565    0.1117   0.0000   412.5529      -15.6251       61.8709       102.825      -35.9008       15.1954       59.8874       65.8023       59.6515       48.8592       33.3462       20.1841
   6   9 1727.7838    0.2664  0.2981 10.0583  0.0000  0.0316   0.0202   0.0792    0.0652   0.0000   430.9620       10.0363       10.5587      -2.23244     -0.724076       4.73859       8.60478       9.87688       9.43205       8.11002       5.21389       3.05398
   6  11 2004.0236    0.5793  0.4678 10.0722  0.0000  0.0338   0.0300   0.0714    0.0999   0.0000   422.8754       3.88801      -1.58349       8.43712       8.39603      -2.28652       7.29048       10.1293       8.43110       7.04473       4.90285       3.31712
   6  12 2142.5144    0.8064  0.6498 10.3205  0.0000  0.0351   0.0365   0.0818    0.1428   0.0000   448.4522       13.9390       13.9735       11.4755       2.06900      -1.09841       8.99343       9.91659       9.05163       7.58746       6.33556       3.85343
   6  13 2279.7648    1.1274  0.8656 10.1177  0.0000  0.0427   0.0454   0.0867    0.2733   0.0000   446.8601       20.1981       25.4252      -4.54812      -3.13971       2.78145       11.6870       11.6090       11.6189       9.60881       6.95265       4.67943
   6  15 2551.1264    1.8677  0.8775 11.6819  0.0000  0.0392   0.0762   0.1006    0.2190   0.0000   458.1043    -0.0835681       18.1407       5.70588       3.88299      0.101157       10.5450       11.5650       10.9539       8.91004       6.49356       4.39689
   6  16 2687.0596    2.3629  0.9440 12.1927  0.0000  0.0398   0.0948   0.1132    0.2176   0.0000   448.2617       42.2167      -5.79457      -4.93798       4.45289       11.9463       10.5074       12.2787       11.7682       9.06927       6.53311       4.35934
   6  17 2823.8427    3.0121  0.8626 11.3511  0.0000  0.0348   0.1145   0.0884    0.4938   0.0000   416.3042      -6.17654       16.7939       10.2328      -7.75654       9.53530       9.94809       11.2417       10.2719       8.75320       5.77603       3.62775
   6  18 2960.7643    3.5774  0.9217 12.4804  0.0000  0.0392   0.1347   0.0947    0.3355   0.0000   433.4411       7.73572       4.27649       11.9836       6.09324      -2.17001       11.0855       12.8510       12.1154       9.29676       6.61515       4.08315
   6  19 3097.3797    3.9834  0.8253 13.1713  0.0000  0.0368   0.1634   0.0940    0.2448   0.0000   451.4111       30.8794      -9.83760      -7.96505       6.21331      -4.11369       10.0165       11.4184       10.1743       8.17814       6.09763       4.49449
   6  20 3234.1440    3.9814  1.2485 11.7117  0.0000  0.0440   0.1386   0.1296    1.0552   0.0000   429.6093       22.6046       12.4099      -1.37063       23.4908      -7.50820       11.9807       12.6065       11.2934       9.99767       7.57932       5.07322
   6  21 3371.1357    3.2790  2.0517 11.4819  0.0004  0.0631   0.0899   0.1626    0.5737   0.0000   446.2706       29.6096       5.94560      -16.5516      -17.5776      -4.06869       16.2439       17.6116       17.0418       13.6170       10.6575       7.22776
   6  22 3508.3568    2.8249  2.8029 11.3668 -0.0011  0.0739   0.0674   0.2102    0.3518   0.0000   451.9937       19.6462       23.9019      0.517914      -12.7101       3.04164       18.8670       21.6355       18.6720       16.7518       12.9788       8.52634
   6  23 3646.1341    2.3615  3.8735 10.9070  0.0000  0.0912   0.0493   0.2495    0.2525   0.0000   414.6144       60.6715       11.0553       29.8392       25.5414      -3.15307       23.8797       28.6777       25.1577       21.3451       15.2510       10.2258
   6  27 4199.2543    1.1378 12.3268 10.0984  0.0000  0.2157   0.0181   0.6092    0.0881   0.0000   515.8433       109.269       4.26983      -16.6881       15.5363       28.3968       52.9771       63.4712       58.2112       49.0235       36.4663       24.3573
   7   8 1627.5169    0.2495  0.1403 10.0363  0.0000  0.0207   0.0243   0.0482    0.0553   0.0000   433.1286       3.68904       9.16800      -5.12046      -1.28543       1.40356       4.49632       4.40400       4.66649       4.41784       3.12462       2.27426
   7   9 1767.6788    0.3077  0.2665 10.0523  0.0000  0.0270   0.0207   0.0495    0.0613   0.0000   439.5107      -3.31216       21.5709     -0.414469      -1.17475     -0.605642       5.37874       7.14462       5.92663       5.86614       4.51240       3.26849
   7  10 1906.8204    0.4685  0.3565 10.1591  0.0000  0.0280   0.0262   0.0586    0.0771   0.0000   435.9123      -4.29269       10.9214       11.7786       4.81122      -3.53947       6.04894       6.16008       7.20762       5.43425       4.69918       2.97932
   7  11 2045.7674    0.6030  0.5953 10.1770  0.0000  0.0329   0.0281   0.0890    0.1084   0.0000   424.7740       7.76001       14.4547       14.0115      -1.21382       1.03498       7.22217       8.88295       8.47701       8.61171       5.26132       3.69380
   7  12 2184.5781    0.8876  0.5621 10.4720  0.0000  0.0291   0.0385   0.0664    0.1249   0.0000   429.2120       12.8767       9.08948       11.8255       3.00198      -2.22262       7.09120       8.83903       7.78851       7.12097       5.01063       3.36971
   7  13 2322.2058    1.1802  0.8228 10.7295  0.0000  0.0351   0.0434   0.0876    0.1755   0.0000   428.2580     -0.884732       23.6583       3.25866      -8.19984       6.50856       7.73942       9.35479       9.44975       8.12714       5.76206       3.75842
   7  14 2458.1675    1.4532  0.9484 11.1933  0.0000  0.0412   0.0522   0.1053    0.1909   0.0000   437.9694      -6.12510       15.8458       4.31839     -0.592125       3.33256       9.76111       11.6743       11.4521       8.95744       7.00757       4.85205
   7  15 2594.3359    1.9263  0.9521 11.8891  0.0007  0.0402   0.0695   0.1027    0.1737   0.0000   434.0654      -3.87816       19.5320      0.299581      -7.60009      -3.61416       8.66224       11.1539       9.66928       8.04772       7.32607       4.86943
   7  16 2731.2074    2.5839  0.8920 11.9631  0.0000  0.0356   0.0905   0.0898    0.2388   0.0000   436.0596      -4.55041      -3.08506      -5.26406       1.29054       2.85379       7.53741       9.22407       8.13035       7.01089       6.36262       4.52689
   7  17 2868.4429    3.1692  0.8380 12.4790  0.0000  0.0332   0.1192   0.0905    0.2128   0.0000   437.8621       20.7926       23.2285       2.94417      -1.69096      0.199089       7.74894       9.46442       8.37061       7.42353       5.86709       3.92339
   7  18 3005.7576    3.6691  0.7793 13.1267  0.0000  0.0331   0.1415   0.0854    0.1905   0.0000   440.5294       29.3207       13.4790       9.52237      -7.72927      -8.66521       6.77754       7.97446       7.86214       6.88206       5.29039       3.91336
   7  19 3143.0396    3.7710  1.1311 12.9110  0.0000  0.0424   0.1245   0.1078    0.2502   0.0000   429.5033      -3.40073       26.4540       17.6479       3.08537      -6.67557       9.23765       11.7486       9.79275       9.30257       6.79097       5.13472
   7  20 3280.0105    3.6096  1.5716 12.3013  0.0000  0.0489   0.1040   0.1237    0.2925   0.0000   447.8423       22.9521       10.9423       17.1809      -7.20981      -6.59638       11.9023       13.1181       12.3804       10.9967       8.59536       6.14774
   7  21 3417.6021    2.9895  2.0334 12.5799  0.0000  0.0589   0.0840   0.1653    0.1747   0.0000   451.6678       2.94669      -13.9151      -10.9475       4.16908      -1.29780       13.2831       16.2604       15.4979       12.8980       10.2712       6.90130
   7  22 3555.4740    2.6619  3.0851 11.1169  0.0000  0.0704   0.0564   0.1832    0.2864   0.0000   432.9424       60.8495       25.0252       1.34892      -3.01381       7.25733       15.4385       17.8861       17.4572       15.0894       11.7990       8.40898
   7  23 3693.4725    2.2502  4.1698 11.0666  0.0000  0.0882   0.0427   0.2346    0.1792   0.0000   474.9417       14.0755      -8.25477       32.2261      -1.05663      -18.1229       19.2945       22.8481       21.4568       19.1128       14.7491       10.6889
   7  25 3970.7394    1.5570  7.4195 10.4030  0.0000  0.1332   0.0239   0.3629    0.1082   0.0000   422.9047       27.8844       106.844       22.2361       5.86962       18.8874       28.0084       33.9227       31.2436       28.1905       22.4229       15.7281
   7  26 4109.4848    1.2766  9.6975 10.1433 -0.0003  0.1634   0.0186   0.4519    0.0905   0.0000   403.5131       81.9010       34.1323       26.2346     -0.668386       13.7970       34.6404       42.9714       39.6138       35.0928       27.4322       20.1449
   8   9 1806.2281    0.3726  0.2693 10.1147  0.0000  0.0214   0.0228   0.0498    0.0623   0.0000   435.4421       5.75874       14.9199       5.92870      0.257330      -1.99319       5.49531       7.32745       7.54472       7.04549       4.72819       3.03334
   8  10 1946.0589    0.5153  0.4325 10.0513  0.0000  0.0290   0.0247   0.0615    0.0860   0.0000   435.9416      -4.72509       9.41718      -8.22446       3.54972      -3.09519       6.77301       6.11478       5.25825       6.23827       5.57636       3.42037
   8  11 2086.0796    0.6686  0.6346 10.0244  0.0000  0.0320   0.0267   0.0768    0.1103   0.0000   444.0995       1.13319       12.7314      -8.13290       4.37620     -0.480073       6.69365       8.11534       7.78993       6.71091       5.14032       3.83131
   8  12 2225.1084    0.9159  0.7579 10.4716  0.0000  0.0311   0.0341   0.0864    0.1277   0.0000   444.9710       17.1508       22.6465       9.26978      -7.35211      -4.41066       5.99672       6.82424       6.97587       6.14828       5.07396       3.64229
   8  13 2362.8803    1.3447  0.8329 11.0190  0.0000  0.0330   0.0468   0.0879    0.1631   0.0000   438.1167     -0.309854      -3.49134      -1.57644       4.77576      0.511450       6.65526       7.66010       7.20515       6.74346       5.43225       4.17181
   8  14 2499.5105    1.6514  0.9531 11.3471  0.0000  0.0411   0.0547   0.0900    0.1750   0.0000   429.9808       10.6955       9.14730      -9.24248      0.309637       2.79249       10.1634       14.4709       13.8695       12.1256       8.84696       5.59573
   8  15 2636.1163    2.1323  0.8806 11.8688  0.0000  0.0331   0.0733   0.0838    0.1736   0.0000   427.5275       3.00197       14.3542       9.49052     -0.818185       4.65522       6.39685       7.82674       7.52743       6.88450       5.49961       4.08677
   8  16 2773.8855    2.8296  0.7100 12.4822  0.0000  0.0295   0.1060   0.0747    0.1608   0.0000   429.8222       8.69487       9.06413       2.21415      -4.00175      -3.27360       6.19573       7.63195       7.52077       6.49713       4.89312       3.91530
   8  17 2911.6724    3.2565  0.7643 13.0099  0.0000  0.0317   0.1201   0.0839    0.1635   0.0000   429.3784       19.0815       6.41561       17.5793       1.85178       7.95838       7.30324       9.03924       8.52554       7.12280       5.49336       4.15030
   8  18 3049.3158    3.7585  0.8252 13.3185  0.0000  0.0324   0.1329   0.0817    0.1573   0.0000   444.8391      -2.77686       10.2598      -5.54258      -6.67568       2.92782       6.44998       7.20628       7.16875       6.81112       5.15911       4.13110
   8  19 3186.9049    3.7269  1.1196 13.4223  0.0000  0.0411   0.1213   0.1155    0.1857   0.0000   429.8206       18.1943       25.1206       2.50467     -0.273172       4.80279       9.22697       9.92454       9.11540       8.82161       7.17349       5.46589
   8  20 3324.4892    3.5491  1.5704 12.6799  0.0000  0.0442   0.0960   0.1278    0.1933   0.0000   435.7025       40.1081       1.58137       4.71896      -2.40978      -2.88345       8.96949       10.1552       10.2308       8.96093       7.72290       5.82286
   8  21 3462.6174    2.8318  2.0250 12.4610  0.0000  0.0567   0.0701   0.1492    0.1455   0.0000   460.5922       21.2379       2.83927       13.7012     0.0760289       3.79710       10.8738       13.5500       12.8108       11.7307       9.22196       7.08294
   8  22 3601.2030    2.4181  3.3052 11.6391  0.0000  0.0707   0.0492   0.1965    0.1344   0.0000   423.0879      0.802321      -19.6979       2.68835      -12.8645      -15.7038       14.0668       17.2146       16.6183       14.8719       12.3607       8.52597
   8  23 3739.7521    2.0884  5.1290 10.8012  0.0000  0.0924   0.0333   0.2467    0.1433   0.0000   448.1355       33.1741       29.3999      -13.8512      -8.14991       2.51377       17.1361       21.8609       20.5940       18.1325       15.2881       11.6472
   8  24 3878.5651    1.7070  6.2703 10.6838  0.0000  0.1062   0.0260   0.3012    0.1032   0.0000   453.1794       24.2579       28.0047       16.6152       21.8509       10.5634       21.3369       25.8250       24.6370       22.6994       18.3104       13.4788
   8  25 4017.6232    1.4518  7.9592 10.4674  0.0000  0.1288   0.0213   0.3762    0.0866   0.0000   389.6657      -5.75176       41.4878      -1.71276      0.318490      -2.40260       25.7815       31.5602       30.5019       26.9748       22.2229       16.5140
   8  26 4157.0404    1.2281 10.4855 10.0816  0.0028  0.1622   0.0165   0.4443    0.0790   0.0000   451.8659      -62.1720       35.7556       7.24908      0.249828      -14.1122       30.9971       38.7572       37.4025       33.7085       26.8509       20.5121
   8  27 4296.2656    1.0278 13.3930 10.0867  0.0000  0.2094   0.0144   0.5960    0.0656   0.0000   423.2935      -29.9655       11.7246       60.0095      -8.27367      -12.0085       40.0895       49.3573       47.8888       43.2300       35.3791       26.8995
   8  28 4436.2069    0.8331 15.1851 10.0533  0.0000  0.2606   0.0129   0.7442    0.0597   0.0000   479.7432      -2.80543       54.0709      -61.7444       42.1544       26.7433       48.7663       60.6982       59.5479       54.2051       42.5052       32.7257
   9   9 1843.6236    0.3932  0.3695 10.1568  0.0000  0.0242   0.0209   0.0647    0.0630   0.0000   442.4783     -0.644936       6.52552      0.892876    -0.0440424      -3.34874       4.46073       5.24486       5.27416       4.92188       3.76441       2.92958
   9  10 1984.2537    0.6002  0.4157 10.1794  0.0000  0.0247   0.0272   0.0536    0.0901   0.0000   438.1855      -2.01280       24.6257      -3.09302      -2.76949       2.70072       4.06472       5.18925       5.19700       4.45326       3.79154       3.11691
   9  11 2125.1255    0.7577  0.5848 10.3861  0.0000  0.0282   0.0297   0.0655    0.1030   0.0000   438.1077      -8.78552       11.3883      -5.78569       7.86523       3.65316       5.40299       6.76739       6.02768       5.63971       4.55461       4.12798
   9  12 2264.5432    1.0073  0.9088 10.5455  0.0000  0.0338   0.0323   0.0849    0.1487   0.0000   442.5102       2.60458       8.20391       4.40511      -3.73624      -3.15083       6.64063       8.02655       7.38570       6.79403       5.89166       4.68541
   9  13 2402.3472    1.3309  0.9281 11.2711  0.0000  0.0346   0.0438   0.0895    0.1332   0.0000   437.4809       9.76768       18.3034      -1.69111      -6.32037       9.00596       7.06318       8.44452       8.35037       7.10433       5.74343       4.64453
   9  14 2539.5994    1.8196  0.9292 11.4871  0.0000  0.0330   0.0583   0.0858    0.1874   0.0000   446.4465       11.8601       28.0242       2.21672      0.862757       1.42010       5.74269       6.49597       7.37311       6.64619       5.44924       4.11447
   9  15 2677.1043    2.3038  0.8658 12.0190  0.0000  0.0295   0.0757   0.0872    0.1638   0.0000   439.7559      -7.36296       17.4605       6.24211       4.34338       3.61373       5.46554       6.97596       6.82509       6.41016       5.19813       3.70862
   9  16 2815.2388    2.8519  0.9343 12.5862  0.0000  0.0359   0.0878   0.0823    0.1674   0.0000   439.4795      0.653362       12.3849       8.23027       1.25233       1.84198       6.31847       7.53556       7.20341       7.06091       5.71434       4.49424
   9  17 2953.6118    3.6367  0.8102 12.5933  0.0000  0.0289   0.1183   0.0722    0.1989   0.0000   434.4430       24.2053       11.0789       8.68040      -1.04340      -6.34724       5.12561       6.13077       6.31926       5.37070       4.62097       3.94355
   9  18 3091.5958    3.7830  0.8581 13.3116  0.0000  0.0328   0.1260   0.0809    0.1523   0.0000   438.1520       15.9520       10.8872       9.38432      -3.37878     -0.569785       7.01719       8.07007       7.65746       6.92420       5.79500       4.69722
   9  19 3229.6860    3.7566  1.1751 13.1248  0.0000  0.0379   0.1115   0.1030    0.2002   0.0000   444.2837       26.1537       17.1395       6.42091      -7.27329      -2.61399       7.04287       8.69353       8.59244       7.54671       6.53328       4.78615
   9  20 3367.8628    3.2127  1.8746 12.5434  0.0000  0.0500   0.0756   0.1286    0.1385   0.0000   441.5079       20.3890       16.0971       3.66158      -15.6083      -4.50059       8.01662       10.0968       10.0330       8.69798       8.05327       6.40088
   9  21 3506.4333    2.7488  2.6220 12.1592  0.0000  0.0578   0.0567   0.1636    0.1104   0.0000   432.9389       42.0603       30.5063      -3.84098     -0.527419       7.28379       10.0303       12.3247       12.0382       11.0131       9.55934       7.33207
   9  22 3645.3203    2.2907  3.5321 11.5942  0.0000  0.0709   0.0426   0.1880    0.1047   0.0000   424.3538       39.5161       24.0259       14.5290       7.24497       1.47830       12.0861       14.4504       14.3682       13.3534       11.5210       8.85422
   9  23 3784.4905    1.9112  5.2274 11.1069  0.0000  0.0889   0.0299   0.2496    0.0927   0.0000   445.6410       32.6993      -1.70658       5.72989       8.60709       14.5397       15.7830       18.7832       18.9007       17.5820       14.5389       11.5458
   9  24 3923.7979    1.6075  6.9719 10.5959  0.0000  0.1089   0.0227   0.2965    0.0883   0.0000   443.1476      -6.97571       34.2733       43.9168       1.04629      -49.4647       18.9913       23.1475       23.3725       21.1249       17.8517       14.0388
   9  25 4063.5097    1.3247  9.4639 10.4146  0.0000  0.1395   0.0173   0.4028    0.0668   0.0000   468.6555       23.5658      -7.70487       11.5359       16.8473       15.8996       23.5124       29.1895       29.2555       27.2934       22.2150       17.7358
   9  26 4203.2598    1.1293 10.0079 10.3016  0.0000  0.1547   0.0156   0.4411    0.0648   0.0000   429.3553       15.2496       3.58817      -27.2918      -17.6711       12.0575       26.3024       31.4664       33.5732       29.7374       25.0809       19.5880
   9  27 4343.5000    0.9238 13.6070 10.1875  0.0000  0.2150   0.0132   0.6087    0.0562   0.0000   463.9992       27.9103       94.7942      -1.14044      -34.3036      -3.44490       36.0789       45.9578       44.3363       42.6376       34.3362       27.6132
   9  28 4483.8477    0.8061 16.1567 10.0759  0.0002  0.2545   0.0112   0.7513    0.0509   0.0000   409.6867      -93.2851       16.2703       48.7557      -37.4277      -13.9811       42.2656       52.6414       53.2917       48.5178       41.2133       32.5388
  10   8 1737.8164    0.2820  0.2540 10.0735  0.0000  0.0226   0.0171   0.0490    0.0483   0.0000   439.2199       1.65221       11.6859       1.13784     -0.576843      0.657108       4.53746       6.01278       6.15266       5.51340       3.97898       2.61393
  10   9 1880.0120    0.4377  0.3760 10.2246  0.0000  0.0225   0.0217   0.0588    0.0599   0.0000   431.3600     -0.254638       13.0090       1.10730       1.64732      -1.87357       3.61568       3.92511       4.16505       4.28497       3.72998       2.66846
  10  10 2021.5021    0.6170  0.5124 10.1348  0.0000  0.0244   0.0257   0.0635    0.0848   0.0000   439.3109      -3.35133       7.77537       3.55679      -1.46738      -1.75100       4.24850       4.36570       4.17378       4.77627       4.09455       2.85742
  10  11 2162.9373    0.7737  0.6451 10.7031  0.0000  0.0304   0.0293   0.0778    0.0972   0.0000   436.0260       2.02731       11.1735       10.8771      -1.59811     -0.268631       5.75233       7.08102       7.15824       6.52165       5.27368       4.35879
  10  12 2302.8518    1.1011  0.8656 10.8342  0.0000  0.0322   0.0359   0.0865    0.1392   0.0000   438.2790       5.67501       6.93962       1.68280     -0.707365       4.50309       4.77288       5.49089       5.93506       5.59572       4.64560       3.97002
  10  13 2440.8430    1.5232  0.8970 11.2692  0.0000  0.0295   0.0469   0.0859    0.1358   0.0000   440.5786     -0.948563       19.1223       9.12747      -15.9784     -0.999956       4.94678       6.18392       6.05930       5.81824       4.99210       3.90019
  10  14 2578.6641    1.8961  1.0196 11.6247  0.0000  0.0321   0.0553   0.0898    0.1602   0.0000   437.0200       17.2000       10.7691      -2.34318       7.77061      -1.23013       5.19073       6.82860       6.88510       6.69462       5.28891       4.33422
  10  15 2717.0458    2.4405  0.8555 12.1707 -0.0008  0.0294   0.0748   0.0769    0.1414   0.0000   440.9314       5.40059       18.2879      -8.97993      -1.80952      -5.25530       4.52806       5.97265       5.75451       5.57783       4.79303       3.62861
  10  16 2855.8149    3.2239  0.8573 12.8239  0.0000  0.0298   0.1008   0.0796    0.1451   0.0000   434.7073       7.89039       12.2503       11.0650       1.59322       9.30153       5.17515       6.52520       6.52848       6.03165       5.29646       3.76105
  10  17 2994.5685    3.5437  0.9402 12.7193  0.0000  0.0309   0.1030   0.0788    0.1785   0.0000   445.8792       1.14614       7.40856      0.335796       4.72841      -6.94935       5.09386       6.36695       5.78003       5.54951       4.96303       4.20748
  10  18 3133.0037    3.6642  1.1085 13.2425  0.0000  0.0355   0.1049   0.0930    0.1622   0.0000   432.2756       14.1263       17.1173       13.6967      -7.52792       9.25131       5.57833       6.67414       6.71069       6.13356       5.66935       4.43981
  10  19 3271.4269    3.5075  1.3469 12.9493  0.0000  0.0398   0.0916   0.1032    0.1606   0.0000   439.1936       22.0838       8.82330      0.492962      0.204885       3.12022       6.09101       7.86488       7.66104       7.31042       6.15270       4.81498
  10  20 3410.2386    2.9664  2.0396 12.6046  0.0000  0.0491   0.0662   0.1369    0.1100   0.0000   442.9347       32.6090       15.3845       9.07253       9.83451      -1.35349       8.03463       10.1025       10.1946       9.49071       8.08444       6.44823
  10  21 3549.2528    2.6800  3.0267 11.7355  0.0000  0.0576   0.0477   0.1622    0.1004   0.0000   433.4350       39.4913       7.75019      -1.03078       16.3744      -14.1288       9.46077       11.2390       10.7037       10.4389       9.34650       7.57411
  10  22 3688.6889    2.0958  4.1794 11.5301  0.0000  0.0769   0.0346   0.1995    0.0795   0.0000   416.9488       6.67733      -9.91759       5.02711       26.8340      -1.79979       11.8924       14.7652       14.8530       14.0540       12.0170       9.89633
  10  23 3828.3781    1.8144  5.5271 11.0212  0.0000  0.0899   0.0266   0.2447    0.0778   0.0000   454.6769       36.7408      -22.4352       12.4359      -2.68710      -17.1538       14.0581       17.3363       17.4024       16.4402       14.0966       11.6262
  10  24 3967.9213    1.4961  7.5861 10.5450  0.0000  0.1087   0.0194   0.3208    0.0713   0.0000   457.6391       15.3586       26.2853      -6.29961      -31.5648       16.7768       16.8854       21.3686       21.0717       20.5853       17.7296       13.9582
  10  25 4107.8419    1.2803  9.8735 10.2484  0.0000  0.1355   0.0155   0.3937    0.0652   0.0000   414.0998       11.6272       3.44408       12.7979       9.60806     -0.739511       20.5798       26.1733       25.8623       24.7289       20.9695       17.3266
  10  26 4247.8403    1.0886 11.9588 10.1539  0.0000  0.1678   0.0136   0.4721    0.0581   0.0000   401.0954       106.722       28.7125      -13.5008      -22.0516      -23.1452       25.8142       32.0654       32.6757       30.6973       26.5894       21.7246
  11   7 1627.1097    0.2376  0.1500 10.0931  0.0000  0.0145   0.0176   0.0359    0.0424   0.0000   435.0732      -2.91109       10.8993       4.22554      0.773142       1.53951       2.31033       3.04841       2.74335       2.79270       2.43616       2.05096
  11   9 1915.4333    0.5078  0.3870 10.1079  0.0000  0.0224   0.0218   0.0465    0.0664   0.0000   441.8783      0.943071       15.0960       2.74047      -3.74076       3.34159       3.03779       3.79782       3.85277       3.90453       3.41844       2.62911
  11  10 2057.9634    0.6569  0.4809 10.4659  0.0000  0.0244   0.0265   0.0550    0.0765   0.0000   438.1559       2.48906       12.0457       3.72361      -1.49935       3.56655       3.60073       4.74255       4.67360       4.13432       3.61591       3.08122
  11  11 2199.8176    0.8813  0.6639 10.6214  0.0000  0.0258   0.0299   0.0663    0.0983   0.0000   442.5372      -4.93198       14.8985      -1.34693       1.32452      0.167250       3.71800       4.41961       4.30438       4.53115       4.04015       3.36895
  11  12 2340.0625    1.2188  0.8990 10.7990  0.0000  0.0306   0.0358   0.0791    0.1499   0.0000   439.3294       10.6672       17.7599       2.51594      -2.60582       3.56513       4.45836       5.82091       5.47591       5.37771       4.62077       3.85397
  11  13 2478.5088    1.6942  0.8809 11.2002  0.0000  0.0289   0.0485   0.0710    0.1782   0.0000   427.9762       12.6418       3.95401      -2.22646       2.91009     -0.931758       4.32008       5.30717       5.25092       5.40227       4.53665       3.64785
  11  14 2616.9095    2.0583  0.9138 12.2798  0.0010  0.0311   0.0613   0.0831    0.1239   0.0000   437.2706       5.63155       11.2816      -7.23448      -4.71407       1.31949       5.03559       5.82440       5.71991       5.63717       5.04967       4.06387
  11  15 2756.2133    2.6316  0.8300 12.2777  0.0000  0.0276   0.0775   0.0697    0.1422   0.0000   433.8090       7.56463       2.13901       12.3442      0.598237      0.357957       4.21327       5.61451       5.81451       5.57792       4.65330       3.63007
  11  16 2895.4874    3.1822  0.9017 12.5478  0.0000  0.0285   0.0909   0.0756    0.1625   0.0000   440.3326       9.79433      -3.85779       5.45890       1.31121      -3.64060       4.13782       5.27600       5.52832       5.01320       4.42366       3.69868
  11  17 3034.6705    3.7348  0.9651 13.2146  0.0000  0.0307   0.1084   0.0831    0.1428   0.0000   442.3533       2.11608       12.4468       6.15817      0.441261       9.23186       4.79762       5.66170       5.79485       5.45189       4.70070       4.08073
  11  18 3173.5619    3.7708  1.0260 13.3911  0.0000  0.0313   0.1074   0.0904    0.1441   0.0000   445.3693       5.56939      0.978900      -6.87463       6.57567       3.04651       4.58094       5.94228       5.90572       5.88995       4.82013       3.98443
  11  19 3312.4159    3.4219  1.4361 12.7823  0.0000  0.0384   0.0819   0.0991    0.1512   0.0000   436.3028       19.0267       17.2771       3.25565       9.47303      -5.78057       5.64736       7.02132       6.83516       6.48761       5.81675       4.92506
  11  20 3451.7560    2.8876  2.4187 12.0926  0.0000  0.0511   0.0540   0.1299    0.1079   0.0000   434.1778       20.3656       7.02917       5.67392       13.9980       7.21746       7.31724       9.14179       9.12967       8.70798       7.72070       6.51297
  11  21 3591.3516    2.4026  2.9902 11.8924  0.0000  0.0593   0.0420   0.1511    0.0854   0.0000   442.7942       9.19364       4.78044       10.5407       2.70503      -8.73735       8.63225       10.2303       10.4876       10.0051       9.21239       7.59086
  11  22 3730.9659    2.0042  4.7443 11.3336 -0.0014  0.0769   0.0295   0.2083    0.0712   0.0000   437.4840       50.5253       37.8224      -3.42021       17.8567       24.8585       11.3671       13.9449       14.5201       14.3067       12.0651       9.95019
  11  23 3871.2132    1.7410  6.3523 10.8124  0.0000  0.0918   0.0226   0.2530    0.0699   0.0000   440.8212       26.4305      -14.6683       26.8788       15.3512       2.63850       12.7568       16.2970       16.5330       16.0677       13.8564       11.5178
  11  24 4011.2277    1.4241  7.8417 10.6111  0.0000  0.1131   0.0181   0.3056    0.0641   0.0000   444.7623       57.5692       21.1751      -24.4715      -20.8144       24.5536       16.0781       19.7972       20.0566       19.5291       17.1376       14.5287
  11  25 4151.6170    1.1972 10.0523 10.3175  0.0000  0.1398   0.0143   0.3868    0.0568   0.0000   456.7968      -13.6514       44.6585      -2.48612       2.66987      -13.1206       18.5084       24.5869       24.7385       23.9084       20.5911       17.1738
  11  26 4292.0425    1.0161 12.6444 10.2034  0.0000  0.1710   0.0123   0.4954    0.0507   0.0000   414.4562      -14.4347      -12.4284      -4.24720       38.5901      -2.53890       23.3892       29.6346       30.5625       28.9993       25.4854       21.4876
  12   7 1660.2472    0.2553  0.1843  9.9965  0.0000  0.0152   0.0169   0.0373    0.0416   0.0000   433.5743      0.945268       9.84281       4.22973      -3.44254      -2.07056       1.86226       3.01289       2.92815       3.22819       2.61029       2.84415
  12   8 1805.7840    0.3495  0.3155 10.0442  0.0000  0.0287   0.0169   0.0490    0.0541   0.0000   434.2543     -0.217677       14.4600   -0.00537332      -4.71916      -1.18076       4.92340       6.90607       6.96030       6.32829       5.11303       4.25435
  12   9 1949.9831    0.5273  0.4305 10.1964  0.0000  0.0294   0.0229   0.0597    0.0645   0.0000   437.4221       8.73412       10.8842      -2.46562      -3.43908       4.73604       4.86346       6.51659       6.82228       6.67129       5.71949       4.10308
  12  10 2093.6520    0.7100  0.5208 10.3298  0.0000  0.0228   0.0253   0.0523    0.0812   0.0000   442.7682      0.696459       6.44045       4.38993       1.36187      -1.37700       2.88314       3.49278       3.94814       3.43859       3.27911       2.77451
  12  11 2235.8625    0.9398  0.7990 10.6925  0.0000  0.0268   0.0293   0.0731    0.1048   0.0000   433.1800       1.28997       9.70880       5.08956      -3.82381      -4.25200       3.53236       4.33231       4.66904       4.80580       3.86372       3.43591
  12  12 2376.3476    1.2862  0.8017 11.2869  0.0000  0.0276   0.0388   0.0675    0.1148   0.0000   441.1406       2.22388       18.1760       7.44747      0.219773      -2.41545       3.85025       4.80534       4.97706       4.89010       4.01415       3.65334
  12  13 2515.4955    1.6989  0.8993 11.6402  0.0000  0.0303   0.0486   0.0766    0.1382   0.0000   440.3838      -1.32942       21.7030       9.73186      -4.51602      -3.55811       3.70873       4.83108       5.05898       4.80790       4.56510       3.65606
  12  14 2654.6362    2.1771  0.8877 12.0200  0.0000  0.0284   0.0611   0.0746    0.1450   0.0000   436.8971       3.22804       1.15309       7.87986       4.85060      -9.99317       3.87602       5.14853       5.26179       4.92469       4.10293       3.58871
  12  15 2794.5728    2.7832  0.8202 12.7095  0.0000  0.0278   0.0827   0.0647    0.1322   0.0000   436.5026       7.20529       17.7951       10.8225       3.00021      0.432106       3.57804       4.67778       4.56986       4.62462       4.13429       3.50802
  12  16 2934.4237    3.4894  0.8261 12.9416  0.0000  0.0260   0.0988   0.0631    0.1270   0.0000   433.8928       13.3204       13.3852       6.63847      -2.05691      -3.84962       3.71123       4.25070       4.30268       3.99308       3.86895       3.48823
  12  17 3073.9578    3.7974  0.8588 13.4435  0.0000  0.0266   0.1103   0.0720    0.1187   0.0000   438.7901       10.1732       15.0268      0.899687      -2.45701       2.76388       3.60069       4.56669       4.31429       4.46933       4.09854       3.50012
  12  18 3213.3883    3.6687  1.0209 13.2519  0.0000  0.0312   0.0962   0.0766    0.1407   0.0000   436.4569       22.4504       25.4865       7.99974      -6.17386     0.0283525       4.11605       5.39692       5.47817       5.22578       4.89226       3.88002
  12  19 3352.8093    3.1901  1.6309 13.0108  0.0000  0.0413   0.0723   0.1081    0.1081   0.0000   438.7333       15.1349       7.84183       4.81035      -2.37272       1.03582       5.80363       7.30589       7.15301       6.96135       6.19066       5.36403
  12  20 3492.5407    2.7702  2.4776 12.3695  0.0004  0.0507   0.0520   0.1368    0.0880   0.0000   436.1570       23.3505       10.7121      0.945431      -5.98347       9.93678       7.26276       9.38582       9.56850       9.65602       8.27608       7.08913
  12  21 3632.6769    2.3002  3.5034 11.7309  0.0000  0.0613   0.0363   0.1652    0.0735   0.0000   433.4872       16.8563       30.2626       1.55103       3.62653      -5.59433       7.96377       10.4122       10.2815       9.78760       9.16631       7.61455
  12  22 3772.6009    1.9245  5.0675 11.1916  0.0000  0.0776   0.0259   0.2052    0.0664   0.0000   445.2802       23.4053       16.5996      -1.20492       12.9316      -1.26384       10.0435       12.3869       12.9557       12.2988       11.5150       9.62546
  12  23 3913.1322    1.5972  6.8156 10.8135  0.0000  0.0943   0.0198   0.2591    0.0608   0.0000   452.4538       14.8898      -2.38481      -6.29629       30.4068      -9.54447       12.1851       15.2215       15.8934       15.6888       14.2194       11.7350
  12  24 4053.6901    1.3516  8.1688 10.6695  0.0000  0.1112   0.0165   0.3069    0.0536   0.0000   430.8546      -29.2680       20.0489       14.8243       14.7145      -1.02829       14.2723       18.0365       18.9454       18.7503       16.2794       14.0534
  12  25 4194.4310    1.1368 10.9640 10.3758 -0.0008  0.1440   0.0136   0.4028    0.0517   0.0000   429.9685       40.2134       6.51985       6.50872       15.6456      -23.4521       18.6854       23.2387       23.9705       23.1012       20.8450       18.1185
  13   6 1541.0875    0.1524  0.1378 10.0497  0.0000  0.0227   0.0126   0.0398    0.0365   0.0000   435.7977       1.53345       13.6017      -9.01394     -0.220963       8.81186       2.56922       2.82826       2.89590       3.10344       2.97880       3.16656
  13   8 1838.6480    0.4340  0.2659 10.0430  0.0000  0.0151   0.0200   0.0348    0.0504   0.0000   439.2157       3.00809       12.8506       1.31268      0.248606     -0.216406       1.92264       2.71886       2.71540       2.76769       2.39548       1.85134
  13   9 1983.7850    0.5476  0.5461 10.1792  0.0000  0.0231   0.0193   0.0644    0.0687   0.0000   434.1026      0.878852       14.6413      -2.09189       3.23683      -2.03439       2.78765       3.28790       3.37881       3.80884       3.14452       2.63410
  13  10 2128.5053    0.7408  0.5866 10.4951  0.0000  0.0228   0.0243   0.0565    0.0787   0.0000   438.6861      -4.52505       17.0616      -3.82266       4.43647     -0.939240       3.03194       3.85596       3.81171       3.51162       3.30867       2.92194
  13  11 2271.1511    1.1227  0.6942 10.6971  0.0000  0.0242   0.0337   0.0600    0.1101   0.0000   437.5936      -3.72112       5.24036      -2.52996      -4.10097      -4.87983       3.29046       3.87124       3.93345       4.00853       3.67955       3.12747
  13  12 2411.8588    1.3935  0.9846 11.0085  0.0000  0.0280   0.0359   0.0767    0.1399   0.0000   440.0735       6.38668       7.71591      -4.91514       3.75410      -1.04982       3.45114       4.26791       4.36002       4.49801       4.02904       3.50639
  13  13 2551.7516    1.9375  0.9175 11.7780  0.0000  0.0280   0.0542   0.0765    0.1378   0.0000   435.3084      0.229095       10.7015       5.77433      -2.02436     -0.848100       3.23047       4.40518       4.21776       4.26993       3.77414       3.34267
  13  14 2691.7201    2.4404  0.7970 12.4193 -0.0004  0.0249   0.0710   0.0662    0.1232   0.0000   436.0419       2.80856       8.80481       4.68508      -4.12505       1.99037       3.15143       3.68127       4.18548       4.00786       3.64705       3.14172
  13  15 2832.1964    2.9024  0.7951 12.8859  0.0000  0.0257   0.0845   0.0645    0.1264   0.0000   440.8605       13.8432       24.0440       3.80278       7.58334      -4.54928       3.58892       4.31982       4.56580       4.28715       3.95410       3.56680
  13  16 2972.6840    3.4648  0.8269 13.1404  0.0000  0.0252   0.0969   0.0681    0.1260   0.0000   440.5572       10.7538       6.77931       7.38465      -4.46533       6.61868       3.33095       4.23483       4.40623       4.16976       3.72385       3.11288
  13  17 3112.6410    3.9047  0.9821 13.2199  0.0000  0.0275   0.1023   0.0744    0.1443   0.0000   439.3829       19.7407       9.62350     -0.602484      -1.14778      -5.11682       3.65985       4.56688       4.64456       4.54469       4.04419       3.69924
  13  18 3252.5167    3.4643  1.3737 13.1883  0.0000  0.0357   0.0798   0.0948    0.1223   0.0000   443.6427       9.56690       1.49566       5.72185      -13.0062       3.02160       4.48109       5.78304       5.82604       6.14516       5.27356       4.53258
  13  19 3392.5519    3.0978  1.8655 12.5527  0.0000  0.0406   0.0603   0.1081    0.1015   0.0000   432.3570       18.9728       5.47813       21.4569       6.61036      -1.64063       5.03337       6.56704       6.56851       6.51267       5.90532       5.19131
  13  20 3532.8292    2.5765  2.6506 12.2952  0.0000  0.0534   0.0456   0.1308    0.0780   0.0000   440.4239       27.5245       9.87437       7.42849       2.96193       4.47700       6.24170       7.86651       8.54007       8.15996       7.52444       6.49674
  13  21 3673.2750    2.2149  4.2289 11.3673 -0.0008  0.0628   0.0294   0.1760    0.0670   0.0000   435.2809       11.6885      -2.63159       10.0401      -11.4938     -0.528198       7.67695       9.80260       9.80487       10.2625       9.13418       7.78007
  13  22 3813.9340    1.7487  5.8787 11.1179  0.0000  0.0824   0.0217   0.2274    0.0555   0.0000   433.0980       22.2877       33.7178       8.68006       8.86220      -1.28838       9.84333       12.7189       13.0035       13.1358       11.8636       10.3133
  13  23 3954.6175    1.4928  6.8842 10.9353 -0.0002  0.0947   0.0187   0.2674    0.0529   0.0000   438.3716       55.5349       8.02627       22.7093       15.4084      -12.1105       11.2441       14.0396       14.5766       14.4873       13.7644       11.5067
  13  24 4095.5774    1.2724  9.5864 10.5780  0.0000  0.1209   0.0146   0.3507    0.0492   0.0000   433.1498      -5.65758      -23.1724       25.4477       11.2263      -21.6342       14.1623       18.3088       18.8575       18.7666       17.1094       14.7267
  13  25 4236.8436    1.0595 11.0599 10.3627  0.0000  0.1447   0.0124   0.4063    0.0477   0.0000   463.6841       59.6323      -5.83909       35.9309       20.9607       2.89824       16.8771       21.9083       22.7320       22.0770       20.4025       17.7428
  13  26 4378.3546    0.9011 14.3509 10.2295 -0.0011  0.1902   0.0104   0.5329    0.0430   0.0000   442.5460       7.71278      -11.9751       21.5694       31.9885      -21.7372       22.8996       28.7112       30.0743       29.8153       26.9558       23.8274
  13  28 4661.3692    0.5976 19.3320 10.0678  0.0000  0.3137   0.0071   0.8362    0.0315   0.0000   385.8909       56.2027       89.8722       20.8087      -19.0563      -2.62311       35.8905       46.3841       48.4279       48.3853       43.8319       37.9303
  14   6 1571.5583    0.1925  0.1308 10.1067  0.0000  0.0170   0.0156   0.0336    0.0354   0.0000   438.2422      0.587226       14.3696      0.342524      -1.31743      -3.59659       2.40405       2.68162       2.48273       2.32680       2.40519       2.22469
  14   8 1870.8219    0.4241  0.4054 10.1353  0.0000  0.0195   0.0170   0.0514    0.0569   0.0000   440.7853      -1.64446       8.77182      -4.17737       6.51575      -2.76717       2.55523       3.19173       3.30818       3.37604       3.21721       2.73707
  14   9 2017.0171    0.5910  0.5402 10.2568  0.0000  0.0224   0.0196   0.0526    0.0712   0.0000   442.0462      -5.60447       15.7654       4.01889      -1.71131       1.03406       2.48965       3.43660       3.45204       3.66683       3.28963       2.98097
  14  10 2162.4813    0.7941  0.7291 10.4183  0.0000  0.0244   0.0226   0.0618    0.0914   0.0000   441.6587       4.23876       10.8278      -1.18496       1.86505      -1.28708       2.89929       3.74451       3.77242       3.73610       3.64105       3.16327
  14  11 2305.7236    1.1676  0.8055 10.6216  0.0000  0.0234   0.0312   0.0633    0.1164   0.0000   435.9092       2.62186       15.2707       2.09036       6.75021      -3.18578       2.74834       3.43923       3.71714       3.42375       3.22713       2.81930
  14  12 2446.7654    1.5552  0.8124 11.4567  0.0000  0.0241   0.0419   0.0630    0.1048   0.0000   432.5669    -0.0355048       14.3576       4.94285       6.70134     -0.160158       2.85155       3.51689       3.88513       3.70400       3.43973       3.09061
  14  13 2587.3393    1.9150  1.0139 11.9613  0.0000  0.0284   0.0493   0.0794    0.1209   0.0000   441.0726       3.39508       4.75442      -2.01321      -4.30992       2.86890       3.66002       4.64300       4.84689       4.61800       4.10333       3.61498
  14  14 2728.2109    2.5219  0.9520 12.1684  0.0000  0.0263   0.0654   0.0756    0.1538   0.0000   431.7455       4.47441       6.92538       1.36921       3.07796       3.67585       3.08459       4.10179       3.87821       4.03305       3.55403       3.19553
  14  15 2869.3491    3.1505  0.9034 12.6799  0.0000  0.0258   0.0819   0.0704    0.1565   0.0000   442.6204       7.73454       12.0494       3.23371       3.41072       8.97400       2.93638       3.82822       3.77910       3.63439       3.52450       3.18972
  14  16 3010.2373    3.7828  0.8880 12.9026  0.0000  0.0244   0.0965   0.0668    0.1714   0.0000   441.2978       8.39099       5.96283       8.72572      -4.17989      -2.68675       2.71976       3.44858       3.76272       3.53227       3.41763       2.93482
  14  17 3150.6599    3.7287  1.0996 13.3672  0.0000  0.0302   0.0929   0.0830    0.1425   0.0000   439.2402       8.76927       12.7358       2.99589       3.93750      -2.55553       3.92194       4.88111       4.75562       4.53088       4.25404       3.99632
  14  18 3290.9265    3.3543  1.3964 13.3329  0.0000  0.0372   0.0771   0.0931    0.1130   0.0000   439.7264       2.66537       12.5402       3.14453     -0.711703      -4.45956       4.04767       5.46263       5.49274       5.58864       4.82899       4.47277
  14  19 3431.6479    2.9828  1.9761 12.7558  0.0001  0.0422   0.0579   0.1113    0.0894   0.0000   430.6675       4.64962       5.63990     -0.127619       11.3809      0.293313       5.09221       5.70827       5.94210       6.59697       5.87959       5.01783
  14  20 3572.3400    2.5184  2.9694 11.9758  0.0000  0.0506   0.0394   0.1368    0.0733   0.0000   435.2910       22.2811      -5.54107       8.26601      -12.0816       2.37509       6.09739       7.45067       7.79687       7.83004       7.32420       6.36567
  14  21 3713.2270    2.1367  4.4055 11.4197  0.0000  0.0652   0.0277   0.1718    0.0628   0.0000   428.8578       20.1928       34.8453      -12.5096       13.2819      -4.44216       7.50728       9.43422       9.92406       9.86543       9.28536       7.89288
  14  22 3854.3457    1.7482  5.9827 11.0215  0.0000  0.0798   0.0206   0.2188    0.0552   0.0000   445.0123       23.7296       13.1443       17.8224      -16.5130       4.27314       9.05836       11.5775       11.7790       11.8445       11.1444       9.82798
  14  23 3995.5742    1.4574  7.9006 10.7560  0.0000  0.0995   0.0163   0.2767    0.0496   0.0000   439.7660       5.70244       19.9378       4.46744       29.3944       19.9974       10.9563       14.3763       14.7036       14.7318       13.5257       11.8912
  14  24 4137.0210    1.2072  9.4394 10.5652  0.0000  0.1178   0.0139   0.3431    0.0475   0.0000   415.7726       12.6737       14.3876       21.2668       9.46165      -18.9620       13.5483       16.9672       18.2244       17.5925       16.4142       14.9085
  14  25 4278.4330    1.0139 12.5676 10.3765  0.0001  0.1571   0.0114   0.4466    0.0430   0.0000   399.2146       20.3975       1.10878       15.2749       7.21581      -26.8988       17.3818       22.0153       23.3691       23.2927       21.5679       18.8593
  14  27 4561.6329    0.6855 16.9239 10.2064  0.0000  0.2470   0.0078   0.6954    0.0319   0.0000   427.7232       122.348       11.6885      -38.0264      -16.4148       7.19152       26.2254       34.1207       36.2299       34.8796       33.0664       29.0033
  14  28 4703.8583    0.5746 20.9916 10.0263  0.0000  0.3399   0.0066   0.8760    0.0291   0.0000   402.2734       19.6105       40.3582      -25.1154       86.5791       5.64015       36.3436       46.9340       49.2307       49.3103       45.7877       40.4284
  15   6 1601.0117    0.2278  0.1809 10.0395  0.0000  0.0133   0.0150   0.0462    0.0369   0.0000   435.6278      -2.23441       14.5272     -0.412063      -3.53254      -1.18055       1.38463       1.97813       1.87381       3.37679       3.38252       3.78607
  15   7 1753.8138    0.3328  0.2383 10.0855  0.0000  0.0153   0.0159   0.0319    0.0423   0.0000   438.4539     -0.193329       14.0708       1.94202      -4.47708      0.184975       1.61238       1.93924       2.36965       2.40586       2.13315       1.81522
  15   8 1902.3603    0.4705  0.3550 10.2654  0.0000  0.0168   0.0189   0.0425    0.0513   0.0000   439.9801      -4.86100       16.2616     -0.699959     -0.129129      0.463419       1.78869       2.25593       2.26942       2.38652       2.37273       1.94736
  15   9 2049.6469    0.6605  0.4983 10.2868  0.0000  0.0209   0.0213   0.0460    0.0736   0.0000   436.3664       1.89140       16.4474      -1.26168       1.69428       2.81854       2.19734       2.95977       3.04521       3.10082       3.01670       2.59139
  15  10 2195.8344    0.8826  0.6636 10.6209  0.0000  0.0227   0.0256   0.0564    0.0852   0.0000   434.1035       1.84749       7.64762      -4.03758       7.67152      -1.65993       2.52214       3.17327       3.51541       3.23188       3.07262       2.74881
  15  11 2339.5105    1.2173  0.8752 10.9454  0.0000  0.0263   0.0306   0.0649    0.1098   0.0000   441.9676       5.26405       13.8516      -1.02782       3.19089     0.0186218       2.54872       3.46610       3.39355       3.57009       3.27099       2.90876
  15  12 2481.0826    1.6464  0.9389 11.3453  0.0000  0.0256   0.0406   0.0675    0.1231   0.0000   437.9061       7.34446       14.1693       1.94688      -3.22377     -0.572614       2.84725       3.62010       3.95613       3.92959       3.58290       3.06624
  15  13 2622.4441    2.1521  0.8974 12.0205  0.0000  0.0254   0.0541   0.0646    0.1201   0.0000   439.2993       5.95308       10.5358      0.622467      -1.57683      -5.19855       3.18802       3.76488       3.98922       4.04728       3.59999       3.42111
  15  14 2764.2091    2.7966  0.7218 12.6996  0.0000  0.0216   0.0768   0.0556    0.1115   0.0000   442.6764       3.48741       19.5499       1.73289      -1.79794      -3.27055       2.34389       2.91994       2.90057       3.02137       2.77895       2.63388
  15  15 2905.9039    3.4111  0.7759 13.2024  0.0000  0.0234   0.0919   0.0581    0.1164   0.0000   438.5374       5.60723       17.4492       6.02300      -6.47964       1.10085       2.49928       3.02423       3.21491       3.33140       3.12242       2.66528
  15  16 3047.2116    3.7733  1.0179 13.1593  0.0000  0.0267   0.0921   0.0695    0.1507   0.0000   439.8732       8.07152       8.37467       4.39030     -0.785885       4.18860       3.00129       3.61228       4.01387       3.99241       3.59612       3.45282
  15  17 3188.1366    3.9080  1.0809 13.1758  0.0000  0.0288   0.0927   0.0763    0.1668   0.0000   443.4257       9.39310       18.6302       10.7941      -3.70140       1.99597       3.64940       4.49914       5.06595       4.99411       4.74561       4.10191
  15  18 3328.9538    3.2951  1.6858 12.9094  0.0000  0.0362   0.0667   0.1046    0.1132   0.0000   442.9262       14.6694       6.44746      0.447484       8.19598      -5.48911       3.84360       5.04577       5.11391       5.07166       4.70372       4.21447
  15  19 3470.0932    2.8764  2.4478 12.4041  0.0000  0.0452   0.0493   0.1207    0.0895   0.0000   445.6012       10.0641       16.2248       3.60002       10.2515      -3.11097       5.27006       6.59898       6.93343       6.69557       6.28005       5.86224
  15  20 3611.4675    2.4299  3.4032 11.8698  0.0004  0.0538   0.0350   0.1465    0.0703   0.0000   436.5564       3.80915       18.0459      -11.8528      -8.67058      -3.33588       5.71860       7.21584       7.72500       7.88588       7.20380       6.55088
  15  21 3752.6392    1.9618  5.2203 11.1954  0.0000  0.0698   0.0232   0.1887    0.0591   0.0000   447.2854       3.85484       11.6850      0.344008       6.72134      -11.3748       7.28855       9.20721       10.0351       9.71304       9.38390       8.21048
  15  22 3894.3679    1.6262  6.2193 11.0410  0.0000  0.0828   0.0190   0.2203    0.0528   0.0000   457.9072       5.12465       9.59445      -3.52096       8.89370      -6.21638       8.68789       11.1915       11.3375       11.9005       10.8621       9.97024
  15  24 4177.4942    1.1437 10.6634 10.5394  0.0000  0.1315   0.0126   0.3632    0.0441   0.0000   444.8843       22.5827      0.212643       15.7237      -15.6297       2.12336       13.4033       17.3113       18.4416       17.9616       17.1646       15.3763
  15  26 4461.5145    0.7820 15.2296 10.3125  0.0005  0.2096   0.0088   0.5765    0.0348   0.0000   427.4674       50.2604       34.5625       21.6451      0.875551       9.56618       20.8999       27.6633       29.1258       29.1452       27.2281       24.0103
  16   4 1293.7868    0.0860  0.0576 10.0747  0.0000  0.0214   0.0123   0.0286    0.0304   0.0000   434.5033      -4.85100       20.5654      -4.75256      -3.11987       5.52095       2.06822       2.15737       2.82793       2.43387       2.24191       2.00152
  16   5 1467.2827    0.1170  0.1360  9.9921  0.0000  0.0179   0.0108   0.0539    0.0321   0.0000   440.7147       2.86178       15.3157      0.457264      -3.70900      -2.21180       2.39083       2.93096       3.47630       2.48677       2.86482       3.02184
  16   6 1629.4982    0.2065  0.2365 10.0390  0.0000  0.0175   0.0114   0.0428    0.0364   0.0000   438.6791     -0.707763       18.4669      -4.87241     -0.131151      -3.09271       2.02448       2.39643       2.41938       2.27427       2.48560       2.36958
  16   7 1783.2441    0.3339  0.3433 10.0437  0.0000  0.0205   0.0138   0.0449    0.0442   0.0000   437.6124     -0.781211       13.5767     -0.891068      -5.40526      0.429167       1.66801       2.64792       2.41599       2.56173       2.24768       2.05833
  16   8 1933.1539    0.5214  0.4059 10.1934  0.0000  0.0176   0.0186   0.0432    0.0563   0.0000   438.8132       2.90869       11.1651       1.41638     -0.799368     -0.466340       1.67346       2.27035       2.37063       2.58058       2.60225       2.25571
  16   9 2081.6393    0.6843  0.6117 10.3509  0.0000  0.0211   0.0208   0.0558    0.0766   0.0000   435.6156       3.60175       10.4508       2.62919      -4.16109      -5.58963       2.23363       2.84582       2.83442       3.04068       2.62458       2.47155
  16  10 2228.3926    0.9743  0.8569 10.4531  0.0000  0.0250   0.0244   0.0596    0.1115   0.0000   436.0170       3.59622       10.7828       3.26674      -3.83503      -1.95772       2.38887       3.04152       3.25145       3.44371       3.30843       2.90850
  16  11 2372.6235    1.2590  1.0040 11.2273  0.0000  0.0274   0.0313   0.0776    0.1071   0.0000   435.7249      0.565064       9.40079       4.46482      -3.95226      -3.19321       2.83946       3.31636       3.65542       3.91337       3.48097       3.25041
  16  12 2514.8543    1.7020  0.9463 11.6707  0.0000  0.0248   0.0404   0.0702    0.1026   0.0000   437.4639       4.00732       7.88111       4.20082       1.74374       2.14165       2.59815       3.23321       3.26625       3.59065       3.19351       2.91434
  16  13 2656.9650    2.3009  0.8857 12.0663  0.0002  0.0242   0.0558   0.0607    0.1231   0.0000   438.8579       1.98694       13.1091       4.77335    -0.0457998       2.33026       2.54866       3.21583       3.27939       3.41533       3.21333       2.97006
  16  14 2799.5746    2.8981  0.8171 12.6943  0.0000  0.0232   0.0727   0.0580    0.1016   0.0000   438.7229       7.35856       13.5477       7.97035      -2.02199       1.73814       2.56922       3.55354       3.68527       3.74899       3.41331       3.28136
  16  15 2941.8274    3.5865  0.8668 12.7038  0.0000  0.0222   0.0879   0.0611    0.1411   0.0000   437.8127       14.8951       13.6071       4.69239     0.0213092       3.09309       2.23473       2.77533       2.93684       2.93621       2.83147       2.54483
  16  16 3083.6365    3.7271  1.0253 12.9665  0.0000  0.0260   0.0864   0.0688    0.1649   0.0000   446.0584       6.64904       19.6985       5.14714      0.244511      -3.65587       2.64738       3.49184       3.51845       3.63353       3.34876       3.01670
  16  17 3225.0408    3.7283  1.1357 13.2124  0.0000  0.0291   0.0859   0.0749    0.1552   0.0000   443.5078       13.9795       14.1599       4.72279      -5.82938       9.53415       3.21674       3.97608       3.88383       4.10754       4.04366       3.59493
  16  18 3366.5363    3.3444  1.7653 12.8358  0.0000  0.0367   0.0636   0.0978    0.1149   0.0000   442.4435       19.3961       9.51882       3.67854       3.47983      -4.81648       3.64330       4.64508       4.84116       4.99602       4.79945       4.34880
  16  19 3508.0740    2.6707  2.7575 12.1492  0.0040  0.0476   0.0414   0.1297    0.0818   0.0000   431.7516       21.8670       19.4170       4.38749       2.00943       1.10412       4.65389       6.33353       6.53845       6.66293       6.19274       5.78303
  16  20 3649.8342    2.2779  4.0151 11.6538  0.0000  0.0582   0.0301   0.1611    0.0661   0.0000   440.9514       4.50885       2.65733       16.3103       9.97097      -20.4971       5.73037       7.03866       7.62299       7.65448       7.27908       6.81222
  16  21 3791.8133    1.9103  5.5279 11.0335 -0.0007  0.0690   0.0215   0.1931    0.0592   0.0000   443.7910       14.2584       7.56373       16.7979       1.59889      -8.85433       6.89677       8.71861       9.10259       9.53616       8.84121       8.05215
  16  22 3933.5193    1.5722  7.4431 10.7253  0.0000  0.0882   0.0165   0.2410    0.0526   0.0000   450.2899       19.6222       11.0365      -5.93843      -3.69473       16.1200       8.82167       11.4085       11.9767       12.1179       11.5149       10.4107
  16  23 4075.8028    1.3063  8.9444 10.6483  0.0000  0.1072   0.0136   0.2962    0.0440   0.0000   435.6799       18.4957      -20.2340       25.0806      -8.97106      -14.4028       10.4149       13.4146       14.1681       14.4243       13.3977       12.3100
  16  24 4217.7472    1.0879 11.2585 10.5166 -0.0002  0.1345   0.0116   0.3784    0.0402   0.0000   434.0751       31.5645       16.6166      -3.70970      -2.04135      -11.8530       13.0659       16.7479       17.6242       17.8056       17.0765       15.3798
  16  25 4359.9808    0.8965 13.9508 10.3790  0.0023  0.1756   0.0096   0.4942    0.0368   0.0000   428.9981       35.1001       35.4923       52.2447      -5.23877      -27.6945       16.8591       21.4898       23.3162       23.2168       21.7042       20.1035
  16  27 4645.1984    0.5991 18.9075 10.1464  0.0045  0.2836   0.0067   0.7624    0.0278   0.0000   419.8964      -16.2181       16.2442      -38.2399       59.2684       25.8452       26.6989       34.6065       37.5161       37.7279       35.3806       31.9927
  17   5 1493.4855    0.1546  0.1467 10.0396  0.0000  0.0155   0.0111   0.0413    0.0323   0.0000   439.0826      -1.78726       16.4926     -0.968981      -1.76503       1.37558       1.77250       1.70587       2.40919       1.97440       2.01152       1.93255
  17   6 1657.0254    0.2340  0.1767 10.0712  0.0000  0.0164   0.0127   0.0277    0.0348   0.0000   439.1281      0.650309       17.6215     0.0563610      -6.70292       2.05345       1.49353       2.05765       1.91840       1.72935       2.06269       1.52597
  17   7 1811.9878    0.3980  0.2982 10.1110  0.0000  0.0162   0.0156   0.0309    0.0441   0.0000   438.4565     -0.594355       14.0126      -1.26236      -3.45829       2.49797       1.54069       1.85421       2.10708       2.10906       2.14919       1.83799
  17   8 1963.3071    0.5774  0.4320 10.1889  0.0000  0.0164   0.0192   0.0409    0.0569   0.0000   439.0434      -1.48416       8.66851       3.68843       1.56925     -0.567044       1.55471       1.85606       2.03830       2.12103       1.83621       1.83370
  17   9 2113.0021    0.7612  0.5536 10.5524  0.0000  0.0213   0.0230   0.0489    0.0698   0.0000   434.3193      -1.22939       12.9642       4.39635      -4.94023       1.14756       2.50115       3.39614       3.50773       3.47423       2.96458       2.94410
  17  10 2260.3559    1.0281  0.8209 10.8356  0.0000  0.0236   0.0260   0.0654    0.0930   0.0000   437.5491       1.52570       15.3923       5.40758      -5.10264      0.700193       2.37320       3.02106       3.26560       3.30262       3.16712       2.76875
  17  11 2404.9902    1.4443  0.8767 11.0360  0.0000  0.0221   0.0347   0.0618    0.1107   0.0000   440.5617       3.93233       11.7569       2.51630      -6.02951       2.99511       2.08074       2.67313       2.81727       2.90787       2.68314       2.46587
  17  12 2548.1426    1.9178  0.8411 11.7814  0.0000  0.0220   0.0461   0.0617    0.1028   0.0000   436.3114       7.56437       6.33455       3.94958      -3.51438      -3.47947       2.10404       2.58088       2.67216       2.86779       2.77961       2.39526
  17  13 2691.0950    2.4429  0.9909 11.9466  0.0000  0.0244   0.0531   0.0652    0.1335   0.0000   435.0346       3.67694       10.0953       3.86981     -0.494975      -1.52213       2.28650       2.92648       3.09456       3.11721       3.05186       2.75967
  17  14 2834.3738    3.2020  0.8160 12.6340  0.0000  0.0207   0.0771   0.0571    0.1089   0.0000   439.1923       8.03621       12.6160       1.88114       4.48443       4.11436       2.02943       2.55313       2.64646       2.58660       2.55608       2.50895
  17  15 2977.3659    3.5796  0.8330 13.0916  0.0000  0.0216   0.0871   0.0579    0.1069   0.0000   437.0945       2.48623       15.0383       6.17938      -5.71535       1.44403       2.21189       2.63330       2.79517       2.95093       2.75459       2.63205
  17  16 3119.5367    3.8487  1.0051 13.2290  0.0000  0.0246   0.0874   0.0648    0.1269   0.0000   437.0278       14.1489       11.9476       8.87426      -2.58177      -7.13808       2.28817       2.94339       3.17921       3.14962       2.93972       2.80832
  17  17 3261.4676    3.7186  1.3685 13.1113  0.0000  0.0304   0.0760   0.0830    0.1371   0.0000   439.0797       12.4665       10.3074     -0.748064      -3.73424      -10.2240       2.91803       3.78261       4.05543       4.12458       3.86440       3.49166
  17  18 3403.5696    3.1170  1.7731 13.0252  0.0000  0.0371   0.0613   0.1030    0.1012   0.0000   440.7945       16.0195       10.6676     -0.265775      -2.54081       3.95580       3.61916       4.79456       4.84439       4.93743       4.81118       4.19626
  17  19 3545.6478    2.6364  2.9204 11.9937  0.0000  0.0471   0.0399   0.1292    0.0914   0.0000   444.7859       22.0902       12.2332       16.0779       2.39861       7.61808       4.39758       5.87578       6.03456       6.35609       6.01749       5.55831
  17  20 3687.9564    2.2129  4.3110 11.4064  0.0000  0.0582   0.0271   0.1575    0.0683   0.0000   435.6517       10.7309       17.7233       12.6573      0.276506     -0.586379       5.62718       7.09895       7.41950       7.60088       7.35141       6.72922
  17  21 3830.3124    1.7905  5.8165 11.1564  0.0000  0.0744   0.0202   0.1982    0.0529   0.0000   433.7764       16.2700      -25.0502       17.0853       20.2991      -1.96820       6.88116       8.85915       9.24140       9.54470       9.15290       8.43218
  17  22 3972.6995    1.5061  7.9559 10.6978  0.0000  0.0902   0.0149   0.2489    0.0478   0.0000   436.7887       15.4011       28.6012      -1.86439      -6.44178       7.16067       8.47408       10.6656       11.4369       11.9464       11.2405       10.2492
  17  23 4115.0465    1.2537  9.6797 10.5820  0.0000  0.1099   0.0123   0.3089    0.0413   0.0000   453.3835     -0.303455       2.59104       17.0367       17.5902       4.19193       9.95005       12.9623       14.0544       14.0185       13.5083       12.4364
  17  24 4257.7152    1.0428 12.1755 10.4751  0.0000  0.1397   0.0105   0.4012    0.0381   0.0000   422.0212       38.9091       18.8834       7.19686       1.79490      -1.69492       12.9156       16.4162       17.8616       18.0366       17.2860       15.8017
  17  25 4400.2864    0.8700 14.8847 10.3534  0.0010  0.1817   0.0085   0.5157    0.0339   0.0000   429.6689      -2.70034       10.7241       58.3717       10.7579      -41.4035       16.0047       21.3032       22.5901       23.0756       21.9829       19.7705
  17  26 4543.3962    0.6800 15.9583 10.3139  0.0000  0.2276   0.0076   0.6193    0.0295   0.0000   466.8439       4.08732       17.2939       49.3850       2.12389       1.95296       19.7384       26.3302       28.6407       28.7551       26.8996       24.8235
  18   4 1341.5356    0.0885  0.0563 10.0705  0.0000  0.0196   0.0110   0.0247    0.0288   0.0000   439.6713     -0.891880       14.7923      0.192704      -1.83001      -3.32397       1.37070       2.04227       2.47818       2.21435       1.95780       2.11223
  18   7 1839.9822    0.3837  0.4069 10.0964  0.0000  0.0214   0.0135   0.0440    0.0480   0.0000   441.2353       2.54134       14.6805       1.29949     -0.336192      -1.33381       1.61200       2.35068       2.39518       2.38157       2.26480       2.10938
  18   8 1992.8412    0.5847  0.5445 10.1121  0.0000  0.0198   0.0173   0.0467    0.0622   0.0000   439.8142      -3.65574       12.7016       1.62995      -2.45503      -2.09511       1.79994       2.27029       2.34141       2.46730       2.44507       2.30128
  18   9 2143.6888    0.8435  0.6832 10.4173  0.0000  0.0217   0.0221   0.0511    0.0820   0.0000   436.6518       1.13350       12.6879       2.69065      -1.40650    -0.0583204       1.84311       2.35025       2.38744       2.42411       2.38588       2.30209
  18  10 2291.6722    1.1347  0.8033 10.8716  0.0000  0.0218   0.0287   0.0586    0.0958   0.0000   437.6356      -2.74280       11.6198      -3.23149      -5.83654      -4.38674       2.10825       2.60467       2.86044       2.81621       2.71184       2.70067
  18  11 2436.8894    1.4887  0.9928 11.3745  0.0000  0.0252   0.0329   0.0648    0.1014   0.0000   436.5159       4.71621       16.3201       2.67437       2.55665       2.50796       2.21233       2.94141       3.11054       3.14726       3.08704       2.86391
  18  12 2580.8901    1.9841  0.8739 11.8581  0.0000  0.0221   0.0461   0.0597    0.1006   0.0000   435.4870       5.75310       9.10754       4.77226       4.30939      -1.74830       1.97353       2.56804       2.66396       2.72584       2.57999       2.46141
  18  13 2724.7802    2.6002  0.8912 12.2706  0.0000  0.0216   0.0589   0.0602    0.1098   0.0000   437.1961       2.67169       14.1207       2.63514      0.977441      -2.47596       1.88327       2.50651       2.61641       2.74813       2.49337       2.41186
  18  14 2868.7977    3.2332  0.8385 12.7645  0.0000  0.0211   0.0746   0.0570    0.1102   0.0000   439.1114      0.363830       6.44008       3.21073       1.93660     0.0815946       1.94619       2.49458       2.55951       2.70200       2.47701       2.42200
  18  15 3012.2712    3.6674  0.9611 12.9630  0.0000  0.0225   0.0817   0.0628    0.1250   0.0000   439.3308       15.9106       10.0784       7.75647       3.36399      -1.76633       2.08342       2.61075       2.78165       2.87627       2.68084       2.55810
  18  16 3155.0266    3.8325  0.9672 13.4548  0.0000  0.0244   0.0868   0.0617    0.1044   0.0000   436.9723       11.2334       12.1341       7.39566      -4.12427      -2.92494       2.27633       2.73911       2.86696       3.08681       2.95104       2.72723
  18  17 3297.5091    3.4181  1.3533 13.1847  0.0007  0.0301   0.0685   0.0800    0.1071   0.0000   440.3730       17.3953       8.54931       3.77633       2.10380      -6.71732       2.69301       3.54007       3.81220       3.94056       3.90203       3.63981
  18  18 3440.1361    2.9640  2.2227 12.3124  0.0000  0.0390   0.0477   0.1048    0.1018   0.0000   444.8222       11.0225       13.3568      -6.74890      0.373980       8.04117       3.55019       4.60690       4.83226       4.85054       4.59955       4.34474
  18  19 3582.8387    2.4588  3.1765 11.9554  0.0000  0.0488   0.0356   0.1355    0.0783   0.0000   435.3732       10.9440       10.4523       14.8952      -2.46516      0.161192       4.28712       5.62090       5.91037       6.01748       5.90960       5.48173
  18  20 3725.4987    2.0616  4.5548 11.4588  0.0000  0.0613   0.0247   0.1656    0.0603   0.0000   425.4040       28.4273       9.39341       25.2849    -0.0231380     -0.968848       5.44533       6.92789       7.21231       7.56617       7.11201       6.68465
  18  21 3868.2861    1.7661  6.3780 10.7672  0.0000  0.0741   0.0176   0.1982    0.0551   0.0000   438.8590       25.6035       7.82864      -4.00293       3.58593      -2.98985       6.38018       8.39812       9.01312       9.00052       8.77530       8.23543
  18  22 4011.0459    1.4018  8.5817 10.7018  0.0000  0.0957   0.0135   0.2704    0.0418   0.0000   432.4787       28.5084      -2.77667      -25.7576      -3.72125       10.4139       8.44225       11.0391       11.5064       11.9275       11.4379       10.7948
  18  23 4154.4099    1.1903 11.0089 10.4874  0.0000  0.1185   0.0110   0.3375    0.0384   0.0000   426.3388       4.74840       13.7903      0.685546      -6.28739      -11.1926       10.3095       13.3862       14.5349       14.6460       14.0786       12.9666
  18  24 4297.1171    1.0064 12.2847 10.4542  0.0000  0.1392   0.0098   0.4018    0.0353   0.0000   435.0992     -0.919962      -18.1968       14.3801      -4.15319      -12.5783       12.0424       15.4127       16.9229       17.1504       16.5700       15.2700
  18  26 4583.3859    0.6223 17.0899 10.2937 -0.0019  0.2501   0.0069   0.6693    0.0274   0.0000   445.9861       19.3058      -18.8355      -24.3030       8.54451       18.6547       20.8323       26.9861       30.1571       29.4266       28.8729       26.8226
  19   4 1364.3221    0.1169  0.0638 10.1311  0.0000  0.0160   0.0130   0.0269    0.0281   0.0000   439.5424      -1.51158       18.4665      -2.01355      -6.05262       1.73216       1.10177       1.59976       1.49704       1.64340       1.41105       1.64269
  19   5 1543.0455    0.1730  0.1746 10.0461  0.0000  0.0139   0.0102   0.0330    0.0309   0.0000   440.0473      0.107674       18.4670      -1.42146      -2.66330      0.357576       1.44086       2.01687       2.26925       2.33273       2.22694       2.01367
  19   6 1709.3500    0.2970  0.2639 10.0624  0.0000  0.0168   0.0127   0.0353    0.0368   0.0000   439.3977      0.702655       17.8014     -0.176277      -1.28209      0.702831       1.32412       1.86102       1.76668       1.84286       1.64917       1.88829
  19   7 1867.2912    0.4241  0.4427 10.0775  0.0000  0.0178   0.0137   0.0445    0.0491   0.0000   438.5768     -0.288412       16.3826      0.473220      -4.42541      0.275337       1.38289       1.82637       1.99824       1.96866       1.92098       1.84901
  19   8 2021.7497    0.5979  0.5336 10.2387  0.0000  0.0186   0.0175   0.0468    0.0627   0.0000   438.6494     -0.216226       12.1990       6.81909      -4.30016       1.74144       1.53193       1.89734       2.00490       2.10085       1.94466       1.98419
  19   9 2173.7321    0.8899  0.7828 10.4256  0.0000  0.0218   0.0214   0.0552    0.0892   0.0000   440.1656      -3.03342       13.7170     -0.705911       2.64655      -4.09984       1.94588       2.61963       2.66043       2.74508       2.54756       2.45773
  19  10 2322.2937    1.1856  0.9650 10.9725 -0.0002  0.0242   0.0262   0.0635    0.0955   0.0000   438.8145       4.11734       15.6509      -2.11080      0.178060      -1.99414       2.13187       2.87128       3.05961       3.12242       2.96352       2.90261
  19  11 2468.1806    1.6862  0.9298 11.2902  0.0000  0.0233   0.0363   0.0566    0.1195   0.0000   438.3565       1.81189       16.4733       1.24185      -1.20867      0.231452       1.96307       2.49834       2.68878       2.76977       2.57969       2.56327
  19  12 2613.1424    2.0444  0.9464 12.1158  0.0000  0.0234   0.0458   0.0619    0.1014   0.0000   436.2431       3.87629       9.95293       2.43610      -2.97976      -2.04069       1.89828       2.46501       2.58698       2.82922       2.51748       2.56604
  19  13 2757.9882    2.6980  0.7896 12.6637  0.0000  0.0208   0.0636   0.0531    0.0962   0.0000   441.2459       10.7540       11.8258     -0.643160      -2.28091    -0.0106176       1.94979       2.38637       2.55443       2.60786       2.51628       2.31120
  19  14 2902.6025    3.2855  0.8579 13.0903  0.0000  0.0213   0.0741   0.0562    0.0975   0.0000   438.4935       5.85541       15.8377      0.544089      -3.41170      0.531111       1.86693       2.37401       2.54492       2.69632       2.68961       2.48709
  19  15 3046.6311    3.6598  0.9033 13.4924  0.0000  0.0241   0.0818   0.0589    0.0950   0.0000   438.7581       6.23339       16.8889       4.16354      -6.96605      -4.10660       2.30324       3.08966       3.28751       3.35096       3.07552       2.84212
  19  16 3189.9764    3.7417  1.2653 13.2651  0.0000  0.0283   0.0746   0.0743    0.1150   0.0000   437.3375       7.67480       9.17382       5.61340       7.28773      -3.27026       2.38669       3.10805       3.17196       3.53807       3.38984       3.07383
  19  17 3333.1233    3.3117  1.5446 13.1636  0.0000  0.0316   0.0609   0.0849    0.0852   0.0000   442.3600       16.6066       16.4719       6.39301      -4.02339       2.27014       2.75250       3.63549       3.79934       3.68871       3.70989       3.48322
  19  18 3476.3126    2.8348  2.3859 12.5057  0.0000  0.0414   0.0436   0.1081    0.0801   0.0000   437.3174       17.8228       9.00049       2.96464       5.35749      -6.47410       3.70815       4.67922       4.85783       5.02097       5.04981       4.69205
  19  19 3619.5502    2.4165  3.7245 11.6593  0.0000  0.0504   0.0301   0.1416    0.0728   0.0000   433.8084       21.3115       22.5754      -2.56085       1.73707      -8.90501       4.22951       5.43713       5.79312       6.05532       5.97578       5.43161
  19  20 3762.6720    2.0303  5.0700 11.2181  0.0000  0.0613   0.0219   0.1689    0.0581   0.0000   443.1773       23.9516       14.6598       10.5144       3.75199      -9.14163       5.17387       6.62141       7.15996       7.39582       7.04241       6.72605
  19  21 3906.0777    1.6912  6.9784 10.8206  0.0000  0.0771   0.0160   0.2149    0.0483   0.0000   447.1888       17.0521       10.3046       7.10250       10.3263       11.6063       6.34342       8.21633       8.73631       9.15204       8.89348       8.26069
  19  22 4049.3483    1.3768  8.7317 10.5885  0.0000  0.0944   0.0125   0.2618    0.0419   0.0000   441.5908       28.0276       36.7798       1.78620       2.83959      -5.91039       7.63889       10.0169       10.8945       10.9556       10.5495       10.0144
  19  23 4192.6757    1.1361 11.0839 10.4716  0.0000  0.1197   0.0102   0.3355    0.0372   0.0000   436.5468       25.6768       4.67166       10.6172       8.01093       11.9261       9.97077       12.9020       14.0806       14.3491       14.0110       13.1775
  19  25 4479.6461    0.7632 15.8177 10.3595  0.0000  0.2015   0.0072   0.5368    0.0288   0.0000   438.9524      -9.48706       48.6199       54.1691     -0.156142      -33.0184       15.6995       21.0043       22.8440       22.8746       22.0486       20.4675
  19  26 4622.7495    0.6275 19.2875 10.2309  0.0042  0.2629   0.0063   0.6909    0.0255   0.0000   452.6630      -16.6397      -9.05653      -52.4409       8.33898       12.0956       21.0177       27.4492       29.9995       30.5483       29.2223       27.6323
  20   4 1386.4643    0.1129  0.0912 10.0740  0.0000  0.0168   0.0121   0.0400    0.0278   0.0000   441.6719       1.82748       20.2741       3.22343      -1.83015       3.97739       1.44602       2.74832       2.26748       2.47271       2.34506       1.73739
  20   5 1566.5434    0.2118  0.1610 10.0312  0.0000  0.0125   0.0117   0.0278    0.0312   0.0000   437.6349    -0.0421042       17.3419       1.14582     -0.997854    -0.0362146       1.14092       1.43085       1.44679       1.35090       1.44071       1.33536
  20   6 1734.1604    0.3183  0.3046  9.9909  0.0000  0.0156   0.0126   0.0372    0.0382   0.0000   438.6809    -0.0912544       18.5793      0.294214      -4.34628      -1.30915       1.17188       1.47392       1.87977       1.78333       1.79378       1.72313
  20   7 1893.9002    0.4337  0.4257 10.1737  0.0000  0.0181   0.0140   0.0409    0.0465   0.0000   439.2418       2.57839       15.1924       1.68496      -2.53620       4.95729       1.56091       2.24568       2.48290       2.65372       2.28007       2.07491
  20   8 2050.0739    0.6822  0.5401 10.3598  0.0000  0.0172   0.0190   0.0459    0.0599   0.0000   436.1320      -1.92632       17.0702      -2.58125      -1.95874      -2.04496       1.37090       1.87969       1.95332       2.08817       2.01958       1.89367
  20   9 2203.1969    0.9291  0.7099 10.6086  0.0000  0.0197   0.0229   0.0510    0.0808   0.0000   437.0249      0.358867       15.7708       1.51335       1.38289      0.224802       1.59354       2.11953       2.24203       2.48086       2.33693       2.25641
  20  10 2352.4323    1.2498  0.7853 11.2361  0.0000  0.0214   0.0286   0.0510    0.0776   0.0000   439.2619       4.90146       11.8622      -3.76260     -0.439295     0.0335031       1.63283       2.14321       2.21732       2.47813       2.32082       2.12394
  20  11 2498.9821    1.7006  0.9122 11.6684  0.0000  0.0224   0.0376   0.0587    0.1009   0.0000   440.1611      0.315783       14.5508       3.19338     -0.426820       3.86572       1.91051       2.36083       2.54773       2.65834       2.47662       2.31020
  20  12 2644.9312    2.2074  0.9663 12.0928  0.0000  0.0229   0.0471   0.0609    0.1043   0.0000   440.9549       4.61311       16.9237      0.870677      -6.32909      -4.99401       2.03128       2.63589       2.79252       3.05381       3.02510       2.72380
  20  13 2790.7663    2.7705  0.8481 12.7009  0.0000  0.0224   0.0616   0.0539    0.0944   0.0000   438.4330       4.46811       18.9584     -0.968838      -3.13205       3.31103       1.80581       2.49599       2.46080       2.56626       2.36393       2.34483
  20  14 2936.0504    3.5154  0.7470 13.1303  0.0000  0.0193   0.0813   0.0487    0.0912   0.0000   442.5738       13.2986       12.2161       1.84078     -0.972282      -4.02543       1.58381       2.03206       2.00563       2.17535       2.04953       1.98752
  20  15 3080.5841    3.9146  0.8551 13.3262  0.0000  0.0210   0.0850   0.0526    0.0962   0.0000   439.9467       5.78140       19.1357       2.81541      -4.54588      0.932575       1.78671       2.36701       2.43391       2.54879       2.49379       2.31726
  20  16 3224.5859    3.7305  1.2084 13.2934  0.0000  0.0266   0.0728   0.0724    0.1095   0.0000   438.3713       11.2043       15.5874       4.59837      -1.89503       1.75962       2.10967       2.71514       3.08263       3.10135       3.16684       3.00150
  20  17 3368.2333    3.2228  1.7258 13.0215  0.0000  0.0329   0.0544   0.0905    0.0784   0.0000   441.8059       7.46917       10.7331       3.73553       3.34827      -3.86952       2.64519       3.37423       3.55630       3.90760       3.75438       3.43497
  20  18 3512.0169    2.7198  2.6542 12.3479  0.0000  0.0413   0.0378   0.1133    0.0659   0.0000   436.3224       16.2139       10.5698      -7.02457      -2.26912      0.488616       3.38189       4.27079       4.69437       4.74525       4.68632       4.36060
  20  19 3655.7472    2.2864  3.5848 11.8199  0.0000  0.0499   0.0287   0.1372    0.0617   0.0000   440.0741       8.83178       2.24062       3.69156       4.44711       10.1391       4.06499       5.09258       5.54345       5.97910       5.68217       5.25600
  20  20 3799.4545    1.9162  5.5613 11.1034  0.0000  0.0648   0.0195   0.1768    0.0526   0.0000   444.7240       10.2258       8.23122       23.3662      -2.69530     -0.376897       5.16607       6.75264       7.15784       7.56394       7.36348       6.79134
  20  21 3943.3047    1.5975  7.5761 10.6802  0.0000  0.0816   0.0141   0.2186    0.0442   0.0000   442.2989       20.3683       8.36029       10.9900       11.1017      -1.30457       6.22484       8.20940       8.81850       9.21934       8.86556       8.14859
  20  22 4086.8025    1.3249  9.1503 10.5299  0.0001  0.0950   0.0114   0.2638    0.0384   0.0000   442.0191       18.2322       23.3440       7.66793      -15.8369       8.03205       7.56312       9.69093       10.3246       10.8588       10.5612       9.95331
  20  23 4230.4849    1.0892 11.9757 10.4493  0.0000  0.1288   0.0094   0.3568    0.0341   0.0000   431.5531       13.6620       22.8765      -10.7467      -10.3634      -11.5736       9.87741       13.0060       13.9135       14.7399       14.1182       13.3391
  20  25 4518.1510    0.7177 15.7557 10.3014 -0.0004  0.2028   0.0069   0.5354    0.0277   0.0000   408.2527       8.08193       20.2011       22.5503      -5.96221      -14.2973       15.1768       20.2513       22.1955       22.7685       22.1228       20.5201
  21   6 1758.2210    0.3353  0.2900 10.0644  0.0000  0.0139   0.0129   0.0360    0.0378   0.0000   438.6981       1.01303       16.7547    -0.0109740      -3.40500       1.33120       1.06377       1.37821       1.42499       1.60673       1.46854       1.44493
  21   7 1919.7839    0.5011  0.4960 10.1181  0.0000  0.0175   0.0146   0.0444    0.0513   0.0000   438.6658     -0.168168       13.7389       1.79882      -3.10796       2.34572       1.46848       1.72538       1.75035       1.87468       1.97224       2.03482
  21   8 2077.7253    0.7174  0.6752 10.2388  0.0000  0.0195   0.0173   0.0463    0.0674   0.0000   438.2929       2.05557       18.5515      -1.24325      -3.64027      0.588745       1.44497       1.83601       2.01287       2.04828       1.98171       1.91605
  21   9 2231.9204    0.9859  0.7045 10.7458  0.0000  0.0199   0.0242   0.0480    0.0804   0.0000   438.6602       2.84543       14.7936       2.25152      -4.50982      -2.04962       1.58493       2.09678       2.31426       2.46119       2.34975       2.28759
  21  10 2381.9727    1.3621  0.8102 11.4513  0.0000  0.0208   0.0313   0.0534    0.0776   0.0000   439.9978      -1.42017       14.4862      -1.94166     0.0571510      -2.29326       1.65810       2.23574       2.27174       2.51026       2.38351       2.47783
  21  11 2529.3738    1.8813  0.8953 11.6445  0.0000  0.0216   0.0397   0.0538    0.1004   0.0000   437.4753       2.68516       13.2914      0.883128      -2.09499       6.08382       1.85017       2.39030       2.64181       2.73587       2.58246       2.51651
  21  12 2676.2145    2.3222  0.9543 12.2758  0.0000  0.0230   0.0483   0.0571    0.1005   0.0000   437.3494       3.48419       11.2899       3.24584      -5.07688     -0.495550       1.78799       2.34671       2.58750       2.62099       2.52681       2.26751
  21  13 2823.0587    2.9321  0.9785 12.7074  0.0000  0.0226   0.0603   0.0599    0.1022   0.0000   441.9897       1.54876       15.2997      0.635537       3.26366      -6.18503       1.63779       2.13914       2.33138       2.39855       2.25642       2.14664
  21  14 2968.9940    3.5442  0.9267 13.0300  0.0000  0.0215   0.0731   0.0530    0.1022   0.0000   436.7588       9.40920       13.4449       8.34084       2.20347       5.69127       1.70681       2.18891       2.26027       2.38346       2.40101       2.22049
  21  15 3114.0897    3.8488  0.9533 13.4259  0.0000  0.0217   0.0803   0.0594    0.0975   0.0000   442.9815       12.7195       11.3601       1.67976     -0.737653      0.532761       1.72037       2.16375       2.37403       2.31688       2.44334       2.37205
  21  16 3258.6485    3.6106  1.4199 13.0225  0.0000  0.0280   0.0628   0.0734    0.0996   0.0000   444.3295       10.4522       13.0495       4.48566       7.45047       1.96046       2.19905       2.73719       2.94318       3.06225       3.23322       2.94563
  21  17 3402.9919    3.1696  2.0688 12.7199 -0.0025  0.0361   0.0463   0.0883    0.0697   0.0000   440.6651       7.77352       10.9704      0.996411      -6.74568     -0.760039       2.65986       3.52886       3.78050       3.97315       3.83644       3.72473
  21  18 3547.3156    2.5771  3.1946 12.1119  0.0000  0.0444   0.0319   0.1221    0.0557   0.0000   435.8601       19.2025       13.4608       8.13336      -7.18373      -2.04743       3.45167       4.43590       4.76978       5.12869       4.75277       4.66618
  21  19 3691.7538    2.2011  4.1265 11.5925  0.0000  0.0529   0.0246   0.1409    0.0548   0.0000   443.9880       14.5357       21.4561       5.74882      -1.29506     -0.845455       4.03627       5.12398       5.71710       5.92680       5.78169       5.48500
  21  20 3835.8527    1.8074  5.8342 11.1222  0.0000  0.0666   0.0180   0.1818    0.0473   0.0000   441.1005       13.1281       14.8022     -0.983258       17.4458      -5.01491       5.10233       6.60645       7.01834       7.28581       7.09642       6.68047
  21  21 3980.1117    1.5044  7.9552 10.7615  0.0000  0.0831   0.0133   0.2301    0.0398   0.0000   436.3343       10.6249       10.1380      -1.30494       12.0556       2.13436       6.40436       8.00433       8.80022       9.13186       8.99834       8.45256
  21  22 4124.2055    1.2379 10.0716 10.5762  0.0000  0.1048   0.0105   0.2909    0.0349   0.0000   427.9220       32.4432       12.5690      -5.38057      -11.6256       6.72690       7.85426       10.2618       11.0569       11.4205       11.3855       10.7598
  21  24 4412.6861    0.8316 15.1160 10.3918  0.0000  0.1724   0.0071   0.4761    0.0282   0.0000   449.5104       11.6050       22.6639       43.5689       42.9930      -12.2914       12.6821       16.4172       17.9146       18.6743       18.2004       17.2668
  22   4 1429.1402    0.1300  0.0823 10.0733  0.0000  0.0120   0.0111   0.0222    0.0268   0.0000   439.0797      -1.22910       19.6929     -0.961517      -2.99844     -0.201043       1.04229       1.47106       1.49028       1.66371       1.44919       1.30874
  22   6 1781.5487    0.3771  0.3134 10.1221  0.0000  0.0141   0.0132   0.0327    0.0386   0.0000   441.4730      -1.72115       13.9842       2.73709      -2.59591      -2.31100       1.12410       1.40140       1.63487       1.65974       1.71971       1.49760
  22   7 1945.0490    0.5560  0.5140 10.1683  0.0000  0.0167   0.0155   0.0437    0.0525   0.0000   439.2982     0.0661383       16.1895       4.01361      -3.85144     -0.762726       1.16784       1.44110       1.71928       1.74180       1.67548       1.56798
  22   8 2104.7861    0.7572  0.6615 10.3104  0.0000  0.0197   0.0180   0.0450    0.0712   0.0000   440.0012      -2.59906       16.5425      0.196951      0.483283       2.91398       1.48846       1.98587       2.00024       2.20391       2.30048       2.08265
  22   9 2260.0369    1.0425  0.7880 10.9433  0.0000  0.0202   0.0237   0.0533    0.0746   0.0000   439.7907      -1.89876       14.0068     -0.593197      -4.49922       4.33259       1.40995       1.80207       1.94429       2.16122       1.92608       1.93532
  22  10 2410.8330    1.5025  0.9285 11.0312  0.0000  0.0214   0.0308   0.0549    0.1096   0.0000   437.0966       1.02965       18.3990       2.20246       2.43916       3.83179       1.57798       2.05380       2.21152       2.23361       2.24400       2.10436
  22  11 2559.2500    1.9105  1.0108 11.7642  0.0000  0.0224   0.0377   0.0586    0.1005   0.0000   440.3342       2.80819       13.4717       8.84859       2.83480      0.563648       1.63650       2.21254       2.33837       2.62646       2.52970       2.35158
  22  12 2707.1557    2.5089  0.8514 12.5411  0.0000  0.0199   0.0546   0.0548    0.0923   0.0000   443.5552       4.32321       12.3405       1.15544      0.123964      0.842050       1.51439       1.96678       2.01981       2.07039       2.02897       1.92776
  22  13 2854.8450    3.2727  0.7889 12.9070  0.0000  0.0188   0.0702   0.0474    0.0883   0.0000   438.4573       3.62378       16.2044      0.374830       1.53966     -0.198198       1.37189       1.82256       1.91067       2.02848       1.87327       1.84154
  22  14 3001.4764    3.5645  0.9260 13.3056  0.0000  0.0215   0.0740   0.0566    0.0937   0.0000   439.6826       9.15630       17.5010       1.46969      -5.53084       1.73154       1.73248       2.25737       2.47458       2.47656       2.34259       2.30599
  22  15 3147.1469    3.8145  1.0222 13.4604  0.0000  0.0233   0.0760   0.0577    0.0989   0.0000   439.3934       10.8658       12.6001       1.67898      0.698653       4.62664       1.77886       2.25983       2.50786       2.61455       2.63040       2.53993
  22  16 3292.3668    3.6360  1.4676 13.0170 -0.0056  0.0272   0.0599   0.0757    0.0856   0.0000   439.0097       5.18245       15.8937       4.46812      -2.20816     -0.329775       1.95880       2.50578       2.76469       2.87321       2.89851       2.64936
  22  17 3437.4058    2.9852  2.1213 12.6356  0.0000  0.0354   0.0427   0.0933    0.0662   0.0000   434.9370       16.8659       5.36570       9.94372      0.686608       1.06072       2.55946       3.43121       3.65516       3.85756       3.59555       3.51404
  22  18 3582.2931    2.4927  3.1428 12.0793  0.0000  0.0434   0.0301   0.1181    0.0523   0.0000   443.1043       18.3210       17.3026       7.46840       6.55748       3.70223       3.25162       4.12755       4.42932       4.66186       4.53118       4.28863
  22  19 3727.2176    2.0794  4.4718 11.5266  0.0000  0.0541   0.0223   0.1486    0.0491   0.0000   449.9938       15.5111       15.4546       15.1819      -9.49786      -6.78809       4.02957       5.17690       5.64788       5.95077       5.73376       5.56934
  22  20 3871.8697    1.7313  6.4470 10.9501  0.0000  0.0697   0.0157   0.1852    0.0435   0.0000   434.5557       20.4408       9.27729      -1.83531       5.96973      -8.24308       5.03178       6.60827       6.96983       7.36375       7.26389       6.92445
  22  21 4016.4769    1.4382  8.3582 10.7280  0.0000  0.0857   0.0123   0.2381    0.0371   0.0000   440.0005       13.5990       29.0269       9.71872       2.88225       6.45046       6.22579       8.05456       8.74996       9.33334       9.13199       8.68540
  22  22 4161.2099    1.1927 11.2880 10.5087  0.0000  0.1139   0.0097   0.3113    0.0337   0.0000   443.2485       1.94838       2.77683       25.5031       20.6593      -1.76732       8.15746       10.6396       11.7607       12.1604       12.1233       11.3664
  22  23 4306.1436    0.9769 13.2306 10.4638  0.0000  0.1408   0.0080   0.3992    0.0298   0.0000   436.0065       14.1346       22.2087       4.21626       15.1774       14.7191       9.98266       13.0168       14.2060       14.7189       14.3958       13.8088
  22  24 4450.7784    0.7759 15.2131 10.3989  0.0000  0.1820   0.0068   0.4964    0.0268   0.0000   450.6847      -2.74652       14.6616       49.3120      -4.56814      -29.8265       12.4994       16.4983       18.3224       19.0245       18.8427       17.7770
  22  25 4595.1853    0.6660 18.3434 10.1783  0.0032  0.2265   0.0057   0.5844    0.0245   0.0000   452.2647       13.2391       54.5443       48.0366      -8.39969      -35.1732       15.6888       20.7928       22.8001       23.4326       22.8377       21.7673
  23   3 1252.2004    0.0851  0.0687 10.1327  0.0000  0.0221   0.0105   0.0254    0.0256   0.0000   442.4145       1.62024       20.8553       1.52279      -7.40627      -1.42084       1.22098       2.02521       1.98129       2.06765       1.89834       1.79428
  23   4 1449.6718    0.1355  0.0725 10.0844  0.0000  0.0146   0.0120   0.0216    0.0263   0.0000   438.4277      -3.20163       20.5023       2.45974      -1.52097      -3.11187       1.34475       1.90605       2.16643       1.85285       1.74146       1.44500
  23   5 1632.7738    0.2372  0.2039 10.0253  0.0000  0.0135   0.0112   0.0313    0.0309   0.0000   439.9097      -1.22514       18.6549       2.18176      -4.38206       4.17817      0.903122       1.12762       1.20249       1.22777       1.32092       1.36969
  23   6 1804.1991    0.3984  0.4008 10.0910  0.0000  0.0164   0.0128   0.0424    0.0425   0.0000   440.7130      0.780814       17.6889      -1.62221     -0.955387     -0.830858       1.15574       1.58717       1.74025       1.60793       1.61015       1.52262
  23   7 1969.6133    0.5792  0.4897 10.1746  0.0000  0.0150   0.0158   0.0394    0.0527   0.0000   440.2708      0.403758       14.8942       2.22472      -2.24313      -3.33670       1.11632       1.40744       1.54920       1.69512       1.62863       1.57030
  23   8 2131.1293    0.8148  0.6474 10.5677  0.0000  0.0174   0.0196   0.0469    0.0634   0.0000   438.5797       2.54481       19.7815      0.608404      -7.81888       1.13183       1.28285       1.58148       1.70900       1.82227       1.79753       1.78635
  23   9 2287.4402    1.1545  0.7608 11.0795  0.0000  0.0187   0.0256   0.0501    0.0738   0.0000   437.5848       3.08794       16.9640      0.746744      0.511307      -2.78844       1.41551       1.85037       1.92176       2.15125       2.14400       1.91927
  23  10 2439.2038    1.5779  1.0078 11.2846  0.0000  0.0215   0.0309   0.0593    0.1021   0.0000   441.0350       2.07753       13.4733     -0.344341      0.210067     0.0279951       1.50835       1.92032       1.99586       2.21328       2.17136       2.05221
  23  11 2588.7015    1.9803  1.0060 11.9828  0.0000  0.0223   0.0382   0.0557    0.0881   0.0000   437.7445       2.66132       12.5223      -1.45433      -2.86577      -2.36058       1.56712       1.98544       2.20574       2.34481       2.35042       2.32349
  23  12 2737.6638    2.5968  1.0210 12.2930  0.0000  0.0211   0.0496   0.0595    0.0983   0.0000   440.1380       6.01297       18.7033       2.55319     -0.153673       1.41391       1.49614       1.93750       2.19757       2.18788       2.23462       2.16643
  23  13 2886.1786    3.2284  0.9430 12.7318  0.0000  0.0207   0.0633   0.0532    0.1078   0.0000   440.8207       7.67702       13.4438       7.40784      -4.57381      -2.71317       1.46559       1.84586       2.04696       2.17085       2.13211       2.05959
  23  14 3033.5553    3.8337  0.9051 13.2835  0.0000  0.0213   0.0768   0.0520    0.0982   0.0000   436.0390       3.46215       15.5191       4.10325      -4.48569     -0.852416       1.74222       2.40098       2.71976       2.81456       2.83236       2.62434
  23  15 3179.8243    3.8986  1.1121 13.2417  0.0000  0.0228   0.0722   0.0599    0.1088   0.0000   436.8889       13.0215       15.1585       3.29814      -5.25277      -1.31774       1.67201       2.12822       2.32494       2.39845       2.38316       2.23182
  23  16 3325.6883    3.4278  1.4939 13.3857  0.0000  0.0285   0.0584   0.0756    0.0723   0.0000   436.5855       11.4091       9.49700      0.811395     -0.541722       5.87357       1.99731       2.52180       2.85330       2.89977       2.87083       2.84503
  23  17 3471.3789    2.8295  2.4868 12.4968  0.0000  0.0372   0.0368   0.0984    0.0557   0.0000   443.1916       10.2643       21.3128      0.160200      -2.66714       3.09858       2.68556       3.43463       3.75928       4.05318       3.88493       3.69781
  23  18 3616.9271    2.3423  3.3998 12.0954  0.0000  0.0470   0.0273   0.1201    0.0466   0.0000   442.3475       17.1429       12.5878       8.45389       2.55044      -6.45046       3.22943       4.33387       4.59319       4.87195       4.74054       4.52984
  23  19 3762.2526    1.9741  5.0746 11.4560  0.0000  0.0575   0.0195   0.1574    0.0429   0.0000   439.9653       14.7857       8.72435      -1.89483       4.94301       4.48533       4.07228       5.23466       5.60752       5.95613       5.76394       5.63895
  23  20 3907.4946    1.6625  6.9340 10.8963  0.0000  0.0709   0.0141   0.1912    0.0399   0.0000   441.7066       15.1413       21.7040       10.5567      -5.91082      0.916287       4.90106       6.46814       7.02703       7.30788       7.21519       6.86656
  23  21 4052.6742    1.3782  9.1007 10.6788  0.0001  0.0891   0.0111   0.2487    0.0346   0.0000   438.3009       18.0783       1.31048       8.28731       13.8157       4.87330       6.17719       7.97334       8.72171       8.89402       9.13698       8.72260
  23  22 4197.7240    1.1360 11.2602 10.5379  0.0000  0.1135   0.0090   0.3182    0.0316   0.0000   436.5423       35.0946       28.6496      -5.44457     -0.954728       22.1187       7.63869       10.1303       10.9063       11.5408       11.3524       10.8675
  23  23 4342.8022    0.9262 14.0295 10.4409 -0.0002  0.1484   0.0072   0.4153    0.0288   0.0000   436.2854       5.65453      -1.28846       6.35944      -4.96096       9.76479       10.0264       13.1486       14.3747       14.9447       14.7102       14.1539
  24   4 1469.8021    0.1513  0.1468 10.0140  0.0000  0.0131   0.0095   0.0355    0.0268   0.0000   440.0496      -1.21612       19.0032     -0.258606      -1.89678     -0.192016      0.923695       1.05269       1.36482       1.24301       1.28267       1.21324
  24   5 1653.6923    0.2798  0.1893 10.0112  0.0000  0.0104   0.0119   0.0236    0.0309   0.0000   440.5593      0.733281       21.9681      -1.12631      -2.30111     -0.182924      0.830051       1.09600       1.20039       1.19413       1.29514       1.20775
  24   6 1826.2694    0.4293  0.3712 10.0896  0.0000  0.0143   0.0134   0.0359    0.0408   0.0000   441.9218       1.02968       19.8040       1.17307      -3.05755       1.46042      0.913726       1.27117       1.26329       1.34693       1.34472       1.33022
  24   7 1993.5688    0.6096  0.5820 10.1487  0.0000  0.0171   0.0152   0.0433    0.0551   0.0000   440.5750      -1.69899       18.7040     -0.447626      -1.21509      0.500964       1.16744       1.45943       1.63850       1.70213       1.61398       1.63683
  24   8 2156.7842    0.8654  0.6982 10.5220  0.0000  0.0189   0.0191   0.0434    0.0698   0.0000   439.8454       1.81318       12.0220      0.849961     -0.356175     -0.770221       1.30110       1.62276       1.85201       1.77604       1.77881       1.89210
  24   9 2314.3429    1.1992  0.8603 11.0424  0.0000  0.0202   0.0245   0.0494    0.0746   0.0000   438.1348       3.01451       17.7448       1.54952      -1.38889      0.605570       1.36785       1.75492       1.81105       1.98439       1.90379       1.94786
  24  10 2467.0911    1.6261  0.9767 11.5561  0.0000  0.0215   0.0320   0.0559    0.0910   0.0000   441.2005       3.21578       15.4113       4.79357       1.76556      -4.22747       1.46280       1.93089       2.01096       2.14133       2.09867       2.07114
  24  11 2617.7024    2.1356  0.9670 12.1802  0.0000  0.0219   0.0417   0.0536    0.0910   0.0000   438.1304       4.42046       14.3676      -1.63301      -3.59198       1.23934       1.50348       1.94928       2.08748       2.29880       2.14482       2.28323
  24  12 2767.7704    2.8441  0.8778 12.6503  0.0000  0.0186   0.0578   0.0541    0.0872   0.0000   440.9742       6.52149       12.6230      -3.77463      -1.19394      0.779339       1.28810       1.66892       1.78973       1.88087       1.87292       1.73680
  24  13 2917.0309    3.4729  0.8147 13.1366  0.0000  0.0200   0.0709   0.0466    0.0868   0.0000   439.0825       6.36180       12.9024       6.39277      -1.71386     -0.973865       1.53784       2.18286       2.24617       2.47961       2.37207       2.20858
  24  14 3065.1259    3.7694  1.0121 13.3503  0.0000  0.0217   0.0714   0.0572    0.0944   0.0000   436.6751       7.66697       12.3012       2.22947       3.38317      0.354442       1.42267       1.88437       1.98329       2.12671       2.11730       2.10400
  24  15 3212.1251    3.8078  1.3306 13.0573 -0.0006  0.0256   0.0636   0.0669    0.1010   0.0000   439.8186       8.68038       13.3872       2.72883      -2.25958      -1.08355       1.64315       2.19805       2.30487       2.51137       2.38980       2.45104
  24  16 3358.5948    3.3133  1.7801 12.9747  0.0000  0.0298   0.0501   0.0831    0.0689   0.0000   439.7682       5.16606       12.0191      -1.03675      -5.31517       2.98336       1.98593       2.54195       2.65422       2.92408       2.85496       2.69909
  24  17 3504.9756    2.7545  2.5593 12.3308  0.0000  0.0371   0.0344   0.0975    0.0542   0.0000   433.4414       9.61097       19.5167       5.95417      -2.69929     -0.541327       2.41770       3.28944       3.47690       3.78079       3.71672       3.56927
  24  18 3651.0772    2.2605  4.3061 11.6267  0.0000  0.0497   0.0221   0.1367    0.0416   0.0000   433.6440       8.43775       13.2983       6.66987      -8.94027       2.81361       3.20071       4.32951       4.66311       4.95164       4.76266       4.60801
  24  19 3797.0357    1.8587  5.3646 11.2517  0.0000  0.0598   0.0171   0.1550    0.0403   0.0000   434.8968       17.7788       15.2646       2.63119      0.990003      0.912859       3.89653       5.06625       5.61008       5.92225       5.90942       5.78299
  24  20 3942.7769    1.5831  7.6628 10.8318  0.0000  0.0744   0.0127   0.2088    0.0357   0.0000   444.8351       4.88037       7.57256       3.62901       5.35190       1.93623       4.89692       6.39649       7.08080       7.34586       7.24035       6.91001
  24  21 4088.3530    1.2897  9.4824 10.6507  0.0000  0.0943   0.0102   0.2558    0.0323   0.0000   448.0496       15.6141       16.2257       11.6672      -35.5880      -8.18603       6.21732       8.12645       8.70221       9.21901       9.26599       8.76591
  24  22 4234.1130    1.0872 12.5327 10.4692  0.0006  0.1251   0.0080   0.3405    0.0294   0.0000   446.9096       27.4504     0.0569802       19.0158      -8.27427      -2.22647       7.99791       10.7817       11.7774       12.5300       12.1087       11.8223
  24  24 4524.9850    0.7243 17.2969 10.2590  0.0008  0.1982   0.0057   0.5273    0.0243   0.0000   415.0359      -7.37797       12.0227       19.5268       15.9717       10.2329       12.7123       16.8266       18.1422       19.5292       19.0516       18.3118
  25   3 1289.3849    0.0951  0.0911 10.1003  0.0000  0.0152   0.0092   0.0335    0.0247   0.0000   440.8035      0.374561       20.7793      -2.46359      0.721980      -1.48651      0.857551       1.26725       1.46200       1.60358       1.25361       1.30145
  25   5 1674.1041    0.3021  0.2365 10.0091  0.0000  0.0136   0.0116   0.0277    0.0324   0.0000   439.9378      -1.76705       20.8318     -0.415131      -4.84168     -0.174654      0.826409       1.13109       1.15500       1.18496       1.23310       1.13283
  25   6 1847.8852    0.4523  0.3832 10.1487  0.0000  0.0137   0.0137   0.0353    0.0403   0.0000   438.6313    -0.0720305       21.0303      -1.50238      -3.65246     -0.393993      0.934097       1.17645       1.34295       1.35046       1.40733       1.29857
  25   7 2016.9305    0.6333  0.5917 10.3377  0.0000  0.0170   0.0154   0.0407    0.0523   0.0000   438.8325     -0.955193       20.8020      -1.50769     -0.542646       2.29958       1.16138       1.38728       1.55207       1.61589       1.59937       1.54834
  25   8 2181.7935    0.9070  0.7958 10.6009  0.0000  0.0197   0.0192   0.0506    0.0716   0.0000   437.7392       3.73947       17.7607      0.497680      -1.65275      -1.67291       1.39121       1.90068       2.07835       2.24605       2.11138       1.96000
  25   9 2340.5141    1.2826  0.9143 11.0201 -0.0006  0.0198   0.0251   0.0531    0.0831   0.0000   438.5489       1.88602       11.3404     -0.275356      -2.15502       2.44389       1.26913       1.63264       1.74299       1.85895       1.90647       1.83324
  25  10 2494.3540    1.7465  0.9607 11.7038  0.0000  0.0209   0.0332   0.0535    0.0868   0.0000   440.9038       2.44489       17.6569     -0.592520      -1.23253     -0.770241       1.28553       1.71174       1.90696       1.91661       1.88017       1.79983
  25  11 2646.2935    2.3352  0.8994 12.2249  0.0000  0.0190   0.0456   0.0535    0.0923   0.0000   443.1784       5.27086       14.5753       2.71000      -2.62018       4.76829       1.28323       1.64115       1.78977       1.97948       1.97036       1.97549
  25  12 2797.3985    2.8083  0.9690 12.8062  0.0000  0.0208   0.0540   0.0545    0.0843   0.0000   437.8523       4.75641       15.4024       2.53781      -1.07345       1.17387       1.31322       1.69852       1.82391       2.03420       1.96676       1.87919
  25  13 2947.5265    3.5436  0.9542 13.1025  0.0000  0.0202   0.0667   0.0512    0.0930   0.0000   440.1717       4.56533       17.4629       1.09657      0.455801      0.671395       1.35366       1.76297       1.94422       1.96393       1.94841       1.90353
  25  14 3096.2975    3.8165  1.0264 13.4527  0.0000  0.0222   0.0720   0.0553    0.0920   0.0000   438.8140       12.4090       8.45796       1.76451      -5.96174      -2.96455       1.44286       1.91657       1.97347       2.21994       2.12089       2.01141
  25  15 3244.0814    3.7624  1.3012 13.3211  0.0000  0.0251   0.0643   0.0668    0.0922   0.0000   438.8769       10.3824       13.6130       5.83242      -2.62093       1.46810       1.54986       2.16478       2.24793       2.48474       2.37115       2.31997
  25  16 3391.2700    3.0978  1.8116 13.0360  0.0000  0.0302   0.0465   0.0838    0.0630   0.0000   439.9463       5.51202       16.2246       2.11603     -0.663348       1.00383       1.86643       2.50960       2.68544       2.87604       2.69771       2.71981
  25  17 3538.2693    2.5945  2.9316 12.2437  0.0000  0.0392   0.0304   0.1069    0.0494   0.0000   436.6257       11.6158       12.5651      -1.68615      -3.41997      0.308699       2.56408       3.33762       3.64642       3.77133       3.82595       3.76949
  25  18 3685.1320    2.1747  4.3650 11.6013  0.0000  0.0503   0.0209   0.1317    0.0417   0.0000   435.3519       18.7312       11.4429      0.538402       2.35395       7.32956       3.19958       4.23718       4.54932       4.90200       4.77142       4.66863
  25  19 3831.4747    1.8081  5.8583 11.2386  0.0000  0.0611   0.0158   0.1659    0.0367   0.0000   432.2965       17.9212       17.3259       1.79348      -2.06924       7.15314       3.89532       5.04454       5.51569       5.83738       5.61923       5.54650
  25  20 3977.6533    1.4965  7.6458 10.8226  0.0000  0.0746   0.0121   0.2081    0.0355   0.0000   434.0574       16.8510       21.8076       2.34272     -0.167899      -6.28955       4.79726       6.29673       6.83108       7.24095       7.20028       6.95095
  25  21 4124.1254    1.2672 10.7856 10.5590  0.0000  0.1017   0.0093   0.2823    0.0318   0.0000   433.2950       12.2137       16.0562       13.6662      -7.02218       7.49574       6.49903       8.72202       9.28904       9.84560       9.73802       9.75257
  25  22 4269.8414    1.0008 12.2994 10.5646 -0.0006  0.1254   0.0078   0.3563    0.0278   0.0000   431.1632       11.4564       15.1937       2.18711      -9.35378       22.5593       7.88305       10.2290       11.4025       11.8988       11.9982       11.3135
  25  23 4415.8933    0.8133 14.7044 10.4358 -0.0006  0.1651   0.0064   0.4450    0.0257   0.0000   446.6837       15.7477       40.3896       6.40843      -3.25722      -5.15317       10.0551       13.2808       14.7251       15.4402       15.3626       14.8506
  26   3 1307.4876    0.1033  0.0980 10.0917  0.0000  0.0151   0.0097   0.0394    0.0243   0.0000   440.0208     -0.629660       20.6810      0.462995      -2.87222     -0.664802      0.971234       1.41982       1.49397       1.29193       1.46833       1.47443
  26   4 1508.7041    0.1545  0.1498 10.0324  0.0000  0.0123   0.0087   0.0255    0.0262   0.0000   439.1389      -1.63065       22.0826       1.34230      -3.67723      -1.65022      0.824685      0.987404       1.11259       1.35723       1.46621       1.33604
  26   5 1694.0738    0.2893  0.2939  9.9764  0.0000  0.0138   0.0102   0.0319    0.0324   0.0000   439.4112      0.610109       19.5302      -1.78693     -0.499271     -0.456617      0.871900       1.27112       1.32808       1.52150       1.44469       1.34622
  26   6 1869.0282    0.4845  0.4085 10.1105  0.0000  0.0145   0.0135   0.0325    0.0420   0.0000   441.6190     -0.905347       18.3942       2.48846      -3.56368      -1.44184      0.909924       1.16970       1.16640       1.39338       1.26518       1.28313
  26   7 2039.7237    0.6733  0.5897 10.3473  0.0000  0.0168   0.0159   0.0414    0.0545   0.0000   440.3010     -0.790621       17.4046      -2.76504      -3.36943       1.40190       1.03387       1.33526       1.39488       1.51617       1.51217       1.50723
  26   8 2206.0710    0.9844  0.7561 10.6585  0.0000  0.0182   0.0204   0.0457    0.0723   0.0000   440.9481     -0.636924       16.4882       1.65234      -3.03261     -0.344879       1.13779       1.42217       1.55158       1.66442       1.69901       1.65637
  26   9 2366.0922    1.4206  0.9124 11.2506  0.0000  0.0195   0.0272   0.0529    0.0806   0.0000   440.3894       3.47714       14.5478       2.46793      -3.24326       3.24421       1.17033       1.54495       1.73276       1.73173       1.74896       1.67857
  26  10 2521.2300    1.8222  0.9988 11.8243  0.0000  0.0216   0.0338   0.0539    0.0885   0.0000   439.1725       2.07965       16.0492       1.30055     -0.569647       1.47148       1.31560       1.80200       1.86726       2.07418       1.95012       1.90800
  26  11 2674.3584    2.4316  0.9324 12.4330  0.0000  0.0201   0.0466   0.0506    0.0872   0.0000   440.0079       3.91150       17.7844       2.77848     -0.613442      -2.59370       1.31163       1.61238       1.70112       1.91192       1.86747       1.83451
  26  12 2826.6361    3.1233  0.8108 12.9755  0.0000  0.0181   0.0624   0.0458    0.0775   0.0000   438.8002       3.34587       16.4265       3.83258      -1.34347       1.03812       1.14607       1.48117       1.50372       1.80896       1.72722       1.66043
  26  13 2977.5543    3.6217  0.9775 13.0949  0.0000  0.0198   0.0666   0.0525    0.0908   0.0000   440.9477       5.47340       14.8097       4.55377       1.52007     -0.635749       1.31511       1.65346       1.73617       1.91021       1.91445       1.89112
  26  14 3127.0285    3.9094  0.9995 13.5685  0.0000  0.0212   0.0731   0.0535    0.0853   0.0000   439.0531       8.22404       14.7725      -1.30331       1.39610       1.16939       1.45547       1.93516       2.12769       2.32715       2.21031       2.04436
  26  15 3275.5126    3.5050  1.4097 13.2580  0.0000  0.0254   0.0575   0.0731    0.0816   0.0000   440.4014       9.98574       14.3420       1.55712      -8.59719       3.56399       1.62224       2.11090       2.35251       2.55198       2.53670       2.47288
  26  16 3423.4199    3.0485  2.0618 12.8425  0.0000  0.0327   0.0418   0.0842    0.0592   0.0000   439.9409       8.73800       14.7615       2.58698       1.24836       4.70715       2.01445       2.72709       2.96296       3.25840       3.29402       3.10518
  26  17 3571.0728    2.5185  3.0991 12.2914  0.0000  0.0404   0.0285   0.1089    0.0443   0.0000   436.8361       16.0655       16.8100      -1.26070      -4.93041     -0.244859       2.51777       3.29636       3.54649       3.82036       3.68644       3.72092
  26  18 3718.5883    2.0643  4.5555 11.5619  0.0000  0.0500   0.0192   0.1378    0.0390   0.0000   433.3920       13.5083       12.1119       3.83425       1.10228      -5.31819       3.14210       4.04761       4.51127       4.70503       4.73784       4.56988
  26  19 3865.5916    1.7015  6.5193 11.1388  0.0000  0.0661   0.0140   0.1760    0.0342   0.0000   441.1435       10.6690       16.1112       14.2215       14.0565       9.57268       4.04963       5.40246       5.91815       6.30091       6.21420       6.08687
  26  20 4012.2769    1.4345  8.5571 10.7872  0.0000  0.0808   0.0110   0.2231    0.0326   0.0000   444.5030       12.4467       8.54618       9.59172       4.45561     -0.989871       4.98420       6.56531       7.16787       7.63802       7.54113       7.54573
  26  21 4158.9830    1.1738 11.0362 10.6218 -0.0006  0.1057   0.0086   0.2988    0.0292   0.0000   438.5829       18.9101       4.49169       4.54037       11.3877      -10.0494       6.30625       8.44232       9.22651       9.71283       9.71901       9.38033
  26  23 4451.6753    0.8031 15.7896 10.3809  0.0004  0.1706   0.0061   0.4514    0.0247   0.0000   470.6271       22.7146      -5.51308      -1.64814       6.66462      -5.89344       10.0810       13.2486       14.5452       15.4330       15.4364       14.8148
  27   4 1527.5476    0.1666  0.1462 10.0250  0.0000  0.0113   0.0088   0.0234    0.0259   0.0000   439.4318      -2.53237       21.0859      -1.06499      -3.70636       1.30674      0.736634      0.967832       1.13230       1.07785       1.00677      0.981677
  27   5 1713.5939    0.3008  0.2832 10.0451  0.0000  0.0133   0.0105   0.0297    0.0319   0.0000   441.5071    -0.0803262       19.3755      0.214269      -3.17220     0.0892426      0.906099       1.25345       1.43050       1.48607       1.42156       1.27991
  27   6 1889.7392    0.4842  0.5335 10.1086  0.0000  0.0166   0.0120   0.0387    0.0447   0.0000   440.8929     -0.238173       19.3132     -0.410385      -4.87076      -1.24102      0.972650       1.29299       1.30587       1.40520       1.46665       1.36324
  27   7 2062.0232    0.6918  0.6933 10.2966  0.0000  0.0172   0.0149   0.0444    0.0592   0.0000   439.0045      0.921202       15.3836       2.40223     -0.978915       1.35458       1.05319       1.40411       1.50826       1.70712       1.70074       1.73997
  27   8 2229.7612    1.0616  0.8434 10.7743  0.0000  0.0185   0.0209   0.0491    0.0760   0.0000   440.8962       1.55315       18.6034       1.68673      -1.57222      0.252491       1.10798       1.40883       1.55108       1.63113       1.62608       1.67272
  27   9 2390.9656    1.4466  1.0953 11.3416  0.0000  0.0220   0.0255   0.0579    0.0837   0.0000   438.0961     -0.650599       16.8839       1.10037      -3.96636      -1.27902       1.31984       1.78191       1.89403       1.97037       1.94869       1.88433
  27  10 2547.5547    1.8743  1.0130 11.9921  0.0000  0.0215   0.0344   0.0538    0.0790   0.0000   437.6184       3.73541       19.3613     -0.445570      -3.49672      0.113648       1.34169       1.74317       1.72988       1.98254       2.07090       1.95821
  27  11 2702.1298    2.5533  0.8968 12.4815  0.0002  0.0185   0.0480   0.0501    0.0828   0.0000   439.6367       3.39831       14.5009       3.87919      -4.62115      -1.53572       1.15239       1.55834       1.71067       1.81912       1.84702       1.75162
  27  12 2855.4566    3.1833  0.9443 12.8388  0.0000  0.0193   0.0586   0.0521    0.0946   0.0000   438.5952       4.66736       14.2297       2.26223     -0.936307       1.00130       1.30885       1.67273       1.84316       2.01458       2.01846       1.88526
  27  13 3007.1325    3.5982  1.0133 13.2641  0.0000  0.0204   0.0646   0.0537    0.0881   0.0000   441.2357       3.44822       16.8313       2.36496      -2.80019      -2.17988       1.20689       1.56379       1.71539       1.85447       1.81652       1.83240
  27  14 3157.3562    3.8441  1.1563 13.4042  0.0000  0.0216   0.0665   0.0613    0.0943   0.0000   436.3582       7.14451       13.9773       3.46432     -0.657943      -2.44694       1.36504       1.68593       1.90495       2.00069       2.03945       1.96516
  27  15 3306.6377    3.4203  1.6583 13.1916  0.0000  0.0296   0.0515   0.0741    0.0720   0.0000   438.4015       11.9936       14.3153       2.67596     0.0894180      -1.65379       1.70727       2.36196       2.53514       2.65895       2.66464       2.57804
  27  16 3455.3681    2.9662  2.4397 12.5001  0.0033  0.0352   0.0363   0.0878    0.0581   0.0000   441.6696       8.70095       10.7153       5.13398     -0.647981      -5.54118       2.08931       2.82489       3.00853       3.24130       3.34341       3.28551
  27  17 3603.6346    2.4610  3.5439 11.9498  0.0000  0.0420   0.0251   0.1137    0.0451   0.0000   441.3830       10.6466       12.3663    -0.0927521      -4.73192       6.17217       2.42523       3.23129       3.51088       3.81353       3.81544       3.68022
  27  18 3751.6424    2.0317  5.0333 11.4700  0.0000  0.0528   0.0177   0.1407    0.0370   0.0000   436.6870       14.5188       10.7327       6.79140       3.23132       2.33585       3.18699       4.23239       4.63361       4.91200       4.91199       4.76739
  27  19 3899.2630    1.6287  7.0274 11.0907  0.0000  0.0669   0.0128   0.1893    0.0321   0.0000   442.2798       15.6627       20.6562       10.7259       1.74466      0.421604       4.06505       5.23072       5.68992       6.07620       6.04444       5.91653
  27  20 4046.6409    1.3786  9.2544 10.7774  0.0000  0.0854   0.0101   0.2354    0.0305   0.0000   432.6069       15.9538       14.1572       3.12152       7.22315       3.59820       5.02580       6.60022       7.24352       7.72494       7.77806       7.50995
  27  21 4193.8095    1.1555 11.9322 10.5976  0.0004  0.1112   0.0080   0.3125    0.0282   0.0000   441.5269       12.0941       2.32494       11.9594       17.8134      -16.0057       6.47729       8.55944       9.40275       9.93362       9.99123       9.80757
  27  22 4340.9213    0.9236 14.0689 10.4859 -0.0028  0.1417   0.0063   0.3843    0.0252   0.0000   443.7393       25.1675       27.8937       3.24656      -17.3124      -11.5859       8.07019       10.6913       11.8363       12.4915       12.6304       12.1718
  28   3 1342.6590    0.0983  0.0678 10.0989 -0.0001  0.0139   0.0094   0.0179    0.0232   0.0000   441.6392     -0.716230       19.1901       1.14359      -3.02759       1.61991      0.829537       1.27375       1.22042       1.79088       1.29121       1.99547
  28   4 1546.0262    0.1874  0.1693 10.0199  0.0000  0.0111   0.0091   0.0273    0.0260   0.0000   440.0790      -1.69843       20.4869     -0.444741      -1.56705      0.751533      0.693632      0.776302      0.781941      0.943093      0.865733      0.886167
  28   5 1732.7415    0.3385  0.3045 10.0425  0.0000  0.0130   0.0108   0.0282    0.0326   0.0000   439.4318      -1.58849       21.5805     0.0970525      -2.04011     -0.638635      0.775851      0.974457       1.05493       1.10559       1.20330       1.12912
  28   6 1910.1541    0.5263  0.4565 10.2161  0.0000  0.0139   0.0137   0.0361    0.0433   0.0000   439.9399      -1.42991       20.3196     -0.213003      -2.48335       1.41894      0.805862       1.11258       1.16843       1.25470       1.28705       1.31237
  28   7 2083.8872    0.7242  0.7281 10.3593  0.0000  0.0178   0.0153   0.0457    0.0596   0.0000   441.1230    -0.0919525       17.3402       1.21035      -1.09665      -1.29145       1.00441       1.35071       1.45149       1.59499       1.54590       1.54406
  28   8 2252.8174    1.0650  0.9186 10.8133  0.0000  0.0199   0.0200   0.0520    0.0745   0.0000   440.1785       1.08264       17.8089       2.81487      -1.12374    -0.0913782       1.05609       1.38829       1.64569       1.67537       1.57161       1.60532
  28   9 2415.3100    1.5232  1.0792 11.3167  0.0000  0.0211   0.0263   0.0542    0.0876   0.0000   439.6078      -1.15415       20.8494       2.26719      -1.99118      -1.37668       1.21184       1.56628       1.71651       1.86565       1.86344       1.81284
  28  10 2573.4322    2.0113  1.0747 12.2164  0.0000  0.0215   0.0358   0.0569    0.0781   0.0000   439.9222       5.16278       16.1111       1.16045      -2.19905     -0.546863       1.25720       1.63614       1.78091       1.87522       1.82701       1.88723
  28  11 2729.4134    2.6480  0.9242 12.4126  0.0000  0.0185   0.0480   0.0489    0.0922   0.0000   437.3343       4.27407       16.2421     -0.771464      -3.36481      -2.51466       1.08873       1.47088       1.59276       1.67833       1.65310       1.67692
  28  12 2883.8383    3.2463  0.8808 13.2362  0.0000  0.0191   0.0614   0.0465    0.0741   0.0000   439.5498       3.63925       16.9529       1.44165      0.107286       1.74159       1.19487       1.51802       1.58627       1.70622       1.72596       1.77278
  28  13 3036.3543    3.8441  0.9344 13.3265  0.0000  0.0182   0.0702   0.0499    0.0841   0.0000   439.2273       6.79783       15.9815     -0.722932     -0.248585      0.959647       1.09437       1.38650       1.48515       1.64283       1.69974       1.63036
  28  14 3187.2845    3.9138  1.2133 13.4245  0.0000  0.0225   0.0657   0.0600    0.0949   0.0000   439.9039       5.19959       13.7657      0.408360      -1.52667       1.04320       1.36449       1.74205       1.84327       2.02138       1.99732       2.02551
  28  15 3337.4535    3.4198  1.5844 13.0471  0.0000  0.0264   0.0496   0.0700    0.0728   0.0000   439.7678       14.1470       17.1456       3.46229      -1.13108     -0.984042       1.44508       1.95674       2.14814       2.28643       2.36041       2.29798
  28  16 3486.9357    2.7876  2.5405 12.4920  0.0000  0.0344   0.0331   0.0936    0.0514   0.0000   439.0036       3.54936       10.3156       5.60891       3.17195       1.94397       1.96262       2.58714       2.80110       2.97877       3.01314       2.94329
  28  17 3635.8972    2.3697  3.6063 11.8598  0.0000  0.0416   0.0233   0.1121    0.0436   0.0000   443.2408       18.8996       7.08101       5.49933      -8.73568      -6.74141       2.43543       3.16554       3.53069       3.75219       3.74800       3.68449
  28  18 3784.4491    1.9361  5.7765 11.3251  0.0000  0.0564   0.0157   0.1555    0.0338   0.0000   435.1857       14.3564       12.8237       9.76741       2.07339       3.57070       3.18377       4.23081       4.66761       4.88901       4.93654       4.82076
  28  19 3932.8713    1.5605  7.6446 10.9927  0.0000  0.0719   0.0119   0.1994    0.0313   0.0000   435.6352       9.57135       5.14335      -1.18263    -0.0837548       3.24950       4.04988       5.32177       5.72696       6.26036       6.18998       6.10820
  28  20 4080.4994    1.2976 10.0231 10.7640 -0.0001  0.0930   0.0092   0.2570    0.0286   0.0000   444.5183       19.1509       14.1756      -8.10003       5.24234       14.8506       5.20492       6.80006       7.67749       7.99496       8.29164       7.99031
  28  22 4375.6376    0.8842 14.8468 10.4529 -0.0009  0.1489   0.0059   0.4053    0.0241   0.0000   454.7113       32.2149       16.5268       1.22304      -2.28956      -13.0691       8.30758       10.8595       12.2807       12.7258       12.7441       12.4532
  29   3 1359.7817    0.0962  0.1020 10.0672  0.0000  0.0158   0.0081   0.0266    0.0232   0.0000   441.1271      -1.06171       20.6353      -1.02020      -1.41353      0.821674       1.10800       1.23022       1.29982       1.26537       1.40634       1.58288
  29   4 1564.1604    0.2128  0.1510 10.0006  0.0000  0.0096   0.0098   0.0221    0.0259   0.0000   440.2127      -1.70902       23.0720      0.956942      -2.71482      -2.40290      0.485676      0.621849      0.777200      0.849703      0.941896      0.846156
  29   5 1751.5760    0.3492  0.3553 10.0562  0.0000  0.0133   0.0109   0.0375    0.0346   0.0000   440.4995     -0.758658       20.1441      0.514597      -2.90844      -1.12163      0.735345       1.03048       1.10793       1.21200       1.16354       1.14908
  29   6 1930.2004    0.5315  0.5035 10.2347  0.0000  0.0157   0.0131   0.0381    0.0449   0.0000   442.4229     -0.511584       20.1347       2.50871     -0.614162     -0.982601      0.975552       1.33021       1.42654       1.53672       1.45437       1.46409
  29   7 2105.3303    0.7890  0.7369 10.4816  0.0000  0.0178   0.0161   0.0437    0.0591   0.0000   440.4710     -0.268100       20.4371     -0.229628      -4.81976    -0.0109300      0.964251       1.29974       1.42795       1.54007       1.54399       1.47435
  29   8 2275.3406    1.1260  0.9150 11.0845  0.0000  0.0193   0.0211   0.0507    0.0706   0.0000   439.9509       1.12876       17.7158       1.97723      -5.03382      0.698033       1.09101       1.43498       1.52601       1.65027       1.68277       1.67505
  29   9 2439.1043    1.6093  0.9563 11.4348  0.0000  0.0191   0.0282   0.0488    0.0848   0.0000   440.4063       2.34565       17.9737     0.0396850      -4.32914      0.123276       1.10582       1.45483       1.58839       1.70472       1.72980       1.74681
  29  10 2598.6812    2.1030  1.0831 12.0038  0.0000  0.0208   0.0353   0.0533    0.0884   0.0000   441.2139       3.85967       16.9178       2.70630      -1.72598       2.76253       1.13148       1.51120       1.61138       1.78260       1.72737       1.62071
  29  11 2756.2186    2.7702  0.9660 12.5481  0.0000  0.0188   0.0483   0.0493    0.0864   0.0000   437.0591       3.58121       18.3960       3.36063      -3.05752      -4.76099       1.09952       1.41198       1.62493       1.70326       1.77582       1.69877
  29  12 2911.7578    3.5129  0.8332 13.2388  0.0000  0.0170   0.0657   0.0444    0.0740   0.0000   438.8661       5.45605       18.1964       2.99853     -0.485737      -1.51426      0.979654       1.30242       1.40714       1.62915       1.61930       1.53636
  29  13 3065.1014    3.8921  1.1391 12.8965  0.0000  0.0206   0.0625   0.0531    0.1194   0.0000   440.1519       6.01563       12.2029       1.72248      -1.50369       1.12119       1.14913       1.52192       1.59593       1.70836       1.74486       1.68795
  29  14 3216.8896    3.8544  1.1972 13.5250  0.0000  0.0217   0.0642   0.0626    0.0886   0.0000   438.3035       6.32860       11.8592       3.66566      -3.46399      -2.77202       1.23135       1.63347       1.79921       1.90963       1.93518       1.89261
  29  15 3367.7953    3.2324  1.8425 13.0283 -0.0000  0.0280   0.0437   0.0775    0.0581   0.0000   437.9427       10.1143       17.6808       6.44050      -5.44922      -2.17379       1.54207       2.01869       2.24747       2.34071       2.38388       2.37042
  29  16 3518.1016    2.7147  2.8700 12.2939  0.0000  0.0357   0.0295   0.0978    0.0476   0.0000   438.5072       11.9728       12.4679      0.827453      0.506048       2.94856       2.01480       2.63442       2.87925       3.02354       3.00695       3.09669
  29  17 3667.8007    2.2468  4.2285 11.7267  0.0000  0.0452   0.0208   0.1245    0.0393   0.0000   439.2516       9.20898       9.91120       11.2939       5.81712       3.48646       2.51009       3.34069       3.60629       3.82173       3.86125       3.79857
  29  18 3817.0006    1.8277  5.7847 11.3495 -0.0003  0.0574   0.0150   0.1556    0.0334   0.0000   440.9822       9.05988       7.44647       8.89069       1.16780       5.75436       3.24299       4.17548       4.61139       4.83345       5.04516       4.85429
  29  19 3965.8896    1.5410  8.1740 10.9371  0.0000  0.0736   0.0110   0.2045    0.0298   0.0000   443.1001       12.7593       11.2251       15.2637      -5.30128      -3.68991       4.00494       5.23308       5.83144       6.22288       6.31309       6.23749
  29  20 4114.3155    1.2709 10.1569 10.7285  0.0000  0.0916   0.0089   0.2579    0.0284   0.0000   442.3417      -3.44830       14.8772      -2.12640       9.87047       3.34690       5.09049       6.71024       7.44644       7.94080       7.98296       7.87204
  29  21 4262.3813    1.0506 12.6501 10.5927  0.0007  0.1196   0.0071   0.3282    0.0257   0.0000   450.0529       11.6042       25.4171     -0.218340      -2.42040       3.67592       6.47244       8.62695       9.46676       10.1513       10.2021       9.95205
  30   3 1376.6054    0.1231  0.1300 10.0447  0.0000  0.0125   0.0082   0.0357    0.0237   0.0000   441.5534     -0.883806       21.8527     -0.560306      -3.68712      0.392573      0.655286      0.811461       1.10845      0.835064       1.04782      0.962675
  30   4 1581.8828    0.2237  0.1636 10.0267  0.0000  0.0089   0.0096   0.0209    0.0257   0.0000   440.9006      -1.14273       19.2344      -1.25613      -3.18050    0.00586585      0.526768      0.694917      0.741277      0.683519      0.806628      0.798688
  30   5 1770.0421    0.3583  0.3105 10.1287  0.0000  0.0121   0.0111   0.0305    0.0324   0.0000   440.9554     -0.776990       21.1259       1.18764      -3.22175      0.109991      0.679940      0.934680      0.995538      0.982575       1.01276      0.975972
  30   6 1949.9565    0.5902  0.5207 10.2304  0.0000  0.0151   0.0138   0.0353    0.0470   0.0000   441.8000      -1.00057       20.3997       1.21915      -2.54505       1.74560      0.801703      0.982689       1.14854       1.17666       1.22294       1.17385
  30   7 2126.3875    0.8812  0.6782 10.4881  0.0000  0.0158   0.0179   0.0399    0.0620   0.0000   439.7449      0.997448       21.1756     -0.287795     -0.117473     -0.595648      0.831500       1.09136       1.17839       1.26084       1.30246       1.27271
  30   8 2297.3788    1.1918  0.9461 11.1502  0.0000  0.0193   0.0214   0.0499    0.0683   0.0000   441.4653       1.93833       18.9316       3.87297      -2.83791       1.98105       1.04558       1.33757       1.53678       1.60478       1.60953       1.70099
  30   9 2462.3047    1.6741  1.0101 11.7791  0.0000  0.0196   0.0296   0.0534    0.0746   0.0000   439.6861       1.08656       18.0483     -0.368536      -2.71377     -0.927779       1.05174       1.35521       1.47405       1.64948       1.63565       1.63191
  30  10 2623.5422    2.1913  1.0993 12.1018  0.0000  0.0207   0.0359   0.0535    0.0839   0.0000   441.7681       3.81622       16.7762      0.436210      -3.95096     -0.456616       1.10405       1.53345       1.58270       1.82181       1.75927       1.73961
  30  11 2782.5702    2.8738  0.9890 12.6801  0.0000  0.0187   0.0498   0.0498    0.0822   0.0000   440.0224       7.44868       18.0567     -0.653343      -3.72486      0.135647       1.03625       1.33285       1.46269       1.57268       1.56731       1.56425
  30  12 2939.1769    3.6641  0.9220 13.0186  0.0000  0.0178   0.0626   0.0444    0.0843   0.0000   437.7920       5.75451       12.7829      -1.80518     -0.779957       1.96775      0.984507       1.24945       1.33744       1.39663       1.46506       1.47371
  30  13 3093.4891    3.9956  0.9616 13.4892  0.0000  0.0190   0.0697   0.0491    0.0861   0.0000   437.8918       5.11148       18.5482       5.09689      -4.34739      0.235915       1.06040       1.41309       1.54187       1.60082       1.60603       1.54251
  30  14 3246.1187    3.6395  1.4626 13.4367  0.0000  0.0251   0.0554   0.0663    0.0697   0.0000   439.3193       6.30365       14.0640       3.48680      -3.18587     -0.240804       1.35761       1.78078       1.93908       2.08177       2.05941       2.03056
  30  15 3397.7911    3.1850  2.0908 12.7446  0.0000  0.0293   0.0391   0.0786    0.0569   0.0000   440.0507       8.35118       13.8735       1.67819      -3.79163     -0.615936       1.58166       2.08534       2.26499       2.42464       2.48593       2.41707
  30  16 3548.8280    2.6292  3.0512 12.2268  0.0000  0.0372   0.0272   0.0977    0.0457   0.0000   437.3415       15.3605       17.1843       6.94742      -11.1715      0.531385       2.00310       2.60477       2.85025       3.03445       3.11513       3.12255
  30  17 3699.3587    2.1458  4.5170 11.6285  0.0000  0.0471   0.0188   0.1271    0.0369   0.0000   438.5213       6.47232       11.4608      0.805347      -1.84125       1.85980       2.46304       3.19382       3.61203       3.93853       3.90272       3.83132
  30  18 3849.1206    1.8164  6.6554 11.0206  0.0000  0.0600   0.0132   0.1610    0.0337   0.0000   438.6200       10.9739       18.4711       1.79087       2.46436     -0.388947       3.20821       4.17549       4.67826       4.91078       5.02754       4.96993
  30  19 3998.6232    1.4747  8.8703 10.8774  0.0000  0.0781   0.0101   0.2184    0.0289   0.0000   435.2093       14.9189       16.1620       7.08496      -1.49072       1.48897       4.12885       5.48744       6.03112       6.57799       6.51134       6.47706
  30  20 4147.7200    1.2382 11.1192 10.6509  0.0000  0.0989   0.0080   0.2739    0.0275   0.0000   446.2288       12.2907       12.2111       12.0470       1.41614      -12.8061       5.15055       6.86688       7.56380       8.11711       8.01033       7.99141
  30  21 4296.4334    0.9754 13.7678 10.5990 -0.0013  0.1350   0.0063   0.3608    0.0240   0.0000   443.8894       15.1472       15.7510      -9.64524       8.73108      -1.26041       6.79815       9.13959       10.0770       10.8156       10.8857       10.7777
  31   3 1393.1526    0.1199  0.1362 10.0568  0.0000  0.0126   0.0078   0.0335    0.0233   0.0000   440.8628      -1.29067       22.5150      -1.09521      -2.89184      0.198846      0.647581      0.795679      0.951429      0.903455      0.903532      0.817001
  31   4 1599.3321    0.2242  0.2334 10.0430  0.0000  0.0125   0.0086   0.0265    0.0265   0.0000   440.3069      0.879119       20.3000      0.168551     -0.495498      0.635474      0.699982      0.774155      0.931372      0.988896      0.973761      0.979769
  31   5 1788.2499    0.4045  0.3417 10.0139  0.0000  0.0120   0.0115   0.0283    0.0349   0.0000   441.2354     -0.394800       19.9870      0.847121      -2.14844      0.547581      0.667886      0.886458      0.982598       1.08045       1.08243       1.07195
  31   6 1969.4202    0.5920  0.5782 10.2367  0.0000  0.0151   0.0131   0.0386    0.0468   0.0000   440.9559       1.08363       20.1736    -0.0784078      -1.60762      0.198557      0.800421       1.04473       1.12406       1.28607       1.25597       1.27642
  31   7 2147.0463    0.8837  0.7401 10.4923  0.0000  0.0160   0.0170   0.0421    0.0627   0.0000   439.8221     -0.430366       20.8492      -1.34627      -2.59081     -0.205349      0.811523       1.08468       1.18294       1.25405       1.29792       1.28124
  31   8 2318.9732    1.2776  0.9627 10.9756  0.0000  0.0187   0.0218   0.0480    0.0801   0.0000   440.5558       1.64473       19.2691      -2.36121      -3.23597     -0.418140      0.955024       1.25547       1.40566       1.45784       1.52755       1.50262
  31   9 2485.0442    1.7573  1.0130 11.8405  0.0000  0.0200   0.0305   0.0515    0.0753   0.0000   441.1967       2.48869       19.4408      0.403580      -1.55612     0.0980342       1.04229       1.48132       1.55799       1.73625       1.71638       1.66497
  31  10 2647.8778    2.2679  1.1152 12.1961  0.0000  0.0200   0.0372   0.0577    0.0858   0.0000   441.5367      0.359834       20.0486       1.83316       1.65779      -1.42031       1.10425       1.44554       1.55292       1.71263       1.74041       1.75174
  31  11 2808.4103    2.9210  0.9271 12.8869  0.0000  0.0179   0.0511   0.0485    0.0753   0.0000   441.9972       5.45482       14.6340      0.812649      -1.49716       1.15915      0.957468       1.30040       1.40269       1.53220       1.48945       1.46850
  31  12 2966.2254    3.7472  0.9165 13.0897  0.0000  0.0171   0.0642   0.0452    0.0847   0.0000   438.2889       6.56800       17.2239       2.40245     -0.936502     -0.856856      0.926179       1.21613       1.33640       1.42541       1.47363       1.41478
  31  13 3121.3834    3.9579  1.1007 13.3431  0.0000  0.0198   0.0642   0.0530    0.0909   0.0000   436.4259       6.45398       18.5874       3.44761      -3.16227      -3.24912       1.03220       1.36757       1.52923       1.63186       1.64125       1.64588
  31  14 3274.9456    3.6317  1.4586 13.3057  0.0000  0.0235   0.0533   0.0665    0.0719   0.0000   438.9735       7.75617       12.9133       1.83598      -1.02707     -0.634997       1.25972       1.63211       1.79580       1.92415       1.86619       1.87382
  31  15 3427.5074    3.0114  2.2991 12.6231  0.0000  0.0306   0.0348   0.0831    0.0506   0.0000   439.1132       9.93117       11.7799       3.01694       3.26228       3.49830       1.55727       2.04505       2.22632       2.39429       2.47603       2.47039
  31  16 3579.3521    2.5203  3.1782 12.3023  0.0000  0.0383   0.0260   0.1014    0.0405   0.0000   438.0667       9.15510       10.0169     0.0148740     -0.810547       2.07642       1.93850       2.57241       2.81855       3.11387       3.09947       3.02700
  31  17 3730.4528    2.0966  4.9051 11.4648  0.0000  0.0489   0.0171   0.1278    0.0359   0.0000   439.0691       8.58038       20.5374       4.31737      -6.86717      -1.02819       2.52462       3.33864       3.65106       3.89733       3.94434       3.93033
  31  18 3880.8878    1.7414  6.9786 10.9845  0.0000  0.0617   0.0122   0.1682    0.0318   0.0000   442.2387       12.9957       17.7795       6.81277      -4.05210       7.40233       3.16863       4.20371       4.59661       5.09464       5.16312       5.04158
  31  19 4030.9225    1.4077  9.1784 10.8409  0.0000  0.0817   0.0095   0.2237    0.0278   0.0000   439.4940       19.3992       5.81608       4.76455      -5.52934       7.39134       4.14096       5.41390       6.03364       6.41991       6.54131       6.59233
  31  20 4180.8643    1.1839 11.7201 10.6350  0.0000  0.1052   0.0073   0.2864    0.0262   0.0000   438.5033       6.55560       10.1961       5.96493      -12.7783       6.49024       5.40268       7.18662       7.86982       8.43938       8.57940       8.57820
  31  21 4329.8128    0.9525 14.0972 10.5706  0.0002  0.1347   0.0061   0.3650    0.0229   0.0000   447.1298       20.9043       10.0008       10.5800       9.19455      -9.04690       6.65571       8.92721       9.86418       10.6356       10.7006       10.5301
  32   2 1179.5270    0.0656  0.0638 10.1873  0.0000  0.0167   0.0104   0.0449    0.0214   0.0000   441.1126     -0.326861       21.4692       2.24226      -3.96402      -3.23858      0.830300       1.04484       1.28325       1.44362       1.29835       1.36226
  32   3 1409.4438    0.1069  0.0866 10.0491  0.0000  0.0117   0.0080   0.0231    0.0221   0.0000   441.2354     -0.395469       19.5598       1.17126      -3.76265    -0.0461830      0.600063      0.691388      0.889253      0.794702      0.822392      0.920364
  32   4 1616.4186    0.2483  0.2192 10.0061  0.0000  0.0101   0.0093   0.0259    0.0265   0.0000   441.3653      0.120611       20.7504     -0.252855      -1.53508      -2.26227      0.537793      0.661716      0.761163      0.791944      0.805718      0.796762
  32   5 1806.1837    0.4254  0.3780 10.0798  0.0000  0.0126   0.0113   0.0298    0.0361   0.0000   441.3819      0.334538       21.0933      -2.07205      -1.41104      0.158198      0.640888      0.882201      0.902773       1.06680       1.04880       1.07723
  32   6 1988.6513    0.6313  0.6307 10.1132  0.0000  0.0154   0.0131   0.0396    0.0529   0.0000   441.4029      0.717953       19.2986      0.717906      -2.06169      -2.09479      0.720867      0.966169       1.04587       1.17057       1.16149       1.15226
  32   7 2167.3515    0.9377  0.7312 10.6780  0.0000  0.0161   0.0180   0.0410    0.0602   0.0000   439.3479      0.410341       19.3564       1.33354      -1.10846     -0.390601      0.853008       1.07327       1.11020       1.16885       1.28976       1.23299
  32   8 2340.0695    1.2658  1.0510 11.1945  0.0000  0.0203   0.0212   0.0527    0.0740   0.0000   439.1661       1.37237       20.5501     -0.344415      -1.77191     -0.611234      0.982776       1.32842       1.42023       1.62523       1.60036       1.55682
  32   9 2507.3512    1.8740  1.0977 11.8169  0.0000  0.0200   0.0304   0.0529    0.0842   0.0000   440.2418      0.473657       18.0434       2.22468       1.34499     -0.469379       1.05840       1.42913       1.57255       1.68327       1.68012       1.65319
  32  10 2671.6755    2.5075  1.0251 12.4687  0.0000  0.0180   0.0419   0.0520    0.0759   0.0000   439.8440       3.98473       15.9943       1.96220      -1.60987      -1.04574      0.941971       1.22882       1.35121       1.42612       1.42402       1.40999
  32  11 2833.8133    3.0258  0.9293 12.9845  0.0000  0.0179   0.0518   0.0462    0.0716   0.0000   441.0395       4.88794       16.4346       2.91168     -0.807711      -1.24389      0.883238       1.17760       1.29063       1.36312       1.38553       1.37537
  32  12 2992.7933    3.6567  0.8779 13.4983  0.0000  0.0174   0.0638   0.0439    0.0667   0.0000   440.3775       4.63260       17.8959       4.21486      -3.14908     -0.456031      0.895791       1.14479       1.29902       1.43366       1.44260       1.43106
  32  13 3148.9978    3.8782  1.1049 13.5324  0.0000  0.0199   0.0629   0.0549    0.0796   0.0000   439.2783       4.32582       14.7955       1.31658     -0.415060    -0.0595832       1.07806       1.44953       1.49082       1.69180       1.72091       1.60563
  32  14 3303.4129    3.5088  1.7177 13.1654  0.0000  0.0258   0.0466   0.0712    0.0607   0.0000   441.6418       7.81728       18.7862       1.62915       5.86164     -0.490162       1.27414       1.70262       1.90091       2.02548       2.07418       2.00699
  32  15 3456.8627    2.9675  2.5483 12.3675  0.0000  0.0319   0.0314   0.0833    0.0491   0.0000   443.0812       5.85249       10.4337       3.79889      -1.11492       2.84052       1.54934       2.06485       2.30564       2.49098       2.50218       2.43411
  32  16 3609.5680    2.4315  3.6936 11.8896  0.0000  0.0392   0.0220   0.1077    0.0400   0.0000   440.9480       11.4159       7.82415      0.955805     -0.316596      -1.68390       1.99596       2.53879       2.82618       3.07191       3.11269       3.08406
  32  17 3761.4708    1.9855  5.1507 11.5760  0.0000  0.0517   0.0163   0.1379    0.0325   0.0000   438.9277       6.42247       13.3860       2.35745      -12.9067       1.41576       2.48126       3.35196       3.66051       3.90643       3.99966       4.03989
  32  18 3912.4619    1.6391  7.4062 11.0085  0.0000  0.0649   0.0114   0.1796    0.0297   0.0000   443.9262       17.0384       4.35831       5.74109       8.52071       10.1975       3.24819       4.27218       4.76269       5.07424       5.12412       5.15877
  32  19 4063.1446    1.3745  9.8086 10.8114  0.0003  0.0843   0.0089   0.2341    0.0268   0.0000   443.6075       13.0056      0.459153       5.46761      -14.3598       4.74680       4.23164       5.53864       6.09796       6.65086       6.65630       6.65465
  32  20 4213.3482    1.1143 12.9491 10.6579 -0.0002  0.1165   0.0066   0.3215    0.0248   0.0000   445.5620       17.5814       8.77559       23.7597       20.9432      -7.17314       5.60914       7.55758       8.41872       8.95979       9.16592       8.97070
  32  21 4363.0837    0.8930 14.7829 10.5433 -0.0008  0.1461   0.0056   0.3853    0.0221   0.0000   438.3993       15.0515       15.2323     -0.533704       8.77570      -22.0612       6.97819       9.31912       10.5055       11.1554       11.3026       11.2623
  33   2 1193.8993    0.0649  0.0477 10.1861  0.0000  0.0167   0.0094   0.0231    0.0209   0.0000   441.0735      0.957033       19.7711      -2.03192      -4.86373      -3.04522      0.798799       1.34346       1.28051       1.61932       1.67746       1.28142
  33   3 1425.4241    0.1339  0.1096 10.0393  0.0000  0.0123   0.0080   0.0214    0.0222   0.0000   441.4841      0.810928       21.5177     -0.249386      -2.96080       1.32766      0.485805      0.707011      0.792347      0.810790      0.781617      0.774124
  33   4 1633.2248    0.2903  0.2106 10.0400  0.0000  0.0093   0.0103   0.0220    0.0270   0.0000   440.9483     -0.603862       20.8000     0.0727071      -2.93098     -0.206020      0.498163      0.618738      0.725415      0.777205      0.809791      0.806119
  33   5 1823.8534    0.4152  0.4531 10.1080  0.0000  0.0140   0.0105   0.0350    0.0367   0.0000   442.3865      0.169045       20.0729     -0.948039      0.489662     -0.619809      0.682960      0.865032       1.03111       1.04656       1.05987       1.04871
  33   6 2007.6298    0.6436  0.6685 10.2069  0.0000  0.0164   0.0131   0.0411    0.0536   0.0000   439.8758     -0.788636       20.0887    0.00174759      -2.47476      0.205103      0.767650       1.01267       1.13185       1.21533       1.20319       1.25583
  33   7 2187.3426    0.9573  0.7638 10.7274  0.0000  0.0164   0.0175   0.0403    0.0615   0.0000   440.1200      0.872812       21.2731     -0.131812     -0.559437     -0.173876      0.830583       1.05273       1.19786       1.27495       1.29577       1.29951
  33   8 2360.8979    1.3756  1.0205 11.3033  0.0000  0.0192   0.0226   0.0507    0.0756   0.0000   441.7710       1.68072       17.1583      0.870430      -3.80045       2.24429      0.934395       1.23703       1.38564       1.49487       1.48339       1.50672
  33   9 2529.1704    1.8288  1.0772 12.0031  0.0000  0.0200   0.0303   0.0547    0.0730   0.0000   440.9637      0.874455       19.0795       4.08119      -3.26205       2.82398      0.971503       1.31249       1.44657       1.60957       1.55615       1.58651
  33  10 2695.0679    2.5217  1.0622 12.5919  0.0000  0.0192   0.0414   0.0527    0.0772   0.0000   441.7185       3.61802       17.6439       2.96691      -3.34563      -3.56035      0.945728       1.24889       1.37572       1.48572       1.50359       1.50114
  33  11 2858.6356    3.3281  0.8768 13.0240  0.0000  0.0158   0.0576   0.0458    0.0703   0.0000   438.7873       3.24567       18.3283      -1.71915      -3.05492       1.55522      0.834082       1.05335       1.16830       1.20707       1.24966       1.25595
  33  12 3018.9100    3.8953  0.9785 13.4815  0.0000  0.0178   0.0650   0.0483    0.0746   0.0000   440.7975       2.85512       18.2995       3.79899      -4.65472      0.709592      0.906165       1.18885       1.31452       1.43200       1.43356       1.40442
  33  13 3176.1391    3.9128  1.3014 13.2834  0.0001  0.0211   0.0579   0.0574    0.0901   0.0000   439.6806       4.63533       13.9505       1.20424      -2.45768      -3.44262       1.01536       1.36674       1.50484       1.67249       1.66095       1.60872
  33  14 3331.5707    3.4806  1.7070 13.0856  0.0000  0.0251   0.0449   0.0674    0.0605   0.0000   437.9307       4.89087       15.0189       3.25922       1.27829       1.17887       1.22994       1.68498       1.83232       1.97910       2.00287       2.01215
  33  15 3485.8654    2.9226  2.8205 12.1662  0.0000  0.0319   0.0289   0.0876    0.0484   0.0000   438.3462       7.66577       15.1036       5.35159      -4.48385      -1.38009       1.59209       2.04574       2.28600       2.48914       2.56456       2.47743
  33  16 3639.4087    2.3167  4.0334 11.8851  0.0000  0.0422   0.0202   0.1116    0.0356   0.0000   437.4901       8.25005       13.7241       5.32668      0.786069      -2.26027       2.03241       2.64889       2.94627       3.16909       3.22913       3.21022
  33  17 3791.9849    1.9189  5.6963 11.4021  0.0000  0.0531   0.0147   0.1450    0.0319   0.0000   437.3327       11.4115       12.2305      0.523872       4.53017      -1.66600       2.55589       3.44119       3.73943       4.02104       4.16732       4.07751
  33  18 3943.7772    1.5726  8.2082 10.9460  0.0000  0.0706   0.0104   0.1927    0.0288   0.0000   443.0006       14.9461      -2.14747       4.76498       4.35139      -10.3604       3.40684       4.50054       4.88656       5.34847       5.41829       5.34495
  33  19 4095.2558    1.3114 10.2930 10.7554  0.0016  0.0891   0.0082   0.2460    0.0267   0.0000   439.2342       11.9584       16.3264       10.4767     -0.596841      -5.34005       4.23811       5.66912       6.20281       6.70561       6.85876       6.74024
  33  20 4245.9048    1.0805 13.7089 10.6730  0.0003  0.1201   0.0063   0.3370    0.0233   0.0000   442.0400       15.4390       12.9174       3.77908      -7.76181      -3.62128       5.63997       7.50533       8.42063       9.00119       9.08855       8.99452
  33  21 4395.8907    0.8674 15.5663 10.4750  0.0004  0.1482   0.0052   0.3987    0.0218   0.0000   437.9045       24.2717       3.52192      -6.66154       20.4054     -0.969697       7.01339       9.31813       10.2940       11.0659       11.3083       11.3368
  34   3 1441.1380    0.1413  0.1083 10.0418  0.0000  0.0091   0.0086   0.0235    0.0221   0.0000   441.3262     0.0885850       21.7356      0.143130      -3.40155     0.0413274      0.463515      0.529349      0.563437      0.699042      0.631461      0.641204
  34   4 1649.7318    0.2624  0.2286 10.0336  0.0000  0.0117   0.0090   0.0217    0.0265   0.0000   440.3675      -1.92432       21.0514      0.111715      -4.95350      -1.05961      0.621669      0.806417      0.896434      0.893706      0.861178      0.804638
  34   5 1841.2662    0.4562  0.3910 10.1065  0.0000  0.0116   0.0115   0.0293    0.0354   0.0000   441.0764     -0.196691       18.8423      0.744866      -2.29881      0.361429      0.558387      0.726594      0.854228      0.837451      0.900059      0.881721
  34   6 2026.3347    0.6798  0.6858 10.2982  0.0000  0.0160   0.0132   0.0411    0.0520   0.0000   440.6369      0.260965       20.7373     -0.648427      -1.29435       1.01493      0.693117      0.927223       1.03660       1.11217       1.12180       1.12876
  34   7 2207.0397    1.0430  0.8971 10.6182  0.0000  0.0175   0.0174   0.0437    0.0680   0.0000   441.0866     -0.547905       19.5538       1.23893      -4.28157      0.898270      0.801606       1.09238       1.17779       1.28219       1.37533       1.30380
  34   8 2381.2717    1.4511  0.9690 11.6119 -0.0010  0.0186   0.0246   0.0489    0.0662   0.0000   440.2830       1.10042       21.3334      0.717843      -3.73278     -0.904951      0.879152       1.14505       1.29009       1.36588       1.42680       1.41686
  34   9 2550.7328    2.0283  1.0671 11.8737  0.0000  0.0190   0.0317   0.0491    0.0822   0.0000   442.1060       4.50457       21.0183       2.31802      -3.25006      0.171809      0.900580       1.18364       1.33781       1.43548       1.48107       1.41194
  34  10 2718.0826    2.6529  1.0216 12.4682  0.0000  0.0185   0.0417   0.0467    0.0816   0.0000   441.3161       4.65338       17.7242       2.52187      -4.86089     0.0994493      0.911557       1.24539       1.35347       1.52188       1.48545       1.55957
  34  11 2882.9818    3.4774  0.9533 13.1080  0.0000  0.0172   0.0565   0.0454    0.0742   0.0000   440.5188       5.03301       17.1232      0.684456      -1.84141     -0.442115      0.814553       1.09609       1.19186       1.30505       1.36587       1.31961
  34  12 3044.5360    4.0225  1.0446 13.2218  0.0000  0.0183   0.0617   0.0460    0.0840   0.0000   440.2338       6.79082       17.7304      0.929016      -4.63893      -1.28302      0.862303       1.17404       1.23446       1.33401       1.36306       1.36761
  34  13 3202.9275    3.8642  1.3408 13.3825  0.0000  0.0209   0.0561   0.0604    0.0744   0.0000   440.2815       7.48536       15.0421       5.92094      -4.23944      0.793339       1.00728       1.31775       1.44888       1.56086       1.57057       1.61456
  34  14 3359.3257    3.3879  1.9801 12.8961  0.0000  0.0269   0.0406   0.0708    0.0572   0.0000   438.3659       7.40506       18.1151       3.25452     -0.741677      -1.08019       1.31831       1.71090       1.91053       2.05668       2.12076       2.10520
  34  15 3514.5908    2.8015  2.9454 12.3473  0.0000  0.0334   0.0277   0.0919    0.0431   0.0000   436.6042       3.62588       14.1774       4.45119     -0.207790      0.829216       1.64305       2.14229       2.36239       2.55891       2.64684       2.60754
  34  16 3668.7856    2.2639  4.5290 11.6223  0.0000  0.0427   0.0180   0.1177    0.0344   0.0000   437.0030       10.9262       20.4636       1.95215       1.53156      -3.27701       2.02193       2.63757       2.91815       3.12775       3.25662       3.25201
  34  17 3822.1229    1.8102  6.2784 11.3375  0.0000  0.0564   0.0131   0.1549    0.0288   0.0000   438.1791       3.95843       11.6516       5.64546      -5.60816      -1.19628       2.60354       3.43827       3.80211       4.15821       4.27550       4.23968
  34  18 3974.8062    1.5244  8.4700 10.9358 -0.0001  0.0736   0.0100   0.1981    0.0282   0.0000   443.4367       17.9669       4.54508       11.1546      -2.35134      -1.30420       3.41979       4.57626       5.02092       5.46023       5.55950       5.54120
  34  19 4126.6379    1.2533 11.3404 10.7157 -0.0001  0.0972   0.0073   0.2678    0.0254   0.0000   451.1870       11.7681       22.9473      -2.26999       5.57264       1.66805       4.49021       5.96185       6.60118       7.13897       7.19071       7.14343
  34  20 4277.8961    1.0060 13.4898 10.6401  0.0001  0.1249   0.0059   0.3391    0.0229   0.0000   438.4816       12.0120       8.17417       7.38710      -6.98226    -0.0708327       5.70924       7.64492       8.61793       9.13949       9.36492       9.35422
  35   3 1456.6191    0.1589  0.1085 10.0397  0.0000  0.0088   0.0089   0.0218    0.0218   0.0000   441.2373     -0.125995       20.6539     -0.147294      -2.31111     -0.387109      0.426618      0.506910      0.674193      0.662387      0.728492      0.656946
  35   4 1665.9496    0.2964  0.2604 10.0308  0.0000  0.0104   0.0094   0.0252    0.0271   0.0000   440.7612      0.271200       22.5847      -1.85765      -2.82284     0.0438782      0.482288      0.679309      0.738004      0.818356      0.814893      0.827326
  35   5 1858.4756    0.4707  0.4242 10.1059  0.0000  0.0119   0.0114   0.0316    0.0370   0.0000   440.4051      0.757398       22.9246      -2.00597      -3.31892       1.76047      0.527724      0.709190      0.793075      0.844815      0.870620      0.835461
  35   6 2044.8225    0.7171  0.6457 10.4613  0.0000  0.0151   0.0141   0.0366    0.0498   0.0000   441.4593    -0.0349859       22.3145       2.67519      -1.55458      0.337448      0.693814      0.902967       1.00068       1.11989       1.10421       1.10964
  35   7 2226.4244    1.0370  0.9357 10.8021  0.0000  0.0182   0.0173   0.0475    0.0676   0.0000   440.8427      0.957818       20.2685      -1.10571      -5.10446      -1.84509      0.801111       1.09253       1.16246       1.26243       1.25573       1.31626
  35   8 2401.3373    1.4980  1.1828 11.4219  0.0000  0.0206   0.0229   0.0537    0.0795   0.0000   440.4426       2.16581       17.7468      0.700988      -1.23444    0.00376323      0.958402       1.28038       1.41408       1.51807       1.49589       1.53050
  35   9 2571.8893    2.1257  1.1746 12.1291  0.0000  0.0199   0.0325   0.0540    0.0779   0.0000   441.0226      0.779891       18.6343      0.686069      -3.21032     -0.526283      0.928655       1.21021       1.33742       1.47338       1.50857       1.43355
  35  10 2740.6217    2.8186  1.0698 12.6523  0.0000  0.0189   0.0434   0.0482    0.0747   0.0000   440.1499       4.35624       20.3207    -0.0698828      -1.88912      -4.18246      0.830191       1.13895       1.17232       1.33062       1.32963       1.38114
  35  11 2906.9011    3.5054  0.9948 13.1477  0.0000  0.0175   0.0556   0.0466    0.0741   0.0000   439.3773       5.94478       19.1449       2.04849      0.735115     -0.226838      0.826774       1.08837       1.12584       1.26086       1.29028       1.32149
  35  12 3069.7045    3.9175  1.0170 13.7125  0.0000  0.0184   0.0637   0.0507    0.0671   0.0000   439.2744       6.82688       19.4269       5.03594      -1.54923      0.688508      0.944606       1.27584       1.47860       1.55255       1.54959       1.47558
  35  13 3229.2794    3.8163  1.4487 13.4373  0.0000  0.0224   0.0524   0.0606    0.0642   0.0000   439.5736       7.35325       15.2173       1.20820      -3.18987     0.0969727       1.06380       1.39307       1.58336       1.69553       1.71433       1.68484
  35  14 3386.7985    3.2233  2.0993 12.8903  0.0000  0.0281   0.0374   0.0745    0.0514   0.0000   438.3440       7.02058       15.1974       4.48255      0.109507      -4.87268       1.26927       1.70719       1.86974       2.06391       2.01135       2.06314
  35  15 3542.9166    2.6084  3.1864 12.3810  0.0000  0.0357   0.0251   0.0978    0.0381   0.0000   438.4575       12.6679       14.3840       2.70945      -5.43282       3.45537       1.65592       2.14532       2.42845       2.57830       2.66960       2.67547
  35  16 3697.9795    2.1824  4.9889 11.5591  0.0000  0.0456   0.0164   0.1246    0.0324   0.0000   441.4228       10.1995       14.6048       3.48406      -1.43102      0.787121       2.11168       2.79116       3.06314       3.33116       3.38536       3.33303
  35  17 3852.1294    1.7504  6.6112 11.2457  0.0000  0.0578   0.0123   0.1594    0.0291   0.0000   438.1268       3.51004       12.4892       10.8400       3.96395      -1.01476       2.67936       3.51317       3.90357       4.25295       4.40109       4.32346
  35  18 4005.2481    1.4672  9.1865 10.9630 -0.0001  0.0770   0.0092   0.2131    0.0260   0.0000   441.2084       16.4177       14.6058      -8.94273      -5.89139       10.0131       3.48749       4.56325       5.09478       5.45517       5.60326       5.67653
  35  19 4157.9210    1.2050 12.3451 10.6901 -0.0006  0.1052   0.0065   0.2896    0.0244   0.0000   438.3826       12.7829       5.96196       11.0041       3.12525       11.0949       4.70157       6.25418       6.98931       7.45459       7.65244       7.57033
  36   2 1235.6673    0.0847  0.0699 10.1320  0.0000  0.0119   0.0087   0.0282    0.0203   0.0000   441.7707      0.161307       20.2497      0.371422      -2.29509      0.188731      0.550744      0.686282      0.712291      0.803989       1.03473      0.983843
  36   3 1471.8366    0.1540  0.1467 10.0639  0.0000  0.0101   0.0075   0.0249    0.0221   0.0000   441.2904     -0.190667       21.6309      -1.91074      -2.88302      0.336527      0.406910      0.503230      0.659916      0.770352      0.583962      0.711126
  36   4 1681.9112    0.2854  0.2500 10.0539  0.0000  0.0100   0.0092   0.0250    0.0265   0.0000   441.8111      0.272544       20.1999      0.458429      -3.10350     -0.387929      0.426327      0.540571      0.642002      0.731195      0.689553      0.657670
  36   5 1875.4226    0.4934  0.5234 10.1617  0.0000  0.0140   0.0109   0.0351    0.0391   0.0000   440.6884     -0.802339       23.3118      0.629275      -3.76414      -2.89234      0.602547      0.796651      0.877909      0.940097       1.02989       1.01416
  36   6 2063.1023    0.7489  0.7749 10.2565  0.0000  0.0159   0.0135   0.0418    0.0583   0.0000   440.4900      0.616957       19.0838     -0.720630      -3.99924     -0.924881      0.720578      0.943565       1.04088       1.09602       1.13921       1.16492
  36   7 2245.5493    1.0908  0.9033 10.9072  0.0000  0.0167   0.0182   0.0454    0.0626   0.0000   440.2209       1.33048       21.9574       1.52507      -3.63395     0.0839767      0.762591      0.981766       1.14142       1.21471       1.22112       1.19184
  36   8 2421.1931    1.5801  1.0926 11.6295  0.0000  0.0189   0.0245   0.0526    0.0687   0.0000   439.4906      0.758902       20.4236       4.09063      -4.13288       2.12520      0.816890       1.12013       1.21694       1.31654       1.29515       1.33389
  36   9 2592.7934    2.1714  1.0426 12.3170  0.0000  0.0183   0.0341   0.0497    0.0694   0.0000   441.6614       4.17944       19.6219     -0.910746      -2.38427       3.64519      0.803734       1.09134       1.20877       1.30656       1.35979       1.42454
  36  10 2762.8132    2.8364  0.9767 12.7119  0.0000  0.0176   0.0443   0.0437    0.0750   0.0000   440.5238       4.56313       18.9498       1.72340      -2.21318     -0.566696      0.790054       1.05643       1.11522       1.24675       1.24660       1.27345
  36  11 2930.3333    3.6140  0.9860 13.3773  0.0000  0.0173   0.0572   0.0461    0.0676   0.0000   439.7588       4.26195       16.0183       2.22553      -2.88173      -1.72625      0.801252       1.06420       1.16077       1.25467       1.29861       1.33388
  36  12 3094.4030    3.9712  1.1086 13.5381  0.0000  0.0185   0.0606   0.0514    0.0775   0.0000   438.9632       5.96833       13.6420       3.79207      -2.54450     -0.634114      0.854576       1.09936       1.24225       1.32487       1.35136       1.38599
  36  13 3255.2181    3.7045  1.4475 13.3086  0.0000  0.0219   0.0504   0.0592    0.0685   0.0000   438.7854       7.69315       16.4312       4.36747       3.66737     -0.223041       1.02110       1.33794       1.48937       1.60458       1.66321       1.65214
  36  14 3413.8589    3.1954  2.1452 12.7394  0.0000  0.0269   0.0350   0.0720    0.0494   0.0000   438.8025       6.19792       16.1110       5.71614      -3.53103    -0.0272611       1.24300       1.59565       1.82514       1.91835       1.94072       2.01766
  36  15 3570.9604    2.6056  3.2988 12.1549  0.0000  0.0354   0.0238   0.0949    0.0408   0.0000   441.5902       6.44280       16.0712       5.34532      -6.23300       4.60762       1.59158       2.12224       2.32912       2.50139       2.53317       2.60822
  36  16 3726.7401    2.1158  5.2982 11.4179  0.0000  0.0474   0.0152   0.1254    0.0328   0.0000   437.0511       5.39306       9.49170       4.64588      -4.79277       3.38581       2.11261       2.80441       3.12380       3.39019       3.57135       3.50978
  36  17 3881.6495    1.7348  7.4507 11.1371  0.0000  0.0621   0.0113   0.1691    0.0284   0.0000   439.9200       7.24697       21.2231       1.45896      -10.9704      -8.77042       2.72390       3.62032       4.02008       4.35626       4.44502       4.47383
  36  18 4035.7965    1.4014  9.5906 10.9416  0.0000  0.0803   0.0086   0.2244    0.0255   0.0000   430.6575       16.1823       27.0779       9.96385      -10.9689      -2.99161       3.55355       4.68980       5.22961       5.63853       5.78993       5.85395
  36  19 4188.7851    1.1662 12.4241 10.6904  0.0025  0.1044   0.0064   0.2903    0.0240   0.0000   445.6723       13.3861       7.53442       7.37279      -3.05179       5.75373       4.60537       6.11213       6.79629       7.32272       7.61518       7.60203
  36  20 4341.3255    0.9069 14.1077 10.6096 -0.0026  0.1354   0.0054   0.3553    0.0219   0.0000   444.9853       17.5836       18.0970      -9.06510       11.1968      -5.77447       5.74087       7.84735       8.71154       9.38537       9.48765       9.46445
  37   2 1249.2032    0.0824  0.0511 10.1427  0.0000  0.0115   0.0086   0.0195    0.0201   0.0000   441.7662      -1.35686       19.8273      -1.07690      -3.50560     -0.791423      0.529091      0.722682      0.741149       1.05635       1.33729       1.01284
  37   3 1486.8095    0.1834  0.1513 10.0078  0.0000  0.0086   0.0080   0.0222    0.0224   0.0000   441.1636     -0.264977       21.1451     -0.186527      -1.88387     -0.677624      0.349404      0.502189      0.547573      0.551074      0.655040      0.660026
  37   4 1697.5838    0.3243  0.2497 10.0720  0.0000  0.0096   0.0099   0.0229    0.0275   0.0000   441.9943     -0.764577       20.3953     -0.761143      -3.79277     -0.607674      0.443633      0.535467      0.633435      0.681352      0.710210      0.768386
  37   5 1892.2261    0.4974  0.5714 10.2045  0.0000  0.0153   0.0106   0.0366    0.0404   0.0000   441.1602    -0.0776577       18.0143       1.13548      -3.48330     -0.463664      0.692541      0.909181      0.985599       1.13490       1.11613       1.16143
  37   6 2081.1645    0.7875  0.7253 10.4071  0.0000  0.0150   0.0141   0.0395    0.0539   0.0000   441.3425     -0.485898       21.0363       1.12608      -2.26493      0.422168      0.636665      0.835501      0.964733       1.04185       1.10197       1.06665
  37   7 2264.3697    1.1368  1.0217 10.8905 -0.0000  0.0183   0.0178   0.0472    0.0697   0.0000   438.1387     -0.439743       20.9206      0.542625      -2.15853      0.954361      0.818824       1.05663       1.21154       1.28054       1.37035       1.37456
  37   8 2440.6873    1.7189  1.1412 11.4874  0.0000  0.0190   0.0251   0.0501    0.0785   0.0000   439.7867      0.943562       21.0183       3.30258     -0.815461      -1.95975      0.809575       1.11567       1.17380       1.29574       1.30157       1.27128
  37   9 2613.3866    2.2582  1.0984 12.3462  0.0000  0.0183   0.0345   0.0523    0.0727   0.0000   441.0486       3.84685       17.7976     -0.653061    -0.0102165      0.898314      0.829987       1.08310       1.22493       1.30022       1.32462       1.34006
  37  10 2784.6144    2.9747  1.1350 12.6824  0.0000  0.0185   0.0436   0.0493    0.0819   0.0000   441.8564       4.10845       19.8039       2.34958      -1.52264      -2.08976      0.840556       1.04412       1.19459       1.26652       1.32420       1.33564
  37  11 2953.4209    3.7778  0.9668 13.5106  0.0000  0.0166   0.0600   0.0459    0.0663   0.0000   441.0039       4.58529       20.5714      0.751406      -1.72106     -0.481983      0.750399      0.992874       1.09861       1.21236       1.23402       1.25903
  37  12 3118.6478    4.0116  1.1643 13.5201  0.0000  0.0190   0.0591   0.0530    0.0767   0.0000   440.0907       7.48012       18.0144       2.89505      -1.87765       2.06506      0.815110       1.10933       1.17721       1.29883       1.31825       1.39970
  37  13 3280.7260    3.6679  1.6840 13.1733  0.0000  0.0235   0.0453   0.0634    0.0583   0.0000   440.2219       7.63633       18.7576       2.03283      -3.15403      -2.79430       1.04167       1.37259       1.54115       1.68282       1.73495       1.72938
  37  14 3440.4956    3.0870  2.4769 12.6465  0.0000  0.0298   0.0314   0.0773    0.0437   0.0000   438.1043       9.16932       16.3471       5.29600      -1.00988      -1.27059       1.26688       1.72289       1.87711       2.03371       2.11773       2.09560
  37  15 3598.6498    2.5094  3.8460 11.8983  0.0000  0.0369   0.0205   0.1018    0.0365   0.0000   438.3845       9.30473       15.3715       3.69675     -0.450121      -4.24768       1.62193       2.14090       2.36350       2.54325       2.65500       2.67829
  37  16 3755.2668    2.0362  5.5383 11.3942  0.0001  0.0475   0.0142   0.1321    0.0304   0.0000   437.9521       7.65686       12.2249       16.1381      -1.14860      0.582994       2.04124       2.68871       2.99431       3.23782       3.36760       3.39175
  37  17 3910.8700    1.6897  7.8511 11.0544  0.0000  0.0647   0.0105   0.1735    0.0280   0.0000   440.1891       9.54564       14.6781       11.8399      -7.72335      -8.68434       2.76613       3.78106       4.14388       4.53725       4.62318       4.64942
  37  18 4065.7546    1.3736 10.4266 10.8885  0.0000  0.0878   0.0079   0.2394    0.0251   0.0000   443.9884       18.0916       18.0192       7.11434      -8.41672      -14.5331       3.68634       4.93313       5.45759       5.95694       6.17900       6.18629
  37  19 4219.8051    1.1082 12.8017 10.7088 -0.0009  0.1109   0.0060   0.2973    0.0227   0.0000   436.9355       12.3489       10.4100       24.8489      -4.85765      -13.7270       4.70668       6.32399       6.96441       7.55634       7.68759       7.62473
  38   3 1501.5581    0.1805  0.1360  9.9953  0.0000  0.0094   0.0080   0.0181    0.0220   0.0000   441.6505     -0.862156       21.8631      0.259822      -3.70099      0.342719      0.391933      0.481223      0.561894      0.603320      0.550276      0.630584
  38   4 1713.0179    0.3254  0.3576 10.0453  0.0000  0.0121   0.0088   0.0312    0.0293   0.0000   442.0810      0.461909       21.6816    -0.0300686      -2.85574      0.710585      0.543982      0.743284      0.827044      0.871948      0.898169      0.822071
  38   5 1908.7968    0.5257  0.5136 10.1647  0.0000  0.0132   0.0112   0.0324    0.0402   0.0000   441.3668      -1.16621       20.1147      0.324687      -3.70015     0.0950644      0.601179      0.758141      0.909843      0.930644      0.961388       1.07189
  38   6 2098.9618    0.8223  0.7622 10.4250  0.0000  0.0157   0.0142   0.0388    0.0583   0.0000   440.2814      0.642796       20.4916       1.49595      -4.33086      -1.13310      0.652768      0.865709      0.946334       1.07386       1.04433       1.07922
  38   7 2282.9287    1.2098  0.9061 11.1367  0.0000  0.0169   0.0194   0.0428    0.0620   0.0000   440.2453       2.98099       21.9942       2.34327      -2.49858      -3.49554      0.721389      0.937402       1.05533       1.16365       1.17712       1.20125
  38   8 2460.0178    1.7660  1.1169 11.6640  0.0000  0.0188   0.0261   0.0490    0.0769   0.0000   440.0607       1.39406       20.4765       1.18176      -2.04846       1.65350      0.801645       1.04819       1.14709       1.22629       1.27412       1.28114
  38   9 2633.7804    2.3316  1.1482 12.3812  0.0000  0.0190   0.0344   0.0509    0.0743   0.0000   440.3576       3.36393       21.7905       1.91101      -2.45948       3.94476      0.840075       1.10996       1.22703       1.34449       1.35463       1.33440
  38  10 2806.1811    3.1083  0.9328 13.0879  0.0000  0.0169   0.0491   0.0426    0.0680   0.0000   441.2319       2.49248       20.9867       1.56285      -1.19723       1.37810      0.706953      0.945121       1.03439       1.16924       1.15889       1.20113
  38  11 2976.0350    3.8116  1.0789 13.2889  0.0000  0.0178   0.0560   0.0468    0.0764   0.0000   441.1079       5.22965       16.6060       1.51635      -1.75873       1.48250      0.780586       1.04410       1.12996       1.24727       1.23897       1.25181
  38  12 3142.4509    4.1168  1.1909 13.4792  0.0000  0.0191   0.0598   0.0509    0.0826   0.0000   440.8604       6.54147       19.5530       2.89828      -3.78504     -0.829368      0.812162       1.07547       1.16754       1.27372       1.35054       1.33353
  38  13 3305.9052    3.6244  1.7182 13.1817  0.0000  0.0237   0.0436   0.0635    0.0548   0.0000   441.0451       7.47153       16.9555       2.23422      -2.59730       1.16667      0.982099       1.33149       1.47123       1.58327       1.60848       1.67423
  38  14 3466.8581    2.9834  2.7398 12.4142  0.0000  0.0307   0.0279   0.0791    0.0420   0.0000   438.4391       6.20070       17.4490       5.09376      -3.10538       2.81747       1.28897       1.68948       1.87952       2.05827       2.15451       2.10892
  38  15 3625.9231    2.4254  4.0882 11.8608  0.0000  0.0391   0.0192   0.1038    0.0346   0.0000   441.9061       10.0951       13.2724       3.32006     -0.452709      -5.52166       1.64162       2.18545       2.36431       2.65419       2.74723       2.78208
  38  16 3783.4758    1.9670  5.9418 11.3114  0.0000  0.0501   0.0132   0.1364    0.0300   0.0000   440.0893       6.90063       16.9130       2.64779      -2.87775     -0.311578       2.15794       2.81177       3.19433       3.38847       3.50583       3.55162
  38  17 3939.8950    1.6063  8.3655 11.0394  0.0000  0.0681   0.0096   0.1852    0.0266   0.0000   442.5090       18.9002       16.7093       1.56324       7.68930     -0.186790       2.86001       3.78894       4.23929       4.50933       4.70530       4.79979
  38  18 4095.3500    1.3250 10.7178 10.8790  0.0009  0.0882   0.0073   0.2439    0.0237   0.0000   436.9276       11.9921       13.1413       3.17095      -5.34559       9.03099       3.63089       4.84053       5.44366       5.87597       6.07925       6.08563
  38  19 4249.9424    1.0891 13.6258 10.6542  0.0013  0.1153   0.0056   0.3117    0.0217   0.0000   440.6619       14.7525       19.6700       18.7854      -9.90400      -1.11663       4.77376       6.43322       7.18018       7.72785       7.95843       7.93743
  39   2 1275.7071    0.0744  0.0686 10.1811  0.0000  0.0140   0.0081   0.0256    0.0196   0.0000   442.6876     -0.926542       21.3608       1.27778      -2.99826       1.36904      0.609068      0.706659      0.838782       1.01273       1.01206       1.06942
  39   3 1516.0428    0.1882  0.1396 10.0605  0.0000  0.0081   0.0082   0.0198    0.0219   0.0000   441.3944     -0.516581       21.2436     -0.103696      -3.09152      0.623303      0.330895      0.447859      0.495244      0.490388      0.558917      0.561926
  39   4 1728.2646    0.3466  0.3403 10.0549  0.0000  0.0119   0.0091   0.0269    0.0291   0.0000   441.5404     -0.928736       21.3699     -0.180495      -2.36946      0.256834      0.445096      0.625199      0.652877      0.763875      0.737747      0.757453
  39   5 1925.1868    0.5718  0.5195 10.1689  0.0000  0.0127   0.0116   0.0308    0.0428   0.0000   441.9260      0.547580       20.4349      0.732474      -2.23394      0.839614      0.530191      0.705398      0.800103      0.873945      0.883642      0.860773
  39   6 2116.5793    0.8552  0.7853 10.5453  0.0000  0.0153   0.0145   0.0403    0.0539   0.0000   441.6953       1.50770       21.7732      0.438393      -2.07408     -0.119877      0.606319      0.822732      0.880275      0.984954       1.01374      0.992068
  39   7 2301.2460    1.2496  0.9639 11.0703  0.0028  0.0170   0.0194   0.0438    0.0697   0.0000   441.1904    -0.0705795       21.0575       2.94179      -3.31370      0.739751      0.702399      0.929678       1.01813       1.18451       1.20231       1.19055
  39   8 2479.0545    1.8552  1.1446 11.7731  0.0000  0.0181   0.0269   0.0503    0.0738   0.0000   440.4347       1.33083       22.9923      0.866780     -0.302152      0.471736      0.774055       1.01253       1.14511       1.26590       1.24773       1.22534
  39   9 2653.9213    2.4041  1.1997 12.3535  0.0000  0.0187   0.0347   0.0521    0.0788   0.0000   441.2229       2.13575       22.0502       1.35198      -3.84503     -0.578840      0.822216       1.06459       1.17113       1.30509       1.35193       1.30680
  39  10 2827.3729    3.2769  0.9700 13.0782  0.0000  0.0166   0.0499   0.0431    0.0682   0.0000   439.9584       4.84583       20.1776       1.24617     -0.636242     -0.101669      0.692230      0.942013       1.04659       1.12076       1.19194       1.16845
  39  11 2998.2566    3.9012  1.0526 13.3750  0.0000  0.0172   0.0574   0.0464    0.0751   0.0000   440.2503       5.27863       19.8226       3.18200      -2.98644       2.14378      0.702903      0.941421       1.06311       1.16555       1.17159       1.18938
  39  12 3165.8314    4.0843  1.2068 13.5290  0.0000  0.0191   0.0574   0.0522    0.0800   0.0000   440.3534       6.95269       16.6801       1.22477      -3.95022      -1.55235      0.790121       1.07172       1.17022       1.29275       1.36162       1.36518
  39  13 3330.4847    3.5828  1.8426 13.0301  0.0000  0.0237   0.0409   0.0653    0.0541   0.0000   441.1332       7.68708       17.7748       2.62880      -2.12622     -0.365405      0.999760       1.32313       1.38927       1.59445       1.64339       1.66402
  39  14 3492.8426    2.9494  2.7881 12.4756  0.0000  0.0303   0.0273   0.0828    0.0387   0.0000   441.2586       9.21417       16.0424       3.82240      -3.07220      -1.95672       1.19784       1.64481       1.78934       1.93611       1.98525       2.01730
  39  15 3652.8656    2.3503  4.4439 11.8251  0.0000  0.0401   0.0177   0.1109    0.0319   0.0000   437.3856       4.72659       17.6089       3.87240      -1.81159       1.13883       1.67185       2.18886       2.46115       2.63633       2.75799       2.74234
  39  16 3811.4437    1.8930  6.5883 11.3074  0.0000  0.0537   0.0120   0.1473    0.0276   0.0000   439.9454       7.25722       16.1355       2.98403     -0.747782       1.24113       2.18423       2.90382       3.30634       3.53969       3.65793       3.65692
  39  17 3968.5021    1.5679  8.7127 11.0326  0.0000  0.0699   0.0091   0.1919    0.0258   0.0000   437.2784       12.7513       20.7208      -3.64207      -1.97217       4.14139       2.82716       3.74044       4.25691       4.54211       4.75372       4.76556
  39  18 4124.7291    1.2401 11.5598 10.9016 -0.0001  0.0969   0.0067   0.2698    0.0229   0.0000   441.2586       15.9091       15.1454     -0.351964     -0.316758       11.1623       3.87631       5.15540       5.82207       6.33760       6.52085       6.49667
  39  19 4280.0676    1.0351 14.2722 10.6388 -0.0011  0.1232   0.0052   0.3267    0.0213   0.0000   435.6393       2.03680       28.0663       8.58953       11.3804      -10.2787       4.90348       6.57490       7.34344       7.95943       8.02968       8.22235
  40   2 1288.7419    0.0950  0.0831 10.1089  0.0000  0.0122   0.0076   0.0236    0.0196   0.0000   441.2134     -0.662920       23.1667    -0.0402959      -2.99242     -0.726346      0.436589      0.584321      0.763324      0.672004      0.766335      0.644411
  40   3 1530.3239    0.1986  0.1746 10.0114  0.0000  0.0085   0.0077   0.0228    0.0222   0.0000   441.3639     -0.147378       21.7988      0.163368      -3.30884     -0.961762      0.316292      0.449762      0.506564      0.491618      0.571336      0.528845
  40   4 1743.2559    0.3816  0.3015 10.0566  0.0000  0.0096   0.0100   0.0238    0.0292   0.0000   440.5791    -0.0804457       21.5189     -0.543194      -2.49310       1.02665      0.404258      0.568932      0.617657      0.751243      0.751150      0.778134
  40   5 1941.3935    0.5876  0.5749 10.1519  0.0000  0.0134   0.0114   0.0336    0.0436   0.0000   441.3227     0.0903205       22.4048      0.601353      -3.05906       1.97755      0.554256      0.758002      0.823105      0.896299      0.915921      0.989679
  40   6 2133.9649    0.8712  0.8429 10.5444  0.0000  0.0160   0.0142   0.0420    0.0565   0.0000   440.8525       2.02365       19.8563       1.03367      -1.70686      0.781413      0.617618      0.880455      0.935166       1.05729       1.00610       1.03802
  40   7 2319.3264    1.3050  1.0963 11.1700  0.0000  0.0180   0.0190   0.0489    0.0669   0.0000   441.4891       1.62193       22.4601      0.374089      -2.19040       1.52810      0.724052      0.949444       1.04235       1.12998       1.20207       1.21745
  40   8 2497.9843    1.8260  1.1491 11.9540  0.0000  0.0190   0.0266   0.0502    0.0676   0.0000   441.8234       2.66552       20.9842     0.0370964      -1.81595     -0.900221      0.745698       1.01869       1.11245       1.18640       1.24688       1.25184
  40   9 2673.9000    2.5244  1.0833 12.6384  0.0000  0.0185   0.0368   0.0463    0.0671   0.0000   440.8131       2.90183       20.5546     -0.683212     -0.608765       1.47841      0.735381      0.986729       1.10210       1.16925       1.23776       1.22182
  40  10 2848.3265    3.3750  1.0151 12.9577  0.0000  0.0161   0.0493   0.0440    0.0727   0.0000   441.8472       4.41042       20.0475       2.05514      -2.59784      -1.20702      0.696080      0.896843      0.991856       1.09861       1.11082       1.13017
  40  11 3020.1693    3.9486  1.1124 13.4135  0.0000  0.0176   0.0565   0.0474    0.0756   0.0000   440.7704       5.64161       19.9261       2.70184      -3.91061      0.519965      0.733813      0.981018       1.10562       1.24806       1.28333       1.30787
  40  12 3188.8295    4.0253  1.3155 13.6648  0.0000  0.0200   0.0550   0.0542    0.0632   0.0000   439.9380       6.18276       18.6712       2.67622      -1.45592      0.746031      0.850487       1.09610       1.24299       1.37258       1.39186       1.43124
  40  13 3354.8256    3.4434  1.8788 13.1606  0.0000  0.0246   0.0396   0.0658    0.0491   0.0000   442.5497       3.75755       17.0783       3.74312      -2.32657      -3.17147      0.993549       1.31967       1.45606       1.61011       1.66734       1.65107
  40  14 3518.3385    2.8079  3.1072 12.3056 -0.0000  0.0320   0.0244   0.0871    0.0371   0.0000   441.2444       12.1938       17.4001       2.43968     -0.670698       2.22840       1.26532       1.71246       1.89043       2.06605       2.12938       2.14034
  40  15 3679.5047    2.2828  4.6263 11.7887  0.0000  0.0411   0.0166   0.1124    0.0299   0.0000   439.4823       11.9446       13.3100       3.00049       3.10838       1.45726       1.63838       2.20191       2.42493       2.66129       2.72584       2.74173
  40  16 3838.9572    1.8139  6.8947 11.2994 -0.0000  0.0556   0.0113   0.1535    0.0267   0.0000   437.8920       9.17847       13.9257       4.14441       2.00676      -7.96834       2.21030       2.96593       3.26315       3.64182       3.72000       3.74528
  40  17 3996.8164    1.5156  9.4014 10.9731  0.0001  0.0747   0.0083   0.2054    0.0254   0.0000   443.5229       17.8552       16.5809      -1.46132       2.77339      0.237919       2.95134       3.94065       4.41374       4.69074       4.89617       4.95511
  40  18 4153.8094    1.2216 12.1194 10.8595  0.0007  0.1007   0.0064   0.2730    0.0226   0.0000   437.9082       6.35959       10.2810      -6.69842      -8.89383       1.72685       3.92572       5.29655       5.96818       6.42084       6.63750       6.72694
  41   4 1758.0414    0.3857  0.3431 10.0411  0.0000  0.0110   0.0096   0.0247    0.0298   0.0000   441.6854   0.000974218       20.4609      0.164983      -2.44938       1.12203      0.434232      0.580734      0.650808      0.706596      0.784100      0.830372
  41   5 1957.4778    0.5952  0.5859 10.3165  0.0000  0.0135   0.0116   0.0341    0.0413   0.0000   441.1430      0.805274       22.3802      0.421816      -3.04793      0.103523      0.545869      0.730028      0.833590      0.926288      0.994146      0.994879
  41   6 2151.1200    0.9321  0.8518 10.6118  0.0000  0.0155   0.0148   0.0413    0.0571   0.0000   440.9980      0.383882       22.0145      0.818166      -3.95870     -0.316277      0.643088      0.835003      0.936133      0.976774       1.03730       1.04458
  41   7 2337.2256    1.3290  1.0731 11.2050  0.0000  0.0177   0.0196   0.0480    0.0688   0.0000   440.5001      0.339135       20.0742      -1.40180      -1.35747    -0.0487797      0.721632      0.952640       1.08141       1.20492       1.18690       1.20765
  41   8 2516.6081    1.9307  1.1830 11.9062  0.0000  0.0185   0.0273   0.0506    0.0741   0.0000   441.0803       1.27952       20.7974       1.75564      -2.14304     -0.298157      0.782548       1.00220       1.14839       1.23440       1.29236       1.29687
  41   9 2693.5609    2.6687  1.0958 12.5072  0.0000  0.0178   0.0383   0.0460    0.0763   0.0000   441.0988       3.89934       20.7514       1.25788      -2.47856     -0.474134      0.680217      0.910242       1.00321       1.09215       1.11526       1.14422
  41  10 2869.0184    3.3922  1.0174 13.2013  0.0000  0.0170   0.0496   0.0433    0.0675   0.0000   442.1658       2.49970       21.3570       1.12500      0.256898     -0.698033      0.699630      0.922458      0.996732       1.10683       1.08241       1.13041
  41  11 3041.7972    4.0435  1.1244 13.3396  0.0000  0.0175   0.0565   0.0465    0.0772   0.0000   440.1457       4.11487       18.1918      0.162797      -1.60323     -0.146093      0.688347      0.920171       1.00968       1.12758       1.14891       1.12303
  41  12 3211.5145    3.9407  1.4422 13.5252  0.0000  0.0207   0.0504   0.0569    0.0565   0.0000   441.9450       7.89132       20.1829       3.69202      -1.83548      0.546779      0.818786       1.13486       1.22485       1.32358       1.34622       1.36052
  41  13 3378.7100    3.4349  2.0574 12.9116  0.0006  0.0255   0.0364   0.0669    0.0481   0.0000   442.8362       6.18568       17.8329       5.56850      0.241945       3.10926       1.01535       1.37402       1.53566       1.65219       1.69475       1.69091
  41  14 3543.4751    2.7383  3.3979 12.1786  0.0000  0.0334   0.0226   0.0903    0.0358   0.0000   441.8230       9.49487       13.5653      -2.17820      -2.56843       3.47668       1.29751       1.72057       1.90201       2.09992       2.18516       2.18691
  41  15 3705.8252    2.1692  5.0288 11.6682  0.0000  0.0441   0.0151   0.1182    0.0286   0.0000   437.2592       5.73590       15.3015       3.59045       1.44656      0.393715       1.68129       2.27103       2.51031       2.76186       2.77647       2.82752
  41  16 3866.1080    1.7661  7.3403 11.1712  0.0000  0.0581   0.0105   0.1593    0.0268   0.0000   435.8663       9.54007       12.2865       4.96786       3.34550      0.648684       2.26652       3.02806       3.40183       3.67637       3.86994       3.90603
  41  17 4025.1515    1.4754 10.4689 10.9470  0.0000  0.0819   0.0075   0.2245    0.0241   0.0000   442.7889       8.93543       10.6432       4.10144      -3.64249      -6.32430       3.14261       4.18691       4.68558       5.11060       5.25222       5.24971
  41  18 4182.6289    1.1662 12.3433 10.8151 -0.0009  0.1029   0.0060   0.2805    0.0220   0.0000   441.6735       2.91494       13.8933       20.9301       2.51309      -12.4912       3.94481       5.27304       5.96614       6.43800       6.54280       6.64537
  42   2 1314.2321    0.1103  0.0854 10.0685  0.0000  0.0110   0.0077   0.0200    0.0192   0.0000   441.9874     -0.340204       21.0311    -0.0173631      -3.02176     -0.488277      0.445735      0.474834      0.661285      0.564232      0.672557      0.592773
  42   3 1558.1883    0.2073  0.2341 10.0433  0.0000  0.0109   0.0072   0.0253    0.0226   0.0000   441.4137      0.119790       21.6407     -0.783585      -3.04832    -0.0529471      0.417328      0.482287      0.585233      0.646226      0.694051      0.670069
  42   4 1772.6407    0.4051  0.3621 10.1199  0.0000  0.0113   0.0097   0.0251    0.0300   0.0000   441.5794     -0.313170       22.0130      0.565006      -3.44855     -0.672884      0.429717      0.561687      0.612802      0.638792      0.686108      0.728615
  42   5 1973.3478    0.6298  0.6451 10.2059  0.0000  0.0139   0.0115   0.0354    0.0455   0.0000   441.2507      0.631176       20.4223     0.0207854      -3.42257      -2.43541      0.555980      0.724295      0.778501      0.841552      0.881782      0.883640
  42   6 2168.1457    0.9456  0.8663 10.6834  0.0000  0.0158   0.0148   0.0401    0.0582   0.0000   441.0027      0.196709       21.5634       1.00761      -4.55042       1.09321      0.611393      0.812247      0.878368      0.939249       1.03510       1.01483
  42   7 2354.8144    1.3861  1.1502 11.3548  0.0000  0.0187   0.0199   0.0494    0.0692   0.0000   441.0819       1.17376       19.6537    -0.0817264     -0.936382      0.199216      0.715035      0.961107       1.04982       1.18062       1.18453       1.20475
  42   8 2535.0876    1.9661  1.2784 11.8224  0.0007  0.0194   0.0259   0.0516    0.0691   0.0000   441.6087       2.02800       19.9430       1.70493      -2.57976      -1.53014      0.758725       1.00207       1.10950       1.23295       1.24897       1.26450
  42   9 2713.1223    2.6927  1.1811 12.5077  0.0000  0.0183   0.0366   0.0472    0.0767   0.0000   442.4898       3.90414       21.6907      0.628304      -2.04591     0.0276220      0.729984      0.997689       1.10429       1.23813       1.28206       1.31809
  42  10 2889.4903    3.5194  1.1384 12.9739  0.0000  0.0174   0.0479   0.0461    0.0782   0.0000   439.6236       3.58759       20.5780       1.06220      -2.82382       1.87341      0.674769      0.882946      0.950542       1.05537       1.10029       1.11996
  42  11 3063.0603    4.1405  1.0630 13.6439  0.0000  0.0172   0.0591   0.0445    0.0679   0.0000   440.7618       6.09388       18.7386       2.10498      -3.05498      0.921585      0.675135      0.900582      0.993132       1.09223       1.10701       1.14436
  42  12 3233.8074    3.8900  1.5494 13.3800  0.0000  0.0210   0.0466   0.0572    0.0540   0.0000   440.3412       6.64912       17.8405       3.34428      -4.13861       2.81313      0.814055       1.05628       1.21841       1.38357       1.45384       1.44491
  42  13 3402.1916    3.3596  2.2813 12.7160  0.0000  0.0262   0.0329   0.0683    0.0467   0.0000   443.1863       7.10826       18.1632       3.82862      -1.42201       1.35969       1.01802       1.34666       1.50004       1.66644       1.71214       1.74440
  42  14 3568.2556    2.6484  3.7610 12.0175  0.0000  0.0351   0.0203   0.0933    0.0341   0.0000   443.0157       9.41661       20.9333       6.27666      -2.48995     -0.494072       1.35247       1.82612       2.02943       2.19946       2.30035       2.28972
  42  15 3731.7253    2.1481  5.4978 11.5488  0.0000  0.0450   0.0140   0.1239    0.0282   0.0000   439.7520       12.6872       13.1995       2.63534      -6.74359       4.61096       1.71304       2.27168       2.52418       2.77943       2.90925       2.87715
  42  16 3893.1742    1.7221  7.7613 11.2217  0.0000  0.0610   0.0100   0.1676    0.0258   0.0000   441.3180       9.24484       7.45861       1.96400      -1.61332       4.97792       2.31952       3.15796       3.49682       3.84588       3.97537       4.05390
  42  17 4052.8035    1.3983 10.3012 11.0185  0.0000  0.0838   0.0073   0.2267    0.0232   0.0000   441.9287       15.2030       25.0974      0.412452      -6.64468       10.3874       3.12878       4.20338       4.74552       5.04840       5.36088       5.29905
  42  18 4211.1920    1.1325 13.2516 10.7991  0.0007  0.1096   0.0055   0.2962    0.0209   0.0000   433.0844       6.77542       19.6381       2.35553      -5.21130      -1.38217       4.02721       5.39739       6.06917       6.62464       6.72536       6.75023
  43   2 1326.7180    0.1196  0.1000 10.0938  0.0000  0.0109   0.0075   0.0203    0.0194   0.0000   442.4340     -0.169375       21.3890     -0.167455      -3.72454      0.630108      0.473403      0.565060      0.623591      0.792937      0.574209      0.709333
  43   3 1571.7892    0.2201  0.2313 10.0475  0.0000  0.0096   0.0073   0.0252    0.0226   0.0000   441.1862     -0.457655       22.2884       1.14106      -3.24369       1.12327      0.385140      0.509446      0.529081      0.568884      0.615202      0.615254
  43   4 1787.0373    0.3960  0.4604 10.0718  0.0000  0.0128   0.0087   0.0318    0.0321   0.0000   441.2777     -0.928255       20.8357      0.997816      -1.44965     -0.683527      0.445776      0.597328      0.717448      0.742174      0.772892      0.794198
  43   5 1989.0518    0.6389  0.6538 10.3049  0.0000  0.0134   0.0115   0.0355    0.0448   0.0000   441.9032     -0.662293       20.6615      0.681062      -1.34064      -1.16767      0.498008      0.655765      0.734299      0.832821      0.847191      0.879253
  43   6 2184.8687    0.9997  0.8839 10.6680  0.0000  0.0153   0.0154   0.0410    0.0617   0.0000   441.9461     -0.566103       21.6737      0.422755      -3.73971     -0.332168      0.616070      0.768391      0.852290      0.952780      0.980973       1.01951
  43   7 2372.2722    1.4533  1.1224 11.4449  0.0000  0.0178   0.0206   0.0483    0.0651   0.0000   440.3973       1.43168       21.7710       2.60090      -3.38687     -0.220842      0.680772      0.874987      0.961445       1.09861       1.13679       1.16085
  43   8 2553.3807    2.0234  1.1910 12.0529  0.0000  0.0182   0.0276   0.0500    0.0697   0.0000   441.7923       2.22399       21.9963       2.56708      0.554512     -0.132109      0.692744      0.959452       1.06021       1.19587       1.22201       1.21024
  43   9 2732.4878    2.7915  1.0899 12.8742  0.0000  0.0173   0.0397   0.0466    0.0661   0.0000   441.0276       3.33443       21.4454      0.632140      -1.34538      -1.51544      0.667276      0.858225      0.933425       1.05567       1.09311       1.08723
  43  10 2909.7236    3.5839  1.0529 13.2110  0.0000  0.0166   0.0504   0.0433    0.0708   0.0000   441.4399       4.64578       19.3912       2.12309      -2.80432      -2.47896      0.656238      0.849660      0.953627       1.02617       1.09363       1.07607
  43  11 3084.1366    4.2387  1.2116 13.4686 -0.0050  0.0178   0.0560   0.0488    0.0707   0.0000   440.7707       5.02798       22.0841       2.55036      -3.62494    0.00596021      0.681319      0.908489       1.01666       1.13727       1.13928       1.19728
  43  12 3255.7911    3.8699  1.5745 13.4522  0.0000  0.0211   0.0466   0.0589    0.0540   0.0000   441.0456       6.09874       20.5411       2.07935      -3.40449     -0.198107      0.815076       1.09054       1.20801       1.31335       1.38878       1.37948
  43  13 3425.3674    3.2336  2.5500 12.7129  0.0002  0.0279   0.0299   0.0732    0.0403   0.0000   439.1325       7.84923       17.0368       4.94130      -1.09967      -2.27452       1.03787       1.37833       1.54399       1.70274       1.72063       1.75637
  43  14 3592.5406    2.5472  3.9846 12.0396  0.0000  0.0364   0.0192   0.0989    0.0321   0.0000   440.8895       8.15960       21.8339       1.35953      -5.72163       1.70523       1.35630       1.81689       2.00756       2.20012       2.27528       2.31330
  43  15 3757.2075    2.0598  6.0304 11.4860 -0.0004  0.0483   0.0128   0.1307    0.0271   0.0000   444.7838       9.08684       16.3081       5.19317      -7.23896       2.50500       1.83976       2.40638       2.71275       2.97597       3.09901       3.10188
  43  16 3919.6934    1.6714  8.4276 11.1819 -0.0000  0.0659   0.0091   0.1801    0.0249   0.0000   444.5850       13.9341       15.4062       2.71690      -1.56891      -1.42877       2.40980       3.25066       3.65845       4.00895       4.13786       4.12143
  43  17 4080.3472    1.3619 11.1984 10.9745  0.0000  0.0891   0.0067   0.2419    0.0228   0.0000   446.3518       5.67184       11.1472       10.8986       1.46571       2.42766       3.25104       4.41254       4.98388       5.42484       5.61724       5.68949
  44   2 1339.0829    0.1108  0.0972 10.0864  0.0000  0.0138   0.0072   0.0236    0.0190   0.0000   442.1117      0.204146       20.9357      0.562506      -3.41400      0.432033      0.510831      0.477459      0.687105       1.05224       1.04968      0.959728
  44   3 1585.2201    0.2318  0.2286 10.0421  0.0000  0.0101   0.0075   0.0238    0.0226   0.0000   441.6077      0.861947       21.3589     -0.595117      -3.57918      0.253764      0.464712      0.664596      0.832514      0.922638      0.942836      0.877889
  44   4 1801.2519    0.4412  0.4319  9.9905  0.0000  0.0112   0.0094   0.0271    0.0334   0.0000   441.6270     -0.421094       21.3325      -1.00480      -3.39469       1.20294      0.438569      0.559896      0.636687      0.719605      0.743104      0.766724
  44   5 2004.6242    0.6817  0.6470 10.3533  0.0000  0.0131   0.0121   0.0343    0.0441   0.0000   441.3595     -0.458893       20.9737       1.15268      -1.45671     -0.731532      0.482580      0.624643      0.715079      0.790152      0.807653      0.831280
  44   6 2201.4401    1.0454  0.9141 10.8094  0.0000  0.0154   0.0156   0.0412    0.0612   0.0000   441.3528       1.13284       21.4875       1.60944      -3.56218     -0.293750      0.578844      0.742946      0.830276      0.933522      0.966138      0.992360
  44   7 2389.4556    1.5430  1.1244 11.4797  0.0000  0.0178   0.0214   0.0466    0.0710   0.0000   440.6400       3.41775       21.0324       1.47857      0.106090      -1.19349      0.643638      0.845678      0.956158       1.03443       1.03111       1.09259
  44   8 2571.4956    2.1051  1.2733 12.1407  0.0000  0.0192   0.0279   0.0515    0.0689   0.0000   440.7797       1.13142       20.4648     0.0950947      -5.46358     0.0939104      0.695664      0.962365       1.03797       1.11474       1.18320       1.20802
  44   9 2751.6325    2.8695  1.0209 12.8762  0.0000  0.0162   0.0407   0.0422    0.0632   0.0000   440.9327       2.84220       20.6882      0.208140      -4.00898    0.00290521      0.613012      0.803036      0.897255      0.986387       1.05060       1.04008
  44  10 2929.7443    3.7662  1.0913 13.0998  0.0000  0.0160   0.0506   0.0451    0.0750   0.0000   440.9396       4.16291       21.1050      0.381022      -1.35196      -1.01078      0.622688      0.832392      0.917802       1.03770       1.06383       1.08482
  44  11 3104.8829    4.1780  1.1583 13.7994  0.0000  0.0182   0.0575   0.0472    0.0649   0.0000   440.0525       3.97993       20.5260      0.891290      -2.27818      -1.94274      0.675913      0.919745      0.979182       1.10415       1.14445       1.14722
  44  12 3277.5242    3.7638  1.6519 13.4857  0.0000  0.0225   0.0439   0.0583    0.0513   0.0000   441.8686       4.80347       18.8286       2.13280      -5.20746      -1.36580      0.825878       1.09144       1.20250       1.31567       1.41874       1.42460
  44  13 3448.1353    3.1283  2.6266 12.7567  0.0000  0.0281   0.0283   0.0756    0.0372   0.0000   440.8964       5.51580       17.6453       6.33091      -3.03038       2.50689       1.02830       1.38444       1.53839       1.68848       1.77127       1.83018
  44  14 3616.5343    2.5059  4.3891 11.8850  0.0000  0.0375   0.0174   0.1028    0.0309   0.0000   444.4437       9.67406       17.5604       4.32162      -2.24585       3.50215       1.37788       1.83810       2.05070       2.23955       2.35522       2.39816
  44  15 3782.5072    2.0140  6.4382 11.4761  0.0000  0.0505   0.0121   0.1398    0.0263   0.0000   441.8847       9.02876       20.3328       2.66479       1.19422      0.174878       1.85806       2.49000       2.79531       3.01946       3.11214       3.17950
  44  16 3945.9023    1.6313  9.0645 11.1594  0.0007  0.0698   0.0085   0.1926    0.0247   0.0000   443.8630       9.27205       24.9613       5.83108      -11.3970      -3.07432       2.52763       3.40139       3.77098       4.11248       4.27373       4.36584
  44  17 4107.5270    1.3048 11.7725 10.9792 -0.0000  0.0944   0.0063   0.2522    0.0222   0.0000   432.9312       9.47500       20.9672       2.29046      -11.6808       5.20984       3.37394       4.56314       5.09161       5.52389       5.70300       5.73868
  45   2 1351.2664    0.1145  0.1091 10.0923  0.0000  0.0104   0.0069   0.0264    0.0189   0.0000   441.9856     -0.255269       21.2740     -0.222970      -3.39539     0.0610966      0.422576      0.521166      0.659514      0.706011      0.711185      0.699464
  45   3 1598.4210    0.2425  0.2213 10.0601  0.0000  0.0090   0.0077   0.0216    0.0222   0.0000   442.2760     -0.558016       21.5923      0.951503      -2.59101    -0.0213339      0.419009      0.499551      0.631340      0.723846      0.704566      0.736237
  45   4 1815.2873    0.4524  0.4090 10.1432  0.0000  0.0101   0.0100   0.0285    0.0315   0.0000   441.0231    -0.0599541       21.2421      0.863271      -2.96025       1.18157      0.376752      0.492149      0.542853      0.621941      0.668705      0.653688
  45   5 2019.9976    0.7214  0.7442 10.2906  0.0000  0.0143   0.0116   0.0357    0.0501   0.0000   442.1787     -0.178409       20.9915       1.09380      -4.19283      0.833948      0.507348      0.673308      0.765567      0.821451      0.894085      0.873672
  45   6 2217.7933    1.0515  0.9701 10.9981  0.0000  0.0170   0.0156   0.0418    0.0575   0.0000   440.7991      0.882599       22.6834     -0.431559      -3.56850      -1.64430      0.623897      0.816417      0.894270      0.953036       1.00566       1.02776
  45   7 2406.4651    1.5874  1.2365 11.4152  0.0000  0.0183   0.0206   0.0488    0.0670   0.0000   441.9898       2.24958       21.4376      0.792382      -3.35189      0.304036      0.652344      0.899108      0.975502       1.09443       1.11514       1.12575
  45   8 2589.4831    2.2290  1.2379 12.2022  0.0000  0.0186   0.0291   0.0483    0.0681   0.0000   442.1060       1.42803       20.7393       2.14992      -2.16173     -0.397431      0.685322      0.909430       1.00056       1.13297       1.18840       1.22676
  45   9 2770.6074    2.9373  1.1117 12.8960  0.0000  0.0171   0.0398   0.0451    0.0648   0.0000   441.9889       2.95189       20.4885      0.442054      -2.56004     -0.748403      0.621372      0.834167      0.930541      0.984194       1.01739       1.03108
  45  10 2949.5406    3.8249  1.0761 13.2952  0.0000  0.0164   0.0521   0.0433    0.0713   0.0000   441.2182       4.52472       21.9348       1.82010      -1.79651     -0.298451      0.597670      0.815489      0.879283      0.966071      0.984840      0.999920
  45  11 3125.5052    4.1604  1.1862 13.6463  0.0000  0.0181   0.0554   0.0468    0.0719   0.0000   442.6283       6.44693       19.5549       2.55308      -4.47079     -0.163960      0.650388      0.870141      0.971323       1.05539       1.12139       1.17413
  45  12 3299.0265    3.8070  1.7736 13.3099  0.0000  0.0224   0.0415   0.0605    0.0491   0.0000   441.6304       7.47582       20.8547       2.21280      0.918751       1.82855      0.791435       1.06729       1.16466       1.31705       1.33397       1.34813
  45  13 3470.6630    3.0773  2.8918 12.5234  0.0017  0.0290   0.0260   0.0790    0.0363   0.0000   440.7724       6.36458       22.3963       4.92144      -4.37141      -1.46608       1.02010       1.36353       1.50591       1.66118       1.70838       1.72493
  45  14 3640.2093    2.4923  4.4360 11.8947  0.0000  0.0380   0.0171   0.1009    0.0302   0.0000   440.3767       9.96056       17.1424       9.56587      -1.48207     -0.492006       1.37361       1.81843       2.01028       2.19371       2.30592       2.32728
  45  15 3807.3080    1.9286  6.8342 11.4613 -0.0008  0.0540   0.0112   0.1477    0.0256   0.0000   438.7592       5.39903       16.7288       7.07573       1.40844      -5.80420       1.92072       2.57088       2.86024       3.19081       3.27127       3.29232
  45  16 3971.8233    1.5443  9.4996 11.1899 -0.0011  0.0751   0.0079   0.2029    0.0239   0.0000   440.3994       3.27933       13.7040       3.48958     -0.747984      -9.57088       2.64088       3.57092       3.98809       4.33015       4.47123       4.50544
  45  17 4134.3407    1.2498 12.0817 10.9433 -0.0009  0.0972   0.0059   0.2603    0.0216   0.0000   441.4970       12.9057       21.5253       1.34896      -12.3746       1.11028       3.40923       4.54731       5.12773       5.52685       5.71823       5.77460
  46   2 1363.3114    0.1199  0.1179 10.0369  0.0000  0.0100   0.0067   0.0218    0.0190   0.0000   441.5447     -0.673814       21.6586      0.239341      -3.30329     -0.249217      0.363118      0.496974      0.527441      0.648283      0.684931      0.717266
  46   3 1611.4153    0.2554  0.2645  9.9913  0.0000  0.0107   0.0074   0.0220    0.0231   0.0000   442.0282     -0.673694       22.4033      0.595440      -3.04621      -1.13756      0.380818      0.498617      0.523805      0.576958      0.596630      0.631649
  46   4 1829.2061    0.4551  0.4319 10.1571  0.0000  0.0114   0.0096   0.0269    0.0322   0.0000   441.3862      0.364034       20.8976      0.739233      -2.39139       1.08259      0.410576      0.564807      0.631945      0.694631      0.718558      0.758725
  46   5 2035.2482    0.7284  0.7070 10.3691  0.0000  0.0139   0.0120   0.0341    0.0470   0.0000   441.1284       1.49393       21.2346      -1.07438      -3.64408      0.142257      0.493374      0.629425      0.685813      0.782909      0.805172      0.799686
  46   6 2233.9834    1.1075  0.9942 10.8340  0.0000  0.0163   0.0157   0.0421    0.0622   0.0000   440.7773       1.94650       22.4877      0.510888      -3.41403      0.268431      0.559173      0.760726      0.832607      0.907559      0.936703      0.979260
  46   7 2423.3483    1.6090  1.3123 11.4159  0.0000  0.0189   0.0200   0.0501    0.0640   0.0000   442.2023      0.921411       22.2486     -0.648325      -1.85423     -0.183109      0.654154      0.878940      0.985315       1.08543       1.12463       1.14207
  46   8 2607.3208    2.2144  1.2129 12.4166  0.0000  0.0180   0.0297   0.0514    0.0627   0.0000   441.9443      0.995789       19.9767       1.94876      -1.28856      -1.64247      0.652920      0.867953      0.980152       1.09485       1.15879       1.19342
  46   9 2789.4379    3.1118  1.1174 12.9030  0.0000  0.0167   0.0416   0.0454    0.0679   0.0000   442.6706       3.14234       20.8909     -0.134141      -3.79157       3.37276      0.599533      0.754513      0.868041      0.911236      0.982664      0.976708
  46  10 2969.1651    3.9342  1.1727 13.1998  0.0000  0.0172   0.0508   0.0443    0.0785   0.0000   441.4372       4.93685       21.6013       2.49626      -2.34110     -0.339239      0.633348      0.854605      0.942198       1.02507       1.06854       1.14459
  46  11 3145.8707    4.1719  1.2845 13.6626  0.0000  0.0186   0.0534   0.0494    0.0647   0.0000   440.5881       6.01566       21.1162       2.75582      -3.11691      0.227086      0.675522      0.891102      0.996390       1.07816       1.12434       1.14333
  46  12 3320.2221    3.6624  1.8462 13.2159  0.0000  0.0227   0.0394   0.0611    0.0484   0.0000   442.8024       8.52625       23.1413       1.45382       1.25603       1.63616      0.797553       1.08747       1.19792       1.33192       1.41403       1.39004
  46  13 3492.8216    3.0194  3.1448 12.3668  0.0000  0.0302   0.0240   0.0805    0.0361   0.0000   441.9459       7.46609       17.9805       5.03658      -2.27057       2.88729       1.04828       1.41874       1.56655       1.76629       1.81485       1.88140
  46  14 3663.3926    2.3578  4.6872 11.9054  0.0000  0.0399   0.0160   0.1085    0.0283   0.0000   442.0181       6.13496       18.8537       6.26837       1.18069      0.364024       1.40378       1.89395       2.10529       2.26435       2.38187       2.44121
  46  15 3831.7008    1.9372  7.2403 11.3519  0.0000  0.0554   0.0106   0.1511    0.0261   0.0000   438.6972       9.37732       13.7912      -1.66720      -9.22663      -5.16695       1.93110       2.57953       2.92670       3.14264       3.32955       3.38305
  46  16 3997.2345    1.5344  9.6945 11.1135  0.0000  0.0753   0.0076   0.2039    0.0238   0.0000   442.9693       4.60380       16.1665       4.64157       5.00460      -11.8997       2.59457       3.45070       3.89474       4.25272       4.44519       4.53644
  47   2 1375.1896    0.1197  0.1062 10.0603  0.0000  0.0092   0.0069   0.0246    0.0187   0.0000   441.8995     -0.454295       21.6629     -0.253125      -3.65356     -0.497291      0.306421      0.374832      0.442643      0.491085      0.480609      0.536432
  47   3 1624.2491    0.2558  0.2779 10.0460  0.0000  0.0101   0.0072   0.0242    0.0231   0.0000   441.3983     -0.283870       21.6370      0.746261      -2.84967     -0.185523      0.345260      0.447112      0.501671      0.568308      0.551526      0.627133
  47   4 1842.9278    0.4827  0.4830 10.1006  0.0000  0.0116   0.0095   0.0281    0.0337   0.0000   442.8672      0.688328       22.0368     0.0477834      -2.23397     -0.825463      0.401178      0.543537      0.597975      0.671157      0.686855      0.691445
  47   5 2050.3345    0.7762  0.6821 10.3861  0.0000  0.0129   0.0125   0.0324    0.0462   0.0000   441.9749     0.0863320       21.0846     -0.513351      -1.85821      0.448874      0.444523      0.592252      0.652130      0.711768      0.743699      0.751767
  47   6 2249.9794    1.1267  1.0236 11.0197  0.0000  0.0163   0.0159   0.0443    0.0574   0.0000   440.9925      0.220852       22.1535     -0.468319      -2.89224      0.503220      0.562451      0.738342      0.830297      0.909578      0.939717      0.953960
  47   7 2439.9812    1.6597  1.2783 11.5247  0.0000  0.0182   0.0208   0.0508    0.0661   0.0000   441.4216       2.04556       21.6810     0.0453706      -2.32829      0.411840      0.617910      0.831983      0.912251       1.02969       1.06108       1.07562
  47   8 2624.9773    2.3821  1.1229 12.4499  0.0000  0.0172   0.0318   0.0450    0.0652   0.0000   441.5474       1.88214       20.0292       1.16742      -2.72354     -0.528852      0.584498      0.788224      0.859688      0.962179      0.987787      0.988546
  47   9 2808.1271    3.1706  1.1428 12.9261  0.0000  0.0168   0.0415   0.0459    0.0696   0.0000   442.6166       2.96077       20.8870       1.91060      -3.41056     -0.129640      0.581154      0.799571      0.884041      0.965950      0.968340      0.993871
  47  10 2988.5952    3.9071  1.1696 13.3784  0.0000  0.0167   0.0508   0.0465    0.0707   0.0000   441.7088       4.00719       22.9081       1.78463      -1.23095      -1.15594      0.603214      0.784220      0.869962      0.949454      0.990296      0.988237
  47  11 3165.9988    4.0975  1.3348 13.6028  0.0000  0.0183   0.0510   0.0508    0.0615   0.0000   443.2580       4.96066       20.4365      0.965488      -2.33583       1.81171      0.643213      0.864217      0.954211       1.06376       1.10791       1.14085
  47  12 3341.1957    3.5796  2.0289 13.0897  0.0000  0.0233   0.0358   0.0630    0.0442   0.0000   440.7446       6.91455       21.0819       2.26703      -3.07645   -0.00389878      0.811081       1.08090       1.22470       1.35001       1.37983       1.39658
  47  13 3514.7902    2.9156  3.3288 12.3922  0.0000  0.0312   0.0226   0.0847    0.0334   0.0000   440.9801       6.19026       20.9399       5.71996      -1.14638      0.173445       1.05067       1.44535       1.58926       1.73473       1.80687       1.84635
  47  14 3686.4622    2.3306  5.4255 11.7035  0.0000  0.0425   0.0143   0.1171    0.0278   0.0000   439.2072       6.89835       20.9920     -0.304404      -4.10637       2.23868       1.45221       1.95498       2.15175       2.39500       2.47054       2.52124
  47  15 3855.8315    1.8589  7.9415 11.3921 -0.0001  0.0608   0.0096   0.1680    0.0248   0.0000   441.0592       9.20650       19.7190       1.11790      -5.02980     -0.574536       2.03962       2.72195       3.05684       3.36143       3.46914       3.52578
  47  16 4022.6108    1.4955 11.1720 11.0728  0.0007  0.0850   0.0066   0.2319    0.0228   0.0000   446.1415       8.06149       13.3628      -4.77397       1.59538     -0.364189       2.87418       3.80291       4.25087       4.70060       4.85995       4.89694
  48   3 1636.8731    0.2854  0.2617 10.0285  0.0000  0.0088   0.0078   0.0224    0.0231   0.0000   442.0543     -0.249520       22.1481      0.167684      -1.99053      0.667638      0.290410      0.386638      0.429495      0.503778      0.509185      0.539440
  48   4 1856.5262    0.4904  0.4940 10.1692  0.0000  0.0115   0.0097   0.0301    0.0334   0.0000   441.2688     -0.880052       21.3138     -0.940808      -3.79870     -0.532848      0.388357      0.514550      0.597648      0.652592      0.682361      0.716738
  48   5 2065.2657    0.7878  0.7338 10.4286  0.0000  0.0132   0.0124   0.0353    0.0478   0.0000   441.2542      0.295791       22.5460      -1.03911      -3.60309       1.55255      0.458685      0.615392      0.661411      0.738881      0.791636      0.818005
  48   6 2265.7627    1.1904  1.0003 11.0203  0.0000  0.0157   0.0165   0.0421    0.0615   0.0000   442.5951      0.926251       21.4098       1.50958      -2.53521      0.897648      0.537477      0.709601      0.799127      0.852753      0.880486      0.934956
  48   7 2456.5170    1.7404  1.2930 11.5891  0.0000  0.0181   0.0213   0.0482    0.0607   0.0000   441.2158      0.719019       21.4035       1.76281      -2.46378     -0.693143      0.615164      0.860962      0.942520       1.05942       1.06714       1.13509
  48   8 2642.5064    2.4713  1.3099 12.2174  0.0000  0.0180   0.0299   0.0470    0.0649   0.0000   441.0248       2.86235       20.5619      0.884981      -4.13238     0.0703840      0.600396      0.809709      0.897093      0.987668       1.05471       1.05827
  48   9 2826.5814    3.3229  1.1018 13.1210  0.0000  0.0163   0.0443   0.0441    0.0662   0.0000   441.1968       3.18998       22.3887       1.30894      -1.91835      0.151544      0.587477      0.768229      0.855523      0.923149      0.942511      0.968900
  48  10 3007.8270    4.0336  1.1224 13.5158  0.0000  0.0165   0.0530   0.0432    0.0670   0.0000   441.3225       4.70667       20.5475       3.21129      -3.72890      -1.22873      0.578080      0.769426      0.855009      0.925003      0.992231      0.988017
  48  11 3185.9435    4.1756  1.4103 13.4169  0.0000  0.0186   0.0489   0.0506    0.0637   0.0000   440.6887       4.89784       21.9727      0.751274      -2.87792      0.663222      0.638045      0.853980      0.937413       1.01366       1.08385       1.07036
  48  12 3362.0572    3.4874  2.1558 13.0496  0.0000  0.0243   0.0335   0.0642    0.0410   0.0000   442.0511       6.19081       20.3067       4.51989     -0.566241      -1.34243      0.807752       1.07693       1.21244       1.33656       1.40181       1.39202
  48  13 3536.4727    2.8513  3.4414 12.2815  0.0000  0.0312   0.0215   0.0856    0.0335   0.0000   440.8146       6.31242       21.2635       3.49658      -1.04603      -2.12477       1.03501       1.39759       1.55812       1.72128       1.79838       1.81496
  48  14 3709.0266    2.2370  5.4449 11.7106 -0.0004  0.0431   0.0137   0.1201    0.0279   0.0000   441.9424       7.20400       21.7661       1.28843     -0.473861     -0.601129       1.43776       1.92179       2.15593       2.32198       2.47257       2.47867
  48  15 3879.5650    1.7978  8.3261 11.3750  0.0000  0.0640   0.0091   0.1749    0.0249   0.0000   435.6302       7.75254       14.2062       7.39374      -7.39722      -2.71753       2.13650       2.87568       3.21980       3.52968       3.71535       3.71109
  48  16 4047.4098    1.4320 11.1760 11.1349 -0.0004  0.0873   0.0065   0.2367    0.0218   0.0000   440.1476       5.75335       15.3917       11.2472     -0.584611     -0.230533       2.85387       3.86490       4.33832       4.73993       4.86235       5.05687
  49   2 1398.5195    0.1288  0.0989 10.0716  0.0000  0.0098   0.0073   0.0165    0.0182   0.0000   441.9570      0.451238       21.8690      0.235373      -3.84142      0.646546      0.366243      0.530770      0.614527      0.670720      0.806679      0.775546
  49   3 1649.3370    0.2945  0.2662 10.0404  0.0000  0.0086   0.0078   0.0219    0.0235   0.0000   441.5810     -0.338839       21.7989      0.924835      -3.50683     -0.540497      0.300341      0.385044      0.458848      0.486956      0.461309      0.508756
  49   4 1869.9885    0.5284  0.5791 10.1505  0.0000  0.0124   0.0095   0.0318    0.0368   0.0000   441.4434     -0.199099       22.8039      0.526338      -3.24400      -1.58970      0.394150      0.527515      0.573549      0.636108      0.647455      0.672242
  49   5 2080.0464    0.8199  0.7922 10.4461  0.0000  0.0138   0.0124   0.0359    0.0511   0.0000   441.5822     0.0577129       21.1346       1.41862      -3.11503     -0.337515      0.451030      0.604781      0.686292      0.733483      0.771527      0.788726
  49   6 2281.3408    1.2062  1.0721 11.0696  0.0000  0.0165   0.0162   0.0436    0.0620   0.0000   442.6486      0.984514       21.9968      0.260758      -2.54129      0.705499      0.541230      0.748672      0.822747      0.943446      0.985397      0.991997
  49   7 2472.8616    1.7983  1.1962 12.0184 -0.0001  0.0179   0.0238   0.0483    0.0617   0.0000   443.0775       2.50442       19.1603       2.51520      -1.87540    -0.0999137      0.580873      0.785076      0.892333      0.967408       1.00292       1.01798
  49   8 2659.8608    2.5354  1.2809 12.3023 -0.0026  0.0176   0.0306   0.0470    0.0652   0.0000   441.5135      0.183862       22.4900       2.67028      -1.05341       1.54808      0.589295      0.783886      0.878930      0.965324      0.996104       1.00411
  49   9 2844.8829    3.3486  1.0737 13.1450  0.0000  0.0161   0.0443   0.0418    0.0660   0.0000   441.6211       2.98890       20.6670       1.79204      -4.66563      0.522806      0.556660      0.738475      0.825312      0.888838      0.942035      0.963147
  49  10 3026.8989    4.0720  1.1276 13.5412  0.0000  0.0161   0.0522   0.0442    0.0665   0.0000   440.7522       4.65807       21.1905      0.427446      -3.25008     -0.244921      0.553108      0.730423      0.811396      0.893576      0.937077      0.966578
  49  11 3205.7708    4.1477  1.4991 13.3545  0.0000  0.0191   0.0466   0.0513    0.0592   0.0000   441.3203       4.90191       20.9037       3.01122      -1.48704      -1.28891      0.656606      0.894814       1.00536       1.08501       1.13344       1.14907
  49  12 3382.7006    3.4586  2.2043 12.9867  0.0000  0.0245   0.0323   0.0629    0.0409   0.0000   442.3184       7.95756       21.1644       2.88558      -1.36907      -3.12729      0.803913       1.07324       1.19574       1.29915       1.36340       1.40003
  49  13 3558.0426    2.7743  3.8862 12.1545  0.0000  0.0333   0.0194   0.0900    0.0316   0.0000   442.1949       5.64698       20.4492       5.62002      -3.16081       1.99561       1.09822       1.44749       1.64813       1.80429       1.86703       1.91011
  49  14 3731.3633    2.2141  5.8317 11.6945  0.0000  0.0452   0.0130   0.1238    0.0271   0.0000   441.0976       8.93060       18.9486       4.27062      -1.91194      0.505173       1.48576       2.00416       2.23908       2.44444       2.54045       2.59408
  49  15 3902.8802    1.7503  8.6616 11.3784  0.0000  0.0671   0.0086   0.1798    0.0246   0.0000   436.4746       8.50215       18.2411       5.28406      -3.64767      -3.96341       2.17802       2.90557       3.25655       3.57602       3.73338       3.76996
  49  16 4071.9598    1.3720 11.5646 11.1805  0.0000  0.0924   0.0063   0.2483    0.0209   0.0000   440.9813       7.10126       17.2277      0.675193      -6.94229       2.89749       2.96981       3.96258       4.47732       4.88601       5.16335       5.21733
  50   2 1409.9702    0.1344  0.1323 10.0558  0.0000  0.0093   0.0063   0.0206    0.0184   0.0000   442.2560     -0.798750       22.4197     -0.625478      -2.33765     -0.727468      0.315331      0.429042      0.403442      0.414043      0.480899      0.515520
  50   3 1661.6004    0.2870  0.2776 10.0882  0.0000  0.0096   0.0075   0.0221    0.0229   0.0000   441.8368      0.159923       22.3777     -0.652545      -3.77797      0.693706      0.304717      0.412739      0.476014      0.514858      0.524976      0.543938
  50   4 1883.2810    0.5344  0.5355 10.1976  0.0000  0.0116   0.0098   0.0297    0.0351   0.0000   441.4359      0.465652       22.2697      0.599253      -3.82617      0.285597      0.403237      0.499357      0.585447      0.628893      0.643554      0.656379
  50   5 2094.6853    0.8524  0.8287 10.4492  0.0000  0.0139   0.0126   0.0372    0.0531   0.0000   442.3663      0.788903       21.4001      0.224359      -1.67834     -0.224324      0.449158      0.626885      0.698310      0.770544      0.786463      0.793221
  50   6 2296.7949    1.2659  1.0901 11.1777  0.0000  0.0170   0.0167   0.0433    0.0612   0.0000   440.9700       2.31592       22.2574       1.08560      -3.04534       1.81868      0.529164      0.717343      0.800135      0.858666      0.910446      0.912887
  50   7 2489.0578    1.8491  1.3112 11.7923  0.0000  0.0184   0.0223   0.0480    0.0592   0.0000   440.8623       1.67204       22.2911       1.06410      -2.80633       1.11113      0.572889      0.785657      0.880791      0.975531       1.00320       1.03262
  50   8 2677.0924    2.5649  1.2161 12.6203  0.0000  0.0175   0.0325   0.0471    0.0658   0.0000   442.3647       3.73962       21.0910       2.54162      -1.54217      0.239209      0.553800      0.748536      0.815120      0.916164      0.955740      0.993443
  50   9 2863.0487    3.4520  1.1093 13.2278  0.0000  0.0160   0.0446   0.0428    0.0619   0.0000   441.9504       2.65798       20.1561       2.86720      -3.43442      -2.59437      0.527035      0.702019      0.772879      0.878886      0.921216      0.940221
  50  10 3045.7940    4.2151  1.1042 13.7600  0.0000  0.0162   0.0555   0.0430    0.0620   0.0000   440.5077       3.16262       21.7484     -0.151806      -2.04722      -1.69430      0.531460      0.710696      0.815607      0.882497      0.932903      0.921063
  50  11 3225.3840    4.1205  1.6023 13.2667  0.0000  0.0194   0.0434   0.0516    0.0540   0.0000   442.5155       5.92704       21.0368       1.92992     -0.907415       1.00612      0.623687      0.846186      0.926320       1.03466       1.07381       1.11328
  50  12 3403.0472    3.4346  2.5267 12.6578  0.0000  0.0249   0.0288   0.0675    0.0393   0.0000   441.3214       5.21910       19.4494       2.08610      -2.41408      0.155597      0.804682       1.08426       1.21635       1.33224       1.41226       1.41269
  50  13 3579.2259    2.7119  3.8997 12.1592 -0.0000  0.0332   0.0189   0.0918    0.0310   0.0000   442.9203       8.34736       20.5257       1.11139      -6.43295      0.947892       1.07421       1.43914       1.58584       1.75139       1.85891       1.86512
  50  14 3753.6241    2.1107  6.3176 11.6522  0.0000  0.0489   0.0118   0.1338    0.0260   0.0000   441.7162       5.05041       23.5369      -1.49357       2.93011       1.33458       1.55753       2.09477       2.38321       2.59451       2.72830       2.79292
  50  15 3925.9359    1.6930  9.3094 11.3647  0.0004  0.0726   0.0079   0.1932    0.0236   0.0000   438.8786       10.5231       28.6601       5.42644      -5.97714       2.75737       2.31082       3.10173       3.48671       3.83480       3.98022       4.12054
  51   2 1421.2856    0.1445  0.1116 10.0574  0.0000  0.0083   0.0069   0.0176    0.0182   0.0000   442.8601     -0.265639       21.1533      0.221300      -3.55033      0.478507      0.268932      0.346925      0.468629      0.523829      0.607332      0.510198
  51   4 1896.4783    0.5474  0.5745 10.1904  0.0000  0.0126   0.0096   0.0294    0.0370   0.0000   442.5264     -0.255903       21.8525     -0.215806      -2.18217       1.18588      0.437352      0.603532      0.672971      0.751497      0.780329      0.757615
  51   5 2109.1714    0.8514  0.8993 10.5235  0.0000  0.0143   0.0121   0.0397    0.0510   0.0000   441.9551      0.205084       21.3568     -0.895041      -3.47131      0.300073      0.462783      0.617503      0.696687      0.790636      0.814171      0.828759
  51   6 2312.0109    1.3182  1.1359 11.1527  0.0000  0.0171   0.0170   0.0433    0.0652   0.0000   441.9647     -0.133787       21.7540      0.653770      -2.88589      0.201692      0.533071      0.712708      0.794624      0.878255      0.901370      0.938936
  51   7 2505.1163    1.9027  1.3495 11.8861  0.0000  0.0185   0.0229   0.0493    0.0609   0.0000   441.3185       2.32267       20.6661      0.689961      -2.24964      0.299000      0.593609      0.807499      0.867447      0.955189       1.02488       1.04264
  51   8 2694.1942    2.6331  1.2230 12.6421  0.0000  0.0170   0.0327   0.0465    0.0595   0.0000   442.7860       1.19100       20.6816     -0.383064      -2.98234       1.43379      0.535385      0.721712      0.816509      0.902420      0.968945      0.960139
  51   9 2881.0393    3.4543  1.0751 13.4118  0.0000  0.0160   0.0455   0.0425    0.0579   0.0000   442.6764       3.03661       21.8031       1.79471      -2.99757      0.174412      0.517801      0.685828      0.766176      0.872047      0.912185      0.945060
  51  10 3064.4921    4.1861  1.2164 13.6440  0.0001  0.0174   0.0518   0.0443    0.0606   0.0000   441.9139       4.66764       21.3376       1.47482      -1.21896     -0.961861      0.586502      0.760281      0.831875      0.899383      0.935997      0.983831
  51  11 3244.8588    3.9666  1.6777 13.3841  0.0000  0.0203   0.0416   0.0543    0.0468   0.0000   440.3407       4.82591       19.7692       3.94684      -2.23295      -1.47727      0.630565      0.856010      0.944652       1.02912       1.08984       1.11678
  51  12 3423.3162    3.3032  2.6982 12.5737 -0.0000  0.0260   0.0267   0.0699    0.0389   0.0000   443.8960       6.90349       21.9725       1.69466      -1.30255      0.510516      0.831043       1.10711       1.22992       1.35972       1.41225       1.44438
  51  13 3600.2501    2.6451  4.2841 12.0996  0.0000  0.0352   0.0175   0.0968    0.0292   0.0000   441.5410       7.20720       20.4828       4.63230     -0.843374     -0.249071       1.11679       1.50435       1.69455       1.87152       1.95285       1.98782
  51  14 3775.5538    2.0895  6.9859 11.6162  0.0006  0.0530   0.0111   0.1452    0.0260   0.0000   442.6346       4.73482       22.7576       2.78708      -1.86908       2.06160       1.65745       2.20152       2.48410       2.72605       2.82530       2.86764
  51  15 3948.7115    1.6265  9.6573 11.4085  0.0000  0.0745   0.0075   0.2048    0.0223   0.0000   436.9001       10.0565       23.8034       7.89478      -3.08427       9.29587       2.34486       3.11540       3.52720       3.88694       4.05018       4.12698
  52   1 1129.5197    0.0550  0.0307 10.1961 -0.0100  0.0147   0.0094   0.0328    0.0168   0.0000   441.8385       2.12631       21.8023      -2.09449      -2.69601      0.523834      0.630075       1.24259      0.837769       1.60738      0.983188       1.96870
  52   2 1432.4350    0.1515  0.1725 10.0597  0.0000  0.0086   0.0062   0.0254    0.0188   0.0000   442.1186     0.0496014       21.8675     -0.298490      -3.19863      0.671019      0.268315      0.352359      0.411335      0.488470      0.551970      0.531605
  52   3 1685.6879    0.3281  0.2881 10.0419  0.0000  0.0089   0.0080   0.0212    0.0237   0.0000   442.1800     -0.137177       21.5393      0.687016      -3.01743      0.440133      0.265128      0.368150      0.415038      0.424196      0.453309      0.465927
  52   4 1909.5561    0.5722  0.5770 10.1937  0.0000  0.0121   0.0098   0.0298    0.0375   0.0000   441.4439      0.262170       22.5171      0.329587      -3.14538     -0.641015      0.376400      0.495054      0.581959      0.629259      0.643963      0.655671
  52   5 2123.5335    0.8924  0.8614 10.6617  0.0000  0.0140   0.0129   0.0380    0.0506   0.0000   442.2137      0.654306       22.3243      0.628433      -3.80774      0.566970      0.452377      0.586606      0.683839      0.735944      0.770221      0.804132
  52   6 2327.1291    1.3727  1.1886 11.2550  0.0000  0.0170   0.0172   0.0458    0.0634   0.0000   442.2279       1.56655       21.6773     -0.341666      -1.84471      0.394435      0.525953      0.692277      0.765241      0.877988      0.902725      0.908278
  52   7 2520.9991    2.0012  1.3377 11.8935  0.0000  0.0179   0.0236   0.0484    0.0615   0.0000   441.6404       1.56729       21.4769       1.26657      -1.81975      0.434713      0.548761      0.738302      0.796608      0.886574      0.947851      0.979885
  52   8 2711.2049    2.7676  1.1711 12.7713 -0.0003  0.0165   0.0353   0.0456    0.0666   0.0000   441.4577       2.79134       21.6717      -1.36556      -2.40924     -0.970239      0.527060      0.698557      0.772157      0.850654      0.906235      0.905911
  52   9 2898.9338    3.6825  1.1596 13.0022  0.0000  0.0157   0.0445   0.0418    0.0734   0.0000   441.0708       3.05761       23.0967     -0.638812      -4.08936     -0.338710      0.499666      0.644876      0.741084      0.801663      0.812776      0.862152
  52  10 3083.0682    4.2196  1.1701 13.6541  0.0000  0.0161   0.0527   0.0449    0.0645   0.0000   442.0258       3.95439       21.6522       3.73401      -1.87230     -0.442016      0.518354      0.686432      0.762576      0.828696      0.883372      0.915658
  52  11 3264.1373    3.9510  1.7613 13.2962  0.0000  0.0206   0.0398   0.0543    0.0474   0.0000   441.3246       4.30649       22.1844       3.60364      -2.61776    -0.0562361      0.652513      0.868158      0.947267       1.05078       1.08488       1.12285
  52  12 3443.4579    3.2711  2.8144 12.4649  0.0000  0.0262   0.0254   0.0706    0.0381   0.0000   440.5947       8.39428       23.6410     -0.392786      -1.65026       3.87894      0.802743       1.08173       1.18347       1.33166       1.34376       1.41612
  52  13 3621.1260    2.5730  4.7142 11.8874  0.0000  0.0371   0.0156   0.1009    0.0292   0.0000   442.6753       5.87313       16.8965       3.16252      -4.06319       2.10433       1.12582       1.50634       1.68804       1.86926       1.94411       1.99581
  52  14 3797.1325    2.0105  7.0958 11.6107 -0.0009  0.0548   0.0105   0.1489    0.0259   0.0000   443.7788       9.50561       20.7181      0.624113      -2.63291      0.992130       1.70525       2.26151       2.55485       2.82018       2.94664       3.02687
  52  15 3971.3160    1.5807 10.0002 11.4131 -0.0007  0.0790   0.0073   0.2131    0.0222   0.0000   436.9162       5.91429       20.0307     -0.861712      -7.73281      0.507531       2.38368       3.21976       3.66632       3.98200       4.20676       4.26118
  53   1 1138.7773    0.0617  0.0551 10.2308  0.0000  0.0149   0.0078   0.0230    0.0166   0.0000   440.9056      -1.57106       20.7995      0.952467      -3.10406      0.203522      0.430391      0.620834      0.638693      0.815309      0.846719      0.819340
  53   3 1697.4854    0.3484  0.3277 10.0308  0.0000  0.0093   0.0080   0.0234    0.0248   0.0000   442.3163     -0.182409       21.0194      0.249868      -3.83820      0.238969      0.280969      0.391351      0.395191      0.477756      0.494626      0.511243
  53   4 1922.5005    0.5787  0.6029 10.1849  0.0000  0.0121   0.0097   0.0304    0.0377   0.0000   442.0086      0.630175       21.7862      0.464333      -3.37462      0.170338      0.374160      0.485387      0.563679      0.599464      0.645207      0.653688
  53   5 2137.7449    0.9163  0.8077 10.8567  0.0000  0.0137   0.0135   0.0357    0.0459   0.0000   441.4150      0.911679       22.3772     -0.436481      -1.74124      0.325778      0.417747      0.552229      0.614171      0.685570      0.745270      0.744523
  53   6 2342.0460    1.4088  1.1973 11.4004  0.0000  0.0171   0.0178   0.0465    0.0610   0.0000   441.4140       1.05731       21.3886       1.94519      -4.10611      0.464461      0.541419      0.744503      0.809277      0.897559      0.937988      0.980626
  53   7 2536.7916    2.0584  1.3437 11.8905 -0.0039  0.0178   0.0235   0.0468    0.0590   0.0000   442.3431       1.24659       21.7487       1.47271      -4.13983     0.0731871      0.546583      0.736631      0.818028      0.894459      0.939024      0.959921
  53   8 2727.9745    2.8810  1.2715 12.6755  0.0000  0.0167   0.0339   0.0463    0.0636   0.0000   442.0007       3.39320       21.5606       1.51518      -3.03445       1.13279      0.522506      0.699287      0.769439      0.853566      0.899235      0.931949
  53   9 2916.6152    3.7010  1.1187 13.3709  0.0000  0.0157   0.0459   0.0419    0.0605   0.0000   441.9649       3.69763       23.1777       4.48018      -4.27449    -0.0139710      0.482657      0.660407      0.744353      0.820638      0.858665      0.884766
  53  10 3101.4641    4.2207  1.2695 13.6583  0.0000  0.0173   0.0502   0.0463    0.0619   0.0000   442.2846       4.30183       20.7515       1.49056      -2.69049     -0.569002      0.522212      0.712654      0.807149      0.870940      0.895651      0.897098
  53  11 3283.3723    3.9474  1.8685 13.0633  0.0000  0.0209   0.0375   0.0536    0.0485   0.0000   442.4259       4.61238       19.4535       1.93725      -1.12766     -0.821517      0.648945      0.890679      0.979377       1.07575       1.13659       1.15738
  53  12 3463.3536    3.1470  3.0880 12.4736  0.0000  0.0277   0.0233   0.0749    0.0340   0.0000   442.2676       7.18013       22.8141       3.05881      -1.83318      0.411052      0.854130       1.15096       1.25481       1.43065       1.48767       1.53733
  53  13 3641.9147    2.4799  5.1785 11.8379  0.0000  0.0394   0.0144   0.1083    0.0284   0.0000   439.7514       6.76444       20.8086       2.46506      -3.43171      0.248329       1.20946       1.62026       1.80881       1.96761       2.11143       2.12734
  53  14 3818.6757    1.9980  7.5621 11.5923  0.0008  0.0566   0.0099   0.1562    0.0254   0.0000   441.6744       8.90763       24.2629       4.73702      -4.57878      -1.13421       1.72399       2.29884       2.60315       2.82836       3.02185       3.08278
  53  15 3993.4704    1.5539 10.8422 11.3825  0.0007  0.0849   0.0069   0.2259    0.0215   0.0000   441.1258       11.1993       18.6888       7.88043       2.34624      0.445742       2.49438       3.39618       3.79319       4.25402       4.35258       4.50160
  54   2 1454.3822    0.1725  0.1484  9.9866  0.0000  0.0088   0.0063   0.0158    0.0183   0.0000   441.8924      0.419372       21.8839     -0.529993      -2.91417    -0.0316274      0.214414      0.350633      0.334792      0.388059      0.431219      0.444056
  54   3 1709.1202    0.3463  0.3759 10.0188  0.0000  0.0103   0.0075   0.0242    0.0255   0.0000   442.1612     -0.364117       20.9562     -0.400397      -1.91815     -0.500284      0.318843      0.435858      0.472194      0.524386      0.558794      0.591427
  54   4 1935.3272    0.5977  0.6266 10.2304  0.0000  0.0121   0.0098   0.0315    0.0390   0.0000   441.8014      0.154590       22.1797       1.91210      -3.99104     -0.726056      0.369079      0.492221      0.558039      0.623567      0.641385      0.646467
  54   5 2151.7447    0.9629  0.9430 10.6786  0.0000  0.0145   0.0130   0.0386    0.0524   0.0000   441.5616     -0.410686       21.9565      0.100734      -3.83462      0.101019      0.432270      0.578650      0.643026      0.712493      0.752603      0.772287
  54   6 2356.7887    1.4718  1.2501 11.1100  0.0000  0.0165   0.0171   0.0455    0.0654   0.0000   443.2107      0.802852       21.7335       1.37580     -0.717344     -0.483869      0.489034      0.662275      0.726125      0.823855      0.853861      0.859167
  54   7 2552.4463    2.1333  1.2455 12.1119  0.0000  0.0168   0.0256   0.0452    0.0608   0.0000   441.7443       1.51413       22.5816       1.57541      -5.23647       2.11148      0.517615      0.686107      0.777813      0.849533      0.899618      0.943910
  54   8 2744.7130    2.8745  1.1854 12.8687  0.0000  0.0161   0.0359   0.0461    0.0638   0.0000   441.6577       3.43953       20.2493      0.875932      -2.29746      0.653249      0.505393      0.670662      0.768672      0.824468      0.863303      0.876902
  54   9 2934.1458    3.7981  1.1596 13.4061  0.0000  0.0159   0.0465   0.0433    0.0624   0.0000   441.9708       3.20861       22.0443       1.63297      -2.73482       1.18433      0.481089      0.650290      0.722405      0.801534      0.834017      0.848880
  54  10 3119.7163    4.2462  1.3779 13.4556  0.0000  0.0172   0.0476   0.0477    0.0596   0.0000   442.2432       5.53157       20.0575       2.12739      -2.02915       1.66256      0.526788      0.694397      0.789077      0.870548      0.910452      0.940092
  54  11 3302.3404    3.8041  1.8889 13.1385  0.0000  0.0209   0.0363   0.0551    0.0454   0.0000   442.1797       5.12329       21.4347       2.25823      -1.40042     -0.276559      0.641399      0.847650      0.948126       1.06932       1.11707       1.16984
  54  12 3483.1819    3.0995  3.2398 12.3841  0.0000  0.0284   0.0220   0.0754    0.0326   0.0000   442.1459       6.10751       20.8061       3.31593     -0.589653    0.00152724      0.831722       1.13464       1.26446       1.37414       1.45686       1.51055
  54  13 3662.2790    2.4466  5.2269 11.7950  0.0000  0.0400   0.0139   0.1091    0.0285   0.0000   439.9951       13.4193       23.1093      -1.26956      -3.21692     -0.951243       1.18426       1.62368       1.79469       1.98362       2.10534       2.16820
  54  14 3839.8998    1.9130  8.1523 11.5736 -0.0001  0.0616   0.0090   0.1702    0.0245   0.0000   438.0395       9.54061       22.2275       4.49326      -5.27024      -6.34917       1.84411       2.43787       2.73192       2.99931       3.18531       3.22332
  55   1 1156.9210    0.0506  0.0192 10.1882 -0.0040  0.0144   0.0081   0.0122    0.0160   0.0000   440.2328       1.36441       22.5866     -0.412486      -1.91564    -0.0754209      0.493643      0.559724      0.516742      0.708514       1.24943       1.06246
  55   2 1465.1508    0.1722  0.1721 10.0348  0.0000  0.0081   0.0062   0.0194    0.0185   0.0000   442.4007    -0.0349908       22.4331     0.0945476      -3.24767      0.184366      0.243929      0.307979      0.337110      0.368620      0.400105      0.408680
  55   3 1720.6085    0.3721  0.3623 10.0718  0.0000  0.0098   0.0079   0.0228    0.0257   0.0000   441.6130     -0.362838       21.7645      0.389379      -2.87054     -0.731675      0.285497      0.376593      0.425674      0.460424      0.488135      0.487764
  55   4 1948.0612    0.6308  0.6187 10.2321  0.0000  0.0117   0.0101   0.0302    0.0394   0.0000   441.7239      0.848898       22.4122     -0.391642      -2.66582     -0.303603      0.343213      0.446987      0.507443      0.548623      0.589482      0.589417
  55   5 2165.6570    0.9997  0.9657 10.6383  0.0000  0.0147   0.0132   0.0387    0.0572   0.0000   442.5552     0.0732384       22.5360     -0.774681      -3.00715     -0.351525      0.427339      0.586268      0.644685      0.731056      0.734096      0.793984
  55   6 2371.3953    1.5087  1.3015 11.2485  0.0000  0.0172   0.0174   0.0451    0.0602   0.0000   442.5169      0.424558       21.2519      0.842068      -2.72843       1.03361      0.513956      0.703960      0.790587      0.868208      0.899595      0.928243
  55   7 2567.9280    2.2136  1.3113 11.9918  0.0000  0.0171   0.0251   0.0451    0.0641   0.0000   440.6662       1.76239       21.4827      0.985591      -1.77144     -0.519404      0.502044      0.668587      0.724095      0.828816      0.875068      0.899046
  55   8 2761.2798    3.0363  1.1612 12.9340  0.0000  0.0158   0.0370   0.0432    0.0615   0.0000   441.9101       2.99354       21.3422      0.675990      -3.13217       2.02391      0.464623      0.608245      0.688851      0.761051      0.786837      0.822901
  55   9 2951.5497    3.8486  1.2161 13.2945  0.0000  0.0160   0.0452   0.0440    0.0671   0.0000   441.6066       3.39673       20.7353       1.27368      -4.00934      0.980323      0.486603      0.621000      0.690886      0.778994      0.824559      0.839815
  55  10 3137.8216    4.2411  1.3259 13.5628 -0.0001  0.0173   0.0481   0.0460    0.0601   0.0000   441.7334       3.74633       21.9843       2.68264      -1.74827      -1.24624      0.497499      0.677018      0.750065      0.839231      0.890159      0.916802
  55  11 3321.2142    3.6626  2.1194 13.1449  0.0000  0.0224   0.0333   0.0600    0.0403   0.0000   441.9596       3.94243       21.1918       1.77080     -0.344571     0.0513735      0.674657      0.895740       1.01881       1.10665       1.14998       1.19634
  55  12 3502.8541    3.0285  3.3214 12.4174  0.0000  0.0285   0.0215   0.0779    0.0325   0.0000   442.5852       5.62977       20.4786      0.715325      -2.89903      -2.00219      0.863535       1.11712       1.28699       1.40672       1.49702       1.55422
  55  13 3682.7620    2.3579  5.7324 11.8187  0.0003  0.0427   0.0130   0.1178    0.0269   0.0000   440.7559       8.32974       19.5706    -0.0566497      -3.88309      -6.63768       1.25772       1.67121       1.88535       2.09234       2.21642       2.27594
  55  14 3861.0112    1.8629  8.4829 11.5708  0.0000  0.0642   0.0086   0.1762    0.0244   0.0000   438.4003       6.76604       26.0058       4.73239     -0.428218       1.68045       1.83507       2.48259       2.80375       3.05118       3.22443       3.28155
  56   1 1165.9292    0.0689  0.0364 10.1878  0.0000  0.0101   0.0069   0.0135    0.0161   0.0000   440.1804       1.62165       21.4092       1.07011      -5.40513       1.97089      0.338369      0.449184      0.484255      0.607887      0.678648      0.742072
  56   2 1475.7813    0.1826  0.1897  9.9882  0.0000  0.0081   0.0061   0.0210    0.0187   0.0000   441.9540     -0.370342       22.5338     -0.170280      -3.49173     -0.335507      0.257491      0.339275      0.368725      0.387140      0.442840      0.452983
  56   3 1731.9847    0.3785  0.3654 10.0573  0.0000  0.0096   0.0079   0.0230    0.0255   0.0000   442.9788    -0.0100548       21.6147      0.365640      -3.10172     -0.184870      0.272920      0.378329      0.421407      0.472608      0.502440      0.508632
  56   4 1960.6321    0.6541  0.6893 10.2424  0.0000  0.0122   0.0101   0.0330    0.0408   0.0000   441.7979      0.358952       21.1867     -0.235258      -2.25962      0.188634      0.348615      0.460699      0.526015      0.595863      0.645230      0.618941
  56   5 2179.4064    1.0127  0.9880 10.7759  0.0000  0.0150   0.0132   0.0389    0.0540   0.0000   442.4893       1.36223       22.2321     -0.817921      -2.95378      0.943152      0.432565      0.591787      0.655117      0.719470      0.777103      0.786234
  56   6 2385.8310    1.5456  1.2166 11.5267  0.0000  0.0168   0.0188   0.0455    0.0622   0.0000   442.3043       1.12066       21.1398       1.37653      -3.26933     0.0787430      0.463954      0.646273      0.684023      0.795909      0.809043      0.850272
  56   7 2583.3993    2.2775  1.3193 11.9658  0.0000  0.0167   0.0251   0.0446    0.0639   0.0000   442.6344       2.03433       21.6751      0.295234      -2.71316      0.168818      0.481091      0.632939      0.732017      0.795622      0.853914      0.874986
  56   8 2777.7050    3.0963  1.1585 12.9239  0.0000  0.0159   0.0369   0.0421    0.0603   0.0000   441.2491       2.92106       22.0540       1.75579      -2.62136      0.214449      0.430035      0.612806      0.663773      0.752462      0.753154      0.793547
  56   9 2968.8040    4.0154  1.1269 13.4163  0.0000  0.0151   0.0480   0.0407    0.0638   0.0000   441.0891       3.62270       21.6763       1.40455      -3.73031    -0.0631168      0.443775      0.589142      0.654622      0.718922      0.748384      0.787307
  56  10 3155.8052    4.1368  1.4349 13.5266  0.0000  0.0179   0.0448   0.0471    0.0514   0.0000   441.9093       5.17678       23.6122       1.76250      -3.99156     -0.530267      0.508093      0.693457      0.775296      0.862984      0.877790      0.924837
  56  11 3340.0111    3.7489  2.1277 12.9688  0.0000  0.0221   0.0327   0.0574    0.0426   0.0000   442.3123       6.60605       21.5563       3.67734     -0.674693      0.236503      0.637456      0.871238      0.958232       1.06045       1.10006       1.14615
  56  12 3522.3059    2.9301  3.7020 12.3090  0.0000  0.0307   0.0196   0.0833    0.0307   0.0000   442.1464       4.61724       20.3642       1.85147      -1.63139      -1.68974      0.889653       1.20830       1.32223       1.49115       1.54804       1.58599
  56  13 3703.1041    2.2883  5.8887 11.8581 -0.0002  0.0449   0.0127   0.1223    0.0266   0.0000   443.4750       5.66373       18.2019       4.88668      0.960940       4.08364       1.27918       1.74751       1.94871       2.16176       2.26274       2.33326
  56  14 3881.9332    1.8264  8.8669 11.5279  0.0008  0.0663   0.0082   0.1800    0.0242   0.0000   441.7919       6.00673       22.3709       4.05961      -2.90517      -8.38334       1.89423       2.50894       2.87109       3.12120       3.26258       3.31559
  57   1 1174.7894    0.0751  0.0775 10.1341  0.0000  0.0125   0.0069   0.0256    0.0163   0.0000   440.5138      -1.27722       22.0069      0.972715      -3.92055     0.0189073      0.342870      0.441849      0.547231      0.589580      0.689807      0.736103
  57   2 1486.3139    0.1676  0.1727 10.0399  0.0000  0.0081   0.0061   0.0198    0.0182   0.0000   442.2941     -0.396769       21.6618     -0.901678      -3.50374     -0.176802      0.245948      0.324333      0.379416      0.395440      0.418206      0.400088
  57   3 1743.2076    0.3743  0.3870 10.0914  0.0000  0.0098   0.0077   0.0242    0.0252   0.0000   441.4984     -0.236586       22.0937      0.135751      -3.05983      0.413365      0.289644      0.378661      0.438276      0.487047      0.498606      0.504334
  57   4 1973.1407    0.6673  0.7719 10.2084  0.0000  0.0132   0.0096   0.0339    0.0432   0.0000   442.6830    0.00251688       22.1648      0.275673      -4.01974     -0.572679      0.373000      0.502890      0.552869      0.613039      0.648566      0.665978
  57   5 2193.0790    1.0371  0.9939 10.8739  0.0000  0.0146   0.0136   0.0406    0.0531   0.0000   442.0077      0.802644       21.1353     0.0189174      -1.57418      0.860322      0.422842      0.567774      0.625049      0.684356      0.715138      0.767591
  57   6 2400.1658    1.5939  1.1753 11.6971  0.0000  0.0166   0.0197   0.0438    0.0597   0.0000   442.0278       1.58610       21.6494      0.740735      -2.82115     -0.368850      0.464476      0.639558      0.696509      0.799463      0.838068      0.838892
  57   7 2598.6418    2.3408  1.2797 12.2862  0.0000  0.0170   0.0273   0.0445    0.0630   0.0000   441.7389       1.73295       20.6008       2.06377      -2.01160       1.10485      0.501635      0.697456      0.753272      0.848556      0.862614      0.897760
  57   8 2794.0460    3.1310  1.3321 12.7875  0.0000  0.0168   0.0348   0.0446    0.0608   0.0000   441.8233       2.72484       21.3133       1.40301      -4.38180     -0.485374      0.496986      0.650425      0.704786      0.788755      0.842826      0.859300
  57   9 2985.9149    4.0111  1.1205 13.6981  0.0000  0.0156   0.0494   0.0418    0.0583   0.0000   441.7484       3.55830       22.2597       1.38642      -3.08922     -0.371709      0.446841      0.610607      0.670819      0.752534      0.764695      0.796297
  57  10 3173.6520    4.1957  1.4400 13.5589  0.0000  0.0177   0.0447   0.0475    0.0505   0.0000   442.5372       5.24413       22.8835       3.13167      -1.62864     -0.127697      0.493077      0.668301      0.720116      0.824338      0.851411      0.904636
  57  11 3358.6114    3.6169  2.3116 12.8281  0.0003  0.0227   0.0300   0.0601    0.0406   0.0000   442.0205       4.35702       20.9501       1.78226     -0.653740       1.26882      0.668925      0.896475       1.02134       1.11572       1.17284       1.19025
  57  12 3541.6697    2.8974  3.8542 12.2139  0.0000  0.0311   0.0187   0.0833    0.0306   0.0000   440.9330       6.20712       21.3740       1.41346      -4.45956     -0.410808      0.888989       1.17121       1.29645       1.45026       1.50801       1.54874
  57  13 3723.1373    2.2514  6.2257 11.8727  0.0000  0.0471   0.0121   0.1283    0.0259   0.0000   445.1741       6.54122       21.9073      0.554842       1.07482       1.69534       1.32031       1.77842       2.01547       2.20505       2.35183       2.38979
  57  14 3902.6984    1.7556  9.1192 11.5450 -0.0016  0.0705   0.0078   0.1873    0.0230   0.0000   441.7448       8.84113       25.2343     -0.323861      -14.2008      -2.56465       1.94385       2.61401       2.98562       3.24981       3.45814       3.53289
  58   1 1183.5267    0.0634  0.0525 10.1933  0.0000  0.0152   0.0069   0.0195    0.0160   0.0000   440.6913   -0.00290911       22.2160      0.480408      -3.68076      0.866160      0.469272      0.631077      0.781033      0.699828      0.701899      0.837034
  58   2 1496.7001    0.1927  0.1825 10.0597  0.0000  0.0077   0.0062   0.0189    0.0184   0.0000   442.1890     -0.334027       21.7257    0.00988020      -2.76393     -0.223810      0.227317      0.264978      0.307341      0.345123      0.369283      0.364045
  58   3 1754.3086    0.4047  0.4297 10.0785  0.0000  0.0103   0.0078   0.0254    0.0272   0.0000   441.7842     -0.575366       22.5602      0.272647      -3.23826      0.305733      0.281997      0.385646      0.427382      0.441490      0.487029      0.491036
  58   4 1985.5529    0.6999  0.7198 10.3157  0.0000  0.0125   0.0103   0.0319    0.0425   0.0000   442.2065      0.324356       22.0456      0.903777      -3.45997     -0.535447      0.363435      0.499594      0.574927      0.642730      0.647057      0.689583
  58   5 2206.5259    1.0799  1.0772 10.8016  0.0000  0.0152   0.0133   0.0403    0.0586   0.0000   442.1345      0.794246       21.3041      0.538390      -2.78363     -0.597513      0.440263      0.591657      0.677439      0.759292      0.819927      0.832504
  58   6 2414.3293    1.6209  1.3765 11.5869  0.0000  0.0178   0.0180   0.0469    0.0527   0.0000   443.3916       1.41561       22.4812    -0.0592487      -3.33508       1.10560      0.477535      0.663474      0.717422      0.810610      0.835346      0.858958
  58   7 2613.8071    2.3729  1.3425 12.1835 -0.0020  0.0170   0.0258   0.0449    0.0572   0.0000   441.9154       1.94460       22.8818       1.01437      -3.04943     -0.134531      0.475626      0.636684      0.730858      0.800742      0.854227      0.882509
  58   8 2810.2605    3.2118  1.2746 13.0309  0.0000  0.0162   0.0368   0.0463    0.0587   0.0000   441.4839       3.21891       21.2317      0.721205      -3.21062     -0.748512      0.463069      0.617058      0.686122      0.751860      0.771840      0.802988
  58   9 3002.8751    4.0116  1.2288 13.5793  0.0000  0.0159   0.0464   0.0440    0.0575   0.0000   442.9445       5.49383       22.1589       2.63541      -2.17679     -0.426138      0.451461      0.607712      0.673269      0.740800      0.789836      0.800977
  58  10 3191.3597    4.2641  1.5103 13.5146  0.0000  0.0176   0.0443   0.0479    0.0518   0.0000   442.0445       5.07663       23.4252       2.94894      -3.26168       1.77060      0.505114      0.690504      0.755789      0.866566      0.914588      0.948639
  58  11 3377.0641    3.5382  2.4000 12.9391 -0.0000  0.0232   0.0290   0.0628    0.0374   0.0000   442.5976       6.75003       19.9086       2.91241     -0.364425      -1.31033      0.640131      0.864924      0.951912       1.07374       1.11624       1.13233
  58  12 3560.9373    2.7916  3.9412 12.2941  0.0000  0.0318   0.0179   0.0862    0.0294   0.0000   442.6600       6.52937       20.8957       3.90856      -1.93250     -0.886887      0.900668       1.20133       1.33589       1.51291       1.58100       1.64658
  58  13 3742.9954    2.2086  6.5128 11.8893  0.0000  0.0488   0.0115   0.1332    0.0258   0.0000   442.1906       9.74038       23.7366       2.44114      -6.12889     -0.342168       1.34773       1.82827       2.05037       2.25614       2.38884       2.42028
  58  14 3923.2553    1.7227  9.7041 11.5585  0.0009  0.0737   0.0074   0.1990    0.0223   0.0000   438.8447       9.58562       16.6672       4.74447      -3.14680      -7.11608       1.98959       2.70637       3.03339       3.35659       3.52659       3.64709
  59   1 1192.2477    0.0779  0.0622 10.1846  0.0001  0.0129   0.0072   0.0154    0.0160   0.0000   440.6371     -0.281939       21.6535      0.400334      -3.22124     -0.565744      0.300471      0.479493      0.465182      0.605750      0.635160      0.646005
  59   2 1506.9623    0.2020  0.2029 10.0075  0.0000  0.0085   0.0062   0.0195    0.0187   0.0000   441.9516     -0.325688       22.2507      0.301543      -3.38530      0.188582      0.245068      0.334991      0.399453      0.431053      0.454202      0.507222
  59   3 1765.2702    0.4141  0.4655 10.0652  0.0000  0.0106   0.0076   0.0266    0.0281   0.0000   442.0922    -0.0484096       21.7493    -0.0333887      -3.14495     -0.938429      0.277267      0.372051      0.444540      0.473794      0.491214      0.527341
  59   4 1997.8788    0.6958  0.6921 10.4113  0.0000  0.0121   0.0104   0.0316    0.0391   0.0000   442.1023      0.611064       22.4394     -0.127520      -2.99030      0.127021      0.332866      0.417256      0.485727      0.559817      0.556103      0.569913
  59   5 2219.8694    1.0992  1.1317 11.0154  0.0000  0.0159   0.0136   0.0440    0.0531   0.0000   442.0561      0.688347       21.3259     -0.577094      -3.29841      0.663714      0.418843      0.560905      0.617148      0.711952      0.755655      0.764787
  59   6 2428.4008    1.6948  1.3559 11.6039  0.0000  0.0170   0.0185   0.0457    0.0523   0.0000   441.8471       1.75437       22.2488      0.296825      -1.83460     -0.208938      0.470079      0.624467      0.714763      0.769146      0.823850      0.847082
  59   7 2628.8617    2.4242  1.2906 12.3327  0.0000  0.0163   0.0269   0.0440    0.0568   0.0000   442.2652       1.89719       22.3999      0.298738      -2.71639      0.577812      0.449310      0.597444      0.669584      0.751818      0.788706      0.800905
  59   8 2826.3086    3.2937  1.1883 13.1274  0.0008  0.0157   0.0385   0.0426    0.0609   0.0000   442.7005       2.93860       21.1274      0.723114      -2.78743      -1.17466      0.426218      0.582407      0.640983      0.734943      0.732547      0.790804
  59   9 3019.7260    4.1200  1.2145 13.3959  0.0006  0.0158   0.0464   0.0412    0.0632   0.0000   441.9331       3.77601       21.5282       1.36809      -3.89100      0.135813      0.434127      0.605198      0.668066      0.759862      0.803424      0.828342
  59  10 3208.9047    4.1772  1.5861 13.5059 -0.0008  0.0184   0.0423   0.0488    0.0498   0.0000   442.3292       2.10600       22.1586       2.90086      -2.57096     -0.305055      0.509116      0.680712      0.770038      0.851276      0.906810      0.900878
  59  11 3395.4376    3.5204  2.6109 12.8247  0.0000  0.0242   0.0272   0.0639    0.0364   0.0000   441.1562       6.54966       21.1380       1.87082      -2.48508     -0.949949      0.673851      0.900573      0.997188       1.12322       1.16659       1.19512
  59  12 3579.9515    2.7635  4.2890 12.1462  0.0000  0.0331   0.0167   0.0902    0.0290   0.0000   441.9168       10.0665       23.8533       2.33627      -3.75266      -1.96935      0.914413       1.23100       1.37186       1.50568       1.58800       1.63491
  59  13 3762.7192    2.1102  7.0692 11.8614 -0.0008  0.0531   0.0104   0.1469    0.0248   0.0000   440.2383       10.0841       22.7949       4.15760      -4.09076       3.21363       1.43465       1.94346       2.17291       2.43541       2.53394       2.60208
  60   1 1200.8415    0.0864  0.0816 10.1472  0.0000  0.0100   0.0065   0.0227    0.0160   0.0000   440.8146      0.230570       22.2070     -0.493241      -3.86439      0.550057      0.251325      0.369008      0.395722      0.438993      0.506040      0.501260
  60   2 1517.0982    0.2092  0.1806 10.0374  0.0000  0.0071   0.0065   0.0178    0.0185   0.0000   442.0797      0.284586       21.7920     -0.264068      -2.93828      -1.06917      0.201621      0.257467      0.326956      0.347310      0.378490      0.402029
  60   3 1776.1140    0.4223  0.4908 10.1245  0.0000  0.0108   0.0077   0.0278    0.0280   0.0000   441.7379      0.475647       22.2661      0.794978      -3.14918      0.222098      0.302020      0.405353      0.444228      0.492038      0.509849      0.530181
  60   4 2010.0629    0.7244  0.7669 10.3961  0.0000  0.0127   0.0103   0.0326    0.0426   0.0000   442.3822      0.368055       21.8589     -0.859887      -3.25621      -1.04445      0.347635      0.478882      0.530476      0.589652      0.641360      0.659684
  60   5 2233.0586    1.1586  1.1422 10.8896  0.0000  0.0160   0.0137   0.0411    0.0602   0.0000   441.9402      0.936819       22.8472      0.834384      -3.75705       1.46259      0.411630      0.562115      0.624282      0.702055      0.732130      0.745442
  60   6 2442.2964    1.7466  1.4105 11.6515  0.0000  0.0169   0.0187   0.0477    0.0539   0.0000   442.2133       1.07548       22.1549      0.504443      -2.96609      -1.30892      0.468595      0.610367      0.698231      0.757462      0.808038      0.835832
  60   7 2643.8336    2.5317  1.3455 12.2781  0.0000  0.0165   0.0270   0.0441    0.0602   0.0000   442.3031       2.26336       21.5748      0.704267      -2.48160      0.298103      0.452321      0.611502      0.686247      0.767658      0.807033      0.823290
  60   8 2842.2616    3.4726  1.2054 13.0220  0.0000  0.0152   0.0393   0.0417    0.0658   0.0000   440.9862       3.14309       23.0083       1.17667      -3.07756       1.10242      0.407836      0.561551      0.614660      0.695097      0.721338      0.749180
  60   9 3036.4215    4.2040  1.2305 13.6257  0.0000  0.0153   0.0479   0.0430    0.0571   0.0000   442.5856       4.03170       21.1245       1.13049      -1.79724      0.216564      0.430561      0.567324      0.643658      0.714445      0.743001      0.780390
  60  10 3226.3787    4.0952  1.5610 13.4563  0.0000  0.0178   0.0408   0.0482    0.0478   0.0000   442.3075       4.98757       22.5546       1.70198      -2.66440      0.595017      0.485691      0.650228      0.712314      0.816225      0.841493      0.874902
  60  11 3413.6363    3.4388  2.8102 12.7082  0.0000  0.0245   0.0249   0.0674    0.0335   0.0000   441.2841       5.74877       21.1464       2.40640      -5.25291      -2.17412      0.650844      0.880164      0.990839       1.09333       1.13484       1.19790
  60  12 3599.0076    2.6817  4.6676 12.0845  0.0001  0.0354   0.0154   0.0949    0.0283   0.0000   440.9869       5.37261       24.7331       1.79904      -1.86451      0.191490      0.961839       1.28726       1.45859       1.58395       1.69978       1.74047
  60  13 3782.4105    2.0888  7.2877 11.7975  0.0000  0.0537   0.0100   0.1484    0.0252   0.0000   442.2594       4.24995       24.9777       3.88741      -1.82210      -1.19038       1.43629       1.91999       2.16654       2.39400       2.53208       2.61939
  61   1 1209.3892    0.0799  0.0963 10.1431  0.0000  0.0128   0.0060   0.0243    0.0159   0.0000   440.8872      0.673354       21.6160     -0.771920      -2.32675      0.627201      0.293935      0.410273      0.521194      0.550661      0.582279      0.544070
  61   2 1527.1172    0.2211  0.2069 10.0276  0.0000  0.0075   0.0063   0.0185    0.0185   0.0000   442.0726     -0.229566       21.8189      0.314838      -3.01586     0.0173301      0.200286      0.271738      0.294392      0.330839      0.359972      0.374275
  61   3 1786.8626    0.4426  0.5104 10.0724  0.0000  0.0109   0.0076   0.0266    0.0294   0.0000   441.7006     -0.316502       21.5498      0.722789      -3.51140      0.379906      0.292488      0.394196      0.442059      0.493186      0.542202      0.558255
  61   4 2022.1571    0.7373  0.7876 10.4674  0.0000  0.0129   0.0103   0.0334    0.0427   0.0000   441.9860     -0.171199       21.8995      -1.07778      -2.22642       1.04940      0.346797      0.457376      0.515973      0.588423      0.622984      0.627288
  61   5 2246.1219    1.1998  1.1025 11.0639  0.0000  0.0151   0.0144   0.0407    0.0566   0.0000   442.0832      0.556872       22.0623      0.788265      -2.96168      -1.80612      0.402147      0.531463      0.579457      0.659277      0.720059      0.741729
  61   6 2456.1004    1.7935  1.3569 11.7321  0.0000  0.0171   0.0193   0.0443    0.0531   0.0000   441.5799      0.904093       22.3202       1.48877      -2.07487     -0.475538      0.456674      0.616734      0.700470      0.773121      0.813770      0.812741
  61   7 2658.6983    2.5525  1.3276 12.4491  0.0000  0.0162   0.0276   0.0445    0.0559   0.0000   441.5394       2.37984       21.6864     -0.838015      -1.16979       1.86791      0.440976      0.575257      0.669015      0.723797      0.759220      0.795648
  61   8 2858.1200    3.4296  1.1909 13.3369  0.0000  0.0154   0.0402   0.0437    0.0576   0.0000   443.0710       3.06829       20.8300       1.94715      -3.93740       1.36610      0.410342      0.555083      0.623694      0.679633      0.729827      0.771350
  61   9 3052.9679    4.2153  1.1757 13.7493  0.0000  0.0153   0.0491   0.0421    0.0586   0.0000   441.8003       3.06286       21.9280       1.55288      -2.25237      -1.10983      0.409287      0.551732      0.598851      0.682429      0.693937      0.735803
  61  10 3243.6578    4.0620  1.7933 13.4216  0.0000  0.0197   0.0382   0.0518    0.0440   0.0000   442.0377       4.11802       23.2417       2.12027      -3.16706       1.01213      0.520898      0.735384      0.805441      0.907697      0.958651      0.995984
  61  11 3431.7719    3.3827  2.8365 12.6731 -0.0000  0.0245   0.0243   0.0671    0.0338   0.0000   441.7239       5.80837       22.2434       2.53942      -3.61385      -1.93922      0.651641      0.879404      0.976639       1.09142       1.13780       1.17790
  61  12 3617.8605    2.6012  4.7628 12.0959  0.0000  0.0357   0.0149   0.0983    0.0280   0.0000   441.9954       6.16991       22.9579       2.37012      -2.84064     -0.859203      0.951196       1.26544       1.44130       1.59041       1.66940       1.72096
  61  13 3802.0563    2.0451  7.8154 11.7802  0.0003  0.0579   0.0094   0.1570    0.0251   0.0000   445.1044       8.01900       23.4842      -1.20859     -0.445512      0.377931       1.52075       2.05116       2.34026       2.53933       2.71422       2.80043
  62   2 1537.0205    0.2098  0.2261 10.0239  0.0000  0.0085   0.0060   0.0203    0.0187   0.0000   441.8352     -0.425204       22.5607      0.538612      -3.08816     -0.450545      0.238489      0.296305      0.348531      0.371192      0.417910      0.422185
  62   3 1797.5036    0.4608  0.4847 10.0991  0.0000  0.0099   0.0081   0.0266    0.0294   0.0000   442.1319     -0.165005       22.4083     -0.591161      -3.61377     -0.680682      0.257253      0.336057      0.391484      0.436747      0.456261      0.459050
  62   4 2034.1453    0.7651  0.8339 10.3842  0.0000  0.0134   0.0102   0.0328    0.0453   0.0000   441.6527      0.632324       21.3302     -0.522537      -3.18931    -0.0449980      0.339210      0.470016      0.521724      0.581918      0.607943      0.628992
  62   5 2259.1011    1.2235  1.2098 11.0307  0.0000  0.0158   0.0142   0.0443    0.0606   0.0000   441.9321     -0.361916       21.7752      0.828340      -2.63496      0.952510      0.415067      0.558031      0.618569      0.708696      0.741084      0.748595
  62   6 2469.7624    1.8574  1.4115 11.6839 -0.0019  0.0172   0.0192   0.0443    0.0521   0.0000   442.4480      0.749296       23.8923       2.93420      -4.73065     -0.127144      0.451677      0.604832      0.670164      0.747569      0.791978      0.822984
  62   7 2673.4320    2.6528  1.3372 12.4981  0.0004  0.0165   0.0283   0.0432    0.0574   0.0000   441.9901       2.48582       21.9967      0.317511      -2.36201       1.44586      0.435087      0.597349      0.653999      0.716893      0.760718      0.799884
  62   8 2873.8036    3.6030  1.2665 13.0752  0.0000  0.0156   0.0392   0.0418    0.0651   0.0000   441.6625       3.63425       21.9618      0.894235      -2.78348      0.847781      0.428415      0.566470      0.631781      0.705880      0.745430      0.753410
  62   9 3069.4247    4.2392  1.3538 13.4911  0.0000  0.0161   0.0446   0.0436    0.0547   0.0000   442.1115       3.95021       21.1642       1.43829      -1.63681      0.555208      0.422981      0.581189      0.631017      0.705047      0.758227      0.772635
  62  10 3260.8946    4.0033  1.8121 13.3148  0.0000  0.0195   0.0363   0.0509    0.0427   0.0000   441.9811       4.71398       22.8024       2.49205      -3.82742     -0.202870      0.497491      0.691820      0.764368      0.830376      0.911089      0.919333
  62  11 3449.7460    3.2800  3.0527 12.5751 -0.0001  0.0258   0.0227   0.0697    0.0334   0.0000   443.5020       4.59020       22.1563     -0.576805     -0.389804      0.855716      0.690106      0.932559       1.04756       1.14958       1.21224       1.25762
  62  12 3636.4947    2.5536  5.2013 12.0932  0.0000  0.0383   0.0141   0.1060    0.0273   0.0000   442.1088       6.56635       22.0725       1.60697      -3.91286      -3.43595       1.00670       1.35204       1.52641       1.68266       1.77352       1.82187
  62  13 3821.2549    1.9506  7.7968 11.8134 -0.0012  0.0585   0.0091   0.1606    0.0246   0.0000   438.1882       4.14609       19.7711       6.56596      -7.68730      -1.11817       1.48799       2.02566       2.23961       2.51376       2.63363       2.73012
  63   1 1226.2241    0.0817  0.0647 10.1550  0.0000  0.0107   0.0066   0.0172    0.0154   0.0000   440.6337     0.0969693       22.0327     -0.493350      -3.82653      0.168435      0.260564      0.371986      0.431618      0.453927      0.447280      0.466077
  63   2 1546.8089    0.2314  0.2247 10.0089  0.0000  0.0077   0.0063   0.0192    0.0188   0.0000   441.8458     -0.809585       21.6197      0.134953      -3.46164      0.157691      0.195916      0.266044      0.314699      0.319541      0.335164      0.348852
  63   3 1808.0218    0.4659  0.5208 10.0905  0.0000  0.0105   0.0078   0.0272    0.0299   0.0000   442.1973    -0.0921241       22.5287      0.476680      -3.18081      0.108716      0.274587      0.344674      0.408274      0.438013      0.469543      0.488016
  63   4 2046.0627    0.8029  0.8680 10.3978  0.0000  0.0130   0.0104   0.0348    0.0474   0.0000   442.2702    -0.0468379       22.1348      0.162675      -3.77772      0.509995      0.333150      0.438573      0.503417      0.542569      0.573467      0.599342
  63   5 2271.9153    1.2428  1.2352 11.0636  0.0000  0.0164   0.0141   0.0420    0.0561   0.0000   442.6904       1.39374       21.0747      0.412016     -0.963722      0.621696      0.421747      0.580817      0.641330      0.723700      0.756446      0.762912
  63   6 2483.3510    1.9119  1.3887 11.7833  0.0000  0.0167   0.0199   0.0447    0.0531   0.0000   441.9310      0.896267       21.1876      0.649802      -3.98380      -1.48248      0.431644      0.582010      0.652902      0.722940      0.764298      0.801616
  63   7 2688.1312    2.6657  1.3419 12.6130  0.0000  0.0166   0.0288   0.0440    0.0563   0.0000   442.2504       1.94874       21.4149       2.72406      -2.88071      0.388908      0.434262      0.587518      0.665889      0.730042      0.775129      0.790554
  63   8 2889.3789    3.5791  1.2410 13.3051  0.0000  0.0153   0.0396   0.0428    0.0546   0.0000   442.4447       4.07193       21.1528      0.889576      -2.91886      0.603228      0.406167      0.548854      0.609063      0.690365      0.723261      0.740334
  63   9 3085.7777    4.3184  1.3285 13.6340  0.0000  0.0158   0.0461   0.0440    0.0539   0.0000   442.4301       4.46234       21.0475       1.38816      -3.68857      -1.25659      0.406883      0.560321      0.615558      0.699949      0.725371      0.752435
  63  10 3277.9713    3.9863  2.0035 13.0402  0.0000  0.0198   0.0335   0.0521    0.0435   0.0000   441.7431       5.23252       22.7810       1.48156      -3.12753     -0.373992      0.518209      0.704195      0.794139      0.880858      0.918794      0.955901
  63  11 3467.5928    3.2316  3.2497 12.5171  0.0000  0.0265   0.0213   0.0715    0.0315   0.0000   442.8273       6.39614       21.6023       3.51089      -3.06384      0.389253      0.682473      0.921301       1.02476       1.16930       1.20458       1.24759
  63  12 3655.0603    2.5320  5.4530 11.9705  0.0003  0.0390   0.0131   0.1074    0.0271   0.0000   440.0348       5.27604       20.7326       4.45956      -3.54877       2.54744      0.997219       1.33518       1.51907       1.67119       1.75657       1.82559
  63  13 3840.4735    1.9218  8.3414 11.7784  0.0012  0.0622   0.0086   0.1676    0.0235   0.0000   439.0069       11.7993       24.3945       3.40203      -4.20763       5.74483       1.57111       2.10641       2.41279       2.63609       2.79423       2.86352
  64   1 1234.5032    0.0814  0.0808 10.0972  0.0000  0.0104   0.0061   0.0201    0.0154   0.0000   440.8692      0.169737       21.8732     -0.417897      -3.37965     0.0160133      0.247652      0.337254      0.356149      0.465189      0.464207      0.503113
  64   2 1556.4737    0.2259  0.2335  9.9936  0.0000  0.0081   0.0060   0.0187    0.0187   0.0000   442.2282      0.266829       21.6119     -0.150727      -3.20457      0.558806      0.214239      0.276545      0.327799      0.352705      0.371290      0.397884
  64   3 1818.4514    0.4906  0.5339 10.0941  0.0000  0.0107   0.0080   0.0266    0.0307   0.0000   442.3182    -0.0129268       22.3385     -0.712772      -2.51707      0.515163      0.284752      0.377812      0.425903      0.468925      0.493201      0.511853
  64   4 2057.8487    0.8206  0.8589 10.5179  0.0000  0.0128   0.0107   0.0348    0.0440   0.0000   443.0173       1.05125       21.5306     -0.493291      -3.14136     -0.202466      0.331311      0.447612      0.495774      0.560740      0.593690      0.606123
  64   5 2284.6159    1.2997  1.1566 11.1779  0.0000  0.0152   0.0150   0.0413    0.0573   0.0000   442.5282    -0.0323407       21.8030      0.219434      -2.85916       1.04626      0.391961      0.520673      0.579838      0.645956      0.685824      0.705727
  64   6 2496.8205    1.9789  1.4548 11.8333  0.0000  0.0173   0.0202   0.0458    0.0512   0.0000   442.4269       2.35434       21.8602     -0.350312      -4.42858      0.658019      0.436665      0.585996      0.639984      0.726253      0.766357      0.797154
  64   7 2702.6722    2.7791  1.3942 12.5006  0.0000  0.0164   0.0285   0.0440    0.0549   0.0000   441.5740       2.27400       22.5043       1.73711      -1.95307      0.136527      0.412397      0.564100      0.620580      0.707916      0.730824      0.768767
  64   8 2904.8452    3.7306  1.2363 13.2857  0.0000  0.0154   0.0405   0.0400    0.0566   0.0000   441.1280       2.57843       21.1767       1.10474      -3.16018    -0.0503176      0.402007      0.538642      0.603974      0.679168      0.718084      0.746611
  64   9 3102.0035    4.1611  1.3438 13.6046  0.0000  0.0163   0.0445   0.0444    0.0550   0.0000   442.7101       4.64612       23.5193      0.721243      -3.24421     -0.420449      0.422508      0.589937      0.644929      0.726920      0.752529      0.774858
  64  10 3294.9157    3.9472  1.9821 13.2172  0.0000  0.0200   0.0339   0.0540    0.0409   0.0000   442.0766       5.05754       23.0738       1.07501      -1.55373      0.192651      0.497610      0.684507      0.745566      0.857804      0.892761      0.932806
  64  11 3485.3914    3.1206  3.5662 12.4126 -0.0004  0.0282   0.0197   0.0761    0.0307   0.0000   442.3034       5.73770       23.4820      0.822163      -2.55898     -0.870227      0.708493      0.948381       1.07449       1.18538       1.24670       1.29100
  64  12 3673.6346    2.4127  5.8189 11.8951 -0.0006  0.0421   0.0121   0.1155    0.0273   0.0000   440.7572       6.53179       20.7027       1.36691      -3.46983       1.43938       1.06598       1.43891       1.62467       1.78648       1.87492       1.97384
  64  13 3859.7478    1.8666  8.6556 11.7417 -0.0005  0.0647   0.0081   0.1735    0.0224   0.0000   442.9583       7.31638       18.9489       5.19075      -6.57593      -1.50062       1.58528       2.16727       2.44804       2.72916       2.85899       3.01350
  65   1 1242.7913    0.0912  0.0832 10.1273  0.0000  0.0100   0.0061   0.0182    0.0153   0.0000   440.6419     -0.162455       22.1186     -0.155037      -3.41828     -0.126201      0.237702      0.331955      0.372980      0.412372      0.438664      0.475763
  65   2 1566.0251    0.2408  0.2479 10.0224  0.0000  0.0082   0.0062   0.0205    0.0191   0.0000   442.0062     -0.559400       22.0350      0.291841      -2.89746     0.0505267      0.215473      0.302898      0.336146      0.356683      0.373792      0.402729
  65   3 1828.7828    0.5021  0.5311 10.1314  0.0000  0.0106   0.0082   0.0260    0.0307   0.0000   442.2829     -0.521570       22.2036      0.806022      -2.21728    -0.0486396      0.279197      0.383334      0.430668      0.469235      0.495438      0.522745
  65   4 2069.5831    0.8450  0.8833 10.4372 -0.0006  0.0130   0.0107   0.0332    0.0479   0.0000   442.3018     0.0545200       21.9065      0.720874      -2.52785     -0.149622      0.329179      0.439267      0.472944      0.543922      0.571795      0.592062
  65   5 2297.1228    1.3215  1.2835 11.1863  0.0000  0.0163   0.0146   0.0433    0.0548   0.0000   442.0128      0.923188       21.3804     -0.675171      -2.99719      0.361324      0.402776      0.554975      0.615439      0.695630      0.740987      0.783850
  65   6 2510.2175    2.0337  1.4133 11.9350  0.0015  0.0167   0.0207   0.0448    0.0483   0.0000   442.3882      0.357441       23.0854      0.689631      -3.49374      0.227843      0.419261      0.566595      0.629796      0.728100      0.775220      0.781157
  65   7 2717.1194    2.8522  1.3699 12.6212  0.0000  0.0158   0.0293   0.0436    0.0519   0.0000   442.1126       2.24254       22.0922      0.609850      -3.13160      0.915261      0.410264      0.536812      0.603791      0.674389      0.705453      0.731209
  65   8 2920.1721    3.8628  1.3031 13.2283  0.0000  0.0155   0.0399   0.0404    0.0554   0.0000   442.6883       4.04352       21.7474       1.86789      -2.55832      0.552467      0.391745      0.527188      0.596871      0.672590      0.709534      0.741026
  65   9 3118.0560    4.3202  1.4205 13.5568  0.0000  0.0161   0.0437   0.0439    0.0501   0.0000   442.8190       4.31372       22.2950       1.57142      -2.55759      0.845790      0.415363      0.546423      0.618354      0.684145      0.724483      0.743352
  65  10 3311.7995    3.8848  2.0881 13.1372  0.0000  0.0200   0.0320   0.0547    0.0388   0.0000   442.8765       5.79544       22.6719       3.11389      -3.72909      0.712047      0.498827      0.667803      0.750399      0.838137      0.863140      0.903278
  65  11 3503.0707    3.0927  3.6913 12.3591 -0.0000  0.0282   0.0189   0.0783    0.0305   0.0000   443.0652       4.77679       22.7995       2.37928      -1.27598      -1.60120      0.702539      0.942811       1.06181       1.19404       1.27289       1.31059
  65  12 3692.0681    2.3829  6.1120 11.9725  0.0010  0.0444   0.0118   0.1206    0.0265   0.0000   441.9704       5.15541       21.3097       7.07263      -4.16339       4.60700       1.07346       1.46430       1.64153       1.82578       1.93996       1.98620
  65  13 3878.7343    1.8229  9.2098 11.7398  0.0003  0.0688   0.0077   0.1828    0.0216   0.0000   441.5825       10.4803       20.4610     -0.968908      -2.58530      -5.04770       1.67666       2.24933       2.57344       2.82938       2.99103       3.07495
  66   1 1250.9391    0.0935  0.0836 10.1113  0.0000  0.0091   0.0061   0.0210    0.0153   0.0000   440.6834     -0.351563       22.8215      0.187946      -3.45662      -1.12067      0.237227      0.287835      0.319142      0.375188      0.336453      0.368912
  66   2 1575.4730    0.2472  0.2608 10.0210  0.0000  0.0081   0.0061   0.0206    0.0192   0.0000   441.8492     -0.728888       22.6237     -0.182288      -3.08423     -0.358190      0.203667      0.262868      0.308798      0.324275      0.343846      0.357740
  66   3 1839.0108    0.5062  0.5860 10.1156  0.0000  0.0110   0.0079   0.0281    0.0314   0.0000   441.9093     0.0287581       22.4799      0.329355      -3.30488     -0.704782      0.272883      0.372195      0.413049      0.468490      0.498137      0.520821
  66   4 2081.2017    0.8482  0.8861 10.5904  0.0000  0.0128   0.0108   0.0359    0.0458   0.0000   443.0910     -0.146065       22.2807      0.274267      -4.20883      0.498292      0.318002      0.414691      0.477398      0.526383      0.554487      0.584967
  66   5 2309.6050    1.3411  1.3174 11.2794  0.0000  0.0162   0.0145   0.0454    0.0499   0.0000   441.6839       1.10667       22.5810      0.627849      -3.88007     -0.202556      0.403715      0.564217      0.608045      0.710589      0.744317      0.784042
  66   6 2523.4639    2.0442  1.3807 12.1346  0.0000  0.0168   0.0217   0.0447    0.0493   0.0000   441.5662       1.12048       22.4652     -0.225455      -2.76430      -1.09005      0.410572      0.543629      0.612152      0.679042      0.716915      0.755549
  66   7 2731.4780    2.8997  1.2823 12.9090  0.0000  0.0159   0.0319   0.0433    0.0550   0.0000   443.2673       2.26465       22.0627       1.53810      -3.73588      0.418032      0.403805      0.536586      0.600211      0.675523      0.715479      0.725578
  66   8 2935.4400    3.8903  1.2325 13.4020  0.0000  0.0149   0.0419   0.0412    0.0558   0.0000   442.3959       1.80677       22.2701       2.06775      -3.46372      -1.03282      0.381722      0.510609      0.583356      0.634903      0.684497      0.700490
  66   9 3134.0159    4.2838  1.4868 13.4669  0.0000  0.0165   0.0417   0.0447    0.0483   0.0000   441.8921       3.17862       21.8311       2.10933      -2.90567      -1.04698      0.419220      0.569708      0.625987      0.704792      0.736928      0.766966
  66  10 3328.5812    3.7969  2.1463 13.1142  0.0000  0.0205   0.0308   0.0553    0.0382   0.0000   442.2557       4.77926       21.1020       2.83028      -3.25785       2.04557      0.498990      0.676783      0.749267      0.835123      0.889923      0.922225
  66  11 3520.5497    3.0249  3.8850 12.3890  0.0001  0.0298   0.0182   0.0799    0.0290   0.0000   442.1591       4.84033       23.2451       2.71368      -2.75277       2.07709      0.727626      0.991116       1.10823       1.25528       1.31351       1.33684
  66  12 3710.1964    2.3026  6.3079 12.0015 -0.0019  0.0462   0.0114   0.1256    0.0265   0.0000   443.1866       6.41968       23.1403       4.09810      -2.38282       1.03112       1.12891       1.53205       1.74380       1.92541       2.03293       2.10246
  66  13 3897.6347    1.7435  8.9631 11.7448 -0.0008  0.0684   0.0076   0.1840    0.0219   0.0000   445.0102       8.19767       16.5171       2.03533       3.13047       7.45141       1.63640       2.23284       2.52450       2.79507       2.93056       3.04415
  67   1 1259.0133    0.0829  0.0855 10.1212  0.0000  0.0103   0.0056   0.0196    0.0151   0.0000   440.8493   -0.00340396       20.9169    -0.0612527      -3.85621     -0.705903      0.228327      0.317773      0.343993      0.405109      0.390838      0.455765
  67   2 1584.7879    0.2539  0.2643 10.0192  0.0000  0.0080   0.0061   0.0198    0.0193   0.0000   441.9123      0.383527       22.0381     -0.155443      -3.29843      0.429730      0.204911      0.253167      0.295042      0.328093      0.344065      0.361439
  67   3 1849.1535    0.5193  0.6371 10.2161  0.0000  0.0116   0.0079   0.0295    0.0318   0.0000   442.1107     -0.585665       21.7307      0.136182      -3.87412      0.602230      0.276806      0.362652      0.422402      0.482218      0.489537      0.495503
  67   4 2092.6963    0.8540  1.0029 10.5922  0.0000  0.0143   0.0104   0.0369    0.0481   0.0000   442.4830      0.841259       22.3352     -0.150920      -3.54700     -0.314752      0.347450      0.477285      0.532651      0.612221      0.645089      0.669740
  67   5 2321.9142    1.4064  1.2775 11.3200  0.0000  0.0156   0.0153   0.0435    0.0546   0.0000   442.2351      0.721965       21.9173       1.33205      -2.30249     -0.636073      0.381250      0.505388      0.557679      0.645807      0.670939      0.691601
  67   6 2536.6497    2.0711  1.4319 12.1153  0.0000  0.0166   0.0210   0.0457    0.0461   0.0000   442.7003       1.50218       21.2179       1.45657      -1.88820     -0.503045      0.397362      0.536813      0.611789      0.699442      0.727557      0.743069
  67   7 2745.7133    3.0118  1.4027 12.6758  0.0000  0.0159   0.0301   0.0426    0.0543   0.0000   442.3330       1.24530       22.3036      0.780794      -4.71417    -0.0947126      0.395427      0.532334      0.597655      0.668029      0.693568      0.716314
  67   8 2950.5396    4.0132  1.3357 13.2355  0.0000  0.0152   0.0404   0.0418    0.0584   0.0000   442.0321       2.62912       22.7969       1.23931      -3.88617      0.262920      0.373040      0.505000      0.575319      0.621035      0.664111      0.678058
  67   9 3149.8731    4.3742  1.5608 13.3800  0.0000  0.0166   0.0408   0.0450    0.0492   0.0000   442.6304       4.37227       22.0869       2.27964      -3.01641       1.84494      0.410448      0.563225      0.621745      0.699024      0.747665      0.750606
  67  10 3345.2695    3.7134  2.3473 13.1046  0.0000  0.0214   0.0288   0.0588    0.0353   0.0000   442.3501       5.26601       21.5985       2.88868      -3.85733    -0.0191945      0.523240      0.693528      0.780923      0.868788      0.912235      0.959062
  67  11 3538.0371    2.8989  3.8515 12.4774 -0.0001  0.0301   0.0177   0.0814    0.0280   0.0000   440.9395       6.37735       20.5761       2.25480      -1.25597      -1.27102      0.730577      0.971742       1.10408       1.22639       1.29320       1.33993
  67  12 3728.4331    2.2954  6.7232 11.9716  0.0020  0.0488   0.0107   0.1323    0.0260   0.0000   442.0707       5.06832       21.9031       4.36796      -1.04387      0.318222       1.16580       1.60341       1.78896       1.98415       2.12189       2.18112
  68   1 1267.0523    0.1064  0.1060 10.1171  0.0000  0.0090   0.0056   0.0192    0.0153   0.0000   440.6932     -0.290868       21.3024      0.314578      -3.30102      0.142940      0.201515      0.299291      0.344298      0.377901      0.422274      0.448537
  68   2 1594.0246    0.2747  0.2852 10.0244  0.0000  0.0080   0.0063   0.0208    0.0197   0.0000   441.9131      0.235713       22.5779     -0.598052      -3.63846     -0.240259      0.193448      0.267330      0.290920      0.298128      0.331151      0.345293
  68   3 1859.2304    0.5342  0.6232 10.1474  0.0000  0.0111   0.0079   0.0279    0.0326   0.0000   442.2600     -0.358782       21.8717      0.827049      -3.49248      0.671037      0.256545      0.348685      0.390478      0.440254      0.465548      0.489888
  68   4 2104.1238    0.8828  1.0476 10.5975  0.0000  0.0146   0.0105   0.0374    0.0493   0.0000   442.2764      0.921630       23.4520      0.172548      -3.00277      0.616132      0.346044      0.465145      0.529700      0.587074      0.601560      0.642034
  68   5 2334.0938    1.4237  1.3832 11.2999  0.0000  0.0162   0.0146   0.0447    0.0500   0.0000   442.4762       1.74267       22.1554      0.331285      -2.99384      -1.65209      0.393020      0.530912      0.591864      0.670963      0.710079      0.735216
  68   6 2549.7394    2.1999  1.4096 12.2444  0.0000  0.0165   0.0224   0.0441    0.0488   0.0000   442.1945       2.04128       23.6490      0.861956      -2.57752      0.473919      0.403278      0.538918      0.609244      0.671777      0.717433      0.722675
  68   7 2759.9103    3.0635  1.4152 12.7688  0.0000  0.0161   0.0301   0.0419    0.0503   0.0000   441.9644       1.90000       22.1337       2.01617      -2.27543       1.23223      0.382692      0.514192      0.574616      0.633306      0.670841      0.678821
  68   8 2965.5438    3.9832  1.2700 13.5281  0.0000  0.0153   0.0425   0.0408    0.0557   0.0000   442.7646       3.47277       21.1260       2.23204      -2.69796      0.851907      0.376310      0.512470      0.558621      0.640426      0.663158      0.680269
  68   9 3165.6223    4.2663  1.6268 13.4517  0.0000  0.0170   0.0392   0.0464    0.0457   0.0000   442.3997       3.80758       21.8016       1.26790      -2.89277     -0.158625      0.418917      0.553708      0.625012      0.697276      0.731077      0.752602
  68  10 3361.7323    3.7714  2.4750 12.8960  0.0000  0.0215   0.0276   0.0580    0.0375   0.0000   442.4026       5.94895       22.0687      0.653257      -1.33159       1.64751      0.519202      0.688939      0.785636      0.867525      0.924131      0.949835
  68  11 3555.2147    2.8447  4.5229 12.3058  0.0000  0.0330   0.0158   0.0912    0.0280   0.0000   442.1017       5.71197       24.6976       2.90853      -3.19871      0.901056      0.793164       1.08288       1.20282       1.35742       1.41085       1.49064
  68  12 3746.3033    2.1999  7.0612 11.9922 -0.0007  0.0506   0.0099   0.1402    0.0250   0.0000   440.9473       8.11891       20.9536       3.80123      -1.84958     -0.254248       1.17673       1.59714       1.79423       2.01048       2.13075       2.19842
  69   1 1275.0047    0.1032  0.1088 10.0870  0.0000  0.0097   0.0055   0.0182    0.0152   0.0000   440.7580      0.548043       22.5768    -0.0481371      -3.95961     -0.221929      0.223545      0.321658      0.333564      0.345620      0.364917      0.435468
  69   2 1603.1477    0.2660  0.3206 10.0387  0.0000  0.0090   0.0059   0.0226    0.0198   0.0000   441.7702     -0.266369       22.0086      0.340512      -3.10098      0.443757      0.216930      0.283214      0.338658      0.352321      0.391521      0.421810
  69   3 1869.1899    0.5427  0.6454 10.1948  0.0000  0.0115   0.0079   0.0290    0.0330   0.0000   442.1793      0.104743       22.4920      0.662528      -4.03601      0.139787      0.268969      0.360175      0.422839      0.450999      0.481203      0.494349
  69   4 2115.4672    0.9540  1.0146 10.5955  0.0000  0.0136   0.0110   0.0359    0.0503   0.0000   442.5023   -0.00367825       21.6481       1.00565      -2.76492      0.471399      0.320923      0.429329      0.484781      0.543098      0.565826      0.597159
  69   5 2346.1906    1.4993  1.3637 11.2673  0.0000  0.0157   0.0152   0.0434    0.0526   0.0000   442.0104   -0.00276999       22.0250       1.26351      -1.83366     -0.468339      0.372123      0.493039      0.563540      0.635962      0.672873      0.713570
  69   6 2562.7275    2.2386  1.4805 12.1162  0.0000  0.0164   0.0214   0.0439    0.0458   0.0000   441.8738      0.688102       21.4598       1.05168      -1.81297     -0.263507      0.386805      0.512519      0.576399      0.652435      0.674455      0.710550
  69   7 2773.9537    3.1306  1.3383 12.9253  0.0000  0.0155   0.0319   0.0421    0.0527   0.0000   442.7018       2.48374       22.5008       1.94657      -2.05184    -0.0553988      0.370277      0.494745      0.543563      0.614024      0.640634      0.660779
  69   8 2980.4682    4.0293  1.2307 13.5842  0.0000  0.0146   0.0430   0.0406    0.0529   0.0000   442.5569       3.94621       22.4773      0.453292      -3.12652      0.374821      0.342365      0.459658      0.518324      0.577500      0.593801      0.617601
  69   9 3181.2842    4.2463  1.7135 13.3827  0.0000  0.0173   0.0373   0.0477    0.0437   0.0000   442.2306       4.28355       21.6558       1.39190      -3.71492     -0.717487      0.409713      0.547885      0.617089      0.677799      0.713626      0.745418
  69  10 3378.2112    3.6207  2.6030 12.9553 -0.0000  0.0224   0.0257   0.0612    0.0326   0.0000   440.7933       5.51504       20.3867       2.83130      -1.86458     -0.391623      0.518763      0.706837      0.790773      0.889763      0.951226      0.991026
  69  11 3572.4570    2.8086  4.5819 12.2731 -0.0004  0.0335   0.0154   0.0910    0.0279   0.0000   441.2809       6.39020       19.5158       3.55506      -1.97071      -2.40989      0.763462       1.04374       1.16789       1.28154       1.36473       1.42994
  69  12 3764.3084    2.1568  7.2719 11.9700 -0.0009  0.0532   0.0095   0.1438    0.0246   0.0000   441.8681       7.37732       24.1361       2.74249      -3.39415      -4.43042       1.21176       1.65375       1.86036       2.06743       2.17508       2.25099
  70   1 1282.9115    0.0996  0.0831 10.1114  0.0000  0.0095   0.0057   0.0146    0.0148   0.0000   441.0415     -0.678637       21.5449      0.794497      -3.58804     -0.640016      0.187167      0.262005      0.325741      0.327149      0.332254      0.325934
  70   2 1612.1506    0.2742  0.3483 10.0303  0.0000  0.0091   0.0059   0.0240    0.0204   0.0000   441.7011     -0.368210       22.3046      0.518539      -2.92225      0.416678      0.208422      0.274997      0.312204      0.356539      0.372967      0.387355
  70   3 1879.0769    0.5534  0.6680 10.1987  0.0000  0.0114   0.0079   0.0298    0.0336   0.0000   442.2015      0.151742       22.1092      0.666341      -2.98929      0.364726      0.265615      0.352717      0.400393      0.442386      0.467295      0.490949
  70   4 2126.7028    0.9483  0.9367 10.8155  0.0000  0.0130   0.0115   0.0351    0.0453   0.0000   441.9334      0.626181       22.3920      0.262674      -2.77444    0.00281838      0.300617      0.401749      0.459521      0.506822      0.522742      0.557442
  70   5 2358.1609    1.5322  1.4261 11.3125  0.0000  0.0161   0.0149   0.0433    0.0484   0.0000   442.5344      0.623245       22.2978      0.755585      -2.69715       1.18881      0.384041      0.517447      0.587220      0.666477      0.711916      0.741848
  70   6 2575.5615    2.2584  1.4946 12.1320  0.0000  0.0165   0.0215   0.0442    0.0471   0.0000   441.8559       1.58404       22.5929      0.564815      -2.33417     0.0214578      0.392078      0.531831      0.596639      0.660491      0.692078      0.719514
  70   7 2787.9544    3.2006  1.3021 12.9534  0.0000  0.0151   0.0325   0.0406    0.0527   0.0000   443.0291       2.77184       22.0085      0.911061      -2.17323     -0.925886      0.356473      0.487065      0.541713      0.617219      0.642372      0.671804
  70   8 2995.2435    4.0553  1.3798 13.4277  0.0000  0.0152   0.0399   0.0424    0.0508   0.0000   442.1752       2.92004       22.1023       1.55301      -3.99097     -0.266540      0.359519      0.476230      0.533808      0.596110      0.652805      0.676666
  70   9 3196.8203    4.2481  1.6520 13.5559  0.0000  0.0171   0.0386   0.0472    0.0429   0.0000   442.8672       4.46343       23.4979       1.53854      -1.68543     -0.245044      0.401225      0.535237      0.599689      0.681526      0.714953      0.762697
  70  10 3394.5465    3.5309  2.8654 12.7912  0.0000  0.0234   0.0237   0.0638    0.0327   0.0000   442.3091       4.68968       23.3705       3.53557     -0.525922     -0.719918      0.542616      0.726766      0.813743      0.910271      0.972096      0.990972
  70  11 3589.6299    2.7300  4.7905 12.2629 -0.0002  0.0346   0.0146   0.0956    0.0278   0.0000   442.6616       7.44775       19.6693      -1.11254      -5.68315      0.890499      0.804137       1.08194       1.21435       1.33368       1.44206       1.48014
  70  12 3782.0463    2.1220  7.4792 11.9217 -0.0005  0.0537   0.0091   0.1463    0.0249   0.0000   442.7696       2.14650       21.6715       3.57138      -3.24618      -2.12040       1.21527       1.64691       1.84761       2.06884       2.17678       2.27422
  71   1 1290.7238    0.1081  0.0953 10.1024  0.0000  0.0082   0.0057   0.0174    0.0150   0.0000   440.5916     -0.469407       21.9628     -0.220958      -3.80260     -0.166540      0.193108      0.296315      0.312048      0.375769      0.410037      0.418788
  71   2 1621.0821    0.2933  0.3018 10.0357  0.0000  0.0082   0.0062   0.0195    0.0198   0.0000   441.9655    -0.0915463       22.4371      0.465163      -3.06134     -0.623026      0.181502      0.256121      0.282898      0.336503      0.340465      0.337447
  71   3 1888.8962    0.5885  0.6567 10.2572  0.0000  0.0109   0.0083   0.0289    0.0336   0.0000   442.6597      0.252196       22.3042      0.458680      -3.57012     -0.889645      0.245441      0.331548      0.376025      0.409784      0.442120      0.462047
  71   4 2137.8242    0.9539  1.0980 10.7862  0.0000  0.0149   0.0110   0.0393    0.0496   0.0000   442.4173       1.17544       22.9671     -0.288392      -3.44092    -0.0751629      0.321778      0.458689      0.495294      0.556871      0.580070      0.603008
  71   5 2370.0474    1.5300  1.3613 11.6001  0.0000  0.0162   0.0157   0.0439    0.0458   0.0000   442.6833       1.02559       21.8073     -0.495038      -4.02932      0.431392      0.365654      0.491524      0.549510      0.615236      0.629045      0.678301
  71   6 2588.4143    2.3555  1.4873 12.1707  0.0000  0.0162   0.0221   0.0434    0.0474   0.0000   442.1464       2.53220       22.9153       1.25067      -3.64883       1.03747      0.383490      0.514101      0.579082      0.646820      0.680830      0.705992
  71   7 2801.8007    3.2852  1.3906 12.9802  0.0000  0.0155   0.0323   0.0421    0.0504   0.0000   442.7331       2.57689       21.8735      0.641573      -3.05968       1.20351      0.357289      0.477794      0.541898      0.585948      0.630019      0.659478
  71   8 3009.9437    4.1657  1.2879 13.5994  0.0000  0.0148   0.0428   0.0401    0.0512   0.0000   441.9932       3.73327       20.8264       2.12291      -3.53697     -0.980529      0.348638      0.463022      0.517939      0.586890      0.624339      0.653844
  71   9 3212.2787    4.1656  1.8722 13.3673  0.0000  0.0181   0.0349   0.0495    0.0399   0.0000   442.4504       3.60315       22.4463       1.05479      -2.70339       1.19612      0.423550      0.561853      0.639504      0.719221      0.747133      0.776194
  71  10 3410.8044    3.5008  2.8781 12.7999 -0.0000  0.0235   0.0232   0.0635    0.0319   0.0000   441.6498       5.57547       22.7749       1.15593      -2.08096     -0.657044      0.541314      0.732604      0.816464      0.906212      0.951751       1.00229
  71  11 3606.6470    2.7192  5.0657 12.2206  0.0004  0.0364   0.0142   0.0977    0.0280   0.0000   443.5403       4.93166       21.6513       1.63388      -2.17812      -1.73751      0.820991       1.10228       1.23921       1.37194       1.44683       1.51313
  71  12 3799.8209    2.0938  8.1823 11.9165  0.0010  0.0584   0.0086   0.1556    0.0232   0.0000   440.1494       7.85222       23.2880       3.58609     -0.161962      0.919780       1.31177       1.74788       1.98217       2.19674       2.34133       2.41886
  72   2 1629.8919    0.2917  0.3357 10.0639  0.0000  0.0094   0.0060   0.0213    0.0204   0.0000   441.6686     -0.283235       22.0852     -0.127413      -3.45983     -0.141829      0.201451      0.278903      0.327490      0.349352      0.386929      0.402707
  72   3 1898.6444    0.5831  0.7169 10.2515  0.0000  0.0120   0.0081   0.0305    0.0353   0.0000   442.3865    -0.0605901       21.6220      0.626813      -3.74941      0.385662      0.263352      0.355818      0.382923      0.431095      0.467329      0.491395
  72   4 2148.8763    0.9744  1.1093 10.8030  0.0000  0.0148   0.0110   0.0392    0.0498   0.0000   442.4616      0.187045       22.8924    -0.0817836      -3.21202      0.812569      0.321515      0.447256      0.488617      0.546479      0.572193      0.586877
  72   5 2381.8180    1.5801  1.4383 11.5766  0.0000  0.0166   0.0155   0.0444    0.0448   0.0000   442.4322      0.226734       23.0410     -0.458121      -3.33828      0.539674      0.361948      0.504788      0.561928      0.630525      0.658294      0.685757
  72   6 2601.1443    2.3762  1.5053 12.1862  0.0000  0.0163   0.0220   0.0431    0.0466   0.0000   443.6002       2.34279       22.3832      0.910396      -2.82586     -0.793978      0.361081      0.488874      0.541939      0.605284      0.651583      0.663532
  72   7 2815.6300    3.3421  1.3970 12.9295  0.0000  0.0156   0.0322   0.0410    0.0527   0.0000   443.0505       2.85628       22.4884       1.39160      -3.85122     -0.816353      0.355627      0.480635      0.525681      0.590312      0.616948      0.655264
  72   8 3024.5250    4.2580  1.3146 13.6140  0.0000  0.0149   0.0426   0.0400    0.0507   0.0000   442.7762       3.37266       22.0363      0.732180      -2.68230      0.234831      0.345446      0.466505      0.517812      0.591827      0.604237      0.627046
  72   9 3227.6003    4.1665  1.8767 13.3514  0.0000  0.0182   0.0343   0.0485    0.0394   0.0000   441.7672       4.29986       21.8558       1.33751      -3.01707      -1.25110      0.408918      0.552666      0.625177      0.709794      0.739171      0.775258
  72  10 3426.9394    3.3836  3.1558 12.7420 -0.0001  0.0250   0.0217   0.0683    0.0305   0.0000   442.8820       5.18529       22.4279       3.29250      -2.99940      0.285248      0.559191      0.770076      0.840882      0.945424       1.00413       1.03597
  72  11 3623.5043    2.5902  5.1694 12.3198  0.0000  0.0373   0.0136   0.1042    0.0264   0.0000   443.1201       6.34590       22.5382       5.50470      -4.35850     -0.233839      0.837438       1.12908       1.28640       1.42288       1.51393       1.55920
  72  12 3817.3064    1.9466  7.8415 11.9837 -0.0011  0.0582   0.0084   0.1588    0.0229   0.0000   440.8560       9.70750       24.7678       1.51860      -4.53883      -1.27239       1.28601       1.73099       1.96670       2.19655       2.35669       2.42117
  73   1 1306.1966    0.1142  0.1122 10.1047  0.0000  0.0078   0.0054   0.0198    0.0149   0.0000   441.0075     -0.254324       22.0870      0.471700      -4.01651    -0.0442884      0.166512      0.238001      0.267554      0.305177      0.332791      0.327828
  73   2 1638.6225    0.3031  0.3172 10.0427  0.0000  0.0085   0.0062   0.0194    0.0201   0.0000   442.0186     -0.200905       22.0788      0.151476      -3.56887     -0.210924      0.188510      0.235457      0.279990      0.317970      0.326532      0.358145
  73   3 1908.3240    0.5965  0.7243 10.2202  0.0000  0.0115   0.0080   0.0297    0.0347   0.0000   442.3089     -0.165382       23.2222     -0.314150      -3.11255     -0.948476      0.258322      0.334248      0.387013      0.436810      0.456882      0.484362
  73   4 2159.8241    1.0126  1.1712 10.8566  0.0000  0.0150   0.0113   0.0409    0.0511   0.0000   442.4505     -0.458498       22.0460      0.468122      -2.44265     -0.483614      0.326489      0.441392      0.494812      0.565966      0.586294      0.615036
  73   5 2393.4924    1.6339  1.4047 11.6379  0.0000  0.0159   0.0161   0.0443    0.0468   0.0000   443.0191       1.81334       22.4323     -0.469644      -2.61548      -1.23147      0.353815      0.473060      0.528620      0.593569      0.622913      0.658523
  73   6 2613.8091    2.4200  1.4896 12.3701  0.0000  0.0165   0.0229   0.0436    0.0448   0.0000   442.4184       2.14118       22.5611      0.515621      -3.79876      0.191456      0.361349      0.503817      0.560452      0.628355      0.666145      0.706370
  73   7 2829.2991    3.4548  1.3464 13.0646  0.0000  0.0150   0.0337   0.0406    0.0525   0.0000   442.5481       2.17895       23.1684       1.78632      -3.05630      0.757157      0.348978      0.465531      0.529076      0.571540      0.614326      0.628003
  73   8 3039.0073    4.2318  1.4715 13.4440  0.0000  0.0159   0.0396   0.0421    0.0508   0.0000   442.5745       3.21743       21.9736       2.03837      -3.03874    -0.0242446      0.362885      0.489578      0.537811      0.609796      0.637227      0.667255
  73   9 3242.8541    4.1710  1.9840 13.2909  0.0000  0.0183   0.0331   0.0502    0.0386   0.0000   442.0588       3.66484       21.6344       2.07437      -2.87510       1.08792      0.416402      0.560001      0.638242      0.722783      0.754582      0.788705
  73  10 3442.9879    3.3288  3.2667 12.6811  0.0000  0.0255   0.0207   0.0694    0.0304   0.0000   442.0181       6.14502       22.1588      0.672502      -3.63531      0.286825      0.553004      0.764339      0.848622      0.945123       1.00313       1.02905
  73  11 3640.2845    2.5913  5.6593 12.2530  0.0002  0.0406   0.0128   0.1099    0.0267   0.0000   440.5442       4.98970       23.3831       2.80409      -3.31223      -3.27900      0.886066       1.20107       1.34348       1.50247       1.59031       1.63999
  74   1 1313.8488    0.1219  0.0959 10.0934  0.0000  0.0077   0.0056   0.0141    0.0147   0.0000   440.4834     -0.145405       22.2194     -0.576460      -3.70596      0.190955      0.154925      0.234517      0.244073      0.281086      0.285472      0.304456
  74   2 1647.2249    0.3081  0.3898 10.0197  0.0000  0.0091   0.0059   0.0239    0.0212   0.0000   441.6780    -0.0184493       21.6932      0.173412      -3.21750      0.627966      0.201404      0.263798      0.310829      0.343682      0.378760      0.382938
  74   3 1917.9012    0.6198  0.7403 10.2349  0.0000  0.0117   0.0081   0.0297    0.0367   0.0000   441.6902      0.729612       22.6719      0.321470      -1.97601      -1.00294      0.252462      0.352211      0.388083      0.449314      0.478922      0.473243
  74   4 2170.6904    1.0296  1.1566 10.9128  0.0000  0.0146   0.0114   0.0403    0.0493   0.0000   442.9252      0.190978       22.5973      0.851585      -2.69831     0.0674263      0.323565      0.433122      0.491226      0.546957      0.592701      0.623266
  74   5 2405.0495    1.7207  1.4493 11.5667  0.0000  0.0160   0.0162   0.0427    0.0490   0.0000   442.2581      0.675866       22.2196      0.209371      -3.75703      0.553241      0.354656      0.472859      0.550636      0.611192      0.635290      0.680421
  74   6 2626.3762    2.5320  1.5520 12.2532  0.0000  0.0163   0.0224   0.0427    0.0446   0.0000   442.3589       2.18186       22.3009      0.413086      -3.10744      0.474390      0.353926      0.484617      0.551648      0.618284      0.651346      0.693376
  74   7 2842.9151    3.5473  1.3478 12.8695  0.0014  0.0147   0.0335   0.0390    0.0554   0.0000   442.1433       2.81595       22.2622      0.890348      -2.19816     0.0825861      0.327145      0.447022      0.492717      0.558950      0.592287      0.623683
  74   8 3053.3600    4.3192  1.4182 13.5190  0.0000  0.0151   0.0404   0.0409    0.0474   0.0000   443.0233       3.54260       22.7306       1.96538      -3.40190      0.271016      0.334482      0.451067      0.501423      0.568037      0.600739      0.625861
  74   9 3257.9967    4.0747  1.9945 13.2879  0.0000  0.0186   0.0322   0.0502    0.0378   0.0000   442.7396       4.78310       22.7430      0.610350      -2.67701     -0.366583      0.404941      0.544012      0.610933      0.686504      0.727263      0.764608
  74  10 3458.9584    3.2217  3.3499 12.7295  0.0000  0.0260   0.0201   0.0716    0.0294   0.0000   441.2582       5.28023       21.4605       1.93386      -1.19913      0.435246      0.576968      0.782320      0.866851      0.987668       1.02625       1.08783
  74  11 3657.0139    2.5032  5.9054 12.2571  0.0003  0.0419   0.0120   0.1172    0.0261   0.0000   441.5857       7.75250       21.9856     0.0156348     -0.994601       1.16986      0.907047       1.23236       1.39598       1.56926       1.66010       1.72169
  75   1 1321.4388    0.1134  0.1442 10.0852  0.0000  0.0091   0.0050   0.0220    0.0150   0.0000   440.6363     -0.120531       22.0651      0.484229      -3.18034      0.146081      0.208404      0.310014      0.332815      0.384690      0.401638      0.414462
  75   2 1655.7791    0.3223  0.3189 10.0775  0.0000  0.0080   0.0064   0.0193    0.0202   0.0000   441.8937     -0.533776       21.7846      0.463527      -3.74846     -0.105722      0.180372      0.244337      0.273354      0.323779      0.346610      0.343307
  75   3 1927.4427    0.6336  0.8047 10.2763  0.0000  0.0119   0.0081   0.0325    0.0379   0.0000   442.1056      0.165837       22.9327      0.238619      -2.66948     -0.582822      0.263931      0.356509      0.394529      0.464747      0.491253      0.508067
  75   4 2181.4549    1.0651  1.1681 10.8673  0.0000  0.0146   0.0114   0.0393    0.0511   0.0000   442.5508    -0.0556391       20.8724      0.194538      -2.62368      0.854148      0.305738      0.423030      0.471185      0.522240      0.551623      0.577389
  75   5 2416.5191    1.7254  1.5333 11.6678  0.0000  0.0166   0.0160   0.0456    0.0448   0.0000   441.8688      0.937195       22.1137      0.664982      -3.31089     -0.149166      0.355206      0.482627      0.542756      0.599017      0.642019      0.673422
  75   6 2638.8754    2.5625  1.5499 12.2737  0.0000  0.0161   0.0226   0.0427    0.0451   0.0000   441.8953       1.52412       21.1281       1.51692      -3.21421      0.129223      0.352019      0.460647      0.511749      0.593483      0.607192      0.636680
  75   7 2856.3976    3.5447  1.3507 13.1998  0.0000  0.0151   0.0345   0.0399    0.0480   0.0000   442.5129       2.94516       23.6013      0.959015      -2.08838    -0.0500252      0.326974      0.449068      0.499251      0.577265      0.597775      0.619380
  75   8 3067.6480    4.2837  1.4309 13.5780  0.0000  0.0153   0.0401   0.0411    0.0459   0.0000   442.2761       4.01091       21.4249       2.66520      -2.99522      0.498365      0.337222      0.450496      0.501140      0.571432      0.613012      0.630070
  75   9 3273.0603    4.0315  2.1183 13.2257 -0.0001  0.0192   0.0307   0.0517    0.0368   0.0000   441.7768       5.29092       22.1847      0.686787      -4.22098      0.972765      0.419771      0.577288      0.632864      0.715599      0.763684      0.779092
  75  10 3474.8362    3.2777  3.7858 12.5174  0.0002  0.0275   0.0187   0.0739    0.0301   0.0000   441.5761       6.65837       22.1716       1.77249      -2.77078     -0.883688      0.610047      0.815694      0.914310       1.01131       1.06123       1.10767
  75  11 3673.6486    2.4819  6.1505 12.1926  0.0000  0.0429   0.0113   0.1202    0.0258   0.0000   442.2181       6.00890       20.4557      0.415382      -3.34291     -0.186906      0.922488       1.23985       1.40608       1.57673       1.66249       1.73198
  76   1 1328.9407    0.1198  0.1395 10.0646  0.0000  0.0086   0.0050   0.0192    0.0149   0.0000   440.4138      0.399314       22.1733     -0.110277      -3.67365      0.621151      0.182453      0.244711      0.294045      0.304029      0.380891      0.429409
  76   2 1664.1681    0.3318  0.4325 10.0061  0.0000  0.0097   0.0060   0.0241    0.0224   0.0000   441.9581     -0.161653       22.3996     0.0296740      -3.14025      0.309707      0.211142      0.275095      0.323513      0.367573      0.396143      0.405779
  76   3 1936.9333    0.6457  0.7953 10.2080  0.0000  0.0116   0.0081   0.0313    0.0383   0.0000   441.9909      0.456936       23.1364       1.03420      -4.03887     -0.285471      0.246615      0.324121      0.382051      0.417392      0.457063      0.478595
  76   4 2192.1296    1.0897  1.1615 11.0278  0.0000  0.0146   0.0119   0.0394    0.0502   0.0000   442.0607       1.06288       22.5562      0.890817      -2.22911     -0.188850      0.317917      0.411763      0.483130      0.543775      0.568234      0.576516
  76   5 2427.8881    1.7784  1.5624 11.5799  0.0000  0.0167   0.0160   0.0441    0.0447   0.0000   441.9064       1.21561       22.6266       1.41914      -3.82127   -0.00679228      0.338463      0.477116      0.519390      0.592655      0.620427      0.648556
  76   6 2651.3016    2.6103  1.5607 12.3634  0.0000  0.0161   0.0228   0.0429    0.0435   0.0000   442.4693       1.94045       21.4647       1.63842      -2.90539     -0.647248      0.344090      0.456012      0.526142      0.574884      0.623898      0.645555
  76   7 2869.8147    3.5531  1.4106 13.1928  0.0000  0.0154   0.0338   0.0422    0.0488   0.0000   442.4489       3.38201       23.0474       1.88563      -3.23280       1.20818      0.329697      0.457042      0.508589      0.561965      0.595279      0.629549
  76   8 3081.8258    4.3545  1.4961 13.4785  0.0000  0.0155   0.0392   0.0416    0.0462   0.0000   442.7670       3.07865       22.4814      0.933011      -3.19743      0.637874      0.332597      0.456271      0.500837      0.563709      0.587957      0.616583
  76   9 3288.0559    4.0153  2.1777 13.2950  0.0000  0.0195   0.0303   0.0527    0.0353   0.0000   442.6516       4.35208       21.7077       1.86301      -1.64227     -0.820574      0.426450      0.571447      0.641884      0.701225      0.746399      0.785405
  76  10 3490.6512    3.1269  3.6020 12.6917 -0.0000  0.0272   0.0185   0.0743    0.0277   0.0000   442.1038       5.31537       23.0499       3.62768      -2.14633     -0.806734      0.582260      0.782841      0.886035      0.986877       1.05862       1.08824
  76  11 3690.2681    2.4319  6.4379 12.1959  0.0000  0.0455   0.0109   0.1241    0.0258   0.0000   441.5074       6.08336       21.8944     -0.197236      -1.69322       1.41221      0.971656       1.30017       1.49469       1.64354       1.76785       1.81565
  77   1 1336.4098    0.1174  0.1284 10.0587  0.0000  0.0081   0.0051   0.0200    0.0147   0.0000   441.0948     -0.385846       22.4242     -0.156587      -4.11326      0.243594      0.189973      0.207319      0.232714      0.259542      0.292951      0.307339
  77   2 1672.5393    0.3402  0.3927  9.9983  0.0000  0.0088   0.0062   0.0228    0.0220   0.0000   441.8686     -0.113670       22.3371      0.228882      -3.74324     0.0406949      0.187756      0.244965      0.283585      0.297184      0.321820      0.335664
  77   3 1946.3072    0.6642  0.8358 10.2149  0.0000  0.0123   0.0082   0.0315    0.0396   0.0000   442.0562    0.00972514       22.0322      -1.13468      -2.72550   -0.00791980      0.251410      0.350864      0.385867      0.444677      0.450939      0.479869
  77   4 2202.7495    1.1117  1.2028 11.0716  0.0000  0.0147   0.0120   0.0408    0.0482   0.0000   443.0451      0.931339       21.3155       1.61540      -3.34456      0.320425      0.309818      0.408048      0.475551      0.526160      0.532890      0.584414
  77   5 2439.1751    1.7444  1.4609 11.8866  0.0000  0.0167   0.0167   0.0443    0.0423   0.0000   442.1015      0.191998       23.4811       1.49286      -4.20270      0.573992      0.335572      0.473321      0.515000      0.600644      0.612908      0.651336
  77   6 2663.6760    2.6816  1.5429 12.4578  0.0000  0.0158   0.0239   0.0439    0.0448   0.0000   443.1266       1.82722       22.1987      0.562554      -3.14587     -0.238772      0.340192      0.452681      0.515518      0.573894      0.613287      0.646759
  77   7 2883.1812    3.6781  1.3620 13.2744  0.0000  0.0149   0.0351   0.0399    0.0464   0.0000   442.6986       3.07842       21.8187      0.536725      -2.99977     -0.101579      0.324160      0.439005      0.485631      0.542485      0.586469      0.607376
  77   8 3095.9182    4.3312  1.5103 13.5401  0.0000  0.0157   0.0389   0.0423    0.0448   0.0000   442.6753       3.42098       21.5818       1.22857      -3.34419     -0.178176      0.331045      0.460580      0.507016      0.573652      0.606416      0.642583
  77   9 3302.8864    3.9934  2.3612 13.0445  0.0000  0.0200   0.0278   0.0534    0.0348   0.0000   442.6280       4.79043       21.9733       3.33293      -3.24219     -0.821628      0.420352      0.572545      0.633295      0.715270      0.758460      0.784232
  77  10 3506.3297    3.1377  4.0626 12.5031  0.0000  0.0293   0.0173   0.0790    0.0288   0.0000   443.3724       5.75848       22.4824       3.41635      -2.90757      0.695594      0.618843      0.841675      0.936622       1.05292       1.11910       1.16033
  77  11 3706.6029    2.3362  6.8106 12.2086  0.0000  0.0485   0.0102   0.1330    0.0244   0.0000   443.4213       5.04663       21.5421       3.97731      -2.59968     -0.128850      0.993955       1.34226       1.53423       1.68528       1.79416       1.87862
  78   1 1343.8254    0.1321  0.1415 10.0593  0.0000  0.0078   0.0051   0.0189    0.0148   0.0000   440.5143    -0.0332668       22.4176      0.897392      -3.59231     -0.190360      0.163855      0.239990      0.285641      0.321275      0.356503      0.384506
  78   2 1680.7721    0.3477  0.3917 10.0401  0.0000  0.0086   0.0062   0.0224    0.0211   0.0000   441.7677    -0.0751576       21.9785      0.100604      -3.24042     -0.429492      0.180127      0.245469      0.283478      0.299021      0.312046      0.334484
  78   3 1955.6473    0.6807  0.8683 10.2358  0.0000  0.0123   0.0082   0.0324    0.0409   0.0000   442.0247    -0.0661162       22.8646      0.421646      -2.91445     -0.558875      0.257337      0.346279      0.386597      0.428732      0.452766      0.476356
  78   4 2213.2382    1.1267  1.2928 10.9828  0.0000  0.0155   0.0115   0.0412    0.0453   0.0000   442.9334      0.258706       21.6280      0.593359      -2.45874     -0.192005      0.312805      0.434616      0.467970      0.540249      0.566323      0.596397
  78   5 2450.3918    1.8309  1.5943 11.7364  0.0000  0.0164   0.0163   0.0459    0.0422   0.0000   442.6134       1.40613       22.3425      0.443904      -4.09268      0.569755      0.349896      0.466108      0.534959      0.598834      0.632025      0.651081
  78   6 2675.9808    2.7624  1.4749 12.5814 -0.0000  0.0155   0.0253   0.0428    0.0466   0.0000   442.9538       2.01506       21.6593       1.42255      -2.46953     -0.487370      0.327533      0.453357      0.497169      0.567005      0.603863      0.623817
  78   7 2896.4213    3.7859  1.3239 13.4010 -0.0006  0.0145   0.0365   0.0403    0.0471   0.0000   442.4521       2.51217       21.6090      0.550084      -1.95798      0.660961      0.298513      0.411078      0.452518      0.503376      0.539358      0.571540
  78   8 3109.9459    4.3492  1.5612 13.5060  0.0000  0.0160   0.0381   0.0425    0.0437   0.0000   442.0516       3.37054       21.1743      0.940407      -2.45651   -0.00177251      0.332477      0.463692      0.495889      0.576241      0.604190      0.639795
  78   9 3317.7431    3.8977  2.3692 13.0972 -0.0000  0.0202   0.0274   0.0540    0.0345   0.0000   441.9477       5.56988       22.5847       3.35998      -2.83104     -0.572071      0.422288      0.566816      0.643616      0.716769      0.764534      0.814918
  78  10 3521.8413    3.0214  4.2697 12.4895  0.0000  0.0306   0.0162   0.0836    0.0279   0.0000   444.0545       5.25128       21.7309     -0.418784      -3.07192      0.902989      0.628866      0.850631      0.959567       1.07007       1.13402       1.19171
  78  11 3722.9323    2.2885  6.7424 12.2183  0.0003  0.0487   0.0102   0.1323    0.0240   0.0000   442.5539       6.90895       21.6843       3.72630      -1.16807     -0.438420      0.992559       1.33893       1.54103       1.68845       1.80857       1.89079
  79   1 1351.1824    0.1318  0.1380 10.0707  0.0000  0.0069   0.0050   0.0184    0.0147   0.0000   440.7609     -0.216630       21.5595     0.0605777      -3.14154      0.531316      0.141721      0.189729      0.209995      0.224243      0.262886      0.278299
  79   2 1688.9483    0.3566  0.4341 10.0187  0.0000  0.0091   0.0061   0.0228    0.0225   0.0000   441.6604      0.345131       22.1178     0.0201630      -2.78394     0.0379784      0.188396      0.250193      0.292119      0.313175      0.329606      0.350669
  79   3 1964.9228    0.6860  0.8461 10.3628  0.0000  0.0120   0.0083   0.0322    0.0387   0.0000   441.8357      0.240927       22.1151      0.785714      -2.96440      0.528890      0.243239      0.335310      0.368033      0.411568      0.439326      0.453003
  79   4 2223.6401    1.1892  1.2733 10.9565  0.0000  0.0148   0.0120   0.0397    0.0518   0.0000   442.5208      0.985004       22.5256      0.894287      -2.75812      0.228666      0.295468      0.397970      0.453637      0.508996      0.539132      0.565466
  79   5 2461.5342    1.9092  1.5896 11.8188  0.0000  0.0165   0.0168   0.0444    0.0426   0.0000   442.5952       1.63022       22.5895      0.326512      -2.88992      0.491340      0.343142      0.460345      0.511810      0.587106      0.598535      0.648943
  79   6 2688.1192    2.7626  1.4491 12.6790  0.0000  0.0152   0.0251   0.0426    0.0434   0.0000   442.1978       2.24978       21.7573       1.53709      -3.59943      0.813560      0.311267      0.423981      0.469053      0.526055      0.561619      0.582518
  79   7 2909.5481    3.8617  1.4538 13.1353  0.0000  0.0150   0.0346   0.0398    0.0501   0.0000   442.4385       3.16955       22.8382      0.583070      -4.37789      0.145682      0.317267      0.428830      0.476942      0.536458      0.551630      0.596303
  79   8 3123.8663    4.3869  1.6026 13.3634  0.0000  0.0160   0.0373   0.0412    0.0487   0.0000   442.1403       3.33234       21.1395       2.05022      -3.31854     -0.892217      0.331565      0.450557      0.501980      0.559887      0.586517      0.614324
  79   9 3332.4599    3.8730  2.6005 12.9758  0.0000  0.0209   0.0255   0.0565    0.0333   0.0000   441.9821       4.85797       22.5693       2.54173      -2.82064     -0.275166      0.431913      0.582016      0.656836      0.740358      0.782972      0.820086
  79  10 3537.4215    3.0144  4.3409 12.5039  0.0000  0.0306   0.0159   0.0847    0.0279   0.0000   442.1560       4.34469       21.7781       4.68959      -1.48252       1.59841      0.639509      0.847761      0.967638       1.07083       1.12250       1.17314
  79  11 3739.1108    2.2253  7.0714 12.2538 -0.0009  0.0513   0.0097   0.1382    0.0232   0.0000   444.7298       5.62878       18.9847       4.02071      -3.03480      0.554534       1.04568       1.40681       1.59379       1.77302       1.92042       1.98567
  80   1 1358.4555    0.1282  0.1822 10.0630  0.0000  0.0091   0.0049   0.0218    0.0151   0.0000   440.8470     -0.925560       22.1473     -0.230653      -3.11491     -0.565040      0.192464      0.272438      0.303294      0.331255      0.352484      0.375776
  80   2 1697.0486    0.3576  0.4624 10.0554  0.0000  0.0099   0.0061   0.0245    0.0229   0.0000   441.5248     -0.170469       21.7154    -0.0742303      -3.50403    -0.0605119      0.201710      0.272970      0.318021      0.339806      0.362644      0.380161
  80   3 1974.1410    0.6920  0.8554 10.4163  0.0000  0.0120   0.0084   0.0328    0.0373   0.0000   441.8069      0.412361       22.6063     -0.247611      -3.24997     -0.103321      0.237419      0.318224      0.363537      0.414829      0.441611      0.460386
  80   4 2233.9778    1.1714  1.2410 11.1678  0.0000  0.0149   0.0121   0.0404    0.0461   0.0000   442.2388      0.454455       22.6572      0.663911      -3.07826     -0.565976      0.296030      0.408114      0.445128      0.515273      0.532372      0.566819
  80   5 2472.5763    1.9317  1.7110 11.7483  0.0001  0.0174   0.0161   0.0454    0.0412   0.0000   442.3586       1.26181       23.0534      0.330508      -3.11697      -1.61012      0.341806      0.473337      0.514687      0.594659      0.605296      0.650964
  80   6 2700.2638    2.8753  1.4553 12.7562  0.0000  0.0154   0.0263   0.0414    0.0447   0.0000   442.1408       1.97255       22.5891       2.31979      -2.81248     -0.560026      0.313356      0.418342      0.467148      0.535430      0.562688      0.577055
  80   7 2922.5868    3.8188  1.3893 13.4966  0.0000  0.0151   0.0361   0.0405    0.0439   0.0000   443.1977       3.07919       21.5529      0.621274      -3.09259     0.0838839      0.303882      0.416835      0.457496      0.511815      0.540399      0.568261
  80   8 3137.6855    4.3892  1.6223 13.4355  0.0000  0.0156   0.0367   0.0427    0.0431   0.0000   442.5068       3.09763       21.5403       1.48131      -3.54961    -0.0933070      0.326378      0.437048      0.491324      0.548745      0.593389      0.612513
  80   9 3347.0911    3.7975  2.6566 12.9820  0.0000  0.0214   0.0246   0.0570    0.0317   0.0000   442.1310       3.88722       22.3190       2.29221      -5.28833      0.283353      0.425093      0.585859      0.648214      0.748680      0.779412      0.820228
  80  10 3552.8790    2.9530  4.5473 12.5002  0.0005  0.0322   0.0154   0.0873    0.0280   0.0000   442.3784       5.70441       20.2384       2.50079      -3.16645     0.0667999      0.662698      0.892365       1.02668       1.12039       1.19123       1.25669
  80  11 3755.2900    2.1752  7.5112 12.2080 -0.0002  0.0543   0.0092   0.1475    0.0227   0.0000   444.1109       2.95363       20.3189      -2.54361      -3.06338      -3.42685       1.07442       1.45558       1.66271       1.83294       1.97688       2.05519
  81   1 1365.7072    0.1396  0.1376 10.0636  0.0000  0.0083   0.0052   0.0143    0.0148   0.0000   440.8236      0.301653       22.1019      0.144523      -3.54936     -0.325009      0.191090      0.237068      0.302076      0.294046      0.365592      0.392483
  81   2 1705.0279    0.3682  0.4761 10.0510  0.0000  0.0099   0.0060   0.0244    0.0232   0.0000   441.5428     0.0967813       21.8701      0.514854      -4.50681     0.0804844      0.196669      0.282812      0.315950      0.361411      0.380916      0.399301
  81   3 1983.3159    0.7148  0.8824 10.4585  0.0000  0.0122   0.0084   0.0328    0.0374   0.0000   441.9175      0.434266       22.6050     -0.427371      -4.02552      0.418366      0.242703      0.329069      0.365245      0.414352      0.444217      0.460361
  81   4 2244.2188    1.2251  1.3977 11.0773  0.0000  0.0158   0.0118   0.0422    0.0454   0.0000   442.4370     0.0294109       22.4997      0.485805      -2.65846     -0.921154      0.313553      0.424493      0.483121      0.533429      0.565311      0.587465
  81   5 2483.5036    1.9561  1.6408 11.7913  0.0000  0.0167   0.0165   0.0449    0.0424   0.0000   442.5759      0.786067       22.0477      0.231931      -3.61529      -1.18197      0.336648      0.466043      0.515815      0.581713      0.610841      0.650153
  81   6 2712.3663    2.8480  1.6077 12.5639  0.0000  0.0160   0.0239   0.0421    0.0407   0.0000   442.7548       1.31898       21.5851      0.246947      -2.68006      0.671434      0.324279      0.437507      0.489454      0.549406      0.586541      0.612457
  81   7 2935.6071    3.9081  1.3931 13.5208  0.0000  0.0149   0.0367   0.0400    0.0447   0.0000   442.4309       3.06857       21.9821       1.26441      -3.45538     0.0745669      0.313509      0.415719      0.466883      0.522629      0.561995      0.582033
  81   8 3151.4134    4.3821  1.6320 13.6108  0.0000  0.0163   0.0375   0.0431    0.0415   0.0000   442.6929       4.08134       21.8013       1.95669      -2.83761     -0.505393      0.331949      0.448740      0.489261      0.563086      0.584245      0.620537
  81   9 3361.6371    3.7621  2.6641 13.0131  0.0000  0.0211   0.0244   0.0580    0.0315   0.0000   442.1578       3.72287       22.3508       2.68571      -4.16750      0.342239      0.424075      0.573401      0.643688      0.718889      0.775472      0.799541
  81  10 3568.1799    2.8900  4.7768 12.4910  0.0000  0.0341   0.0148   0.0925    0.0279   0.0000   443.5768       4.25418       22.3091       2.66636      -4.62102       1.20103      0.675265      0.919960       1.03408       1.14674       1.23013       1.28158
  81  11 3771.2572    2.1537  7.7353 12.2137  0.0010  0.0563   0.0090   0.1508    0.0218   0.0000   441.7591       8.36883       19.5226       3.37216      -3.45772      -3.70693       1.07992       1.48537       1.68510       1.88307       1.99163       2.09151
  82   1 1372.8871    0.1550  0.1501 10.0500  0.0000  0.0065   0.0051   0.0176    0.0147   0.0000   440.6826      0.186862       22.0236     -0.235562      -3.43649     0.0160103      0.129407      0.175462      0.176138      0.204647      0.242520      0.237690
  82   2 1712.9576    0.3727  0.4796 10.0741  0.0000  0.0099   0.0060   0.0240    0.0233   0.0000   441.4423     -0.438532       22.7132     -0.140619      -3.48527    0.00881114      0.187081      0.258358      0.293836      0.325402      0.362762      0.367646
  82   3 1992.4148    0.7215  0.8992 10.5391  0.0000  0.0127   0.0086   0.0330    0.0380   0.0000   441.5159      0.124181       23.2554      0.874516      -3.03846    0.00566622      0.247147      0.335226      0.377660      0.424019      0.460273      0.491303
  82   4 2254.3423    1.2382  1.4172 11.0992  0.0000  0.0158   0.0117   0.0418    0.0435   0.0000   442.5635      0.426833       22.1363     0.0527983      -3.74328      0.253040      0.311906      0.418969      0.472027      0.528115      0.567226      0.584754
  82   5 2494.4125    2.0493  1.6757 11.8380  0.0000  0.0163   0.0169   0.0444    0.0407   0.0000   442.4790       2.15810       22.2037       1.14891      -2.95327      0.299373      0.326125      0.434081      0.486482      0.565587      0.604005      0.622393
  82   6 2724.3463    2.9241  1.5892 12.6850  0.0000  0.0159   0.0250   0.0427    0.0422   0.0000   442.3177       2.14622       22.2985       2.19741      -3.32873     -0.782770      0.319408      0.426301      0.487671      0.544685      0.572937      0.592207
  82   7 2948.5007    4.0256  1.3676 13.3824  0.0000  0.0143   0.0367   0.0388    0.0490   0.0000   443.2482       2.91380       22.0096       1.02337      -1.77949     -0.180443      0.287755      0.384485      0.427339      0.490320      0.516225      0.533618
  82   8 3165.0729    4.3718  1.7156 13.5778  0.0000  0.0166   0.0362   0.0438    0.0401   0.0000   442.9571       2.93809       21.1011      0.803970      -3.65911      0.901750      0.340842      0.455969      0.516908      0.569337      0.620865      0.659505
  82   9 3376.1271    3.7114  2.9339 12.8433 -0.0000  0.0223   0.0225   0.0604    0.0320   0.0000   442.7778       4.15992       21.9966       3.26297      -2.98998      0.834619      0.439223      0.596498      0.664030      0.745652      0.801966      0.825085
  82  10 3583.4475    2.8215  5.1386 12.4510  0.0004  0.0361   0.0137   0.0981    0.0274   0.0000   443.1728       4.06829       20.5486       2.48161      -2.87816       2.35748      0.712198      0.957681       1.09857       1.22350       1.30706       1.36121
  83   1 1380.0270    0.1430  0.1513 10.0433  0.0000  0.0070   0.0049   0.0172    0.0146   0.0000   440.6779    -0.0492866       21.8988      0.383108      -3.99682      0.194129      0.126805      0.176789      0.193005      0.233398      0.249509      0.270273
  83   2 1720.8222    0.3962  0.4491 10.0600  0.0000  0.0089   0.0064   0.0224    0.0233   0.0000   441.4925     -0.226860       22.4630      0.112165      -3.25406      0.400872      0.175462      0.221490      0.260715      0.303554      0.311892      0.315115
  83   3 2001.4252    0.7455  0.9515 10.4672  0.0000  0.0127   0.0085   0.0347    0.0400   0.0000   442.4939      0.731312       21.9852     -0.768456      -3.46253     -0.510765      0.238141      0.332494      0.370069      0.421983      0.437772      0.468482
  83   4 2264.4024    1.3058  1.4768 10.9384 -0.0004  0.0157   0.0116   0.0415    0.0447   0.0000   442.1413      0.462955       22.5002      0.689042      -3.33937      0.440547      0.300997      0.413638      0.465042      0.511968      0.550426      0.579794
  83   5 2505.2803    2.0017  1.7273 11.9433  0.0000  0.0171   0.0166   0.0468    0.0390   0.0000   442.4042       1.39854       23.1069      0.905901      -2.67242      0.893840      0.332871      0.453610      0.508374      0.575343      0.610711      0.639337
  83   6 2736.2679    3.0298  1.5603 12.7726  0.0000  0.0157   0.0261   0.0417    0.0422   0.0000   442.3366       2.49098       22.0077    -0.0967362      -2.57899      0.472843      0.311850      0.417641      0.477509      0.547226      0.576571      0.592155
  83   7 2961.3335    3.9872  1.4219 13.5089  0.0000  0.0148   0.0361   0.0396    0.0423   0.0000   442.5613       2.50693       22.1217       1.13746      -3.05568     -0.319569      0.301425      0.401937      0.451962      0.511672      0.536771      0.563534
  83   8 3178.6312    4.3882  1.7392 13.4649  0.0000  0.0165   0.0351   0.0431    0.0400   0.0000   442.1802       3.80261       22.1494      0.987577      -4.02026     -0.245899      0.326524      0.445067      0.498150      0.576521      0.607717      0.639276
  83   9 3390.5113    3.6481  3.0316 12.8815 -0.0001  0.0228   0.0221   0.0621    0.0307   0.0000   442.1142       4.43537       22.3206       2.47379      -3.09505      -2.03537      0.455472      0.604229      0.680568      0.769798      0.817124      0.849470
  83  10 3598.7145    2.7806  5.4024 12.4254  0.0000  0.0380   0.0128   0.1025    0.0268   0.0000   442.5661       5.09418       22.8897       3.63740     -0.924608      0.220815      0.733832      0.996383       1.13516       1.26178       1.34558       1.41391
  84   1 1387.0872    0.1479  0.1857 10.0251  0.0000  0.0076   0.0047   0.0206    0.0149   0.0000   440.5244     -0.157722       22.1388     -0.269814      -4.04157     -0.485743      0.148111      0.203459      0.242342      0.277688      0.315249      0.324116
  84   2 1728.5736    0.3965  0.5159 10.0376  0.0000  0.0096   0.0061   0.0253    0.0250   0.0000   441.2888     -0.159053       22.1809      0.296290      -3.72119     -0.467351      0.184776      0.248827      0.277006      0.311839      0.337493      0.352910
  84   3 2010.4277    0.7554  0.9927 10.4605  0.0000  0.0130   0.0084   0.0343    0.0411   0.0000   441.9691     0.0425316       22.1121      0.514796      -3.74734      0.396382      0.245175      0.326100      0.375389      0.408160      0.444962      0.463768
  84   4 2274.3745    1.2953  1.4263 11.1681  0.0000  0.0153   0.0120   0.0423    0.0436   0.0000   442.1880      0.574875       22.3755       1.12047      -3.77073      0.508698      0.303386      0.401775      0.459313      0.501473      0.537087      0.554585
  84   5 2516.0054    2.1045  1.6838 11.9688  0.0000  0.0163   0.0172   0.0447    0.0391   0.0000   442.0045       1.73320       22.9520       1.01593      -2.72400       1.58167      0.319566      0.441589      0.489434      0.560407      0.589190      0.608697
  84   6 2748.1412    3.0989  1.5626 12.7363  0.0000  0.0153   0.0261   0.0411    0.0428   0.0000   442.9563       2.16295       22.5279      0.408455      -3.77119     -0.254007      0.300852      0.396152      0.443229      0.501123      0.544668      0.570470
  84   7 2974.0573    4.0374  1.4521 13.5236  0.0000  0.0148   0.0360   0.0407    0.0426   0.0000   442.5033       3.18844       21.8021      0.657686      -3.13971      0.124184      0.290076      0.399869      0.447047      0.504613      0.520130      0.545441
  84   8 3192.1117    4.3543  1.8675 13.4357  0.0000  0.0168   0.0337   0.0460    0.0380   0.0000   443.0734       3.73446       21.5028       2.13278      -3.83340     -0.939169      0.333845      0.444572      0.483733      0.553423      0.602400      0.631402
  84   9 3404.8550    3.5942  2.9852 12.9899  0.0000  0.0228   0.0221   0.0631    0.0296   0.0000   443.0550       5.09129       22.2910       3.12783      -3.17793      -1.67582      0.438269      0.588676      0.673936      0.739114      0.793465      0.822817
  84  10 3613.7360    2.6958  5.4797 12.5022  0.0000  0.0386   0.0126   0.1065    0.0258   0.0000   441.6603       5.65674       22.1083       1.27791      -3.39736      -2.92670      0.729049      0.979266       1.12657       1.26062       1.33518       1.39705
  85   1 1394.1491    0.1412  0.1578 10.0318  0.0000  0.0080   0.0048   0.0178    0.0146   0.0000   440.5545     -0.117651       22.0700    -0.0491870      -2.91732     -0.305193      0.153667      0.166985      0.245781      0.285198      0.240162      0.276789
  85   2 1736.2603    0.4126  0.5188 10.0610  0.0000  0.0094   0.0062   0.0254    0.0245   0.0000   441.2398     -0.282610       21.9671      0.444186      -3.44161     -0.239178      0.175109      0.241336      0.275314      0.319327      0.327314      0.344228
  85   3 2019.3670    0.7789  0.9851 10.4354  0.0000  0.0128   0.0086   0.0339    0.0429   0.0000   442.5221     -0.432763       22.2931      0.342899      -3.07002      0.779153      0.238959      0.326888      0.367097      0.411046      0.440806      0.456999
  85   4 2284.2390    1.3326  1.4704 11.2039  0.0000  0.0157   0.0121   0.0429    0.0434   0.0000   442.0667       1.28558       22.3194       1.19291      -3.43011      0.553053      0.294544      0.403924      0.450713      0.512837      0.541800      0.574068
  85   5 2526.6272    2.1426  1.7439 11.8737  0.0000  0.0166   0.0169   0.0443    0.0404   0.0000   442.7645       1.28040       22.5696      0.761514      -4.24392   -0.00619150      0.322314      0.432943      0.486067      0.545055      0.583931      0.601805
  85   6 2759.9492    3.1343  1.4990 12.9078  0.0000  0.0154   0.0270   0.0402    0.0409   0.0000   442.5222       2.10812       22.4194       1.49186      -3.15347       1.09427      0.286894      0.392699      0.439521      0.489833      0.515648      0.546101
  85   7 2986.7064    4.1487  1.5750 13.3343  0.0000  0.0151   0.0342   0.0408    0.0416   0.0000   442.9309       3.14577       22.0021       1.71007      -2.01897     -0.271050      0.292640      0.393995      0.442049      0.495281      0.538060      0.553696
  85   8 3205.5153    4.2690  1.9018 13.4187  0.0000  0.0174   0.0324   0.0457    0.0369   0.0000   443.1132       3.77545       23.5523       1.32745      -3.70900     -0.230428      0.330576      0.460330      0.510705      0.573465      0.611920      0.639407
  85   9 3419.0412    3.5057  3.2656 12.8573  0.0001  0.0243   0.0204   0.0660    0.0293   0.0000   442.2255       5.03576       21.6695       2.47506      -1.63719      0.698481      0.462045      0.628254      0.700809      0.784232      0.832875      0.876026
  85  10 3628.8314    2.6690  5.7648 12.4693 -0.0000  0.0407   0.0122   0.1109    0.0259   0.0000   442.8720       1.51823       22.6611       3.30608      -5.43602      -2.96079      0.762252       1.03387       1.17031       1.31563       1.39000       1.46573
  86   1 1401.0956    0.1561  0.1825 10.0296  0.0000  0.0073   0.0048   0.0190    0.0149   0.0000   440.7586     -0.265127       22.2530     -0.321857      -3.53784     -0.336153      0.134209      0.180918      0.204888      0.242259      0.270652      0.284506
  86   2 1743.8868    0.4167  0.5430 10.0717  0.0000  0.0099   0.0062   0.0253    0.0252   0.0000   441.4909      0.169560       21.8311      0.236145      -3.80467      0.431709      0.190254      0.257262      0.282724      0.320910      0.342387      0.370441
  86   3 2028.2501    0.7883  1.0234 10.4905  0.0000  0.0131   0.0087   0.0343    0.0435   0.0000   442.0033     0.0877436       21.8925     0.0397324      -4.33474     -0.166442      0.243863      0.331981      0.375709      0.428497      0.460636      0.474406
  86   4 2294.0591    1.3915  1.5066 11.1860  0.0000  0.0157   0.0121   0.0418    0.0434   0.0000   442.7593      0.948198       22.6249      0.733899      -3.20270      0.495026      0.297242      0.394273      0.451438      0.503188      0.550406      0.576002
  86   5 2537.2578    2.1703  1.7831 11.9913  0.0000  0.0172   0.0172   0.0462    0.0401   0.0000   442.4356       1.36486       22.9082      0.955505      -3.00463     -0.188248      0.313851      0.436086      0.474010      0.545341      0.576169      0.597345
  86   6 2771.6093    3.1826  1.6040 12.7655  0.0000  0.0156   0.0262   0.0415    0.0435   0.0000   442.7161       2.82693       22.1447     -0.332221      -3.39645      -1.32001      0.298098      0.409938      0.461708      0.513022      0.556672      0.571669
  86   7 2999.2635    4.2003  1.4997 13.4543  0.0000  0.0148   0.0357   0.0398    0.0434   0.0000   443.0804       2.32574       23.2495      0.722813      -3.75520     0.0938087      0.286247      0.385038      0.440224      0.483692      0.516052      0.555029
  86   8 3218.9150    4.2554  1.9339 13.4391  0.0000  0.0171   0.0320   0.0470    0.0361   0.0000   443.3388       3.58500       22.1932      0.990915      -2.70748      -1.03558      0.327973      0.444591      0.505262      0.549926      0.583601      0.615716
  86   9 3433.1905    3.4256  3.6667 12.7855 -0.0001  0.0263   0.0188   0.0710    0.0283   0.0000   442.2801       3.47450       23.1334       4.20528      -4.20601     -0.967198      0.488025      0.667792      0.744104      0.838970      0.880727      0.927382
  86  10 3643.7461    2.6267  6.1026 12.4025  0.0007  0.0427   0.0113   0.1155    0.0260   0.0000   441.3098       5.00663       23.2797      0.481654      -3.37133       4.25343      0.783805       1.07690       1.21167       1.37231       1.45045       1.52866
  87   1 1408.0387    0.1450  0.1691 10.0719  0.0000  0.0069   0.0047   0.0189    0.0145   0.0000   440.5265      0.254955       21.8767     0.0979116      -3.47453      0.129922      0.137665      0.179779      0.193970      0.219058      0.245473      0.288593
  87   2 1751.4278    0.4225  0.5111 10.1658  0.0000  0.0096   0.0064   0.0235    0.0248   0.0000   441.6813      0.142144       22.3561     -0.405094      -3.66645      0.343486      0.182950      0.241563      0.276080      0.301527      0.316374      0.334507
  87   3 2037.0881    0.8158  1.0224 10.5392  0.0000  0.0130   0.0088   0.0342    0.0432   0.0000   442.2422     0.0352729       21.9171      0.445940      -3.45940    -0.0157285      0.235059      0.321431      0.360128      0.401558      0.431572      0.450752
  87   4 2303.7974    1.4156  1.5881 11.1577  0.0000  0.0159   0.0120   0.0432    0.0435   0.0000   442.5595       1.18930       22.6064      0.942576      -3.47149     -0.315610      0.299939      0.403009      0.458141      0.514226      0.546810      0.572618
  87   5 2547.8326    2.2353  1.7927 12.0033  0.0000  0.0169   0.0174   0.0445    0.0403   0.0000   442.6175       1.63536       22.7135      0.110764      -3.19138      0.400155      0.318235      0.429391      0.484146      0.547607      0.580114      0.611848
  87   6 2783.3077    3.2282  1.5984 12.9775  0.0000  0.0155   0.0270   0.0428    0.0398   0.0000   442.7780       2.13583       23.4155      0.587371      -2.59188     -0.184957      0.296057      0.405003      0.443648      0.508218      0.532312      0.558174
  87   7 3011.7082    4.1969  1.5419 13.5139  0.0000  0.0151   0.0353   0.0413    0.0425   0.0000   443.1678       2.67933       22.1703       1.19281      -2.96351      0.406224      0.280145      0.391592      0.435610      0.482437      0.500538      0.529838
  87   8 3232.1312    4.2987  2.0937 13.4053  0.0000  0.0179   0.0307   0.0484    0.0351   0.0000   443.3300       3.82702       21.6807       1.89163      -2.03633     -0.382636      0.331500      0.453062      0.509320      0.566124      0.610237      0.641432
  87   9 3447.3768    3.4112  3.5611 12.8370  0.0000  0.0257   0.0189   0.0700    0.0283   0.0000   443.3517       3.89159       23.6709       3.63073      -3.70366       2.22271      0.473703      0.642681      0.736770      0.821015      0.892289      0.920913
  87  10 3658.5331    2.5570  6.0661 12.4397 -0.0003  0.0429   0.0112   0.1164    0.0257   0.0000   441.8099       4.86268       21.9021       3.10430      -4.55136      0.843396      0.788229       1.06341       1.22405       1.32064       1.43149       1.48080
  88   1 1414.9288    0.1622  0.1877 10.0601  0.0000  0.0069   0.0048   0.0186    0.0146   0.0000   440.3413     -0.144644       22.6483      0.248209      -4.01911      0.127151      0.126117      0.163331      0.197430      0.210750      0.223083      0.239111
  88   2 1758.9453    0.4356  0.5581 10.1244  0.0000  0.0096   0.0063   0.0264    0.0254   0.0000   441.1523      0.129015       22.5320     0.0665884      -3.10169     0.0243387      0.173090      0.233812      0.268858      0.295343      0.320454      0.329662
  88   3 2045.8311    0.8178  1.0581 10.5425  0.0000  0.0130   0.0087   0.0351    0.0437   0.0000   441.8868       1.06671       22.3587      0.947664      -3.92161     -0.344106      0.244999      0.327949      0.377611      0.417981      0.445443      0.473510
  88   4 2313.4726    1.4456  1.5774 11.2853  0.0000  0.0161   0.0124   0.0428    0.0428   0.0000   441.7140       1.20993       22.1313      0.969595      -2.47141     -0.916507      0.304174      0.412581      0.463388      0.524283      0.559350      0.577694
  88   5 2558.3705    2.2829  1.6370 12.2573  0.0000  0.0161   0.0188   0.0434    0.0391   0.0000   442.9997       1.15985       21.7061       1.38264      -3.12667     -0.188094      0.299048      0.406118      0.453250      0.519279      0.543627      0.583166
  88   6 2794.9408    3.3360  1.5241 12.9551  0.0000  0.0148   0.0280   0.0400    0.0429   0.0000   442.6346       1.95848       22.2390       1.43309      -3.24776      0.352723      0.284621      0.379258      0.430042      0.482535      0.504096      0.535787
  88   7 3024.1454    4.2771  1.5657 13.4848  0.0000  0.0148   0.0351   0.0409    0.0402   0.0000   442.9791       3.76520       22.5689       1.70313      -4.12069     0.0886618      0.274786      0.373509      0.420428      0.474658      0.503114      0.529808
  88   8 3245.3242    4.2243  2.1279 13.3722  0.0000  0.0180   0.0294   0.0479    0.0333   0.0000   442.8024       4.78486       22.8924       1.98070      -3.23980     -0.155319      0.331205      0.446886      0.500705      0.571764      0.611006      0.642736
  88   9 3461.3304    3.3215  3.7161 12.7880  0.0000  0.0265   0.0181   0.0730    0.0288   0.0000   441.3420       5.26513       23.3574       2.13155      -2.16356     -0.625866      0.491037      0.663257      0.748529      0.834522      0.898071      0.948054
  88  10 3673.3277    2.5072  6.4315 12.4238  0.0000  0.0455   0.0107   0.1219    0.0252   0.0000   444.0410       3.99206       22.4069       3.60899     -0.862107       1.52264      0.816419       1.10831       1.26924       1.39653       1.50094       1.55397
  89   1 1421.7275    0.1661  0.2121  9.9931  0.0000  0.0077   0.0046   0.0190    0.0149   0.0000   440.4815     -0.388623       22.2097     0.0783636      -3.21100     -0.466897      0.134331      0.198186      0.210923      0.252720      0.277724      0.282561
  89   2 1766.3623    0.4352  0.5754 10.0962  0.0000  0.0101   0.0062   0.0255    0.0261   0.0000   441.0287     0.0478879       22.3917      0.631210      -3.55106     0.0299511      0.180773      0.248893      0.280914      0.314215      0.333233      0.347915
  89   3 2054.5503    0.8631  1.0780 10.6167  0.0000  0.0130   0.0091   0.0363    0.0437   0.0000   442.2964      0.652937       22.2768      0.919980      -3.02552      0.274016      0.234240      0.328600      0.366202      0.417257      0.433719      0.459770
  89   4 2323.0372    1.4594  1.5529 11.4249  0.0000  0.0159   0.0125   0.0427    0.0387   0.0000   441.9675      0.622403       22.4701      0.587730      -2.73943     -0.192826      0.290692      0.387854      0.436236      0.483654      0.515686      0.539913
  89   5 2568.7680    2.3054  1.7434 12.1620  0.0000  0.0166   0.0181   0.0436    0.0381   0.0000   442.8431       1.74302       22.0573       1.32196      -1.65879     0.0616066      0.299940      0.401168      0.465795      0.511174      0.556848      0.578160
  89   6 2806.4376    3.3397  1.5080 13.1395  0.0000  0.0150   0.0288   0.0410    0.0404   0.0000   442.5626       2.69204       22.7943   -0.00371189      -4.43411       1.36378      0.278161      0.377704      0.434210      0.472336      0.513480      0.535629
  89   7 3036.4841    4.3283  1.6356 13.4668  0.0000  0.0151   0.0345   0.0413    0.0394   0.0000   443.1183       3.35490       21.4233       1.31919      -2.73398      -1.13765      0.289030      0.395004      0.445935      0.507887      0.533704      0.559139
  89   8 3258.4259    4.1934  2.2151 13.3112 -0.0000  0.0182   0.0288   0.0501    0.0341   0.0000   443.1701       3.81246       22.6987       1.87001      -1.85890     0.0931480      0.338935      0.463145      0.515683      0.579598      0.632957      0.667243
  89   9 3475.2389    3.2838  4.0016 12.7979 -0.0001  0.0280   0.0174   0.0781    0.0279   0.0000   442.1375       5.50609       21.9556       1.28662      -3.74466      -2.35419      0.514181      0.699572      0.783590      0.884378      0.948983      0.982941
  89  10 3688.0453    2.4512  6.8491 12.4105  0.0000  0.0484   0.0102   0.1296    0.0239   0.0000   443.7733       4.15937       23.0549       1.26609      -3.59075     -0.293425      0.856014       1.16266       1.32903       1.47123       1.57654       1.63472
  90   1 1428.5191    0.1656  0.1888 10.0412  0.0000  0.0066   0.0047   0.0184    0.0146   0.0000   440.5403     -0.401475       22.1895     0.0559867      -3.44702     -0.186685      0.118801      0.165049      0.185424      0.204082      0.211482      0.228387
  90   2 1773.6846    0.4579  0.5946 10.1867  0.0000  0.0102   0.0064   0.0256    0.0261   0.0000   441.0739     -0.244492       21.8676     -0.179934      -3.37168     -0.126375      0.181981      0.246632      0.286828      0.312331      0.335616      0.350345
  90   3 2063.2068    0.8394  1.0748 10.6984  0.0000  0.0136   0.0089   0.0347    0.0413   0.0000   442.1551     -0.108396       21.8265     -0.113780      -3.26314      0.745523      0.238178      0.315362      0.364580      0.414342      0.439009      0.462970
  90   4 2332.5266    1.4951  1.5968 11.3631  0.0000  0.0162   0.0126   0.0422    0.0423   0.0000   442.5140      0.204560       22.8973       1.44937      -2.82446      0.760402      0.290866      0.389855      0.448198      0.501397      0.546552      0.569717
  90   5 2579.1606    2.3580  1.7291 12.2852  0.0000  0.0165   0.0188   0.0444    0.0393   0.0000   442.3798       2.18200       22.3641      0.242664      -3.33378     -0.605348      0.295824      0.390834      0.442695      0.485802      0.532993      0.553095
  90   6 2817.9153    3.4249  1.5695 13.0113 -0.0001  0.0151   0.0279   0.0401    0.0416   0.0000   442.8833       2.71233       22.2737      0.990353      -3.58649      0.555480      0.277769      0.375207      0.433439      0.475367      0.510826      0.526817
  90   7 3048.7346    4.3195  1.5285 13.6149  0.0000  0.0149   0.0360   0.0402    0.0419   0.0000   443.0320       2.93082       22.5578      0.335544      -2.27852     -0.581127      0.267247      0.362077      0.397487      0.454256      0.477871      0.508084
  90   8 3271.5155    4.1124  2.2920 13.3489  0.0000  0.0188   0.0278   0.0518    0.0328   0.0000   442.9973       3.92059       21.9904       2.06196      -2.96878     -0.396703      0.334790      0.466968      0.513276      0.580612      0.618305      0.656784
  90   9 3489.1026    3.2326  3.9979 12.8353  0.0008  0.0286   0.0170   0.0775    0.0278   0.0000   443.1133       4.02477       22.7640       1.87465      -3.29347     -0.405864      0.510546      0.698294      0.789604      0.883552      0.938677      0.997169
  90  10 3702.6872    2.3709  6.7258 12.4590 -0.0000  0.0486   0.0100   0.1300    0.0235   0.0000   443.1356       5.73963       22.7582       1.19783      -4.04551     0.0581348      0.867352       1.18723       1.34488       1.49329       1.60202       1.67465
  91   0  970.0055    0.0288  0.0084 10.3732  0.0000  0.0113   0.0064   0.0076    0.0123   0.0000   437.2419     -0.144356       21.2973      0.221600      -3.00354     -0.529566      0.192849      0.299644      0.266359      0.297517      0.345219      0.335571
  91   1 1435.2544    0.1696  0.2244 10.0605  0.0000  0.0081   0.0046   0.0197    0.0150   0.0000   440.2320     -0.149372       22.2318      0.379791      -3.49070    -0.0247815      0.148229      0.192643      0.225400      0.243943      0.261934      0.273649
  91   2 1780.9753    0.4669  0.6089 10.1477  0.0000  0.0100   0.0063   0.0258    0.0268   0.0000   441.0163      0.236975       21.9752      0.728439      -3.78071      0.137790      0.182310      0.242192      0.278392      0.314190      0.336103      0.360283
  91   3 2071.8305    0.8741  1.1202 10.7488  0.0000  0.0136   0.0091   0.0365    0.0421   0.0000   441.9636      0.398951       23.2293      0.832264      -3.52313     -0.335972      0.233021      0.324438      0.359759      0.407200      0.437056      0.453099
  91   4 2341.9543    1.5210  1.6451 11.4043  0.0000  0.0162   0.0124   0.0433    0.0401   0.0000   442.0686       1.28381       22.4199       1.58215      -3.03580      -1.21658      0.288067      0.388414      0.448090      0.494419      0.531315      0.550048
  91   5 2589.4966    2.3880  1.7250 12.3426  0.0000  0.0163   0.0190   0.0447    0.0384   0.0000   442.4587       2.67983       22.4766      0.424216      -3.37349     -0.288359      0.292522      0.399565      0.452762      0.509233      0.533327      0.554410
  91   6 2829.2671    3.5042  1.5516 13.1021  0.0000  0.0150   0.0287   0.0398    0.0411   0.0000   442.4406       2.81427       22.2873       1.71977      -2.91065     -0.998419      0.271807      0.372120      0.418449      0.475604      0.500485      0.525255
  91   7 3060.9662    4.3641  1.5302 13.6695  0.0000  0.0151   0.0366   0.0396    0.0417   0.0000   442.2978       2.87013       22.7249      0.783745      -2.91918    -0.0410141      0.272179      0.379248      0.414748      0.464406      0.496945      0.529176
  91   8 3284.4662    4.0867  2.3828 13.3316 -0.0000  0.0192   0.0269   0.0516    0.0320   0.0000   442.3835       3.57395       21.0732       1.67952      -3.48215     -0.461750      0.342849      0.461652      0.530190      0.582654      0.621420      0.647601
  91   9 3502.8828    3.1912  4.4191 12.7553 -0.0013  0.0312   0.0160   0.0833    0.0285   0.0000   443.5862       5.37218       22.5278      0.610040      -3.20200     0.0468910      0.550780      0.746389      0.842666      0.948134       1.01981       1.08178
  92   1 1441.9349    0.1772  0.1985 10.0392  0.0000  0.0069   0.0047   0.0169    0.0147   0.0000   440.5095      0.135411       21.9100     -0.157728      -3.71144      0.595924      0.127928      0.168922      0.194487      0.234001      0.254060      0.274311
  92   2 1788.1992    0.4707  0.6250 10.1662  0.0000  0.0101   0.0063   0.0266    0.0268   0.0000   441.4273     -0.101713       22.4030     0.0842337      -3.04440      0.274153      0.172719      0.235547      0.271485      0.295224      0.320165      0.333580
  92   3 2080.3643    0.8843  1.0460 10.8451  0.0000  0.0129   0.0094   0.0347    0.0402   0.0000   442.1088       1.13211       22.6075       1.18603      -4.35332    -0.0508100      0.228462      0.307397      0.352401      0.395690      0.426433      0.447649
  92   4 2351.2727    1.5634  1.6493 11.4587  0.0000  0.0162   0.0127   0.0436    0.0398   0.0000   442.0856      0.877364       22.2323      0.189818      -2.99230     -0.782552      0.285893      0.383570      0.438117      0.487243      0.527019      0.546609
  92   5 2599.6923    2.4426  1.7534 12.3287  0.0000  0.0163   0.0187   0.0434    0.0368   0.0000   442.6444       2.47364       22.1005      0.746170      -2.53650     -0.478249      0.290645      0.396323      0.441315      0.514301      0.532789      0.566102
  92   6 2840.6440    3.5888  1.5686 13.1019  0.0000  0.0147   0.0289   0.0404    0.0409   0.0000   442.9485       1.40621       22.2031      0.871241      -1.53436      -1.01801      0.263641      0.352930      0.385238      0.441813      0.464375      0.492142
  92   7 3073.0502    4.3620  1.7054 13.5590  0.0000  0.0156   0.0339   0.0419    0.0385   0.0000   442.8667       2.78855       22.1538     -0.210277      -3.20067      0.636275      0.278531      0.368901      0.427874      0.476500      0.515830      0.535462
  92   8 3297.3575    4.1298  2.5252 13.1213  0.0000  0.0193   0.0256   0.0521    0.0337   0.0000   442.9127       3.55890       22.5695     0.0496987      -2.61716     -0.614950      0.353705      0.468677      0.537468      0.602643      0.636262      0.660472
  92   9 3516.7510    3.1381  4.5663 12.7580  0.0014  0.0322   0.0154   0.0864    0.0279   0.0000   442.0302       3.80916       22.3550       2.79691      -1.48707      0.739678      0.559130      0.759559      0.850776      0.960918       1.03284       1.08245
  93   1 1448.5688    0.1768  0.2374 10.0477  0.0000  0.0079   0.0046   0.0194    0.0149   0.0000   440.6103     0.0617341       22.2734      0.289962      -3.31520      0.361492      0.132201      0.185887      0.206899      0.245386      0.268189      0.292054
  93   2 1795.3628    0.4798  0.6587 10.1803  0.0000  0.0106   0.0063   0.0276    0.0279   0.0000   441.2463     -0.141626       22.2377    -0.0175117      -3.53330   -0.00590277      0.171486      0.238138      0.272769      0.301463      0.330499      0.347653
  93   3 2088.8730    0.9257  1.1432 10.7814  0.0000  0.0133   0.0093   0.0364    0.0435   0.0000   442.0043      0.269863       22.7996     0.0817588      -4.21962      0.536317      0.230451      0.307101      0.346304      0.404390      0.420037      0.441807
  93   4 2360.5334    1.5863  1.6811 11.5163  0.0000  0.0162   0.0127   0.0437    0.0380   0.0000   441.8972       1.55546       21.6111    -0.0532219      -3.17523       1.11856      0.284611      0.386439      0.429111      0.488710      0.508870      0.549092
  93   5 2609.9584    2.5304  1.7635 12.3017  0.0000  0.0159   0.0191   0.0443    0.0383   0.0000   442.8648       1.64603       22.2072       1.11482      -2.71487     -0.374227      0.277637      0.378643      0.419921      0.483034      0.517466      0.529508
  93   6 2851.8988    3.6127  1.5999 13.0903  0.0000  0.0150   0.0288   0.0400    0.0421   0.0000   442.3116       3.09956       22.4956       1.12481      -3.77105     -0.832418      0.264500      0.358031      0.395980      0.454651      0.476890      0.499631
  93   7 3085.0647    4.4387  1.6964 13.5179  0.0000  0.0152   0.0336   0.0412    0.0378   0.0000   442.8158       3.64228       23.0326       1.89429      -3.58431     -0.164902      0.264744      0.363898      0.402115      0.459639      0.494070      0.510227
  93   8 3310.2200    4.0388  2.5921 13.1853 -0.0000  0.0197   0.0247   0.0538    0.0311   0.0000   442.3245       4.17571       21.3231       1.62490      -3.99005      0.934048      0.345989      0.469269      0.530206      0.597826      0.632238      0.675734
  93   9 3530.3330    3.0600  4.6962 12.7699 -0.0012  0.0328   0.0146   0.0897    0.0274   0.0000   442.9567       6.05805       22.0394       1.43075      -1.21312      0.231903      0.572428      0.774494      0.875216      0.979348       1.05810       1.09849
  94   1 1455.1552    0.1823  0.2280 10.0207  0.0000  0.0077   0.0046   0.0188    0.0150   0.0000   440.4669     -0.133353       22.0047      0.198740      -3.72958      0.173610      0.147907      0.219101      0.242711      0.289593      0.301031      0.317194
  94   2 1802.5000    0.4940  0.6779 10.1796  0.0000  0.0106   0.0064   0.0275    0.0291   0.0000   440.9544    -0.0325637       21.8357      0.514764      -3.46486     -0.433580      0.182456      0.246560      0.273633      0.320743      0.339148      0.339575
  94   3 2097.2995    0.9199  1.1846 10.7991  0.0000  0.0137   0.0092   0.0378    0.0436   0.0000   442.1830      0.398550       21.9213     -0.846721      -2.95006     0.0846490      0.233394      0.313610      0.354793      0.403091      0.415589      0.446126
  94   4 2369.7620    1.6025  1.6775 11.5447  0.0000  0.0162   0.0128   0.0439    0.0385   0.0000   441.7810       1.07317       22.5235      0.621267      -3.96088     0.0690646      0.280685      0.374425      0.419671      0.465243      0.504051      0.523893
  94   5 2620.0939    2.5528  1.7728 12.3753  0.0000  0.0162   0.0194   0.0444    0.0385   0.0000   442.9492       1.65866       22.0994       1.00199      -3.01498      -1.45651      0.275411      0.376876      0.418832      0.470414      0.505151      0.533330
  94   6 2863.0967    3.6500  1.6182 13.0532  0.0000  0.0150   0.0282   0.0401    0.0411   0.0000   442.8151       2.19694       22.2885       1.01073      -3.31810      0.178493      0.253724      0.346625      0.403985      0.434743      0.484589      0.499027
  94   7 3097.0708    4.3845  1.7500 13.5935  0.0000  0.0155   0.0333   0.0429    0.0359   0.0000   442.7481       3.46957       21.8201      0.790450      -3.44590      0.383966      0.272453      0.369188      0.413302      0.470202      0.498583      0.516087
  94   8 3322.9773    4.0035  2.6436 13.1985  0.0000  0.0201   0.0243   0.0544    0.0307   0.0000   443.3384       4.16298       21.4529       1.49508      -2.54936      0.170124      0.347776      0.475512      0.531865      0.597727      0.649208      0.676475
  94   9 3543.9254    3.0104  4.8366 12.7450  0.0000  0.0342   0.0141   0.0920    0.0274   0.0000   443.2961       4.69610       22.3456       2.09225      -3.15074       1.03664      0.584325      0.795766      0.889366       1.00477       1.06575       1.11921
  95   1 1461.6934    0.1836  0.2318 10.0313  0.0000  0.0074   0.0046   0.0184    0.0148   0.0000   440.1394     -0.284932       22.2091    -0.0129262      -3.39777     -0.179696      0.129067      0.168253      0.201347      0.221891      0.247102      0.263258
  95   2 1809.5263    0.4978  0.6639 10.1781  0.0000  0.0103   0.0063   0.0265    0.0281   0.0000   441.0653     0.0392114       22.2476   -0.00247709      -3.01504      0.363222      0.167544      0.234108      0.255898      0.300243      0.320804      0.339660
  95   3 2105.7143    0.9500  1.2516 10.7376  0.0000  0.0139   0.0091   0.0374    0.0437   0.0000   442.0731      0.793884       22.0761     -0.213914      -2.95971      0.917866      0.238002      0.325624      0.364455      0.418263      0.451729      0.473373
  95   4 2378.8879    1.6394  1.7781 11.5769  0.0000  0.0165   0.0126   0.0462    0.0371   0.0000   442.3626     -0.516695       23.4187      0.140280      -3.51491     -0.889667      0.280795      0.382226      0.426068      0.482799      0.515256      0.534091
  95   5 2630.2204    2.6055  1.6933 12.5565  0.0000  0.0161   0.0203   0.0424    0.0375   0.0000   442.6237       1.58445       22.7121      0.994352      -2.29980      0.289388      0.270046      0.368756      0.410925      0.468686      0.490542      0.505179
  95   6 2874.2287    3.7110  1.6151 13.1471  0.0000  0.0146   0.0287   0.0401    0.0391   0.0000   442.5301       2.33072       22.8213       1.17240      -3.33759      0.538799      0.254122      0.341937      0.382909      0.443280      0.461516      0.498984
  95   7 3108.9880    4.3953  1.7062 13.6211  0.0000  0.0155   0.0336   0.0416    0.0373   0.0000   442.8654       3.22809       22.2506       1.56676      -3.40558      0.581670      0.269861      0.370499      0.407464      0.463039      0.491743      0.513848
  95   8 3335.7315    3.9001  2.7966 13.1753 -0.0001  0.0208   0.0232   0.0573    0.0305   0.0000   443.1382       4.42108       22.4521      0.266629      -3.18184      0.176131      0.357902      0.479678      0.546641      0.617442      0.656643      0.700513
  95   9 3557.3997    2.9583  5.2032 12.7782  0.0009  0.0365   0.0136   0.0988    0.0268   0.0000   442.7765       5.32040       22.9431       2.90211      -2.07733      -1.20262      0.606999      0.832963      0.951724       1.04369       1.10209       1.15569
  96   1 1468.1991    0.1928  0.2501 10.0067  0.0000  0.0076   0.0046   0.0192    0.0151   0.0000   440.3035     -0.127211       21.9685      0.319712      -3.97581     -0.120937      0.130092      0.174623      0.198414      0.209350      0.233916      0.250423
  96   2 1816.5264    0.5109  0.6740 10.1691  0.0000  0.0105   0.0064   0.0267    0.0284   0.0000   441.1073     -0.575098       21.8488     0.0652933      -3.35807      0.111374      0.168107      0.231379      0.254185      0.285501      0.309852      0.322902
  96   3 2114.0674    0.9622  1.2109 10.8594  0.0000  0.0138   0.0095   0.0383    0.0444   0.0000   442.3493      0.976268       22.6954      0.456041      -3.98978    -0.0666740      0.232558      0.308049      0.348844      0.385820      0.421282      0.450144
  96   4 2387.9244    1.6777  1.7489 11.6111  0.0000  0.0164   0.0130   0.0450    0.0367   0.0000   441.8344      0.684675       22.2458      0.687652      -4.29815      0.506451      0.275889      0.374933      0.428166      0.470512      0.507822      0.532997
  96   5 2640.2289    2.6192  1.8465 12.5089  0.0000  0.0166   0.0194   0.0454    0.0343   0.0000   442.4941       1.94184       22.2539    -0.0826288      -3.62968      0.464121      0.276242      0.380004      0.427113      0.487427      0.512586      0.532110
  96   6 2885.3229    3.7308  1.6417 13.2451  0.0001  0.0151   0.0291   0.0414    0.0375   0.0000   442.9656       2.58697       22.6261       1.75921      -3.18230     -0.121160      0.254047      0.347400      0.387797      0.439798      0.467770      0.484981
  96   7 3120.7942    4.4621  1.8279 13.5231  0.0001  0.0159   0.0324   0.0427    0.0357   0.0000   443.1254       3.37040       22.5447       1.51416      -3.27331      0.143941      0.279962      0.382672      0.431241      0.483316      0.521618      0.553869
  96   8 3348.4004    3.9444  2.9715 12.9851  0.0001  0.0216   0.0226   0.0579    0.0326   0.0000   442.8989       3.26627       21.7587       2.03775      -3.08145      0.857320      0.368937      0.505475      0.557044      0.634146      0.684883      0.722264
  96   9 3570.9340    2.8940  5.1715 12.7589 -0.0004  0.0363   0.0134   0.0994    0.0262   0.0000   443.3983       3.24808       21.5069    -0.0109760     -0.599992      0.725559      0.611054      0.820371      0.940411       1.05189       1.12493       1.18121
  97   0 1000.6118    0.0290  0.0066 10.3151  0.0000  0.0095   0.0056   0.0053    0.0119   0.0000   436.4507      0.165416       21.4358      -1.55989      -3.46859      0.335372      0.125170      0.263399      0.196858      0.227849      0.226925      0.280108
  97   1 1474.6584    0.1939  0.2869 10.0299  0.0000  0.0085   0.0045   0.0213    0.0152   0.0000   439.9213     -0.162416       22.1732     0.0893629      -3.70462      0.109479      0.137695      0.190417      0.220523      0.249095      0.275640      0.272209
  97   2 1823.4646    0.5156  0.7386 10.1995  0.0000  0.0109   0.0064   0.0290    0.0304   0.0000   441.2060     -0.185246       22.0230      0.110955      -3.30229     -0.454759      0.175183      0.239998      0.270552      0.294637      0.324399      0.351847
  97   3 2122.3455    0.9848  1.1963 10.8561  0.0000  0.0135   0.0097   0.0373    0.0465   0.0000   441.4196      0.319386       22.2229      0.815890      -2.95648     -0.174785      0.232450      0.314990      0.364463      0.409542      0.432355      0.450699
  97   4 2396.9038    1.6933  1.7903 11.6945  0.0000  0.0170   0.0132   0.0459    0.0381   0.0000   442.3428      0.591846       23.2573     0.0207417      -3.35255      -1.07001      0.283268      0.381631      0.429448      0.479317      0.515820      0.531434
  97   5 2650.2831    2.7002  1.7587 12.5340  0.0000  0.0160   0.0203   0.0431    0.0374   0.0000   442.5216       2.17990       23.0556       1.58082      -3.04585     0.0104202      0.269593      0.367434      0.414759      0.465494      0.502518      0.522211
  97   6 2896.3163    3.8784  1.5995 13.2649  0.0000  0.0147   0.0303   0.0395    0.0408   0.0000   443.0958       1.84096       22.6283      0.805431      -2.87749     -0.814140      0.250096      0.343295      0.382925      0.436102      0.456351      0.480935
  97   7 3132.6106    4.4692  1.8741 13.4183  0.0000  0.0160   0.0313   0.0420    0.0368   0.0000   442.8657       3.58948       21.7416      0.948647      -2.93583      0.503067      0.271963      0.362914      0.411498      0.454618      0.489663      0.521047
  97   8 3360.9813    3.8426  3.0018 13.1309  0.0000  0.0218   0.0219   0.0602    0.0296   0.0000   443.1019       3.90925       22.4607      0.667423      -3.42489      0.503633      0.364427      0.500316      0.559574      0.630075      0.678252      0.712397
  97   9 3584.3439    2.8381  5.3193 12.8084 -0.0007  0.0388   0.0131   0.1027    0.0258   0.0000   443.1278       5.11976       21.8010    -0.0787173      -5.36886     -0.208958      0.629268      0.875133      0.976845       1.09702       1.17872       1.23122
  98   1 1481.0455    0.1957  0.2578 10.0418  0.0000  0.0075   0.0045   0.0199    0.0150   0.0000   440.1007    0.00823967       22.0894      0.210980      -4.21350     0.0980622      0.123368      0.159689      0.191620      0.204918      0.228743      0.222225
  98   2 1830.3593    0.5272  0.7631 10.1856  0.0000  0.0109   0.0063   0.0291    0.0305   0.0000   440.8046     -0.507285       22.3396      0.419466      -3.89594     -0.150571      0.173330      0.240023      0.273847      0.311114      0.325558      0.352924
  98   3 2130.5728    0.9952  1.3633 10.8167  0.0000  0.0146   0.0090   0.0393    0.0399   0.0000   442.0789      0.459403       21.6997      0.291713      -4.60301     -0.256269      0.240449      0.322408      0.373568      0.413172      0.444711      0.460585
  98   4 2405.8589    1.7508  1.8376 11.7148  0.0000  0.0170   0.0132   0.0454    0.0368   0.0000   442.7788      0.726434       22.7197      0.832879      -2.58224     -0.219715      0.280020      0.382322      0.424254      0.478993      0.511788      0.529382
  98   5 2660.2308    2.6952  1.6966 12.6680  0.0000  0.0160   0.0210   0.0424    0.0372   0.0000   442.0689       1.99582       22.1114       1.18297      -2.93470      0.453509      0.267988      0.364639      0.408496      0.450238      0.489486      0.512203
  98   6 2907.2315    3.8952  1.5743 13.3810  0.0000  0.0147   0.0309   0.0393    0.0397   0.0000   443.0162       2.67128       22.5667       2.16977      -2.05140      -1.06271      0.248562      0.334218      0.372650      0.420800      0.443681      0.467690
  98   7 3144.2879    4.4267  1.8919 13.6037  0.0000  0.0161   0.0319   0.0445    0.0347   0.0000   442.8592       3.30745       22.0669       1.43434      -2.15072      0.309541      0.269505      0.361525      0.407120      0.464267      0.483942      0.506325
  98   8 3373.5079    3.7247  3.1216 13.1405  0.0000  0.0227   0.0210   0.0622    0.0291   0.0000   443.2480       3.61249       22.6083      0.895681      -3.64065    -0.0307682      0.377566      0.512732      0.575391      0.639395      0.696605      0.732388
  98   9 3597.7174    2.8284  5.8025 12.7929  0.0005  0.0404   0.0123   0.1102    0.0250   0.0000   443.8669       4.48720       24.0643       3.10522      -2.81760       3.79201      0.656111      0.895267       1.01325       1.13558       1.21824       1.28383
  99   1 1487.4225    0.2029  0.2791 10.0022  0.0000  0.0079   0.0045   0.0205    0.0153   0.0000   440.0296     0.0323678       22.6455     -0.366988      -3.65117      0.324147      0.123724      0.178989      0.204090      0.231800      0.231348      0.240119
  99   2 1837.2012    0.5393  0.7215 10.2804  0.0000  0.0105   0.0066   0.0274    0.0294   0.0000   440.8115     -0.313104       21.8632      0.499350      -3.60647     -0.357471      0.172161      0.228939      0.262388      0.298211      0.318605      0.334973
  99   3 2138.7578    1.0078  1.2674 10.9852  0.0000  0.0140   0.0097   0.0389    0.0417   0.0000   441.7730      0.202381       21.8989      0.562558      -3.91512     -0.346401      0.231909      0.314809      0.351184      0.406674      0.431481      0.458612
  99   4 2414.7497    1.7902  1.8240 11.6673  0.0000  0.0166   0.0131   0.0448    0.0379   0.0000   442.2999      0.493313       22.6654      0.573071      -3.66440       1.02900      0.271135      0.367611      0.424220      0.476511      0.509924      0.540223
  99   5 2670.1283    2.8019  1.7880 12.5477  0.0000  0.0161   0.0205   0.0422    0.0380   0.0000   442.3464       1.74541       22.4413      0.198985      -3.44032     -0.325069      0.267987      0.371511      0.413342      0.473552      0.499460      0.519886
  99   6 2918.1445    3.9597  1.5665 13.3901 -0.0000  0.0145   0.0309   0.0387    0.0386   0.0000   442.8651       2.91018       22.3919      0.692917      -3.14231     -0.254822      0.238533      0.327509      0.358321      0.411968      0.439203      0.456999
  99   7 3155.8981    4.3953  1.9363 13.5814  0.0000  0.0161   0.0309   0.0446    0.0330   0.0000   443.6430       2.98177       22.0623      0.778887      -1.99736    -0.0805649      0.269377      0.355351      0.407660      0.462115      0.487782      0.519285
  99   8 3386.0233    3.7187  3.3804 13.0768  0.0000  0.0241   0.0201   0.0654    0.0291   0.0000   443.1908       4.18122       22.4783       2.02130      -2.53084      -1.06791      0.384973      0.529631      0.593899      0.667667      0.721415      0.745324
  99   9 3610.9142    2.7443  5.9826 12.7812 -0.0024  0.0429   0.0117   0.1147    0.0243   0.0000   442.5923       5.60520       23.8370       2.72312      -3.07457     -0.145802      0.690783      0.935126       1.07223       1.18836       1.26769       1.34601
 100   1 1493.7209    0.2081  0.2976 10.0234  0.0000  0.0082   0.0045   0.0213    0.0156   0.0000   439.8046     -0.196625       22.5161      0.261021      -3.71489    -0.0154418      0.136895      0.193871      0.222990      0.250625      0.273126      0.283057
 100   2 1843.9930    0.5482  0.7614 10.2609  0.0000  0.0109   0.0065   0.0284    0.0304   0.0000   440.8188      0.337946       23.1018      0.454211      -3.43403     0.0878262      0.170748      0.234142      0.261732      0.299926      0.316056      0.329265
 100   3 2146.8959    1.0355  1.3283 10.9133  0.0000  0.0143   0.0094   0.0387    0.0418   0.0000   442.0654      0.772159       22.2247     0.0966039      -3.33366     -0.128754      0.228951      0.313301      0.352944      0.401887      0.426926      0.448764
 100   4 2423.5751    1.7782  1.9514 11.6964  0.0000  0.0175   0.0127   0.0477    0.0367   0.0000   442.4539       1.65008       21.9081      0.446770      -3.04689      0.446949      0.282915      0.382189      0.433232      0.492400      0.512086      0.544164
 100   5 2679.9938    2.8180  1.8973 12.5152  0.0000  0.0166   0.0200   0.0443    0.0379   0.0000   442.5586       1.57279       22.2079      0.992051      -2.67321      0.269190      0.265010      0.367080      0.404086      0.459509      0.484886      0.515305
 100   6 2928.9015    3.9527  1.6924 13.3697  0.0001  0.0149   0.0296   0.0414    0.0364   0.0000   443.1408       2.70625       22.1229      0.763310      -3.07580       1.01846      0.243622      0.326897      0.368350      0.414435      0.443505      0.470498
 100   7 3167.4866    4.3897  2.0087 13.5476  0.0000  0.0164   0.0300   0.0454    0.0331   0.0000   442.4724       3.27497       22.7449       1.37491      -3.45963     -0.295798      0.273835      0.365840      0.417952      0.479546      0.514457      0.536189
 100   8 3398.4183    3.6811  3.3732 13.0771 -0.0000  0.0242   0.0198   0.0652    0.0294   0.0000   443.5023       4.20073       22.8183       2.95397      -3.00212      -1.38818      0.394925      0.534707      0.601500      0.678692      0.721860      0.759610
 100   9 3624.0682    2.7524  6.2351 12.7119  0.0028  0.0434   0.0113   0.1173    0.0240   0.0000   443.3406       5.42188       24.3740     -0.782079      -3.07001       1.17152      0.684230      0.941586       1.06039       1.18891       1.27221       1.32874
 101   1 1500.0142    0.2132  0.2561 10.0322  0.0000  0.0073   0.0046   0.0175    0.0150   0.0000   439.9965     -0.160887       22.2221      0.135412      -3.47651     -0.184807      0.124070      0.164445      0.192560      0.223755      0.255836      0.255468
 101   2 1850.7243    0.5502  0.7862 10.2863  0.0000  0.0114   0.0065   0.0288    0.0311   0.0000   440.5688      0.131871       22.2965      0.723337      -3.26051     -0.160905      0.177880      0.240148      0.271979      0.307378      0.335977      0.341335
 101   3 2154.9584    1.0589  1.3876 10.8984  0.0000  0.0144   0.0093   0.0394    0.0405   0.0000   441.9672      0.614333       22.4404       1.38421      -3.76024     0.0312739      0.232961      0.321653      0.364806      0.418799      0.450870      0.465767
 101   4 2432.2975    1.8534  1.9174 11.7678 -0.0000  0.0172   0.0133   0.0462    0.0369   0.0000   442.6714       1.60615       22.6979      0.311880      -2.98031      0.346096      0.277011      0.380034      0.432025      0.486739      0.517751      0.545602
 101   5 2689.7741    2.8795  1.8528 12.5077  0.0000  0.0159   0.0203   0.0432    0.0387   0.0000   442.6799       1.42298       21.5964      0.723722      -4.49696      0.276826      0.256836      0.347436      0.390425      0.445949      0.463455      0.487471
 101   6 2939.6845    4.0404  1.6387 13.4053  0.0000  0.0147   0.0308   0.0400    0.0385   0.0000   442.7579       2.00699       23.0617      0.279607      -2.74372     -0.431276      0.234180      0.321965      0.355034      0.404105      0.427528      0.456465
 101   7 3178.9813    4.5001  2.0825 13.4709  0.0000  0.0166   0.0296   0.0452    0.0336   0.0000   443.4092       3.49360       22.4405      0.979113      -3.62395    -0.0942611      0.270955      0.361240      0.408944      0.462944      0.499816      0.523979
 101   8 3410.7200    3.6274  3.5178 13.0735 -0.0004  0.0252   0.0194   0.0676    0.0295   0.0000   443.4010       3.45516       23.1320       2.32018      -3.34215      0.405799      0.402271      0.547448      0.607443      0.696434      0.734361      0.775655
 101   9 3637.4396    2.6447  6.3040 12.7359 -0.0020  0.0447   0.0109   0.1218    0.0230   0.0000   443.3462       5.95829       21.2349      0.949651      -1.15689      0.794666      0.699588      0.952151       1.10257       1.23323       1.31249       1.38436
 102   0 1025.4154    0.0340  0.0084 10.2830 -0.0022  0.0106   0.0061   0.0052    0.0116   0.0000   436.8254      0.352034       22.4789     -0.366127      -3.36786      0.705106      0.181659      0.245599      0.298967      0.293737      0.285144      0.359427
 102   1 1506.2458    0.2158  0.3079 10.0370  0.0000  0.0083   0.0045   0.0205    0.0155   0.0000   439.8057   -0.00331803       22.3959     0.0798955      -3.68509      0.223204      0.133547      0.179084      0.213902      0.225554      0.250711      0.260786
 102   2 1857.4042    0.5775  0.8340 10.2736  0.0000  0.0114   0.0066   0.0300    0.0324   0.0000   440.7003     0.0307105       22.3437      0.521513      -3.48419    -0.0680206      0.174957      0.240306      0.269584      0.305273      0.329389      0.341177
 102   3 2162.9839    1.0672  1.4480 10.8724  0.0000  0.0148   0.0092   0.0403    0.0408   0.0000   441.4418      0.460381       22.2877      0.435389      -3.30113    -0.0523208      0.234425      0.319259      0.354567      0.399413      0.438293      0.451674
 102   4 2440.9849    1.8732  1.9458 11.7879  0.0000  0.0173   0.0133   0.0467    0.0365   0.0000   441.9138       1.34396       22.4592     -0.346320      -2.34534      0.394447      0.273631      0.375474      0.421446      0.482049      0.518735      0.532832
 102   5 2699.5366    2.9279  1.8410 12.6098  0.0000  0.0159   0.0205   0.0426    0.0364   0.0000   442.7339       1.90173       22.1026       1.04394      -2.89699     -0.607104      0.254285      0.345694      0.390807      0.438724      0.460096      0.491230
 102   6 2950.3729    4.1140  1.6645 13.4373  0.0000  0.0149   0.0310   0.0397    0.0382   0.0000   442.4878       3.24704       22.1956       1.81419      -4.16310    -0.0515013      0.238389      0.325479      0.365718      0.407162      0.430528      0.466317
 102   7 3190.4897    4.3980  2.1341 13.4859 -0.0002  0.0170   0.0287   0.0470    0.0327   0.0000   443.1077       3.92919       22.0590       1.15661      -3.51526       1.21502      0.266953      0.368124      0.415491      0.467345      0.496524      0.526876
 102   8 3423.0787    3.5892  3.8184 13.0979  0.0004  0.0266   0.0186   0.0733    0.0288   0.0000   442.9058       4.29825       22.4491       4.83690      -4.26733     -0.352733      0.421398      0.573255      0.652882      0.725053      0.774032      0.823911
 103   1 1512.4601    0.2148  0.3044 10.0319  0.0000  0.0083   0.0045   0.0210    0.0154   0.0000   440.0762      0.158863       21.9773      0.190049      -3.52005      0.265231      0.130480      0.179177      0.192536      0.226359      0.247208      0.266126
 103   2 1864.0671    0.5880  0.8336 10.2261  0.0000  0.0111   0.0065   0.0296    0.0330   0.0000   440.8046     0.0228005       22.5837      0.365816      -3.30561     -0.153249      0.170821      0.232988      0.265078      0.297522      0.319732      0.332537
 103   3 2170.9541    1.0836  1.4183 10.9583  0.0000  0.0146   0.0093   0.0397    0.0389   0.0000   441.7257       1.44627       22.5462      0.294225      -2.94840      0.315304      0.225860      0.307818      0.353213      0.399727      0.426092      0.455496
 103   4 2449.6521    1.8701  1.9190 11.8859  0.0000  0.0172   0.0136   0.0474    0.0356   0.0000   442.4465       1.05344       22.2247      0.681529      -3.23351      0.325513      0.270773      0.369910      0.423809      0.470495      0.501860      0.532597
 103   5 2709.2655    2.9609  1.8278 12.6617  0.0000  0.0159   0.0212   0.0427    0.0375   0.0000   442.0107       2.13152       23.7774       1.08258      -3.66404      -1.07416      0.254863      0.343732      0.391741      0.441025      0.470319      0.491108
 103   6 2961.0132    4.0933  1.6951 13.3468  0.0000  0.0146   0.0297   0.0400    0.0373   0.0000   443.0214       3.03049       22.4675      0.798202      -3.44420      0.116240      0.241787      0.322281      0.362269      0.405333      0.438856      0.479334
 103   7 3201.8723    4.4005  2.1477 13.4435  0.0000  0.0170   0.0286   0.0464    0.0337   0.0000   442.6413       3.56137       22.1677       1.16177      -3.42096      0.399522      0.268160      0.368321      0.414427      0.476866      0.496897      0.524835
 103   8 3435.2350    3.4966  3.7792 13.0880 -0.0008  0.0267   0.0183   0.0733    0.0289   0.0000   443.8743       4.68506       23.1758       1.97304      -2.96212      -1.19027      0.425313      0.571520      0.651363      0.725217      0.778232      0.803876
 104   1 1518.6073    0.2252  0.3121 10.0285  0.0000  0.0084   0.0045   0.0193    0.0156   0.0000   440.0110     -0.239021       22.4154      0.416834      -3.13665      0.338954      0.122683      0.175689      0.197799      0.230934      0.241577      0.276928
 104   2 1870.6783    0.5916  0.9196 10.2254  0.0000  0.0120   0.0065   0.0317    0.0359   0.0000   440.6215     -0.395889       22.4049      0.449428      -3.56807     -0.128921      0.186163      0.259069      0.295214      0.322358      0.359742      0.375718
 104   3 2178.9152    1.1121  1.4979 10.9873  0.0000  0.0153   0.0093   0.0408    0.0389   0.0000   441.3388      0.284015       21.7295      0.222938      -3.94943      0.915351      0.230107      0.320074      0.349902      0.396979      0.432011      0.458599
 104   4 2458.2754    1.9182  1.8655 11.9939  0.0000  0.0171   0.0139   0.0453    0.0349   0.0000   442.4219      0.863865       22.0937       1.15039      -2.56181     -0.150360      0.261024      0.357536      0.401541      0.448431      0.491248      0.519449
 104   5 2718.9602    2.9994  1.8433 12.8137 -0.0000  0.0160   0.0214   0.0438    0.0354   0.0000   442.6405       1.77444       22.7607      0.833618      -3.74795      0.801603      0.247497      0.335413      0.373766      0.427994      0.454027      0.487284
 104   6 2971.5990    4.1620  1.6683 13.4952  0.0000  0.0148   0.0310   0.0398    0.0384   0.0000   442.2020       2.68194       21.5616       1.26593      -3.65167      0.576111      0.235639      0.313369      0.365153      0.405673      0.440479      0.457756
 104   7 3213.2011    4.3950  2.1931 13.5383 -0.0000  0.0171   0.0284   0.0480    0.0318   0.0000   443.0609       3.71914       21.9046      0.434410      -2.36578     -0.962149      0.269033      0.361760      0.409848      0.461764      0.483237      0.519913
 104   8 3447.4641    3.4521  4.0089 13.1025  0.0006  0.0281   0.0174   0.0772    0.0283   0.0000   444.1121       4.19693       21.9013       1.76931      -2.56501      -1.09364      0.432477      0.587178      0.660942      0.748318      0.791267      0.839569
 105   1 1524.6944    0.2319  0.3079 10.0378  0.0017  0.0077   0.0046   0.0193    0.0157   0.0000   439.8777     0.0616490       22.3719    -0.0705729      -3.74107     -0.189685      0.122090      0.164119      0.189095      0.207087      0.225604      0.241447
 105   2 1877.2502    0.6039  0.8609 10.2690  0.0000  0.0115   0.0066   0.0291    0.0348   0.0000   440.8988    -0.0331482       21.9866   -0.00439844      -3.25398     -0.309772      0.177126      0.240653      0.262215      0.299588      0.320338      0.345765
 105   3 2186.7956    1.1092  1.5401 11.0779  0.0000  0.0156   0.0093   0.0425    0.0374   0.0000   441.8299      0.264355       22.5773     -0.296596      -2.65926      0.969744      0.237330      0.326816      0.363320      0.415089      0.442484      0.470890
 105   4 2466.7294    1.9724  2.0793 11.9036  0.0000  0.0179   0.0134   0.0486    0.0359   0.0000   442.1197       1.89027       21.9848     -0.159934      -3.40608      0.760075      0.276889      0.374345      0.421388      0.472225      0.510823      0.536569
 105   5 2728.5559    3.0143  1.9102 12.7327  0.0004  0.0164   0.0207   0.0437    0.0358   0.0000   442.9350       1.18828       21.8921      0.467620      -3.90288       1.04701      0.253037      0.347765      0.391104      0.442289      0.475460      0.498463
 105   6 2982.1313    4.3074  1.7351 13.4054  0.0001  0.0149   0.0309   0.0400    0.0394   0.0000   442.9588       3.03961       22.5888      0.461847      -2.80746     -0.648284      0.233390      0.321558      0.358414      0.404528      0.432471      0.448416
 105   7 3224.4977    4.3490  2.3595 13.5144  0.0000  0.0181   0.0271   0.0496    0.0310   0.0000   442.7224       4.27338       22.1167       1.71668      -2.88849      0.166371      0.279357      0.381796      0.427088      0.492279      0.517401      0.544952
 105   8 3459.5829    3.4327  4.2026 13.0775  0.0000  0.0292   0.0165   0.0807    0.0280   0.0000   443.1758       4.28084       23.7795       2.43834      -3.51922      0.709637      0.448331      0.610077      0.688482      0.777791      0.834983      0.882748
 106   0 1044.8151    0.0363  0.0176 10.2658 -0.0098  0.0176   0.0071   0.0093    0.0116   0.0000   436.6653      0.115942       22.1693      0.319109      -3.44192     -0.530085      0.409889      0.483968      0.391937      0.377504      0.501862      0.703621
 106   1 1530.7759    0.2247  0.3378 10.0165  0.0000  0.0082   0.0044   0.0222    0.0157   0.0000   440.1516      0.264742       22.2822     -0.161611      -3.53912      0.438788      0.125120      0.164121      0.195949      0.209973      0.227827      0.243171
 106   2 1883.7909    0.5912  0.9000 10.3406  0.0000  0.0118   0.0065   0.0313    0.0336   0.0000   440.6442      0.281106       22.3857    -0.0167618      -3.33092     -0.278197      0.177593      0.241235      0.271487      0.303317      0.326916      0.348380
 106   3 2194.5819    1.1527  1.5964 11.0280  0.0000  0.0156   0.0094   0.0425    0.0386   0.0000   442.2277      0.284610       22.0234       1.01798      -2.90822      -1.36762      0.234062      0.318755      0.355134      0.402905      0.435013      0.442506
 106   4 2475.2717    1.9901  2.0151 12.0004  0.0000  0.0178   0.0138   0.0475    0.0355   0.0000   441.7193       1.11166       22.7848      0.731451      -4.20955    -0.0802360      0.266983      0.362270      0.417470      0.460083      0.500842      0.522740
 106   5 2738.1275    3.0867  1.9355 12.7077  0.0000  0.0164   0.0207   0.0426    0.0359   0.0000   442.6733       2.05963       22.3217      0.969900      -3.54647     -0.242165      0.254389      0.338551      0.382867      0.433900      0.455044      0.481118
 106   6 2992.5823    4.2538  1.7200 13.5704  0.0000  0.0149   0.0308   0.0404    0.0355   0.0000   442.9042       2.81065       22.5390       1.03517      -3.23605      0.281383      0.231179      0.310622      0.351838      0.395133      0.424819      0.443961
 106   7 3235.7421    4.3094  2.4379 13.4579  0.0000  0.0188   0.0263   0.0497    0.0318   0.0000   443.1996       2.81055       22.9051       1.75050      -3.45963     -0.291067      0.286453      0.397993      0.441086      0.502387      0.524180      0.552982
 106   8 3471.6508    3.3486  4.1646 13.0893  0.0000  0.0292   0.0163   0.0811    0.0278   0.0000   443.2036       3.81013       22.3437       1.93223      -3.01396       1.06682      0.444516      0.604830      0.693328      0.771431      0.823263      0.869610
 107   1 1536.8029    0.2344  0.3253 10.0167  0.0000  0.0079   0.0045   0.0206    0.0159   0.0000   439.8166    -0.0227969       22.1675      0.173012      -3.86042      0.131990      0.130336      0.181782      0.204517      0.225711      0.236148      0.252116
 107   2 1890.2599    0.6216  0.9603 10.3048  0.0000  0.0121   0.0067   0.0322    0.0369   0.0000   440.3918      0.132985       22.3445      0.232226      -3.75734     -0.389984      0.182061      0.243901      0.276946      0.316070      0.337036      0.351216
 107   3 2202.3943    1.1625  1.5683 11.0582  0.0000  0.0156   0.0094   0.0420    0.0392   0.0000   441.8123      0.323060       22.8065      0.168269      -3.37381      0.399525      0.226808      0.318402      0.357527      0.398945      0.424840      0.452309
 107   4 2483.6577    1.9854  2.1062 12.0191  0.0000  0.0183   0.0135   0.0503    0.0357   0.0000   441.6146      0.437892       21.8382      0.873493      -4.03640     -0.206665      0.278043      0.377763      0.429504      0.477092      0.507763      0.543003
 107   5 2747.6395    3.1580  1.8479 12.8803  0.0000  0.0159   0.0223   0.0429    0.0364   0.0000   442.4409       2.24171       22.2715      0.858267      -3.10455     -0.396417      0.240890      0.328929      0.368960      0.418077      0.444258      0.468281
 107   6 3002.9730    4.2637  1.7542 13.5793  0.0000  0.0151   0.0304   0.0408    0.0352   0.0000   442.7765       3.05221       23.1972       1.00957      -3.71371     -0.298245      0.232616      0.310498      0.352122      0.396061      0.431082      0.463074
 107   7 3246.9247    4.2954  2.4482 13.4667  0.0000  0.0185   0.0256   0.0496    0.0304   0.0000   442.7994       3.16818       22.6406       1.62759      -2.11638      0.783591      0.287808      0.391613      0.443346      0.497831      0.527890      0.560439
 107   8 3483.7139    3.3622  4.5961 13.0932  0.0011  0.0316   0.0156   0.0872    0.0277   0.0000   443.4472       4.64796       23.1259       1.35417      -2.65965       1.77621      0.481027      0.647238      0.746263      0.823063      0.879817      0.929676
 108   1 1542.7981    0.2352  0.3418 10.0430  0.0000  0.0082   0.0044   0.0207    0.0158   0.0000   439.6871    -0.0751034       22.0949      0.427028      -3.68009     -0.436822      0.122077      0.162330      0.191420      0.213596      0.232891      0.251076
 108   2 1896.7151    0.6273  0.9031 10.3703  0.0000  0.0115   0.0067   0.0310    0.0346   0.0000   440.8644     -0.129815       22.0221    -0.0799536      -3.43168      0.387844      0.168063      0.231503      0.261615      0.297222      0.318609      0.339959
 108   3 2210.1143    1.1761  1.6529 11.1396  0.0000  0.0160   0.0093   0.0436    0.0364   0.0000   441.6752      0.837875       22.2015      0.430682      -4.11400     -0.380783      0.237306      0.324839      0.362315      0.415859      0.443367      0.463463
 108   4 2492.0136    2.0634  2.1688 12.0516  0.0000  0.0184   0.0137   0.0503    0.0354   0.0000   441.8553       1.20160       22.5339     -0.123516      -3.29743     -0.520999      0.275643      0.375070      0.426661      0.473420      0.512928      0.544705
 108   5 2757.1477    3.2009  1.8246 12.9155  0.0000  0.0155   0.0223   0.0427    0.0355   0.0000   442.8183       2.23231       22.0732      0.724598      -2.89126      0.121632      0.235448      0.323574      0.364394      0.407185      0.436031      0.454638
 108   6 3013.2598    4.3293  1.8679 13.3877  0.0000  0.0151   0.0288   0.0409    0.0353   0.0000   442.8096       2.42730       22.3688       1.47438      -4.24940      0.459290      0.228541      0.307356      0.341849      0.386702      0.412247      0.437731
 108   7 3258.0219    4.3175  2.5511 13.4354  0.0000  0.0187   0.0250   0.0513    0.0302   0.0000   443.3425       2.97960       22.3123       1.57686      -3.75739     -0.570456      0.281736      0.385316      0.432303      0.489428      0.526711      0.553132
 108   8 3495.6341    3.2001  4.6906 13.1236  0.0050  0.0334   0.0142   0.0917    0.0251   0.0000   443.4073       4.13433       22.3965      0.802078      -2.89621     -0.712348      0.495890      0.676948      0.770214      0.852792      0.926112      0.984192
 109   0 1059.1546    0.0442  0.0270 10.2645  0.0000  0.0118   0.0060   0.0117    0.0115   0.0000   437.2986     0.0902188       22.4127      -1.04838      -3.60446      0.202974      0.157547      0.209472      0.240233      0.321529      0.337914      0.384127
[truncated: 149,385 more chars]
