# Supplementary material for: Global-Mode Analysis of Full-Disk Data from the Michelson Doppler Imager and the Helioseismic and Magnetic Imager
Source: Sol Phys. 2018 Jan 31;293(2):29. doi: 10.1007/s11207-017-1201-5 (PMC6566312; doi:10.1007/s11207-017-1201-5)
Supplement: Supplementary file 2 — (TAR 362.4 MB) [file 11207_2017_1201_MOESM2_ESM.tar › HMI/hmiv72d.7624]

   0  12 1822.1773    0.3911  0.2907  9.6700  0.0000  0.0973   0.0873   0.1866    0.3554   0.0000    -0.0000       0.00000       0.00000       0.00000       0.00000       0.00000       0.00000       0.00000       0.00000       0.00000       0.00000       0.00000
   0  13 1957.4959    0.7614  0.3682  9.5977  0.0000  0.0659   0.1814   0.2672    0.5281   0.0000    -0.0000       0.00000       0.00000       0.00000       0.00000       0.00000       0.00000       0.00000       0.00000       0.00000       0.00000       0.00000
   0  14 2093.4443    0.7415  0.7410  9.4359  0.0000  0.1199   0.1127   0.3576    1.2685   0.0000    -0.0000       0.00000       0.00000       0.00000       0.00000       0.00000       0.00000       0.00000       0.00000       0.00000       0.00000       0.00000
   0  19 2764.5855    2.6255  0.7015 13.0010  0.0000  0.1392   0.4339   0.3156    0.6997   0.0000    -0.0000       0.00000       0.00000       0.00000       0.00000       0.00000       0.00000       0.00000       0.00000       0.00000       0.00000       0.00000
   1  12 1885.0291    0.4160  0.4161 10.1533  0.0000  0.0686   0.0549   0.2109    0.1664   0.0000   386.8887       54.3411       0.00000       0.00000       0.00000       0.00000       90.8405       39.2877       0.00000       0.00000       0.00000       0.00000
   1  14 2156.7454    0.9159  0.8382  9.8452  0.0000  0.0758   0.0815   0.2436    0.8094   0.0000   369.1582      -43.7478       0.00000       0.00000       0.00000       0.00000       93.6890       53.3375       0.00000       0.00000       0.00000       0.00000
   1  15 2291.8938    1.1203  1.1059  2.8739  0.0000  0.0795   0.0875   0.2996 1000.0000   0.0000   112.7239      -4.39842       0.00000       0.00000       0.00000       0.00000       106.028       52.8971       0.00000       0.00000       0.00000       0.00000
   1  18 2693.3873    2.6395  1.0884  5.9170  0.0000  0.0945   0.2233   0.2433  490.4554   0.0000   424.9089       21.4780       0.00000       0.00000       0.00000       0.00000       115.515       62.2224       0.00000       0.00000       0.00000       0.00000
   1  19 2828.2976    2.8722  1.2081 -0.1215  0.0000  0.0823   0.2066   0.3514 1000.0000   0.0000   321.9435       3.97107       0.00000       0.00000       0.00000       0.00000       90.7093       63.9128       0.00000       0.00000       0.00000       0.00000
   1  22 3233.4944    3.4097  1.3289 12.5826  0.0820  0.1319   0.3266   0.3593    0.8621   0.0000   423.8626       140.101       0.00000       0.00000       0.00000       0.00000       185.988       79.3425       0.00000       0.00000       0.00000       0.00000
   1  23 3368.7127    3.2644  2.2734  4.3092  0.0000  0.1223   0.1733   0.4842 1000.0000   0.0000   473.8385       266.098       0.00000       0.00000       0.00000       0.00000       155.466       84.9928       0.00000       0.00000       0.00000       0.00000
   1  24 3504.5351    3.0717  3.1319 -0.6493  0.0000  0.1473   0.1433   0.5376 1000.0000   0.0000   261.5090       84.5727       0.00000       0.00000       0.00000       0.00000       181.725       100.965       0.00000       0.00000       0.00000       0.00000
   2  11 1810.2232    0.4214  0.2596  9.8733  0.0000  0.0615   0.0580   0.1021    0.1247   0.0000   436.3987       41.7871      -18.2030       2.77479       0.00000       0.00000       45.9755       42.1993       20.7901       7.58827       0.00000       0.00000
   2  12 1945.8430    0.4487  0.5345 10.3425  0.0000  0.0697   0.0422   0.1493    0.1518   0.0000   436.5233      -13.1454      -40.4790      -7.08083       0.00000       0.00000       38.9438       39.9219       27.4190       10.7863       0.00000       0.00000
   2  13 2082.0588    0.7402  0.5634 10.0216  0.0000  0.0469   0.0580   0.1365    0.2405   0.0000   407.6399      -37.9275     -0.999223       13.2781       0.00000       0.00000       31.3233       26.6565       16.8253       6.61710       0.00000       0.00000
   2  14 2217.6939    0.8776  0.6741 10.3614  0.0000  0.0516   0.0623   0.1756    0.3089   0.0000   440.0653       2.31592      -6.77027       8.19904       0.00000       0.00000       35.7342       30.9608       18.5399       7.23379       0.00000       0.00000
   2  19 2889.6388    3.2953  0.8963 -1.7214  0.0000  0.0531   0.2029   0.1656 1000.0000   0.0000   492.4541       58.1540       8.73720      -10.2911       0.00000       0.00000       36.3374       33.1119       18.1726       7.64368       0.00000       0.00000
   2  22 3295.2350    3.3332  1.7892 12.0465  0.0000  0.0849   0.1731   0.2984    0.9085   0.0000   462.2835       88.3698      -4.74697       18.9169       0.00000       0.00000       58.8739       50.3923       31.4456       11.6907       0.00000       0.00000
   2  23 3430.8009    3.0034  2.4262 10.1666  0.0000  0.1021   0.1198   0.2870    2.4881   0.0000   485.8810       27.5513      -1.80004      -5.44859       0.00000       0.00000       74.3094       64.5671       32.9219       14.0375       0.00000       0.00000
   2  24 3566.9630    2.5146  3.3619 11.2101  0.0000  0.1294   0.0963   0.3814    0.5846   0.0000   593.2581       109.389       100.521       10.8840       0.00000       0.00000       90.9124       77.5848       46.8322       17.5615       0.00000       0.00000
   3  10 1729.0825    0.3803  0.0998 10.0359  0.0000  0.0390   0.0572   0.0342    0.0888   0.0000   440.0541      -1.13109       18.2130     -0.666200    -0.0746740     -0.330023       17.9836       14.8723       13.7099       7.60397       3.65881      0.917643
   3  11 1865.1297    0.3901  0.4029 10.1937  0.0000  0.0474   0.0354   0.1320    0.1157   0.0000   392.7159       41.7388       42.4691      -7.54072      -2.97742      -2.68190       22.4884       28.1807       18.0801       7.38427       5.02628       1.50033
   3  12 2001.1937    0.5606  0.4754 10.1659  0.0000  0.0523   0.0406   0.1052    0.1666   0.0000   450.2056       20.6668      -3.97967       5.51920       9.78532     -0.384858       23.6675       24.7232       18.2168       9.27747       5.10509       1.55593
   3  13 2137.7019    0.7179  0.6245 10.4239  0.0000  0.0760   0.0477   0.1209    0.2029   0.0000   403.1794     -0.513556       4.93910       10.2100       9.70751       2.09837       48.2616       45.6751       28.4054       12.7299       4.98018       1.40337
   3  14 2273.2365    1.0829  0.7812 10.1495  0.0000  0.0490   0.0615   0.1409    0.3947   0.0000   429.9177      -3.12191      -33.9883      -17.1649       5.10594       2.89949       26.2581       26.1366       16.5454       10.5295       3.89514       1.42849
   3  15 2407.7248    1.4869  0.9000 10.6032  0.0111  0.0566   0.0796   0.1502    0.4634   0.0000   382.1302       55.6825       35.9099      -14.0298      -4.12170      0.962478       29.9244       24.9182       20.9262       13.4013       5.65783       1.47007
   3  17 2676.3103    2.4094  0.7843 11.9864  0.0000  0.0523   0.1312   0.1269    0.3536   0.0000   477.9824       4.19620      -20.3163      -3.80335      -2.20472      0.730219       26.5472       24.3333       18.7439       11.1548       4.95643       1.38758
   3  19 2947.0210    3.2110  0.9397 12.3468  0.0000  0.0623   0.1780   0.1547    0.5570   0.0000   409.7108       19.5356       21.7402      -23.1156    -0.0859893      0.435600       25.4121       26.0992       19.2577       12.7846       5.52512       1.79518
   3  21 3217.7320    3.8371  1.6582  7.0294  0.0000  0.0685   0.1503   0.2078   85.8465   0.0000   449.4072       54.5168       45.8129       10.4475      -12.3932     -0.723638       35.0824       32.3682       25.0346       15.6872       6.52484       1.86260
   3  22 3353.6034    3.4811  1.9125 10.7697  0.0000  0.0729   0.1266   0.2081    1.4391   0.0000   414.1535       32.0249       2.97904       22.3213       1.02601      0.377509       38.0018       35.6640       26.3134       16.2114       6.64537       2.01196
   3  23 3489.6618    2.9456  2.9631 10.4123  0.0050  0.0950   0.0867   0.2553    0.7748   0.0000   362.9720       24.3920   -0.00406900       10.5660      -3.37259      0.439521       45.8551       43.0906       34.7839       20.5239       9.80875       2.80694
   3  25 3763.1380    2.1298  5.3916  9.4674  0.0000  0.1337   0.0485   0.3894    0.7421   0.0000   437.3523      -14.1451      -47.6438       40.3062      -3.37707      0.575738       70.0104       68.2503       48.3430       27.1215       12.3277       3.79757
   4  10 1778.0075    0.3260  0.3319 10.0442  0.0000  0.0813   0.0271   0.0789    0.0860   0.0000   409.1534       11.8017       42.7195      -8.69548      -7.36647       3.15046       24.5074       27.5820       25.1824       12.5096       7.45780       5.33246
   4  11 1914.6889    0.5222  0.3270 10.1624  0.0000  0.0338   0.0404   0.0730    0.1029   0.0000   418.5690      -22.4577       6.62931      -8.83332      -1.50978       2.01133       12.3794       12.6528       11.2900       6.67338       4.36956       1.99001
   4  12 2051.6944    0.6716  0.4429 10.0465  0.0029  0.0612   0.0427   0.0759    0.1418   0.0000   441.4127      -13.8125       11.5435       7.66462      -3.70908       3.22235       30.5665       33.8204       24.6231       12.9170       5.70856       2.94073
   4  13 2188.3540    0.8177  0.5556 10.5401  0.0000  0.0390   0.0459   0.0926    0.1838   0.0000   458.3920     -0.395757       13.0840       3.46922       1.30397       2.10865       14.0502       15.5647       12.8069       8.90853       4.94864       2.71035
   4  14 2324.2189    1.2037  0.6787 10.1145  0.0000  0.0419   0.0603   0.0956    0.4961   0.0000   448.7910       2.68739       9.75830      0.591308      0.378771      -3.76393       16.8458       16.2555       13.7989       10.6889       6.23968       2.97615
   4  16 2593.0810    2.1104  0.8558 10.6369  0.0000  0.0427   0.0964   0.1219    0.9619   0.0000   429.3824       14.6189      -11.3115       20.0140     -0.265414       1.36496       17.4500       18.9242       14.7752       10.0478       5.48705       2.73718
   4  17 2728.5880    2.5402  1.0271 11.5215  0.0000  0.0573   0.1145   0.1260    0.7570   0.0000   426.7873      -15.6909       19.2109       8.36328      -9.78767       7.26351       21.1167       22.7093       20.6683       13.1133       6.84197       4.31194
   4  18 2864.3215    3.4807  0.9757  4.0366  0.0000  0.0437   0.1563   0.1446 1000.0000   0.0000   413.9658       33.2700       1.78020      -9.03400      -1.33931       1.87752       17.9315       18.4825       15.3606       10.2715       5.69034       2.88832
   4  19 3000.2491    3.7563  1.0347 12.0815  0.0000  0.0511   0.1697   0.1278    0.8824   0.0000   427.7328       26.4025       24.9381       7.10732      -2.80763      -1.75482       19.0393       20.4397       17.7029       11.3327       7.09271       3.40064
   4  20 3136.1129    3.9043  1.0068 12.2212  0.0000  0.0512   0.1773   0.1338    0.7304   0.0000   429.2699       12.0580       17.0631       19.1313      -8.28119      -3.13538       22.5909       21.2669       17.6799       12.7301       6.93416       3.43549
   4  21 3271.9114    3.8674  1.6279  5.4155  0.0000  0.0574   0.1378   0.1658  486.6542   0.0000   417.7338       13.9681      0.400639       22.9075      -4.90676     -0.110777       22.6465       22.8597       18.8481       14.1766       8.14707       3.95175
   4  22 3408.2234    3.1177  2.1086 11.2201 -0.0124  0.0691   0.0984   0.2000    0.7966   0.0000   397.2396       55.9421       33.2033       2.05989      -7.17330      0.182911       26.6499       27.0669       22.6426       16.3266       9.82291       4.62350
   4  23 3544.7788    2.7769  3.5480 10.3241  0.0026  0.0930   0.0670   0.2429    0.6192   0.0000   500.9072       17.7229       42.2087       24.9266      -1.44305      -4.64576       36.5183       37.9340       31.4107       21.6641       12.6881       6.18551
   5  10 1823.3828    0.3502  0.3826 10.0921  0.0000  0.0397   0.0244   0.0885    0.0823   0.0000   424.3146      -29.4739       10.6538       9.06882       2.03793      -3.25799       13.2505       11.5404       10.6808       9.35746       6.63646       4.49646
   5  11 1960.5169    0.5509  0.3679  9.9764  0.0000  0.0338   0.0348   0.0635    0.1098   0.0000   445.7906      -7.50805       2.43459       5.76063      -1.22653      -4.44201       10.0767       8.77746       10.1878       7.74274       4.65771       3.39953
   5  12 2098.4377    0.6858  0.7773 10.0800  0.0000  0.0501   0.0311   0.1007    0.1589   0.0000   450.4109       10.2710       5.15236      -3.30212       1.46556       2.99135       12.4831       15.1081       14.4239       10.0172       7.81786       4.30736
   5  13 2235.3288    0.9901  0.8277 10.3177  0.0000  0.0444   0.0437   0.1052    0.2268   0.0000   438.8732      -8.31370      -22.2687       16.3831      -3.42499      -1.00455       13.1418       15.7153       14.1587       9.98816       6.18067       3.71323
   5  14 2371.0620    1.3118  0.8596 10.4650  0.0000  0.0405   0.0566   0.1164    0.3293   0.0000   429.0862       3.16320       7.82158       2.08453      -3.25767      0.778068       12.8911       12.4840       11.3684       9.90969       6.74098       4.09319
   5  15 2506.0615    1.7319  0.9236 10.4047  0.0000  0.0405   0.0700   0.1096    0.5341   0.0000   428.2223       23.4644       7.28512       18.5464      -3.17032      -5.95588       12.8480       12.7922       11.9638       10.1703       6.81907       4.65918
   5  16 2641.2364    2.1348  0.9278 11.6462  0.0000  0.0462   0.0889   0.1105    0.3490   0.0000   444.9708       44.5712       9.61870       10.3171      -1.79443       1.93218       16.8192       17.8255       15.8509       11.3222       7.24117       4.08483
   5  17 2777.3866    2.7883  0.9081 11.4665 -0.0045  0.0425   0.1131   0.1082    0.7778   0.0000   435.1941       24.1032       7.82035      -2.19584       5.79621      -2.90901       15.0890       16.9323       15.1248       10.9335       6.39299       3.93894
   5  19 3050.0488    3.8347  1.1480  9.6128  0.0009  0.0510   0.1586   0.1378   12.1438   0.0000   429.5699       21.7008       9.37767       26.5173      -7.42506      -1.41344       15.8352       16.4979       13.3640       12.2880       8.85094       5.06342
   5  20 3186.2182    3.7527  1.5121 -3.2643  0.0000  0.0542   0.1258   0.1563 1000.0000   0.0000   448.8018       4.75085       1.61900       3.39264      -7.13416      -7.42810       16.1269       17.8058       16.6628       12.4133       9.01188       5.20728
   5  24 3734.2813    2.1420  5.2912 10.0586  0.0000  0.1098   0.0408   0.3126    0.3635   0.0000   559.6535       106.399      -9.76389       12.0395       6.13850      -1.69629       32.9556       37.4352       32.9970       26.0273       16.9598       10.2851
   5  25 3871.6490    1.7555  7.3717  9.6644  0.0000  0.1383   0.0289   0.3891    0.2627   0.0000   470.5670       17.4722       20.1869       33.6927      -25.8029      -1.50178       39.4391       45.6973       39.6602       32.6084       22.3031       13.4256
   6  10 1866.0882    0.3862  0.2887 10.1468  0.0000  0.0284   0.0274   0.0672    0.0744   0.0000   435.5307       4.95994       17.9253       11.0291       3.83571     -0.288239       7.64455       8.44961       7.44271       6.66530       4.56600       3.05635
   6  11 2004.0668    0.5593  0.5364 10.0301  0.0000  0.0357   0.0284   0.0811    0.1161   0.0000   446.4920      -10.5546       16.5107       1.48250      -4.46211      -1.36624       9.03120       9.38365       9.48709       7.65536       6.23230       4.52884
   6  12 2142.4550    0.8101  0.7406  9.9107  0.0000  0.0354   0.0337   0.0924    0.1908   0.0000   432.1647       8.01810       31.6121      0.410421      -1.11068      -5.80675       9.24727       9.74462       10.2518       8.19599       5.65091       3.79741
   6  13 2279.8471    1.0173  0.7302 10.5321  0.0000  0.0371   0.0440   0.0940    0.1769   0.0000   447.6007       4.82932       8.32047      -1.74502      -7.82873      -7.56167       9.13920       10.6324       10.1145       7.72973       7.36041       4.27035
   6  14 2415.5126    1.5277  1.0709  9.9639  0.0000  0.0467   0.0567   0.1152    0.6106   0.0000   434.5493      -6.95680      -7.39154      -10.5181      -5.11941      -1.06332       11.7473       13.8265       12.5794       9.72737       7.04844       4.36931
   6  15 2551.0725    1.8002  1.0320 11.4358  0.0000  0.0455   0.0694   0.1161    0.2836   0.0000   456.6506      -12.3926      -1.35464      -15.2294       5.47928      -2.39049       13.6952       15.7095       14.7548       11.0756       7.85173       4.51354
   6  16 2687.1563    2.3656  0.9651 11.4315  0.0000  0.0379   0.0870   0.1078    0.3647   0.0000   434.2255       5.62500       19.0533      -2.25252      -14.2877      -3.61166       9.87682       11.5615       10.6248       8.21938       6.31977       4.07085
   6  17 2823.8091    3.0069  0.9406 11.4723  0.0000  0.0365   0.1094   0.1048    0.5219   0.0000   443.0344       17.4729       18.5335       9.19661       3.67909      -4.27943       10.7932       11.4124       10.7836       9.18801       5.97435       4.14644
   6  18 2960.7828    3.5702  1.0439 10.6595  0.0000  0.0395   0.1238   0.1109    1.5199   0.0000   427.8900       29.0675      -7.29066       25.0793      -14.4219      -4.20756       10.8423       12.9153       11.9327       8.82306       6.27233       4.19763
   6  19 3097.4887    3.7179  1.0130 12.5370  0.0000  0.0416   0.1376   0.1039    0.4164   0.0000   426.6132       18.8218       25.8130       6.75044     -0.649698      -2.76776       11.1631       12.5983       12.4776       9.53725       7.07164       4.32336
   6  20 3234.0796    3.6389  1.3791  7.9429  0.0000  0.0468   0.1130   0.1253   32.0216   0.0000   458.0884       16.7114      -5.23579      -3.68755       5.16459      -6.19532       13.3104       14.8535       13.0795       11.1860       8.23077       5.13163
   6  21 3371.1308    3.2941  2.0796 11.1514 -0.0002  0.0601   0.0874   0.1719    0.7766   0.0000   439.5077       58.7674      -5.20545       12.7451       2.93820      -4.74086       15.4125       17.9160       17.2945       13.3740       9.99989       6.69438
   6  22 3508.3415    2.7498  2.9583 11.0158  0.0059  0.0778   0.0634   0.2016    0.4096   0.0000   448.7359       39.5832      -1.56769      -24.4726       23.0744       5.06259       18.5391       22.9694       19.8611       17.5205       12.8136       8.62109
   6  23 3646.1319    2.3811  4.1509 10.5147  0.0000  0.0930   0.0466   0.2412    0.3409   0.0000   433.6918       35.3700      -6.13316       25.6691       18.4755      -10.8587       22.8796       28.6626       25.4153       21.7575       14.8741       9.47232
   6  24 3784.1637    1.9439  5.2548 10.5497  0.0000  0.1112   0.0363   0.2899    0.2077   0.0000   476.8794       53.6106      -15.1647       30.1379      -7.87406      -11.3361       26.8717       32.3310       29.9521       25.6417       18.3095       12.2790
   6  25 3922.2853    1.6946  7.1716  9.8806  0.0000  0.1276   0.0268   0.3591    0.2042   0.0000   332.9042       40.7292       13.9945       51.7164       7.86104      -2.03367       32.1879       38.3096       35.4067       28.5745       21.7746       14.4301
   7   9 1767.6401    0.3232  0.2910  9.9887  0.0000  0.0331   0.0218   0.0642    0.0623   0.0000   440.2388      -16.8859       7.67231      -1.65853       7.07001       3.36061       7.83456       10.0365       8.57954       7.00558       4.54943       3.12713
   7  10 1906.8121    0.4954  0.4473 10.0164  0.0000  0.0295   0.0257   0.0716    0.0912   0.0000   449.5093       2.55792       3.87445       10.9202      -8.06670     0.0931859       6.86543       7.65403       7.20587       6.87888       4.94277       3.41987
   7  11 2045.8167    0.6353  0.4713 10.2079  0.0000  0.0282   0.0307   0.0625    0.0974   0.0000   440.7024      -6.74867      -2.08618      -1.43949       1.92843      -3.96529       6.28412       6.66950       7.26852       5.96535       4.74962       3.17551
   7  12 2184.5442    0.8814  0.6335 10.3772  0.0000  0.0326   0.0373   0.0729    0.1422   0.0000   445.9977      -15.7250       8.06299       5.94718      -4.92967      -2.22871       7.09193       8.45277       7.70962       6.63163       5.69405       3.64052
   7  13 2322.1904    1.2164  0.8913 10.4395  0.0000  0.0353   0.0431   0.0955    0.2406   0.0000   435.2466       8.09650       8.66177       5.29143       4.97028       3.67158       8.23605       9.15175       8.99434       7.44552       6.11451       4.36290
   7  14 2458.1691    1.4959  1.0690 10.7121  0.0003  0.0465   0.0488   0.1019    0.2748   0.0000   445.2447      -2.00577      -3.43505       7.67992      -8.34687      0.171554       9.58955       10.0595       11.9287       9.26014       6.72832       5.06059
   7  15 2594.3183    1.9830  0.9133 11.1560  0.0000  0.0345   0.0694   0.0956    0.2976   0.0000   439.6226       20.9769       14.0536       3.61349       3.80832      -2.22291       7.67691       9.05780       9.09947       7.17870       5.93372       4.34852
   7  16 2731.2482    2.6849  0.9194 11.6014  0.0000  0.0393   0.0937   0.0938    0.3253   0.0000   435.4082       34.4165       23.6225      -2.53676       4.36482      0.575755       11.1649       12.9573       11.6844       9.09410       7.06848       4.65427
   7  17 2868.3467    3.0461  1.0792 11.2978 -0.0026  0.0367   0.0967   0.1049    0.6221   0.0000   438.7661       13.5623      -1.74362      -8.85366      -13.7143      -4.87260       8.98833       10.4944       10.1076       8.45579       6.32267       4.34323
   7  18 3005.8182    3.6733  0.8566 12.3723  0.0000  0.0350   0.1322   0.0843    0.3423   0.0000   434.6400       15.3310   -0.00728666       13.7587       2.37521       3.01082       9.01926       10.9960       10.3478       8.76745       6.00814       4.51284
   7  19 3142.8738    3.7588  1.1524 12.7412  0.0000  0.0395   0.1248   0.1126    0.3126   0.0000   450.7818       37.0788       33.3265       18.1425      -2.93224      -3.93879       9.22061       10.8066       9.82853       8.38292       7.19944       5.19738
   7  20 3280.0243    3.6676  1.4460 12.0552  0.0000  0.0459   0.1078   0.1122    0.4222   0.0000   440.4715       23.7544       15.6880      -5.44856      -10.6402       12.3755       10.0801       11.4739       10.6907       9.65692       7.63947       5.83710
   7  21 3417.6583    3.2451  2.5153  0.9668  0.0000  0.0578   0.0653   0.1433 1000.0000   0.0000   444.5045       28.4995       18.7838       27.1306      -6.93894       18.7031       13.4149       16.0972       14.8656       12.6066       9.90555       7.01511
   7  22 3555.6856    2.6451  3.1704 10.5083  0.0000  0.0708   0.0515   0.1791    0.4336   0.0000   439.0579       47.8813       15.3319       1.21570       16.8775       2.80652       16.0074       19.3650       17.9408       15.5411       11.9249       8.58902
   7  23 3693.4715    2.2206  4.8345 10.2118  0.0000  0.0943   0.0368   0.2512    0.2922   0.0000   460.6236       59.2653       17.3116      -1.37252      -7.24080     -0.490275       19.1373       24.5736       22.0639       20.3836       14.9641       10.8479
   7  24 3832.0248    1.8334  6.4219  9.6838  0.0054  0.1099   0.0276   0.3056    0.2571   0.0000   491.9450       11.5460      -45.9566      -13.8662       14.1869       3.02195       23.4214       28.9248       26.8575       23.9078       18.2597       13.1881
   7  25 3970.7168    1.5873  8.3140  9.8786  0.0000  0.1318   0.0221   0.3747    0.1518   0.0000   441.8196       64.4733       57.2719       31.7607      -34.9976      -25.6598       29.4452       34.2685       33.2763       28.8105       22.6598       16.1435
   7  27 4248.7489    1.0813 13.1159  9.9601  0.0000  0.2062   0.0156   0.6186    0.0839   0.0000   413.6583       16.3111      -5.52599       67.3893       24.9965       11.9624       45.1683       54.7930       53.2978       46.5808       34.7170       24.8027
   8   9 1806.2033    0.3680  0.3074 10.1051  0.0000  0.0221   0.0219   0.0583    0.0617   0.0000   430.8554       2.78001       14.5776     -0.559640      -2.65647       1.22130       4.08808       5.24045       5.35739       4.58436       3.50222       2.85542
   8  10 1945.9991    0.4806  0.5034 10.0670  0.0000  0.0313   0.0229   0.0771    0.0872   0.0000   440.2455       5.64770       12.9051      -7.17691      -6.51669       5.89840       5.35027       7.12293       6.52389       7.09192       4.47043       3.61390
   8  11 2086.1587    0.7083  0.6440 10.1595  0.0000  0.0338   0.0277   0.0776    0.1216   0.0000   434.7792      -3.50465       14.8671       9.48279      0.640802      -4.16555       8.16014       11.2903       11.3922       9.41861       6.91027       4.62306
   8  12 2225.1452    1.0147  0.7081 10.3527  0.0051  0.0308   0.0375   0.0769    0.1655   0.0000   441.7563       3.10648       16.8741      -4.77150      -4.38539       7.69853       6.39105       7.87482       7.50766       6.24966       5.57330       3.67512
   8  13 2362.8613    1.2940  0.9553 10.5566  0.0000  0.0347   0.0411   0.0949    0.2337   0.0000   442.7119       10.7023       15.7505       3.26354      -3.47463       8.24631       6.32578       7.85892       7.38878       6.82414       5.48477       4.25713
   8  14 2499.4831    1.7768  0.8998 10.7150  0.0000  0.0315   0.0579   0.0812    0.2995   0.0000   433.5372       22.0000       8.68950       1.04701       13.5734     -0.454549       6.24458       7.32934       7.38613       6.97867       5.13649       3.89248
   8  15 2636.1781    2.2584  0.9208 11.4595  0.0000  0.0328   0.0735   0.0912    0.2569   0.0000   426.6156       13.1867       12.9635     -0.405222      0.223552       6.86979       7.27272       9.31178       8.91384       7.86467       5.95488       4.44564
   8  16 2773.8579    2.9143  0.9316 11.4422  0.0000  0.0310   0.0911   0.0868    0.3901   0.0000   444.3304       11.8658       22.9147       14.4550       4.68859      -3.33998       6.79732       8.11524       7.83587       6.96518       5.40623       4.17210
   8  17 2911.6225    3.4076  1.0857 11.7464  0.0000  0.0348   0.1027   0.0970    0.4996   0.0000   446.8768       23.4855      -9.14684       8.30212      -1.27879      -6.83717       7.34648       8.70361       8.43111       7.29004       5.64462       4.74420
   8  18 3049.2897    3.9103  1.0924 11.3291  0.0000  0.0362   0.1134   0.0874    0.8811   0.0000   424.8570      -4.10821      -2.43326      0.199673      -1.35754      -1.25020       6.89291       8.55616       7.99482       7.45637       6.06407       4.44492
   8  19 3186.8455    3.9742  1.1982 12.5317  0.0000  0.0413   0.1160   0.1063    0.3705   0.0000   442.9352       33.3086       11.8929       7.83321      -9.79194       1.83398       9.11805       11.7449       10.4303       9.91479       7.52409       4.92989
   8  20 3324.5338    3.4459  1.6174 12.1358  0.0000  0.0460   0.0872   0.1159    0.2653   0.0000   429.0370       27.4046       4.16393       4.67319       5.93235      -3.41779       9.50864       11.3314       11.0566       9.43959       7.80268       5.97313
   8  21 3462.6751    2.9011  2.4890 11.5700  0.0000  0.0582   0.0604   0.1504    0.2140   0.0000   442.6031       72.0151      0.193966       16.8092       4.35579       18.6502       12.0013       14.3258       14.2339       12.9015       10.0208       7.29586
   8  22 3601.0639    2.4921  3.7252 10.7973  0.0000  0.0707   0.0417   0.1887    0.2144   0.0000   426.1841       64.2735       13.1619       8.68179       3.02698      -8.12037       14.2720       16.7781       16.3831       14.9412       12.0298       8.94441
   8  23 3739.7330    2.0698  4.9986 10.4393  0.0000  0.0905   0.0325   0.2338    0.2069   0.0000   442.2277      0.318631       24.6822       8.94302       11.3811      -32.4201       17.6856       21.8146       20.5222       19.2993       15.0958       11.4055
   8  24 3878.5013    1.7875  6.3799 10.3929  0.0000  0.1071   0.0262   0.2900    0.1413   0.0000   411.6362       29.9926       68.8394       20.0704      -6.33851       3.47127       20.5810       25.1314       24.6071       21.9227       17.8679       13.4869
   8  25 4017.6452    1.4658  8.5709  9.9559  0.0000  0.1292   0.0196   0.3640    0.1278   0.0000   433.0926       43.2641       59.2056       8.77032      -21.7015      -5.72965       25.1820       29.8920       30.2474       26.6441       21.9074       16.5170
   8  26 4157.0552    1.2457 11.4469  9.8590  0.0000  0.1628   0.0159   0.4761    0.0982   0.0000   406.7697      -15.3507       18.8945       22.0521       13.0866      -1.65303       31.3122       37.3970       37.3177       33.1607       27.5588       20.6823
   9   8 1702.4030    0.2707  0.2863 10.0572  0.0000  0.0229   0.0169   0.0638    0.0517   0.0000   438.5039       2.13887       15.6322      -9.54371      -4.43038     -0.437599       3.93034       5.30086       5.19362       4.42443       3.65216       2.70533
   9  10 1984.2683    0.5474  0.4501 10.0868  0.0000  0.0293   0.0258   0.0676    0.0870   0.0000   436.0118       6.72968       21.7719       5.17162      -3.81676      -2.88617       6.36306       8.18814       7.42878       6.53380       5.35971       3.69186
   9  11 2125.1038    0.7824  0.6542 10.0448  0.0000  0.0320   0.0290   0.0684    0.1344   0.0000   435.0645      -4.36047       14.4974      -3.99361      -3.63598      -8.50736       6.52143       8.74012       8.13139       7.71610       6.19501       4.44277
   9  13 2402.3171    1.5182  0.9948  9.9864  0.0000  0.0395   0.0448   0.0861    0.3549   0.0000   435.7514       21.3060       19.1612      -4.23052       5.19472      -2.54169       11.3757       13.5362       14.1203       12.3643       8.50345       6.66169
   9  14 2539.6372    1.9456  0.9459 10.5778  0.0000  0.0310   0.0572   0.0785    0.3406   0.0000   436.4884       20.8032       3.46444       2.00380       5.26466      -3.81498       5.57554       7.04061       6.68060       6.07507       5.15108       4.11202
   9  15 2677.0572    2.3255  1.1862 10.9171  0.0000  0.0339   0.0642   0.0980    0.4089   0.0000   450.2293       20.8894       13.2145      -8.44608      -3.52754       3.43636       6.36087       7.63522       7.50812       6.40859       5.90141       4.87490
   9  16 2815.2428    2.9678  0.9383 11.6121  0.0000  0.0315   0.0883   0.0793    0.3312   0.0000   429.8218       23.3268       20.4260      -2.76305      -5.19742       3.71496       6.48442       8.05030       7.83286       6.58009       5.48360       4.43696
   9  17 2953.6897    3.6499  0.9171 12.1187  0.0000  0.0315   0.1104   0.0764    0.2972   0.0000   432.2273       15.4056       7.39946       12.3619      -11.6045      0.322866       5.75450       6.61773       6.85661       6.15209       5.09025       4.23481
   9  18 3091.6900    3.9967  1.0511 12.0702  0.0000  0.0327   0.1130   0.0893    0.4114   0.0000   428.6859       34.3364       23.8707      -5.65808      -4.12398      0.771965       5.19677       6.91361       6.68791       5.76605       5.31866       3.93597
   9  19 3229.6175    3.8187  1.5441 11.6202  0.0005  0.0392   0.0897   0.1080    0.3785   0.0000   434.8086       30.1147       12.1847       2.27249      -12.8580       5.60823       7.28925       8.71674       8.54730       7.81277       6.48705       5.10669
   9  20 3367.9678    3.4006  1.9858 11.5147 -0.0004  0.0469   0.0724   0.1198    0.2886   0.0000   435.9858       41.0056       20.2804      -9.50366       6.01245      -5.08794       8.64150       10.3811       10.3122       9.22646       7.78943       6.35412
   9  21 3506.3319    2.8209  2.7120 11.3751  0.0000  0.0569   0.0528   0.1460    0.1763   0.0000   451.4952       23.3671       17.6283       9.40246      -6.78431      -6.22004       9.99117       11.8270       11.5315       10.7316       9.29341       7.37964
   9  22 3645.1816    2.4211  3.9140 10.7276 -0.0003  0.0689   0.0381   0.1804    0.1771   0.0000   440.1782       53.6161       5.36811       8.74375      -22.7034       2.90158       12.0706       14.8444       14.3133       13.3714       11.1012       9.03073
   9  23 3784.5062    1.9802  5.6394 10.3492  0.0000  0.0867   0.0269   0.2332    0.1436   0.0000   400.5328       58.4368       35.1093      -25.6071      -4.23286       5.26725       15.6751       19.1447       18.9909       17.2035       14.3725       11.3248
   9  24 3923.8077    1.6450  7.4713 10.0310  0.0001  0.1113   0.0211   0.2848    0.1297   0.0000   450.9131       46.8952      -14.6213      -19.1200       22.4587       9.94819       19.2053       23.2960       23.4472       22.1403       17.9041       14.4252
   9  27 4343.1170    0.9614 13.8098  9.9192  0.0000  0.2040   0.0130   0.5832    0.0715   0.0000   460.1841       40.6718       9.79586      -30.6475      -7.45442      -6.25522       34.6975       42.2895       43.3315       38.7029       33.4247       26.8176
  10   6 1443.4570    0.1266  0.0627 10.1043  0.0000  0.0350   0.0168   0.0230    0.0390   0.0000   437.5127      -8.03722       9.77160       2.01261      -4.89807      -2.28811       5.61050       3.41289       7.56506       7.15302       3.45698       3.36460
  10   7 1592.9036    0.2231  0.1503 10.0389  0.0000  0.0190   0.0170   0.0347    0.0432   0.0000   436.1533      -2.19694       14.3648       3.26383      0.873225      -1.02731       3.08738       3.77813       4.03901       3.02191       2.92053       2.58401
  10   8 1737.8149    0.3127  0.2748 10.0246  0.0000  0.0222   0.0176   0.0454    0.0519   0.0000   438.0915       2.37024       10.8260     -0.202518      -1.21311      -1.42235       3.66466       4.86751       4.20941       3.54557       3.57404       3.04498
  10  10 2021.4875    0.6762  0.5075  9.8728  0.0000  0.0244   0.0272   0.0573    0.1093   0.0000   441.6862      -1.73743       18.2137     0.0168431       2.89090     -0.192118       3.89678       4.29848       4.75684       4.13378       3.44331       3.12516
  10  11 2162.9659    0.8854  0.7094 10.2349  0.0000  0.0286   0.0297   0.0731    0.1433   0.0000   435.3683       5.72309       5.26547       3.72666      -1.04504       3.04572       4.51196       5.06276       5.41959       4.93431       4.29133       3.47339
  10  12 2302.7632    1.1841  1.0557  9.7672  0.0000  0.0338   0.0330   0.0855    0.3375   0.0000   441.7127       1.97800       14.3798      -4.76019       2.92515      -5.69746       5.12573       6.50671       6.46708       6.01501       5.24668       4.35149
  10  13 2440.7512    1.5341  0.9162 10.6623  0.0000  0.0286   0.0450   0.0799    0.2255   0.0000   436.7897       12.6104       16.9271       12.1116    -0.0941017      -9.20301       4.86873       5.84672       6.29768       5.84946       4.76801       3.84346
  10  14 2578.6928    2.0437  1.0689 10.2185  0.0000  0.0308   0.0539   0.0832    0.5116   0.0000   444.5808       9.75148       4.96864       4.04690       2.82918       10.6512       4.98586       5.97173       5.73609       5.50870       4.92150       4.18288
  10  15 2717.0720    2.5289  1.0651 11.4232  0.0000  0.0330   0.0693   0.0824    0.2908   0.0000   446.1139       6.24986       1.37482       1.95064      0.136665       1.92293       6.09661       7.26409       7.34296       6.96670       5.72102       4.55317
  10  16 2855.7948    3.1925  1.0136 11.1233  0.0000  0.0298   0.0865   0.0794    0.5711   0.0000   439.9533       12.9756       7.48071       1.72562       4.18318      -7.53185       5.35580       6.66769       6.89921       6.78605       5.37829       4.14244
  10  17 2994.6551    3.8140  0.9287 11.6976  0.0000  0.0273   0.1077   0.0741    0.4380   0.0000   440.3117       17.5890       12.0578      -3.37160       2.77701      -2.59204       4.48631       5.37160       5.18453       5.10896       4.57134       3.54636
  10  18 3133.0558    3.9782  1.1114 11.9888  0.0000  0.0316   0.1036   0.0841    0.4049   0.0000   444.0749       25.4155       13.3705       13.0360     -0.900247       4.86356       5.06756       6.24058       6.19573       5.63762       5.14752       4.07093
  10  19 3271.4690    3.6947  1.5951 11.4890  0.0000  0.0386   0.0821   0.1029    0.3974   0.0000   431.6656       28.2412      0.427612       5.94080      -10.9954      -10.4744       5.85239       7.12966       7.20947       6.69620       5.99385       4.84834
  10  20 3410.3146    3.2758  2.1619 11.4477  0.0000  0.0465   0.0637   0.1183    0.2361   0.0000   438.9163       35.3774       7.26772       18.2739       10.2324     -0.456181       7.32093       9.08281       9.12358       8.50781       7.40226       5.92558
  10  21 3549.3064    2.7377  3.0718 10.9705  0.0000  0.0559   0.0455   0.1469    0.1800   0.0000   439.0056       4.98747       23.8969       26.7325       16.2993      -3.62634       8.92934       10.7439       10.9075       10.3272       8.99091       7.18128
  10  22 3688.6270    2.1755  4.7493 10.9523  0.0000  0.0776   0.0314   0.2025    0.1076   0.0000   446.4405       24.2865       25.2699       8.08239       10.0194      -15.0133       12.3367       15.5308       15.3002       13.8961       12.3163       10.0858
  10  23 3828.1047    1.8628  6.1408 10.4555 -0.0008  0.0892   0.0244   0.2460    0.1140   0.0000   469.1720       52.8986       19.2847       20.6303      -3.59756      -2.01282       14.3133       17.2556       16.9674       16.5695       14.4047       11.5249
  10  24 3968.0280    1.5710  8.1094 10.0369  0.0000  0.1082   0.0185   0.3056    0.1064   0.0000   438.1180       28.2029       5.27981       37.3559      -5.34252       1.44130       17.0497       20.9788       21.1116       19.6063       17.4366       14.1799
  10  25 4107.9853    1.2813  9.7656  9.9725  0.0000  0.1306   0.0150   0.3786    0.0864   0.0000   442.3935       31.4383       46.6221       9.19904       12.8923      -14.1843       20.4046       25.7235       25.8078       24.1321       20.9781       17.0759
  10  26 4248.1285    1.0866 11.8029  9.9644  0.0000  0.1644   0.0136   0.4666    0.0751   0.0000   411.8824       15.9242       17.2651       15.6742      -28.4518      -4.66086       24.6456       31.3360       31.6850       29.8685       25.6591       20.5554
  10  27 4388.3725    0.9229 14.7729  9.9495  0.0000  0.2115   0.0118   0.6061    0.0641   0.0000   391.7964       44.1967       28.6327       28.1511       23.0569       12.6041       30.9637       40.2407       40.0277       38.4788       32.3334       26.8612
  10  28 4528.8552    0.7522 17.2990  9.9347 -0.0019  0.2737   0.0096   0.7591    0.0525   0.0000   455.7964       42.0880       87.7362      0.707333      -27.4855       27.2291       41.2933       51.0641       52.5738       48.7449       42.4712       35.8101
  11   7 1627.1120    0.1996  0.1449 10.0337  0.0000  0.0147   0.0156   0.0394    0.0411   0.0000   438.6030      -4.87380       15.2307      -1.55963      -2.43624      0.500664       2.05408       2.28456       2.74458       2.79525       2.24130       1.66366
  11   8 1772.1977    0.3359  0.2738 10.0557  0.0000  0.0320   0.0189   0.0438    0.0520   0.0000   436.8868      -4.82275       9.77939       1.94961      -6.28514     -0.968290       5.96064       8.20683       7.47565       7.19980       5.41268       4.35337
  11   9 1915.4135    0.4993  0.3851 10.0737  0.0000  0.0208   0.0221   0.0500    0.0664   0.0000   435.3170     -0.275145       15.5133       3.32624      -2.96459       1.53502       3.32819       3.98095       3.82612       3.64298       3.12726       2.87545
  11  10 2057.9245    0.6576  0.6811 10.0202  0.0000  0.0270   0.0223   0.0679    0.1062   0.0000   429.1413      -7.09696       19.2423      -1.59800     -0.589457     -0.695821       3.95977       4.77908       4.82757       4.52368       4.09880       3.36773
  11  11 2199.7968    0.9423  0.7017 10.2814  0.0000  0.0261   0.0320   0.0682    0.1296   0.0000   436.9805      0.725826       17.0646       2.29517      -7.18326     -0.454006       3.62765       4.81119       4.76411       4.70927       3.70804       3.23129
  11  12 2340.0176    1.2531  0.8021 10.7445  0.0000  0.0288   0.0382   0.0709    0.1754   0.0000   437.6278       11.3397       8.91387       2.23875      -10.4068       1.96645       4.54096       5.29471       5.22395       5.17337       4.64297       3.80477
  11  13 2478.5652    1.6341  1.0097 10.8826  0.0000  0.0310   0.0451   0.0806    0.2492   0.0000   438.4438       5.82355       15.1252       6.66096      -3.01232      -1.82523       4.46768       5.15365       5.60106       5.36084       4.50603       3.85660
  11  14 2616.9428    2.0882  1.1117 11.2788  0.0000  0.0321   0.0541   0.0837    0.2619   0.0000   440.9655       6.03238       9.07337       9.71175     -0.750303       1.89999       4.73620       5.72743       5.96108       5.78441       5.08736       4.14282
  11  15 2756.2573    2.6664  0.9642 12.0100  0.0000  0.0296   0.0736   0.0788    0.2019   0.0000   442.7645       10.1037       3.31124       8.88983       5.25287      -2.88380       4.29854       5.11874       4.85981       5.11795       4.63786       3.75322
  11  16 2895.4545    3.2079  1.0254 11.8126  0.0000  0.0282   0.0848   0.0780    0.3013   0.0000   436.7402       17.0326       18.6809       14.6490    -0.0495030     -0.151693       4.21781       5.01340       5.36755       4.76492       4.54530       3.61605
  11  17 3034.6300    3.9769  1.0346 11.5593  0.0000  0.0295   0.1009   0.0725    0.5082   0.0000   440.4974       11.6896       23.5110      -4.10315      -5.17370       6.64033       4.38820       5.32235       5.63405       5.03228       4.46400       3.97199
  11  18 3173.6715    3.8307  1.1513 12.4559  0.0000  0.0325   0.0986   0.0837    0.2848   0.0000   429.4474       22.9037       2.45621       3.75153      -5.11984       3.10950       4.62795       5.63398       5.76097       5.79628       4.85039       4.30872
  11  19 3312.5817    3.5501  1.6242 11.5624  0.0000  0.0383   0.0747   0.0920    0.2911   0.0000   433.3575       19.4347       19.6051       2.87915      -8.48710     -0.659528       6.12437       7.30910       7.57545       7.25674       6.62424       5.26963
  11  20 3451.7811    3.0674  2.5696 11.2883  0.0000  0.0506   0.0540   0.1203    0.1941   0.0000   442.4730       28.8795       8.85651      -5.34929      -3.42280       9.82715       7.37276       8.79974       8.77836       8.65334       7.90386       6.35358
  11  21 3591.3039    2.5441  3.5836 10.8249  0.0000  0.0592   0.0378   0.1566    0.1507   0.0000   451.8246       17.0057       15.3178       3.64101       3.43577      -2.64997       8.62783       10.1573       10.2517       10.2227       9.08121       7.49672
  11  22 3731.0301    2.1390  5.1106 10.4875  0.0000  0.0742   0.0280   0.1949    0.1264   0.0000   450.8736       16.7292       1.90891       6.12504      -7.18252      -9.94034       11.0442       13.5040       13.5031       12.9236       11.4486       9.86684
  11  23 3870.8829    1.8001  6.9072 10.1839  0.0000  0.0928   0.0212   0.2527    0.1154   0.0000   447.3591       29.1107       32.1746       6.28518       14.3488      -9.24344       13.0267       17.1332       16.2061       15.9480       14.0557       11.9817
  11  24 4010.9718    1.4604  8.1955 10.0753  0.0000  0.1087   0.0169   0.2987    0.0949   0.0000   427.2719       6.30908       19.4594       4.51706      -11.3411      -9.70734       14.8991       19.4929       19.7333       18.9364       16.6262       13.5965
  11  25 4151.6679    1.2302 10.9019 10.0389  0.0000  0.1365   0.0140   0.3956    0.0734   0.0000   435.7043       54.9202      -6.05148      -32.6838       25.9083       16.3595       19.5914       23.8073       24.3617       23.8133       20.5747       17.8581
  11  26 4292.5369    1.0482 13.4658 10.0108  0.0000  0.1773   0.0125   0.5155    0.0654   0.0000   473.9164      -23.5870     -0.767976       27.3081       1.65304       8.99983       24.1253       31.4962       32.1304       30.2836       26.7698       22.0766
  11  28 4573.7370    0.7166 18.7408  9.9123 -0.0020  0.2812   0.0086   0.7741    0.0481   0.0000   454.5855      -20.9590       23.7692       3.02260       34.4702       15.5909       38.0718       48.1977       49.6306       47.6463       41.5463       35.2837
  12   8 1805.8022    0.3864  0.3795  9.9874  0.0000  0.0234   0.0168   0.0498    0.0563   0.0000   435.4839       1.39454       13.1910     -0.578778      -4.31623      -2.36961       3.60534       4.78866       4.85664       4.64006       4.23336       3.38120
  12   9 1949.9527    0.5183  0.4127 10.0458  0.0000  0.0225   0.0211   0.0516    0.0680   0.0000   437.5483       2.95785       11.5446       1.28628       1.97514       1.76173       4.00449       4.94531       4.85780       4.30620       3.49108       2.78786
  12  10 2093.6492    0.7502  0.5339 10.1800  0.0000  0.0217   0.0255   0.0518    0.0905   0.0000   437.6719      -1.52020       12.0265     -0.110072      -3.10041       1.96052       2.97649       3.81705       3.88782       3.74315       3.12001       2.87549
  12  11 2235.8569    0.9667  0.7505 10.5438  0.0000  0.0266   0.0290   0.0647    0.1181   0.0000   437.5412      -2.53289       4.04444      -5.21253      -1.67821      -1.31925       3.48041       4.06038       4.29915       4.20020       3.79832       3.22819
  12  12 2376.3440    1.2734  1.0240 10.5733  0.0000  0.0302   0.0343   0.0847    0.2078   0.0000   448.2008       1.49466       6.61699       8.18742       6.11847       1.66854       4.11325       5.41576       5.32936       5.13836       4.55127       3.95136
  12  13 2515.4784    1.7791  1.0422 10.3754  0.0000  0.0290   0.0459   0.0782    0.4102   0.0000   430.0645       12.5959       7.53763      0.110490      -2.95890       4.29254       3.70697       4.53511       4.56624       4.82269       4.07543       3.55766
  12  14 2654.6695    2.2938  1.1011 11.0618  0.0000  0.0294   0.0574   0.0817    0.3765   0.0000   437.6682       9.03926       9.64291      -2.04610       6.13745     -0.642138       4.01328       4.84973       5.29991       5.14575       4.62697       3.61309
  12  15 2794.5961    2.8539  0.9636 11.7020  0.0000  0.0278   0.0745   0.0702    0.2871   0.0000   438.7044       10.1551       12.9971       3.81867      0.638949      -3.42299       3.79547       4.58788       4.68821       4.80106       4.09231       3.45144
  12  16 2934.4576    3.6202  0.8610 11.7516  0.0000  0.0243   0.0953   0.0642    0.3215   0.0000   437.1959       4.44310       8.70992       10.9455       2.48686      -9.17799       3.30761       4.15699       4.26091       4.33795       3.69227       3.07357
  12  17 3073.9393    3.9321  1.0394 12.0877  0.0000  0.0281   0.0993   0.0730    0.3434   0.0000   433.7639       13.1889       11.4164      -1.73923     -0.905262      -10.0421       3.83297       4.82836       4.86791       4.88585       4.44332       3.63938
  12  18 3213.3833    3.8305  1.3767 12.1846  0.0000  0.0341   0.0853   0.0850    0.2558   0.0000   439.7060       22.2960       11.6401      0.522555     -0.596557      -5.03210       4.73646       5.71775       5.54479       5.50190       5.02792       4.42320
  12  19 3352.8090    3.3933  1.8965 11.8573  0.0000  0.0397   0.0646   0.1047    0.1880   0.0000   449.5107       17.8307       10.3758       4.07914      -4.89280      -4.80299       5.44293       6.77263       7.13193       6.54434       5.97668       5.02942
  12  20 3492.5563    2.9067  2.6104 11.3175  0.0000  0.0460   0.0467   0.1246    0.1440   0.0000   444.5210       28.2793       18.5983     -0.827736      0.694038      0.952398       6.21637       7.62405       7.92577       7.51461       7.10805       5.83058
  12  21 3632.5683    2.3817  4.1657 10.7354  0.0000  0.0628   0.0315   0.1616    0.1206   0.0000   429.5417       17.5747       9.92276       4.32307      -7.75302       3.34141       8.02816       10.1890       10.4734       10.1448       9.26571       7.67933
  12  22 3772.7928    1.9785  5.6268 10.5496  0.0000  0.0764   0.0242   0.2057    0.1008   0.0000   438.8606       16.4014       2.75786     -0.730401      -1.74000       13.1224       9.92038       12.4157       12.9985       12.6711       11.3561       9.52567
  12  23 3913.0069    1.6440  7.4742 10.4195  0.0000  0.0960   0.0190   0.2634    0.0853   0.0000   445.1769       32.5452       18.9863       6.91734      0.759083       6.19002       12.7631       15.8974       16.7048       16.0748       14.5316       12.3420
  12  24 4053.5055    1.4291  9.3944  9.9310  0.0000  0.1105   0.0154   0.3130    0.0943   0.0000   416.1592       82.4798      -8.88124      -4.55497       2.02325      -18.2604       14.6960       18.0540       18.5079       18.3513       16.5095       14.0748
  12  25 4194.3915    1.1128 10.8744 10.1960  0.0000  0.1439   0.0135   0.4125    0.0650   0.0000   456.0579       46.6889       9.78231       10.4962      -5.64678     -0.316254       17.9291       23.7819       23.7912       23.0136       20.9400       17.8692
  12  26 4335.6791    0.9769 13.1230  9.9825  0.0017  0.1697   0.0115   0.4896    0.0634   0.0000   481.3412       51.4990       9.88171       27.6352      -13.2046      -27.6204       21.4351       27.3114       28.2637       27.3065       24.7075       20.8285
  12  27 4476.3071    0.7890 16.9480  9.9650  0.0042  0.2384   0.0091   0.6694    0.0506   0.0000   434.1437       7.17982       8.87985       46.9071       40.3442      -20.7180       29.5074       37.0466       39.1991       38.0258       34.6622       28.7636
  12  28 4618.4628    0.6640 19.2858  9.9272 -0.0041  0.2970   0.0078   0.7911    0.0429   0.0000   458.6036       77.1942       27.3179      -9.99071      -29.6070      -4.73205       37.5435       47.7435       48.9568       48.3456       43.5668       36.8088
  13   6 1541.1313    0.1770  0.1212  9.9770  0.0000  0.0149   0.0143   0.0333    0.0368   0.0000   437.8720      -1.81809       12.1865      0.653128      -1.88584    -0.0194389       1.81741       1.98229       2.22624       2.12026       1.98030       2.09087
  13   7 1692.3669    0.2958  0.2751  9.9987  0.0000  0.0188   0.0150   0.0445    0.0443   0.0000   435.7678       2.13524       8.96901       1.10654      -1.93340     -0.776660       2.86988       3.76720       4.03394       3.92049       3.11353       2.83342
  13   8 1838.6640    0.4083  0.3086 10.0869  0.0000  0.0276   0.0179   0.0384    0.0532   0.0000   431.1525       3.50385       14.2378      -1.31504      -2.22363     -0.974381       4.86507       6.77579       7.01399       6.15156       4.87269       3.50674
  13   9 1983.7762    0.5924  0.5089 10.0417  0.0000  0.0201   0.0210   0.0572    0.0741   0.0000   432.7695       5.83580       10.3130       4.55867      -1.04581      -2.46778       2.35793       2.99126       3.28002       2.97277       2.77133       2.34680
  13  10 2128.5053    0.7918  0.6643 10.1103  0.0000  0.0239   0.0245   0.0627    0.1051   0.0000   440.1860      -2.09534       11.2905      -1.29819      -3.08610       4.17855       2.77733       3.39414       3.52867       3.44205       3.13533       2.86935
  13  11 2271.1722    1.1250  0.8840 10.0569  0.0000  0.0258   0.0302   0.0725    0.1653   0.0000   433.5002      0.991915       15.3974       3.75408       7.50853      0.172443       3.09821       4.02535       4.06846       4.11674       3.59893       3.13416
  13  12 2411.8777    1.5049  0.9157 10.8077  0.0000  0.0288   0.0387   0.0682    0.1857   0.0000   437.1964      -4.62235       16.5471      0.752007      -5.03682       4.26101       3.94824       4.88797       4.85787       4.77139       4.40072       3.68158
  13  13 2551.7499    1.8682  1.1173 10.7003  0.0000  0.0295   0.0452   0.0786    0.3367   0.0000   438.1877       1.75066       15.0875       7.39429      -7.61171       3.61016       3.65311       4.43696       4.37247       4.72921       4.21309       3.64049
  13  14 2691.7035    2.4604  1.0191 10.8916  0.0000  0.0279   0.0601   0.0693    0.4557   0.0000   437.1623       2.68791       14.9184      -1.02970      0.340075       1.20343       3.60513       4.38608       4.23209       4.54238       3.93805       3.49398
  13  15 2832.2532    3.1096  1.0775 10.3948  0.0000  0.0278   0.0732   0.0731    1.1812   0.0000   436.7220       18.1235       10.3133      -2.26582      -4.11366      0.443987       3.41430       4.21281       4.29886       4.46707       3.89740       3.67199
  13  16 2972.7066    3.6464  1.0082 11.7700  0.0000  0.0278   0.0884   0.0663    0.4122   0.0000   432.1813       13.7492       13.9106      -1.03974      -2.22575       3.83259       3.55188       4.48582       4.49228       4.24965       4.01399       3.59665
  13  17 3112.5905    3.8958  1.1880 11.7602  0.0000  0.0306   0.0886   0.0736    0.4576   0.0000   434.0995       10.6012       11.3272       14.6710      -2.61792      -3.37984       3.84213       5.11292       5.06015       5.19996       4.59198       3.93928
  13  18 3252.4919    3.7714  1.4328 12.0097  0.0000  0.0339   0.0780   0.0841    0.2692   0.0000   435.9784       26.0904       2.69133      -2.93635      -5.16716       5.39863       4.42682       5.71198       5.71718       5.57056       5.11231       4.30187
  13  19 3392.4800    3.2103  2.1109 11.5740  0.0000  0.0412   0.0565   0.1021    0.1822   0.0000   438.5303       19.4751       6.78555       15.5476       7.06878     -0.381354       5.31457       6.10976       6.44854       6.23276       6.01496       5.08193
  13  20 3532.7045    2.6514  3.1340 11.0838  0.0000  0.0507   0.0383   0.1300    0.1283   0.0000   425.3952       20.8721       3.27839       11.9418     -0.983586      -4.33824       6.47734       7.76047       8.01067       7.90254       7.26189       6.34039
  13  21 3673.2088    2.2794  4.2549 10.6773  0.0000  0.0618   0.0289   0.1578    0.1135   0.0000   433.2950       37.1716       12.6866       6.01869       3.72266      -3.24544       7.38736       9.83979       9.59851       9.74555       9.08090       7.64153
  13  23 3954.6814    1.5731  8.1056 10.3088  0.0000  0.0982   0.0174   0.2753    0.0845   0.0000   435.9903       21.2562       7.08190      -14.2610      -4.08636       9.29104       11.7802       15.1152       15.6060       15.4108       14.2575       12.1256
  13  24 4095.9215    1.3330  9.5728 10.1087  0.0000  0.1152   0.0143   0.3196    0.0762   0.0000   464.3080       36.6352       3.59324       25.6569      -1.49045      -16.5530       13.3985       17.4731       17.8828       17.8558       16.0447       14.1293
  13  27 4519.6659    0.7497 17.5369  9.9493  0.0009  0.2419   0.0081   0.6703    0.0454   0.0000   480.1825       66.0006      -49.2217      -36.2417       49.4321       2.65346       28.3735       36.0076       37.8589       37.0598       33.6824       29.6441
  13  28 4661.3733    0.6267 19.9018  9.9141  0.0018  0.3056   0.0072   0.8009    0.0387   0.0000   424.2443       82.1932      -16.8868       20.9499       27.3336      -10.6278       35.3162       44.5498       47.6062       46.5727       42.2306       37.2765
  14   5 1411.7458    0.1236  0.0856  9.9577  0.0000  0.0179   0.0132   0.0313    0.0336   0.0000   437.0382      -1.14799       13.6507       2.56965      -1.52926      -1.10991       3.44332       4.12985       3.93177       3.18369       3.35308       4.36901
  14   7 1723.4942    0.2942  0.2628 10.0524  0.0000  0.0202   0.0155   0.0474    0.0433   0.0000   438.2290     -0.782610       12.6171     -0.973302       5.60830      0.576799       3.29993       4.05765       5.88203       4.35940       4.52718       4.94361
  14   8 1870.8260    0.4217  0.4163 10.0267  0.0000  0.0221   0.0162   0.0474    0.0572   0.0000   435.9212       4.74304       13.6287      -3.26175      -1.87181      -1.74770       2.25703       2.72918       3.42635       2.90212       2.85523       2.58301
  14   9 2017.0320    0.6370  0.5071 10.1404  0.0000  0.0197   0.0212   0.0506    0.0765   0.0000   437.5775      -2.34124       10.2701       4.32521      -1.28743       3.72577       2.08349       2.67007       2.74622       2.65309       2.59640       2.17027
  14  10 2162.5327    0.8416  0.7048 10.2523  0.0000  0.0247   0.0241   0.0594    0.1075   0.0000   435.8443      -1.77653       14.7678      -2.32354      -5.79307     -0.521506       2.68306       3.60401       3.68050       3.96373       3.60288       2.96806
  14  11 2305.7147    1.1489  0.8888 10.3251  0.0000  0.0273   0.0285   0.0627    0.1477   0.0000   446.0059       3.35441       15.2134       2.38984      0.799620      -1.83013       2.97743       4.01860       4.12861       4.38168       3.96839       3.28488
  14  12 2446.7404    1.5906  1.0729 10.6490  0.0000  0.0276   0.0367   0.0719    0.1952   0.0000   440.5214       2.73233       12.8527      -1.90886      -2.66273       7.13778       3.22245       3.81243       4.24299       4.01688       3.73597       3.50489
  14  13 2587.3687    2.1529  0.9067 10.9186  0.0000  0.0252   0.0519   0.0577    0.2559   0.0000   438.3576       2.64823       7.62331       3.74265     -0.730822      -1.08317       2.91461       3.64470       3.69603       3.90513       3.48638       3.10515
  14  14 2728.2505    2.5903  0.9200 11.8109  0.0000  0.0270   0.0654   0.0647    0.2251   0.0000   439.0297       7.18455       11.2112       4.27096      -1.18332     -0.195894       3.59773       4.53938       4.93820       4.80731       4.07695       3.39483
  14  15 2869.3104    3.1818  1.1332 11.6497  0.0000  0.0291   0.0739   0.0743    0.4446   0.0000   435.6202       10.8680       12.2084       1.59982       1.58844       3.35920       3.48274       4.17773       4.67397       4.55442       4.29367       3.57554
  14  16 3010.2433    3.7491  1.0892 12.1508  0.0000  0.0284   0.0877   0.0718    0.3684   0.0000   445.0127       9.76421       13.6359       11.5837      -3.20733      -9.35852       3.11485       4.00465       4.24124       4.20451       4.02034       3.58152
  14  17 3150.7299    3.8419  1.2097 12.6064  0.0000  0.0294   0.0898   0.0840    0.2771   0.0000   435.2744       19.1469       7.29014      -1.78758       5.65669      -5.30128       3.59179       4.10129       4.47362       4.62908       4.16602       3.77330
  14  18 3291.0056    3.5983  1.7226 11.7257  0.0000  0.0354   0.0665   0.0902    0.2627   0.0000   438.1746       20.7058       6.19478       1.18843      -10.6001      -5.81422       4.22444       5.20209       5.20801       5.23732       4.98140       4.46832
  14  19 3431.7142    3.1454  2.2282 11.8562  0.0000  0.0408   0.0532   0.1096    0.1464   0.0000   446.2279       19.7711       18.8628       13.0174       4.18778      -5.83206       4.78576       5.90149       5.97081       6.12643       5.59137       4.93668
  14  20 3572.2948    2.6678  3.5204 10.8870  0.0000  0.0521   0.0351   0.1332    0.1354   0.0000   430.5940       8.76163       13.5051      -1.23569       12.1652       3.28267       6.11967       7.31103       7.76807       7.75939       7.22486       6.42793
  14  21 3713.2037    2.1768  4.7387 10.7371  0.0000  0.0638   0.0262   0.1665    0.1001   0.0000   436.8492       27.9078       22.3459       12.9710       8.31835      0.262822       7.37742       9.44011       9.57973       9.72533       9.00835       7.95899
  14  22 3854.4383    1.7962  6.5980 10.4277  0.0000  0.0790   0.0195   0.2202    0.0871   0.0000   437.1287       31.8927      -7.66796       2.32693       3.18310       1.75423       9.05324       11.4875       12.1910       12.0337       11.1065       9.78160
  14  23 3995.5494    1.4939  8.6680 10.2417  0.0000  0.1004   0.0158   0.2839    0.0798   0.0000   450.6051       47.4009       9.76810      -14.5822       3.65259       12.8303       10.9618       14.1177       14.7645       14.8997       13.4558       12.1384
  14  24 4136.9008    1.2493 10.1111 10.1751  0.0000  0.1170   0.0134   0.3387    0.0682   0.0000   445.9200       37.5824       25.0214      -22.2674       3.87070       35.0901       13.2703       16.9078       17.4160       17.5363       16.1220       14.3762
  14  25 4278.1686    1.0271 12.9587 10.1574  0.0000  0.1588   0.0114   0.4524    0.0559   0.0000   415.3873       47.5382     -0.801804       16.6525      -9.10929      -5.23984       17.3822       22.5537       23.3188       23.3247       21.5678       19.0894
  14  26 4420.4439    0.8887 15.9773 10.0447  0.0000  0.1987   0.0089   0.5537    0.0462   0.0000   439.9009       67.1642       24.8874       11.4809      -11.3897      -15.2517       21.5340       27.6736       29.5749       28.5371       26.6157       23.7989
  14  27 4562.2156    0.7423 18.2536  9.9306  0.0000  0.2423   0.0076   0.6608    0.0418   0.0000   447.1281      -31.4930      -10.4517      -13.9644       26.9127      -9.40102       26.0524       33.8022       34.3989       34.9811       32.1887       28.4539
  15   6 1601.0319    0.2324  0.1292 10.0344  0.0000  0.0115   0.0165   0.0291    0.0351   0.0000   436.1073      -1.51324       15.5060      -1.02851     -0.910596       1.17191       1.30380       1.47326       1.94636       1.58174       1.67215       1.64796
  15   7 1753.7867    0.3417  0.2721 10.0337  0.0000  0.0148   0.0161   0.0429    0.0450   0.0000   440.5223       1.97405       13.9647      0.967416      -2.10617       5.25011       1.76053       2.13538       2.04782       1.99926       2.01832       1.78923
  15   8 1902.3092    0.4644  0.4228 10.0855  0.0000  0.0197   0.0174   0.0490    0.0571   0.0000   437.8588      0.878168       11.5685       2.83970      -3.35099       1.31632       2.13284       2.61430       2.84793       2.66405       2.49999       2.15079
  15   9 2049.5857    0.6432  0.6351 10.1377  0.0000  0.0225   0.0191   0.0574    0.0874   0.0000   434.0622       2.43359       12.2305      -3.37109      -5.38049       2.17227       2.40367       3.20844       3.40937       3.48378       3.09606       2.60893
  15  10 2195.7683    0.9225  0.7285 10.2535  0.0000  0.0219   0.0249   0.0592    0.1169   0.0000   438.1313      0.357620       6.14138    -0.0989968      -2.37127      -4.15532       2.33707       2.91087       3.30997       3.16511       2.98726       2.76980
  15  11 2339.5342    1.2376  0.8847 10.6365 -0.0003  0.0254   0.0307   0.0632    0.1400   0.0000   438.6558      0.651588       14.6725       2.41448       1.00787      -1.38590       2.83695       3.71354       4.02583       3.95192       3.69333       3.45562
  15  12 2481.0427    1.6227  1.1504 10.3918  0.0000  0.0289   0.0350   0.0706    0.2624   0.0000   433.4130       8.83371       16.0362      -8.59473     -0.996944      -2.87906       3.11336       3.96397       4.30382       4.31786       3.86386       3.53571
  15  13 2622.4397    2.1170  1.0677 11.4746  0.0000  0.0273   0.0479   0.0693    0.1828   0.0000   439.0725       5.76757       16.3510       2.70323      -4.57172      -2.34770       3.20093       3.70865       3.97549       4.20251       3.87302       3.33220
  15  14 2764.1928    2.7401  0.9212 11.7308  0.0000  0.0244   0.0652   0.0606    0.2238   0.0000   433.8634       6.75145       8.06953       2.26725      -3.28280      -1.30900       2.77539       3.55906       3.74185       3.89000       3.29547       3.23027
  15  15 2905.8722    3.5468  0.9379 12.0385  0.0000  0.0252   0.0835   0.0627    0.2972   0.0000   439.6093       9.71527       13.3924       4.26542      -3.71149     -0.335036       2.49641       3.49630       3.46720       3.42365       3.19659       2.91850
  15  16 3047.1858    3.8858  1.1587 12.3123  0.0002  0.0279   0.0868   0.0764    0.3429   0.0000   439.9872       15.6252       10.0825       1.22618       3.06714       3.17630       3.26608       4.30762       4.54694       4.63335       4.13777       3.57842
  15  17 3188.1706    3.7281  1.2360 12.7790  0.0001  0.0304   0.0866   0.0788    0.2461   0.0000   435.5058       16.5216       17.8409       7.09791      -5.78388      -8.66111       3.40869       4.23951       4.44823       4.37739       4.20912       3.73369
  15  18 3328.9950    3.5081  1.8000 12.3251  0.0000  0.0367   0.0649   0.0957    0.1854   0.0000   443.9412       11.4868       15.0311       9.55474       6.14558      -2.80120       3.94323       4.89512       5.43112       5.39535       4.78937       4.48790
  15  19 3470.0596    2.9630  2.7991 11.4597  0.0000  0.0460   0.0428   0.1161    0.1443   0.0000   445.4493       22.3512       15.2693      -5.86036       5.33478       5.17817       4.96484       6.46769       6.76166       6.67802       6.33479       5.65824
  15  20 3611.4678    2.4644  3.9439 10.6823  0.0000  0.0540   0.0302   0.1433    0.1437   0.0000   440.0502       22.0029       23.4034       18.9176       3.20488      -3.88593       5.70585       7.24851       7.51354       7.57941       7.33239       6.37539
  15  21 3752.8016    2.0485  5.7826 10.5186  0.0000  0.0702   0.0221   0.1918    0.0990   0.0000   429.3696       12.7803      -1.93827       11.6903       5.14951      -5.78449       7.33749       9.49883       9.89467       9.97990       9.29245       8.25460
  15  22 3894.2333    1.7070  7.1170 10.4957  0.0000  0.0830   0.0178   0.2291    0.0753   0.0000   441.4224       15.5236       18.1554      -7.06274       9.98677      -4.18731       8.60335       10.9777       11.6231       11.5455       10.9046       9.65681
  15  23 4035.7742    1.4171  9.1861 10.2800  0.0000  0.1041   0.0146   0.2905    0.0710   0.0000   439.1829       34.6136      -4.73963       14.2848       20.3153       26.4513       10.9964       14.3118       14.7111       14.8488       13.8760       12.6549
  15  24 4177.5142    1.1873 12.0300 10.1477 -0.0002  0.1341   0.0120   0.3835    0.0626   0.0000   437.6449       42.1286       34.3577      -34.5250      -23.4739      -9.01604       13.4938       17.5177       18.1539       18.5950       16.8303       15.5069
  15  25 4319.5118    1.0087 13.2086 10.0988  0.0006  0.1509   0.0108   0.4415    0.0566   0.0000   419.7454       50.8239       9.66353      -10.9028       16.1308       13.5129       16.4143       20.4769       21.2134       21.4569       20.3246       18.3218
  15  26 4461.6188    0.8040 15.5565 10.1152  0.0000  0.2045   0.0086   0.5619    0.0432   0.0000   408.8319     -0.499972       36.0485      -5.13660      -15.7326       22.9755       20.5497       26.4819       27.5287       28.4478       26.1789       23.4151
  15  27 4603.7246    0.6614 18.0065 10.0139 -0.0007  0.2564   0.0072   0.6822    0.0382   0.0000   451.2266       6.61448       36.7415       32.2109       9.77031      -46.3101       25.9426       33.6846       36.2715       35.6230       33.8943       29.6614
  16   5 1467.2469    0.1311  0.1141 10.1244  0.0000  0.0199   0.0119   0.0332    0.0318   0.0000   440.0873     -0.629618       11.0597       4.20724     -0.304396      -4.26006       1.82440       2.30952       2.78704       2.30679       2.81776       2.08812
  16   6 1629.4928    0.2545  0.1923 10.0532  0.0000  0.0156   0.0142   0.0346    0.0369   0.0000   436.4656       1.40845       15.3072      -1.29508       1.08065      -1.39354       2.00260       2.39777       2.92072       2.76043       2.68766       2.11085
  16   7 1783.2809    0.3692  0.3281  9.9699  0.0000  0.0169   0.0149   0.0409    0.0472   0.0000   436.8249      -2.00234       13.1080      0.683969      -1.30808       3.44021       1.80188       2.19490       2.03584       2.14811       2.25600       1.98560
  16   8 1933.1162    0.5159  0.4481 10.0984  0.0000  0.0185   0.0180   0.0479    0.0613   0.0000   438.8029      -1.06368       15.6967       1.09799      -2.43601     -0.311399       2.08727       2.43059       2.72627       2.65755       2.50093       2.40893
  16   9 2081.6106    0.7354  0.6230 10.0514  0.0000  0.0204   0.0206   0.0508    0.0926   0.0000   436.8942       1.25054       15.6368     0.0738068       1.00438     -0.761760       2.00320       2.50123       2.85490       2.58224       2.61627       2.29102
  16  10 2228.3663    1.0502  0.8140 10.1167  0.0000  0.0240   0.0260   0.0571    0.1567   0.0000   436.7990       6.19015       9.37892      -2.51675     -0.564945      0.754080       2.34500       2.91899       3.17047       3.11262       2.97513       2.61183
  16  11 2372.6301    1.3660  0.9844 10.4905  0.0000  0.0253   0.0307   0.0653    0.1794   0.0000   438.6549     -0.200579       10.8626       3.83099       2.74603     -0.171394       2.59597       3.35385       3.64683       3.66530       3.36215       3.31158
  16  12 2514.8825    1.8187  0.9600 11.4785  0.0001  0.0256   0.0423   0.0660    0.1441   0.0000   437.0827       7.25524       15.9021       2.17116       1.20413      0.702303       2.79223       3.58010       3.76646       3.70058       3.47345       3.23973
  16  13 2656.9772    2.3028  1.1225 10.5923  0.0000  0.0260   0.0471   0.0654    0.3844   0.0000   439.3709       7.75989       19.2353       1.18417      -1.82194      -6.51667       2.70459       3.53011       3.70237       3.91767       3.73848       3.39516
  16  14 2799.5737    2.8602  1.0284 12.0049  0.0000  0.0269   0.0629   0.0637    0.1896   0.0000   441.7236       12.8573       5.76175       2.84565      -1.96343      -1.38795       2.60887       3.21744       3.46663       3.27090       3.34451       2.92220
  16  15 2941.9376    3.5361  0.9418 12.2551  0.0000  0.0229   0.0826   0.0637    0.2397   0.0000   441.4497       15.3132       17.1641       1.04999      0.179457      -2.48919       2.52352       2.99857       3.19075       3.30491       3.13494       2.74643
  16  16 3083.5778    3.8669  1.2286 11.9926  0.0012  0.0287   0.0809   0.0718    0.4284   0.0000   442.3404       13.0386       12.7197       4.43538      0.969452      -1.74639       2.96113       3.76066       3.84054       4.14658       3.67218       3.43802
  16  17 3225.1818    3.8556  1.4693 11.9446  0.0000  0.0308   0.0765   0.0809    0.3865   0.0000   439.5250       19.1046       9.52686       8.21228      -9.14942       3.54321       3.08367       3.96408       4.01666       4.14622       4.07153       3.57573
  16  18 3366.5397    3.3430  1.9797 12.1819  0.0000  0.0373   0.0592   0.1000    0.1859   0.0000   439.9369       24.9744       10.7504       10.3392      -8.43952       2.46695       3.73586       4.73469       5.05486       5.16274       4.88248       4.29297
  16  19 3508.0644    2.8990  2.7703 11.5021  0.0000  0.0445   0.0421   0.1147    0.1543   0.0000   440.6940       24.1366       16.2693       20.8230      -4.36988      -2.66301       4.70891       5.77581       5.99976       5.97757       5.72998       5.34387
  16  20 3649.8396    2.3625  4.3583 10.8795  0.0000  0.0570   0.0276   0.1535    0.1112   0.0000   444.3127       21.2281      -9.76540       11.1191       4.21898      -5.72991       5.83506       7.33891       7.70318       7.74983       7.52709       6.82359
  16  21 3791.6681    1.9827  5.6389 10.5176  0.0000  0.0682   0.0209   0.1798    0.0957   0.0000   439.3914     0.0554678       8.26834     -0.907464      -1.71393       8.36841       6.80780       8.83326       9.19925       9.50734       8.83007       7.84868
  16  22 3933.6964    1.6649  7.8728 10.1429  0.0000  0.0839   0.0160   0.2338    0.0876   0.0000   415.3709       25.6936       30.9495     -0.764590       9.74057       2.90825       8.53475       10.7479       11.4563       11.4322       10.8598       9.95507
  16  23 4075.7733    1.3465  9.7786 10.1824  0.0000  0.1073   0.0131   0.2985    0.0680   0.0000   431.8241       38.0102       10.9448       8.95468      -5.13644      -6.36170       10.2740       13.5681       14.1475       14.4815       13.7221       12.4612
  16  24 4217.9921    1.1311 11.7568 10.1374  0.0000  0.1285   0.0113   0.3725    0.0591   0.0000   457.6468       4.22972       6.98050       8.89748       20.5311      -8.53347       12.5712       16.1771       17.3112       17.6459       16.3782       15.0148
  16  25 4360.1642    0.9569 14.4887 10.0600  0.0000  0.1666   0.0093   0.4730    0.0506   0.0000   422.2583       51.2366      -13.0334      -24.0967       38.0793      -23.7436       16.0043       20.3716       21.5776       21.9974       21.0122       18.9623
  16  26 4502.5811    0.7705 17.7165 10.0953  0.0000  0.2268   0.0076   0.6083    0.0391   0.0000   456.5650       37.8094      -1.76725      -26.3304     -0.963782      -17.4772       21.0784       27.9998       29.6290       29.7054       28.1571       25.7459
  17   5 1493.4964    0.1478  0.1255  9.9944  0.0000  0.0161   0.0120   0.0376    0.0316   0.0000   441.0059      0.538151       16.1045       2.62039       2.65675       2.18048       1.66411       2.22652       2.49471       2.63220       3.11181       2.23150
  17   6 1657.0362    0.2806  0.1468 10.0546  0.0000  0.0153   0.0162   0.0252    0.0347   0.0000   436.1730      0.214984       11.8855     -0.509072     -0.906085      0.975397       2.13364       2.64375       2.67230       2.37471       1.73232       1.58550
  17   7 1812.0168    0.3806  0.3075 10.1089  0.0000  0.0181   0.0161   0.0398    0.0446   0.0000   438.6279      -3.56951       15.9636      -2.39288      -1.07235      -1.26102       1.64505       2.08321       2.37993       2.55873       2.41528       2.20579
  17   8 1963.3277    0.5057  0.5664 10.1296  0.0000  0.0218   0.0157   0.0534    0.0625   0.0000   436.2475    -0.0249110       13.0015       2.81690     -0.500374     0.0327041       2.16191       2.33298       2.57385       2.80164       2.67590       2.39351
  17   9 2113.0109    0.7934  0.6938  9.9995  0.0000  0.0218   0.0208   0.0533    0.1047   0.0000   436.1330     -0.577046       11.6789      -2.65264      -5.51196       1.67993       1.96127       2.69927       2.73375       2.73403       2.62630       2.35580
  17  10 2260.2964    1.1041  0.8709 10.0498  0.0000  0.0229   0.0252   0.0606    0.1596   0.0000   434.7359       5.23598       18.9064     -0.602194       3.00619       3.29760       2.10022       2.68256       2.95034       2.95767       2.73773       2.56531
  17  11 2405.0969    1.4219  0.9575 10.8132  0.0000  0.0251   0.0317   0.0617    0.1500   0.0000   440.3600       3.59349       10.1451     -0.249955     -0.942893      -7.19417       2.28303       3.02449       2.99983       3.27268       2.90504       2.69859
  17  12 2548.1295    1.8633  1.0450 11.2112  0.0000  0.0254   0.0406   0.0632    0.1700   0.0000   444.0273       11.4941       11.1726       6.58988      0.131253     -0.144639       2.51384       2.96044       3.33027       3.35759       3.23557       2.92054
  17  13 2691.0548    2.4012  1.0654 11.0737  0.0000  0.0255   0.0497   0.0633    0.2652   0.0000   442.7253       6.96771       18.2098       7.03237      0.630501       1.08064       2.40514       2.87652       3.11025       3.23156       3.02588       2.87660
  17  14 2834.4627    2.9998  1.0308 11.7973  0.0001  0.0238   0.0657   0.0661    0.2525   0.0000   438.9886       11.4978       16.2229       5.96755      0.189623      -2.12057       2.43071       3.13041       3.34797       3.31410       3.00942       2.69222
  17  15 2977.3603    3.5782  1.0270 12.0129  0.0011  0.0246   0.0753   0.0595    0.2468   0.0000   442.6158       10.6490       10.2067       7.01095      0.982961       6.48478       2.27807       3.04467       3.07988       3.28700       2.98916       2.96462
  17  16 3119.5161    3.8564  1.2043 12.5284  0.0004  0.0268   0.0802   0.0748    0.2448   0.0000   437.7007       4.34383       11.2084       3.62255      -6.16312     -0.360149       2.65805       3.17630       3.56099       3.65204       3.17933       2.97961
  17  17 3261.5867    3.6965  1.4113 12.4830 -0.0062  0.0300   0.0727   0.0781    0.2377   0.0000   442.9936       13.5423       19.0904       23.1131     -0.563948      -5.32979       2.98989       3.73923       4.02699       4.10184       3.94528       3.56009
  17  18 3403.6130    3.3648  2.2558 11.6622  0.0000  0.0381   0.0543   0.1015    0.2261   0.0000   438.8007       17.0330       10.9444       1.18908      -4.71819      -1.77478       3.55796       4.65311       4.78978       4.82630       4.53851       4.16542
  17  19 3545.6346    2.7461  3.2604 11.0663  0.0000  0.0467   0.0361   0.1241    0.1690   0.0000   441.9310       17.1872       14.7989      -3.08547       10.9979      -14.2122       4.46797       5.73887       6.00874       6.12010       5.68308       5.40205
  17  20 3688.0534    2.2981  4.5450 10.6669  0.0000  0.0577   0.0256   0.1502    0.1212   0.0000   436.6415       22.4747       9.14984       10.2602      -2.17908      -10.0261       5.50731       7.07749       7.55992       7.70102       7.11565       6.62846
  17  21 3830.3266    1.9085  6.6752 10.1857  0.0000  0.0722   0.0181   0.1973    0.0988   0.0000   454.7403       30.1249       2.03085      0.527718      -2.79913      -1.72176       6.87880       8.73146       9.34071       9.36788       9.05665       8.22033
  17  22 3972.7495    1.5931  8.3091 10.1782  0.0000  0.0873   0.0146   0.2412    0.0749   0.0000   439.6670       19.0721       25.4576       18.7915       3.77717      0.616559       8.27574       10.6000       11.1578       11.4531       10.9458       10.2057
  17  23 4115.2584    1.2956 10.5086 10.1053  0.0000  0.1073   0.0118   0.3118    0.0627   0.0000   426.4253       31.5732       8.78347       12.4849      -24.1540      -13.1314       9.93668       12.7457       13.8313       13.5894       13.1132       12.2659
  17  24 4257.9896    1.0451 12.6320 10.1502  0.0000  0.1418   0.0105   0.4020    0.0546   0.0000   435.0089      0.349412       14.8727       16.4251       12.8742      -21.8409       12.9450       17.2980       18.1504       18.5293       17.4262       16.2990
  17  25 4400.6241    0.8662 15.0253 10.1012  0.0000  0.1758   0.0085   0.4959    0.0451   0.0000   435.1002       81.0690      -7.77354      -22.8245      -21.5989      -1.22861       15.9038       20.6885       21.8697       22.4619       21.3683       19.7306
  18   6 1683.6350    0.2682  0.2240 10.0569  0.0000  0.0149   0.0125   0.0302    0.0357   0.0000   438.4779       4.68093       17.1656      -1.89664      -3.31388       1.14618       1.20101       1.67593       1.91443       1.59049       1.80652       1.55303
  18   7 1839.9841    0.4303  0.3962 10.0347  0.0000  0.0174   0.0152   0.0436    0.0515   0.0000   437.8386    -0.0801312       12.7737      0.923605       1.50799       1.04188       1.63128       2.11001       2.46680       2.84293       2.65690       2.02445
  18   8 1992.8465    0.5931  0.6186  9.9777  0.0000  0.0201   0.0167   0.0537    0.0734   0.0000   439.5864       3.96610       15.9231      0.667949      -2.69632      0.323795       1.79881       2.17188       2.41049       2.39186       2.22561       2.08635
  18   9 2143.6949    0.8241  0.7342 10.1838  0.0000  0.0236   0.0207   0.0514    0.0980   0.0000   436.9456       3.87146       13.3902       4.29971     0.0307967      0.192106       1.82576       2.52320       2.66578       2.58745       2.43566       2.44223
  18  10 2291.6780    1.1704  0.7757 10.2908  0.0000  0.0217   0.0280   0.0507    0.1437   0.0000   440.6360       3.90521       13.4198      0.485039      -1.65067       1.61061       1.92138       2.50373       2.47174       2.74244       2.66049       2.36235
  18  11 2436.8313    1.5794  1.0663 10.7292  0.0000  0.0253   0.0325   0.0623    0.1850   0.0000   436.4135       7.95630       13.9191       4.73744       1.19643       3.41407       2.30712       2.96530       3.15379       3.35742       3.25841       2.89027
  18  12 2580.8931    2.0491  0.9932 10.9707  0.0000  0.0235   0.0423   0.0589    0.2092   0.0000   437.6780       4.84256       16.3654      -1.79737      -3.10796      -2.82686       2.17407       2.89054       3.03554       3.12224       2.94110       2.57649
  18  13 2724.7632    2.5174  1.0890 11.3990  0.0000  0.0251   0.0498   0.0631    0.2269   0.0000   436.0374       2.14245       12.3172      -1.11010      -3.27256      -5.02024       2.19463       2.91750       2.95569       3.10460       2.93067       2.88610
  18  14 2868.7516    3.3239  0.9734 11.6105  0.0000  0.0223   0.0684   0.0552    0.2645   0.0000   429.1413       7.06020       13.1377       1.51058      -7.28093     -0.614677       2.05768       2.66072       2.79201       2.89376       2.67898       2.55256
  18  15 3012.2062    3.8958  1.0096 12.0568  0.0000  0.0228   0.0785   0.0587    0.2637   0.0000   438.2702       6.32263       14.3211      -1.08455     -0.768158       2.11148       2.10581       2.49753       2.68937       2.78000       2.64825       2.48535
  18  16 3155.0072    3.9653  1.2684 12.2899 -0.0151  0.0272   0.0726   0.0659    0.2504   0.0000   439.0884       17.2040       12.0895       5.98297       1.10995      0.276898       2.43684       3.20016       3.34485       3.42994       3.27945       2.98845
  18  17 3297.5047    3.6381  1.5392 12.4055  0.0000  0.0311   0.0663   0.0809    0.1997   0.0000   435.0627       14.3293       12.2992       9.04793      -2.51877     -0.584319       3.21241       4.18932       4.41721       4.54889       4.24795       3.92722
  18  18 3440.2026    3.1130  2.2985 11.7836  0.0017  0.0385   0.0471   0.0980    0.1640   0.0000   435.2605       17.9165       27.0577       2.87595       4.58755       4.18990       3.52124       4.33224       4.57363       4.74702       4.56080       4.21178
  18  19 3582.8569    2.6643  3.5633 10.9002  0.0000  0.0481   0.0325   0.1245    0.1597   0.0000   433.4432       17.1850       16.9148       7.98710      -3.34747      -7.28721       4.24911       5.52871       5.86957       6.02799       5.84537       5.41778
  18  20 3725.4265    2.1797  5.1709 10.4310  0.0000  0.0592   0.0217   0.1612    0.1116   0.0000   437.9760       19.6493       15.6532       12.6297      -14.9155      -12.4098       5.27313       6.62874       7.23410       7.48752       7.05140       6.47082
  18  21 3868.2374    1.7905  6.9786 10.2229  0.0000  0.0734   0.0163   0.2027    0.0837   0.0000   444.6536       19.5457     -0.287107       16.5241       9.67672      -11.1314       6.68735       8.38660       8.99188       9.12369       8.83940       8.07579
  18  22 4011.0418    1.5040  8.9325 10.1105  0.0000  0.0914   0.0132   0.2518    0.0705   0.0000   434.8174       28.4926      -16.9718       8.10835       14.6000      0.235775       7.91957       10.4155       11.0522       11.2394       11.1285       10.1769
  18  23 4154.2339    1.2353 10.8468 10.1182  0.0000  0.1129   0.0112   0.3157    0.0600   0.0000   441.2187       32.2139      -12.0694       22.3108       15.3843       8.64141       9.88560       12.6883       13.9002       13.9550       13.2464       12.5010
  18  25 4439.9433    0.8141 15.9483 10.1525 -0.0000  0.1903   0.0079   0.5301    0.0410   0.0000   427.3266       19.2365       17.5495       40.5952       19.6337       4.87378       16.1754       21.2666       22.7331       22.9771       22.2188       20.8849
  19   6 1709.3721    0.2882  0.3029 10.0601  0.0000  0.0170   0.0119   0.0376    0.0383   0.0000   439.9147    -0.0462524       16.8380      -4.11468      -2.40924       2.00647       1.39660       1.77947       1.79607       1.96791       1.94420       1.84396
  19   7 1867.2918    0.4641  0.3772 10.0620  0.0000  0.0150   0.0157   0.0380    0.0488   0.0000   438.6703     -0.857819       11.2616       1.62816     -0.791010      -1.07945       1.26612       1.57520       1.84907       1.82330       1.75644       1.70383
  19   8 2021.7348    0.6261  0.5609 10.1075  0.0000  0.0195   0.0176   0.0440    0.0709   0.0000   438.6250       1.15348       10.4742      -1.60281      -1.04217     -0.276473       1.61809       1.96451       2.22016       2.42131       2.29722       2.10704
  19   9 2173.7385    0.8865  0.7699 10.2077  0.0000  0.0219   0.0209   0.0519    0.1035   0.0000   437.4560      0.908597       12.1948      -2.96577       1.70374      -3.71097       1.95419       2.40263       2.46123       2.61710       2.58971       2.38431
  19  10 2322.3671    1.2482  0.9809 10.1496  0.0000  0.0233   0.0261   0.0579    0.1776   0.0000   440.9318       2.18386       15.5035       3.78369      -1.77117      -2.79853       1.96735       2.42776       2.80634       2.77408       2.69199       2.42013
  19  11 2468.1316    1.6282  1.0816 10.8403  0.0000  0.0266   0.0329   0.0623    0.1831   0.0000   441.4085       7.58424       13.9024     -0.901758      -1.88932      0.872024       2.36878       3.21101       3.46530       3.56453       3.21003       2.98149
  19  12 2613.1292    2.1901  1.0380 11.3588  0.0000  0.0236   0.0443   0.0596    0.1947   0.0000   438.3867       2.09850       8.71849      -3.32703       1.18981      -2.83038       2.08389       2.63844       2.90742       2.90618       2.77438       2.50706
  19  13 2758.0660    2.8009  1.0408 11.2276  0.0000  0.0232   0.0543   0.0560    0.2802   0.0000   440.6506       3.46697       10.9253       2.86372      -3.99711     -0.704299       2.05386       2.66100       2.81189       2.76580       2.64605       2.58180
  19  14 2902.6160    3.4955  0.8805 11.8950  0.0000  0.0200   0.0729   0.0517    0.2145   0.0000   438.6243       8.14253       15.3006       4.58201      -3.58593       1.39604       1.76940       2.16500       2.29294       2.34779       2.25434       2.26314
  19  15 3046.6885    3.7880  1.1073 12.4749  0.0000  0.0251   0.0746   0.0613    0.1927   0.0000   436.9387       12.0026       12.2240       1.99483       2.93149      0.762988       2.07051       2.80112       2.97306       3.14173       2.88995       2.88149
  19  16 3189.9874    3.8331  1.4160 12.2835  0.0000  0.0273   0.0663   0.0736    0.1690   0.0000   438.0235       16.4829       13.3420       8.84731      -2.94712     0.0538045       2.45980       2.96946       3.27803       3.40671       3.32064       2.96432
  19  17 3333.0500    3.6514  1.7970 11.8972  0.0008  0.0313   0.0574   0.0804    0.1829   0.0000   438.9725       21.9176       15.7557       3.05261     -0.420239      -5.90971       2.77166       3.50107       3.62514       3.76337       3.70375       3.57432
  19  18 3476.3327    2.9695  2.7065 11.4326  0.0000  0.0400   0.0390   0.1070    0.1468   0.0000   442.2515       18.0267       2.03969       5.90952      -1.43566      -11.1515       3.53967       4.53731       4.81030       4.99889       4.69823       4.36424
  19  19 3619.5307    2.5225  3.7943 10.8871 -0.0007  0.0483   0.0291   0.1315    0.1393   0.0000   436.4393       14.3373       11.5406      0.822527       8.60489       6.55522       4.11147       5.23256       5.67636       5.90493       5.73583       5.21971
  19  20 3762.6755    2.0365  5.7754 10.5819  0.0000  0.0626   0.0195   0.1773    0.0840   0.0000   440.2061       32.8700       10.3625      -12.0154      -8.91161    -0.0857742       5.50529       7.00837       7.56095       7.77068       7.58737       6.97465
  19  21 3906.0089    1.7230  7.6391 10.1449  0.0000  0.0753   0.0147   0.2133    0.0756   0.0000   438.6981       21.3656       12.1950       6.77252       2.05267      -3.59703       6.44849       8.09412       8.75297       9.09048       8.86832       8.22726
  19  22 4049.4463    1.4515  9.8237 10.0532  0.0004  0.0942   0.0118   0.2646    0.0637   0.0000   443.3729       17.3095       38.6238      -12.3422      -9.25447       5.90855       7.83023       10.0727       10.9596       11.3494       10.9741       10.3441
  19  23 4192.4690    1.2146 11.8556 10.0303  0.0003  0.1177   0.0103   0.3270    0.0581   0.0000   429.6486       34.1817       19.8086       8.58536      -7.19187      -8.20877       9.63166       12.6413       13.4109       13.9446       13.5113       12.4994
  19  24 4335.7433    0.9940 14.0549 10.0019  0.0004  0.1490   0.0084   0.4139    0.0495   0.0000   438.7695       57.6828       37.6578      -2.30212       14.3754      -19.8850       12.1382       15.6946       16.8811       17.4898       16.9106       15.7962
  20   3 1193.6581    0.0662  0.0501 10.2684  0.0000  0.0254   0.0148   0.0320    0.0270   0.0000   439.1577      -1.86853       22.2712     -0.761779      -2.79142       1.12698       1.82517       2.92450       2.29841       3.14580       2.47135       2.97256
  20   5 1566.5415    0.2004  0.1825 10.0283  0.0000  0.0131   0.0107   0.0297    0.0311   0.0000   438.5851      -1.08609       14.4015       3.68941       2.46650      -1.70305       1.00822       1.41790       1.47979       1.49828       1.56460       1.42696
  20   6 1734.1674    0.3241  0.3620 10.0037  0.0000  0.0157   0.0118   0.0431    0.0404   0.0000   439.9934      0.362286       17.0281     0.0387110      -3.13776      0.317527       1.33365       1.65100       1.85625       1.81494       1.70487       1.66015
  20   7 1893.9079    0.4764  0.4464 10.0681  0.0000  0.0174   0.0149   0.0410    0.0526   0.0000   438.4731       1.40195       14.9971     -0.881158      -1.89793     -0.281098       1.39214       1.77351       2.01519       2.02846       2.01649       1.91204
  20   8 2050.0306    0.6667  0.6853 10.0908  0.0000  0.0224   0.0167   0.0489    0.0789   0.0000   438.5856       2.32892       12.7797      0.792460      -1.59335      -1.16147       1.73119       2.31524       2.17062       2.53125       2.39560       2.25177
  20   9 2203.1037    0.9506  0.8756 10.1760  0.0000  0.0223   0.0206   0.0547    0.1183   0.0000   439.9571       1.24309       15.6029       7.15562      -3.18502     -0.735271       1.86105       2.31651       2.42963       2.64251       2.43151       2.50761
  20  10 2352.4098    1.3208  1.0397 10.5810  0.0000  0.0242   0.0264   0.0608    0.1455   0.0000   439.0743       5.66387       15.3205      -1.23735      -2.70127     -0.234136       1.88073       2.46979       2.54523       2.79454       2.50630       2.45662
  20  11 2499.0040    1.7580  1.1334 10.6282  0.0000  0.0244   0.0340   0.0635    0.2366   0.0000   437.7167       5.14930       14.2030      0.326195      0.886631      -3.20372       2.06719       2.53615       2.68860       2.80030       2.68429       2.59493
  20  12 2644.9400    2.3013  1.1487 11.0696  0.0000  0.0240   0.0432   0.0633    0.2534   0.0000   436.3402       7.53340       6.65208       6.24839    -0.0834640       1.71004       1.89274       2.47182       2.68988       2.86485       2.73515       2.48524
  20  13 2790.7528    2.8757  1.0243 11.3704  0.0000  0.0220   0.0552   0.0547    0.2509   0.0000   437.3034       7.18661       16.9192      0.920345      -2.37477      0.345247       1.80588       2.31066       2.58029       2.68111       2.59536       2.49575
  20  14 2936.0658    3.5782  0.9572 12.3277  0.0000  0.0216   0.0713   0.0548    0.1781   0.0000   439.8200       7.03594       8.16266       6.52701      0.310458     -0.903786       1.80454       2.36572       2.41238       2.47877       2.41216       2.29102
  20  15 3080.6017    3.8918  1.1027 12.1553  0.0000  0.0230   0.0741   0.0614    0.2660   0.0000   439.8824       6.06477       11.4413       7.35366      -5.88155      -1.09405       1.86194       2.35434       2.51787       2.55135       2.59467       2.44674
  20  16 3224.5333    3.7821  1.4701 12.1890 -0.0005  0.0275   0.0621   0.0704    0.1573   0.0000   440.6696       15.6651       13.3423       5.07152      0.805113      0.617818       2.18605       2.91738       3.05792       3.29829       3.21810       3.08555
  20  17 3368.2540    3.3715  2.0913 11.7767  0.0000  0.0332   0.0472   0.0847    0.1299   0.0000   443.0939       11.4209       10.7692       5.84993       3.27715      -2.96497       2.84598       3.41522       3.67281       3.88561       3.72750       3.62620
  20  18 3511.9313    2.8400  2.9508 11.5759  0.0001  0.0420   0.0352   0.1109    0.1052   0.0000   436.6381       18.2252       16.2921       3.09922      -6.53117       3.10325       3.49176       4.31979       4.66737       4.79701       4.79834       4.48086
  20  19 3655.7850    2.3590  4.3663 10.8567 -0.0008  0.0519   0.0243   0.1380    0.1017   0.0000   434.4877       24.2262       13.1063       9.81873      -2.70935       1.18458       4.16002       5.41212       5.87810       6.04448       5.93209       5.52937
  20  20 3799.4925    1.9660  6.0143 10.5277  0.0000  0.0649   0.0183   0.1731    0.0813   0.0000   443.5477       25.2034       16.7323      0.725787      -7.45449       1.01530       5.20017       6.80340       7.28679       7.51660       7.41904       6.85421
  20  21 3943.1986    1.6128  7.9485 10.2621  0.0000  0.0785   0.0134   0.2203    0.0641   0.0000   428.3941       21.6097       17.6257       2.75285     0.0492143   -0.00975937       6.27434       8.13709       8.93693       9.43106       9.09364       8.43096
  20  22 4086.9467    1.3559  9.8006 10.1497  0.0000  0.0954   0.0111   0.2693    0.0567   0.0000   448.4429       4.79601       40.7478       19.3169     -0.570306      -19.6324       7.65631       9.79212       10.5988       10.8734       10.6275       9.92672
  20  23 4230.8475    1.1345 12.8294 10.0349  0.0000  0.1244   0.0088   0.3541    0.0509   0.0000   436.5170       40.4108      0.613400       20.8145       9.49577      -2.46034       9.63482       12.5396       13.5780       14.1397       13.6502       12.9558
  20  24 4374.6563    0.9323 15.2339 10.0567 -0.0005  0.1565   0.0073   0.4451    0.0421   0.0000   442.8413       58.7316       22.5054       34.0553      -5.84083      -9.53877       11.9624       15.7892       17.4478       17.8251       17.3667       16.4792
  21   4 1408.0683    0.1269  0.0856 10.0314  0.0000  0.0197   0.0118   0.0276    0.0277   0.0000   439.5589      -1.36989       20.6009      0.323295      -3.47681      0.778193       1.58115       1.48188       1.28960       2.09267       2.61850       1.66793
  21   5 1589.2770    0.2272  0.1398 10.0220  0.0000  0.0128   0.0123   0.0222    0.0306   0.0000   440.6604      -2.79058       19.2107     -0.824598      -3.56462       1.07196       1.13750       1.57285       1.56233       1.34295       1.50630       1.53495
  21   6 1758.2083    0.3402  0.2972  9.9969  0.0000  0.0145   0.0130   0.0349    0.0379   0.0000   439.2149      -1.07352       18.9384      -2.16649      -1.36554       1.66855       1.32021       1.70094       1.74080       1.71975       1.69487       1.53057
  21   7 1919.8254    0.5117  0.5085 10.0659  0.0000  0.0184   0.0145   0.0421    0.0537   0.0000   439.9140      -2.05869       13.6607    -0.0905332      -2.82780      -1.30828       1.30998       1.79558       1.85845       2.00146       1.84089       1.81384
  21   8 2077.7268    0.7428  0.6520 10.1887  0.0000  0.0190   0.0181   0.0461    0.0744   0.0000   437.9891      0.660213       18.6682       3.36146      -1.89327       1.33862       1.48723       1.86824       2.07236       2.10427       2.19459       1.96216
  21   9 2231.9252    0.9987  0.8373 10.2330  0.0000  0.0209   0.0216   0.0543    0.1258   0.0000   436.4783       5.51768       13.0794      0.408630      -2.33655       4.89092       1.62720       2.10403       2.21451       2.34521       2.31194       2.22109
  21  10 2381.8906    1.3975  1.0250 10.5517  0.0000  0.0217   0.0278   0.0615    0.1539   0.0000   434.9647      -1.28611       15.2407       1.24742       3.07573      -4.98757       1.77711       2.27781       2.34566       2.47377       2.44011       2.30495
  21  11 2529.3237    1.8196  1.1862 10.8425  0.0000  0.0246   0.0341   0.0635    0.2064   0.0000   435.5797       5.88984       10.6967       4.37629      -4.38521     -0.700069       2.03819       2.58000       2.70791       2.91606       2.72159       2.51884
  21  12 2676.2340    2.4782  1.0460 10.6300  0.0000  0.0214   0.0463   0.0553    0.3474   0.0000   438.1082      -1.75540       12.7540       1.39858      -2.19515       3.54436       1.77157       2.31260       2.41494       2.51911       2.41884       2.17189
  21  13 2823.0498    3.2054  0.9933 11.3266 -0.0004  0.0204   0.0616   0.0556    0.3242   0.0000   440.4771       9.72845       15.4408       3.67521      0.709044      -2.64081       1.64301       2.09887       2.24559       2.27611       2.24571       2.12890
  21  14 2969.0216    3.6153  0.9594 12.4834  0.0000  0.0211   0.0708   0.0525    0.1570   0.0000   441.5015       8.80510       12.6246       5.08471     -0.780121      -3.62522       1.64860       2.09975       2.26419       2.36493       2.22051       2.26821
  21  15 3114.0576    3.9272  1.2549 12.2096  0.0006  0.0240   0.0687   0.0662    0.2187   0.0000   439.3069       5.29712       16.7910       8.33905      -4.99718      -3.67780       1.96167       2.53621       2.64393       2.66329       2.62331       2.45896
  21  16 3258.6909    3.7367  1.6150 12.3696  0.0000  0.0284   0.0586   0.0748    0.1283   0.0000   437.4481       14.8275       14.0810       3.15073      -3.37258       1.40705       2.34631       3.08852       3.29820       3.32937       3.14380       3.07915
  21  17 3402.9941    3.2587  2.1146 12.0996  0.0000  0.0343   0.0456   0.0837    0.1039   0.0000   439.3937       15.3779       14.7205      0.315685       2.16923       9.11810       2.77014       3.54794       3.80063       3.96146       3.71984       3.50409
  21  18 3547.3225    2.7026  3.2965 11.1815  0.0000  0.0426   0.0305   0.1104    0.1044   0.0000   439.7586       12.8287       16.4909       4.44502      0.310894       8.11056       3.37154       4.40485       4.67198       4.84155       4.77531       4.54918
  21  19 3691.5865    2.2825  4.6979 10.7641  0.0000  0.0532   0.0225   0.1393    0.0915   0.0000   434.0571       22.7662       19.3333       8.54351     -0.512826       12.8858       4.14251       5.31772       5.77659       6.08530       5.90276       5.68812
  21  20 3835.8549    1.8718  6.4632 10.4544  0.0000  0.0662   0.0162   0.1795    0.0714   0.0000   440.1915       12.3039       12.1560       6.16571       5.52999       1.81668       5.15620       6.66382       7.19197       7.45468       7.39752       6.97435
  21  21 3980.0639    1.5534  8.9371 10.2235  0.0000  0.0847   0.0122   0.2331    0.0577   0.0000   429.5427       11.3811      -1.22445       11.7846      -6.03417       4.27765       6.50206       8.36107       9.11089       9.53711       9.21984       8.85581
  21  22 4124.4209    1.3115 10.9450 10.0972  0.0000  0.1027   0.0100   0.2903    0.0522   0.0000   437.2604       33.9295       9.38405       7.74211      -2.51774      -6.42436       7.63227       10.0340       10.9502       11.1862       11.0020       10.4996
  21  23 4268.3954    1.0610 13.4602 10.1034  0.0000  0.1318   0.0082   0.3795    0.0456   0.0000   426.5317       45.6096       10.3388       5.58864      -20.0339       1.28685       9.99266       13.1297       14.3050       14.8203       14.4707       13.5566
  22   3 1233.1323    0.0917  0.0316 10.1563  0.0000  0.0199   0.0153   0.0163    0.0254   0.0000   439.1707      -3.76691       19.0365       2.95805      -2.32917       1.84029       1.08171       1.69455       1.55679       1.44338       1.82643       1.66519
  22   5 1611.3291    0.2306  0.1710 10.0740  0.0000  0.0116   0.0114   0.0271    0.0307   0.0000   438.2374       2.33893       18.5075       1.13177      -3.18906     -0.483072      0.917223       1.14450       1.39320       1.22198       1.31522       1.44816
  22   6 1781.5572    0.4042  0.3007  9.9483  0.0000  0.0129   0.0143   0.0319    0.0404   0.0000   439.8075      -1.97520       18.0299       1.17939      -1.85499      0.626725      0.907909       1.18337       1.29522       1.41975       1.49074       1.37221
  22   7 1945.0589    0.5566  0.5357 10.0153  0.0000  0.0170   0.0150   0.0447    0.0585   0.0000   439.1243       1.93740       16.4311      0.481860      -4.41513     -0.654645       1.24564       1.61289       1.72327       1.72169       1.64940       1.60661
  22   8 2104.7178    0.7810  0.7645 10.1002  0.0000  0.0197   0.0174   0.0506    0.0873   0.0000   438.6898      -1.36624       14.0312      -2.30190      -5.78785     -0.547259       1.40136       1.80850       2.02759       2.05639       2.12247       1.99726
  22   9 2259.9733    1.1075  0.9369 10.1586  0.0000  0.0213   0.0221   0.0553    0.1413   0.0000   438.2348       3.76253       18.5408       4.61421      -3.05578      -2.89048       1.52439       1.93198       2.12814       2.17346       2.17944       2.03743
  22  10 2410.8281    1.4712  1.2066 10.3233  0.0000  0.0238   0.0269   0.0662    0.2220   0.0000   436.1740       1.87045       12.6766     -0.215263      -6.18126     -0.898338       1.77147       2.25194       2.45042       2.51110       2.42740       2.32358
  22  11 2559.2327    2.0256  1.0844 10.7641  0.0000  0.0219   0.0369   0.0565    0.2229   0.0000   438.4430       3.55138       14.8820     -0.921444      0.790165       1.04695       1.59002       2.04427       2.33929       2.38157       2.38494       2.23312
  22  12 2707.1451    2.5662  1.0559 11.2434  0.0002  0.0211   0.0481   0.0557    0.2416   0.0000   437.7026       4.68457       16.0161       3.27025      -8.25000      -4.71053       1.57638       2.00963       2.19785       2.22851       2.22644       2.16229
  22  13 2854.8356    3.2660  1.0133 11.6444  0.0000  0.0216   0.0599   0.0519    0.2450   0.0000   439.4517       7.57402       15.1649       1.01681      -2.94731     -0.532166       1.62688       2.18012       2.27379       2.31951       2.36930       2.22572
  22  14 3001.5172    3.7756  1.0298 12.2866  0.0000  0.0211   0.0703   0.0530    0.1967   0.0000   436.7500       7.47978       15.1117       2.57182     -0.447254      -3.27279       1.53072       1.97282       2.11765       2.19076       2.17243       2.07450
  22  15 3147.1476    3.9206  1.2960 12.1943  0.0000  0.0248   0.0657   0.0629    0.2003   0.0000   439.3442       7.61501       14.2572       2.03857       2.08753       3.45775       2.01782       2.57900       2.88018       2.90460       2.68457       2.52634
  22  16 3292.3604    3.7256  1.7024 11.8083  0.0000  0.0278   0.0539   0.0726    0.1677   0.0000   438.1604       11.7559       11.5227       5.54780       3.90503      0.307920       2.13642       2.66162       2.89681       3.11399       3.03960       2.87121
  22  17 3437.3719    3.1100  2.3255 11.8715  0.0000  0.0348   0.0396   0.0860    0.0930   0.0000   435.4239       13.5680       13.6405      0.971636       3.06398      -1.33723       2.58771       3.34462       3.55639       3.73936       3.75069       3.66695
  22  18 3582.2397    2.5417  3.6611 11.3299 -0.0003  0.0451   0.0272   0.1171    0.0759   0.0000   442.6052       19.8735       9.72069      -1.36322      -7.88015      -4.69135       3.27985       4.19766       4.59842       4.80395       4.63543       4.47820
  22  19 3727.2387    2.1723  5.1011 10.6629  0.0000  0.0533   0.0199   0.1487    0.0808   0.0000   443.1356       12.5973       27.2369       7.50787      -5.88426      -2.30440       3.93616       5.10742       5.60437       5.87029       5.79774       5.53214
  22  20 3871.8088    1.7882  7.3058 10.2935  0.0000  0.0683   0.0143   0.1952    0.0673   0.0000   442.4907       19.0217       7.88076       7.82131       7.13747      -7.41146       4.99454       6.43589       6.95982       7.32953       7.22642       6.87005
  22  21 4016.5472    1.4933  9.0725 10.2486  0.0000  0.0852   0.0117   0.2392    0.0550   0.0000   442.4015       11.9132      -5.47156       4.63131       7.95128       8.36798       6.16986       8.05649       8.69384       9.09711       8.97229       8.43861
  22  22 4161.2661    1.2584 11.4813 10.1431  0.0000  0.1068   0.0095   0.2979    0.0491   0.0000   434.0064       34.3360       15.7898      -7.86389       2.51559     0.0837214       7.73195       10.0843       10.8382       11.3181       11.0618       10.6171
  22  23 4305.9474    1.0196 14.3381 10.0993 -0.0013  0.1401   0.0077   0.3913    0.0432   0.0000   435.6967       32.3924       3.09563      -28.4002       4.11022       25.3690       9.98206       12.8727       14.2543       14.7245       14.5404       13.6539
  23   4 1449.6812    0.1454  0.0992 10.0464  0.0000  0.0160   0.0104   0.0220    0.0267   0.0000   440.7112      -2.42314       20.5889     -0.616299      -6.14268       1.77157       1.56424       1.68949       1.88617       1.51095       1.43710       1.48565
  23   6 1804.1813    0.3827  0.3935 10.0490  0.0000  0.0170   0.0123   0.0385    0.0422   0.0000   438.6224   -0.00194126       17.5200      0.357154     -0.641765      -1.47434       1.32433       1.72405       1.84905       1.84222       1.82142       1.72302
  23   7 1969.6163    0.5563  0.5925 10.0971  0.0000  0.0187   0.0141   0.0451    0.0600   0.0000   440.1209      -1.07175       18.3004      -1.37588      -3.04319      -3.12095       1.32337       1.74385       1.98480       2.04962       1.86555       1.79593
  23   8 2131.1018    0.8475  0.6516 10.2676  0.0000  0.0173   0.0195   0.0418    0.0758   0.0000   441.8677      0.175884       16.9264       2.84967      -5.70560      -2.29103       1.29264       1.62756       1.82094       1.88534       1.76687       1.74071
  23   9 2287.4501    1.1818  0.9770 10.2433  0.0000  0.0207   0.0225   0.0544    0.1403   0.0000   440.2084       2.25341       21.9307      0.415750       2.88187      -4.25872       1.51616       1.94686       2.17416       2.25447       2.16648       2.12300
  23  10 2439.2019    1.6363  1.0424 10.6942  0.0000  0.0216   0.0304   0.0566    0.1759   0.0000   436.7620       2.08266       15.5581       2.93611      -1.45876      0.304723       1.57601       2.07145       2.24975       2.32217       2.20315       2.17925
  23  11 2588.7139    2.1673  0.9975 11.1882  0.0000  0.0204   0.0402   0.0530    0.1766   0.0000   439.2270       6.95227       18.8597       1.20984      -3.17222       1.48688       1.45701       1.85779       2.10926       2.07613       2.11460       2.06762
  23  12 2737.6918    2.7166  1.0297 11.3105  0.0000  0.0207   0.0493   0.0521    0.2218   0.0000   435.5823       4.81126       12.5391     -0.139000      -1.30252      0.330023       1.49101       1.94434       2.17376       2.24335       2.15955       2.11523
  23  13 2886.1554    3.3712  1.0192 11.7756  0.0000  0.0208   0.0615   0.0516    0.2537   0.0000   437.1856       6.18359       15.6802       1.30450      -2.09056     -0.360815       1.54484       1.92103       2.11818       2.18633       2.17040       2.28236
  23  14 3033.5578    3.9465  1.0220 12.3430  0.0000  0.0214   0.0721   0.0532    0.2211   0.0000   438.6078       7.97366       13.8744       4.87176      -2.30525      -4.09967       1.54157       1.99159       2.03978       2.17600       2.15711       2.06487
  23  15 3179.8281    3.9388  1.2558 12.4098  0.0000  0.0232   0.0674   0.0622    0.1965   0.0000   438.9619       6.16629       11.5440       7.98158      -4.42382       1.31809       1.66725       2.07926       2.18624       2.29671       2.27406       2.24917
  23  16 3325.6525    3.4418  1.8810 11.9924  0.0000  0.0294   0.0468   0.0755    0.1079   0.0000   440.2306       10.1247       15.9387      0.691598      -3.75550      0.568537       2.19411       2.93087       3.19282       3.34449       3.21008       3.05265
  23  17 3471.4018    2.9917  2.7624 11.5599  0.0000  0.0357   0.0340   0.0970    0.0835   0.0000   435.3587       12.1710       11.1085       1.73345      -7.29100      -6.00524       2.55990       3.30179       3.52776       3.62178       3.70884       3.46692
  23  18 3616.9432    2.4757  4.1392 11.1063 -0.0000  0.0468   0.0243   0.1226    0.0716   0.0000   437.6519       17.8749       19.3673       8.31873       4.16748      -9.32145       3.31232       4.35782       4.71620       4.87740       4.80909       4.65438
  23  19 3762.2315    2.0514  5.7099 10.5201  0.0000  0.0570   0.0178   0.1548    0.0784   0.0000   442.0458       17.7734       13.0445       6.52251      -4.65897     -0.768306       3.99404       5.19589       5.53976       5.81388       5.86423       5.49065
  23  20 3907.5549    1.6761  7.5733 10.3649  0.0000  0.0710   0.0133   0.1979    0.0596   0.0000   435.7654       39.3941       25.9355       4.89964     -0.477955      -6.06539       4.89779       6.41268       6.84252       7.31942       7.27849       6.89373
  23  21 4052.7313    1.4251  9.9164 10.2100  0.0000  0.0915   0.0107   0.2492    0.0525   0.0000   424.7800       24.0936       15.9507       8.94900       9.82414       2.87143       6.22713       8.13373       9.01138       9.40873       9.32467       8.83776
  23  22 4197.9048    1.1695 12.1271 10.1941  0.0000  0.1157   0.0087   0.3224    0.0451   0.0000   441.0057       30.3783      -14.1866      -6.97038      -6.00915      -6.54970       7.85758       10.4170       11.3868       11.8489       11.8273       11.2012
  23  23 4342.8828    0.9503 13.8784 10.1758  0.0000  0.1394   0.0075   0.3917    0.0398   0.0000   449.3061       12.6434      -1.60900      -3.22542       17.3386      -13.8409       9.59362       12.5734       13.6349       14.2590       14.3408       13.7553
  23  24 4487.7864    0.8003 17.2213 10.0098 -0.0013  0.1813   0.0059   0.4903    0.0359   0.0000   460.0778       33.6375       20.8347       24.4201       12.8280      -4.30179       12.0324       15.7187       17.5647       18.3342       17.9992       17.1776
  24   3 1271.0107    0.0899  0.0432 10.1407  0.0000  0.0220   0.0126   0.0203    0.0249   0.0000   441.0583     -0.500874       19.0236       1.21905      -1.62187      -1.21544       1.10507       1.09233       1.53665       1.96013       1.43753       1.21679
  24   4 1469.7740    0.1523  0.0849 10.0501  0.0000  0.0110   0.0115   0.0202    0.0260   0.0000   439.8835     -0.468774       21.4659       1.32985      -1.74607     -0.548761      0.730007       1.01231       1.07833       1.20064       1.06938      0.979355
  24   5 1653.6841    0.2413  0.2682 10.0681  0.0000  0.0144   0.0098   0.0350    0.0314   0.0000   439.8342      0.256836       19.9749      0.812296      -1.85126       1.71109       1.00398       1.18006       1.21746       1.34110       1.30200       1.29149
  24   6 1826.2849    0.4581  0.3641 10.0210  0.0000  0.0139   0.0141   0.0335    0.0440   0.0000   440.8877       1.06329       17.8334      -2.31904     -0.982095       2.52349      0.902697       1.33175       1.29917       1.45886       1.36009       1.41040
  24   7 1993.5757    0.6099  0.5959 10.1744  0.0000  0.0177   0.0150   0.0454    0.0618   0.0000   439.5273     -0.111945       14.3659      0.422405      -1.72897      -3.02939       1.12203       1.52033       1.63958       1.77677       1.66348       1.62728
  24   8 2156.7451    0.8710  0.8119 10.2355  0.0000  0.0201   0.0180   0.0474    0.0905   0.0000   440.0324      -2.89270       16.0279      0.713439      -2.89858      -2.71756       1.40307       1.80574       1.98138       1.98800       2.07215       1.96640
  24   9 2314.3414    1.2994  0.9666 10.3354  0.0000  0.0197   0.0244   0.0530    0.1349   0.0000   439.6904       1.91814       18.2817       2.72127      -8.20397      -1.12852       1.37984       1.74072       1.88764       1.98353       1.97339       1.86077
  24  10 2467.0724    1.7162  1.0306 10.6085  0.0000  0.0212   0.0309   0.0523    0.1960   0.0000   438.3666       1.67520       15.2703       1.67502      -4.25761      -1.94482       1.45038       1.91092       2.09450       2.18954       2.10696       2.09464
  24  11 2617.7302    2.2053  1.2016 10.3325  0.0000  0.0222   0.0373   0.0579    0.4057   0.0000   437.8506       2.43371       15.1122      0.893360      -2.67544      0.654600       1.53505       1.96646       2.18343       2.27644       2.23788       2.14295
  24  12 2767.7748    2.8225  1.1518 11.4971  0.0000  0.0216   0.0481   0.0571    0.2188   0.0000   439.9759       7.00993       12.2784       3.48486     -0.762385      -2.27194       1.46629       1.96855       2.12213       2.32339       2.18257       2.22227
  24  13 2917.0478    3.4329  0.9963 12.1604  0.0000  0.0196   0.0630   0.0538    0.1975   0.0000   437.9042       6.95811       18.9386       2.65916      -3.72300       1.04944       1.42840       1.75751       1.89572       2.01719       1.97929       1.87487
  24  14 3065.1304    4.0188  1.1289 11.8681  0.0000  0.0221   0.0678   0.0530    0.3290   0.0000   442.0609       6.82431       16.2422       5.61915      -1.00792      -2.46130       1.53091       2.04032       2.16597       2.31746       2.35265       2.14717
  24  15 3212.0885    3.7814  1.4785 12.4073  0.0000  0.0253   0.0589   0.0665    0.1611   0.0000   437.8134       12.8113       11.6725    -0.0130839      -6.48981      0.364860       1.78488       2.34472       2.53086       2.72724       2.67342       2.68327
  24  16 3358.5681    3.3857  1.9918 11.9275 -0.0057  0.0298   0.0438   0.0750    0.1061   0.0000   437.6344       13.0174       10.1582       4.15372       2.32224       2.27847       2.09959       2.67822       2.87370       3.00169       2.96266       2.89341
  24  17 3504.9969    2.8352  2.9660 11.4568  0.0000  0.0376   0.0306   0.0948    0.0807   0.0000   439.8940       12.6957       7.28481       4.12262      0.383045      -1.53271       2.53385       3.34369       3.66212       3.80151       3.82883       3.64205
  24  18 3651.2242    2.3847  4.1058 11.1363  0.0000  0.0456   0.0229   0.1230    0.0662   0.0000   439.3945       20.3397       14.3189       5.66594       2.66349      -1.39253       2.98264       3.98986       4.21434       4.56730       4.39457       4.26206
  24  19 3797.0461    1.9466  6.1327 10.6021  0.0000  0.0609   0.0161   0.1568    0.0648   0.0000   448.0527       13.6196       13.3552     -0.328972       1.92789      -9.40003       4.06690       5.35863       5.70776       6.07035       6.05903       5.92839
  24  20 3942.9735    1.6123  7.8183 10.4688  0.0000  0.0730   0.0127   0.2007    0.0536   0.0000   445.3490       14.3807       13.5184       18.1016       4.21302       5.91776       4.97141       6.55025       7.11613       7.43378       7.38074       7.07257
  24  21 4088.5828    1.3239 10.6567 10.2520  0.0000  0.0982   0.0098   0.2702    0.0483   0.0000   438.5187       18.5844       21.1088       4.91364       15.9143      -11.8809       6.35838       8.39023       9.03765       9.72485       9.67762       9.19201
  24  22 4234.0889    1.1210 13.1730 10.1653  0.0000  0.1233   0.0078   0.3445    0.0432   0.0000   441.8916       3.39437       27.0665      -17.9768       4.96910       17.2981       7.92773       10.5633       11.5181       11.9768       12.0296       11.8077
  24  23 4379.4659    0.9033 14.8880 10.2004  0.0000  0.1500   0.0068   0.4163    0.0359   0.0000   447.6552       19.2527      -1.81031       23.1875       10.9957      -10.6528       9.65334       12.9030       14.0831       14.7339       14.4651       14.0313
  25   3 1289.4438    0.0947  0.0623 10.1628  0.0000  0.0137   0.0102   0.0221    0.0245   0.0000   438.8896      -1.66947       23.8651      -3.77319      -5.63496       3.25622      0.876209       1.13332       1.46155      0.997468       1.50340       1.20233
  25   5 1674.1006    0.2944  0.2514 10.0250  0.0000  0.0113   0.0111   0.0301    0.0317   0.0000   439.0868      -1.50454       21.2067      -1.93059      -4.95426      0.610824      0.711425      0.936517       1.06897       1.09891       1.07037       1.22579
  25   6 1847.8909    0.4342  0.4806 10.0398  0.0000  0.0173   0.0120   0.0409    0.0453   0.0000   440.9719      0.465485       19.8867      -2.29813      -2.42243       2.23784       1.12559       1.32609       1.59340       1.75397       1.65154       1.57279
  25   7 2016.9261    0.6697  0.6059 10.0645  0.0000  0.0167   0.0157   0.0408    0.0656   0.0000   440.4444      -1.66194       20.8797      -1.34109      -4.08451      -1.10400       1.07353       1.38421       1.55076       1.67547       1.82656       1.65335
  25   8 2181.7145    0.9437  0.9669  9.9233  0.0000  0.0211   0.0177   0.0522    0.1209   0.0000   438.2909      0.714224       18.1731      -1.18775      -3.50261       1.15377       1.32239       1.69718       1.90212       2.01215       1.97238       1.96806
  25   9 2340.5452    1.3134  1.0834 10.5645  0.0000  0.0220   0.0233   0.0559    0.1270   0.0000   439.1733       2.03468       16.0045       6.56296      -3.71233      -3.16928       1.45632       1.83797       1.89694       2.11747       2.10188       2.00063
  25  10 2494.4087    1.7988  1.1383 10.6821  0.0000  0.0215   0.0304   0.0553    0.1907   0.0000   437.7958       2.57420       14.0564       4.51136       1.59316      -1.40301       1.45423       1.79403       1.97972       2.03187       2.15917       2.03816
  25  11 2646.2715    2.3339  1.1580 10.9432  0.0000  0.0211   0.0396   0.0578    0.2687   0.0000   439.4591       2.23119       12.2474       1.31099      -3.50810      0.500649       1.40052       1.73331       1.91432       2.06714       2.06303       1.99821
  25  12 2797.4491    3.0095  1.0536 11.4828  0.0000  0.0197   0.0520   0.0509    0.2227   0.0000   438.6520       5.72561       13.6778      -1.02514      0.759700      -2.64199       1.38845       1.72337       1.87516       2.12658       2.03113       2.01843
  25  13 2947.5353    3.7799  0.9815 11.6036  0.0000  0.0186   0.0660   0.0477    0.2935   0.0000   439.5961       5.04909       12.6175       1.70024      -2.08020      -1.03814       1.26668       1.54327       1.66926       1.77663       1.73235       1.74621
  25  14 3096.3019    3.9979  1.1891 12.5407  0.0000  0.0216   0.0688   0.0594    0.1987   0.0000   441.3795       6.50261       17.7054       3.84096     -0.396012       3.08836       1.42885       1.80788       1.95997       2.07153       2.11861       2.02646
  25  15 3244.0453    3.7668  1.4765 12.4381  0.0000  0.0251   0.0584   0.0649    0.1537   0.0000   435.8488       10.3818       15.3995       6.22327      -3.76145      -3.60705       1.69060       2.11310       2.31037       2.52067       2.48686       2.38516
  25  16 3391.2411    3.3316  2.0638 11.9250  0.0000  0.0299   0.0419   0.0751    0.1029   0.0000   440.1733       10.8595       17.6232       9.87486     -0.112705      -3.43535       1.89046       2.50939       2.65601       2.81624       2.82050       2.67261
  25  17 3538.2323    2.7179  3.2217 11.4797  0.0002  0.0383   0.0280   0.1008    0.0701   0.0000   435.1446       15.5805       11.5428       1.10823      -6.81917       8.33161       2.49333       3.22010       3.56260       3.66180       3.60657       3.57131
  25  18 3685.0514    2.2598  4.7647 10.8535  0.0001  0.0478   0.0196   0.1308    0.0654   0.0000   437.4722       18.4095       13.6291       8.11438      -5.74098      -3.42509       3.13099       4.11178       4.44454       4.74345       4.66280       4.47478
  25  19 3831.4572    1.8779  6.1677 10.6979  0.0000  0.0593   0.0153   0.1606    0.0567   0.0000   442.4808       9.02844       5.41802      -2.44136       4.87271      -8.41145       3.83573       4.96143       5.51357       5.79037       5.90703       5.63330
  25  20 3977.6983    1.5528  9.2344 10.2997  0.0004  0.0808   0.0113   0.2251    0.0536   0.0000   445.2825       23.6962       13.5968       11.3122      -3.67571       8.86461       5.19591       6.83264       7.37327       7.89550       7.84892       7.67361
  26   3 1307.4982    0.0930  0.0512 10.0905  0.0000  0.0124   0.0099   0.0173    0.0239   0.0000   439.8496     -0.640892       19.2024      0.711589      -3.33073       3.43428      0.759352       1.00252       1.39663       1.36566       1.56799       1.58034
  26   5 1694.0356    0.3086  0.2353  9.9838  0.0000  0.0120   0.0116   0.0275    0.0322   0.0000   440.5091     -0.446010       19.0819     -0.267607      -2.79253       2.96516      0.770145       1.18661       1.15783       1.37035       1.39465       1.54415
  26   6 1869.0375    0.4779  0.4152 10.0970  0.0000  0.0140   0.0134   0.0339    0.0439   0.0000   438.9556     0.0850625       18.9784      0.794055      0.107361    -0.0725268      0.917333       1.11942       1.28699       1.41030       1.32476       1.25476
  26   7 2039.7425    0.7243  0.6482 10.0061  0.0000  0.0167   0.0160   0.0413    0.0698   0.0000   439.9234       1.50358       18.7097     -0.633119      -2.00605      0.511969       1.10285       1.46266       1.60277       1.69584       1.69954       1.63945
  26   8 2206.0278    0.9792  0.8885 10.4039  0.0000  0.0196   0.0190   0.0516    0.0953   0.0000   439.9983       1.47788       17.3977     -0.550775      0.278715       1.43778       1.20417       1.60898       1.77021       1.84646       1.80875       1.78422
  26   9 2366.0993    1.4238  0.9403 10.7224  0.0000  0.0195   0.0260   0.0493    0.1189   0.0000   438.3744       1.00278       19.4117       4.26061     -0.740320      -3.04266       1.28820       1.68307       1.84407       2.03767       1.98863       1.85323
  26  10 2521.2564    1.8515  1.1670 11.1939  0.0000  0.0224   0.0318   0.0582    0.1486   0.0000   438.3913       2.59677       11.8767       2.25774     -0.312538      -3.52520       1.38932       1.73704       1.89159       2.07320       2.05724       2.04062
  26  11 2674.3885    2.4565  1.1714 11.2592  0.0000  0.0211   0.0415   0.0564    0.2257   0.0000   436.3434       4.47216       14.5654       2.90654      -1.54569      -3.53325       1.35362       1.75272       1.93426       2.04771       2.00023       2.00821
  26  12 2826.6580    3.1228  1.0094 11.9984  0.0000  0.0197   0.0544   0.0488    0.1619   0.0000   438.5178       4.47387       14.9733       3.74190      -3.35201      -2.30419       1.27637       1.63975       1.74266       1.90829       1.83039       1.79584
  26  13 2977.5066    3.7882  1.1095 11.4914  0.0000  0.0202   0.0621   0.0522    0.3568   0.0000   439.1598       8.84476       12.3003       3.66093      -2.05036      -2.67427       1.36381       1.78688       1.98523       1.99008       2.05057       1.99696
  26  14 3127.0477    4.0045  1.2707 12.3673  0.0000  0.0223   0.0636   0.0584    0.1948   0.0000   438.5306       8.19744       14.8423       1.78737      -2.17926      -1.24441       1.43596       1.87689       2.02187       2.08802       2.17428       2.11043
  26  15 3275.5581    3.7763  1.6395 12.0584  0.0000  0.0257   0.0528   0.0662    0.1564   0.0000   441.0747       14.6093       14.6110       1.88241      -2.38020      -1.24895       1.60266       2.07299       2.26661       2.47707       2.47363       2.39639
  26  16 3423.4785    3.1987  2.3291 11.9187  0.0000  0.0317   0.0383   0.0820    0.0925   0.0000   441.2552       11.2694       12.5113       7.51883       2.44508      -3.92726       2.02216       2.67228       2.90174       3.02612       2.94945       2.95392
  26  17 3571.1618    2.6240  3.4065 11.4332  0.0010  0.0403   0.0266   0.1015    0.0709   0.0000   440.0626       14.3464       12.7246       6.79845      -7.89083      -3.68073       2.48617       3.26589       3.47646       3.71806       3.82911       3.75248
  26  18 3718.4864    2.1784  5.2685 10.8884  0.0000  0.0519   0.0181   0.1384    0.0576   0.0000   439.0863       1.33224       9.95171      -1.99683      -3.91881      -9.38864       3.11877       4.10672       4.39297       4.78109       4.65505       4.63718
  26  19 3865.4811    1.7845  7.2988 10.5357  0.0000  0.0661   0.0135   0.1791    0.0545   0.0000   437.8471       20.1366       13.7521      -6.12798      -4.86982      0.725929       4.06113       5.26998       5.85233       6.05560       6.17902       6.00305
  26  20 4012.3909    1.4674  9.1158 10.3446  0.0000  0.0799   0.0107   0.2269    0.0496   0.0000   437.2319       20.1330       14.2526      -7.08267      0.106841      -1.77080       4.99661       6.44666       6.99562       7.36190       7.49054       7.28568
  26  21 4158.9978    1.2140 11.5680 10.2280  0.0005  0.1039   0.0086   0.2915    0.0442   0.0000   433.7732       20.9120       22.9324       1.72105      -13.2069      -4.21960       6.29293       8.27957       9.15650       9.58989       9.64142       9.32836
  26  23 4451.7678    0.8273 16.6654 10.0946 -0.0018  0.1654   0.0057   0.4560    0.0331   0.0000   443.4174       29.1603      -14.2087      -15.0219      -13.6475       5.93952       9.78241       13.0342       14.2090       15.0019       14.8738       14.4679
  27   5 1713.5793    0.3299  0.3085  9.9594  0.0000  0.0127   0.0108   0.0313    0.0340   0.0000   440.6421     -0.599872       20.6202       1.12028     -0.432356     -0.929070      0.721250      0.972264       1.05511       1.10417       1.13468       1.07811
  27   6 1889.7696    0.4839  0.4998 10.0901  0.0000  0.0157   0.0125   0.0403    0.0472   0.0000   438.4882      -1.01956       17.8340      0.894102     0.0346899       4.12039      0.946557       1.16865       1.32133       1.34667       1.41792       1.37888
  27   7 2062.0258    0.7472  0.7376 10.0711  0.0000  0.0174   0.0154   0.0456    0.0708   0.0000   440.1595      -1.39774       20.1050      0.678777     -0.875245     -0.214808       1.00460       1.31785       1.48104       1.62220       1.62447       1.61581
  27   8 2229.7439    1.0226  0.9888 10.3682  0.0000  0.0205   0.0186   0.0530    0.1018   0.0000   438.9253       1.65474       14.1112      0.512403      -2.88416      0.456045       1.25650       1.64534       1.81001       1.87734       1.85921       1.79627
  27   9 2390.9970    1.5105  1.1106 10.4952  0.0000  0.0207   0.0252   0.0548    0.1570   0.0000   440.1618       2.23223       14.7662       2.84628      -4.16052      -2.04611       1.39447       1.82508       1.96462       2.18951       2.11256       2.02783
  27  10 2547.5373    1.9637  1.0945 11.2608  0.0000  0.0203   0.0331   0.0540    0.1361   0.0000   442.1504       2.88266       16.5763       3.85013      -6.74739       1.39266       1.23755       1.58936       1.75418       1.82868       1.87573       1.79708
  27  11 2702.0999    2.5450  1.0783 11.6625  0.0000  0.0205   0.0431   0.0510    0.1637   0.0000   437.2661       3.48391       14.7718       4.61652     -0.351565      -1.76380       1.27148       1.68395       1.80009       1.95302       1.91292       1.91274
  27  12 2855.3888    3.3260  0.9928 11.7706  0.0000  0.0186   0.0568   0.0491    0.2363   0.0000   438.1755       6.61933       15.6481       1.50495      -3.20093      0.788710       1.14859       1.46237       1.62016       1.69694       1.66695       1.69951
  27  13 3007.1413    3.9117  1.0488 12.2793  0.0000  0.0191   0.0654   0.0505    0.1987   0.0000   440.0100       8.47435       13.3506      0.513768     -0.359640     0.0738053       1.18345       1.53406       1.64157       1.75443       1.78040       1.79525
  27  14 3157.4278    3.9547  1.2505 12.7064  0.0000  0.0231   0.0643   0.0580    0.1623   0.0000   438.8359       10.4492       14.2745       7.00683      0.356727       1.51079       1.34493       1.85163       1.94824       2.11844       2.10637       2.07555
  27  15 3306.7027    3.5713  1.7592 12.4533  0.0000  0.0269   0.0488   0.0716    0.1035   0.0000   439.1465       10.5448       16.4364       5.65280      -1.57218      -1.08775       1.57256       2.09752       2.28892       2.44190       2.38407       2.39281
  27  16 3455.3820    3.0260  2.5052 11.7956  0.0000  0.0325   0.0346   0.0849    0.0910   0.0000   439.9909       9.64437       15.9542       7.49302      0.781532      -3.82425       1.99005       2.55965       2.83520       3.02796       3.03714       2.96102
  27  17 3603.6805    2.5040  3.8886 11.2385  0.0000  0.0418   0.0234   0.1094    0.0669   0.0000   443.4511       10.9354       12.8584       11.2268       4.18385      -2.04083       2.61813       3.32128       3.68523       3.91537       3.98745       3.84403
  27  18 3751.6458    2.0707  5.5388 10.7730  0.0000  0.0521   0.0166   0.1414    0.0575   0.0000   440.3280       10.3422       12.5060       5.34985      -1.05331     -0.898094       3.14997       4.03652       4.51258       4.77562       4.71222       4.65154
  27  19 3899.2514    1.7093  7.7460 10.5469 -0.0000  0.0680   0.0124   0.1879    0.0492   0.0000   427.2512       9.78932       4.23564       4.22088      -1.69096      -12.4370       4.05698       5.24040       5.81400       6.11630       6.17958       5.97895
  27  20 4046.7712    1.4254 10.0012 10.2906  0.0000  0.0856   0.0098   0.2379    0.0478   0.0000   429.6777       12.6223       12.0027       6.64144      -4.77896      -2.32373       5.01246       6.57527       7.22245       7.68603       7.69820       7.46220
  27  21 4194.1069    1.2013 12.4118 10.1980 -0.0022  0.1073   0.0079   0.3013    0.0422   0.0000   438.8076       5.60820       10.9444       18.4499      -18.1397       4.59317       6.34675       8.33521       9.19289       9.79811       9.59214       9.47288
  28   3 1342.6650    0.1136  0.0713 10.1094  0.0000  0.0134   0.0098   0.0211    0.0232   0.0000   440.7413      -1.34245       21.3715      0.705349      -2.39844     -0.236081      0.595416      0.920779       1.03567      0.971957      0.925067      0.965272
  28   4 1546.0260    0.2015  0.1999 10.0373  0.0000  0.0109   0.0091   0.0319    0.0266   0.0000   440.6672     -0.338327       20.4919      -2.38842      -2.96385     -0.733973      0.640907      0.923675      0.981509       1.12932       1.09787       1.08187
  28   5 1732.7487    0.3234  0.2945 10.0130  0.0000  0.0128   0.0106   0.0276    0.0322   0.0000   439.0011     -0.658556       21.1786      0.273993    -0.0350856     -0.306604      0.720564      0.959696       1.04377       1.11905       1.11003       1.04809
  28   6 1910.1462    0.5219  0.4957 10.1131  0.0000  0.0143   0.0132   0.0386    0.0457   0.0000   442.2615       1.01357       22.6411     -0.575532      -4.55019     0.0343123      0.822145       1.06886       1.18796       1.23186       1.29646       1.27972
  28   7 2083.9319    0.7732  0.6661 10.2390  0.0000  0.0160   0.0162   0.0411    0.0672   0.0000   439.4151      0.815364       18.3532      0.181723    -0.0754474      0.456420      0.944816       1.23714       1.31315       1.43441       1.36321       1.41544
  28   8 2252.8078    1.0672  1.0564 10.4308  0.0000  0.0214   0.0187   0.0560    0.1068   0.0000   439.3378       2.24232       19.1436      0.712231      -3.05026     -0.218098       1.23159       1.61595       1.84836       1.89996       1.92977       1.81796
  28   9 2415.3480    1.5874  1.1438 10.6090  0.0000  0.0204   0.0258   0.0554    0.1607   0.0000   438.2575       2.41577       17.5650      0.526141      -4.16004      -1.22945       1.22021       1.52224       1.74937       1.91196       1.89411       1.83809
  28  10 2573.4348    2.1324  1.0778 11.3645  0.0000  0.0202   0.0350   0.0504    0.1420   0.0000   440.1958       4.26478       18.1159       1.25222      -1.86346      0.598408       1.23541       1.55662       1.67731       1.88282       1.85393       1.85417
  28  11 2729.4112    2.6947  1.1053 11.7050  0.0000  0.0199   0.0442   0.0523    0.1660   0.0000   441.0091       3.75303       13.8913     -0.205325     -0.290231      -1.94517       1.22963       1.58335       1.72225       1.91375       1.85083       1.81765
  28  12 2883.7667    3.3456  1.0549 11.7301  0.0000  0.0187   0.0546   0.0503    0.2332   0.0000   436.3856       6.88899       13.7995       3.82768      -1.06752     -0.901507       1.08312       1.35257       1.52074       1.61773       1.55115       1.59413
  28  13 3036.3296    3.9371  1.0584 12.8615 -0.0005  0.0193   0.0662   0.0530    0.1331   0.0000   440.0656       7.58523       14.0138       3.30495      -3.63814   -0.00272273       1.12682       1.48406       1.61466       1.80015       1.76896       1.72933
  28  14 3187.3146    4.0461  1.3700 12.2249  0.0000  0.0226   0.0590   0.0558    0.1821   0.0000   438.6365       7.22886       14.9830      0.517066      0.675839      -1.93414       1.37145       1.81741       2.00744       2.13275       2.19228       2.12928
  28  15 3337.4645    3.3955  1.8507 12.4256  0.0000  0.0274   0.0451   0.0723    0.0951   0.0000   436.4412       6.64312       15.3450      -1.52042      -3.53938       1.79603       1.61223       2.15227       2.27358       2.49275       2.45179       2.43239
  28  16 3486.8942    2.9822  2.9389 11.3076  0.0000  0.0340   0.0307   0.0890    0.1054   0.0000   440.5080       13.9093       10.8905       5.65071      0.930212       5.60128       2.01543       2.61455       2.84070       2.99484       3.03438       3.01443
  28  17 3635.9161    2.4289  4.0465 11.2528  0.0000  0.0432   0.0220   0.1127    0.0634   0.0000   438.7066       10.4655       13.5812      -1.53962       2.71424      -1.21546       2.36622       3.20775       3.42898       3.65963       3.74132       3.67684
  28  18 3784.5072    1.9873  5.8782 10.7289  0.0000  0.0538   0.0152   0.1465    0.0535   0.0000   442.4566       16.1982       13.3755       2.36928       10.9440      -2.57009       3.04734       3.97329       4.40267       4.62963       4.71307       4.59082
  28  19 3932.9360    1.6350  8.0153 10.4705  0.0000  0.0703   0.0116   0.1887    0.0496   0.0000   441.1110       14.2768       10.4693       14.7460       5.76508       3.02608       3.94539       5.23143       5.76517       6.04902       6.05079       6.01177
  28  20 4080.5256    1.3769 10.3302 10.3416 -0.0001  0.0874   0.0093   0.2475    0.0450   0.0000   440.0756      -1.68701       9.70364       10.7723       3.44632      -7.16804       4.98784       6.56682       7.26614       7.62244       7.92568       7.52850
  28  21 4228.3750    1.1372 13.2769 10.2199 -0.0004  0.1174   0.0071   0.3212    0.0391   0.0000   441.7948       2.22942       18.5700       12.9642      -28.0806      -2.46417       6.48077       8.70688       9.55778       10.0569       10.0029       9.95731
  28  22 4375.6782    0.9209 15.1218 10.1596 -0.0013  0.1396   0.0060   0.3891    0.0348   0.0000   434.2834       43.8167      -2.01567      -17.7770       16.2997       12.8487       7.66797       10.2666       11.2370       11.9151       11.9919       11.5427
  29   3 1359.7802    0.1182  0.0587 10.1003  0.0007  0.0099   0.0103   0.0164    0.0228   0.0000   439.7118      0.273005       20.8660     -0.174702      -1.93814     -0.100279      0.610045      0.642514      0.827851      0.933289      0.798215      0.907606
  29   4 1564.1265    0.2148  0.1947  9.9880  0.0000  0.0107   0.0092   0.0264    0.0269   0.0000   439.9443     0.0189658       20.0465     -0.908715      -2.06677      0.757119      0.696705      0.869900       1.08962       1.15154       1.03597       1.02090
  29   5 1751.5572    0.3780  0.2810 10.0467  0.0000  0.0114   0.0120   0.0256    0.0329   0.0000   442.4992     -0.381994       20.2080     -0.184317      -2.93555     -0.538454      0.604680      0.849737      0.921957      0.973706      0.934732      0.990331
  29   6 1930.2188    0.5453  0.5532 10.0746  0.0000  0.0154   0.0126   0.0384    0.0491   0.0000   439.6634      -1.93984       21.4750      -2.48275     -0.821444      0.349544      0.871614       1.14460       1.25681       1.29857       1.33393       1.32211
  29   7 2105.3330    0.8241  0.8099 10.0205  0.0000  0.0176   0.0157   0.0455    0.0869   0.0000   439.3389      0.347189       21.1951      -1.62158      -3.74151       1.79202      0.969925       1.26265       1.39638       1.49518       1.60983       1.60286
  29   8 2275.3933    1.2094  1.0283 10.1016  0.0000  0.0188   0.0202   0.0500    0.1397   0.0000   438.1078      0.967560       16.8385     0.0252054      -2.46651      -1.37456       1.02504       1.34727       1.52421       1.59826       1.54803       1.54376
  29   9 2439.0639    1.6463  1.2347 10.4301  0.0000  0.0212   0.0251   0.0556    0.1848   0.0000   441.1944       2.42623       15.2038     -0.571494     -0.210877       1.02470       1.22451       1.54562       1.73141       1.83237       1.85646       1.82821
  29  10 2598.7487    2.2117  1.1944 11.1853  0.0000  0.0204   0.0346   0.0560    0.1782   0.0000   436.8259       2.02602       15.9140       5.09980      -1.08728     -0.380963       1.11347       1.52279       1.63815       1.76276       1.81359       1.76042
  29  11 2756.2284    2.8263  1.1008 11.9039  0.0000  0.0204   0.0456   0.0502    0.1631   0.0000   441.3169       5.82575       14.6669       1.28017    -0.0128866      0.428417       1.08814       1.45611       1.55605       1.74784       1.71542       1.62976
  29  12 2911.7170    3.4858  1.1549 11.5076  0.0000  0.0200   0.0540   0.0491    0.3167   0.0000   438.7123       5.30611       19.5095      0.313889      -2.09575      0.968139       1.19878       1.57509       1.73460       1.84962       1.78330       1.84037
  29  13 3065.1002    4.0551  1.2356 12.2764  0.0000  0.0207   0.0620   0.0555    0.2180   0.0000   440.3963       8.94459       15.9901       1.00823      -1.45834     -0.848847       1.15995       1.53525       1.62853       1.84879       1.81644       1.75818
  29  14 3216.9251    3.9263  1.4591 11.9787  0.0000  0.0222   0.0547   0.0601    0.1860   0.0000   439.6420       9.03602       15.3977       4.29031      -1.90436      -5.06358       1.27778       1.69458       1.78674       1.98346       2.03120       1.97169
  29  15 3367.7281    3.3897  2.1385 12.1632  0.0000  0.0285   0.0400   0.0744    0.0837   0.0000   436.7940       14.2869       13.9377       2.90448       1.67613      -1.11235       1.64330       2.14082       2.39683       2.51430       2.56691       2.51930
  29  16 3518.1142    2.8098  3.2199 11.4708  0.0000  0.0355   0.0275   0.0958    0.0757   0.0000   442.2244       11.5169       13.6180       4.86824      -4.22700      -4.18841       2.01090       2.65660       2.86182       3.08557       3.13391       3.07057
  29  17 3667.8035    2.3311  4.6187 10.9891  0.0000  0.0446   0.0196   0.1201    0.0641   0.0000   443.3687       7.73052       15.4434       6.08775      -3.38944      -5.58299       2.48370       3.21009       3.54620       3.78971       3.79861       3.79477
  29  18 3817.0250    1.9262  6.5134 10.5971  0.0000  0.0573   0.0139   0.1534    0.0532   0.0000   446.7186       11.6879       16.9579       6.50452       2.43969      -10.9486       3.11923       4.11227       4.49698       4.79092       4.82232       4.76794
  29  19 3966.0117    1.5965  8.7892 10.4296  0.0000  0.0727   0.0107   0.2040    0.0466   0.0000   429.5596       5.34964       15.2021       6.76014      -4.70033     -0.998024       3.96929       5.22276       5.73160       6.08136       6.17743       6.00753
  29  20 4114.2360    1.3260 11.0012 10.3236 -0.0004  0.0914   0.0086   0.2591    0.0424   0.0000   438.0713       4.81950       10.3466       1.99341       8.24425       9.23994       5.04465       6.66793       7.32184       7.69894       7.91565       7.67419
  29  21 4262.7123    1.0717 13.6406 10.1839 -0.0000  0.1185   0.0065   0.3313    0.0380   0.0000   437.5471       18.6416       8.65668       10.2356       4.46576      -10.5973       6.50605       8.52938       9.38160       9.93163       10.0686       9.97724
  30   3 1376.5958    0.1140  0.0597 10.0695  0.0000  0.0103   0.0096   0.0152    0.0223   0.0000   440.7020      -2.12305       18.6500      0.807701      -4.07123       1.73255      0.689162      0.891972      0.943778      0.989911      0.976932      0.992908
  30   4 1581.9156    0.2237  0.1713 10.0443  0.0000  0.0101   0.0098   0.0234    0.0261   0.0000   441.1419     -0.503970       22.2194     -0.706090      -2.18418     -0.330041      0.595643      0.650618      0.787961      0.775269      0.835561      0.901499
  30   5 1770.0410    0.3715  0.3549 10.0431  0.0000  0.0133   0.0107   0.0309    0.0350   0.0000   440.8485       1.76136       19.0563     -0.786484      -1.07772       1.18549      0.719812      0.986026       1.09625       1.17192       1.18803       1.24741
  30   6 1949.9235    0.5691  0.6248 10.1520  0.0000  0.0165   0.0124   0.0415    0.0535   0.0000   441.6793       1.36663       21.5690     -0.362513      -3.42741       1.16212      0.912935       1.14400       1.30138       1.34820       1.34346       1.39747
  30   7 2126.3601    0.8704  0.7397 10.1513  0.0000  0.0159   0.0165   0.0407    0.0790   0.0000   438.9637       1.60802       18.1901      -1.25908      -3.19936      -2.34713      0.851340       1.09145       1.24339       1.29118       1.34458       1.32978
  30   8 2297.3792    1.2483  0.9883 10.6721  0.0000  0.0195   0.0213   0.0483    0.1052   0.0000   440.5503     0.0328078       18.4697       1.86821      -2.19175     -0.585490       1.05128       1.38023       1.52642       1.65383       1.67138       1.61925
  30   9 2462.2756    1.7218  1.2395 10.7188  0.0000  0.0205   0.0263   0.0572    0.1508   0.0000   439.0090       4.01033       19.0376      -2.87463      -3.20560      0.582524       1.11266       1.42260       1.56784       1.73154       1.80050       1.74292
  30  10 2623.5637    2.2806  1.1577 11.3408  0.0000  0.0199   0.0355   0.0532    0.1686   0.0000   439.8155       3.30730       18.4319       1.13946      -1.16881      -4.49176       1.07231       1.37932       1.49876       1.59726       1.59866       1.60819
  30  11 2782.5366    2.9550  1.1107 11.7594  0.0000  0.0189   0.0457   0.0499    0.1738   0.0000   440.7578       6.66123       13.8578       1.60441      0.406589      0.788421       1.09322       1.41719       1.54493       1.68798       1.72127       1.72946
  30  12 2939.2214    3.6095  0.9946 12.6370  0.0000  0.0181   0.0596   0.0480    0.1354   0.0000   440.0979       4.30982       14.3355       3.57480     -0.979437     -0.708439       1.01302       1.30501       1.39477       1.55772       1.57097       1.58807
  30  13 3093.4674    4.1235  1.1531 12.1562  0.0000  0.0191   0.0634   0.0517    0.2444   0.0000   440.7043       6.47179       17.4660       1.54809      -3.55137      -1.35232       1.07537       1.39070       1.47360       1.62050       1.58941       1.62551
  30  14 3246.1156    3.8759  1.5940 12.5023  0.0000  0.0239   0.0517   0.0623    0.1174   0.0000   440.1486       8.43098       15.2093       1.32712      -4.00536      -3.27975       1.27475       1.69264       1.86092       1.95704       1.97374       1.95103
  30  15 3397.8495    3.2339  2.1467 11.9873  0.0000  0.0283   0.0369   0.0716    0.0889   0.0000   439.4516       7.84117       14.7057       6.78572       1.77628      -3.58396       1.57621       1.99271       2.23024       2.50120       2.47336       2.41899
  30  16 3548.9124    2.6952  3.5366 11.4498  0.0000  0.0369   0.0247   0.1017    0.0654   0.0000   440.4553       10.7911       13.4871       2.95400      0.512003       2.38136       2.03466       2.58899       2.77089       3.04094       3.03768       3.01491
  30  17 3699.2953    2.2292  5.0645 10.8926  0.0000  0.0468   0.0175   0.1258    0.0599   0.0000   437.5360       15.5815       18.8863    -0.0705888       1.38963      -5.18871       2.49288       3.29268       3.63490       3.82129       3.95496       3.94095
  30  18 3849.1407    1.8463  6.7272 10.6663  0.0000  0.0585   0.0131   0.1576    0.0487   0.0000   443.7034       3.65192       9.52215       15.7350       1.71323      -1.66838       3.09346       4.07866       4.46519       4.83956       4.85676       4.74741
  30  19 3998.6781    1.5050  9.4365 10.4299 -0.0002  0.0776   0.0096   0.2158    0.0445   0.0000   443.5020       19.4228       11.4235       4.93246       6.21750      -14.6235       4.15308       5.50791       5.98556       6.37267       6.45773       6.39523
  30  20 4147.8376    1.2536 11.8520 10.3637 -0.0001  0.1008   0.0078   0.2782    0.0399   0.0000   436.4645       2.34536       13.1578       16.4735      -6.48990       2.55602       5.30186       7.04881       7.66869       8.25534       8.46348       8.38910
  31   4 1599.3227    0.2422  0.1746 10.0229  0.0000  0.0107   0.0097   0.0193    0.0260   0.0000   441.2420      0.459756       20.5445      -1.04551      -1.50981      0.554700      0.487057      0.735256      0.721479      0.798778      0.876771      0.820773
  31   5 1788.2516    0.3996  0.4048  9.9740  0.0000  0.0128   0.0107   0.0334    0.0372   0.0000   439.5315    -0.0204147       21.9087     -0.169185      -3.80330      0.330492      0.686473      0.867168      0.977441       1.08779       1.06109       1.07532
  31   6 1969.4102    0.6132  0.6730 10.0289  0.0000  0.0172   0.0126   0.0413    0.0587   0.0000   441.1845    -0.0720587       20.9559    -0.0854145      -3.27675       1.33668      0.847777       1.18842       1.18329       1.37668       1.45278       1.43464
  31   7 2147.0217    0.9089  0.8181 10.0966  0.0000  0.0171   0.0164   0.0435    0.0867   0.0000   441.1369       2.75938       20.9052       1.36130      -2.90243      0.903704      0.846091       1.10296       1.29171       1.35200       1.39364       1.40345
  31   8 2318.9377    1.2991  1.1283 10.3942  0.0000  0.0202   0.0206   0.0515    0.1368   0.0000   440.5460      0.306442       18.5965       2.94271      -2.68769      -1.08594       1.05628       1.35844       1.48912       1.67007       1.64541       1.62366
  31   9 2485.0659    1.8145  1.1934 10.9304  0.0000  0.0198   0.0278   0.0546    0.1522   0.0000   439.6324       2.31987       19.7696       1.02120      -4.27548      0.356306       1.08962       1.39196       1.53269       1.63330       1.65446       1.60678
  31  10 2647.8593    2.3952  1.2361 11.0451  0.0085  0.0193   0.0359   0.0554    0.2014   0.0000   440.1999       2.65290       17.6293      0.549768      -1.93762       1.53850       1.07093       1.37925       1.53391       1.67155       1.71658       1.63957
  31  11 2808.4156    3.1594  1.1012 11.8470  0.0000  0.0193   0.0482   0.0477    0.1716   0.0000   439.7805       5.92051       17.8445     0.0277056      -3.50645     -0.655196      0.998364       1.38422       1.46485       1.57219       1.58461       1.62108
  31  12 2966.2207    3.7837  1.0662 11.8463  0.0000  0.0183   0.0575   0.0447    0.2294   0.0000   441.1290       5.38437       16.3868       4.09303     -0.721736     -0.910498       1.02270       1.31593       1.45752       1.56056       1.52174       1.51810
  31  13 3121.4761    4.1584  1.2939 11.9308  0.0000  0.0205   0.0588   0.0525    0.2481   0.0000   439.9775       7.58143       14.5895       2.31416     -0.286305      -1.08821       1.07745       1.45917       1.54410       1.64423       1.66362       1.67683
  31  14 3274.9729    3.8367  1.6682 12.0033  0.0000  0.0238   0.0489   0.0609    0.1587   0.0000   437.7023       8.92393       15.2979       3.12355     -0.953968      0.728532       1.22280       1.58192       1.73341       1.91600       1.97836       1.92150
  31  15 3427.4974    3.1778  2.5420 11.6846  0.0000  0.0301   0.0318   0.0776    0.0753   0.0000   437.7862       9.54590       17.4540       2.11617      -3.18428    -0.0186514       1.52761       2.08645       2.26802       2.43582       2.50140       2.41943
  31  16 3579.3889    2.6339  3.7841 11.3408  0.0000  0.0381   0.0227   0.1030    0.0609   0.0000   441.5031       7.54620       13.8775       7.39649      -2.82750       2.09377       1.98309       2.61016       2.82694       3.06285       3.16291       3.11489
  31  17 3730.4773    2.1241  5.5553 10.8242  0.0000  0.0497   0.0158   0.1334    0.0535   0.0000   437.2840       13.8525       9.58729       5.60383     -0.324227      -2.01216       2.55717       3.33261       3.66853       3.98237       4.04641       4.06901
  31  18 3880.8842    1.7384  7.7756 10.4687  0.0003  0.0638   0.0113   0.1718    0.0467   0.0000   442.0451       19.9119       21.4411      0.227983       4.40615     -0.500301       3.34241       4.41750       4.87882       5.20145       5.30300       5.30102
  31  19 4031.0567    1.4664 10.1593 10.3452 -0.0002  0.0835   0.0090   0.2263    0.0438   0.0000   450.8792       11.2620       8.79621      0.933375      0.344519     -0.751467       4.27310       5.75067       6.20002       6.74385       6.67188       6.56737
  31  20 4180.6449    1.2012 12.8209 10.3357 -0.0001  0.1076   0.0071   0.2972    0.0370   0.0000   434.8464       27.5333       19.5199      -3.74533      -6.17026      -4.14817       5.60901       7.30460       8.13656       8.64003       8.86583       8.86909
  31  21 4329.7515    0.9860 14.9758 10.1167 -0.0070  0.1325   0.0057   0.3564    0.0354   0.0000   439.8521       20.3470       8.71924      -2.55383       3.65436      -3.41012       6.58451       8.86580       9.85996       10.5379       10.6706       10.6191
  32   2 1179.5695    0.0697  0.0516 10.1616  0.0000  0.0200   0.0101   0.0348    0.0217   0.0000   441.0200     -0.368263       20.2680      0.867303      -7.42530       2.14813       1.27469       1.68413       1.58233       2.40813       2.38563       4.31428
  32   3 1409.4379    0.1368  0.1014 10.0455  0.0000  0.0114   0.0087   0.0205    0.0225   0.0000   441.5568     -0.410251       20.7149      -1.42283      -2.24548      0.501582      0.547951      0.616363      0.834157      0.802023      0.865879      0.758694
  32   4 1616.4221    0.2554  0.2329 10.0000  0.0000  0.0103   0.0093   0.0275    0.0269   0.0000   441.7009     -0.762448       21.4775     -0.638501      -1.82465     -0.759340      0.539688      0.698909      0.746350      0.796605      0.868475      0.905946
  32   5 1806.1568    0.4178  0.4303  9.9697  0.0000  0.0134   0.0106   0.0332    0.0378   0.0000   440.1611      -1.66900       19.1691      -1.02971      -2.07576      -2.52536      0.718462      0.922496      0.982887       1.14853       1.17308       1.14413
  32   6 1988.6694    0.6461  0.6498 10.0601  0.0000  0.0152   0.0133   0.0407    0.0574   0.0000   440.9316      -1.47096       20.9721     -0.503499      -4.14804      0.817394      0.762076      0.976796       1.09754       1.26360       1.22150       1.24425
  32   7 2167.3418    0.9250  0.9051 10.2935  0.0000  0.0180   0.0163   0.0479    0.0861   0.0000   440.5104       4.03879       20.2839     -0.968850     -0.322037      0.850788      0.891447       1.15709       1.27365       1.31920       1.36078       1.36469
  32   8 2340.0892    1.3796  1.2042  9.9315  0.0000  0.0196   0.0204   0.0527    0.2013   0.0000   441.1065       2.76491       17.4849      0.713835      -3.02018      -2.10912       1.00545       1.33818       1.49043       1.58053       1.58555       1.53226
  32   9 2507.3002    1.8813  1.3350 10.6718  0.0000  0.0207   0.0263   0.0575    0.1607   0.0000   441.4648       3.88916       15.0157       2.65906      -1.33375      -1.02713       1.08899       1.45180       1.60935       1.71034       1.72597       1.76578
  32  10 2671.6975    2.4910  1.1279 11.6549  0.0000  0.0196   0.0380   0.0488    0.1473   0.0000   439.2572       2.26975       17.0323       1.58019      -3.15838      -2.53259       1.04746       1.38819       1.51221       1.58051       1.60803       1.62063
  32  11 2833.7885    3.1731  1.1262 11.8733  0.0000  0.0185   0.0475   0.0502    0.1765   0.0000   439.4122       3.54655       17.2849       1.95953      -2.48232      -1.41025      0.978548       1.25714       1.44283       1.59642       1.60016       1.56787
  32  12 2992.8187    3.8422  1.1035 12.2005  0.0000  0.0177   0.0581   0.0500    0.1842   0.0000   439.2824       4.60412       17.8064       3.33181      0.332877     -0.682036      0.936810       1.20872       1.32287       1.42499       1.43476       1.42621
  32  13 3149.0445    4.1692  1.3097 11.9728  0.0000  0.0200   0.0576   0.0535    0.2174   0.0000   439.9589       9.19927       17.0420       2.95873      -2.83326      0.103498       1.07876       1.46500       1.61042       1.71050       1.74346       1.70552
  32  14 3303.4481    3.6493  1.8236 12.1624  0.0000  0.0247   0.0437   0.0649    0.1133   0.0000   439.7261       9.71467       14.0730       3.78535      -2.86690      -2.08885       1.25271       1.68386       1.81943       2.00245       2.04533       2.04680
  32  15 3456.9031    3.0853  2.6384 11.8213  0.0000  0.0304   0.0307   0.0790    0.0668   0.0000   437.4055       9.66163       12.9459       2.25133      0.820510     -0.718468       1.55875       2.03192       2.23684       2.34860       2.44337       2.44461
  32  16 3609.5846    2.4880  3.9459 11.3947  0.0000  0.0395   0.0212   0.1043    0.0537   0.0000   436.7686       10.1304       17.1151       5.28308     -0.751174      -2.67105       1.99756       2.55510       2.86638       3.06354       3.09370       3.03863
  32  17 3761.4805    2.0581  5.9977 10.6833  0.0000  0.0517   0.0143   0.1358    0.0523   0.0000   440.2781       7.94280       12.7929       1.56706     0.0426739      -9.33359       2.66401       3.48633       3.92935       4.15830       4.23901       4.23486
  32  18 3912.6139    1.6841  7.7623 10.5355 -0.0001  0.0640   0.0110   0.1747    0.0438   0.0000   437.9013       11.1792       18.0397       6.65262      -3.27987       3.49098       3.20058       4.25708       4.64588       5.03589       5.17580       5.09284
  32  19 4063.0819    1.4115 10.7994 10.2934  0.0003  0.0862   0.0082   0.2390    0.0421   0.0000   429.1421       12.0793       19.5451       6.54380      -6.56155     -0.682697       4.25403       5.64349       6.13704       6.64672       6.80120       6.71753
  32  20 4213.3916    1.1468 13.5101 10.3344  0.0000  0.1120   0.0066   0.3127    0.0349   0.0000   432.0673       4.24928       7.05818       4.14890      -11.1665       1.60215       5.61198       7.43820       8.15830       8.72368       8.84158       8.88567
  33   3 1425.4279    0.1461  0.1019 10.0542  0.0000  0.0100   0.0088   0.0181    0.0224   0.0000   440.6103     -0.795703       22.5344       1.76550      -2.15219      0.168874      0.513797      0.660427      0.722097      0.919343       1.00089       1.07781
  33   4 1633.2301    0.2791  0.1960 10.0740  0.0000  0.0096   0.0105   0.0237    0.0267   0.0000   440.3966     -0.767163       22.8109       1.20826      -3.34300     -0.944649      0.478289      0.571234      0.764310      0.869037      0.815649      0.711749
  33   5 1823.8228    0.4463  0.4536 10.0028  0.0000  0.0135   0.0108   0.0326    0.0401   0.0000   441.2518      -2.65821       21.8769      0.412995      -4.15987      0.543858      0.680548      0.866042      0.994980       1.04086       1.07082       1.05706
  33   6 2007.6119    0.6600  0.6686 10.1770  0.0000  0.0154   0.0132   0.0405    0.0576   0.0000   440.3134    -0.0867606       21.7233       2.09130      -1.83744      -2.13020      0.785136       1.04545       1.15568       1.29194       1.30452       1.30782
  33   7 2187.3347    0.9482  0.9160 10.4927  0.0000  0.0184   0.0164   0.0472    0.0831   0.0000   440.1438       3.68163       21.5126     -0.420413      -2.54581       1.18790      0.871961       1.15148       1.28336       1.37277       1.38445       1.36632
  33   8 2360.8439    1.4621  1.2402 10.4458  0.0000  0.0199   0.0211   0.0539    0.1346   0.0000   439.7650       3.00599       19.8108     -0.100051     -0.418846      0.254580      0.967975       1.24631       1.37591       1.46167       1.52398       1.56515
  33   9 2529.1963    1.9433  1.2446 11.1623  0.0000  0.0200   0.0285   0.0536    0.1366   0.0000   440.9964       5.20944       19.1890      -1.74691       1.03338      -4.32463       1.07105       1.35993       1.51252       1.63168       1.66151       1.65033
  33  10 2695.1266    2.6248  1.2942 11.2769  0.0000  0.0199   0.0359   0.0521    0.1669   0.0000   441.4929       2.27111       19.8828    -0.0726846      -3.27987       1.02268      0.983886       1.32457       1.44936       1.56423       1.57223       1.62787
  33  11 2858.6456    3.4189  1.0817 12.1803 -0.0001  0.0178   0.0519   0.0485    0.1645   0.0000   442.8791       5.16808       17.3154       1.22597       1.17276     -0.143715      0.953994       1.25829       1.40897       1.48791       1.49594       1.44862
  33  12 3018.9426    3.9143  1.1534 12.4047  0.0000  0.0187   0.0574   0.0491    0.1743   0.0000   437.5741       5.66870       18.2981       2.05256      -1.31754      0.248153      0.946312       1.21706       1.28287       1.37671       1.43157       1.42558
  33  13 3176.1885    4.0680  1.3772 12.3787  0.0000  0.0205   0.0543   0.0533    0.1476   0.0000   437.4020       7.97371       13.8786       3.95056     -0.419591      -1.64366       1.04680       1.35640       1.48017       1.57051       1.66188       1.65639
  33  14 3331.5550    3.5376  2.0143 12.0917  0.0000  0.0254   0.0396   0.0681    0.0934   0.0000   440.5196       7.70350       19.3103       2.29389      -2.83475     -0.482210       1.21673       1.59567       1.75608       1.90162       1.89367       1.91806
  33  15 3485.8875    2.9835  2.9877 11.5533 -0.0000  0.0318   0.0275   0.0831    0.0741   0.0000   436.7114       9.52341       12.8240       2.02337     -0.406818      -2.77659       1.56777       2.08208       2.28667       2.47361       2.55689       2.57265
  33  16 3639.3581    2.4068  4.3868 11.2628  0.0000  0.0406   0.0189   0.1087    0.0497   0.0000   440.2198       10.5720       14.7467     -0.190978    -0.0869084      -7.43703       1.98025       2.59161       2.91891       3.13030       3.13667       3.15835
  33  17 3791.9981    1.9786  6.4528 10.7694  0.0000  0.0529   0.0133   0.1478    0.0466   0.0000   442.6611       11.8148       14.6230      -1.53831      -4.95641       1.93267       2.56739       3.33643       3.74502       3.99903       4.10776       4.03422
  33  18 3943.8313    1.6564  8.7347 10.4785  0.0001  0.0690   0.0100   0.1859    0.0428   0.0000   440.3635       7.12474       15.4852       8.15564      -2.70101      -1.86607       3.30223       4.40874       4.88404       5.26142       5.38804       5.34978
  33  19 4094.9146    1.3495 11.0968 10.3889  0.0001  0.0889   0.0078   0.2460    0.0388   0.0000   433.9632       23.4242       18.3061       6.31226      -6.17545       13.9298       4.32410       5.73445       6.29005       6.76500       6.94881       6.88865
  33  20 4246.0183    1.1159 14.3964 10.3281  0.0008  0.1187   0.0061   0.3254    0.0339   0.0000   434.3779       15.1418       6.76805       6.92191      -5.17714      -5.66630       5.63355       7.45665       8.37436       8.99881       9.10820       8.94293
  33  21 4396.2098    0.9078 15.5829 10.1569 -0.0010  0.1376   0.0053   0.3681    0.0323   0.0000   444.3418       19.8149       3.06128       17.2734      -15.9732      -8.38095       6.52730       8.68323       9.71975       10.3782       10.4082       10.5103
  34   2 1207.9922    0.0805  0.0494 10.1389  0.0000  0.0118   0.0089   0.0285    0.0208   0.0000   441.6473     -0.715620       21.0358      0.721555     -0.986563     -0.366171      0.693461      0.899067      0.999466       1.18337       1.27204       1.03257
  34   3 1441.1553    0.1394  0.0941 10.0639  0.0000  0.0101   0.0089   0.0196    0.0220   0.0000   440.8659      0.385475       20.8677     -0.598436      -4.72641      0.638160      0.498794      0.585100      0.639186      0.768537      0.759795      0.746081
  34   4 1649.7070    0.2755  0.2740  9.9759  0.0000  0.0111   0.0088   0.0267    0.0277   0.0000   441.4042      0.220319       21.4695      0.647397      -2.35756      -1.92418      0.562827      0.699358      0.805927      0.822690      0.896847      0.845364
  34   5 1841.2685    0.4585  0.4530 10.0770  0.0000  0.0132   0.0109   0.0324    0.0386   0.0000   440.7117     -0.497515       20.5751       1.48196      -3.33576      -1.32773      0.611847      0.834607      0.916029      0.943046       1.07326       1.06541
  34   6 2026.3121    0.6932  0.6735 10.1382  0.0000  0.0151   0.0133   0.0396    0.0610   0.0000   439.8817       1.33767       21.9749       1.80649      -2.59683       1.94698      0.699880      0.912895       1.04731       1.13170       1.20887       1.18267
  34   7 2207.0479    1.0531  0.8802 10.3470  0.0000  0.0174   0.0175   0.0419    0.0897   0.0000   440.7778      -1.27349       19.1042     -0.424968      -2.82377       1.96754      0.789063       1.05293       1.22117       1.21257       1.31320       1.26457
  34   8 2381.2351    1.5057  1.2464 10.5666  0.0000  0.0203   0.0216   0.0529    0.1348   0.0000   439.2726       2.20246       20.1257      0.717672      -5.13937     -0.696513       1.00444       1.30069       1.44222       1.53807       1.56284       1.56810
  34   9 2550.7097    2.0780  1.2621 11.0781  0.0000  0.0199   0.0291   0.0521    0.1535   0.0000   443.0053       3.31747       20.7108      0.786072      0.305816      -1.35821      0.968785       1.30171       1.43940       1.57857       1.55583       1.57722
  34  10 2718.0352    2.7596  1.1930 11.4593  0.0000  0.0190   0.0395   0.0495    0.1921   0.0000   439.9581       4.00378       18.1937       2.34089     -0.418348     -0.610030      0.961350       1.25106       1.32116       1.40635       1.49888       1.46634
  34  11 2883.0104    3.4702  1.1188 11.9134  0.0000  0.0182   0.0503   0.0461    0.1959   0.0000   440.7998       4.93508       19.0378       1.01423      -2.43456      -1.69122      0.869913       1.16392       1.23892       1.31179       1.35555       1.38425
  34  12 3044.5630    3.9584  1.1999 12.5723  0.0000  0.0193   0.0578   0.0504    0.1628   0.0000   439.5605       6.62004       18.9048       2.95800      -2.05825      0.401961      0.978767       1.27723       1.36340       1.51273       1.54659       1.56230
  34  13 3202.9580    4.0636  1.4991 12.2288  0.0000  0.0211   0.0516   0.0560    0.1399   0.0000   441.0359       8.67881       15.5809       3.73189      -1.04106      -1.76259       1.09933       1.43449       1.56355       1.70742       1.74740       1.72157
  34  14 3359.3320    3.5087  2.3039 11.6795  0.0000  0.0266   0.0358   0.0684    0.1039   0.0000   439.6975       9.71555       14.0958       1.14335     -0.755847      0.476195       1.26484       1.67273       1.86464       1.97268       1.98971       1.99336
  34  15 3514.5541    2.8451  3.2252 11.5209  0.0000  0.0340   0.0251   0.0836    0.0661   0.0000   445.2306       9.50974       13.2652       2.44609      0.281741      -3.40389       1.61262       2.14684       2.37168       2.57191       2.67483       2.60841
  34  16 3668.8120    2.3083  4.6725 11.1535  0.0000  0.0419   0.0176   0.1132    0.0497   0.0000   439.2439       11.9855       19.7625      -3.48554      -6.26344      -1.67329       1.98314       2.60598       2.89779       3.17339       3.18792       3.22310
  34  17 3822.0768    1.8953  6.8152 10.6596  0.0000  0.0545   0.0123   0.1523    0.0460   0.0000   440.7978       15.3632       9.25668       5.96658      -10.9951      -2.17311       2.57383       3.43686       3.77120       4.13013       4.15338       4.20117
  34  18 3974.9346    1.5572  9.0065 10.4914 -0.0001  0.0716   0.0093   0.1961    0.0405   0.0000   438.0844       13.3654       16.2706       9.65770      -8.11876       3.35291       3.31936       4.52054       4.94441       5.36910       5.41932       5.38379
  34  19 4126.7294    1.2790 11.4747 10.4164 -0.0001  0.0948   0.0073   0.2539    0.0360   0.0000   440.5842       5.25909       12.2196       17.4105      -2.02672     -0.353234       4.36579       5.85140       6.43456       6.99275       7.02458       7.17687
  34  20 4278.2143    1.0556 14.2750 10.2269 -0.0010  0.1195   0.0057   0.3272    0.0338   0.0000   445.0179       5.92339       28.1213      -13.7762      -9.85514       7.26825       5.56751       7.29790       8.26046       8.71685       8.88541       8.82977
  35   2 1221.9094    0.0668  0.0425 10.1827  0.0000  0.0153   0.0097   0.0239    0.0205   0.0000   442.2551     0.0580940       21.4108       2.07144      -3.09174     -0.955001       1.01287      0.933593       1.27958       1.66983       1.03051       1.42172
  35   3 1456.6202    0.1694  0.1276 10.0100  0.0000  0.0092   0.0087   0.0240    0.0224   0.0000   441.7855     -0.111890       21.1933       1.52640      -2.50877     -0.375282      0.391060      0.553625      0.636963      0.736229      0.661289      0.784986
  35   4 1665.9675    0.2893  0.2907 10.0427  0.0000  0.0137   0.0089   0.0259    0.0282   0.0000   441.1777      -2.43995       23.4118    -0.0694310      -2.94624      0.204637      0.605796      0.674421      0.883771      0.922219      0.899754      0.932492
  35   5 1858.4395    0.4922  0.4560 10.0214  0.0000  0.0124   0.0113   0.0315    0.0405   0.0000   442.1605      0.111217       21.2464      -1.34604      -2.68647     -0.103812      0.593060      0.778226      0.879997      0.965953      0.956375      0.957261
  35   6 2044.8209    0.7241  0.7877 10.0593  0.0000  0.0166   0.0130   0.0423    0.0680   0.0000   441.5823     -0.551029       22.3980      0.530969      -2.31051      0.307854      0.748406      0.996200       1.12698       1.22277       1.20930       1.25600
  35   7 2226.4369    1.1034  0.9912 10.3358  0.0000  0.0179   0.0173   0.0453    0.0998   0.0000   440.7755       1.05980       21.0796       1.78417      -2.14293      -1.13598      0.836150       1.10469       1.24501       1.29650       1.34390       1.34364
  35   8 2401.2888    1.5458  1.3332 10.5484  0.0000  0.0210   0.0212   0.0541    0.1323   0.0000   441.8013       4.01103       17.7824       1.07882     -0.675448     0.0443515      0.929092       1.23929       1.38254       1.47944       1.52658       1.49871
  35   9 2571.8768    2.1389  1.2591 11.0823  0.0000  0.0195   0.0298   0.0514    0.1493   0.0000   440.0282       4.96123       18.7545      -1.84246      -1.49930      0.107171      0.897706       1.20484       1.30291       1.40334       1.41215       1.43220
  35  10 2740.6308    2.8788  1.2050 11.6054  0.0000  0.0188   0.0408   0.0496    0.1865   0.0000   442.4340       2.29785       19.9760      0.560486      -2.45263     -0.867435      0.939880       1.18717       1.32121       1.43438       1.45596       1.44048
  35  11 2906.9218    3.6227  1.1610 11.8154  0.0000  0.0178   0.0510   0.0483    0.2227   0.0000   442.5245       3.92018       17.6381      0.864963      -1.83368      -1.61215      0.852492       1.13092       1.22137       1.38312       1.32842       1.40696
  35  12 3069.7588    4.0168  1.1805 12.7535  0.0000  0.0185   0.0586   0.0506    0.1435   0.0000   441.4151       9.10440       15.9279      0.873967      -1.30623      -2.22197      0.869370       1.12276       1.22392       1.33742       1.37957       1.38175
  35  13 3229.3171    4.0154  1.4946 12.6228  0.0000  0.0214   0.0514   0.0553    0.1099   0.0000   441.6736       5.94712       15.8214       3.22422    -0.0556697      -2.79005       1.02538       1.31791       1.41199       1.56804       1.55096       1.57343
  35  14 3386.7850    3.3765  2.2794 12.0029  0.0000  0.0268   0.0346   0.0699    0.0779   0.0000   440.9967       10.6195       14.7659       1.26760      -1.13435       5.61842       1.21509       1.62902       1.74924       1.91706       2.00812       1.94769
  35  15 3543.0064    2.7255  3.6437 11.4740 -0.0000  0.0357   0.0225   0.0922    0.0578   0.0000   442.2776       12.6512       17.7768       7.65202     0.0971717      -2.36939       1.64061       2.17893       2.43897       2.66659       2.61098       2.68612
  35  16 3697.9434    2.2783  5.2648 10.8259  0.0000  0.0438   0.0156   0.1166    0.0521   0.0000   438.4054       16.6705       16.4000      -1.87569      -1.90165       2.94514       2.02107       2.63160       2.99941       3.13387       3.25121       3.24747
  35  17 3852.0571    1.8199  7.1929 10.6786  0.0000  0.0570   0.0114   0.1557    0.0433   0.0000   440.7733       8.94810       20.5366       5.59767      -9.92026      -4.80530       2.66097       3.51240       3.94379       4.22454       4.35269       4.26665
  35  18 4005.3125    1.5081  9.8297 10.4925  0.0000  0.0762   0.0086   0.2152    0.0387   0.0000   439.7941       9.80025       16.5288       3.79868       4.90009      -4.02705       3.47779       4.67830       5.21265       5.64491       5.65945       5.73179
  35  19 4157.9401    1.2421 12.6288 10.3953 -0.0005  0.1003   0.0066   0.2771    0.0348   0.0000   437.5822       14.6013       23.6249       3.01769       1.17200      -8.13297       4.48917       6.03008       6.60580       7.15229       7.46300       7.34294
  36   3 1471.8394    0.1704  0.1605 10.0310  0.0000  0.0094   0.0079   0.0259    0.0227   0.0000   441.1894     -0.182824       21.8492     -0.243640      -2.25238     -0.528795      0.428654      0.626117      0.767279      0.797050      0.791056      0.841966
  36   4 1681.9079    0.3159  0.3444  9.9870  0.0000  0.0124   0.0089   0.0290    0.0294   0.0000   442.1157      -1.84958       20.6767      0.301547      -1.82457     0.0208167      0.574973      0.730018      0.839326      0.907774      0.906090      0.945077
  36   5 1875.4528    0.5001  0.4900 10.1092  0.0000  0.0134   0.0111   0.0324    0.0402   0.0000   440.4644      -1.11979       19.3456     -0.121748      -2.59712     -0.282290      0.594030      0.803595      0.879461      0.959926      0.968202      0.940691
  36   6 2063.0861    0.7623  0.8155 10.0338  0.0000  0.0161   0.0131   0.0421    0.0696   0.0000   440.9433     -0.376467       23.6932      0.346001      -2.19464      0.158166      0.689735      0.923091      0.983705       1.09536       1.08533       1.12213
  36   7 2245.5002    1.1103  1.1381 10.1799  0.0000  0.0193   0.0162   0.0487    0.1136   0.0000   441.9070      0.895278       24.6810      0.234150      -2.52395     -0.276351      0.851303       1.17371       1.29069       1.39449       1.47940       1.46942
  36   8 2421.1750    1.6219  1.1948 10.7815  0.0000  0.0191   0.0233   0.0504    0.1414   0.0000   440.6021       4.31550       20.0708      0.582749      -2.49006      0.556118      0.874454       1.12307       1.25117       1.35907       1.40066       1.40246
  36   9 2592.7976    2.2475  1.2814 11.2475  0.0000  0.0193   0.0307   0.0516    0.1421   0.0000   441.7836       1.63116       19.1272       2.52817      -2.54070      -2.30038      0.884257       1.21890       1.31906       1.47616       1.51414       1.49057
  36  10 2762.8104    3.0378  1.2169 11.6654  0.0000  0.0185   0.0426   0.0489    0.1989   0.0000   440.0198       2.65868       21.6680       3.27359      0.676647     -0.246884      0.901727       1.11564       1.25431       1.36275       1.35152       1.39483
  36  11 2930.3852    3.8281  1.1354 12.0380  0.0000  0.0178   0.0532   0.0445    0.1999   0.0000   442.8074       3.29306       17.4476       4.44163      -1.04129     -0.957659      0.798426       1.03378       1.16741       1.26284       1.28743       1.25615
  36  12 3094.4096    4.0742  1.2855 12.5701  0.0006  0.0194   0.0549   0.0500    0.1370   0.0000   441.1010       5.81948       17.2289       3.40478     -0.317217      -1.98920      0.917304       1.14222       1.28395       1.35984       1.44004       1.42954
  36  13 3255.2727    3.8730  1.6979 12.4023  0.0000  0.0225   0.0452   0.0569    0.0954   0.0000   440.7347       9.82359       12.4369       4.63588     -0.631667       1.59753       1.04957       1.35183       1.45136       1.61339       1.65491       1.68925
  36  14 3413.8721    3.2663  2.4033 12.1604  0.0000  0.0269   0.0326   0.0736    0.0610   0.0000   442.0443       13.8591       15.3357       4.95155      -2.38145       2.74208       1.24892       1.62877       1.82256       1.96408       2.06090       2.06424
  36  15 3570.9541    2.6851  3.7514 11.3487  0.0000  0.0352   0.0214   0.0918    0.0581   0.0000   437.5730       10.0977       14.8418       5.53435      -1.44196      -3.14883       1.57787       2.08872       2.33680       2.53666       2.58472       2.55226
  36  16 3726.7432    2.1731  5.5688 10.8341  0.0000  0.0457   0.0145   0.1221    0.0487   0.0000   437.5779       11.3454       16.0130     -0.353632       2.60624     -0.924793       2.03224       2.69882       3.01877       3.19112       3.33686       3.29401
  36  17 3881.5867    1.7638  8.2342 10.5861  0.0000  0.0616   0.0102   0.1718    0.0417   0.0000   443.0115       17.1933       15.6506       3.79251      -4.80677      -7.16588       2.79878       3.66344       4.10464       4.40859       4.58044       4.54513
  36  18 4035.7627    1.4729 10.4951 10.3839  0.0000  0.0795   0.0078   0.2215    0.0397   0.0000   436.8521      -1.59376       25.5690       4.02686      -7.81659      -9.59942       3.52289       4.66478       5.13923       5.66317       5.74325       5.74310
  36  19 4188.8503    1.2133 12.7363 10.3442  0.0012  0.1007   0.0063   0.2764    0.0345   0.0000   437.9289       13.1854       15.5190      -8.27211       6.26599      -7.35426       4.44048       5.88067       6.51005       7.04368       7.30059       7.15264
  37   2 1249.1901    0.1011  0.0644 10.1614  0.0000  0.0165   0.0094   0.0191    0.0202   0.0000   441.0366     0.0851767       21.9415      0.634100      -2.53486      0.494250      0.885793      0.529140       1.16020       1.39333       1.06748       1.06497
  37   3 1486.8089    0.1692  0.1256 10.0395  0.0000  0.0099   0.0085   0.0209    0.0219   0.0000   442.2047      0.267789       21.7213      0.367384      -1.92686     0.0981944      0.395211      0.551203      0.603300      0.605648      0.638994      0.631176
  37   4 1697.5761    0.3235  0.3538  9.9757  0.0000  0.0119   0.0089   0.0324    0.0296   0.0000   441.2652      0.649479       22.6903       1.55508      -2.53589      0.116684      0.495870      0.698877      0.756403      0.820208      0.839641      0.790218
  37   5 1892.2249    0.5546  0.4954  9.9893  0.0000  0.0132   0.0117   0.0308    0.0442   0.0000   440.8388      -1.34914       21.2147      0.708452      -2.63305     0.0920832      0.529381      0.741720      0.821081      0.868471      0.872206      0.919822
  37   6 2081.1194    0.8174  0.8046 10.1691  0.0000  0.0162   0.0139   0.0401    0.0701   0.0000   441.0260       1.06665       20.6493      0.608083     -0.868159      0.159192      0.672064      0.908494      0.984356       1.07349       1.08394       1.10568
  37   7 2264.3669    1.1734  1.0370 10.4788  0.0000  0.0176   0.0178   0.0468    0.1015   0.0000   440.6347      -1.08107       21.2552       2.95539      -5.16726      -1.61301      0.785007      0.991672       1.09483       1.17714       1.23321       1.29732
  37   8 2440.6813    1.6805  1.3679 10.8661  0.0000  0.0198   0.0220   0.0543    0.1041   0.0000   440.7454       1.04090       20.0886       1.17398      -1.63037     -0.495369      0.895739       1.14371       1.27276       1.37404       1.44829       1.44853
  37   9 2613.3866    2.3867  1.2674 11.2642  0.0000  0.0188   0.0321   0.0495    0.1564   0.0000   441.8741       4.00737       21.7643     0.0799580      -3.05668     -0.436819      0.842813       1.07903       1.18782       1.31272       1.34361       1.34204
  37  10 2784.6436    3.0905  1.2628 11.0603  0.0000  0.0183   0.0405   0.0471    0.2799   0.0000   441.2327       3.08987       18.8133      0.453180      -1.78692      -1.29835      0.826543       1.06525       1.20365       1.29294       1.29503       1.32260
  37  11 2953.4232    3.8003  1.2199 11.9232 -0.0040  0.0181   0.0503   0.0467    0.2179   0.0000   441.3877       4.72636       20.0320      0.628207      -3.64977    -0.0181418      0.820175       1.08356       1.16859       1.29917       1.30914       1.33384
  37  12 3118.6767    4.1388  1.3334 12.5960  0.0000  0.0197   0.0548   0.0501    0.1408   0.0000   440.9951       9.36008       18.1302       5.19445      -1.30420     -0.693404      0.855959       1.11271       1.22152       1.36040       1.35195       1.38917
  37  13 3280.7560    3.8173  1.8565 12.3490 -0.0001  0.0233   0.0422   0.0599    0.0863   0.0000   441.0104       11.7862       17.0495       4.38949      -2.98593       1.45756       1.07713       1.43746       1.57779       1.68431       1.76919       1.79914
  37  14 3440.5807    3.1477  2.7290 11.9207  0.0000  0.0288   0.0282   0.0739    0.0552   0.0000   439.4533       10.5589       15.1350       7.69936      -3.63880      -2.00987       1.30170       1.70515       1.92805       2.06163       2.16343       2.22862
  37  15 3598.6025    2.5484  4.1511 11.2963 -0.0000  0.0373   0.0191   0.0969    0.0518   0.0000   440.9377       6.30268       16.2306       3.13268      -3.48726      -4.45000       1.65246       2.18579       2.38590       2.60564       2.69822       2.68665
  37  16 3755.3739    2.0792  5.9536 10.8205  0.0000  0.0481   0.0133   0.1273    0.0450   0.0000   439.4983       12.2115       17.3130       6.53316      -3.80414      0.485210       2.07884       2.78778       3.09141       3.35800       3.51463       3.47601
  37  17 3910.9762    1.7160  8.2673 10.6023  0.0000  0.0623   0.0098   0.1732    0.0403   0.0000   438.2729       11.0219       15.5814       4.29045     -0.646948      0.808595       2.69468       3.55939       3.99588       4.23634       4.40960       4.44164
  37  18 4065.7444    1.4250 11.0380 10.4032  0.0005  0.0828   0.0073   0.2326    0.0377   0.0000   445.4780       13.6887       7.02938     -0.778327       2.20910      -5.92130       3.61803       4.71862       5.29114       5.78714       6.00201       5.97325
  37  19 4219.5529    1.1476 13.1169 10.2962 -0.0009  0.1051   0.0059   0.2815    0.0339   0.0000   442.4328       3.79450       10.3254       8.76609       1.67261       4.23815       4.52030       5.92023       6.74394       7.05086       7.40459       7.43000
  38   3 1501.5507    0.1766  0.1540 10.0309  0.0000  0.0092   0.0078   0.0249    0.0220   0.0000   441.8410     -0.301440       22.2678      0.735521      -3.72770       1.07241      0.356771      0.413245      0.564797      0.539364      0.566118      0.595218
  38   4 1713.0297    0.3493  0.2984  9.9900  0.0000  0.0108   0.0098   0.0252    0.0295   0.0000   440.9731      0.553535       22.5240     -0.438774      -3.45731    -0.0409559      0.457387      0.581463      0.654113      0.672823      0.757363      0.765156
  38   5 1908.7872    0.5486  0.5783  9.9942  0.0000  0.0138   0.0109   0.0336    0.0464   0.0000   442.2572     -0.248983       22.8467      0.600476      -2.28642     -0.182533      0.589432      0.775312      0.887779      0.966836      0.956623      0.996428
  38   6 2098.9472    0.8127  0.8929 10.1345  0.0000  0.0167   0.0132   0.0443    0.0747   0.0000   441.3404     -0.854832       21.3338      0.457238      -1.36035      -2.17429      0.688986      0.907922      0.969560       1.09652       1.11332       1.13123
  38   7 2282.9277    1.2603  1.0995 10.2989  0.0000  0.0181   0.0182   0.0448    0.1281   0.0000   441.1235       1.57145       20.7545      0.768531      -2.02672     -0.195498      0.812720       1.08243       1.18991       1.29561       1.38195       1.36818
  38   8 2459.9934    1.7253  1.3492 10.9226  0.0017  0.0205   0.0225   0.0521    0.1028   0.0000   439.1153       1.35548       19.2654       2.97752      -2.28611      0.378220      0.820304       1.10363       1.20155       1.32491       1.36137       1.37904
  38   9 2633.7879    2.4274  1.2922 11.2781  0.0000  0.0188   0.0314   0.0482    0.1422   0.0000   441.0345       4.31655       20.1105       1.93421      -3.33142    -0.0348608      0.810853       1.05852       1.19964       1.27787       1.29100       1.35156
  38  10 2806.1893    3.2356  1.1662 11.7906  0.0000  0.0173   0.0445   0.0462    0.1817   0.0000   439.9910       4.73904       20.1969       2.51120      -1.52457      0.354334      0.777543      0.970789       1.03903       1.15070       1.17541       1.23941
  38  11 2976.0162    3.8873  1.1712 12.2566  0.0000  0.0173   0.0530   0.0474    0.1773   0.0000   441.6344       6.71576       20.5049       2.48823     -0.685126     -0.216221      0.785902       1.00959       1.09916       1.20147       1.24132       1.25496
  38  12 3142.4418    4.1945  1.3560 12.6464  0.0000  0.0196   0.0529   0.0489    0.1186   0.0000   441.3211       6.72770       20.8927       2.13699      -3.09045     -0.180247      0.830379       1.10154       1.20361       1.32155       1.36020       1.35569
  38  13 3305.8832    3.7211  1.9843 12.4498  0.0000  0.0245   0.0394   0.0607    0.0740   0.0000   439.9838       4.97319       16.7925       2.23632      -3.81498      -2.42389       1.06578       1.39814       1.54430       1.67231       1.72234       1.71941
  38  14 3466.8261    3.0608  2.8538 12.0174  0.0000  0.0292   0.0270   0.0785    0.0502   0.0000   442.9836       9.13034       18.6600       5.68620      -1.64150      -2.72778       1.23316       1.58779       1.81385       1.96331       1.97962       2.00694
  38  15 3625.9826    2.4905  4.3700 11.2516 -0.0006  0.0376   0.0179   0.1014    0.0477   0.0000   437.2432       11.0571       15.4125       3.72692      0.976850      -1.57355       1.58889       2.07589       2.32320       2.54846       2.60736       2.56755
  38  16 3783.5678    2.0184  6.4810 10.7554 -0.0000  0.0504   0.0123   0.1357    0.0443   0.0000   439.0858       8.00987       15.0262       2.01579     -0.165057       2.40484       2.11758       2.83552       3.11571       3.38584       3.48604       3.53336
  38  17 3939.9226    1.6675  9.0046 10.4887 -0.0004  0.0673   0.0090   0.1842    0.0419   0.0000   442.1475       10.0216       9.49788       9.15743      -1.58305      -5.53273       2.82558       3.80797       4.17015       4.56729       4.67358       4.69611
  38  18 4095.4427    1.3488 11.3649 10.4761  0.0000  0.0877   0.0070   0.2400    0.0355   0.0000   440.5882       13.8191       21.0385      0.863902      -12.7251      -1.45408       3.62281       4.79670       5.40464       5.80103       5.95891       6.01024
  39   2 1275.7338    0.0919  0.0819 10.1083  0.0000  0.0161   0.0078   0.0200    0.0198   0.0000   441.2221     -0.340426       21.8798     0.0821708      -3.39968     -0.426988      0.490639      0.881413      0.774630      0.987730      0.898549       1.11250
  39   3 1516.0563    0.1878  0.1892 10.0317  0.0000  0.0099   0.0074   0.0246    0.0225   0.0000   442.1324      -1.21553       20.9613     0.0660675      -3.83563      0.321560      0.404460      0.593431      0.635776      0.735676      0.721001      0.845250
  39   4 1728.2530    0.3506  0.3095 10.0624  0.0000  0.0099   0.0096   0.0260    0.0286   0.0000   440.5043    -0.0385798       21.4652     -0.442406      -3.39342       1.64362      0.435353      0.547750      0.624663      0.661380      0.699577      0.684060
  39   5 1925.1810    0.5704  0.5985 10.0515  0.0000  0.0140   0.0111   0.0347    0.0473   0.0000   441.4892      -1.56098       20.7668       3.01015      -4.62627      -1.15171      0.599120      0.741210      0.857886      0.941238      0.989506      0.955317
  39   6 2116.5498    0.8685  0.8586 10.0362  0.0000  0.0156   0.0138   0.0411    0.0791   0.0000   441.3587       2.27283       21.6444       1.33427      -3.91364     -0.711141      0.607275      0.845707      0.866124       1.00429      0.984241      0.993174
  39   7 2301.2449    1.3047  1.1393 10.5269  0.0000  0.0181   0.0186   0.0470    0.1130   0.0000   442.2162       1.82172       18.9453    -0.0625171      -1.86406      0.368233      0.759821      0.987055       1.11299       1.17633       1.20783       1.23720
  39   8 2479.0763    1.8308  1.3173 10.8854  0.0000  0.0189   0.0238   0.0509    0.1283   0.0000   440.5407       1.54903       22.7966       3.71689      -3.66328      0.852507      0.824006       1.06763       1.20837       1.33199       1.36437       1.36532
  39   9 2653.9750    2.5588  1.2097 11.6282 -0.0000  0.0181   0.0345   0.0478    0.1402   0.0000   440.0277       1.47023       21.9760      0.254578      -1.85158      -1.68125      0.776055       1.00465       1.13758       1.26943       1.29235       1.29119
  39  10 2827.3814    3.3172  1.2580 11.7596  0.0000  0.0178   0.0429   0.0483    0.1817   0.0000   441.9040       4.14494       19.3837       3.08766      -2.10854     -0.167073      0.756804      0.990349       1.10275       1.20011       1.24789       1.24500
  39  11 2998.2993    3.8581  1.3187 11.9148  0.0000  0.0182   0.0486   0.0488    0.1879   0.0000   441.8561       5.15509       20.4093       2.83193      -2.27773     -0.744108      0.769055       1.01493       1.13555       1.20681       1.21085       1.24290
  39  12 3165.8732    4.1810  1.4457 12.4541  0.0000  0.0197   0.0506   0.0510    0.1274   0.0000   442.4121       6.86095       16.5225       2.10790      -3.08168     0.0836400      0.876454       1.17296       1.28721       1.38242       1.41667       1.45520
  39  13 3330.4979    3.6201  2.0649 12.1951  0.0000  0.0239   0.0364   0.0616    0.0737   0.0000   443.0593       6.58919       18.4337       4.70026      -4.08593     -0.497988       1.02741       1.36154       1.53571       1.61677       1.68095       1.70163
  39  14 3492.7682    3.0143  3.1629 11.7282  0.0000  0.0301   0.0245   0.0798    0.0517   0.0000   441.3526       10.0868       13.2736       3.02818     -0.345418   -0.00279900       1.28919       1.65323       1.85885       1.99862       2.11910       2.11325
  39  15 3652.9369    2.3859  4.9922 11.2621  0.0000  0.0411   0.0161   0.1095    0.0415   0.0000   440.2831       9.13248       15.1342       7.10670      -2.07538      -1.77782       1.68034       2.22755       2.52825       2.66912       2.75897       2.77492
  39  16 3811.3362    1.9718  7.1014 10.6493  0.0002  0.0522   0.0112   0.1433    0.0433   0.0000   442.2893       7.93012       15.9295       4.19595     -0.274468      -6.13255       2.14073       2.83506       3.17926       3.46664       3.53455       3.58161
  39  17 3968.5542    1.5940  9.4586 10.4769 -0.0005  0.0702   0.0082   0.1903    0.0400   0.0000   438.2978       11.4155       16.2617       1.46735     -0.985406       5.28081       2.89818       3.87042       4.27895       4.66880       4.75575       4.82767
  39  18 4124.6613    1.2992 12.4753 10.4435 -0.0007  0.0956   0.0063   0.2598    0.0343   0.0000   441.3132       11.6849       4.93416       13.2957       7.94014      -2.58101       3.86177       5.18955       5.72930       6.26847       6.34626       6.46229
  40   2 1288.7299    0.0997  0.1052 10.1183  0.0000  0.0123   0.0074   0.0355    0.0199   0.0000   441.3380      0.485607       21.7473     -0.183947      -2.36910     -0.541446      0.568987      0.671936      0.735124      0.781038      0.929626      0.785182
  40   3 1530.3267    0.2045  0.1676 10.0261  0.0000  0.0079   0.0082   0.0234    0.0220   0.0000   442.2065      0.201610       20.1558      0.565048      -3.46244     -0.676643      0.339814      0.480367      0.512121      0.534136      0.563102      0.532417
  40   4 1743.2658    0.3900  0.3492  9.9778  0.0000  0.0106   0.0096   0.0256    0.0306   0.0000   441.6293     -0.559099       22.0639      0.354157      -2.18060     -0.198774      0.440313      0.579627      0.672555      0.708182      0.742005      0.683219
  40   5 1941.4097    0.5907  0.6262 10.0110  0.0000  0.0137   0.0109   0.0352    0.0487   0.0000   441.8035       1.47457       22.1245     -0.509429      -3.19602      0.104882      0.556887      0.721287      0.817837      0.863847      0.946893      0.948192
  40   6 2133.9668    0.9085  0.8602 10.2516  0.0000  0.0161   0.0144   0.0405    0.0762   0.0000   441.4481      0.464501       20.5225       1.22524      -2.91848      -1.06469      0.655644      0.895376      0.966217       1.10600       1.10529       1.15326
  40   7 2319.3554    1.3481  1.1006 10.4116  0.0000  0.0170   0.0187   0.0455    0.1233   0.0000   440.9384       1.84477       22.5350      0.634506      -2.58729     -0.162060      0.676230      0.916762       1.01292       1.15301       1.13623       1.13793
  40   8 2497.9351    1.9252  1.2662 11.1729  0.0000  0.0187   0.0256   0.0494    0.1220   0.0000   440.5911       4.42249       19.3464     -0.187962      -2.67445      -2.79044      0.778384       1.01815       1.13965       1.25825       1.28805       1.26296
  40   9 2673.8359    2.5945  1.2768 11.6259  0.0000  0.0186   0.0338   0.0486    0.1429   0.0000   439.6224       4.68589       20.4697      0.829708      -3.90887      -1.64839      0.797081       1.04289       1.18035       1.28549       1.28079       1.26715
  40  10 2848.3739    3.4150  1.1711 11.7400  0.0000  0.0169   0.0457   0.0445    0.2144   0.0000   441.4119       3.81377       20.6951       1.03080      -2.27942       1.09928      0.713007      0.923769       1.05473       1.08851       1.13010       1.16273
  40  11 3020.2032    4.0778  1.2897 12.1807  0.0000  0.0183   0.0509   0.0456    0.1638   0.0000   441.3391       6.35033       20.1742       3.72347      -1.57690      -1.25092      0.783793       1.03626       1.11617       1.21943       1.25990       1.30468
  40  12 3188.8769    4.1710  1.5389 12.4461 -0.0019  0.0199   0.0482   0.0522    0.1111   0.0000   441.3304       7.13624       18.4106       4.22695      -3.67049      -2.14991      0.821156       1.09336       1.19067       1.30787       1.36142       1.31438
  40  13 3354.7942    3.5564  2.1830 12.1806 -0.0038  0.0241   0.0342   0.0632    0.0658   0.0000   441.2817       5.38755       14.5419     0.0870159      -3.01842       1.99458       1.01510       1.33614       1.48795       1.63406       1.65195       1.67611
  40  14 3518.3437    2.8748  3.4010 11.8238  0.0000  0.0324   0.0226   0.0836    0.0454   0.0000   441.6453       8.73428       18.4358       6.18567      -5.75282       1.53435       1.27568       1.72386       1.87743       2.07001       2.14113       2.15927
  40  15 3679.5653    2.2959  5.1381 11.2657 -0.0000  0.0419   0.0152   0.1122    0.0396   0.0000   438.9518       12.3469       16.0041       5.88363     -0.832354       4.46680       1.70968       2.24786       2.51892       2.75065       2.84009       2.80533
  40  16 3838.9817    1.8807  7.0852 10.7745  0.0000  0.0535   0.0108   0.1454    0.0402   0.0000   442.9286       11.3888       13.2037       5.63045      0.438819      -2.33579       2.13719       2.86852       3.19986       3.50491       3.60897       3.64301
  40  17 3997.0586    1.5513 10.3424 10.4801  0.0009  0.0756   0.0076   0.2075    0.0384   0.0000   439.2712       12.8768       11.8846       7.91451      -2.65476       6.43340       3.00417       4.01038       4.41500       4.79353       4.91375       5.00706
  40  18 4153.7645    1.2877 13.1960 10.3344  0.0022  0.0996   0.0059   0.2644    0.0348   0.0000   443.3583       8.77554       7.73800       4.65611       15.4532      -1.35349       3.94609       5.31448       6.01284       6.48961       6.76814       6.73878
  41   2 1301.5760    0.0989  0.1049 10.0806  0.0000  0.0134   0.0069   0.0234    0.0196   0.0000   440.5820     -0.882467       21.7574      0.972362      -2.89686      -2.04050      0.503726      0.673574      0.812269      0.897793      0.803704      0.945223
  41   3 1544.3642    0.2104  0.1738 10.0138  0.0000  0.0085   0.0079   0.0199    0.0221   0.0000   441.1382     -0.665637       20.9960      0.991839      -1.84796      0.457378      0.384792      0.485502      0.560098      0.564387      0.583733      0.602595
  41   4 1758.0378    0.3850  0.3991 10.0758  0.0000  0.0119   0.0093   0.0296    0.0314   0.0000   441.0499     -0.515706       20.8080      -1.44264      -2.70103       1.36347      0.485591      0.632689      0.707610      0.789686      0.854361      0.825810
  41   5 1957.4775    0.6355  0.5891 10.1061  0.0000  0.0130   0.0118   0.0324    0.0471   0.0000   441.0872     -0.815513       21.1327    -0.0826816     -0.435942      -1.63705      0.497280      0.654179      0.714736      0.772892      0.844348      0.853272
  41   6 2151.1293    0.9460  0.9470 10.0169  0.0000  0.0161   0.0139   0.0402    0.0919   0.0000   441.7117    -0.0515967       20.5588       1.68493      -3.40555      0.594509      0.664635      0.890593       1.00722       1.14099       1.16694       1.21937
  41   7 2337.2204    1.3597  1.1332 10.7656  0.0000  0.0180   0.0192   0.0477    0.1035   0.0000   441.6191       2.14993       21.7704     -0.352155      -1.96001     -0.818692      0.718396      0.952921       1.01569       1.10504       1.12655       1.19078
  41   8 2516.6320    2.0005  1.2827 11.2859 -0.0013  0.0187   0.0260   0.0494    0.1063   0.0000   440.3068       1.02768       22.2472     -0.893674      -3.08232      0.813213      0.744209      0.985951       1.07304       1.16304       1.18565       1.23026
  41   9 2693.5716    2.7285  1.2885 11.2223  0.0000  0.0176   0.0337   0.0463    0.1670   0.0000   442.1184       3.93161       19.5407       3.41960      -2.21953      -1.30500      0.732685      0.954814       1.08812       1.15576       1.14012       1.17802
  41  10 2869.0433    3.5496  1.1206 12.1761  0.0000  0.0163   0.0478   0.0442    0.1537   0.0000   440.4762       5.18134       21.2677      0.870397      -4.83466   -0.00418423      0.683581      0.890809      0.977410       1.04037       1.11351       1.16767
  41  11 3041.7740    4.1693  1.2651 12.2849  0.0000  0.0174   0.0530   0.0472    0.1729   0.0000   441.2222       6.97411       20.8421       3.01302      -2.88961      -2.17372      0.717253      0.950071       1.02602       1.15821       1.18500       1.20482
  41  12 3211.4966    4.1344  1.5696 12.4738  0.0000  0.0199   0.0467   0.0523    0.0992   0.0000   441.9815       5.73179       17.6649       3.19860      -4.02169      -5.43334      0.826083       1.12947       1.23052       1.37502       1.37138       1.37823
  41  13 3378.6788    3.4292  2.4085 12.1790 -0.0000  0.0254   0.0313   0.0678    0.0596   0.0000   440.9928       9.42747       16.9055       2.06360      0.920086      0.234394       1.01875       1.33254       1.51060       1.61795       1.72601       1.74282
  41  14 3543.4839    2.7678  3.7514 11.6762  0.0000  0.0329   0.0206   0.0906    0.0427   0.0000   441.0894       7.73950       14.1526       2.64157      0.218692      -5.66125       1.28156       1.72300       1.90156       2.10222       2.12566       2.16676
  41  15 3705.8954    2.2407  5.4159 11.1231 -0.0000  0.0430   0.0141   0.1136    0.0393   0.0000   439.2174       11.6590       19.5311       1.79153      -3.09642      -1.55674       1.67739       2.25518       2.47144       2.76500       2.89144       2.90796
  41  16 3866.1692    1.8288  8.1910 10.7334  0.0002  0.0591   0.0097   0.1618    0.0376   0.0000   440.0338       12.1307       16.1113       5.93642     -0.143621      -6.08214       2.29740       3.02790       3.42496       3.68358       3.89691       3.85202
  41  17 4024.9898    1.4798 10.8698 10.5510 -0.0010  0.0798   0.0071   0.2221    0.0359   0.0000   442.2779       8.90344       22.5749       3.76278      -7.19349       5.34315       3.15400       4.12963       4.65448       5.02135       5.27726       5.28340
  41  18 4182.7277    1.2218 13.6445 10.3235 -0.0016  0.1029   0.0056   0.2789    0.0334   0.0000   439.4667       4.06505       21.1161       8.13068      -8.13605       8.63265       4.00644       5.36963       5.95886       6.47379       6.59821       6.66623
  42   2 1314.2364    0.1133  0.0995 10.0689  0.0000  0.0105   0.0074   0.0233    0.0194   0.0000   442.0306     -0.496526       21.4698     0.0961763      -3.58479    -0.0602010      0.349653      0.504531      0.573805      0.573966      0.664399      0.564328
  42   3 1558.1960    0.2341  0.1867 10.0205  0.0000  0.0078   0.0083   0.0214    0.0223   0.0000   442.4854      0.302705       21.4886     -0.120574      -3.05506    0.00697489      0.335773      0.434649      0.481301      0.518447      0.523664      0.537037
  42   4 1772.6203    0.4015  0.4260  9.9975  0.0000  0.0117   0.0091   0.0297    0.0327   0.0000   440.5661      0.158876       22.0663      0.369423      -3.72188     -0.327877      0.467953      0.634669      0.728991      0.816072      0.809800      0.837896
  42   5 1973.3584    0.6480  0.6534 10.0858  0.0000  0.0140   0.0115   0.0339    0.0508   0.0000   441.3185     -0.312873       21.0913       1.13726      -2.67126     -0.882409      0.517631      0.726101      0.788340      0.895676      0.889823      0.921066
  42   6 2168.1160    1.0054  0.9470 10.1168  0.0000  0.0157   0.0146   0.0404    0.0904   0.0000   442.2702       1.10651       20.3487     0.0324118      -1.86037      -1.69173      0.607364      0.812809      0.890008      0.961234       1.01119      0.998903
  42   7 2354.8370    1.4399  1.2228 10.7287  0.0009  0.0180   0.0194   0.0499    0.1100   0.0000   440.8548       2.85899       23.4529      0.140115      -2.20779     -0.439739      0.692892      0.903971       1.02656       1.14005       1.16178       1.17318
  42   8 2535.1040    2.0923  1.3249 10.9022  0.0000  0.0184   0.0256   0.0484    0.1457   0.0000   441.4339       1.46576       21.0624      -1.48962      -2.97823     0.0433730      0.721962      0.951133       1.03674       1.10286       1.14688       1.20825
  42   9 2713.1317    2.7623  1.2826 11.7072  0.0000  0.0178   0.0354   0.0492    0.1449   0.0000   441.3675       3.12745       20.6662       2.55712      -1.51521      -1.14505      0.706923      0.928045       1.01641       1.12543       1.15094       1.17450
  42  10 2889.5161    3.4828  1.2261 12.4019  0.0000  0.0174   0.0450   0.0470    0.1195   0.0000   441.9996       5.32689       20.6561      0.248201      -1.73008     -0.561862      0.710234      0.920327       1.01794       1.09326       1.12658       1.17624
  42  11 3063.0638    4.2801  1.2639 12.2934  0.0000  0.0178   0.0533   0.0448    0.1879   0.0000   440.7607       7.15783       20.7050       1.48995      -1.80953      -1.26090      0.704970      0.942237       1.01857       1.14927       1.17251       1.17341
  42  12 3233.8143    4.0355  1.6524 12.5790  0.0000  0.0202   0.0448   0.0543    0.0894   0.0000   442.1049       7.20676       18.7298       1.36510      -2.51682      -1.15423      0.822241       1.06094       1.18764       1.29183       1.33869       1.34968
  42  13 3402.1539    3.4547  2.4049 12.2829  0.0000  0.0257   0.0315   0.0660    0.0566   0.0000   441.5656       5.88849       15.6902     -0.317677      -1.07517     -0.670799      0.981129       1.31359       1.44849       1.53941       1.62929       1.66229
  42  14 3568.2077    2.6892  4.0117 11.4911 -0.0000  0.0344   0.0189   0.0899    0.0444   0.0000   441.8336       11.3563       17.7887       1.75196      0.500524      -2.19337       1.33383       1.74881       1.96675       2.12644       2.24938       2.21941
  42  15 3731.7623    2.1718  6.0120 11.0183 -0.0000  0.0444   0.0127   0.1238    0.0368   0.0000   446.1044       6.02470       16.8963       6.53190       1.66143      -2.53986       1.69381       2.22195       2.53260       2.70011       2.80369       2.88716
  42  16 3893.2357    1.7937  8.6866 10.6525  0.0007  0.0624   0.0091   0.1707    0.0391   0.0000   441.4040       10.4205       18.2854       7.91255       13.0140       1.70926       2.38191       3.17975       3.50362       3.81803       4.01399       4.06633
  42  17 4052.6547    1.4452 11.3900 10.5333  0.0009  0.0831   0.0068   0.2254    0.0348   0.0000   439.8411       11.4778       11.7762       2.50871      -1.38591      -3.41353       3.16598       4.23511       4.71730       5.14055       5.34280       5.36533
  43   2 1326.7385    0.0986  0.1053 10.0496  0.0000  0.0110   0.0067   0.0260    0.0192   0.0000   441.7751    -0.0837016       20.6634     -0.656002      -3.00806     -0.556682      0.409930      0.572924      0.655212      0.766365      0.694459      0.680347
  43   3 1571.8339    0.2267  0.1854 10.0040  0.0000  0.0086   0.0079   0.0213    0.0221   0.0000   442.2377     -0.971318       21.3437      0.473997      -3.60084     -0.360826      0.296297      0.370473      0.493535      0.499995      0.474823      0.522578
  43   4 1787.0342    0.4075  0.4222 10.0697  0.0000  0.0122   0.0091   0.0278    0.0319   0.0000   441.6005      0.663947       20.6046     -0.139075      -3.34552     -0.690190      0.467470      0.645093      0.683756      0.739708      0.800397      0.817290
  43   5 1989.0548    0.6770  0.6920 10.0868  0.0000  0.0138   0.0116   0.0355    0.0548   0.0000   442.2369      0.672835       22.2737     -0.388314      -1.53199      -1.60263      0.511393      0.668687      0.725618      0.844151      0.856511      0.869092
  43   6 2184.8674    1.0273  0.9536 10.1792  0.0000  0.0156   0.0148   0.0414    0.0903   0.0000   442.1469      0.170580       22.0587      0.200414      -2.11878    -0.0307737      0.617251      0.779758      0.882019      0.918737      0.967147      0.973646
  43   7 2372.2500    1.5126  1.3089 10.4311  0.0000  0.0180   0.0187   0.0483    0.1184   0.0000   440.6075       1.89144       20.5177      0.886920      -2.79255     -0.731417      0.685971      0.896113       1.01635       1.13280       1.17395       1.18707
  43   8 2553.3694    2.1077  1.3842 11.1576  0.0000  0.0187   0.0254   0.0497    0.1100   0.0000   441.9958       3.00240       22.0796       1.83955      -1.42549      -1.61487      0.694491      0.947168       1.03019       1.15006       1.17306       1.24957
  43   9 2732.4989    2.8605  1.2637 11.7161  0.0001  0.0174   0.0363   0.0462    0.1432   0.0000   440.8597       4.45457       21.5951       1.92050      -2.19286      0.960260      0.691752      0.898776       1.00997       1.10591       1.13737       1.16963
  43  10 2909.7406    3.6869  1.1983 12.3239  0.0000  0.0169   0.0474   0.0453    0.1500   0.0000   441.3540       4.66629       21.1593       1.93625      -3.24152     -0.691269      0.668830      0.872581      0.974962       1.07625       1.13079       1.11787
  43  11 3084.0983    4.2674  1.3849 12.1078  0.0000  0.0174   0.0502   0.0480    0.1677   0.0000   440.6646       5.34583       16.7612       1.22535      -2.63319      -1.17491      0.695539      0.886626       1.00397       1.09525       1.14508       1.13540
  43  12 3255.8390    3.9354  1.7834 12.6711  0.0000  0.0215   0.0422   0.0575    0.0773   0.0000   440.4326       7.83165       16.4582       3.68893      -3.63987      -2.74635      0.824065       1.10656       1.19690       1.27474       1.33630       1.36300
  43  13 3425.3103    3.2552  2.7434 12.1429  0.0002  0.0269   0.0274   0.0732    0.0482   0.0000   441.2563       9.24426       18.5629       1.11218      -1.36852      -1.68049      0.990522       1.34889       1.47204       1.61469       1.63918       1.68367
  43  14 3592.6207    2.6071  4.3877 11.4752  0.0000  0.0361   0.0176   0.0975    0.0410   0.0000   442.3803       6.29484       17.7076       1.50788      -3.63763     -0.633489       1.35817       1.78966       2.01795       2.23256       2.31247       2.34702
  43  15 3757.3192    2.0894  6.2934 11.0071  0.0000  0.0470   0.0121   0.1285    0.0373   0.0000   442.1547       8.50082       14.9208       2.48763      -1.99299      -2.46632       1.75495       2.33442       2.62612       2.85382       2.96126       3.02451
  43  16 3919.7547    1.7148  9.0453 10.7225  0.0000  0.0657   0.0085   0.1798    0.0363   0.0000   442.6057       11.1519       17.2888       2.26008      -5.71922      -3.13939       2.44048       3.24419       3.61739       3.90217       4.15128       4.11615
  43  17 4080.3260    1.3928 12.0544 10.4829 -0.0007  0.0887   0.0063   0.2387    0.0345   0.0000   436.8403       8.02298       18.9792      0.495196      -4.10419      -3.34303       3.30098       4.38314       4.97294       5.37576       5.58607       5.65041
  44   2 1339.0669    0.1111  0.0744 10.0665  0.0000  0.0109   0.0075   0.0136    0.0189   0.0000   442.3403      0.654713       21.0040      0.306309      -3.32593      0.640870      0.417775      0.543517      0.605234      0.606138      0.847204      0.736870
  44   3 1585.2292    0.2358  0.2152 10.0224  0.0000  0.0096   0.0077   0.0213    0.0224   0.0000   441.5748     -0.127110       21.3458      0.747105      -2.04766     -0.477354      0.421100      0.537061      0.607278      0.593157      0.667333      0.692714
  44   4 1801.2357    0.4265  0.4182 10.0698  0.0000  0.0114   0.0093   0.0274    0.0321   0.0000   441.8976     -0.463581       22.2900      0.565630      -3.43602     -0.552794      0.425479      0.552770      0.650373      0.673909      0.711913      0.705144
  44   5 2004.5716    0.7032  0.7374 10.0680  0.0000  0.0140   0.0115   0.0367    0.0583   0.0000   440.8511       1.31325       20.7964      0.237849      -2.29260      0.175274      0.509043      0.665189      0.779846      0.811742      0.860444      0.867106
  44   6 2201.4419    1.0565  1.0763 10.1264  0.0000  0.0169   0.0143   0.0426    0.1029   0.0000   441.1698       1.28255       21.6287      0.105229      -2.72487      0.858815      0.633303      0.866485      0.945955       1.04377       1.07829       1.11599
  44   7 2389.4499    1.5660  1.3048 10.4649  0.0000  0.0181   0.0191   0.0473    0.1274   0.0000   442.9138       2.75722       21.2420       1.66338      -3.20527       1.57889      0.690228      0.906859       1.00927       1.08264       1.16749       1.18010
  44   8 2571.4986    2.1945  1.3217 11.3278  0.0000  0.0182   0.0270   0.0475    0.1211   0.0000   442.9508       1.50215       22.5842       1.09891     -0.362014      0.901110      0.680632      0.917623       1.02101       1.11940       1.15392       1.18815
  44   9 2751.6630    2.9689  1.3216 11.4991  0.0000  0.0176   0.0354   0.0452    0.1583   0.0000   441.2430       5.71252       19.9093       1.30595      -1.27349    -0.0879005      0.653171      0.864365      0.945197       1.05316       1.08952       1.08554
  44  10 2929.7713    3.7578  1.3071 12.2810  0.0000  0.0174   0.0457   0.0461    0.1314   0.0000   441.8123       5.29483       22.2338       2.93676      -1.91144     -0.369982      0.674458      0.869068      0.967173       1.12600       1.15233       1.16762
  44  11 3104.9510    4.3581  1.3034 12.5174  0.0000  0.0174   0.0526   0.0457    0.1432   0.0000   441.1918       5.39894       19.6010       3.74045      -1.14143      -1.24018      0.660452      0.864501      0.939417       1.05554       1.09978       1.12157
  44  12 3277.5268    3.9361  1.9161 12.5248  0.0000  0.0223   0.0393   0.0565    0.0740   0.0000   442.0247       8.01053       18.6719      0.377175      -1.92710      -1.70165      0.832813       1.13008       1.22277       1.35643       1.41240       1.44636
  44  13 3448.1239    3.1655  3.0176 12.0224 -0.0001  0.0284   0.0250   0.0750    0.0474   0.0000   440.0963       8.32829       17.5204       3.52084      -5.97717      -2.16658       1.05686       1.41797       1.56846       1.73818       1.77862       1.78196
  44  14 3616.6031    2.5433  4.7519 11.3021  0.0000  0.0377   0.0160   0.0992    0.0419   0.0000   441.5166       8.45097       17.8534       4.94436      -3.49685      0.397788       1.39238       1.85846       2.09645       2.23372       2.34805       2.38668
  44  15 3782.5342    2.0374  6.6958 11.0568  0.0001  0.0495   0.0114   0.1339    0.0356   0.0000   437.0540       7.29175       22.5896       5.44947      -5.07912      -4.22528       1.82535       2.40351       2.71023       2.94347       3.05497       3.13688
  44  16 3945.9060    1.6617  9.2601 10.7450 -0.0006  0.0669   0.0081   0.1829    0.0356   0.0000   441.7114       10.5293       19.4622       6.07754      -7.05959      0.618719       2.44264       3.25759       3.70283       4.02708       4.19580       4.27384
  44  17 4107.5550    1.3511 12.4527 10.5051  0.0005  0.0910   0.0059   0.2508    0.0326   0.0000   444.2154       12.2835       15.1426       9.67124       9.84813      -13.3863       3.25639       4.35427       4.85190       5.30636       5.51572       5.62168
  45   1 1061.9565    0.0453  0.0186 10.2991  0.0000  0.0162   0.0094   0.0116    0.0179   0.0000   440.8474      0.512429       21.3007      0.386122      -2.80824      0.164523      0.533516      0.724632      0.632424      0.806444       1.13436      0.932043
  45   2 1351.2626    0.1156  0.0948 10.0691  0.0000  0.0106   0.0069   0.0202    0.0187   0.0000   441.9011     -0.275203       21.5892     -0.413892      -2.92263     -0.627664      0.311398      0.517095      0.518762      0.594485      0.550886      0.608355
  45   3 1598.4233    0.2434  0.1899 10.0518  0.0000  0.0080   0.0081   0.0197    0.0218   0.0000   442.7246     -0.199019       21.4789      0.480662      -3.27937    -0.0924103      0.284238      0.371476      0.422020      0.421559      0.438555      0.453061
  45   4 1815.3039    0.4534  0.4677 10.0514  0.0000  0.0119   0.0093   0.0288    0.0339   0.0000   441.6280      0.193003       21.3644      -1.01767      -3.08478      -1.32344      0.411336      0.550102      0.647104      0.692139      0.700118      0.709464
  45   5 2020.0103    0.7240  0.7531 10.0023  0.0000  0.0142   0.0115   0.0349    0.0599   0.0000   442.2407     -0.526860       21.2213      0.318659      -3.73138     -0.509287      0.515168      0.682857      0.754842      0.875044      0.898265      0.856418
  45   6 2217.8089    1.0982  1.0737 10.3667  0.0005  0.0170   0.0152   0.0426    0.0967   0.0000   442.1001       1.10754       19.2736      0.602551      -3.49786     -0.972402      0.606564      0.812203      0.903165      0.963759       1.02374       1.01900
  45   7 2406.5209    1.6014  1.3179 10.7265  0.0000  0.0178   0.0195   0.0482    0.1094   0.0000   441.6002       1.96736       23.0745      -1.65668      -1.53901       1.08545      0.666597      0.881464      0.983767       1.10600       1.13261       1.14570
  45   8 2589.5121    2.2874  1.3748 11.2185  0.0000  0.0178   0.0268   0.0478    0.1193   0.0000   440.7085       1.52649       20.1557       1.21374      -3.70644      -1.71160      0.657762      0.845570      0.945597       1.05740       1.09532       1.11130
  45   9 2770.6363    3.0615  1.2574 11.9123  0.0000  0.0177   0.0376   0.0444    0.1400   0.0000   441.8527       3.80915       19.8645       2.33189      -3.13706      -1.19474      0.628726      0.864154      0.913972       1.04237       1.07771       1.13838
  45  10 2949.6123    3.8819  1.2137 12.3484 -0.0021  0.0165   0.0477   0.0438    0.1403   0.0000   441.9715       4.87022       21.9177       1.28516      -3.19058      -1.13506      0.598880      0.786194      0.880098      0.956773      0.993778      0.996496
  45  11 3125.5180    4.3259  1.4002 12.6206  0.0004  0.0177   0.0504   0.0486    0.1214   0.0000   441.0369       6.96057       20.3021       1.97640      -2.09503     -0.486791      0.653703      0.870141      0.963487       1.08996       1.06465       1.13151
  45  12 3299.0102    3.8723  1.9958 12.3709 -0.0000  0.0218   0.0367   0.0570    0.0686   0.0000   440.8953       7.20267       24.0019       2.02357      -3.30429      -2.59333      0.783022       1.03972       1.15750       1.28532       1.29427       1.33511
  45  13 3470.6135    3.1195  3.2073 12.0563  0.0000  0.0294   0.0238   0.0779    0.0441   0.0000   439.9456       4.84856       18.0585       5.06910      -2.17778      0.953847       1.05401       1.42658       1.59264       1.71508       1.79011       1.81435
  45  14 3640.1947    2.4962  5.0373 11.2886  0.0000  0.0383   0.0151   0.1046    0.0403   0.0000   441.6352       9.66932       17.6320       5.99743       1.09812      -4.79131       1.39175       1.81325       2.02888       2.18732       2.31796       2.36246
  45  15 3807.2203    1.9760  7.6370 10.9817 -0.0002  0.0550   0.0102   0.1506    0.0361   0.0000   443.2163       7.71281       17.9664       3.94507      -4.61611      -3.08772       1.94873       2.58880       2.93729       3.19002       3.32522       3.38285
  45  16 3971.8610    1.6282 10.2849 10.6958  0.0017  0.0724   0.0074   0.2017    0.0352   0.0000   443.3527       14.3502       15.2163       12.6798      0.682459       6.38052       2.58734       3.43168       3.85153       4.20753       4.40667       4.50466
  46   1 1071.9854    0.0458  0.0221 10.2917  0.0000  0.0150   0.0091   0.0141    0.0174   0.0000   440.3035      0.144140       21.6044      -1.22730      -3.53223     -0.977527      0.528186      0.676253      0.667459      0.878315      0.665466      0.810967
  46   2 1363.2910    0.1291  0.0936 10.0967  0.0000  0.0243   0.0073   0.0156    0.0188   0.0000   442.1670      0.103063       22.1921    -0.0722998      -3.26391      0.183758       1.01385       1.84583       1.18198       2.01625       1.76640       2.16998
  46   3 1611.4189    0.2436  0.2597 10.0256  0.0000  0.0105   0.0072   0.0225    0.0228   0.0000   442.0729      0.256234       22.1932      0.507940      -2.57667      0.659019      0.347552      0.475546      0.550955      0.630651      0.608695      0.622795
  46   4 1829.1929    0.4760  0.4903 10.0257  0.0000  0.0117   0.0095   0.0305    0.0354   0.0000   441.9789      0.183526       21.9249     -0.330715      -3.14416     -0.831219      0.416647      0.521518      0.616550      0.685762      0.758672      0.784619
  46   5 2035.2302    0.7426  0.8086 10.1272  0.0000  0.0147   0.0116   0.0373    0.0608   0.0000   441.8082     0.0315280       22.2626       1.22780      -1.84552      0.797470      0.510883      0.705921      0.777119      0.882971      0.870024      0.913600
  46   6 2233.9698    1.1391  1.0761 10.5205  0.0000  0.0165   0.0156   0.0432    0.0886   0.0000   441.5134      0.937902       22.2742     -0.496452      -3.43308       1.56072      0.613069      0.812075      0.891217      0.969134       1.03932       1.03071
  46   7 2423.3411    1.7152  1.3203 10.7398  0.0000  0.0176   0.0204   0.0463    0.1124   0.0000   441.7847       1.14645       20.4909       1.17936      -1.72838      -1.24438      0.615523      0.811556      0.919261      0.988887       1.00678       1.04426
  46   8 2607.3221    2.3646  1.3904 11.1262  0.0000  0.0179   0.0270   0.0469    0.1346   0.0000   441.6265       2.49372       21.6721       1.50168      -3.41680     0.0829716      0.642547      0.834200      0.924396       1.02968       1.06484       1.06945
  46   9 2789.4131    3.1978  1.1873 11.9425  0.0000  0.0162   0.0399   0.0446    0.1567   0.0000   442.0361       4.25868       21.5257       2.65254      -1.12341     -0.448596      0.565203      0.759940      0.833229      0.920018      0.973723      0.982662
  46  10 2969.1795    4.0831  1.2638 11.7781  0.0000  0.0162   0.0484   0.0431    0.2379   0.0000   440.6032       5.57713       21.3778      0.893992      -2.55643      -1.50434      0.605342      0.773456      0.868597      0.977763      0.992231       1.01629
  46  11 3145.8653    4.3043  1.4816 12.5095  0.0000  0.0182   0.0471   0.0481    0.1049   0.0000   441.7333       5.67125       20.4128      0.977495      -1.05408      -1.34428      0.656991      0.875656      0.990436       1.09085       1.12995       1.17287
  46  12 3320.2695    3.7821  2.1039 12.4213  0.0000  0.0221   0.0348   0.0593    0.0626   0.0000   441.7244       6.74197       19.9319       2.00989      -2.39224      -1.69678      0.809842       1.04239       1.16982       1.27595       1.35568       1.36080
  46  13 3492.8844    3.0359  3.3723 11.8589 -0.0000  0.0298   0.0220   0.0781    0.0451   0.0000   443.0096       4.01597       18.6760       3.33923      -1.66325       2.89982       1.04457       1.39620       1.53899       1.67626       1.77646       1.80620
  46  14 3663.4635    2.3911  5.4216 11.3006 -0.0001  0.0416   0.0140   0.1100    0.0380   0.0000   443.4951       5.78405       21.5522       4.24546      -3.74773      -2.40777       1.42741       1.95379       2.14818       2.36462       2.45074       2.50932
  46  15 3831.6260    1.9624  8.0969 10.7609 -0.0003  0.0567   0.0094   0.1565    0.0407   0.0000   438.0750       13.9816       17.9392       6.93664      -6.82104     -0.971045       2.00492       2.64358       2.96800       3.22046       3.41160       3.44039
  46  16 3997.3854    1.5412 10.3215 10.7495 -0.0009  0.0745   0.0070   0.2068    0.0335   0.0000   440.5961       18.4753       17.5054       8.10047       3.93291      0.491118       2.57109       3.45068       3.86887       4.19024       4.38172       4.46263
  47   3 1624.2226    0.2670  0.2643  9.9537  0.0000  0.0093   0.0074   0.0228    0.0232   0.0000   442.0218     0.0506235       22.1506     -0.483327      -3.82364     -0.428589      0.350027      0.486664      0.536877      0.573129      0.623168      0.598808
  47   4 1842.9523    0.4780  0.4816 10.0255  0.0000  0.0118   0.0093   0.0274    0.0357   0.0000   441.8178    -0.0545474       21.3265      -1.43359      -3.04271      0.471745      0.405496      0.515789      0.591545      0.658549      0.688922      0.695214
  47   5 2050.3474    0.7603  0.8007 10.1964  0.0000  0.0146   0.0118   0.0357    0.0605   0.0000   441.9678      0.689534       20.1171      0.766734      -2.58304   -0.00380936      0.508147      0.659331      0.732167      0.826136      0.827004      0.828432
  47   6 2249.9199    1.1534  1.1390 10.4082  0.0000  0.0170   0.0150   0.0443    0.0961   0.0000   443.1135      0.776393       22.7087       1.26274      -2.29615    -0.0929709      0.570498      0.787095      0.868406      0.947902      0.976830       1.00077
  47   7 2439.9812    1.7419  1.3680 10.7189  0.0000  0.0180   0.0200   0.0467    0.1106   0.0000   442.0125      0.702841       20.2005       1.95437      -2.72370      0.131696      0.645193      0.844904      0.920505       1.01638       1.02924       1.06423
  47   8 2624.9946    2.4015  1.3906 11.1615  0.0000  0.0178   0.0271   0.0460    0.1268   0.0000   440.9617       2.68704       21.8415       1.59481      -3.05045     -0.321050      0.642127      0.874672      0.960662       1.06476       1.08462       1.12466
  47   9 2808.0720    3.2785  1.2611 12.0415 -0.0006  0.0166   0.0395   0.0450    0.1344   0.0000   440.4825       4.21540       20.6395      0.179421      -2.80812    -0.0703397      0.590498      0.772796      0.860497      0.954261       1.01202       1.02590
  47  10 2988.5507    4.1393  1.2793 12.2644  0.0000  0.0166   0.0491   0.0445    0.1707   0.0000   440.9361       7.87088       19.9588       1.48376      -3.40002     0.0254841      0.608661      0.789974      0.844640      0.951447      0.941263       1.01256
  47  11 3166.0443    4.2473  1.5078 12.5288  0.0000  0.0181   0.0461   0.0488    0.1045   0.0000   442.0433       6.27765       20.0088       2.88863      -2.73703      -3.60471      0.657372      0.884377      0.986273       1.07748       1.09048       1.09974
  47  12 3341.2269    3.6715  2.2994 12.3640 -0.0000  0.0231   0.0322   0.0627    0.0581   0.0000   439.2857       6.72601       20.6048       1.75867      -3.87378       1.68769      0.816957       1.06954       1.19914       1.29955       1.36699       1.40704
  47  13 3514.8139    2.9556  3.6153 11.7900 -0.0001  0.0308   0.0205   0.0809    0.0434   0.0000   440.1868       10.2296       20.4078       4.07516      -3.01588      -5.96221       1.05898       1.39914       1.57842       1.73174       1.77419       1.81430
  47  14 3686.4375    2.3409  5.8070 11.2750  0.0000  0.0426   0.0131   0.1163    0.0364   0.0000   440.3944       9.68027       19.4445       2.87284      -5.92821      -4.16347       1.46162       1.96008       2.19531       2.41174       2.54954       2.59007
  47  15 3855.8328    1.9200  8.6494 10.7866  0.0003  0.0603   0.0087   0.1655    0.0382   0.0000   443.0791       9.08550       18.0539       3.96428      -5.27980       5.84278       2.08472       2.74059       3.11734       3.35492       3.53178       3.59653
  47  16 4022.5212    1.5357 11.5074 10.6429  0.0011  0.0817   0.0064   0.2221    0.0335   0.0000   444.6503       15.1943       15.6420       3.20792       1.34176      -5.27954       2.80953       3.66432       4.20940       4.54110       4.78573       4.83690
  48   2 1386.9429    0.1309  0.1008 10.0683  0.0000  0.0087   0.0071   0.0199    0.0185   0.0000   441.9974     -0.200384       22.2462     0.0103414      -2.88072     -0.656887      0.274637      0.454987      0.449070      0.529856      0.558067      0.548851
  48   3 1636.8816    0.2953  0.2381 10.0278  0.0000  0.0082   0.0083   0.0209    0.0232   0.0000   442.1374     -0.662849       22.3008      0.360383      -3.59186      0.152960      0.273942      0.370976      0.391062      0.428180      0.462990      0.466936
  48   4 1856.5085    0.4983  0.5152 10.0848  0.0000  0.0120   0.0095   0.0300    0.0363   0.0000   441.6815      -1.19563       22.4088      0.445204      -2.63741     -0.410718      0.390490      0.505870      0.562903      0.635836      0.653398      0.645694
  48   5 2065.2605    0.8104  0.8227 10.0115  0.0000  0.0137   0.0119   0.0368    0.0692   0.0000   441.4431      0.827524       20.9352      0.344125      -3.59573    -0.0316275      0.449008      0.596974      0.661979      0.720849      0.776727      0.798480
  48   6 2265.7161    1.1993  1.1653 10.4435  0.0000  0.0169   0.0156   0.0447    0.1042   0.0000   442.2724       1.66044       20.7142   -0.00965478      -2.37979      0.780021      0.560184      0.749541      0.824490      0.919835      0.916573      0.935223
  48   7 2456.5192    1.8236  1.3357 10.9034  0.0000  0.0180   0.0214   0.0452    0.1162   0.0000   441.0216       2.20471       21.0571      0.257453      -2.79676     -0.604294      0.627675      0.847239      0.954906       1.04291       1.07081       1.08263
  48   8 2642.4914    2.5175  1.3816 11.4841  0.0000  0.0176   0.0290   0.0468    0.1159   0.0000   442.7362       2.59204       19.4406     -0.566605      -3.20244      0.568854      0.608360      0.801994      0.865094      0.980405       1.02496       1.04502
  48   9 2826.5887    3.3947  1.1589 12.1302  0.0000  0.0157   0.0418   0.0415    0.1416   0.0000   441.5407       3.48377       20.8345       1.04812      -3.12791     -0.342048      0.544424      0.711983      0.783318      0.880202      0.918424      0.943004
  48  10 3007.8521    4.2102  1.2742 12.2554  0.0000  0.0166   0.0494   0.0431    0.1772   0.0000   440.3635       5.64120       22.2669       2.99962      -2.63266      -1.29248      0.568605      0.759716      0.795803      0.906870      0.942333      0.971321
  48  11 3186.0289    4.3066  1.5733 12.4434  0.0000  0.0182   0.0448   0.0486    0.1038   0.0000   442.0294       6.86583       19.4579       1.09809      -3.28526      -1.28072      0.646437      0.840840      0.942052       1.01385       1.05620       1.07822
  48  12 3362.0243    3.6073  2.3248 12.2908  0.0000  0.0233   0.0308   0.0608    0.0567   0.0000   441.8249       8.82567       18.4897       3.28940      -2.47561      -3.49141      0.801218       1.06403       1.17904       1.28802       1.33318       1.36145
  48  13 3536.5280    2.8827  3.8504 11.8381  0.0000  0.0318   0.0194   0.0857    0.0398   0.0000   443.8225       8.48752       23.3664       3.19417     -0.702657      -1.76698       1.05565       1.40494       1.57443       1.71403       1.80151       1.84960
  48  14 3709.1625    2.2706  6.0116 11.1966 -0.0005  0.0446   0.0124   0.1190    0.0383   0.0000   440.5119       7.67033       15.8900       5.25490      -4.12169      -4.14711       1.46816       2.00216       2.21321       2.41179       2.51679       2.57767
  48  15 3879.6716    1.8242  8.7643 10.9716 -0.0004  0.0624   0.0085   0.1723    0.0347   0.0000   440.0346       10.5190       17.6876       3.12290      -10.1312      -2.07990       2.08679       2.75355       3.13374       3.41916       3.55942       3.61373
  49   1 1101.2451    0.0609  0.0417 10.2527  0.0000  0.0267   0.0088   0.0198    0.0173   0.0000   439.0384      0.913544       21.3921       1.85928      -3.19081      -1.26254      0.967042       1.17155       1.56219       1.67579       1.20779       1.58544
  49   3 1649.3255    0.2835  0.2723 10.0621  0.0000  0.0094   0.0076   0.0218    0.0229   0.0000   442.2057     -0.358662       22.0634      0.338122      -2.62233     0.0863618      0.314202      0.416089      0.470200      0.529094      0.536414      0.558125
  49   4 1869.9553    0.5079  0.5710 10.0897  0.0000  0.0124   0.0091   0.0317    0.0370   0.0000   442.8338     0.0490411       22.1504       1.49244      -3.95700     -0.715833      0.429961      0.570318      0.621100      0.681257      0.727732      0.715662
  49   5 2080.0403    0.8339  0.9151 10.0297  0.0000  0.0147   0.0117   0.0382    0.0725   0.0000   441.5656      0.434705       21.5556    -0.0426874      -3.58547    -0.0962827      0.499388      0.660968      0.744289      0.797429      0.851038      0.876811
  49   6 2281.3303    1.2954  1.2995 10.1469  0.0000  0.0174   0.0152   0.0447    0.1159   0.0000   441.0666      0.723149       21.4973      -1.11979      -1.42568     -0.535106      0.598015      0.804699      0.882781      0.997469      0.998544       1.02740
  49   7 2472.8718    1.8730  1.3775 10.9338  0.0001  0.0175   0.0212   0.0468    0.1054   0.0000   441.5376       2.89891       21.6478      0.175144      -3.36044    0.00990920      0.574098      0.752377      0.846095      0.939049      0.958313       1.01296
  49   8 2659.8754    2.5726  1.3885 11.2399  0.0000  0.0170   0.0282   0.0454    0.1319   0.0000   439.9337       3.83950       20.8524      0.657271      -3.65500      0.518516      0.572884      0.760377      0.829469      0.919981      0.949134      0.991545
  49   9 2844.8922    3.4281  1.2947 12.2402 -0.0015  0.0165   0.0401   0.0447    0.1285   0.0000   441.9040       3.64805       21.9990      0.479778      -1.90432     -0.555908      0.570351      0.737279      0.799676      0.895343      0.913368      0.948504
  49  10 3026.9256    4.1063  1.3408 12.5717  0.0000  0.0168   0.0470   0.0459    0.1218   0.0000   440.7877       4.81915       20.5659       1.66134      -2.10151      -1.03766      0.575934      0.763004      0.851403      0.938984      0.962826      0.990480
  49  11 3205.7938    4.2422  1.7488 12.3729 -0.0000  0.0191   0.0410   0.0500    0.0851   0.0000   441.6524       7.59909       21.6964      0.619556      -1.87717      -1.60264      0.646060      0.858991      0.967043       1.05566       1.11102       1.11854
  49  12 3382.6516    3.5505  2.5588 12.0987  0.0000  0.0244   0.0283   0.0628    0.0595   0.0000   441.7063       8.05476       20.3170       1.74454      -1.88274      -1.24705      0.805624       1.07207       1.18345       1.30563       1.35812       1.39237
  49  13 3558.0919    2.7974  4.1043 11.6732  0.0000  0.0330   0.0180   0.0864    0.0415   0.0000   442.7614       8.92674       19.0846       7.22918      -1.12636      -3.36239       1.08232       1.42226       1.62247       1.73342       1.82970       1.86424
  49  14 3731.5849    2.2428  6.5531 11.1629  0.0000  0.0466   0.0117   0.1267    0.0390   0.0000   442.2679       9.23513       19.4426       2.42286     -0.835799       4.19368       1.53916       2.03427       2.29383       2.49497       2.65031       2.65561
  49  15 3903.0009    1.7595  9.1854 11.0044 -0.0001  0.0660   0.0080   0.1811    0.0337   0.0000   444.9843       6.97665       19.3907      0.530665       3.19970      -5.28969       2.14613       2.89969       3.26917       3.50228       3.72240       3.75871
  50   3 1661.6148    0.3097  0.3063  9.9943  0.0000  0.0095   0.0076   0.0231    0.0244   0.0000   441.8236      0.208760       21.4793     -0.343754      -3.61092       1.34597      0.304870      0.425578      0.464574      0.489580      0.520231      0.546793
  50   4 1883.3066    0.5429  0.5195 10.0790  0.0000  0.0114   0.0098   0.0277    0.0382   0.0000   442.3190    -0.0948981       22.0405      0.402151      -2.84146     -0.642371      0.380558      0.480491      0.562104      0.594374      0.612407      0.638478
  50   5 2094.6575    0.8418  0.9456 10.2137  0.0000  0.0152   0.0118   0.0400    0.0685   0.0000   441.5658      0.116890       20.8085      -1.69040      -3.56709     0.0535409      0.506375      0.672567      0.770634      0.837355      0.891544      0.886406
  50   6 2296.8198    1.3050  1.1510 10.7242  0.0000  0.0164   0.0167   0.0449    0.0952   0.0000   442.5423      0.953096       20.5537      0.988841      -1.94247      0.841275      0.536756      0.743763      0.825070      0.911936      0.958052      0.986560
  50   7 2489.0884    1.9477  1.3798 10.9039  0.0000  0.0173   0.0217   0.0452    0.1138   0.0000   441.3814       3.12718       21.7325      0.915418      -3.12336     0.0673332      0.589667      0.785721      0.878219      0.970968      0.996374       1.02365
  50   8 2677.0933    2.6832  1.4612 11.3683  0.0000  0.0175   0.0287   0.0463    0.1196   0.0000   441.9344       2.49399       21.4287      0.851135      -3.51956     -0.416430      0.562174      0.743725      0.827046      0.936649      0.953071      0.974029
  50   9 2863.0773    3.6703  1.2875 11.5296  0.0013  0.0157   0.0410   0.0421    0.2015   0.0000   442.3419       4.38579       20.6933       1.15651      -1.79318     -0.341734      0.561028      0.743157      0.839570      0.905844      0.925289      0.944128
  50  10 3045.8245    4.2421  1.3481 12.3578 -0.0007  0.0165   0.0471   0.0439    0.1440   0.0000   441.1803       5.74719       21.9431       1.78597      -1.28074     -0.630616      0.542221      0.713436      0.805276      0.880722      0.902252      0.951228
  50  11 3225.4210    4.1083  1.7788 12.4178  0.0000  0.0195   0.0391   0.0508    0.0807   0.0000   440.5932       5.47290       23.2383       2.72556      -4.62049      0.173421      0.649694      0.879720       1.00720       1.09960       1.13161       1.13702
  50  12 3403.1018    3.4985  2.7565 12.0502  0.0000  0.0247   0.0266   0.0663    0.0537   0.0000   440.8321       8.93347       18.6618       4.45637     -0.172388      -2.28703      0.804968       1.07392       1.20073       1.32217       1.38427       1.43061
  50  13 3579.2391    2.7192  4.3930 11.5780  0.0000  0.0344   0.0168   0.0911    0.0417   0.0000   442.9456       9.14163       20.8284       7.75201      -6.52750      -2.13946       1.11780       1.49240       1.67548       1.82895       1.90751       1.94949
  50  14 3753.6396    2.1233  6.4415 11.4007 -0.0000  0.0473   0.0114   0.1307    0.0335   0.0000   440.2863       8.86253       14.7108       6.40539      -1.51230      -9.76901       1.50861       2.01671       2.29005       2.49950       2.62090       2.66621
  50  15 3926.2207    1.7411  9.7900 10.8994  0.0005  0.0698   0.0075   0.1883    0.0348   0.0000   439.9711       6.51468       16.4284      0.948450      0.961323     -0.558105       2.25700       3.04039       3.36921       3.69600       3.88975       3.98987
  51   2 1421.2917    0.1580  0.1176 10.0939  0.0000  0.0082   0.0072   0.0185    0.0184   0.0000   442.6010     -0.170060       22.0330     0.0415724      -3.08379    -0.0485668      0.223670      0.320737      0.338377      0.393451      0.405735      0.441905
  51   3 1673.7396    0.3312  0.2845 10.0076  0.0000  0.0087   0.0082   0.0209    0.0243   0.0000   442.4181      0.505134       21.7880      0.868538      -2.49332     -0.717925      0.281724      0.360512      0.412016      0.461024      0.505367      0.552119
  51   4 1896.4937    0.5649  0.5947 10.0007  0.0000  0.0124   0.0095   0.0298    0.0413   0.0000   442.2980      0.371837       20.8608     -0.304390      -2.37615      0.421311      0.362227      0.511266      0.569063      0.646001      0.648310      0.682795
  51   5 2109.1764    0.8801  0.9953 10.1548  0.0000  0.0158   0.0120   0.0396    0.0774   0.0000   442.6608      0.402007       22.1944      0.329380      -4.08594      -1.08568      0.497044      0.668022      0.734926      0.799719      0.843487      0.884165
  51   6 2312.0127    1.3579  1.2710 10.5751 -0.0087  0.0172   0.0157   0.0431    0.0919   0.0000   442.2833       1.28164       21.8737     -0.254093      -3.86202      -2.83768      0.562338      0.750719      0.842585      0.902172      0.974366       1.00419
  51   7 2505.1089    2.0005  1.4060 11.0363  0.0000  0.0175   0.0221   0.0460    0.1087   0.0000   442.7347       3.03232       21.9940      0.784513      -2.81294     0.0173390      0.567983      0.761598      0.822815      0.950347      0.999812      0.998037
  51   8 2694.1913    2.7262  1.4176 11.4629  0.0000  0.0171   0.0291   0.0448    0.1167   0.0000   441.4436       4.71891       21.8737      0.638350      -2.57381      -1.31719      0.557294      0.747676      0.855729      0.942746      0.983624      0.981478
  51   9 2881.0886    3.6587  1.2862 11.7934  0.0000  0.0159   0.0408   0.0417    0.1700   0.0000   441.9265       4.48964       22.1705       2.81117      -3.40424      0.972644      0.536094      0.714665      0.798418      0.900311      0.923143      0.967906
  51  10 3064.4873    4.2963  1.4500 12.0690  0.0000  0.0170   0.0445   0.0439    0.1510   0.0000   441.9903       5.84781       20.4395       2.81729      -2.40094     -0.961227      0.553888      0.740503      0.801524      0.906304      0.919300      0.946602
  51  11 3244.9460    4.0471  1.9345 12.2543  0.0000  0.0202   0.0362   0.0518    0.0797   0.0000   442.3129       5.70719       20.9876       3.64924      -1.43456      -1.95660      0.654298      0.889908      0.969616       1.07879       1.10245       1.13058
  51  12 3423.3913    3.3566  2.8782 12.1461  0.0000  0.0259   0.0252   0.0675    0.0499   0.0000   442.0012       7.35336       20.3978       1.34682      -4.64400     -0.721131      0.838700       1.10415       1.23559       1.35426       1.43654       1.46354
  51  13 3600.2586    2.6516  4.6601 11.4998  0.0000  0.0351   0.0156   0.0942    0.0408   0.0000   442.6084       10.9771       21.2656       2.51749      -1.22892      -2.51843       1.12602       1.49398       1.67731       1.81131       1.92481       1.96283
  51  14 3775.4499    2.1376  7.1991 11.2334  0.0000  0.0514   0.0105   0.1399    0.0363   0.0000   439.9258       10.1189       15.4591       2.12506      -5.84089      -6.89227       1.58341       2.15562       2.40851       2.60449       2.72417       2.77965
  51  15 3948.8200    1.6555 10.3055 10.9660 -0.0023  0.0741   0.0070   0.2031    0.0325   0.0000   442.6757       10.8502       21.1434       5.48177      -7.24416      -3.23423       2.30813       3.09216       3.50253       3.84264       3.97270       4.10621
  52   1 1129.4925    0.0707  0.0601 10.1930  0.0000  0.0157   0.0075   0.0183    0.0168   0.0000   440.8920     -0.501279       21.9042      0.206029      -1.27149      -1.28821      0.406512      0.619927      0.646478      0.759971      0.774013      0.742602
  52   2 1432.4534    0.1597  0.1369 10.0488  0.0000  0.0081   0.0067   0.0200    0.0184   0.0000   442.0509     -0.427750       22.5021    -0.0116419      -3.42572     -0.341257      0.240859      0.316198      0.374506      0.381592      0.418068      0.434727
  52   3 1685.6860    0.3297  0.3327  9.9780  0.0000  0.0100   0.0077   0.0247    0.0251   0.0000   441.9344     0.0585328       22.8424    -0.0258721      -4.13529       1.37216      0.345457      0.480931      0.566672      0.636885      0.615371      0.590373
  52   4 1909.5704    0.5803  0.6567  9.9947  0.0000  0.0125   0.0094   0.0327    0.0442   0.0000   441.4068     -0.618115       21.5836      0.945463      -3.91490     0.0830843      0.389002      0.525650      0.575945      0.652507      0.678881      0.693336
  52   5 2123.5095    0.9101  0.9636 10.2083  0.0000  0.0147   0.0122   0.0388    0.0714   0.0000   441.6137       1.18301       21.6820      0.978330      -2.67827     -0.552355      0.450383      0.583516      0.659532      0.724880      0.752997      0.763629
  52   6 2327.1113    1.4292  1.2630 10.4697  0.0000  0.0165   0.0166   0.0441    0.1124   0.0000   441.7723      0.746204       21.1669      0.950583      -3.27421       1.27392      0.533450      0.722444      0.815926      0.895808      0.942454      0.963159
  52   7 2521.0101    2.0523  1.4602 10.7704  0.0000  0.0176   0.0214   0.0447    0.1209   0.0000   442.1319       1.66403       21.3918       1.07541      -1.64339     -0.506131      0.559081      0.740414      0.811397      0.922585      0.941239      0.986958
  52   8 2711.1798    2.8895  1.3498 11.4743  0.0000  0.0169   0.0318   0.0430    0.1553   0.0000   441.4130       1.25229       20.8252       1.26974      -2.80243     -0.565571      0.528096      0.718149      0.783182      0.867884      0.922439      0.920288
  52   9 2898.9184    3.6941  1.2636 12.4048 -0.0001  0.0161   0.0427   0.0436    0.1274   0.0000   442.5086       4.69735       20.5734       1.87437      -4.04672      -2.47744      0.521719      0.675706      0.738559      0.813284      0.858727      0.883959
  52  10 3083.0773    4.3489  1.3596 12.6039  0.0000  0.0166   0.0471   0.0427    0.1116   0.0000   441.5238       5.40176       21.2221       2.77872      -2.06469      -1.41228      0.524937      0.709031      0.776062      0.861246      0.896802      0.931781
  52  11 3264.2198    4.0382  1.9404 12.3753 -0.0000  0.0199   0.0358   0.0526    0.0708   0.0000   441.5786       6.70345       20.0174       3.46075      -1.73976    -0.0478336      0.647648      0.865936      0.972353       1.06694       1.11755       1.15435
  52  12 3443.4638    3.2826  3.1480 11.9682  0.0001  0.0270   0.0231   0.0704    0.0485   0.0000   443.2966       7.61836       22.0668       2.43518      0.983964      0.187316      0.843285       1.13777       1.26296       1.41086       1.49115       1.53654
  52  13 3621.1027    2.5917  5.1621 11.3463 -0.0001  0.0377   0.0143   0.1004    0.0410   0.0000   441.2176       7.79791       18.0127       5.11482      -1.61212      -1.94174       1.14677       1.55382       1.73544       1.89560       2.00913       2.07532
  52  14 3797.2421    2.0817  7.8610 11.0703  0.0007  0.0548   0.0093   0.1516    0.0374   0.0000   442.2419       14.8167       26.7279      -1.61467      -2.29998       4.44079       1.69240       2.25404       2.53116       2.80862       2.92613       2.97140
  52  15 3971.3358    1.6539 10.7720 10.8874  0.0012  0.0763   0.0067   0.2084    0.0321   0.0000   436.2542       7.57575       21.4884       4.21404       2.29149      -5.27371       2.35072       3.17910       3.56980       3.89993       4.14334       4.26113
  53   2 1443.4887    0.1559  0.1519 10.0428  0.0000  0.0081   0.0062   0.0206    0.0183   0.0000   441.9749     -0.466992       21.7124      0.373386      -4.32563     -0.404070      0.242529      0.322777      0.356391      0.387927      0.410765      0.397394
  53   3 1697.4797    0.3343  0.3510 10.0711  0.0000  0.0101   0.0077   0.0254    0.0248   0.0000   442.7527      0.130627       21.9795      0.514250      -3.53934     -0.596288      0.325376      0.420950      0.495067      0.526514      0.568238      0.578198
  53   4 1922.4873    0.5783  0.6683 10.0944  0.0000  0.0138   0.0094   0.0321    0.0435   0.0000   442.2565     -0.579947       21.6609      0.268766      -3.44431      0.368460      0.392815      0.509370      0.618438      0.659605      0.679659      0.728735
  53   5 2137.6992    0.9407  1.0731 10.2027  0.0000  0.0155   0.0121   0.0420    0.0795   0.0000   441.6424     -0.816194       21.1103       1.12136      -3.15875      0.375654      0.459797      0.623444      0.697628      0.771143      0.808672      0.832110
  53   6 2342.0149    1.4391  1.3315 10.6938  0.0000  0.0171   0.0166   0.0464    0.0948   0.0000   441.9765       2.89993       22.6475       1.44735      -3.40839     -0.275571      0.516549      0.699664      0.785359      0.841524      0.899647      0.939117
  53   7 2536.7650    2.1377  1.5999 10.5691  0.0001  0.0180   0.0208   0.0455    0.1279   0.0000   442.0684       3.12825       21.5860       1.22177      -4.00335     -0.532629      0.554227      0.727631      0.812729      0.917586      0.926687      0.965858
  53   8 2728.0232    2.9407  1.3493 11.6965 -0.0009  0.0165   0.0317   0.0422    0.1166   0.0000   442.3467       3.77118       22.0323       2.23237     -0.743834      -2.74001      0.511855      0.684230      0.760676      0.847002      0.900344      0.930986
  53   9 2916.6064    3.8013  1.2647 12.5753  0.0000  0.0162   0.0433   0.0417    0.1136   0.0000   441.2182       3.62277       23.3591       1.66336      -1.88166     -0.133178      0.497533      0.667616      0.740896      0.808873      0.831427      0.879533
  53  10 3101.4619    4.3029  1.5010 12.3335  0.0000  0.0169   0.0440   0.0447    0.1181   0.0000   441.2992       5.29484       21.0573       4.49098      -1.83068       1.29553      0.532612      0.692685      0.784378      0.864792      0.894236      0.933089
  53  11 3283.3746    3.9449  2.0413 12.4535  0.0000  0.0205   0.0343   0.0544    0.0647   0.0000   440.2807       6.49190       21.6930       1.53501      -1.89967      -2.45345      0.643980      0.856044      0.949130       1.04253       1.06871       1.10282
  53  12 3463.3950    3.2027  3.4540 11.8377  0.0000  0.0279   0.0212   0.0739    0.0470   0.0000   442.5579       8.56751       20.5838       5.43290      -2.43099      -3.00155      0.857745       1.12252       1.26806       1.40620       1.45915       1.52679
  53  13 3641.9656    2.5350  5.3758 11.4074  0.0003  0.0384   0.0137   0.1051    0.0393   0.0000   443.3072       8.29733       19.9932       4.53159      -5.51516      -2.85877       1.17002       1.54069       1.72458       1.89640       2.01065       2.04452
  53  14 3818.7841    2.0173  8.1601 11.1410  0.0006  0.0571   0.0090   0.1587    0.0366   0.0000   440.5955       7.79192       18.7001       5.11198      -1.70196      -1.97847       1.74114       2.37833       2.64724       2.89926       3.12303       3.15413
  54   1 1147.9446    0.0676  0.0635 10.2000  0.0000  0.0142   0.0078   0.0212    0.0167   0.0000   441.2013      -1.22210       21.1557     -0.263950      -3.13752      0.142344      0.417788      0.545697      0.694820      0.593460      0.841193      0.799757
  54   2 1454.3992    0.1662  0.1207 10.0928  0.0000  0.0070   0.0070   0.0169    0.0180   0.0000   442.6862     -0.247469       22.4291    -0.0405459      -3.45962    -0.0909110      0.231322      0.313610      0.362569      0.386515      0.411319      0.466348
  54   3 1709.1213    0.3501  0.3979  9.9804  0.0000  0.0110   0.0074   0.0261    0.0269   0.0000   442.8466     -0.163412       21.7194      0.888129      -2.75911     -0.626765      0.315429      0.442921      0.478749      0.549809      0.548957      0.567540
  54   4 1935.3287    0.6229  0.7304 10.0116  0.0000  0.0132   0.0095   0.0344    0.0491   0.0000   442.2342     -0.335173       21.5045     -0.380974      -3.94631     -0.384982      0.397301      0.525278      0.575442      0.627755      0.675040      0.732064
  54   5 2151.7678    0.9927  1.0078 10.1643  0.0000  0.0145   0.0126   0.0386    0.0836   0.0000   442.0668      0.732400       22.0965       1.31476      -3.75548     -0.460664      0.440719      0.592403      0.663501      0.731479      0.778413      0.803245
  54   6 2356.7892    1.5213  1.3284 10.4320  0.0000  0.0165   0.0167   0.0429    0.1140   0.0000   443.0398       1.09959       21.0285      0.935606      -1.43881     -0.602389      0.500859      0.661349      0.735816      0.822619      0.869456      0.928492
  54   7 2552.4091    2.1841  1.4369 11.0870  0.0000  0.0174   0.0231   0.0439    0.1155   0.0000   442.3219       2.57475       22.0897       1.47049      -3.44686     -0.107010      0.547057      0.716844      0.779563      0.857502      0.913271      0.913005
  54   8 2744.7482    3.0079  1.3746 11.4280  0.0000  0.0163   0.0316   0.0421    0.1489   0.0000   442.3443       3.41578       22.1657      0.580845      -3.29791      -1.28445      0.495855      0.671515      0.723917      0.797323      0.839454      0.858552
  54   9 2934.1430    3.9301  1.3167 12.3075  0.0000  0.0158   0.0428   0.0418    0.1263   0.0000   442.0337       4.78452       22.5010       2.35910      -2.73510     -0.844554      0.490400      0.651578      0.717262      0.811799      0.840034      0.866874
  54  10 3119.7365    4.3205  1.5353 12.5004 -0.0001  0.0172   0.0433   0.0456    0.1042   0.0000   441.7236       5.29158       20.5688       2.49504      -3.39299     -0.380744      0.536947      0.716877      0.788572      0.871078      0.905024      0.940123
  54  11 3302.3564    3.9004  2.1838 12.4471  0.0000  0.0211   0.0326   0.0564    0.0599   0.0000   442.0525       7.21659       20.6375       2.23045      -1.30380      -1.28345      0.628113      0.857499      0.945929       1.05874       1.07623       1.12409
  54  12 3483.2570    3.1083  3.4513 11.9723 -0.0000  0.0280   0.0208   0.0753    0.0438   0.0000   439.6102       9.96925       20.3110      0.693692      -3.77962      -4.27204      0.861319       1.14824       1.29218       1.41879       1.52858       1.56666
  54  13 3662.4013    2.4201  5.6899 11.4721 -0.0001  0.0407   0.0128   0.1103    0.0369   0.0000   440.4003       6.21033       19.0989       2.06471     -0.712540      -3.09379       1.23266       1.63502       1.85635       1.99633       2.12495       2.18612
  54  14 3840.0210    1.9509  8.5579 11.1124  0.0001  0.0598   0.0083   0.1652    0.0361   0.0000   441.5711       9.19377       17.1795       5.88478      -2.95202      -3.24052       1.78766       2.41211       2.68067       2.92224       3.17709       3.18749
  55   2 1465.1450    0.1647  0.1656 10.0358  0.0000  0.0089   0.0062   0.0196    0.0184   0.0000   442.5451      0.343290       21.9834     -0.356336      -3.19111       1.37853      0.236039      0.384972      0.387746      0.466419      0.459258      0.452538
  55   3 1720.6136    0.3584  0.4055  9.9616  0.0000  0.0110   0.0074   0.0255    0.0269   0.0000   441.8993     -0.408377       21.5144      0.831937      -3.34656     -0.202393      0.298407      0.425212      0.433893      0.513333      0.530971      0.541762
  55   4 1948.0392    0.6450  0.6787 10.0845  0.0000  0.0122   0.0098   0.0305    0.0442   0.0000   442.1813     -0.219667       22.4523      0.303931      -4.41778      0.125262      0.363686      0.469882      0.540708      0.583361      0.616002      0.648898
  55   5 2165.6544    0.9957  1.0737 10.2512  0.0000  0.0155   0.0125   0.0392    0.0808   0.0000   441.7196     0.0432230       21.6362      0.188714      -2.88562     -0.849017      0.456993      0.610627      0.677325      0.757661      0.797156      0.829473
  55   6 2371.3760    1.5734  1.3206 10.6001  0.0000  0.0166   0.0172   0.0424    0.1027   0.0000   441.6175       2.42311       21.1592       1.56614      -1.55422      -1.24267      0.468777      0.636996      0.698492      0.784239      0.824518      0.872496
  55   7 2567.9531    2.2455  1.5180 11.0994  0.0000  0.0173   0.0224   0.0452    0.0984   0.0000   441.6207      0.999903       22.3586     -0.203066      -4.26749      -1.43671      0.522290      0.699846      0.776260      0.863873      0.889365      0.926095
  55   8 2761.3207    3.0360  1.3870 11.8663  0.0000  0.0165   0.0325   0.0436    0.1167   0.0000   441.1970       3.22494       21.0482      0.154318      -2.26488      0.723666      0.512062      0.654520      0.740369      0.832904      0.847816      0.898240
  55   9 2951.5490    3.9789  1.3844 12.1227  0.0000  0.0160   0.0413   0.0422    0.1355   0.0000   441.8840       5.83622       22.1475       1.30706      -2.65248     -0.474853      0.489046      0.640429      0.735485      0.800673      0.848041      0.882850
  55  10 3137.8720    4.4145  1.4846 12.5144  0.0000  0.0169   0.0444   0.0431    0.1075   0.0000   441.1825       6.34749       22.3145       2.39928      -1.96908     -0.828322      0.515453      0.677002      0.757893      0.833332      0.861692      0.883905
  55  11 3321.2296    3.7948  2.2912 12.2828  0.0000  0.0214   0.0302   0.0570    0.0595   0.0000   441.6715       8.42239       21.9126      0.969153      -3.15976     -0.151130      0.627788      0.845117      0.942943       1.04467       1.11144       1.13918
  55  12 3502.8912    3.0499  3.7039 11.8416  0.0000  0.0292   0.0192   0.0761    0.0419   0.0000   442.3758       7.38608       22.2434       2.96358      -2.43881       1.13760      0.861859       1.13641       1.30116       1.39753       1.48047       1.50561
  55  13 3682.8241    2.3900  6.0078 11.4063 -0.0000  0.0422   0.0122   0.1152    0.0375   0.0000   441.5770       6.83752       20.5866       5.25881      -5.33661      -1.05507       1.23068       1.64727       1.85579       2.02386       2.17260       2.19846
  55  14 3861.0326    1.9172  8.9574 11.0877  0.0005  0.0627   0.0079   0.1682    0.0346   0.0000   445.1921       11.2365       16.4115       8.39630      0.637784      -5.23310       1.83475       2.46163       2.76637       3.02365       3.21905       3.30613
  56   1 1165.8965    0.0630  0.0154 10.2074  0.0060  0.0095   0.0109   0.0087    0.0159   0.0000   440.7146     -0.191312       21.2008      -1.23523      -4.11008       1.67358      0.284830      0.337497      0.447310      0.580722      0.499068      0.588360
  56   2 1475.7935    0.1691  0.2101 10.0410  0.0000  0.0097   0.0058   0.0242    0.0188   0.0000   442.4959    -0.0219666       21.8580     -0.504282      -3.01339     -0.321928      0.285825      0.411516      0.424435      0.488730      0.500817      0.488668
  56   3 1731.9818    0.3857  0.4092  9.9837  0.0000  0.0100   0.0077   0.0254    0.0272   0.0000   442.0556      -1.36519       22.7232       1.25981      -3.49507     -0.463926      0.291112      0.388952      0.459448      0.488914      0.527922      0.557053
  56   4 1960.6442    0.6588  0.7588 10.1400  0.0000  0.0134   0.0097   0.0338    0.0489   0.0000   442.7683      0.684669       22.1457     0.0714639      -3.58316     -0.887313      0.392509      0.521028      0.599119      0.651780      0.674165      0.686004
  56   5 2179.4454    1.0535  1.0793 10.1371  0.0000  0.0148   0.0128   0.0396    0.0936   0.0000   442.1946      0.725477       22.2379      0.761030      -3.50173      0.958969      0.429629      0.563944      0.610827      0.681202      0.721466      0.752357
  56   6 2385.8815    1.6182  1.3735 10.8347  0.0000  0.0168   0.0175   0.0448    0.0913   0.0000   441.7900       1.25728       22.4269       1.60247      -3.09545     -0.613721      0.498201      0.651569      0.711166      0.803179      0.831717      0.876751
  56   7 2583.3640    2.3108  1.4988 11.1847  0.0000  0.0171   0.0230   0.0442    0.0981   0.0000   442.3883       2.17238       22.0202      0.514018      -3.12539       1.10924      0.500552      0.660116      0.735195      0.824104      0.854326      0.924568
  56   8 2777.7634    3.1379  1.3950 11.4579  0.0000  0.0158   0.0321   0.0427    0.1457   0.0000   441.0459       4.68943       21.2289      0.995330      -3.72264     -0.157837      0.469141      0.633500      0.700035      0.789173      0.814539      0.846090
  56   9 2968.7877    4.0553  1.3641 12.3836  0.0000  0.0157   0.0423   0.0425    0.1166   0.0000   441.5383       4.47024       21.7002       3.44138      -3.58766      0.189670      0.476598      0.633739      0.704021      0.784586      0.812443      0.825398
  56  10 3155.8520    4.2597  1.6874 12.3603  0.0000  0.0177   0.0395   0.0467    0.0945   0.0000   442.1260       5.21118       21.5751       2.81680      -2.79335      -2.23129      0.512516      0.686639      0.758409      0.834262      0.884377      0.905717
  56  11 3340.0061    3.7673  2.4634 12.3110  0.0000  0.0222   0.0290   0.0586    0.0558   0.0000   441.1370       6.35294       20.4538       2.04606      -2.64694      -1.30100      0.654065      0.869769      0.974851       1.05910       1.14661       1.17545
  56  12 3522.3106    2.9450  3.9817 11.8059  0.0000  0.0306   0.0181   0.0810    0.0423   0.0000   442.2306       7.96942       20.7702       3.10826       1.86982      0.529613      0.883855       1.17930       1.32404       1.46423       1.53270       1.57980
  56  13 3703.0089    2.3450  6.3384 11.3917  0.0003  0.0443   0.0116   0.1207    0.0379   0.0000   440.0174       9.64102       18.6931       1.48145      -6.47464     -0.894126       1.26347       1.70682       1.92637       2.10635       2.23068       2.29781
  56  14 3881.9616    1.8535  9.5194 11.1201  0.0002  0.0665   0.0074   0.1810    0.0327   0.0000   444.8531       7.51592       25.4112       5.21306      -7.37769      -10.4012       1.90991       2.55159       2.87327       3.12371       3.30591       3.39039
  57   1 1174.7399    0.0772  0.0515 10.1721  0.0000  0.0122   0.0079   0.0180    0.0161   0.0000   440.9710      0.658386       21.6176      0.167928      -4.04611     -0.929469      0.381244      0.489127      0.514226      0.536803      0.565135      0.615319
  57   2 1486.3089    0.1856  0.2067 10.0196  0.0000  0.0095   0.0060   0.0205    0.0187   0.0000   442.1186     -0.597803       21.5970      0.360388      -3.03923     -0.511118      0.267610      0.383408      0.431299      0.435285      0.462412      0.451957
  57   3 1743.1911    0.3811  0.4789 10.0157  0.0000  0.0115   0.0073   0.0288    0.0281   0.0000   441.6691     -0.151155       22.6718      0.126000      -3.41745      0.184327      0.314543      0.445967      0.488189      0.536197      0.578103      0.597146
  57   4 1973.1828    0.6754  0.7851 10.0898  0.0000  0.0136   0.0097   0.0339    0.0499   0.0000   442.7534    -0.0205198       22.2281     -0.655177      -3.48420     -0.120524      0.369347      0.514760      0.562129      0.605852      0.635598      0.656262
  57   5 2193.0513    1.0688  1.1792 10.2051  0.0000  0.0158   0.0126   0.0418    0.0932   0.0000   442.7613     0.0382812       22.8670      0.235125      -3.12514     -0.902034      0.440098      0.596891      0.658293      0.732859      0.779377      0.802573
  57   6 2400.1785    1.6740  1.4719 10.3961  0.0000  0.0171   0.0169   0.0444    0.1192   0.0000   442.5968       1.21864       22.7999     -0.483737      -2.96640      0.217317      0.505331      0.667312      0.732438      0.811898      0.853817      0.874570
  57   7 2598.6515    2.3598  1.4854 11.3516  0.0000  0.0168   0.0236   0.0448    0.0938   0.0000   441.6420       2.07720       21.9410       1.70287      -3.00797      0.874474      0.490125      0.636620      0.732131      0.805431      0.844040      0.887480
  57   8 2794.0742    3.2428  1.3655 11.8110  0.0000  0.0158   0.0337   0.0419    0.1245   0.0000   442.4538       3.34416       21.8808       2.04719      -2.57382     -0.731813      0.468906      0.620848      0.687288      0.772403      0.804834      0.833516
  57   9 2985.9199    4.1156  1.2694 12.3402  0.0000  0.0151   0.0447   0.0407    0.1508   0.0000   441.5842       4.67344       21.4040       1.44703      -1.56969      0.297927      0.459376      0.599540      0.675251      0.758638      0.782374      0.806369
  57  10 3173.6625    4.1752  1.6966 12.4054 -0.0000  0.0179   0.0387   0.0462    0.0890   0.0000   442.2734       5.45999       21.9515       2.12012      -2.01738      -2.49943      0.527710      0.679944      0.756011      0.828908      0.869916      0.914673
  57  11 3358.6204    3.7276  2.5090 12.1728  0.0000  0.0222   0.0276   0.0571    0.0545   0.0000   443.0074       8.34721       19.4452       3.24943      -1.10134     -0.217662      0.639214      0.829680      0.943655       1.03748       1.07259       1.11574
  57  12 3541.6843    2.8978  4.2071 11.7254 -0.0000  0.0313   0.0169   0.0833    0.0404   0.0000   442.8574       6.88995       21.3537       5.83658      -3.53521      -2.63191      0.889275       1.18734       1.35486       1.49511       1.59383       1.63968
  57  13 3723.1006    2.2759  6.5867 11.3543 -0.0004  0.0463   0.0109   0.1251    0.0379   0.0000   439.6540       7.92783       23.3567       7.26927      -3.10141      -1.65616       1.30422       1.75143       1.99991       2.17563       2.30779       2.36162
  57  14 3902.7073    1.8097  9.7227 11.0630 -0.0008  0.0676   0.0072   0.1844    0.0337   0.0000   439.7091       4.37986       24.6910       4.38040      -2.31682      -5.01613       1.93034       2.58094       2.88948       3.16150       3.34525       3.42934
  58   1 1183.5474    0.0682  0.0749 10.1870  0.0000  0.0157   0.0068   0.0237    0.0162   0.0000   441.7696      0.274502       21.7678     -0.348919      -2.64894     -0.586481      0.378671      0.518319      0.597723      0.679703      0.616854      0.660294
  58   2 1496.7004    0.2039  0.1642 10.0362  0.0000  0.0067   0.0066   0.0171    0.0182   0.0000   442.2840     -0.112071       22.5951     0.0471779      -3.07642      0.338019      0.197577      0.242527      0.269228      0.303559      0.327548      0.333487
  58   3 1754.2933    0.4014  0.4922 10.0333  0.0000  0.0113   0.0075   0.0279    0.0289   0.0000   442.1838     0.0963902       22.4569      0.161930      -2.78727     0.0189263      0.320209      0.423758      0.505888      0.553926      0.565933      0.601759
  58   4 1985.5664    0.7044  0.7665 10.0445  0.0000  0.0130   0.0099   0.0325    0.0542   0.0000   441.6857     -0.304900       21.7892      0.647443      -3.10299     -0.402852      0.362346      0.499202      0.541037      0.617790      0.667511      0.695516
  58   5 2206.5116    1.1031  1.1920 10.4060  0.0000  0.0160   0.0130   0.0426    0.0878   0.0000   442.7368       1.87367       21.5346      0.189698      -1.51663    -0.0237672      0.438502      0.571572      0.660256      0.723398      0.757897      0.774739
  58   6 2414.3309    1.7282  1.4879 10.6105  0.0000  0.0168   0.0171   0.0444    0.0963   0.0000   442.9092       1.61047       21.5910       1.02965      -3.85251     -0.625171      0.474723      0.633891      0.686833      0.782690      0.820641      0.856897
  58   7 2613.8356    2.4425  1.4927 11.4371  0.0000  0.0166   0.0243   0.0443    0.0893   0.0000   442.6132       2.62009       20.7934     0.0258345      -2.89290     -0.626509      0.478350      0.624097      0.695151      0.770768      0.833422      0.846216
  58   8 2810.2646    3.2552  1.3896 12.0203  0.0000  0.0160   0.0336   0.0425    0.1079   0.0000   442.1924       3.86794       22.0462      0.559535      -2.89655      0.350746      0.461240      0.614908      0.673784      0.754631      0.786591      0.817385
  58   9 3002.8715    4.1281  1.4380 12.4299 -0.0001  0.0159   0.0414   0.0429    0.1036   0.0000   442.4992       3.36856       23.2744       1.91709      -2.95441     -0.164600      0.460097      0.627083      0.683032      0.752299      0.786326      0.812884
  58  10 3191.3288    4.2901  1.7995 12.3560  0.0000  0.0183   0.0377   0.0470    0.0882   0.0000   442.0308       5.81566       20.6554       1.77408      -1.08334      -1.47258      0.527983      0.711826      0.783973      0.867156      0.903369      0.929347
  58  11 3377.0753    3.6167  2.6946 12.1151  0.0001  0.0230   0.0258   0.0605    0.0545   0.0000   442.5841       6.63739       21.6981       1.93755      -2.83810      -1.17422      0.637224      0.853553      0.956091       1.04595       1.11182       1.16578
  58  12 3560.8978    2.8211  4.7833 11.5525  0.0000  0.0340   0.0152   0.0899    0.0420   0.0000   441.1677       7.26736       19.6887       2.29219     -0.963708      -5.14114      0.950370       1.26351       1.43263       1.56788       1.65062       1.69010
  58  13 3743.0956    2.2327  7.3397 11.3300  0.0002  0.0500   0.0098   0.1371    0.0369   0.0000   445.4045       9.10147       21.9795       1.64373      -3.07503       3.88957       1.38965       1.86053       2.08822       2.28895       2.41977       2.46292
  59   1 1192.2513    0.0911  0.0936 10.1848  0.0000  0.0114   0.0064   0.0230    0.0162   0.0000   441.7405     -0.605586       21.5207     -0.520786      -3.39944      0.342334      0.302539      0.426439      0.474669      0.513778      0.544878      0.613500
  59   2 1506.9599    0.1992  0.1874 10.0162  0.0000  0.0077   0.0063   0.0191    0.0186   0.0000   442.0224    -0.0420886       22.5428     0.0512867      -2.82497     -0.418423      0.215923      0.275944      0.326155      0.342560      0.334026      0.347335
  59   3 1765.2653    0.4146  0.4665 10.0404  0.0000  0.0110   0.0077   0.0269    0.0292   0.0000   442.3012      0.408305       22.4660       1.22804      -3.03824  -0.000857516      0.286774      0.378495      0.464962      0.491670      0.526510      0.532250
  59   4 1997.8907    0.7321  0.7382 10.1817  0.0000  0.0124   0.0104   0.0314    0.0491   0.0000   442.3502      0.401330       22.1074      0.952680      -2.17117     -0.816602      0.341199      0.465579      0.526852      0.572409      0.597832      0.609609
  59   5 2219.8631    1.1365  1.2046 10.2059  0.0000  0.0153   0.0130   0.0410    0.1010   0.0000   442.3388      0.456959       21.3612     -0.195032      -3.74079      -1.15672      0.428642      0.568750      0.646480      0.687640      0.729726      0.748860
  59   6 2428.3810    1.7668  1.4869 10.7459  0.0000  0.0171   0.0174   0.0431    0.0927   0.0000   441.9951       1.60159       22.4112      0.817149      -2.68063      0.351168      0.470804      0.625536      0.701459      0.767331      0.806998      0.812013
  59   7 2628.8877    2.5273  1.5537 11.1196  0.0001  0.0166   0.0239   0.0441    0.1106   0.0000   441.7688       1.81254       21.7894       2.37803      -1.81744      -1.67221      0.473796      0.638429      0.710121      0.773435      0.816549      0.851557
  59   8 2826.3453    3.4438  1.3769 11.8493  0.0000  0.0157   0.0347   0.0414    0.1266   0.0000   441.7251       4.49586       23.0703       1.61658      -2.21608       1.09103      0.424905      0.595489      0.631205      0.721551      0.755784      0.811985
  59   9 3019.7029    4.3180  1.4065 12.0155 -0.0012  0.0158   0.0422   0.0396    0.1467   0.0000   442.3600       4.32914       22.5438      0.656836      -3.90990      -1.68943      0.462265      0.630651      0.698644      0.772329      0.808300      0.844317
  59  10 3208.9237    4.3589  1.8472 12.1408  0.0000  0.0182   0.0371   0.0463    0.1008   0.0000   442.0880       5.22950       20.6298       2.15571      -1.66075     -0.678768      0.516949      0.702988      0.773593      0.868259      0.895985      0.924873
  59  11 3395.4542    3.4964  2.8261 12.2405  0.0000  0.0235   0.0244   0.0640    0.0467   0.0000   443.1119       7.04020       19.6727       1.00696     -0.813099     -0.244598      0.646553      0.876954      0.969198       1.08187       1.16045       1.18736
  59  12 3580.0612    2.7391  4.7671 11.6595 -0.0001  0.0341   0.0149   0.0916    0.0392   0.0000   443.0463       6.83031       22.5357       5.36323      0.449674     -0.656867      0.926051       1.23709       1.41360       1.51477       1.62425       1.65746
  59  13 3762.8291    2.1731  7.6580 11.3890  0.0010  0.0529   0.0095   0.1445    0.0356   0.0000   444.9521       8.19451       22.4599       6.83416      -1.57459       1.42412       1.42781       1.94147       2.19161       2.42361       2.54670       2.64397
  60   1 1200.8527    0.0809  0.0650 10.1842  0.0000  0.0131   0.0062   0.0184    0.0158   0.0000   440.6903     -0.608532       21.0559      0.186392      -2.74795     -0.410434      0.290084      0.461471      0.454663      0.556378      0.689742      0.607852
  60   2 1517.1095    0.2121  0.1991 10.0313  0.0000  0.0076   0.0063   0.0189    0.0187   0.0000   442.2126     -0.514365       21.6429     0.0425972      -3.57946     -0.188398      0.213301      0.293341      0.306338      0.352290      0.378049      0.379923
  60   3 1776.1196    0.4237  0.5068 10.0914  0.0000  0.0111   0.0076   0.0285    0.0292   0.0000   442.2470      0.364099       21.9463      0.485564      -3.06592     -0.294038      0.302535      0.399773      0.463323      0.491945      0.550268      0.577452
  60   4 2010.0640    0.7499  0.8541 10.0858  0.0000  0.0133   0.0100   0.0340    0.0577   0.0000   442.0191      0.370292       21.4245      0.651008      -2.57109     -0.517200      0.374513      0.488370      0.561479      0.600708      0.643946      0.660793
  60   5 2233.0756    1.1766  1.2817 10.4555  0.0000  0.0162   0.0133   0.0424    0.0860   0.0000   442.4934     0.0230363       22.9398      0.194745      -4.18273      -1.42411      0.438384      0.586030      0.658693      0.741781      0.775233      0.809690
  60   6 2442.3521    1.8263  1.4844 10.7936  0.0000  0.0165   0.0179   0.0440    0.0942   0.0000   442.4375      0.941857       21.0200       1.31892      -2.83964      0.834975      0.445371      0.591652      0.659102      0.742473      0.759861      0.806007
  60   7 2643.8430    2.5422  1.5378 11.5169  0.0000  0.0170   0.0245   0.0446    0.0943   0.0000   442.0517       1.42084       22.1941       1.50498      -2.98229      0.253272      0.467888      0.623715      0.679199      0.772042      0.784059      0.831699
  60   8 2842.2766    3.4403  1.4405 11.9508 -0.0000  0.0159   0.0338   0.0414    0.1127   0.0000   441.6637       3.22245       20.9609       2.24255      -2.12800      -1.18972      0.434820      0.574242      0.649114      0.714702      0.760199      0.799543
  60   9 3036.4377    4.3263  1.4498 11.8565 -0.0001  0.0155   0.0415   0.0405    0.1775   0.0000   441.4945       4.24025       20.7235       1.50006      -4.29699     -0.975205      0.429154      0.567855      0.632708      0.702995      0.725864      0.740341
  60  10 3226.3912    4.1984  1.9206 12.2823  0.0000  0.0185   0.0346   0.0479    0.0777   0.0000   442.7814       7.77635       20.1550       1.95659      -2.71344      -1.32675      0.495535      0.678744      0.740737      0.837197      0.870397      0.898085
  60  11 3413.6562    3.4103  3.1083 12.1043  0.0000  0.0247   0.0224   0.0661    0.0465   0.0000   442.9365       5.07891       20.0558       3.36382      -2.13580    -0.0681481      0.678459      0.906754       1.00981       1.12353       1.20531       1.23837
  60  12 3599.0666    2.7146  5.0912 11.4800  0.0000  0.0353   0.0138   0.0943    0.0417   0.0000   440.9174       8.72303       25.0181       2.49964      -2.68761      -2.84649      0.952629       1.27469       1.45069       1.57999       1.67335       1.73638
  60  13 3782.4272    2.0736  7.7016 11.4182 -0.0007  0.0540   0.0091   0.1469    0.0351   0.0000   445.0592       6.12021       20.0036       5.02262      -2.01861      -1.22846       1.43717       1.94148       2.19320       2.40133       2.53648       2.62980
  61   1 1209.3985    0.0929  0.1020 10.1417  0.0000  0.0127   0.0062   0.0209    0.0160   0.0000   441.0830      0.435828       21.8751      -1.03734      -3.13131      0.718140      0.421807      0.581053      0.671771      0.715721      0.801576      0.778657
  61   2 1527.1233    0.2111  0.1951  9.9902  0.0000  0.0076   0.0062   0.0176    0.0184   0.0000   442.1160     -0.601081       22.3198      0.319358      -3.43782      0.772813      0.197139      0.242820      0.282126      0.317255      0.351099      0.370869
  61   3 1786.8554    0.4588  0.4650 10.0649  0.0000  0.0098   0.0081   0.0254    0.0289   0.0000   442.3829      0.342927       22.4250      0.192467      -2.76940     -0.377506      0.270489      0.352381      0.409437      0.447441      0.482843      0.513325
  61   4 2022.1663    0.7635  0.8499 10.0825  0.0000  0.0128   0.0101   0.0341    0.0573   0.0000   442.3988      0.478641       21.9553      0.325036      -3.74130      0.462910      0.341795      0.460625      0.510857      0.579663      0.594678      0.619410
  61   5 2246.1211    1.2068  1.3283 10.2479  0.0000  0.0159   0.0129   0.0433    0.0897   0.0000   442.6700      0.957881       21.5884      0.251027      -2.32209     -0.910539      0.417877      0.565562      0.622116      0.701004      0.725281      0.769006
  61   6 2456.1432    1.8658  1.4806 10.7811  0.0000  0.0162   0.0182   0.0436    0.0946   0.0000   442.3692       2.06252       22.9368     -0.250662      -2.82114     -0.216009      0.445781      0.598033      0.667111      0.731806      0.773834      0.806531
  61   7 2658.7139    2.6724  1.5364 11.2073 -0.0024  0.0164   0.0248   0.0418    0.1103   0.0000   442.3292       3.32603       23.3074       1.07164      -3.09006      0.101018      0.456054      0.594380      0.659944      0.745582      0.778018      0.798833
  61   8 2858.0902    3.5943  1.4102 12.2102  0.0000  0.0159   0.0360   0.0410    0.1068   0.0000   442.3208       3.66404       21.7630      0.926632      -1.47643      0.223459      0.437691      0.580905      0.649993      0.736336      0.761277      0.801560
  61   9 3053.0115    4.3456  1.4265 12.5681  0.0000  0.0160   0.0426   0.0406    0.1040   0.0000   442.1785       5.01268       23.3738       1.05966      -3.00685     -0.473858      0.439821      0.595528      0.650623      0.728719      0.761614      0.775755
  61  10 3243.7012    4.1522  2.0565 12.2559 -0.0063  0.0192   0.0327   0.0490    0.0722   0.0000   442.3071       5.10581       20.5346       5.66817      -2.76816     -0.716730      0.528006      0.701711      0.773877      0.869444      0.910705      0.937291
  61  11 3431.7626    3.3692  3.3242 11.9663 -0.0000  0.0259   0.0212   0.0676    0.0470   0.0000   443.3192       5.79725       21.0580       2.69560      -3.21815      -1.54381      0.686601      0.916285       1.03464       1.12871       1.19671       1.24181
  61  12 3617.9249    2.6265  5.3487 11.5466 -0.0000  0.0371   0.0133   0.0998    0.0399   0.0000   441.4527       5.06449       19.9335       2.16140      -1.15462      0.291931      0.996878       1.33183       1.47756       1.65803       1.73745       1.82025
  61  13 3801.9941    2.0837  8.1967 11.2817  0.0011  0.0557   0.0086   0.1531    0.0358   0.0000   442.5423       10.9615       18.7975       1.49704      -4.18269      -2.98750       1.46076       1.96254       2.18881       2.44160       2.56483       2.64800
  62   1 1217.8614    0.0873  0.0937 10.1495  0.0000  0.0121   0.0062   0.0213    0.0159   0.0000   440.8586     -0.160582       21.4420      0.405939      -3.63218     -0.421547      0.345901      0.383040      0.449414      0.523373      0.606521      0.586752
  62   2 1537.0097    0.2278  0.2071 10.0430  0.0000  0.0072   0.0065   0.0199    0.0187   0.0000   441.8837     -0.674933       22.4159     0.0984222      -3.39884     -0.531680      0.199738      0.266800      0.309296      0.318862      0.339166      0.346114
  62   3 1797.5088    0.4714  0.4735 10.0628  0.0000  0.0099   0.0082   0.0252    0.0303   0.0000   442.2803     -0.376242       22.7780     -0.198491      -3.91637      0.534356      0.261333      0.339881      0.369514      0.426403      0.438704      0.459372
  62   4 2034.1308    0.7833  0.9325 10.1075  0.0000  0.0135   0.0099   0.0356    0.0606   0.0000   442.0045      0.996121       21.2030     -0.425214      -3.35774      -2.12783      0.359756      0.468019      0.527157      0.568129      0.614355      0.636929
  62   5 2259.0945    1.2573  1.2489 10.4933  0.0000  0.0154   0.0139   0.0412    0.0907   0.0000   443.0742       1.32176       21.4638       1.13975      -3.03632      0.175454      0.413665      0.546058      0.619454      0.703259      0.738605      0.753609
  62   6 2469.7810    1.8933  1.5625 10.7998  0.0000  0.0167   0.0177   0.0443    0.0929   0.0000   442.3784       2.34595       22.9101      -1.74370      -2.87005       1.54398      0.443978      0.582893      0.649306      0.716251      0.751502      0.784088
  62   7 2673.4376    2.7240  1.5213 11.5366 -0.0001  0.0164   0.0259   0.0433    0.1015   0.0000   442.2983       2.59800       22.4308       1.13212      -3.36322     -0.779379      0.432994      0.585895      0.650293      0.729784      0.769130      0.775914
  62   8 2873.8004    3.6506  1.4126 12.0172 -0.0055  0.0154   0.0351   0.0394    0.1200   0.0000   442.6981       4.42297       21.7207      0.619844      -4.72379      -1.62108      0.421339      0.561980      0.627501      0.683523      0.723307      0.757892
  62   9 3069.3924    4.3876  1.4894 12.5734  0.0000  0.0159   0.0416   0.0419    0.0963   0.0000   441.6233       4.21723       22.6197      0.912630      -3.32413      0.588831      0.419496      0.564304      0.615482      0.698151      0.734490      0.761840
  62  10 3260.9009    4.2076  2.0542 12.2757 -0.0000  0.0189   0.0333   0.0488    0.0782   0.0000   442.1773       6.20246       21.4564       1.22715      -4.56022      -1.33871      0.524190      0.682827      0.765868      0.832518      0.893408      0.934578
  62  11 3449.7571    3.3419  3.3450 12.0268 -0.0002  0.0257   0.0208   0.0680    0.0455   0.0000   442.2871       7.06441       21.9904       2.28314      -1.85610      -2.29679      0.673935      0.896772       1.02682       1.10502       1.17009       1.21579
  62  12 3636.6082    2.5861  5.6115 11.5126 -0.0001  0.0384   0.0127   0.1038    0.0413   0.0000   442.5052       7.13589       19.8640       4.93403      -3.23473      -3.51815       1.01548       1.33920       1.50608       1.65029       1.75481       1.83710
  62  13 3821.3932    2.0230  8.1876 11.2959 -0.0017  0.0563   0.0083   0.1515    0.0357   0.0000   440.9512       10.2106       21.0318      -1.28229       5.80453      -2.65812       1.47473       1.95285       2.22733       2.40660       2.59931       2.64500
  63   1 1226.2340    0.0939  0.0749 10.1465  0.0000  0.0094   0.0062   0.0172    0.0155   0.0000   441.2907     -0.416210       21.8233      0.485710      -3.25057     -0.320754      0.228528      0.341880      0.345183      0.441662      0.429949      0.387367
  63   2 1546.7847    0.2320  0.2589  9.9810  0.0000  0.0091   0.0060   0.0202    0.0193   0.0000   442.0286     -0.403297       21.8283      0.247662      -3.58036     -0.146845      0.224780      0.313973      0.322980      0.356000      0.397764      0.407213
  63   3 1808.0518    0.4847  0.5088 10.0007  0.0000  0.0102   0.0081   0.0255    0.0313   0.0000   442.3576      0.454245       21.7892      0.501455      -3.25850     -0.546075      0.273927      0.369221      0.413421      0.458277      0.485327      0.502814
  63   4 2046.0578    0.8053  0.9000 10.1500  0.0000  0.0135   0.0102   0.0336    0.0587   0.0000   442.5121      0.248632       21.6140     -0.132166      -3.18457     -0.915920      0.341303      0.453504      0.509807      0.562530      0.582731      0.639913
  63   5 2271.9044    1.2801  1.3876 10.3585  0.0000  0.0161   0.0132   0.0426    0.0864   0.0000   442.6434      0.972078       21.2227      0.854859      -3.52246      -1.19874      0.429639      0.577087      0.645911      0.721931      0.764159      0.800321
  63   6 2483.3610    1.9932  1.5522 10.8022  0.0000  0.0166   0.0183   0.0422    0.0927   0.0000   443.0140       2.61623       21.1854      0.494170      -3.69482      0.905743      0.431163      0.578419      0.627865      0.731761      0.747088      0.780991
  63   7 2688.1161    2.7688  1.4477 11.7664  0.0000  0.0161   0.0271   0.0418    0.0943   0.0000   442.1247       3.54870       22.1729      0.532567      -2.09928     -0.133792      0.421648      0.560772      0.613442      0.697553      0.739976      0.763805
  63   8 2889.4169    3.7625  1.4243 11.9704  0.0000  0.0151   0.0361   0.0405    0.1224   0.0000   442.4316       3.82107       21.2147       1.27098      -3.32199      0.580539      0.403916      0.538833      0.603062      0.671526      0.708469      0.741901
  63   9 3085.7554    4.3700  1.5835 12.3919 -0.0000  0.0161   0.0398   0.0425    0.0996   0.0000   442.1535       5.17891       21.5318       1.16586      -4.03892      -1.91051      0.430615      0.563193      0.626775      0.702511      0.752635      0.777850
  63  10 3277.9938    4.0270  2.1887 12.5669  0.0052  0.0198   0.0312   0.0520    0.0567   0.0000   442.3399       5.91282       21.8224       3.52332      -3.82136     -0.345792      0.522822      0.691126      0.772624      0.857555      0.900995      0.947904
  63  11 3467.6169    3.2500  3.5441 11.9632  0.0000  0.0264   0.0195   0.0715    0.0431   0.0000   442.5552       7.70080       21.3426       2.60621      -1.02417      -2.86797      0.682074      0.922165       1.02844       1.12915       1.19009       1.23919
  63  12 3655.1792    2.5450  5.8564 11.4295  0.0000  0.0396   0.0118   0.1070    0.0410   0.0000   440.5244       7.74582       20.0050       2.58989      -3.15918    0.00266191       1.00960       1.36600       1.52502       1.67465       1.80816       1.87258
  63  13 3840.6229    1.9948  9.1908 11.2048  0.0009  0.0617   0.0076   0.1687    0.0341   0.0000   440.6326       6.74060       17.2485       1.08656      -1.69269     -0.755531       1.58396       2.09789       2.39029       2.60682       2.80322       2.90726
  64   1 1234.5442    0.0907  0.0802 10.1078  0.0000  0.0096   0.0061   0.0163    0.0155   0.0000   441.0491     -0.363787       21.7835     -0.528033      -3.15730     -0.435814      0.247861      0.326123      0.375556      0.369366      0.442989      0.470301
  64   2 1556.4883    0.2320  0.2626  9.9890  0.0000  0.0083   0.0059   0.0215    0.0191   0.0000   442.1390     -0.415251       21.9672     -0.804137      -3.21460    -0.0931523      0.219048      0.267026      0.317836      0.344628      0.371048      0.364008
  64   3 1818.4626    0.4915  0.5300 10.0720  0.0000  0.0105   0.0080   0.0265    0.0316   0.0000   442.6119     -0.441776       22.3797     -0.160877      -3.06552      0.716889      0.254184      0.348175      0.406106      0.427432      0.456491      0.476540
  64   4 2057.8262    0.8234  0.9684 10.1444  0.0000  0.0135   0.0100   0.0363    0.0608   0.0000   442.8127    -0.0986133       21.7913     -0.194879      -4.94045     -0.240066      0.337357      0.458131      0.502306      0.564556      0.588418      0.625640
  64   5 2284.5983    1.3294  1.3730 10.4720  0.0000  0.0159   0.0137   0.0424    0.0854   0.0000   442.2600       1.14707       21.5754      0.823325      -2.39314      -1.97421      0.418624      0.551802      0.608290      0.685277      0.722518      0.750994
  64   6 2496.8142    2.0291  1.5427 10.9107  0.0000  0.0165   0.0191   0.0430    0.1003   0.0000   442.0996       2.27857       21.5438      0.682290      -3.48995     -0.878245      0.431362      0.569184      0.661185      0.725414      0.756509      0.791091
  64   7 2702.6845    2.8766  1.5537 11.1143  0.0000  0.0156   0.0257   0.0418    0.1273   0.0000   442.6539       3.02763       21.5591       2.25307      -3.12843     -0.174624      0.411547      0.542033      0.606146      0.681823      0.711632      0.732782
  64   8 2904.8500    3.7832  1.4254 12.3538 -0.0001  0.0155   0.0368   0.0409    0.0978   0.0000   442.2608       4.06338       21.3957       1.51121      -1.78497      0.271832      0.399087      0.538639      0.599570      0.689266      0.724631      0.730236
  64   9 3101.9935    4.3815  1.5358 12.6595  0.0000  0.0161   0.0410   0.0424    0.0919   0.0000   442.0609       4.42805       21.2309       1.70471      -3.91929     -0.638605      0.418423      0.560203      0.615308      0.693196      0.721534      0.759902
  64  10 3294.9832    3.9858  2.2583 12.3766  0.0000  0.0199   0.0298   0.0517    0.0606   0.0000   442.2811       5.81749       20.9383       3.27405      -2.60389    -0.0339299      0.523577      0.695952      0.780024      0.860091      0.892040      0.950349
  64  11 3485.3624    3.1743  3.7419 11.9500 -0.0000  0.0272   0.0185   0.0735    0.0419   0.0000   441.6969       9.24861       20.0417       1.73338    -0.0590659       1.07044      0.704303      0.933008       1.05242       1.17155       1.23254       1.27918
  64  12 3673.6886    2.4873  6.4628 11.4089  0.0010  0.0430   0.0110   0.1174    0.0409   0.0000   440.7422       6.30341       22.2375       1.49894      -5.16809      -4.88570       1.10919       1.47159       1.69199       1.86323       1.96242       2.03444
  65   1 1242.7659    0.0970  0.0776 10.1178  0.0000  0.0093   0.0063   0.0160    0.0154   0.0000   440.7011    -0.0681475       21.7670      0.947591      -3.15026      0.550864      0.244032      0.311260      0.378446      0.428776      0.378257      0.467097
  65   2 1566.0257    0.2217  0.2688 10.0069  0.0000  0.0087   0.0057   0.0223    0.0188   0.0000   441.7762     -0.351393       22.2948      0.555996      -3.62667      0.942310      0.214610      0.284715      0.332594      0.380516      0.370427      0.385131
  65   3 1828.7791    0.4915  0.6000 10.0313  0.0000  0.0109   0.0077   0.0306    0.0331   0.0000   442.5233     -0.307941       21.8150      0.754613      -2.72623     0.0128036      0.267589      0.358129      0.403659      0.437551      0.476843      0.503609
  65   4 2069.5571    0.8325  1.0085 10.1450  0.0000  0.0140   0.0100   0.0370    0.0644   0.0000   443.0093     -0.488855       20.7722     -0.363884      -2.61351     -0.672060      0.351054      0.476051      0.536685      0.599035      0.641373      0.673071
  65   5 2297.1128    1.3444  1.4812 10.3248 -0.0002  0.0160   0.0129   0.0438    0.0795   0.0000   442.3710      0.490576       21.7349      0.166853      -3.40483     -0.191996      0.403303      0.528841      0.588706      0.660299      0.703429      0.726080
  65   6 2510.1743    2.0273  1.6232 11.0364  0.0000  0.0169   0.0185   0.0447    0.0820   0.0000   442.5187       2.32395       21.5157      0.582979      -2.97769      0.320721      0.430057      0.570799      0.643958      0.718447      0.740734      0.787893
  65   7 2717.1373    2.9437  1.4817 11.5200  0.0000  0.0155   0.0274   0.0406    0.1087   0.0000   442.3533       2.53295       21.0428      0.717281      -3.05634      -1.00259      0.402623      0.531636      0.595188      0.646263      0.687393      0.723006
  65   8 2920.2302    3.9424  1.4732 11.8800  0.0000  0.0151   0.0367   0.0412    0.1406   0.0000   442.1707       4.43388       22.3579      0.557513      -2.57843     -0.758116      0.388590      0.512491      0.568267      0.647906      0.667134      0.708245
  65   9 3118.0855    4.5211  1.5187 12.2838  0.0000  0.0157   0.0409   0.0408    0.1263   0.0000   443.2824       5.42014       22.1530       2.00933      -2.74313      -2.08166      0.397662      0.524524      0.587418      0.638534      0.677430      0.722130
  65  10 3311.8765    3.9032  2.3211 12.5219  0.0000  0.0201   0.0290   0.0537    0.0524   0.0000   442.3893       5.59444       21.5907       2.30361      -1.68831      -1.33896      0.523638      0.681451      0.756761      0.850035      0.910451      0.935359
  65  11 3503.0803    3.0934  3.9763 11.9144 -0.0000  0.0286   0.0176   0.0771    0.0412   0.0000   440.7921       7.85486       17.7103       3.97738      0.284567    -0.0327641      0.702075      0.961697       1.07450       1.19976       1.23288       1.28965
  65  12 3692.0257    2.3671  6.4379 11.6003 -0.0017  0.0433   0.0108   0.1220    0.0363   0.0000   442.4319       6.51140       22.5462       1.21366     -0.363657       3.78120       1.07399       1.43453       1.64178       1.78364       1.90073       1.97092
  66   1 1250.9191    0.0978  0.0624 10.1499  0.0000  0.0085   0.0063   0.0126    0.0151   0.0000   440.3434     -0.413204       21.9858     -0.265519      -3.94308     -0.181412      0.205892      0.292800      0.317489      0.365293      0.385905      0.424013
  66   2 1575.4726    0.2384  0.2612 10.0120  0.0000  0.0085   0.0059   0.0200    0.0191   0.0000   442.2398     -0.325835       22.5226     -0.517721      -3.64998      0.151488      0.205688      0.274676      0.303614      0.348853      0.364258      0.382710
  66   3 1839.0342    0.5142  0.5721 10.1139  0.0000  0.0107   0.0081   0.0278    0.0326   0.0000   442.0097     -0.289171       21.9617      0.778787      -4.01875     0.0877096      0.257042      0.329025      0.374327      0.422698      0.451836      0.470479
  66   4 2081.1726    0.8700  1.0746 10.1819  0.0000  0.0143   0.0102   0.0389    0.0682   0.0000   441.7683      0.329528       22.6838      0.919975      -1.80051     -0.459279      0.344463      0.463055      0.528708      0.592245      0.625371      0.665585
  66   5 2309.5686    1.3653  1.4707 10.6397 -0.0063  0.0166   0.0132   0.0433    0.0724   0.0000   442.9013       1.41751       23.1875      0.703212      -2.44186    0.00559179      0.417779      0.569732      0.641553      0.701991      0.735461      0.762098
  66   6 2523.4273    2.1248  1.6842 10.7920  0.0000  0.0167   0.0182   0.0437    0.0938   0.0000   442.0072       1.59911       21.6684      0.274158      -2.58262     -0.673336      0.422664      0.567588      0.629578      0.692076      0.724177      0.751439
  66   7 2731.5069    2.9822  1.5233 11.7211  0.0000  0.0158   0.0273   0.0421    0.0996   0.0000   441.7693       2.24628       22.6442       1.09398      -3.52678      -1.27866      0.409354      0.536221      0.595500      0.667639      0.690706      0.718484
  66   8 2935.4444    3.9661  1.4823 12.0004  0.0000  0.0149   0.0364   0.0406    0.1240   0.0000   442.5815       4.23164       21.2153       2.51592      -2.80103      -1.36451      0.398243      0.521118      0.597953      0.672640      0.698694      0.706995
  66   9 3134.0174    4.4106  1.6722 12.4376  0.0000  0.0161   0.0378   0.0432    0.0887   0.0000   443.1963       4.57120       22.0342       1.47276      -2.74700     -0.229050      0.412175      0.546365      0.611455      0.670230      0.705534      0.748073
  66  10 3328.5950    3.8253  2.4340 12.5499  0.0000  0.0207   0.0275   0.0555    0.0490   0.0000   442.7527       6.28046       21.3433       3.10807      -3.14203     -0.223226      0.509964      0.687798      0.766569      0.855132      0.897490      0.933805
  66  11 3520.5515    3.0455  4.1904 11.9466  0.0000  0.0293   0.0168   0.0806    0.0400   0.0000   443.6710       7.87368       20.2355       3.66312      -1.18302      -2.07171      0.715237      0.957511       1.07147       1.18867       1.25349       1.29645
  66  12 3710.2663    2.3762  6.9801 11.5750  0.0022  0.0467   0.0102   0.1285    0.0372   0.0000   445.7446       4.74530       19.2761       5.44835     -0.499887      -2.08571       1.13304       1.51016       1.71986       1.88131       1.99588       2.08607
  67   1 1259.0414    0.0887  0.1019 10.1144  0.0000  0.0119   0.0056   0.0204    0.0153   0.0000   441.2182     -0.157795       22.1251     -0.276487      -3.49133    -0.0730085      0.233887      0.375343      0.363515      0.459658      0.457393      0.535338
  67   2 1584.8019    0.2557  0.2876 10.0262  0.0000  0.0086   0.0060   0.0212    0.0195   0.0000   442.1347      0.404091       21.8787      0.292963      -3.58511     -0.107382      0.207033      0.270861      0.317322      0.352174      0.388768      0.412351
  67   3 1849.1486    0.5124  0.6331 10.0993  0.0000  0.0117   0.0077   0.0291    0.0341   0.0000   442.4459      0.459514       22.5615      0.312526      -3.42245      0.311067      0.279012      0.380201      0.427892      0.481392      0.512402      0.536200
  67   4 2092.6880    0.8875  1.0145 10.3433  0.0000  0.0140   0.0105   0.0370    0.0613   0.0000   442.4798      0.367433       22.3704    -0.0233985      -3.80089      -1.38381      0.326866      0.443731      0.485973      0.548144      0.588079      0.606018
  67   5 2321.8947    1.4555  1.4319 10.4180 -0.0001  0.0157   0.0139   0.0411    0.0899   0.0000   443.2689       1.60708       21.8503      0.925259      -3.25791    -0.0478745      0.383299      0.504409      0.564019      0.640577      0.671845      0.689938
  67   6 2536.6436    2.1721  1.6740 10.9960  0.0030  0.0166   0.0188   0.0438    0.0885   0.0000   441.9763       2.67817       21.7633    -0.0884019      -2.93121       1.24999      0.413900      0.555714      0.611363      0.684360      0.726710      0.777733
  67   7 2745.7463    3.1429  1.5245 11.5868  0.0000  0.0155   0.0282   0.0407    0.1130   0.0000   442.9005       2.98623       21.8588       1.09165      -3.26490     -0.260474      0.380684      0.509281      0.575863      0.633752      0.662125      0.705887
  67   8 2950.5652    4.1118  1.4814 12.0838  0.0000  0.0150   0.0368   0.0392    0.1165   0.0000   442.4682       3.52046       21.8584       1.52686      -2.57150     -0.634245      0.374914      0.499729      0.567427      0.622635      0.642322      0.662563
  67   9 3149.8970    4.5061  1.6617 12.1650  0.0000  0.0161   0.0385   0.0421    0.1249   0.0000   442.7876       4.13522       22.5796       1.91377      -1.87520     -0.705861      0.400511      0.538062      0.589868      0.667503      0.709035      0.715655
  67  10 3345.2362    3.8056  2.5655 12.3678  0.0000  0.0210   0.0261   0.0558    0.0511   0.0000   442.2766       4.94622       20.9155       3.68694      -2.20010      -2.16241      0.517682      0.696788      0.772503      0.849973      0.910059      0.942167
  67  11 3538.0131    2.9551  4.3009 11.9460  0.0000  0.0305   0.0162   0.0819    0.0396   0.0000   442.7508       5.38553       21.4028       2.69806     -0.628885       1.78998      0.739684      0.990312       1.12138       1.23052       1.30679       1.35618
  67  12 3728.3509    2.2852  6.9265 11.5644 -0.0017  0.0471   0.0100   0.1291    0.0371   0.0000   441.9173       7.98411       21.8840       1.01871      -2.04152      -3.03195       1.11500       1.52652       1.71023       1.87777       1.98303       2.06898
  68   1 1267.0439    0.1030  0.1414 10.0969  0.0000  0.0104   0.0053   0.0260    0.0156   0.0000   440.6787     -0.396705       22.7415      0.579027      -3.25102     -0.247771      0.233319      0.331196      0.407044      0.463148      0.460831      0.506502
  68   2 1594.0151    0.2670  0.3218  9.9815  0.0000  0.0091   0.0059   0.0217    0.0203   0.0000   442.1613     -0.352445       22.0955    -0.0745342      -3.48600     -0.216344      0.222151      0.298550      0.346143      0.398813      0.422658      0.453605
  68   3 1859.2298    0.5441  0.6152 10.0484  0.0000  0.0108   0.0080   0.0274    0.0353   0.0000   442.3795      0.624597       22.2975      0.159531      -3.18460      0.240821      0.260681      0.340692      0.390683      0.430555      0.462219      0.481941
  68   4 2104.1304    0.9218  1.0747 10.1968  0.0000  0.0140   0.0104   0.0366    0.0705   0.0000   443.6365     -0.342869       22.1048      0.537704      -2.58538      0.347887      0.330234      0.449635      0.497654      0.556919      0.585809      0.609403
  68   5 2334.1106    1.4661  1.4919 10.6008  0.0000  0.0164   0.0138   0.0419    0.0777   0.0000   442.8551       1.73026       22.0395      0.168252      -2.39889      0.178081      0.400560      0.542373      0.613000      0.694589      0.709645      0.723005
  68   6 2549.7289    2.2060  1.6612 11.1804  0.0000  0.0168   0.0192   0.0445    0.0821   0.0000   442.5108       2.82187       21.5128       1.16830      -2.99964   -0.00254388      0.401570      0.546174      0.604407      0.678493      0.711102      0.744396
  68   7 2759.9137    3.0966  1.4377 12.1235  0.0000  0.0151   0.0295   0.0418    0.0850   0.0000   442.2697       3.82026       22.0508       1.50433      -2.91777      -1.17558      0.366786      0.485921      0.547504      0.612908      0.660766      0.685840
  68   8 2965.5874    4.1179  1.3739 12.4702  0.0000  0.0144   0.0395   0.0400    0.1071   0.0000   443.1241       4.49694       23.1433       1.50657      -3.92367      0.153106      0.358352      0.481813      0.529435      0.608037      0.631767      0.648064
  68   9 3165.6801    4.4352  1.7498 12.6190  0.0000  0.0164   0.0366   0.0444    0.0716   0.0000   441.6577       4.13053       22.3036      0.913196      -1.37862      -2.12987      0.400475      0.542161      0.607225      0.683477      0.703199      0.729599
  68  10 3361.8108    3.7387  2.8139 12.1627  0.0001  0.0219   0.0242   0.0583    0.0533   0.0000   442.6893       5.55899       20.5747       1.94240     -0.998785     -0.465091      0.520077      0.696187      0.778146      0.871560      0.919870      0.950180
  68  11 3555.3237    2.9027  4.7769 11.7833  0.0001  0.0324   0.0146   0.0873    0.0401   0.0000   442.2552       5.35925       20.3462       1.77256     -0.952721      -1.61898      0.759267       1.03117       1.16595       1.28385       1.38540       1.42150
  68  12 3746.3815    2.2537  7.5306 11.5104  0.0003  0.0508   0.0091   0.1367    0.0360   0.0000   441.4073       8.73582       18.0702       2.15986       2.81532      0.384346       1.18787       1.61059       1.82978       1.98777       2.15205       2.21290
  69   1 1275.0145    0.1043  0.1351 10.0879  0.0000  0.0096   0.0055   0.0241    0.0156   0.0000   440.7358     -0.396044       21.8357     -0.216030      -3.94550     -0.301374      0.242175      0.331058      0.384979      0.432218      0.458407      0.440225
  69   2 1603.1499    0.2721  0.2558  9.9738  0.0000  0.0072   0.0063   0.0193    0.0193   0.0000   442.3771    -0.0212593       21.9813     -0.169695      -2.93672      0.477337      0.174239      0.228013      0.248894      0.290770      0.293415      0.290183
  69   3 1869.2062    0.5442  0.6928 10.0557  0.0000  0.0118   0.0078   0.0311    0.0375   0.0000   442.2441     -0.715293       21.8534      0.416745      -2.52527      0.848515      0.270458      0.365594      0.409088      0.449064      0.475496      0.492908
  69   4 2115.4743    0.9213  1.1514 10.1152  0.0000  0.0142   0.0102   0.0397    0.0727   0.0000   442.7450       1.04396       21.9259      0.575892      -3.10981     -0.811060      0.336081      0.457251      0.496044      0.571397      0.566955      0.607124
  69   5 2346.1934    1.5277  1.5037 10.6549 -0.0000  0.0162   0.0143   0.0425    0.0774   0.0000   442.4463       1.60886       22.8396       2.40230      -4.25160      0.249528      0.385456      0.526247      0.587092      0.654456      0.713671      0.738750
  69   6 2562.6849    2.3269  1.5797 11.1104 -0.0002  0.0160   0.0206   0.0415    0.0966   0.0000   442.3125       2.30019       22.4415      0.593221      -3.59892     -0.184733      0.391867      0.521956      0.579840      0.659825      0.700328      0.716296
  69   7 2773.9813    3.2615  1.5236 11.7300  0.0000  0.0153   0.0289   0.0407    0.1045   0.0000   442.2425       2.84995       21.7088       1.51922      -3.32649      -1.79031      0.364785      0.488886      0.553334      0.623657      0.655561      0.689428
  69   8 2980.4654    4.1577  1.5171 12.3064  0.0000  0.0153   0.0370   0.0403    0.1016   0.0000   442.3448       2.87195       21.8604       1.56230      -2.88646      0.426073      0.363848      0.485251      0.538853      0.603031      0.634601      0.658907
  69   9 3181.3031    4.3852  1.8269 12.4599  0.0000  0.0167   0.0352   0.0444    0.0750   0.0000   443.1117       4.35952       22.2430       2.83365      -1.11658      -1.09125      0.402927      0.530928      0.593674      0.666167      0.698442      0.726657
  69  10 3378.2044    3.6345  2.9180 12.2994 -0.0001  0.0225   0.0231   0.0604    0.0444   0.0000   443.2641       6.33828       20.5021       1.53429   -0.00514948     -0.684899      0.536918      0.711898      0.812893      0.885322      0.955767      0.968494
  69  11 3572.5719    2.8502  4.9102 11.7142 -0.0001  0.0333   0.0141   0.0899    0.0407   0.0000   441.3968       6.69179       19.5584       5.59976      -1.95720      0.498579      0.773719       1.03759       1.16591       1.28382       1.36136       1.42398
  69  12 3764.4465    2.1972  7.8950 11.5021  0.0009  0.0526   0.0088   0.1452    0.0347   0.0000   442.4865       7.70912       16.8733       3.31450       1.23615       1.93046       1.20962       1.64356       1.85776       2.05514       2.18366       2.29602
  70   1 1282.9113    0.1077  0.1278 10.1024  0.0000  0.0092   0.0054   0.0234    0.0153   0.0000   440.8295      0.226848       22.3652     -0.542241      -4.06840     -0.281882      0.207994      0.275190      0.303515      0.336326      0.396646      0.406786
  70   2 1612.1609    0.2917  0.3179 10.0000  0.0000  0.0084   0.0062   0.0215    0.0206   0.0000   442.1637     -0.279795       22.3620      0.261137      -2.84459    -0.0370641      0.195080      0.259859      0.304213      0.316348      0.325311      0.367247
  70   3 1879.0615    0.5616  0.7643 10.0258  0.0000  0.0126   0.0076   0.0314    0.0403   0.0000   442.4119      0.138054       22.2605      0.255085      -3.26449     -0.415889      0.288605      0.388599      0.438723      0.497558      0.531999      0.539749
  70   4 2126.7019    0.9514  1.1578 10.2126  0.0000  0.0147   0.0104   0.0381    0.0725   0.0000   443.0008      0.967145       22.4247      0.941815      -2.80753       1.86452      0.334391      0.444024      0.501021      0.563106      0.598711      0.618336
  70   5 2358.1460    1.5594  1.5733 10.4814  0.0000  0.0166   0.0140   0.0423    0.0868   0.0000   442.9632       1.39279       21.7040       1.02105      -4.56823     -0.666321      0.394355      0.539112      0.582580      0.663895      0.693605      0.731179
  70   6 2575.5903    2.3077  1.6521 11.3024  0.0000  0.0166   0.0200   0.0434    0.0810   0.0000   442.3819       2.25520       22.2820      0.281448      -3.38363       1.13227      0.383680      0.522380      0.575460      0.650981      0.667156      0.714690
  70   7 2787.9642    3.2578  1.5652 11.8754  0.0000  0.0155   0.0283   0.0410    0.0858   0.0000   442.2559       3.26410       21.9719       1.91118      -2.39778     -0.282507      0.357637      0.476073      0.538949      0.611530      0.620124      0.651655
  70   8 2995.2548    4.2180  1.4657 12.5913  0.0000  0.0152   0.0388   0.0397    0.0971   0.0000   442.9646       4.60671       21.4676       1.38462      -2.04482     -0.313041      0.364708      0.489746      0.537776      0.607366      0.643332      0.660283
  70   9 3196.8648    4.4014  1.9371 12.4456  0.0000  0.0173   0.0337   0.0451    0.0709   0.0000   442.1908       5.31154       21.6671       1.15224      -3.12639     -0.877342      0.404401      0.536402      0.602522      0.668743      0.706208      0.732916
  70  10 3394.5917    3.5811  3.0962 12.0801  0.0000  0.0232   0.0215   0.0612    0.0482   0.0000   441.8760       6.02988       21.2620       2.84003      -2.83825      0.836484      0.545088      0.737798      0.829990      0.908852      0.979071       1.00087
  70  11 3589.6881    2.7491  5.2232 11.8643  0.0002  0.0348   0.0133   0.0968    0.0371   0.0000   442.3647       4.66609       22.6063       4.60060      -3.34524      -1.66215      0.801128       1.08292       1.23302       1.35947       1.42999       1.49156
  70  12 3782.1057    2.1122  7.8285 11.5841 -0.0008  0.0530   0.0087   0.1467    0.0338   0.0000   439.8909       4.86563       20.3098      0.886855     -0.829756     -0.627637       1.22192       1.61074       1.85648       2.03835       2.19440       2.25835
  71   1 1290.7408    0.1200  0.1166 10.0879  0.0000  0.0080   0.0055   0.0193    0.0153   0.0000   440.9885     0.0995611       22.6328     -0.485928      -3.63349    -0.0423139      0.194245      0.214073      0.284350      0.303361      0.318593      0.403739
  71   2 1621.0840    0.2809  0.3155 10.0329  0.0000  0.0089   0.0060   0.0203    0.0199   0.0000   442.1515     -0.234878       22.4057     -0.261733      -4.20028     0.0889178      0.211599      0.274757      0.321906      0.338027      0.354528      0.374478
  71   3 1888.8910    0.5758  0.7200 10.1283  0.0000  0.0115   0.0079   0.0307    0.0378   0.0000   442.2877     -0.661445       22.3267     -0.100159      -3.95073      0.461393      0.268450      0.355799      0.394977      0.454629      0.495947      0.488459
  71   4 2137.7955    1.0022  1.1290 10.1915  0.0000  0.0141   0.0108   0.0366    0.0797   0.0000   442.7963    -0.0956364       22.1769       1.11125      -3.31112      0.296263      0.322028      0.442839      0.494076      0.557843      0.597632      0.610775
  71   5 2370.0144    1.6080  1.5176 10.7669  0.0000  0.0165   0.0147   0.0414    0.0791   0.0000   442.5605      0.865304       22.5716     -0.558216      -2.48537     -0.356809      0.379617      0.523131      0.593689      0.654041      0.665684      0.699130
  71   6 2588.4198    2.3704  1.7195 11.3458  0.0000  0.0168   0.0200   0.0442    0.0776   0.0000   442.6383       1.68340       22.6258      0.543883      -3.80640     -0.164025      0.382127      0.518310      0.582783      0.641633      0.689220      0.705623
  71   7 2801.8344    3.3791  1.5361 11.6904 -0.0038  0.0151   0.0290   0.0398    0.1121   0.0000   442.6963       3.58781       21.5806      0.540123      -3.87824     -0.937785      0.357508      0.478968      0.536242      0.596274      0.622793      0.652690
  71   8 3009.9811    4.2932  1.4938 12.5298  0.0000  0.0149   0.0384   0.0396    0.0930   0.0000   442.5869       4.33644       20.7279       1.78659      -3.90820      -1.20054      0.356033      0.470363      0.534080      0.603947      0.622500      0.640165
  71   9 3212.3007    4.3159  1.9367 12.6029  0.0000  0.0176   0.0333   0.0456    0.0655   0.0000   442.0728       4.46479       21.8981       1.75208      -3.20662      -2.51021      0.409154      0.562959      0.611537      0.694896      0.722668      0.763420
  71  10 3410.8301    3.5151  3.2204 12.2236  0.0000  0.0238   0.0209   0.0634    0.0434   0.0000   442.0969       3.89511       20.8942       1.48998      -3.25370      -1.10721      0.556346      0.745957      0.831348      0.919554      0.981577       1.01661
  71  11 3606.6605    2.6737  5.4547 11.8526 -0.0005  0.0370   0.0130   0.1013    0.0388   0.0000   442.3985       4.96751       21.3183       5.20362      -2.47528      -3.08788      0.832009       1.12136       1.26970       1.41834       1.49996       1.55728
  71  12 3799.7810    2.1119  8.4690 11.5016  0.0016  0.0571   0.0082   0.1542    0.0333   0.0000   440.9092       7.61082       16.0901       4.38128      -4.05851      -3.07546       1.27790       1.74251       1.98494       2.15137       2.27681       2.38268
  72   2 1629.9049    0.2978  0.3472  9.9943  0.0000  0.0088   0.0060   0.0223    0.0207   0.0000   442.2125     0.0503091       22.3784      0.227926      -3.76284      0.410200      0.196535      0.259019      0.310336      0.338494      0.349641      0.350246
  72   3 1898.6434    0.5957  0.7077 10.1193  0.0000  0.0117   0.0081   0.0291    0.0388   0.0000   442.5216      0.229790       22.5364      0.587493      -2.66639    -0.0408539      0.262070      0.370863      0.411014      0.473886      0.506236      0.530385
  72   4 2148.8614    1.0101  1.2777 10.2269  0.0000  0.0150   0.0106   0.0409    0.0769   0.0000   442.5704      0.731216       21.7919      0.749971      -2.52085     -0.577123      0.334352      0.453068      0.505458      0.560769      0.586717      0.606538
  72   5 2381.7981    1.6591  1.6694 10.5851  0.0000  0.0165   0.0141   0.0439    0.0791   0.0000   442.3673       1.54728       23.0965      0.287555      -2.64547      0.449134      0.373951      0.502439      0.560340      0.617731      0.648143      0.690841
  72   6 2601.1310    2.4627  1.7573 11.1537 -0.0000  0.0167   0.0197   0.0424    0.0847   0.0000   442.5658       2.08316       22.0380      0.429675      -4.02269      0.643481      0.384967      0.510664      0.574770      0.645828      0.672500      0.703765
  72   7 2815.6011    3.4365  1.5423 11.8673  0.0000  0.0150   0.0299   0.0406    0.1056   0.0000   442.5208       3.85840       22.6638       1.30310      -2.54046      -1.56925      0.351018      0.456301      0.515561      0.581215      0.613686      0.639490
  72   8 3024.5535    4.3649  1.5043 12.4427  0.0000  0.0146   0.0383   0.0403    0.1003   0.0000   442.5645       3.61771       22.5065       2.94948      -3.33587    -0.0219984      0.339530      0.444710      0.497154      0.562563      0.599083      0.612891
  72   9 3227.6754    4.2969  2.0153 12.5638  0.0000  0.0175   0.0322   0.0466    0.0632   0.0000   442.0605       5.88818       21.5375       3.20255      -3.25158     -0.893640      0.404931      0.537616      0.605539      0.679668      0.725649      0.742492
  72  10 3427.0014    3.4910  3.3402 12.0572  0.0000  0.0240   0.0202   0.0642    0.0473   0.0000   443.3975       4.70839       20.0543       2.01059      -2.49561      0.775831      0.545406      0.733122      0.826540      0.902436      0.983097       1.01254
  72  11 3623.4926    2.6722  5.5618 11.7628  0.0007  0.0376   0.0125   0.1006    0.0400   0.0000   442.4536       7.91378       22.5639      0.394615      -1.77560     -0.675189      0.849507       1.13510       1.29065       1.42776       1.50385       1.58036
  73   1 1306.2184    0.1245  0.1223 10.0896  0.0000  0.0075   0.0053   0.0180    0.0150   0.0000   441.0453    -0.0122833       22.2246      0.511215      -3.59153     0.0104110      0.158921      0.221187      0.242719      0.275111      0.280341      0.300257
  73   2 1638.5834    0.3025  0.3672 10.0168  0.0000  0.0090   0.0060   0.0231    0.0212   0.0000   441.5791      0.200555       22.4983      0.156246      -2.45519      0.427254      0.203355      0.263601      0.309527      0.333197      0.358456      0.375156
  73   3 1908.3143    0.6186  0.7991  9.9750  0.0000  0.0122   0.0079   0.0307    0.0436   0.0000   442.0477      0.289163       22.1324      0.194282      -3.56295    -0.0546195      0.259457      0.359779      0.399970      0.444844      0.477551      0.485561
  73   4 2159.8508    1.0223  1.1900 10.3859  0.0000  0.0146   0.0110   0.0387    0.0745   0.0000   442.7343      0.170314       22.6613     -0.120239      -3.79688     -0.611289      0.329585      0.447243      0.490971      0.548630      0.605696      0.631885
  73   5 2393.4819    1.6749  1.5737 10.9736  0.0000  0.0165   0.0149   0.0426    0.0676   0.0000   442.5806       1.46029       21.8478       1.44139      -2.02268     -0.983416      0.363920      0.480957      0.526113      0.605692      0.641514      0.667353
  73   6 2613.7854    2.4962  1.6847 11.2319 -0.0001  0.0160   0.0203   0.0422    0.0826   0.0000   442.7876       2.15550       21.6255       1.27967      -3.14296     -0.197015      0.357804      0.473009      0.538926      0.605343      0.627373      0.676828
  73   7 2829.2933    3.5327  1.5024 11.9606  0.0000  0.0147   0.0309   0.0399    0.1020   0.0000   442.2189       2.39077       21.8828     -0.444382      -3.48134      0.537297      0.330509      0.447915      0.494038      0.561038      0.588542      0.621246
  73   8 3039.0199    4.4709  1.5361 12.3509  0.0000  0.0152   0.0383   0.0383    0.1130   0.0000   443.1684       3.18418       21.4674       1.28376      -2.27804     -0.254864      0.340931      0.451436      0.498707      0.557632      0.603207      0.626474
  73   9 3242.8980    4.1821  2.1417 12.4580  0.0000  0.0181   0.0299   0.0471    0.0602   0.0000   442.8330       5.37045       21.0051       2.10746      -2.23658      -1.07561      0.418098      0.549073      0.607148      0.674374      0.726523      0.767861
  73  10 3443.0390    3.3851  3.6063 12.0895  0.0000  0.0252   0.0187   0.0685    0.0419   0.0000   442.7519       5.38410       18.8847       2.39127      -1.72254      -2.54328      0.560564      0.760141      0.849326      0.947289       1.01384       1.06051
  73  11 3640.3542    2.6346  6.2589 11.7124 -0.0012  0.0406   0.0111   0.1118    0.0386   0.0000   443.1694       4.96813       20.7950       1.26760      -2.38093     -0.993480      0.887281       1.19008       1.35350       1.49361       1.58035       1.62861
  74   1 1313.8433    0.1169  0.1121 10.0719  0.0000  0.0088   0.0053   0.0166    0.0149   0.0000   440.9023     -0.104930       22.4832      0.288608      -3.39448      0.449362      0.172964      0.240423      0.293299      0.304338      0.325230      0.363433
  74   2 1647.2381    0.3133  0.3615  9.9761  0.0000  0.0091   0.0061   0.0220    0.0214   0.0000   442.0477    -0.0277013       22.3862     0.0485345      -2.83054     -0.226654      0.187231      0.261399      0.294089      0.317471      0.350173      0.365260
  74   3 1917.8962    0.6201  0.8369 10.0449  0.0000  0.0125   0.0078   0.0323    0.0440   0.0000   442.0896     -0.180005       22.5603      0.206484      -3.38484      0.305412      0.276054      0.368686      0.429737      0.471264      0.504497      0.524177
  74   4 2170.7048    1.0753  1.2594 10.2391  0.0000  0.0145   0.0109   0.0390    0.0777   0.0000   443.2964      0.439254       21.8726       1.07047      -3.22621     -0.439744      0.316656      0.429122      0.498316      0.550448      0.578843      0.600077
  74   5 2405.0456    1.7115  1.6450 10.8415  0.0000  0.0163   0.0147   0.0441    0.0722   0.0000   442.5351       1.11795       22.0928      0.965440      -2.67056      0.849141      0.354550      0.480920      0.544187      0.592384      0.633644      0.664175
  74   6 2626.3772    2.5825  1.6365 11.4225  0.0000  0.0160   0.0217   0.0416    0.0864   0.0000   442.2837       2.76030       21.3966       1.48385      -2.98858      -1.02508      0.352842      0.478234      0.533915      0.591560      0.622004      0.646044
  74   7 2842.9448    3.6400  1.5344 11.9885  0.0000  0.0150   0.0313   0.0390    0.1054   0.0000   442.9643       3.41170       22.5156       1.84028      -2.94493     -0.780683      0.340591      0.448191      0.501406      0.557566      0.592632      0.626339
  74   8 3053.4310    4.4308  1.6440 12.2887  0.0000  0.0154   0.0360   0.0399    0.0979   0.0000   442.5897       3.78385       21.1125       2.25190      -5.03675     -0.957516      0.347879      0.463145      0.509924      0.572443      0.599250      0.644282
  74   9 3258.0394    4.1960  2.1927 12.4123  0.0000  0.0180   0.0294   0.0484    0.0600   0.0000   442.6121       5.90785       21.4932       2.84831      -1.83415     -0.284018      0.401767      0.535649      0.604100      0.679541      0.721563      0.753765
  74  10 3459.0099    3.2710  3.6337 12.2031  0.0000  0.0259   0.0184   0.0696    0.0401   0.0000   442.1472       5.84407       22.3971       3.10054      -2.02066      0.392313      0.564575      0.759624      0.863102      0.967212       1.01916       1.05424
  74  11 3657.0811    2.5617  6.1677 11.7278  0.0025  0.0409   0.0110   0.1109    0.0384   0.0000   443.6171       6.11833       19.9015       6.01449     -0.116039      -3.95176      0.892252       1.18157       1.33583       1.50694       1.59642       1.67187
  75   1 1321.4361    0.1241  0.1527 10.0649  0.0000  0.0080   0.0050   0.0221    0.0151   0.0000   441.2766     0.0587665       22.5585      0.325417      -3.29560      0.391377      0.169560      0.239063      0.246617      0.262458      0.302888      0.306148
  75   2 1655.7610    0.3083  0.3881 10.0218  0.0000  0.0098   0.0059   0.0227    0.0211   0.0000   441.9266     -0.298486       22.1465     -0.768740      -3.21228      0.300939      0.205024      0.288940      0.330546      0.355158      0.381644      0.409104
  75   3 1927.4416    0.6509  0.8497 10.1044  0.0000  0.0127   0.0081   0.0318    0.0455   0.0000   442.7376      0.213130       22.3399      0.790455      -3.10340       1.02093      0.266235      0.371089      0.412933      0.456489      0.487114      0.500494
  75   4 2181.4857    1.1054  1.2968 10.3298  0.0002  0.0148   0.0111   0.0391    0.0743   0.0000   442.3878      0.770564       23.2699      0.648725      -3.93934     -0.109961      0.321987      0.420157      0.479591      0.539643      0.561391      0.588139
  75   5 2416.4917    1.7776  1.6995 10.6173  0.0000  0.0165   0.0146   0.0423    0.0843   0.0000   442.2269       1.30714       22.0986       1.38578      -2.81378      0.140304      0.362127      0.486854      0.546968      0.600057      0.644320      0.676689
  75   6 2638.9008    2.6348  1.6551 11.5289  0.0000  0.0157   0.0219   0.0420    0.0805   0.0000   443.2676       1.64645       21.8546      0.238707      -3.32773     -0.327686      0.350837      0.462238      0.521408      0.591244      0.632627      0.646392
  75   7 2856.4100    3.6886  1.4904 12.0413  0.0000  0.0145   0.0318   0.0386    0.1022   0.0000   442.9069       2.65416       22.6581       1.20605      -3.13797      -1.77108      0.334202      0.441632      0.492813      0.535965      0.572706      0.591009
  75   8 3067.6735    4.5069  1.5400 12.4559 -0.0011  0.0149   0.0378   0.0384    0.0961   0.0000   442.6677       4.71772       22.0479       1.85279      -3.02256     -0.159091      0.338040      0.457135      0.515548      0.569696      0.591624      0.632248
  75   9 3273.1215    4.1936  2.3440 12.3671  0.0000  0.0185   0.0281   0.0504    0.0582   0.0000   443.1058       5.86174       21.4475       2.54309      -2.13998      -2.00865      0.407513      0.550725      0.607759      0.676498      0.716988      0.752575
  75  10 3474.9142    3.2256  3.9803 12.1715 -0.0000  0.0275   0.0174   0.0749    0.0393   0.0000   442.2673       5.35883       20.7926       1.58812      -3.07076      -1.99566      0.595905      0.806942      0.888216      0.999512       1.07694       1.10834
  75  11 3673.6525    2.4760  6.5441 11.8014 -0.0039  0.0441   0.0104   0.1201    0.0370   0.0000   442.1602       6.35784       20.5225       2.44516       1.48980      -3.33876      0.947125       1.27785       1.43783       1.57726       1.70921       1.76196
  76   1 1328.9570    0.1205  0.1082 10.1070  0.0000  0.0079   0.0054   0.0168    0.0147   0.0000   440.3648     -0.224465       21.8929   -0.00820398      -4.29540     -0.147124      0.199169      0.228108      0.245132      0.294479      0.318818      0.345541
  76   2 1664.1994    0.3310  0.3975 10.0292  0.0000  0.0091   0.0061   0.0225    0.0216   0.0000   441.8207     -0.555495       22.4178      0.305641      -2.95429     0.0395537      0.198075      0.263609      0.308319      0.323843      0.361155      0.371065
  76   3 1936.9063    0.6558  0.7995 10.1674  0.0000  0.0119   0.0082   0.0312    0.0430   0.0000   442.0811      0.138537       22.6833      0.109169      -3.05222    -0.0911007      0.257765      0.345567      0.376404      0.417907      0.443719      0.449586
  76   4 2192.1354    1.1092  1.2807 10.6039  0.0000  0.0152   0.0114   0.0401    0.0678   0.0000   442.8198      0.633846       21.9672      0.578139      -3.83324     -0.242683      0.315698      0.424135      0.485332      0.538618      0.563721      0.585050
  76   5 2427.9021    1.7920  1.7736 10.8219  0.0000  0.0169   0.0145   0.0448    0.0729   0.0000   442.7875       1.91798       21.8758       1.52120      -2.82278     -0.239103      0.367730      0.494392      0.551562      0.606188      0.650901      0.688008
  76   6 2651.3129    2.6467  1.6952 11.5842  0.0000  0.0162   0.0215   0.0417    0.0762   0.0000   443.1072       2.14858       21.8396      0.761732      -3.20547     -0.635419      0.351404      0.474835      0.530680      0.599902      0.629477      0.664545
  76   7 2869.8492    3.7406  1.4980 12.3192  0.0000  0.0146   0.0321   0.0385    0.0833   0.0000   442.9937       3.93961       22.3368       1.12244      -2.07582     -0.984220      0.326357      0.426783      0.481528      0.526015      0.563023      0.580768
  76   8 3081.8681    4.4402  1.5555 12.8275 -0.0000  0.0149   0.0378   0.0406    0.0753   0.0000   442.5143       3.61498       21.6715       1.51586      -4.01300     -0.914802      0.324127      0.438191      0.484024      0.548692      0.568972      0.613118
  76   9 3288.0757    4.0444  2.3659 12.6419  0.0000  0.0192   0.0276   0.0518    0.0508   0.0000   442.0903       5.79903       21.3748       1.64848      -2.81238      -1.48321      0.409638      0.552437      0.616025      0.672733      0.717526      0.755985
  76  10 3490.6856    3.1394  4.2129 12.1700  0.0004  0.0288   0.0165   0.0782    0.0391   0.0000   442.3730       6.54977       21.5312       2.24796      -1.39541      -1.09921      0.608707      0.824938      0.930442       1.01648       1.09067       1.12130
  76  11 3690.1420    2.4788  7.0689 11.6837  0.0036  0.0457   0.0100   0.1259    0.0391   0.0000   442.4335       7.91813       22.9862       1.72291      0.970819       1.74246      0.971731       1.32869       1.47841       1.63800       1.76889       1.80966
  77   1 1336.4117    0.1299  0.1481 10.0675  0.0000  0.0089   0.0051   0.0179    0.0151   0.0000   440.8303     -0.205693       22.1125      0.101972      -2.99002      0.300498      0.176683      0.270489      0.275458      0.278549      0.334957      0.357355
  77   2 1672.5251    0.3518  0.4114  9.9646  0.0000  0.0090   0.0062   0.0222    0.0228   0.0000   441.6939     -0.199203       22.0165     -0.216828      -3.71781     -0.303100      0.198516      0.263058      0.302982      0.330320      0.350367      0.363116
  77   3 1946.3294    0.6890  0.8640 10.0836  0.0000  0.0123   0.0083   0.0317    0.0469   0.0000   442.4785    -0.0801304       21.9550    -0.0589864      -3.41814     -0.169066      0.247601      0.342991      0.382358      0.427278      0.453938      0.474687
  77   4 2202.7475    1.1351  1.3652 10.3576  0.0000  0.0151   0.0109   0.0400    0.0719   0.0000   442.4457      0.790652       22.2654      0.771829      -3.13543    -0.0778735      0.315511      0.427158      0.476809      0.536460      0.566781      0.577137
  77   5 2439.1658    1.8634  1.6504 10.9650  0.0000  0.0162   0.0156   0.0426    0.0753   0.0000   442.8878       2.22579       22.5472      0.174210      -2.14644      0.654401      0.348670      0.472917      0.528709      0.589060      0.624387      0.648607
  77   6 2663.6747    2.7615  1.6438 11.5798  0.0000  0.0155   0.0227   0.0411    0.0825   0.0000   442.1647       2.78783       22.0815       1.10502      -3.54064     -0.209654      0.331738      0.449101      0.501006      0.562352      0.590729      0.628630
  77   7 2883.1777    3.8236  1.5444 12.1923  0.0000  0.0147   0.0320   0.0387    0.0900   0.0000   442.8259       3.46951       21.7078       1.36746      -2.04262      -1.63139      0.313635      0.425017      0.465151      0.524823      0.558816      0.587638
  77   8 3095.9719    4.4870  1.7377 12.4604  0.0000  0.0157   0.0349   0.0405    0.0821   0.0000   442.8956       3.92402       21.5530       1.88290      -3.17836      0.400806      0.343454      0.464921      0.516096      0.577865      0.610039      0.645974
  77   9 3302.9517    3.9994  2.4693 12.5771  0.0000  0.0195   0.0264   0.0518    0.0490   0.0000   442.1038       4.60862       21.0409       1.39679      -2.74826     -0.739910      0.413552      0.555305      0.619538      0.692871      0.748102      0.776463
  77  10 3506.3294    3.0984  4.1981 12.1304 -0.0000  0.0285   0.0162   0.0776    0.0396   0.0000   442.2355       5.67026       21.2171       2.49453      -3.30347     -0.750487      0.602250      0.805781      0.917506       1.00560       1.07067       1.12225
  77  11 3706.5443    2.3369  6.9511 11.8358 -0.0025  0.0470   0.0097   0.1295    0.0350   0.0000   443.8349       5.49710       21.5853      0.310581     -0.224195     -0.249001      0.981020       1.32915       1.50737       1.68065       1.79655       1.86156
  78   1 1343.8105    0.1225  0.2014 10.0824  0.0000  0.0109   0.0050   0.0285    0.0153   0.0000   441.1467     -0.168181       22.5248     -0.715872      -2.37763     -0.102104      0.198164      0.280371      0.350232      0.341579      0.361178      0.348740
  78   2 1680.8010    0.3450  0.4262 10.0423  0.0000  0.0093   0.0061   0.0238    0.0225   0.0000   442.0710     -0.384598       22.3923      0.296512      -3.57068      0.262258      0.193667      0.262483      0.298863      0.326697      0.366858      0.363491
  78   3 1955.6689    0.6919  0.8964 10.0455  0.0000  0.0125   0.0081   0.0322    0.0499   0.0000   442.0982    -0.0647147       21.6258     -0.168635      -2.77327     -0.197637      0.249025      0.345144      0.386944      0.438560      0.477781      0.492439
  78   4 2213.2167    1.1939  1.4008 10.3991  0.0000  0.0152   0.0112   0.0398    0.0735   0.0000   442.4046      0.181810       22.0626      0.510562      -2.86966     -0.985980      0.310716      0.419339      0.472693      0.526131      0.550803      0.588574
  78   5 2450.3854    1.8778  1.7362 11.0168 -0.0000  0.0165   0.0152   0.0433    0.0677   0.0000   442.1885       2.62209       22.0548     -0.178156      -2.39334      -2.48859      0.348600      0.460152      0.513052      0.573310      0.603879      0.641455
  78   6 2675.9464    2.8008  1.7114 11.6661  0.0000  0.0156   0.0222   0.0422    0.0739   0.0000   442.7777       2.66495       22.0946      0.794594      -3.52891      -1.04234      0.327904      0.438394      0.497628      0.551883      0.590188      0.610564
  78   7 2896.4278    3.9110  1.5341 12.2099  0.0000  0.0144   0.0328   0.0389    0.0968   0.0000   442.6725       3.20901       23.0494       1.80497      -3.10993      -1.29199      0.315063      0.414291      0.462653      0.509755      0.545144      0.565330
  78   8 3109.9576    4.4589  1.7376 12.4693 -0.0000  0.0156   0.0342   0.0405    0.0806   0.0000   442.6309       3.91379       21.8725       1.80259      -3.82424      -1.79178      0.331748      0.446349      0.499421      0.548507      0.581979      0.605300
  78   9 3317.7229    3.9677  2.5719 12.5652 -0.0042  0.0198   0.0256   0.0536    0.0473   0.0000   444.1058       6.37003       21.7057       1.68092      -2.31136     -0.750695      0.425996      0.570436      0.631273      0.707245      0.749420      0.774520
  78  10 3521.9769    3.0897  4.4910 12.0874  0.0000  0.0301   0.0155   0.0818    0.0403   0.0000   442.2380       6.23121       19.5006       1.63588      -2.48271      -1.12407      0.615453      0.833151      0.952884       1.04062       1.12081       1.15716
  78  11 3722.8325    2.3545  7.4611 11.7713  0.0008  0.0495   0.0093   0.1334    0.0350   0.0000   442.8985       7.55747       19.2954       4.17368     -0.893738      -2.42734       1.01564       1.38254       1.57124       1.72241       1.83942       1.92335
  79   1 1351.1593    0.1347  0.1729 10.0765  0.0000  0.0079   0.0049   0.0211    0.0150   0.0000   440.6205     -0.144209       22.3032     -0.248987      -3.02406    -0.0616857      0.165221      0.231311      0.256205      0.270366      0.276325      0.303942
  79   2 1688.9450    0.3536  0.4407 10.0340  0.0000  0.0095   0.0060   0.0228    0.0226   0.0000   441.9705     -0.238900       22.3532      0.350978      -3.25870      0.688754      0.197721      0.261304      0.303913      0.347089      0.362570      0.369838
  79   3 1964.9303    0.7240  0.9379 10.0284  0.0000  0.0125   0.0083   0.0319    0.0527   0.0000   442.2112      0.334248       21.8771      0.689875      -3.65400      0.392566      0.258715      0.342755      0.389670      0.435003      0.452544      0.478183
  79   4 2223.6387    1.1960  1.3602 10.5186  0.0000  0.0150   0.0115   0.0391    0.0705   0.0000   443.2257      0.636852       22.3976      0.176520      -3.55604      0.468132      0.302617      0.412950      0.459956      0.513014      0.538300      0.564045
  79   5 2461.5117    1.9264  1.7522 11.0346  0.0000  0.0162   0.0153   0.0440    0.0685   0.0000   442.2117       2.08191       22.7409       1.36327      -2.79127      -1.09243      0.336151      0.439282      0.506841      0.577092      0.603832      0.635229
  79   6 2688.1447    2.8444  1.7659 11.5412  0.0000  0.0160   0.0220   0.0420    0.0827   0.0000   443.0744       1.66046       22.2275      0.755228      -2.27927       2.05982      0.340311      0.470491      0.522364      0.592842      0.628273      0.658705
  79   7 2909.5848    3.9312  1.6191 12.3601  0.0000  0.0148   0.0318   0.0401    0.0797   0.0000   443.1554       3.36219       22.3103       1.06646      -2.34689     -0.979073      0.312312      0.412348      0.469011      0.518529      0.554465      0.574876
  79   8 3123.9083    4.4423  1.8072 12.7341  0.0000  0.0158   0.0341   0.0427    0.0643   0.0000   443.0699       4.08275       23.0366       2.27681      -2.64826      -1.67355      0.329733      0.436849      0.490206      0.552319      0.586110      0.616267
  79   9 3332.4652    3.9468  2.7586 12.4396  0.0000  0.0206   0.0243   0.0549    0.0496   0.0000   442.8402       6.14112       21.4011       1.82223      -1.83432     -0.714214      0.427104      0.576775      0.643190      0.710753      0.774206      0.814175
  79  10 3537.4240    3.0227  4.7613 12.1368 -0.0002  0.0320   0.0147   0.0870    0.0384   0.0000   444.2667       5.38682       21.3446       1.16572      -2.15138      -2.94420      0.640207      0.883319      0.987575       1.10806       1.17585       1.21512
  79  11 3739.1737    2.3176  7.6582 11.7075  0.0001  0.0509   0.0089   0.1362    0.0354   0.0000   441.7559       6.68496       23.5240       5.77946      -1.65904       1.76987       1.03414       1.40061       1.58831       1.75642       1.89037       1.93298
  80   1 1358.4759    0.1399  0.1672 10.0643  0.0000  0.0076   0.0049   0.0196    0.0149   0.0000   440.9602    -0.0430180       22.3501      0.247224      -3.29275      0.306234      0.157721      0.207728      0.252030      0.267955      0.308893      0.308589
  80   2 1697.0284    0.3566  0.4574 10.0622  0.0000  0.0095   0.0060   0.0248    0.0230   0.0000   442.0075     -0.374575       22.4758    -0.0575616      -3.45068      0.325213      0.195735      0.271198      0.307210      0.348036      0.380146      0.387388
  80   3 1974.1385    0.7004  0.9694 10.1362  0.0000  0.0129   0.0080   0.0347    0.0497   0.0000   442.5610     -0.152079       21.8803      0.159584      -2.68604     0.0830076      0.261743      0.363470      0.405649      0.442512      0.468752      0.485483
  80   4 2233.9348    1.2483  1.4947 10.2840  0.0000  0.0152   0.0111   0.0408    0.0754   0.0000   442.6698       1.24716       22.7050       1.15236      -3.11592      -1.63042      0.309189      0.418383      0.458951      0.514648      0.549770      0.585903
  80   5 2472.5660    1.9506  1.7474 11.2528  0.0000  0.0166   0.0156   0.0439    0.0610   0.0000   442.6585       2.01276       23.1239      0.504146      -3.82551      0.389475      0.340037      0.459211      0.524108      0.572073      0.611143      0.636225
  80   6 2700.3166    2.9410  1.7521 11.5810  0.0000  0.0155   0.0224   0.0410    0.0784   0.0000   442.5507       2.04320       21.6049       1.47933      -2.92712     -0.176286      0.328943      0.430423      0.478987      0.542450      0.585192      0.613154
  80   7 2922.6669    3.9500  1.5799 12.3383  0.0000  0.0149   0.0322   0.0383    0.0884   0.0000   443.1435       3.77747       21.9610       2.27557      -3.95847     -0.149852      0.308427      0.405254      0.461748      0.514423      0.550410      0.567866
  80   8 3137.6820    4.4703  1.8089 12.6792  0.0004  0.0160   0.0337   0.0412    0.0680   0.0000   442.9178       3.95099       23.7422       1.12651      -3.46432      -2.17104      0.327270      0.439918      0.494762      0.549116      0.590162      0.602976
  80   9 3347.0581    3.8353  2.8094 12.4194 -0.0000  0.0208   0.0231   0.0558    0.0477   0.0000   442.9881       6.44021       20.7730       2.01043      -1.20740     -0.145605      0.422915      0.569934      0.638174      0.707318      0.754772      0.777369
  80  10 3552.8993    2.8924  4.9623 12.2030 -0.0000  0.0331   0.0141   0.0916    0.0377   0.0000   443.1594       6.49521       23.0856       1.96204     -0.809520     -0.718631      0.669488      0.889464       1.01867       1.11737       1.20385       1.25938
  81   1 1365.7095    0.1400  0.1626 10.0889  0.0000  0.0072   0.0049   0.0187    0.0148   0.0000   440.8464     -0.336025       22.2577     -0.202476      -3.32913      0.504150      0.144975      0.191468      0.224081      0.254718      0.252438      0.284831
  81   2 1705.0455    0.3815  0.4854 10.0284  0.0000  0.0097   0.0061   0.0245    0.0244   0.0000   441.7241     -0.106895       22.5646     -0.268264      -3.33128     -0.595013      0.188290      0.255374      0.279727      0.321800      0.334969      0.368571
  81   3 1983.2990    0.7334  0.9969 10.1433  0.0000  0.0130   0.0082   0.0349    0.0532   0.0000   442.1724      0.639545       21.9683   -0.00494298      -2.62685      0.707974      0.251464      0.341091      0.375047      0.438161      0.460504      0.487223
  81   4 2244.1958    1.2671  1.4695 10.4753  0.0000  0.0152   0.0113   0.0407    0.0709   0.0000   442.1700       1.22350       22.5100     -0.563070      -3.51435      0.356963      0.303847      0.400162      0.444707      0.510633      0.530180      0.554251
  81   5 2483.5483    2.0377  1.7383 11.1101  0.0000  0.0160   0.0159   0.0420    0.0701   0.0000   442.9165       1.31636       22.6114      0.322057      -3.13241     -0.832764      0.335301      0.441021      0.501431      0.560939      0.583323      0.611728
  81   6 2712.3754    2.9615  1.6692 11.8994  0.0000  0.0155   0.0236   0.0408    0.0737   0.0000   442.7960       1.94672       21.4408       1.70605      -2.86799      -1.11829      0.317920      0.426784      0.480869      0.532747      0.570421      0.594212
  81   7 2935.5939    4.0173  1.5798 12.6427  0.0000  0.0148   0.0331   0.0394    0.0726   0.0000   443.0977       2.99660       22.1963       1.33180      -3.80551    -0.0681354      0.304619      0.406721      0.450748      0.513093      0.544462      0.563424
  81   8 3151.4254    4.4815  1.8537 12.6402  0.0000  0.0160   0.0334   0.0427    0.0723   0.0000   442.7495       4.08235       22.9682       2.08062      -2.97490      -2.12583      0.332262      0.448186      0.506967      0.561367      0.592749      0.620837
  81   9 3361.6840    3.7511  3.1117 12.3197 -0.0000  0.0219   0.0211   0.0591    0.0453   0.0000   442.2912       5.40530       21.5284       2.51461      -3.30910      -1.75220      0.444773      0.608935      0.681416      0.755800      0.804732      0.848988
  81  10 3568.2346    2.8990  5.4140 12.0757  0.0000  0.0358   0.0134   0.0971    0.0413   0.0000   443.1188       7.54256       21.6369       2.08140      -2.62584      -1.26072      0.718664      0.958624       1.10923       1.21322       1.28604       1.35184
  82   1 1372.8983    0.1481  0.1346 10.0661  0.0000  0.0065   0.0052   0.0160    0.0146   0.0000   440.8474     0.0299606       22.2968      0.153021      -3.58552     0.0519094      0.125715      0.168278      0.202199      0.231441      0.240125      0.249835
  82   2 1712.9711    0.3825  0.4974 10.0380  0.0000  0.0098   0.0061   0.0247    0.0246   0.0000   441.5844      0.264856       21.8577     -0.106441      -3.39318    0.00813622      0.192391      0.254204      0.296460      0.313314      0.347346      0.369121
  82   3 1992.3891    0.7625  1.0060 10.1085  0.0000  0.0127   0.0084   0.0342    0.0548   0.0000   442.5957      0.275113       22.0094     -0.452681      -3.96129       1.08797      0.250446      0.343369      0.375590      0.423830      0.445895      0.472374
  82   4 2254.3098    1.2987  1.4727 10.4996  0.0000  0.0151   0.0117   0.0402    0.0744   0.0000   442.8084      0.897538       23.0701       1.23149      -3.68739    -0.0767813      0.302478      0.400862      0.452964      0.500314      0.541129      0.561503
  82   5 2494.4450    2.0957  1.7415 11.0520  0.0004  0.0158   0.0161   0.0421    0.0740   0.0000   442.9410       1.75593       22.2728       1.38863      -3.62630     -0.241765      0.315831      0.422146      0.477356      0.534173      0.569423      0.602832
  82   6 2724.3648    3.0623  1.6990 11.7653  0.0000  0.0153   0.0237   0.0405    0.0776   0.0000   442.9948       3.37652       22.5793       1.30059      -3.26297     -0.630229      0.315164      0.421759      0.476445      0.540070      0.560626      0.589509
  82   7 2948.5444    4.1274  1.6124 12.3853  0.0000  0.0147   0.0327   0.0384    0.0829   0.0000   443.4780       3.60942       21.8519       1.03491      -3.51683      -1.01102      0.304465      0.401296      0.449109      0.503008      0.527313      0.545468
  82   8 3165.0796    4.4592  1.9310 12.6652  0.0051  0.0159   0.0321   0.0441    0.0639   0.0000   442.9000       5.19489       22.3164      0.960042      -3.57237      -1.40456      0.321501      0.434760      0.489423      0.543537      0.565136      0.610221
  82   9 3376.1264    3.7215  3.1761 12.3982  0.0000  0.0225   0.0211   0.0598    0.0440   0.0000   442.9574       4.43929       22.1975       1.78684      -3.36619     -0.422902      0.449588      0.590854      0.677998      0.755298      0.797189      0.831987
  82  10 3583.5137    2.8239  5.3114 12.0115 -0.0003  0.0349   0.0131   0.0970    0.0419   0.0000   442.8318       7.53386       21.8517       1.36642      -1.75303      -4.08912      0.699081      0.927676       1.05689       1.17361       1.26829       1.31993
  83   1 1380.0288    0.1419  0.1594 10.0839  0.0000  0.0074   0.0049   0.0187    0.0147   0.0000   440.7591     -0.129429       22.3646     0.0531171      -3.84472    -0.0279300      0.144447      0.193952      0.238015      0.263804      0.261204      0.283236
  83   2 1720.7960    0.4013  0.5074 10.0053  0.0000  0.0097   0.0061   0.0241    0.0253   0.0000   441.7411     0.0641194       22.9500     0.0660004      -3.65180     -0.517158      0.184977      0.251017      0.284403      0.317517      0.352457      0.364652
  83   3 2001.4425    0.7652  1.0510 10.2161  0.0000  0.0133   0.0084   0.0360    0.0545   0.0000   442.2567      0.176886       21.9225      0.288438      -3.18563      0.706494      0.250228      0.343965      0.392952      0.435826      0.453639      0.476139
  83   4 2264.3864    1.3254  1.5351 10.5218  0.0000  0.0152   0.0114   0.0408    0.0698   0.0000   442.4650       2.00482       22.4231      0.658326      -3.55797     -0.316301      0.305848      0.402714      0.461558      0.511010      0.543901      0.569113
  83   5 2505.2495    2.1466  1.8098 11.1721  0.0000  0.0164   0.0162   0.0422    0.0697   0.0000   443.0482      0.976815       22.4076     -0.143192      -4.09694     -0.230827      0.336481      0.440046      0.496616      0.557714      0.588182      0.616982
  83   6 2736.2861    3.0884  1.8097 11.7257  0.0000  0.0158   0.0226   0.0411    0.0747   0.0000   442.9852       3.10698       22.1652       2.40637      -2.86544       1.31395      0.316254      0.426839      0.485930      0.535312      0.579160      0.612931
  83   7 2961.3363    4.1694  1.6248 12.5403  0.0000  0.0147   0.0329   0.0388    0.0749   0.0000   443.5888       3.70304       21.2260      0.384542      -2.53424     -0.299947      0.296300      0.395281      0.450648      0.494148      0.525503      0.545461
  83   8 3178.6534    4.4295  1.9998 12.5545  0.0001  0.0166   0.0307   0.0429    0.0662   0.0000   442.8487       4.46837       22.0948       2.36953      -3.78700     -0.140052      0.334063      0.452830      0.507448      0.561409      0.600641      0.631115
  83   9 3390.5413    3.6110  3.2461 12.4966  0.0000  0.0228   0.0203   0.0625    0.0404   0.0000   443.4438       5.06314       21.3969       2.52975      -4.08867     0.0140328      0.445209      0.601076      0.682845      0.758522      0.806416      0.833570
  83  10 3598.6492    2.7861  5.6930 11.9892 -0.0004  0.0372   0.0121   0.1031    0.0410   0.0000   443.0032       6.05204       20.9572       2.85373      -1.82012      -1.32916      0.717309      0.969759       1.09337       1.21009       1.29001       1.37697
  84   1 1387.1164    0.1501  0.1539 10.0428  0.0000  0.0070   0.0049   0.0155    0.0146   0.0000   440.9223     -0.150234       22.2049    -0.0289816      -3.47893      0.255929      0.140149      0.193362      0.221492      0.233896      0.274049      0.303280
  84   2 1728.5728    0.4012  0.5098 10.0303  0.0000  0.0095   0.0062   0.0243    0.0250   0.0000   441.7461     -0.186875       22.6692      0.219468      -3.14098     -0.153305      0.190007      0.252540      0.286076      0.330601      0.358672      0.377340
  84   3 2010.4208    0.7856  1.1113 10.1146  0.0000  0.0136   0.0083   0.0368    0.0597   0.0000   442.5709      0.540706       22.5256      0.423204      -2.88362     -0.312372      0.258854      0.343829      0.397003      0.435677      0.475332      0.487959
  84   4 2274.3847    1.3615  1.5756 10.6023  0.0000  0.0157   0.0116   0.0418    0.0676   0.0000   442.6177      0.894813       21.9221      0.302858      -3.68356      0.528999      0.300307      0.416156      0.463770      0.522424      0.567135      0.582050
  84   5 2516.0078    2.1509  1.8084 11.3570  0.0000  0.0165   0.0163   0.0424    0.0619   0.0000   441.8603       1.88495       22.2533      0.380056      -2.69523      -1.31109      0.329338      0.435606      0.491686      0.565227      0.588170      0.629211
  84   6 2748.1348    3.1627  1.7463 11.8559  0.0000  0.0155   0.0239   0.0401    0.0747   0.0000   442.5308       2.63111       21.5839       1.00591      -3.43417      0.301053      0.305060      0.412482      0.460933      0.512107      0.548450      0.575376
  84   7 2974.0718    4.2139  1.6573 12.4683  0.0000  0.0148   0.0325   0.0386    0.0808   0.0000   443.2220       4.13303       22.8479       1.21795      -3.25825     -0.130172      0.299418      0.395169      0.451790      0.499013      0.541703      0.558983
  84   8 3192.1720    4.3994  2.2008 12.3136  0.0000  0.0170   0.0286   0.0449    0.0691   0.0000   443.2721       3.87838       21.7821       1.12403      -4.01978    -0.0839399      0.337543      0.444456      0.508107      0.565555      0.606075      0.635576
  84   9 3404.8355    3.6026  3.3691 12.3132  0.0000  0.0232   0.0195   0.0633    0.0444   0.0000   442.3769       4.81710       22.6802       2.29211     -0.967181     -0.469893      0.441663      0.603602      0.675037      0.752738      0.805169      0.832378
  84  10 3613.7342    2.7346  6.2062 11.9597  0.0012  0.0401   0.0111   0.1102    0.0395   0.0000   444.1648       5.86788       23.3745       3.40931      -2.36716      -1.76062      0.767917       1.04156       1.18367       1.28645       1.38553       1.45919
  85   1 1394.1364    0.1545  0.1841 10.0381  0.0000  0.0074   0.0048   0.0187    0.0149   0.0000   440.8967     -0.274318       22.1956     0.0238649      -3.31694     -0.163823      0.152556      0.219256      0.255025      0.304211      0.323666      0.368164
  85   2 1736.2742    0.4131  0.5162 10.0342  0.0000  0.0095   0.0062   0.0245    0.0251   0.0000   441.8540    -0.0803458       21.8780      0.481404      -3.06671     -0.515785      0.179269      0.238665      0.257332      0.292076      0.305608      0.325708
  85   3 2019.3527    0.7984  1.0360 10.1980  0.0000  0.0129   0.0085   0.0337    0.0553   0.0000   442.0234      0.616465       22.4212    -0.0442719      -4.01969     0.0995317      0.244079      0.329336      0.371580      0.413753      0.445002      0.462610
  85   4 2284.2673    1.3651  1.6039 10.6113 -0.0000  0.0158   0.0115   0.0420    0.0675   0.0000   442.6449       1.82129       23.1095      0.199938      -3.19033     0.0361884      0.302079      0.404976      0.451934      0.508474      0.536153      0.572501
  85   5 2526.6806    2.1860  1.9304 11.1253 -0.0000  0.0163   0.0156   0.0447    0.0670   0.0000   443.2231       1.98440       22.7165      0.885377      -2.99451      -1.00536      0.321341      0.416410      0.474829      0.541483      0.568672      0.597162
  85   6 2759.9859    3.1637  1.6765 12.0875  0.0000  0.0151   0.0245   0.0400    0.0660   0.0000   442.6780       3.21123       23.0176      0.999522      -3.94026     -0.650330      0.293135      0.395723      0.443669      0.502865      0.532845      0.564855
  85   7 2986.7231    4.3434  1.6032 12.5146 -0.0000  0.0144   0.0342   0.0387    0.0867   0.0000   443.1610       2.76481       22.1202       1.55545      -2.83735      0.207277      0.293764      0.396917      0.441797      0.496275      0.516798      0.547404
  85   8 3205.5790    4.4070  2.2010 12.5557  0.0000  0.0171   0.0290   0.0462    0.0591   0.0000   443.3199       4.50287       21.8369       2.04245      -3.39174     -0.629790      0.333627      0.449099      0.507476      0.567351      0.605062      0.632319
  85   9 3419.0607    3.5703  3.5105 12.3349  0.0000  0.0238   0.0190   0.0656    0.0432   0.0000   442.7381       5.12239       21.6115      0.780974      -1.60834     -0.776627      0.462764      0.619075      0.701197      0.778832      0.830237      0.865320
  85  10 3628.7798    2.6540  6.2485 12.0242 -0.0029  0.0412   0.0109   0.1133    0.0381   0.0000   442.9402       4.51457       21.0195       3.00788      -4.63601      -1.44130      0.777179       1.04257       1.18277       1.31290       1.40357       1.46653
  86   1 1401.1160    0.1518  0.1676 10.0590  0.0000  0.0067   0.0048   0.0192    0.0145   0.0000   440.8171    -0.0829639       22.0472     -0.401178      -3.86421     -0.112801      0.123391      0.170890      0.189278      0.212558      0.233824      0.230463
  86   2 1743.8909    0.4308  0.5588 10.0054  0.0000  0.0100   0.0062   0.0252    0.0270   0.0000   441.5061      0.217740       22.9556     -0.225408      -3.89206      0.471006      0.189011      0.255648      0.291543      0.315554      0.339869      0.364962
  86   3 2028.2149    0.8271  1.1444 10.1440  0.0000  0.0133   0.0085   0.0370    0.0604   0.0000   442.1755    -0.0448914       22.4604      0.719818      -3.09336      0.388944      0.258711      0.346819      0.382423      0.425372      0.465650      0.485994
  86   4 2294.0490    1.4238  1.7220 10.4392  0.0000  0.0160   0.0112   0.0423    0.0719   0.0000   443.0545       1.49066       22.4340     -0.220358      -3.13346      0.190433      0.308779      0.413640      0.469241      0.523706      0.561480      0.580977
  86   5 2537.3542    2.2454  1.8979 11.0394  0.0000  0.0161   0.0161   0.0439    0.0769   0.0000   442.7055       1.88455       21.9940       1.15241      -2.71114     -0.248565      0.315971      0.429224      0.489361      0.542350      0.576764      0.608484
  86   6 2771.6676    3.2934  1.7281 11.8907 -0.0001  0.0150   0.0247   0.0401    0.0792   0.0000   442.9545       3.00856       22.3952      0.801575      -1.99226     -0.766330      0.288347      0.384280      0.431783      0.488942      0.506721      0.533797
  86   7 2999.2877    4.4008  1.6452 12.3101  0.0000  0.0146   0.0336   0.0376    0.0970   0.0000   442.8482       3.76362       21.6614       1.63453      -3.95394      -1.84593      0.281535      0.382703      0.419387      0.485127      0.507621      0.532677
  86   8 3218.9226    4.3408  2.1507 12.6789  0.0000  0.0169   0.0292   0.0459    0.0571   0.0000   442.7717       4.97010       21.9305       1.34210      -3.26965     -0.396951      0.331710      0.437965      0.503124      0.563506      0.597260      0.615394
  86   9 3433.2269    3.5158  3.9047 12.2982  0.0000  0.0257   0.0179   0.0707    0.0430   0.0000   442.4282       5.76419       20.7870       1.30551      -1.90663      -1.51898      0.491453      0.648525      0.739724      0.825446      0.901591      0.931578
  86  10 3643.6897    2.6930  6.5783 11.9246  0.0036  0.0422   0.0106   0.1153    0.0385   0.0000   443.4319       5.67309       20.6398      0.976637      -2.34913      -4.33888      0.789530       1.07275       1.21984       1.35706       1.45260       1.52112
  87   1 1408.0291    0.1598  0.1959 10.0526  0.0000  0.0077   0.0047   0.0187    0.0148   0.0000   440.7565      0.200538       22.1094    -0.0856493      -3.50971     0.0825136      0.144790      0.204234      0.208671      0.265556      0.295330      0.334009
  87   2 1751.4721    0.4345  0.5626 10.0893  0.0000  0.0100   0.0063   0.0253    0.0267   0.0000   441.4846     -0.223380       22.1626      0.474405      -3.33362      0.239823      0.182418      0.240261      0.283492      0.319253      0.342609      0.352450
  87   3 2037.0527    0.8276  1.0794 10.2732  0.0000  0.0131   0.0087   0.0346    0.0565   0.0000   442.3034      0.175073       22.2253     -0.327077      -3.72769     0.0893314      0.241940      0.321765      0.363218      0.418761      0.439371      0.453972
  87   4 2303.8053    1.4166  1.6780 10.7269 -0.0000  0.0156   0.0113   0.0435    0.0588   0.0000   441.9046       1.40554       21.9294      0.569506      -2.67950     -0.594872      0.298038      0.397690      0.443497      0.495646      0.533267      0.554394
  87   5 2547.8833    2.2748  1.9016 11.2324  0.0000  0.0163   0.0163   0.0438    0.0709   0.0000   442.4112       1.76403       21.9526      0.278779      -2.27278     -0.809784      0.314135      0.419934      0.478803      0.528872      0.576567      0.601739
  87   6 2783.3139    3.3297  1.7330 12.0230 -0.0039  0.0150   0.0247   0.0399    0.0714   0.0000   443.0715       2.35406       22.1360      0.409848      -3.23823      -1.36411      0.288665      0.389165      0.431953      0.489656      0.518667      0.548188
  87   7 3011.7801    4.3660  1.6595 12.6911  0.0000  0.0148   0.0336   0.0389    0.0741   0.0000   442.7196       3.79741       22.5051      0.659268      -3.84780     -0.469158      0.288443      0.395512      0.440151      0.497663      0.527477      0.559044
  87   8 3232.1651    4.3418  2.2632 12.7007  0.0000  0.0175   0.0279   0.0462    0.0527   0.0000   443.6169       4.38241       22.3868       1.58124      -2.17578    -0.0715535      0.336138      0.455201      0.509389      0.578533      0.606191      0.630440
  87   9 3447.4157    3.4288  3.9323 12.3680  0.0000  0.0262   0.0172   0.0710    0.0410   0.0000   443.2265       3.26466       21.7523       3.23258      -2.04524      -1.20448      0.484041      0.652553      0.739992      0.821193      0.881510      0.908561
  87  10 3658.4937    2.5544  6.6596 11.9621 -0.0046  0.0441   0.0101   0.1205    0.0387   0.0000   444.0722       6.47046       20.9413       3.47235      -1.07513      -2.10174      0.822005       1.10413       1.27482       1.39527       1.50478       1.56879
  88   1 1414.9094    0.1615  0.1802 10.0460  0.0000  0.0068   0.0047   0.0177    0.0146   0.0000   440.7771     -0.205389       22.3240     -0.182582      -3.38423      0.300766      0.121575      0.175054      0.189189      0.217118      0.222195      0.236754
  88   2 1758.9412    0.4363  0.5697 10.0552  0.0000  0.0098   0.0062   0.0252    0.0264   0.0000   441.4439     -0.269192       22.6079     -0.113974      -3.46937      0.239613      0.176685      0.236165      0.273945      0.301872      0.328357      0.343505
  88   3 2045.8492    0.8516  1.0948 10.2930  0.0000  0.0131   0.0089   0.0344    0.0581   0.0000   442.3288      0.162531       22.8688     -0.686782      -3.60957      0.657569      0.245042      0.325129      0.366684      0.401649      0.433790      0.457994
  88   4 2313.4202    1.4705  1.7425 10.6133 -0.0000  0.0160   0.0114   0.0429    0.0657   0.0000   442.5489      0.644256       22.3204       1.63209      -3.54523     -0.497052      0.297112      0.402742      0.455272      0.512052      0.557381      0.574617
  88   5 2558.3589    2.3193  1.9517 11.2617 -0.0000  0.0165   0.0164   0.0437    0.0695   0.0000   442.5962       1.58687       21.2724      0.432064      -3.19028     -0.804490      0.317128      0.423983      0.477326      0.534729      0.573009      0.595504
  88   6 2794.8946    3.3645  1.7827 12.0676 -0.0001  0.0152   0.0246   0.0410    0.0697   0.0000   443.2561       2.36477       22.4064      0.384159      -3.59942      0.632406      0.285910      0.378835      0.425101      0.474801      0.511716      0.535177
  88   7 3024.1815    4.4623  1.8052 12.2064  0.0000  0.0148   0.0311   0.0388    0.0846   0.0000   443.1022       2.82767       22.8417       2.05265      -3.52058     -0.796543      0.285028      0.381491      0.415171      0.471582      0.504736      0.526233
  88   8 3245.3544    4.3409  2.2542 12.6210  0.0000  0.0171   0.0279   0.0465    0.0568   0.0000   443.4346       4.51967       22.6096       1.42517      -1.32352     -0.993278      0.326353      0.432605      0.488276      0.543270      0.580632      0.604733
  88   9 3461.3732    3.3527  4.0369 12.2831 -0.0001  0.0269   0.0166   0.0728    0.0431   0.0000   442.7887       5.46905       21.4771       5.11132      -3.38235      -1.07885      0.496158      0.673406      0.770012      0.849853      0.920160      0.968691
  88  10 3673.3638    2.5997  7.2350 11.9897  0.0042  0.0469   0.0083   0.1249    0.0249   0.0000   443.6869       5.64314       22.7092       1.89791      -3.36119      -3.40545      0.858740       1.16760       1.31648       1.44165       1.57154       1.64454
  89   1 1421.7333    0.1667  0.1691 10.0214  0.0000  0.0066   0.0048   0.0155    0.0145   0.0000   440.5111    0.00438319       22.4146     0.0858615      -3.63789      0.104525      0.132925      0.179885      0.206378      0.208968      0.257766      0.239047
  89   2 1766.3309    0.4546  0.6132 10.0349  0.0000  0.0103   0.0062   0.0263    0.0283   0.0000   441.1939      0.355228       22.5601      0.191230      -3.79382     -0.801220      0.184817      0.250593      0.285625      0.322134      0.345481      0.358648
  89   3 2054.5357    0.8720  1.1153 10.1894  0.0000  0.0131   0.0089   0.0342    0.0639   0.0000   442.4717      0.547734       22.4487      0.628285      -3.91231     -0.498596      0.236655      0.315401      0.360445      0.406790      0.445180      0.450711
  89   4 2323.0481    1.5042  1.7073 10.6365  0.0000  0.0159   0.0118   0.0416    0.0705   0.0000   442.3168      0.948871       21.7728     0.0742526      -3.41330     0.0215490      0.298451      0.399629      0.451691      0.498515      0.531915      0.562888
  89   5 2568.8076    2.3751  1.8673 11.2089  0.0000  0.0160   0.0168   0.0419    0.0765   0.0000   442.4621       2.46603       22.7073      0.560372      -2.48864      -1.17436      0.298045      0.393426      0.446090      0.490676      0.531614      0.566047
  89   6 2806.4807    3.4601  1.7181 12.0997 -0.0000  0.0152   0.0258   0.0393    0.0761   0.0000   442.6314       3.24112       23.2032      0.779551      -2.44014     -0.524866      0.275793      0.382061      0.424953      0.469581      0.501616      0.522892
  89   7 3036.5088    4.4244  1.7786 12.5350  0.0000  0.0149   0.0320   0.0402    0.0751   0.0000   442.9379       4.15879       22.7100       1.07577      -2.57393     -0.313177      0.274937      0.370137      0.417949      0.472331      0.503478      0.531095
  89   8 3258.4480    4.2615  2.5027 12.4780 -0.0000  0.0180   0.0256   0.0496    0.0549   0.0000   443.1080       4.31759       21.8218      0.817592      -3.76849     -0.369720      0.334117      0.443694      0.495011      0.563157      0.588955      0.615243
  89   9 3475.3654    3.3549  4.2714 12.2243  0.0000  0.0278   0.0162   0.0765    0.0450   0.0000   443.1861       4.76325       22.2105       3.97268      -4.98048      -2.94042      0.510964      0.685764      0.774957      0.857853      0.919151      0.971724
  89  10 3688.1505    2.4050  6.7066 12.1386 -0.0018  0.0457   0.0101   0.1242    0.0336   0.0000   443.2181       4.16986       20.1959       4.74870       1.63280     -0.699920      0.828108       1.12114       1.27665       1.40400       1.51443       1.57309
  90   1 1428.4991    0.1670  0.2153  9.9991  0.0000  0.0078   0.0046   0.0188    0.0150   0.0000   440.4329     -0.181002       21.6628    -0.0777621      -3.37193      0.209062      0.142843      0.188754      0.220697      0.258411      0.281072      0.284219
  90   2 1773.6994    0.4681  0.6351 10.0621  0.0000  0.0104   0.0063   0.0265    0.0289   0.0000   441.3574      0.194670       22.3333      0.372026      -3.01557     -0.108917      0.184630      0.247784      0.289432      0.311807      0.322955      0.348179
  90   3 2063.1914    0.8808  1.1453 10.3144  0.0000  0.0134   0.0090   0.0355    0.0621   0.0000   442.0948      0.907814       22.0934      0.782075      -3.11278      0.186835      0.235860      0.316865      0.351301      0.401069      0.420024      0.451693
  90   4 2332.5183    1.5548  1.7162 10.7236  0.0000  0.0156   0.0120   0.0423    0.0677   0.0000   442.4284       1.42848       22.1121      0.156619      -2.67905   -0.00704734      0.291389      0.379161      0.431819      0.474030      0.519864      0.538304
  90   5 2579.1544    2.4511  1.9442 11.3367  0.0000  0.0161   0.0170   0.0430    0.0697   0.0000   442.6413       1.64062       22.9109       1.07161      -2.71411      -1.27128      0.291118      0.390167      0.436519      0.501786      0.521859      0.546701
  90   6 2817.9015    3.5423  1.7180 12.0230  0.0000  0.0147   0.0264   0.0398    0.0860   0.0000   443.3057       2.36877       22.5520       1.45784      -3.55000      -1.20930      0.275641      0.371323      0.417150      0.471278      0.499400      0.528739
  90   7 3048.7914    4.4552  1.7934 12.5271 -0.0000  0.0149   0.0318   0.0395    0.0756   0.0000   443.0788       3.83927       22.1780       1.80854      -3.03537     -0.721738      0.278352      0.366204      0.410808      0.468067      0.493838      0.518284
  90   8 3271.5106    4.2423  2.5063 12.6694  0.0001  0.0184   0.0256   0.0497    0.0489   0.0000   443.0407       5.68477       21.6255       2.20735      -1.66070      -2.46892      0.327358      0.444889      0.500625      0.560061      0.605916      0.643719
  90   9 3489.2000    3.2339  4.4255 12.3318 -0.0003  0.0289   0.0156   0.0799    0.0423   0.0000   443.5353       4.88721       20.8241       2.75958      -2.82764      -1.16088      0.522780      0.697049      0.789179      0.888599      0.961484      0.997129
  91   1 1435.2572    0.1642  0.2165 10.0126  0.0000  0.0079   0.0045   0.0185    0.0147   0.0000   440.8001     -0.270333       22.2422     -0.354286      -3.21475     -0.354225      0.140266      0.183689      0.221616      0.239580      0.277120      0.267762
  91   2 1780.9910    0.4535  0.6681 10.0484  0.0000  0.0109   0.0061   0.0280    0.0293   0.0000   441.1092     -0.279956       22.5712     0.0446520      -3.24123      0.577127      0.188791      0.259563      0.286409      0.323308      0.352284      0.364649
  91   3 2071.8007    0.8988  1.1768 10.3224  0.0000  0.0133   0.0089   0.0364    0.0606   0.0000   442.2742      0.316807       22.4471     -0.456239      -3.92873      0.127489      0.238434      0.320278      0.362364      0.397126      0.427188      0.461271
  91   4 2341.9409    1.5721  1.7868 10.7083  0.0000  0.0161   0.0118   0.0430    0.0660   0.0000   442.4893       1.47145       22.6985      0.340633      -3.84079     -0.501840      0.285373      0.384859      0.422985      0.481878      0.512643      0.538584
  91   5 2589.5029    2.4378  1.9311 11.5945  0.0000  0.0167   0.0171   0.0430    0.0586   0.0000   442.9188       2.28970       22.1210       1.14406      -3.10167      0.221751      0.297048      0.409970      0.452812      0.515412      0.538626      0.569428
  91   6 2829.3296    3.6043  1.7662 11.8806  0.0000  0.0146   0.0257   0.0390    0.0881   0.0000   442.5205       2.74744       22.3226       1.11014      -2.96331      0.204025      0.269730      0.357872      0.405774      0.455461      0.483139      0.512635
  91   7 3060.9836    4.5043  1.7351 12.5882 -0.0026  0.0149   0.0327   0.0383    0.0754   0.0000   443.2663       3.79019       22.8271       1.88575      -2.20416     -0.895943      0.273508      0.368872      0.406629      0.459860      0.482313      0.513090
  91   8 3284.4892    4.0960  2.7010 12.6801  0.0000  0.0195   0.0236   0.0521    0.0442   0.0000   443.2667       4.99339       22.4239       2.44428      -3.12100      -1.63254      0.345685      0.464552      0.529079      0.581768      0.617977      0.656217
  91   9 3502.9764    3.2097  4.8158 12.3869  0.0010  0.0316   0.0150   0.0867    0.0402   0.0000   443.8197       5.59162       21.4684       2.25665     -0.743140     -0.683924      0.556522      0.755470      0.857284      0.952450       1.01140       1.07770
  92   1 1441.9322    0.1786  0.2016 10.0410  0.0000  0.0070   0.0047   0.0169    0.0145   0.0000   440.5554    -0.0949824       22.1037     0.0822539      -2.91885      0.273262      0.120744      0.159105      0.193480      0.199930      0.221142      0.223858
  92   2 1788.1945    0.4893  0.7093  9.9520  0.0000  0.0109   0.0062   0.0276    0.0320   0.0000   441.4208     -0.193581       22.0698      0.423101      -3.28872     -0.440446      0.181957      0.248768      0.276601      0.312229      0.323114      0.344941
  92   3 2080.3491    0.9258  1.2976 10.2422  0.0000  0.0139   0.0087   0.0383    0.0599   0.0000   442.1210      0.645283       22.1134     -0.147798      -2.91576     -0.126739      0.247339      0.340526      0.386435      0.421959      0.464892      0.486864
  92   4 2351.2439    1.5678  1.8102 10.8964 -0.0000  0.0161   0.0117   0.0439    0.0568   0.0000   442.4284      0.937112       22.7198     -0.197383      -3.54872    0.00955017      0.288791      0.385403      0.439945      0.489932      0.519720      0.546303
  92   5 2599.7419    2.4950  2.0421 11.4028  0.0000  0.0164   0.0167   0.0450    0.0645   0.0000   443.5306       2.45010       23.1256      0.413208      -3.54385      0.173538      0.298244      0.399600      0.453587      0.497590      0.537028      0.570719
  92   6 2840.6274    3.5934  1.7566 12.1744  0.0000  0.0150   0.0261   0.0389    0.0748   0.0000   442.8648       2.69768       22.4165       1.35547      -3.62593    -0.0535631      0.272704      0.361572      0.406244      0.459904      0.484772      0.511846
  92   7 3073.0991    4.5149  1.8017 12.8417 -0.0000  0.0149   0.0321   0.0407    0.0599   0.0000   443.1347       3.97483       21.8401       1.28239      -3.52183     -0.228560      0.267775      0.358562      0.402625      0.453154      0.474549      0.496094
  92   8 3297.4030    4.1470  2.7210 12.4713  0.0000  0.0193   0.0238   0.0512    0.0527   0.0000   442.8765       5.04106       21.7746       2.70695      -3.65217     -0.286772      0.346950      0.468568      0.527468      0.580559      0.629103      0.650552
  92   9 3516.6157    3.0354  4.4371 12.3105 -0.0069  0.0301   0.0145   0.0831    0.0433   0.0000   443.6999       4.39961       21.9750       1.30645      -1.82936       2.77802      0.524349      0.706853      0.804261      0.887919      0.947730      0.993063
  93   1 1448.5716    0.1827  0.2060 10.0330  0.0000  0.0068   0.0047   0.0169    0.0148   0.0000   440.6132     -0.271558       22.4205     -0.255365      -4.04858     0.0753113      0.122152      0.159075      0.180785      0.192824      0.218321      0.229063
  93   2 1795.3653    0.4917  0.7228 10.0096  0.0000  0.0107   0.0062   0.0284    0.0320   0.0000   441.3063     -0.258176       22.0939      0.424290      -3.21629      0.299310      0.188755      0.252191      0.289869      0.323409      0.340033      0.360352
  93   3 2088.8694    0.9251  1.2802 10.3322  0.0000  0.0139   0.0089   0.0388    0.0612   0.0000   442.6142      0.120039       22.6712       1.04664      -3.20580      -1.24921      0.238773      0.321553      0.362452      0.408268      0.433406      0.467855
  93   4 2360.5483    1.5990  1.9401 10.7823  0.0000  0.0168   0.0115   0.0452    0.0622   0.0000   442.6090       1.07537       22.3157       1.23547      -2.51022     -0.918522      0.292912      0.397723      0.449855      0.500567      0.533365      0.565417
  93   5 2609.9354    2.5323  1.9381 11.6254 -0.0000  0.0164   0.0176   0.0428    0.0613   0.0000   442.6920       1.96795       22.5173      0.251060      -2.39485    -0.0591781      0.291288      0.392906      0.434071      0.490828      0.523126      0.550441
  93   6 2851.8887    3.7520  1.7291 12.1335  0.0000  0.0144   0.0274   0.0391    0.0852   0.0000   443.6203       2.89687       22.0563      0.610878      -3.49762     -0.877217      0.264639      0.350220      0.392772      0.437155      0.465163      0.489794
  93   7 3085.1056    4.5306  1.9551 12.4300 -0.0000  0.0153   0.0302   0.0411    0.0751   0.0000   443.2085       3.41082       21.4601       1.71531      -2.64422     -0.700295      0.272376      0.366268      0.408154      0.461019      0.490084      0.510407
  93   8 3310.2932    4.0099  2.8115 12.7171  0.0000  0.0201   0.0229   0.0539    0.0433   0.0000   442.4833       4.05524       21.7255       1.78256      -2.52156     -0.896690      0.351537      0.473867      0.533934      0.601424      0.621623      0.667714
  93   9 3530.4313    3.4727  6.1329 11.5410  0.0110  0.0371   0.0094   0.0980    0.0126   0.0000   443.7052       4.76255       21.4491       3.52928      -2.87665     -0.863675      0.665934      0.872236       1.01097       1.10627       1.19537       1.25206
  94   1 1455.1623    0.1832  0.2210 10.0334  0.0000  0.0075   0.0046   0.0177    0.0148   0.0000   440.5032     -0.295399       22.0550      0.536062      -3.18260     -0.153814      0.123252      0.171968      0.199009      0.217805      0.234068      0.245664
  94   2 1802.4589    0.5092  0.7348 10.0089  0.0000  0.0106   0.0063   0.0284    0.0333   0.0000   441.6225     -0.250693       22.2128     -0.235496      -3.20460      0.424366      0.182919      0.242792      0.280984      0.306424      0.318658      0.339565
  94   3 2097.3140    0.9396  1.2821 10.5088  0.0000  0.0143   0.0092   0.0379    0.0572   0.0000   442.0863      0.865455       21.7439      0.309774      -2.98919     -0.359258      0.243245      0.338060      0.369273      0.419303      0.452705      0.475280
  94   4 2369.7661    1.6457  1.9117 10.8985  0.0000  0.0166   0.0118   0.0455    0.0605   0.0000   442.4584      0.888266       22.5634      0.832377      -3.64032      -1.38983      0.278814      0.383117      0.441015      0.480495      0.521176      0.548912
  94   5 2620.0933    2.5992  1.9412 11.7249  0.0000  0.0162   0.0181   0.0438    0.0607   0.0000   442.8748       2.48822       22.4064       1.28474      -3.77955     -0.661314      0.281025      0.384694      0.432275      0.476941      0.508425      0.537534
  94   6 2863.1140    3.7463  1.8083 12.2419  0.0000  0.0149   0.0261   0.0396    0.0692   0.0000   442.7971       3.19441       22.2036       1.50076      -3.42808     -0.766729      0.257417      0.341067      0.380045      0.434728      0.463574      0.484191
  94   7 3097.0865    4.5469  1.8302 12.8729  0.0000  0.0151   0.0320   0.0399    0.0619   0.0000   442.8596       3.86153       21.8394       1.07281      -3.21401      -1.19345      0.272071      0.361218      0.407968      0.456671      0.486226      0.510808
  94   8 3323.0362    3.9920  3.0108 12.5484  0.0000  0.0205   0.0218   0.0563    0.0478   0.0000   442.9738       4.00808       22.0101       1.46401      -3.75391      -1.13192      0.355104      0.475982      0.538582      0.601264      0.645979      0.669767
  94   9 3544.0339    3.0222  5.0736 12.0909 -0.0033  0.0332   0.0090   0.0896    0.0085   0.0000   444.1997       6.20465       22.2478       2.26695      -2.03403      -2.59842      0.575469      0.777133      0.881701      0.974262       1.05445       1.09406
  95   1 1461.7016    0.1905  0.2034 10.0234  0.0000  0.0065   0.0048   0.0162    0.0147   0.0000   440.6950      0.318754       22.2326     -0.176005      -3.36314     -0.136218      0.115468      0.152477      0.169281      0.190881      0.199199      0.217915
  95   2 1809.5114    0.5010  0.7031 10.1114  0.0000  0.0109   0.0063   0.0282    0.0313   0.0000   441.3351      0.592956       22.0290      0.219646      -3.97236     -0.775870      0.178526      0.248199      0.282476      0.310591      0.338422      0.356111
  95   3 2105.6895    0.9629  1.3176 10.3825  0.0000  0.0141   0.0090   0.0383    0.0589   0.0000   441.8455      0.479453       22.3775      0.846304      -2.92761     -0.128779      0.240833      0.327569      0.372630      0.416159      0.440853      0.468503
  95   4 2378.9072    1.6845  1.8525 10.9603  0.0000  0.0165   0.0126   0.0440    0.0658   0.0000   442.2618       1.42625       22.8351      0.525542      -2.84118      -1.05049      0.283745      0.384702      0.426866      0.479000      0.521543      0.545672
  95   5 2630.2164    2.6361  2.0672 11.5144 -0.0000  0.0167   0.0176   0.0444    0.0706   0.0000   442.9736       2.33001       22.1701      0.699228      -4.42892     -0.569376      0.289320      0.387647      0.436533      0.491868      0.518096      0.542883
  95   6 2874.2322    3.7951  1.7807 12.2739  0.0000  0.0148   0.0268   0.0393    0.0745   0.0000   443.0951       3.02869       22.3678       1.05719      -3.45222      -1.21978      0.258584      0.351938      0.400724      0.450887      0.478784      0.498843
  95   7 3109.0163    4.5404  1.9666 12.6832 -0.0000  0.0156   0.0302   0.0415    0.0649   0.0000   443.1988       3.49343       22.3578       2.38285      -2.54647      -1.16104      0.272530      0.369999      0.414500      0.460088      0.495457      0.519347
  95   8 3335.7556    3.9431  3.1385 12.5709  0.0000  0.0214   0.0211   0.0581    0.0464   0.0000   443.4473       4.72970       22.4313       2.10355      -3.78257     -0.645114      0.362160      0.492889      0.559748      0.631176      0.660927      0.702223
  95   9 3557.4360    2.9571  5.2630 12.3006 -0.0010  0.0345   0.0125   0.0947    0.0394   0.0000   443.9140       4.69718       22.8120      0.869251      -1.47419      -2.82529      0.584210      0.791279      0.906998      0.996431       1.07079       1.12912
  96   1 1468.1932    0.1947  0.2500 10.0117  0.0000  0.0074   0.0046   0.0200    0.0151   0.0000   440.3358      0.473665       22.2429    -0.0475803      -3.45576    0.00691035      0.133388      0.179870      0.208692      0.219980      0.235861      0.260959
  96   2 1816.5421    0.5265  0.6695 10.1072  0.0000  0.0102   0.0065   0.0258    0.0310   0.0000   441.0247     -0.233084       22.1826      0.145553      -3.25328    -0.0300907      0.169285      0.222865      0.259945      0.278835      0.303420      0.317160
  96   3 2114.0076    0.9953  1.3921 10.3360  0.0000  0.0143   0.0090   0.0389    0.0621   0.0000   442.1395      0.259530       22.1802       1.07324      -3.44353     -0.310951      0.243873      0.325978      0.365218      0.413205      0.440325      0.471524
  96   4 2387.9716    1.7125  1.9164 10.9857  0.0000  0.0166   0.0122   0.0443    0.0618   0.0000   442.5883       1.06236       23.1467      0.716613      -3.88522      -1.37073      0.281368      0.381333      0.436158      0.488268      0.526261      0.562343
  96   5 2640.2644    2.6709  1.9405 11.8534  0.0000  0.0158   0.0183   0.0445    0.0566   0.0000   442.6561       1.60976       22.2364      0.858954      -3.16211     -0.330494      0.272629      0.363017      0.407645      0.452066      0.484244      0.511283
  96   6 2885.3168    3.8396  1.8755 12.3066  0.0000  0.0150   0.0263   0.0408    0.0695   0.0000   442.7195       2.20050       21.8036       1.07254      -2.77231     -0.758254      0.265082      0.351013      0.390268      0.440106      0.480293      0.505700
  96   7 3120.8271    4.5185  2.0419 12.7595  0.0000  0.0157   0.0296   0.0428    0.0594   0.0000   443.2443       4.20592       20.7828       1.37976      -2.39972     -0.133312      0.270337      0.362641      0.409732      0.460211      0.488791      0.513992
  96   8 3348.4185    3.9288  3.2912 12.6576  0.0000  0.0218   0.0205   0.0610    0.0426   0.0000   443.3376       4.75029       22.1273       1.75138      -3.39764      0.630533      0.371133      0.500785      0.562790      0.626110      0.676364      0.706443
  96   9 3570.9469    3.0208  6.0011 12.1914  0.0036  0.0387   0.0094   0.1022    0.0242   0.0000   442.5267       6.75385       20.6236       2.55099      -1.78283      -1.00781      0.638998      0.880620      0.987320       1.11106       1.17828       1.24741
  97   1 1474.6617    0.2045  0.2678 10.0421  0.0000  0.0075   0.0046   0.0200    0.0153   0.0000   440.1910     -0.346029       22.7127      0.262584      -3.61386     -0.188750      0.129147      0.161490      0.194878      0.212098      0.217867      0.239237
  97   2 1823.4664    0.5365  0.7034 10.1807  0.0000  0.0105   0.0066   0.0275    0.0323   0.0000   441.3251    -0.0315786       22.2792      0.105507      -3.49720    -0.0876907      0.168608      0.228868      0.253699      0.283401      0.317475      0.336191
  97   3 2122.3495    1.0130  1.3708 10.3171  0.0000  0.0140   0.0090   0.0380    0.0640   0.0000   442.3798       1.35987       22.7376      0.400994      -4.02480      0.340347      0.232533      0.315164      0.356097      0.404877      0.431996      0.440246
  97   4 2396.9519    1.7551  1.9379 10.9531  0.0000  0.0164   0.0122   0.0444    0.0647   0.0000   442.5825       1.11682       21.9147       1.02632      -3.11473    -0.0160319      0.278450      0.370103      0.425993      0.473084      0.510565      0.534820
  97   5 2650.2888    2.7276  2.0767 11.7387  0.0000  0.0166   0.0179   0.0442    0.0626   0.0000   442.8195       1.99407       22.3383       1.28452      -3.20777     0.0814794      0.284741      0.379174      0.423847      0.475436      0.519306      0.553452
  97   6 2896.3038    3.9150  1.8377 12.2916  0.0001  0.0147   0.0267   0.0402    0.0751   0.0000   442.8167       2.28651       22.1095      0.426774      -3.08550     -0.667485      0.257139      0.338961      0.380974      0.425586      0.452879      0.481587
  97   7 3132.6081    4.5343  2.0231 12.8576  0.0000  0.0158   0.0298   0.0422    0.0579   0.0000   443.2434       3.54231       22.2094       2.28673      -2.95881     -0.436147      0.267577      0.357449      0.402274      0.454434      0.469163      0.499721
  97   8 3360.9882    3.8676  3.4341 12.5854  0.0000  0.0229   0.0198   0.0624    0.0458   0.0000   443.1223       4.68070       21.2955       2.47026      -3.28506     0.0150599      0.382170      0.511932      0.579506      0.647688      0.706155      0.735493
  97   9 3584.3302    2.8547  5.7638 12.2684 -0.0059  0.0384   0.0110   0.1043    0.0378   0.0000   442.8195       5.47761       21.8939       3.02928      -3.02443     -0.180448      0.643380      0.869551      0.996077       1.09070       1.18487       1.23632
  98   1 1481.0594    0.1990  0.2496 10.0084  0.0000  0.0076   0.0046   0.0179    0.0151   0.0000   440.5603     -0.195398       21.8923      0.710711      -3.47579     -0.108436      0.130916      0.163371      0.194093      0.219931      0.250420      0.256203
  98   2 1830.3564    0.5314  0.7411 10.1141  0.0000  0.0105   0.0064   0.0281    0.0319   0.0000   441.1488    0.00596107       23.0886      0.688837      -3.02472     -0.245072      0.173113      0.235835      0.267631      0.297558      0.309813      0.320182
  98   3 2130.5689    1.0196  1.4166 10.3520  0.0000  0.0143   0.0089   0.0391    0.0597   0.0000   442.0942      0.221844       22.7243       1.11205      -2.85986      0.990822      0.235287      0.316766      0.357753      0.405251      0.435760      0.453293
  98   4 2405.9097    1.7694  1.9760 11.0762  0.0001  0.0170   0.0124   0.0458    0.0612   0.0000   442.7008      0.891987       22.5479    -0.0792045      -3.39974      0.952135      0.283287      0.385388      0.434244      0.478474      0.514931      0.535460
  98   5 2660.2379    2.7871  2.0772 11.7398  0.0000  0.0167   0.0182   0.0441    0.0632   0.0000   442.3367       1.85753       22.3128       1.14437      -3.64560      -1.39872      0.274265      0.378330      0.413517      0.467543      0.509737      0.532457
  98   6 2907.2609    3.9450  1.9115 12.2901  0.0000  0.0151   0.0264   0.0407    0.0714   0.0000   443.0844       3.18275       22.0923       1.56493      -3.00978     -0.963335      0.256848      0.343899      0.389858      0.436383      0.463124      0.485375
  98   7 3144.3219    4.5417  2.1335 12.6594  0.0000  0.0159   0.0281   0.0431    0.0576   0.0000   442.9947       3.89846       22.1514       2.20797      -2.42820     -0.813547      0.267104      0.357823      0.407558      0.456332      0.489936      0.515625
  98   8 3373.5381    3.7745  3.4270 12.6729 -0.0002  0.0230   0.0194   0.0623    0.0412   0.0000   443.9568       5.27123       21.8386       1.10312      -3.04133     -0.491252      0.388195      0.522973      0.593369      0.667766      0.707481      0.746377
  98   9 3597.7308    3.0218  6.5128 12.1589  0.0071  0.0407   0.0077   0.1075    0.0081   0.0000   443.5631       5.49304       21.8520       2.23998      -1.25399     -0.273223      0.678508      0.907176       1.04096       1.15798       1.25394       1.31204
  99   1 1487.4263    0.2020  0.2651 10.0845  0.0000  0.0077   0.0046   0.0195    0.0151   0.0000   440.2595     -0.232935       22.5687     -0.235164      -3.50667    -0.0456128      0.123982      0.162523      0.199193      0.222831      0.229554      0.243225
  99   2 1837.2019    0.5487  0.7440 10.1415  0.0000  0.0103   0.0065   0.0281    0.0337   0.0000   441.3378      0.536128       22.8073     -0.270286      -3.37523     -0.587173      0.167762      0.222714      0.251108      0.281835      0.306192      0.324404
  99   3 2138.7494    1.0646  1.4545 10.3892  0.0000  0.0143   0.0091   0.0391    0.0616   0.0000   442.0504      0.738975       23.0120     -0.504495      -3.14895     0.0360126      0.233075      0.317882      0.363384      0.409527      0.436964      0.466844
  99   4 2414.7497    1.8009  2.0482 11.0407 -0.0001  0.0172   0.0125   0.0464    0.0667   0.0000   442.4526       1.88754       21.8013      0.135906      -4.10984     -0.388204      0.278128      0.375565      0.428752      0.474116      0.510206      0.538530
  99   5 2670.1467    2.8172  2.0404 11.7874 -0.0000  0.0162   0.0182   0.0435    0.0619   0.0000   442.7777       2.38419       22.0792      0.995357      -3.70830      0.138538      0.271965      0.365902      0.413565      0.459096      0.486173      0.513501
  99   6 2918.1509    4.0445  1.8244 12.4364 -0.0000  0.0146   0.0275   0.0391    0.0691   0.0000   442.8397       3.11624       22.3593       2.24847      -3.89942     -0.301555      0.243015      0.325744      0.365784      0.409769      0.441844      0.466739
  99   7 3155.9597    4.5269  2.1446 12.7840  0.0000  0.0161   0.0282   0.0432    0.0564   0.0000   443.0514       4.11274       22.1037       1.75663      -3.55147      -1.10057      0.269113      0.363748      0.409239      0.449087      0.483670      0.508065
  99   8 3386.0437    3.7874  3.6222 12.6683  0.0002  0.0241   0.0192   0.0656    0.0436   0.0000   443.7782       5.11050       22.9575       2.81196      -2.53192     -0.459235      0.395145      0.541698      0.600582      0.684388      0.732099      0.764747
  99   9 3611.0475    2.7196  6.0757 12.3700 -0.0019  0.0410   0.0115   0.1125    0.0391   0.0000   442.8788       4.61589       22.5138       2.41094      -1.94372     -0.492073      0.661957      0.893874       1.02360       1.12526       1.21382       1.26438
 100   0 1015.5348    0.0396  0.0239 10.3182  0.0000  0.0136   0.0060   0.0100    0.0119   0.0000   436.9144     -0.347626       21.4170     -0.136865      -3.63272     -0.174937      0.235112      0.312040      0.374122      0.356066      0.382488      0.336968
 100   1 1493.7406    0.2111  0.2836 10.0317  0.0000  0.0082   0.0046   0.0195    0.0154   0.0000   440.5709     -0.238802       21.9234      0.356127      -3.76502    -0.0540664      0.133320      0.184326      0.217115      0.242089      0.254161      0.267741
 100   2 1844.0079    0.5591  0.8349 10.1276  0.0000  0.0113   0.0064   0.0300    0.0359   0.0000   441.1756    -0.0342793       23.0928    -0.0225155      -3.84701     -0.287270      0.179178      0.241935      0.266323      0.306765      0.315562      0.342323
 100   3 2146.8728    1.0714  1.4798 10.4675  0.0000  0.0146   0.0091   0.0395    0.0572   0.0000   442.5809      0.677599       22.6158     0.0708944      -3.24373     -0.606171      0.237084      0.317646      0.368564      0.407907      0.431067      0.453969
 100   4 2423.5817    1.8465  2.1138 10.9268  0.0000  0.0171   0.0123   0.0471    0.0716   0.0000   442.6809       1.62897       22.4477      0.973767      -3.72695      -1.24276      0.281932      0.380593      0.434507      0.483828      0.526981      0.546746
 100   5 2680.0098    2.8773  1.9846 11.8827  0.0000  0.0162   0.0191   0.0421    0.0634   0.0000   443.3277       1.75034       22.0652      0.469590      -3.56289      0.230025      0.268295      0.355678      0.403539      0.453433      0.486136      0.508484
 100   6 2928.9619    4.0970  1.7801 12.6060  0.0000  0.0145   0.0285   0.0389    0.0646   0.0000   442.8523       3.07773       22.8346      0.955336      -2.58967     -0.116228      0.248118      0.326586      0.368914      0.408877      0.433468      0.450721
 100   7 3167.5560    4.4846  2.2790 12.7378  0.0000  0.0167   0.0271   0.0452    0.0558   0.0000   443.1921       4.10187       23.0780       1.48162      -2.92500     -0.708936      0.276656      0.376919      0.419649      0.468265      0.505427      0.525803
 100   8 3398.3901    3.6891  3.6198 12.7545  0.0000  0.0242   0.0187   0.0676    0.0402   0.0000   443.4764       4.86422       21.9969       1.85493      -2.57522     -0.419197      0.387909      0.530156      0.598402      0.673515      0.730959      0.765820
 101   1 1500.0344    0.2186  0.2669 10.0210  0.0000  0.0074   0.0047   0.0181    0.0154   0.0000   440.3817     -0.268892       22.1043      0.337320      -3.55001     -0.239959      0.113564      0.161346      0.179955      0.203362      0.219325      0.221234
 101   2 1850.7004    0.5733  0.8065 10.1511  0.0000  0.0111   0.0066   0.0287    0.0364   0.0000   441.1872      0.297739       22.6084      0.169652      -3.75228     -0.120523      0.181833      0.239767      0.268252      0.305856      0.321419      0.340267
 101   3 2154.9668    1.0931  1.4874 10.4532  0.0000  0.0145   0.0092   0.0391    0.0590   0.0000   441.7804     -0.149448       22.7118     0.0396200      -4.29419    -0.0207589      0.230961      0.316197      0.352181      0.401801      0.429100      0.444018
 101   4 2432.3422    1.8809  2.1023 11.0846  0.0000  0.0171   0.0123   0.0465    0.0633   0.0000   442.2647       1.08408       22.8905       1.20867      -3.16975     -0.211468      0.276062      0.375491      0.423189      0.473114      0.502034      0.526779
 101   5 2689.7886    2.9150  1.9732 12.0848  0.0000  0.0160   0.0194   0.0433    0.0548   0.0000   442.8605       1.98362       22.2680      0.256351      -3.56840     -0.950910      0.263905      0.353824      0.402876      0.447850      0.481400      0.502038
 101   6 2939.7275    4.1301  1.8116 12.6469  0.0000  0.0145   0.0278   0.0392    0.0594   0.0000   443.4367       2.96362       22.4030       1.66503      -3.16178     -0.540952      0.237369      0.317419      0.357446      0.408197      0.426275      0.464478
 101   7 3179.0714    4.5221  2.2163 12.8799  0.0000  0.0165   0.0278   0.0446    0.0533   0.0000   443.2046       4.10993       21.5335       1.37785      -3.07462    -0.0446209      0.268124      0.360815      0.403458      0.461044      0.484818      0.507887
 101   8 3410.7693    3.6582  3.8117 12.6984  0.0002  0.0253   0.0181   0.0690    0.0414   0.0000   443.7092       4.16458       22.1701       1.62540      -2.32987      -1.57827      0.399978      0.544677      0.612125      0.691094      0.741976      0.778456
 102   1 1506.2541    0.2150  0.3090 10.0155  0.0000  0.0083   0.0045   0.0205    0.0156   0.0000   440.1394    -0.0860811       22.1014      0.197209      -3.18030      0.278916      0.127019      0.166263      0.203945      0.226850      0.239767      0.248010
 102   2 1857.4317    0.5828  0.8326 10.1181  0.0000  0.0111   0.0065   0.0287    0.0366   0.0000   440.9821      0.112275       22.3971      0.525159      -3.29788   -0.00874696      0.175195      0.232410      0.269405      0.296565      0.322374      0.341398
 102   3 2163.0237    1.0863  1.6004 10.4771  0.0000  0.0155   0.0089   0.0407    0.0565   0.0000   442.3248      0.255027       22.3596      0.221038      -3.28495     0.0106471      0.246426      0.338938      0.382222      0.429488      0.455331      0.482842
 102   4 2441.0111    1.8738  2.1598 11.1962 -0.0002  0.0177   0.0124   0.0483    0.0614   0.0000   441.9749       2.16512       22.3466      0.342763      -3.28744     0.0174651      0.277958      0.378611      0.427550      0.478022      0.507240      0.529342
 102   5 2699.5705    2.9584  1.9502 12.0053  0.0000  0.0157   0.0197   0.0422    0.0611   0.0000   442.7601       2.79972       22.0499       1.30791      -3.02219     -0.266348      0.258992      0.349405      0.395390      0.448971      0.475673      0.500121
 102   6 2950.4131    4.1406  1.9295 12.5892  0.0000  0.0151   0.0269   0.0398    0.0599   0.0000   442.9743       3.35560       22.9492       2.20982      -3.22135      0.165607      0.247347      0.334033      0.375896      0.425057      0.445929      0.479613
 102   7 3190.4869    4.4889  2.3307 12.9062 -0.0000  0.0169   0.0269   0.0462    0.0502   0.0000   442.8788       4.56446       22.5220       1.53867      -2.17564     -0.614618      0.277546      0.370462      0.418366      0.469873      0.506134      0.523896
 102   8 3423.1200    3.6223  4.0177 12.5964  0.0000  0.0259   0.0171   0.0721    0.0441   0.0000   443.2469       4.56791       22.2349       1.21548      -3.97573      -1.23351      0.413419      0.552704      0.636905      0.704037      0.760404      0.802211
 103   1 1512.4429    0.2199  0.2866 10.0307  0.0000  0.0076   0.0045   0.0187    0.0151   0.0000   440.1974     0.0980848       22.3319     -0.345044      -3.62821      0.230542      0.115164      0.158256      0.180455      0.196497      0.219936      0.215370
 103   2 1864.0793    0.5837  0.8430 10.1304  0.0000  0.0111   0.0065   0.0293    0.0373   0.0000   441.0788     -0.221755       22.2034      0.403590      -3.60665    -0.0549724      0.172402      0.232185      0.273083      0.294111      0.325111      0.339364
 103   3 2170.9709    1.1308  1.5807 10.3819  0.0000  0.0148   0.0090   0.0401    0.0627   0.0000   442.0065      0.274797       22.2728     -0.381512      -3.89132     -0.500268      0.231793      0.316864      0.353876      0.403478      0.418863      0.443401
 103   4 2449.6346    1.9119  2.1723 11.2794  0.0000  0.0178   0.0127   0.0488    0.0600   0.0000   442.1114       1.83198       22.4655     -0.389414      -3.88433     -0.148469      0.280475      0.374561      0.428778      0.479728      0.517615      0.544459
 103   5 2709.2994    3.0429  2.0433 11.9583  0.0000  0.0160   0.0196   0.0430    0.0628   0.0000   443.1942       1.53405       22.7292       1.12082      -3.31215      -1.15573      0.255178      0.349847      0.403291      0.447567      0.478282      0.500253
 103   6 2961.0415    4.1934  1.8894 12.6330  0.0000  0.0148   0.0275   0.0397    0.0604   0.0000   442.6225       3.48546       22.6815      0.460911      -3.58135     -0.858893      0.239409      0.318049      0.359029      0.398448      0.432797      0.460493
 103   7 3201.8958    4.5342  2.3712 12.7538  0.0000  0.0169   0.0265   0.0459    0.0549   0.0000   443.2048       4.80210       22.8267       1.42475      -1.95514     -0.520246      0.268524      0.364359      0.411611      0.459876      0.493731      0.523463
 103   8 3435.3459    3.5795  4.2021 12.5811 -0.0000  0.0270   0.0163   0.0757    0.0435   0.0000   443.7152       5.79069       21.1536       2.69136      -3.03601     -0.821542      0.422646      0.566605      0.649391      0.711372      0.770427      0.811184
 104   0 1035.1800    0.0443  0.0318 10.3095  0.0000  0.0139   0.0058   0.0131    0.0117   0.0000   437.4295     -0.226573       22.1286     -0.275740      -3.10283      0.270738      0.209834      0.267030      0.278512      0.340606      0.438130      0.430457
 104   1 1518.5793    0.2257  0.2953 10.0564  0.0000  0.0077   0.0046   0.0188    0.0155   0.0000   440.3053     -0.254289       22.1342     -0.238013      -3.40290     -0.413647      0.119117      0.152905      0.185656      0.199035      0.218602      0.234973
 104   2 1870.6811    0.5963  0.8863 10.1978  0.0000  0.0114   0.0066   0.0305    0.0387   0.0000   440.7647      0.613421       22.6010     0.0930008      -3.38065     -0.226567      0.178638      0.239893      0.271292      0.308586      0.348027      0.363537
 104   3 2178.9121    1.1314  1.6094 10.5304  0.0000  0.0151   0.0091   0.0408    0.0585   0.0000   442.2194      0.843879       22.4090      0.944726      -3.44491     -0.704282      0.237230      0.320197      0.361622      0.415547      0.437094      0.455179
 104   4 2458.2253    1.9575  2.1346 11.3545 -0.0004  0.0178   0.0131   0.0467    0.0612   0.0000   441.9162      0.872004       22.0612      0.292901      -3.57088      0.227715      0.275858      0.374188      0.428127      0.470595      0.507698      0.529542
 104   5 2718.9602    3.0552  2.0055 12.0948  0.0000  0.0158   0.0197   0.0426    0.0585   0.0000   442.5730       2.49796       22.4146       1.58805      -3.07046    -0.0496567      0.249686      0.338080      0.378442      0.429332      0.460896      0.483679
 104   6 2971.6395    4.2922  1.8937 12.6504  0.0000  0.0146   0.0279   0.0394    0.0629   0.0000   442.7542       2.96751       22.0596       1.02897      -3.21993     -0.538478      0.231662      0.309552      0.348937      0.387882      0.415277      0.447453
 104   7 3213.2473    4.3775  2.5873 12.8389  0.0000  0.0181   0.0247   0.0490    0.0498   0.0000   443.6612       3.42618       22.2036       1.62386      -3.44211    -0.0875016      0.284911      0.383705      0.433280      0.478340      0.513398      0.540800
 104   8 3447.4626    3.4882  4.2771 12.6477  0.0003  0.0282   0.0160   0.0769    0.0427   0.0000   443.6904       5.44860       21.9082       1.32218      -2.97806      -2.01101      0.438480      0.591040      0.675897      0.737885      0.796428      0.839079
 105   0 1040.0225    0.0436  0.0458 10.2907 -0.0001  0.0177   0.0066   0.0187    0.0118   0.0000   437.1218      0.529026       21.6748      0.152916      -3.66507      0.125116      0.325734      0.519169      0.555263      0.629701      0.655575      0.525362
 105   1 1524.6997    0.2362  0.3379 10.0164  0.0000  0.0082   0.0046   0.0214    0.0161   0.0000   440.1706     -0.320343       22.4109    -0.0811334      -4.02550    -0.0178444      0.132898      0.178718      0.211399      0.226147      0.247946      0.250968
 105   2 1877.2375    0.6065  0.9324 10.1279  0.0000  0.0116   0.0065   0.0316    0.0409   0.0000   440.9898      0.269728       21.8759     -0.616249      -3.21945     -0.227609      0.179354      0.243987      0.276445      0.307930      0.339861      0.356274
 105   3 2186.7613    1.1368  1.6909 10.5176  0.0000  0.0155   0.0090   0.0430    0.0589   0.0000   441.9053      0.762931       23.0539      0.772501      -4.47990     -0.104801      0.241482      0.325175      0.369587      0.418461      0.453467      0.483848
 105   4 2466.7676    1.9828  2.2997 11.3662  0.0000  0.0185   0.0129   0.0501    0.0605   0.0000   442.2634       1.48703       21.9635       1.12353      -2.68306     -0.289029      0.286770      0.389119      0.443054      0.496545      0.537281      0.552351
 105   5 2728.5671    3.1378  2.0361 12.0382  0.0001  0.0161   0.0201   0.0420    0.0641   0.0000   442.6097       1.92282       23.2172      0.943908      -3.49695     -0.475245      0.246346      0.335045      0.379062      0.423826      0.449692      0.477675
 105   6 2982.1193    4.3114  1.9619 12.6437 -0.0000  0.0150   0.0275   0.0406    0.0625   0.0000   443.3493       2.11934       22.7082      0.970913      -3.65601      0.165806      0.234164      0.319182      0.353104      0.404633      0.434938      0.460379
 105   7 3224.5448    4.3754  2.5114 12.9623  0.0000  0.0179   0.0251   0.0484    0.0463   0.0000   443.3715       3.95428       21.8684       2.09429      -3.28547     -0.615028      0.277725      0.383743      0.427263      0.478816      0.514360      0.547469
 105   8 3459.6435    3.4549  4.5170 12.6263 -0.0006  0.0292   0.0155   0.0815    0.0429   0.0000   443.2041       4.27759       21.2244       1.85292      -2.06548      -1.67271      0.446423      0.599599      0.691295      0.760781      0.817066      0.856234
 106   0 1044.8127    0.0434  0.0162 10.2842  0.0000  0.0170   0.0058   0.0073    0.0115   0.0000   437.1909     -0.202782       21.6264     -0.447241      -4.44249      0.684299      0.390611      0.600817      0.574148      0.549443      0.516987      0.518258
 106   1 1530.7867    0.2315  0.2986 10.0178  0.0000  0.0073   0.0045   0.0189    0.0156   0.0000   440.0248      0.279217       22.1246    -0.0812969      -4.03305      0.153783      0.117797      0.149657      0.167075      0.189770      0.208562      0.209037
 106   2 1883.7978    0.6332  0.9827 10.0530  0.0000  0.0119   0.0066   0.0319    0.0452   0.0000   440.9527      0.125779       22.7636      0.256169      -3.52209     -0.585679      0.176254      0.240658      0.273165      0.305464      0.328558      0.355094
 106   3 2194.6026    1.1654  1.6747 10.6427  0.0000  0.0155   0.0092   0.0426    0.0559   0.0000   442.0196       1.25183       21.9694     -0.148077      -3.45054     -0.477315      0.239869      0.325137      0.360049      0.414452      0.446106      0.474229
 106   4 2475.2420    2.0060  2.0971 11.5141  0.0000  0.0175   0.0134   0.0470    0.0571   0.0000   442.1072       1.55707       22.5863      0.176725      -2.88463     -0.143163      0.268862      0.369100      0.418598      0.463736      0.494093      0.517499
 106   5 2738.1759    3.1425  2.0165 12.1314  0.0000  0.0158   0.0201   0.0424    0.0593   0.0000   443.1726       2.77499       22.4566      0.656192      -3.94653     -0.754060      0.243808      0.333237      0.368792      0.419248      0.455733      0.477387
 106   6 2992.6146    4.3702  1.9113 12.6584  0.0001  0.0149   0.0284   0.0395    0.0674   0.0000   443.0869       3.15348       23.2402       2.08079      -2.33908     -0.746915      0.230890      0.310443      0.347479      0.391837      0.418624      0.445876
 106   7 3235.7760    4.3712  2.6020 12.8546  0.0000  0.0182   0.0247   0.0497    0.0512   0.0000   443.2466       4.27351       22.4749       1.74773      -2.62469      -1.63231      0.285525      0.387825      0.436889      0.487072      0.523605      0.558122
 106   8 3471.7490    3.3823  4.5707 12.6580 -0.0006  0.0299   0.0151   0.0812    0.0419   0.0000   444.9544       5.47783       20.3964       1.79370      -4.66344      0.260946      0.463340      0.624354      0.721585      0.795480      0.852958      0.890350
 107   1 1536.7916    0.2403  0.3474 10.0260  0.0000  0.0081   0.0045   0.0210    0.0163   0.0000   439.9346     -0.190778       22.5337      0.896258      -4.00872      0.535754      0.127506      0.159258      0.184246      0.204368      0.229775      0.244594
 107   2 1890.2721    0.6377  0.9889 10.0829  0.0000  0.0119   0.0067   0.0316    0.0455   0.0000   440.8935     -0.141187       22.7031      0.459349      -3.83945     -0.466168      0.177586      0.238283      0.275142      0.297788      0.328856      0.344780
 107   3 2202.3753    1.2019  1.7186 10.6567  0.0000  0.0155   0.0093   0.0425    0.0561   0.0000   442.0443      0.974655       21.9200      0.923394      -3.93658      0.461531      0.233657      0.320196      0.358812      0.402149      0.434061      0.455340
 107   4 2483.6759    2.0622  2.2468 11.3729 -0.0000  0.0177   0.0129   0.0485    0.0616   0.0000   442.2446       1.22937       22.4684       1.40804      -3.34649     -0.302697      0.270291      0.370760      0.422022      0.468869      0.510537      0.528383
 107   5 2747.6796    3.1938  2.1290 12.0925 -0.0000  0.0160   0.0195   0.0436    0.0580   0.0000   442.9416       2.86773       22.8133      0.369564      -3.66982     -0.595132      0.240667      0.326559      0.373048      0.413210      0.439682      0.469077
 107   6 3002.9911    4.4466  1.9223 12.7270 -0.0000  0.0147   0.0289   0.0396    0.0653   0.0000   442.5647       2.87770       22.4433       1.17676      -3.59849     -0.825102      0.233571      0.313107      0.351104      0.391651      0.419195      0.443545
 107   7 3246.9389    4.3631  2.8319 12.7646 -0.0001  0.0188   0.0231   0.0522    0.0507   0.0000   444.0228       4.70205       22.8642       2.32926      -2.74157     -0.248326      0.296914      0.399226      0.452292      0.506448      0.538703      0.567722
 107   8 3483.7309    3.3388  4.7567 12.6667 -0.0014  0.0317   0.0145   0.0852    0.0411   0.0000   442.8272       5.28394       21.4544      0.672444      -2.87329     -0.162933      0.473409      0.645007      0.733546      0.820410      0.872092      0.924779
 108   0 1054.4169    0.0429  0.0182 10.3091  0.0000  0.0089   0.0065   0.0091    0.0114   0.0000   436.8243    -0.0887759       22.4999      0.796904      -3.67925     -0.836824      0.142621      0.159554      0.249911      0.266230      0.283698      0.306650
 108   1 1542.8013    0.2473  0.3738 10.0060  0.0000  0.0085   0.0045   0.0216    0.0165   0.0000   439.9661     0.0827825       22.5539     -0.312560      -3.55915      0.184275      0.129673      0.173217      0.202754      0.227360      0.236678      0.240192
 108   2 1896.7226    0.6335  0.9969 10.1622  0.0000  0.0120   0.0066   0.0327    0.0439   0.0000   440.9070     0.0237309       22.5467      0.255502      -3.46662      0.118719      0.178464      0.242198      0.276000      0.308897      0.321830      0.345077
 108   3 2210.0866    1.1948  1.6858 10.7093  0.0000  0.0157   0.0092   0.0417    0.0549   0.0000   442.0636      0.920798       22.6065      0.757299      -3.43959      0.303723      0.235096      0.323412      0.362812      0.401331      0.434552      0.456698
 108   4 2492.0132    2.1062  2.2096 11.4746  0.0000  0.0174   0.0135   0.0485    0.0626   0.0000   442.2625       1.08188       22.2710      0.198305      -3.85609      0.384862      0.259940      0.352828      0.400021      0.450069      0.481877      0.508421
 108   5 2757.2004    3.2438  2.0410 12.2625  0.0000  0.0160   0.0206   0.0424    0.0578   0.0000   442.8413       2.35497       22.2801      0.968205      -2.80216    -0.0203596      0.240652      0.326832      0.366710      0.412293      0.441226      0.460142
 108   6 3013.3297    4.3824  1.9567 12.8924  0.0000  0.0149   0.0279   0.0405    0.0547   0.0000   442.8251       3.26392       22.7316      0.607520      -3.48296      -1.65462      0.226725      0.301868      0.343416      0.382995      0.409899      0.434574
 108   7 3258.0740    4.3660  2.8402 12.8268  0.0001  0.0192   0.0235   0.0520    0.0506   0.0000   443.9428       3.73191       22.5549       2.16241      -2.86544    -0.0985851      0.292953      0.394637      0.441681      0.503134      0.542324      0.567005
 109   0 1059.1651    0.0412  0.0168 10.2893  0.0000  0.0092   0.0057   0.0072    0.0114   0.0000   437.2311      -1.05063       22.5930     -0.452932      -3.07805     -0.621551      0.152892      0.194537      0.243357      0.300713      0.345636      0.322140
 109   1 1548.7523    0.2525  0.3765 10.0231  0.0000  0.0087   0.0045   0.0210    0.0167   0.0000   440.2420    -0.0833342       22.6511      0.187220      -3.84114     -0.113495      0.126305      0.173742      0.193515      0.214920      0.231281      0.241097
 109   2 1903.1449    0.6493  0.9509 10.2830  0.0000  0.0117   0.0070   0.0314    0.0420   0.0000   440.8212      0.240211       21.8604     0.0471270      -3.17113      0.430764      0.174701      0.239192      0.271327      0.307502      0.325909      0.345187
 109   3 2217.7766    1.2429  1.7846 10.6716  0.0000  0.0158   0.0094   0.0433    0.0580   0.0000   442.1401       1.13932       23.2089     0.0741424      -4.28655     -0.287166      0.232777      0.316003      0.355303      0.409698      0.431086      0.457872
 109   4 2500.3597    2.1394  2.2875 11.4750 -0.0005  0.0179   0.0135   0.0497    0.0636   0.0000   441.8562       1.86037       22.1395      0.860281      -3.82614     -0.287469      0.268504      0.363415      0.417099      0.465259      0.505839      0.515903
 109   5 2766.6545    3.2381  2.1019 12.3857 -0.0000  0.0160   0.0205   0.0447    0.0525   0.0000   442.6278       2.95337       22.0741      0.985159      -2.25484      0.336652      0.243374      0.326758      0.369763      0.417572      0.448002      0.471308
 109   6 3023.5942    4.5183  1.9587 12.8083  0.0000  0.0148   0.0287   0.0400    0.0624   0.0000   442.7842       2.88613       22.6325      0.831439      -3.48242     -0.610774      0.224657      0.303440      0.344773      0.387098      0.412965      0.435117
 109   7 3269.1653    4.2329  2.7541 13.0352 -0.0000  0.0192   0.0235   0.0531    0.0440   0.0000   442.9973       3.99856       22.0725       1.23922      -4.15082      -1.00591      0.282773      0.389674      0.432356      0.487513      0.517263      0.547950
 109   8 3507.6085    3.4470  5.6038 12.2349  0.0252  0.0336   0.0089   0.0930    0.0083   0.0000   443.9865       5.04419       22.3981       2.02174      -2.22870      -2.69219      0.501231      0.669367      0.759542      0.863643      0.907889      0.974481
 110   0 1063.8377    0.0436  0.0185 10.2651  0.0000  0.0077   0.0049   0.0081    0.0113   0.0000   437.4682      0.223367       22.1693      0.736605      -3.39910      0.416551      0.123805      0.149058      0.178598      0.240458      0.265378      0.273368
 110   1 1554.6411    0.2531  0.3611 10.0139  0.0000  0.0081   0.0045   0.0209    0.0164   0.0000   439.9404      0.100202       22.5022      0.256297      -3.91964     0.0482551      0.115171      0.161433      0.179689      0.198031      0.211906      0.221797
 110   2 1909.5141    0.6616  0.9923 10.2368  0.0000  0.0120   0.0069   0.0321    0.0436   0.0000   440.7318      0.360157       22.2527     0.0305276      -3.70749      0.504809      0.174000      0.238613      0.271987      0.303171      0.331295      0.351605
 110   3 2225.3991    1.2271  1.7772 10.8144  0.0000  0.0160   0.0095   0.0439    0.0547   0.0000   442.1329       1.26955       23.1933      0.962475      -4.28634     -0.134946      0.233483      0.311536      0.361143      0.404617      0.432614      0.448712
 110   4 2508.6837    2.1482  2.1843 11.5607  0.0007  0.0174   0.0137   0.0484    0.0613   0.0000   442.4717       1.53187       22.1008      0.970455      -3.83999      0.290242      0.260963      0.351408      0.399193      0.447638      0.485492      0.511143
 110   5 2776.0230    3.3415  2.0199 12.3069  0.0000  0.0155   0.0214   0.0424    0.0599   0.0000   442.8801       2.14223       22.7528      0.725936      -3.21367     -0.131490      0.235039      0.313228      0.353318      0.393817      0.428234      0.453810
 110   6 3033.8645    4.4546  2.0697 12.8655  0.0000  0.0152   0.0272   0.0422    0.0545   0.0000   443.0767       3.42780       21.9458      0.157452      -4.04929     -0.104418      0.229122      0.310507      0.349324      0.395401      0.417356      0.441854
 110   7 3280.1868    4.2288  3.0053 13.0031  0.0001  0.0202   0.0225   0.0554    0.0433   0.0000   443.0808       4.67819       22.4211       1.51915      -2.22585     -0.202974      0.295568      0.399938      0.462039      0.509887      0.551330      0.580694
 111   0 1068.5759    0.0534  0.0532 10.2498  0.0000  0.0130   0.0058   0.0170    0.0115   0.0000   437.0466    -0.0876444       22.2210    -0.0633424      -3.30431      0.934325      0.195157      0.292594      0.353615      0.280418      0.363692      0.428821
 111   1 1560.5054    0.2538  0.3820  9.9881  0.0000  0.0085   0.0044   0.0207    0.0167   0.0000   439.8407     -0.215527       22.4993      0.219922      -3.94265    -0.0486339      0.126602      0.165132      0.187379      0.212509      0.233810      0.252309
 111   2 1915.8724    0.6624  0.9682 10.2422  0.0000  0.0117   0.0069   0.0312    0.0444   0.0000   440.8011      0.144904       22.6784      0.298668      -3.50554      0.388912      0.174316      0.236616      0.271398      0.300745      0.316710      0.326717
[truncated: 135,446 more chars]
