# Supplementary material for: Global-Mode Analysis of Full-Disk Data from the Michelson Doppler Imager and the Helioseismic and Magnetic Imager
Source: Sol Phys. 2018 Jan 31;293(2):29. doi: 10.1007/s11207-017-1201-5 (PMC6566312; doi:10.1007/s11207-017-1201-5)
Supplement: Supplementary file 2 — (TAR 362.4 MB) [file 11207_2017_1201_MOESM2_ESM.tar › HMI/hmiv72d.7840]

   0  15 2228.5823    0.8511  1.0348  9.7997  0.0000  0.1752   0.1315   0.4426    1.7108   0.0000    -0.0000       0.00000       0.00000       0.00000       0.00000       0.00000       0.00000       0.00000       0.00000       0.00000       0.00000       0.00000
   0  23 3303.5282    3.1486  2.5070  3.4241  0.0000  0.2313   0.2784   0.7942 1000.0000   0.0000    -0.0000       0.00000       0.00000       0.00000       0.00000       0.00000       0.00000       0.00000       0.00000       0.00000       0.00000       0.00000
   1  12 1885.0223    0.4595  0.2531 10.1187  0.0000  0.0529   0.0771   0.1362    0.1448   0.0000   404.6734      -36.5579       0.00000       0.00000       0.00000       0.00000       77.8616       30.4774       0.00000       0.00000       0.00000       0.00000
   1  13 2020.7802    0.5967  0.6616  9.8754  0.0000  0.1272   0.0677   0.3785    0.4543   0.0000   530.8687      -7.37307       0.00000       0.00000       0.00000       0.00000       154.157       62.6134       0.00000       0.00000       0.00000       0.00000
   1  14 2156.8422    0.8436  0.9681  9.4282  0.0000  0.0935   0.0704   0.2303    0.9840   0.0000   426.5757      -15.4651       0.00000       0.00000       0.00000       0.00000       114.560       58.8499       0.00000       0.00000       0.00000       0.00000
   1  15 2291.7769    1.2523  1.1122  2.3471  0.0000  0.0785   0.0994   0.3727 1000.0000   0.0000   413.9348       8.66060       0.00000       0.00000       0.00000       0.00000       104.714       52.2937       0.00000       0.00000       0.00000       0.00000
   1  16 2425.5012    1.6203  0.8839  6.5158  0.0000  0.0816   0.1318   0.1902   57.6933   0.0000   507.3933       23.9105       0.00000       0.00000       0.00000       0.00000       104.662       54.5959       0.00000       0.00000       0.00000       0.00000
   1  17 2559.1181    2.1368  0.9283  2.6395  0.0000  0.0735   0.1614   0.2146 1000.0000   0.0000   418.1377       40.7550       0.00000       0.00000       0.00000       0.00000       92.8257       48.7195       0.00000       0.00000       0.00000       0.00000
   1  19 2828.2002    3.0954  0.7746 13.0358  0.0000  0.0882   0.2875   0.2030    0.5016   0.0000   481.5595      -19.2725       0.00000       0.00000       0.00000       0.00000       105.027       67.1863       0.00000       0.00000       0.00000       0.00000
   1  22 3233.0794    3.5213  1.5477 12.0092  0.0136  0.1138   0.2768   0.3373    1.5997   0.0000   111.3608       105.113       0.00000       0.00000       0.00000       0.00000       143.865       78.0252       0.00000       0.00000       0.00000       0.00000
   1  24 3504.1658    2.8460  2.4853 11.2958  0.0169  0.1403   0.1875   0.4968    1.2125   0.0000   631.0131      -61.2462       0.00000       0.00000       0.00000       0.00000       172.123       99.8550       0.00000       0.00000       0.00000       0.00000
   1  25 3640.6071    2.4415  4.2504 -0.6158  0.0000  0.1807   0.1166   0.6428 1000.0000   0.0000   520.1587       208.174       0.00000       0.00000       0.00000       0.00000       211.167       135.171       0.00000       0.00000       0.00000       0.00000
   2  11 1810.2189    0.3222  0.3620 10.1911  0.0000  0.0770   0.0350   0.1206    0.1084   0.0000   443.6467       28.0934       13.3122       4.94469       0.00000       0.00000       32.5075       52.8341       17.3782       14.0156       0.00000       0.00000
   2  12 1945.7939    0.4737  0.4819 10.3414  0.0000  0.0556   0.0447   0.1661    0.1628   0.0000   448.5039      -1.85161       12.3416       7.67187       0.00000       0.00000       41.7656       33.1232       18.9242       6.76398       0.00000       0.00000
   2  13 2082.1941    0.6382  0.3690 10.3169  0.0000  0.0482   0.0614   0.1153    0.1707   0.0000   444.8703      -21.2087      -3.30249       7.79493       0.00000       0.00000       28.5032       26.3361       20.4379       7.72832       0.00000       0.00000
   2  14 2217.5671    1.0130  0.6577 10.6340  0.0000  0.0518   0.0724   0.1565    0.3033   0.0000   436.7233       31.2617       11.4986       11.8711       0.00000       0.00000       38.5116       31.9529       17.4180       6.52672       0.00000       0.00000
   2  15 2352.2474    1.2922  0.6576 11.2146  0.0000  0.0589   0.0943   0.1409    0.3161   0.0000   532.4232      -1.62224      -24.2804    -0.0616105       0.00000       0.00000       37.6351       34.3021       20.8220       8.29823       0.00000       0.00000
   2  16 2485.9323    1.7188  1.0063  9.7617 -0.0086  0.0654   0.1015   0.1925    3.8072   0.0000   363.0133      -7.62914       11.7071      -8.28049       0.00000       0.00000       44.5048       37.6785       21.8245       7.94256       0.00000       0.00000
   2  17 2619.7939    2.2954  0.8820  1.3935  0.0000  0.0666   0.1432   0.1442 1000.0000   0.0000   441.4438       29.0570       35.8107       4.85446       0.00000       0.00000       43.6527       33.8147       24.3277       7.85713       0.00000       0.00000
   2  18 2754.4937    2.7490  0.8686  1.5861  0.0000  0.0593   0.1611   0.1625 1000.0000   0.0000   477.2179       33.1348       31.1061       10.7259       0.00000       0.00000       37.2549       30.9781       24.4968       8.08493       0.00000       0.00000
   2  21 3159.9552    4.1708  1.2342  5.0410  0.0000  0.0690   0.2107   0.1873 1000.0000   0.0000   432.0061       42.5220       4.79900       3.23600       0.00000       0.00000       47.7834       40.4719       23.2529       8.91222       0.00000       0.00000
   2  23 3430.7095    3.2130  2.8943  9.6586  0.0000  0.1043   0.1127   0.3345    3.0106   0.0000   493.9254       67.5572       54.1898       10.8084       0.00000       0.00000       72.3493       64.0777       35.4208       14.6263       0.00000       0.00000
   2  24 3566.8933    2.6960  3.5966  9.7892  0.0000  0.1256   0.0888   0.3684    1.7590   0.0000   473.4501       43.1763       35.5984       22.9585       0.00000       0.00000       91.2471       76.9368       42.8171       16.7338       0.00000       0.00000
   3  11 1865.2785    0.5055  0.2450  9.7819  0.0000  0.0336   0.0541   0.0751    0.1350   0.0000   410.5953       13.4548       4.79983       4.56482      -2.49746      0.486348       17.4685       16.5884       12.7194       6.23175       3.41978      0.822647
   3  13 2137.6633    0.7656  0.6667 10.0924  0.0000  0.0476   0.0474   0.1256    0.2375   0.0000   417.6367       11.3224       1.92028       15.9008     -0.940526     -0.851837       23.2430       22.7061       17.1761       9.23878       4.46415       1.31898
   3  14 2273.4392    1.1771  0.9319  9.8705  0.0000  0.0563   0.0599   0.1536    0.5886   0.0000   478.6912       10.2557      -21.7294      -2.21984      -5.41703      0.265718       24.2544       22.8040       18.9728       12.6511       5.42955       1.62802
   3  15 2407.6548    1.4336  0.8831 10.9899  0.0000  0.0621   0.0778   0.1453    0.3794   0.0000   459.5392      -23.1138      -17.3874       3.92157     -0.851117     0.0915956       37.1777       35.4663       23.2792       11.7240       4.98846       1.44244
   3  16 2541.6746    1.7830  0.6737 11.4913  0.0000  0.0580   0.1047   0.1118    0.3098   0.0000   435.6800       84.4747      -17.8656      -4.18207      -2.27887      0.490348       28.7692       19.5778       21.5995       15.3857       6.14237       1.33245
   3  17 2676.1822    2.4914  1.0580  4.3455  0.0000  0.0543   0.1272   0.1498  904.9796   0.0000   401.3197       32.2871       24.9610      -6.16421      0.996041      0.682968       30.6321       28.0468       20.4968       10.7113       4.95361       1.38422
   3  18 2811.4391    3.0854  0.8881  1.3838  0.0000  0.0562   0.1529   0.1290 1000.0000   0.0000   350.9745       21.1637       41.9906      -8.26482       6.53044       2.30968       34.8359       32.0172       20.9243       10.4129       4.15845       1.14630
   3  19 2947.0766    3.5037  0.7744 12.3262  0.0000  0.0466   0.1864   0.1149    0.5034   0.0000   454.4342       51.0064      -17.5768       5.48093      -1.36011     -0.215306       25.1517       23.2850       17.0854       9.73127       4.32577       1.24357
   3  20 3082.3335    3.7338  1.1814  0.2511  0.0000  0.0544   0.1869   0.1713 1000.0000   0.0000   428.9992       42.6036       41.7596      0.171569     -0.521767       1.01634       28.1909       27.1041       19.6195       11.4307       5.19945       1.57167
   3  21 3217.9628    3.7473  1.2503 11.7258  0.0000  0.0586   0.1713   0.1787    1.2761   0.0000   443.4554       23.1865       25.2398       11.2029       4.54652      0.628435       29.5069       29.3944       20.6164       12.9967       5.34253       1.76532
   3  22 3353.6012    3.3532  2.0106 10.8166  0.0000  0.0723   0.1192   0.2373    1.0926   0.0000   491.5386       120.480      -32.2116       1.45597       2.91305      0.764570       36.5758       33.2186       25.8646       16.6551       6.85605       2.00415
   3  23 3489.5218    2.8451  2.7466 10.5759  0.0000  0.0939   0.0869   0.2447    0.7539   0.0000   454.6628       51.7999       22.7336       22.3730      -2.22730      -4.20519       47.1784       45.2245       34.2330       19.4075       9.37394       2.76058
   3  24 3626.1775    2.4309  4.3995  9.5916  0.0000  0.1142   0.0598   0.3323    0.8744   0.0000   499.4458      -99.2865       4.30226       25.0596      -4.25692      -2.67457       54.8378       54.5318       40.5798       24.6861       11.1015       3.47965
   3  25 3762.9782    2.0931  5.5372  9.6043  0.0000  0.1343   0.0476   0.4025    0.6225   0.0000   524.0127       69.0716      -3.09028       31.8649       3.66280      -5.00169       64.8327       62.4995       47.8011       28.8721       13.1006       3.99055
   4  11 1914.6937    0.4828  0.3925 10.1729  0.0000  0.0302   0.0383   0.1200    0.1080   0.0000   425.2659       11.6741      -6.35193      -19.1250       1.13668      0.908667       12.5900       13.0977       10.8943       7.52073       4.01426       1.97812
   4  12 2051.6860    0.6647  0.5143 10.3482  0.0000  0.0552   0.0441   0.1047    0.1322   0.0000   429.0055       35.8852       38.0123       6.79172       12.5891     -0.606951       23.0764       23.9340       19.1196       10.7654       5.90463       2.58081
   4  13 2188.3323    0.8860  0.7609 10.4395  0.0000  0.0497   0.0504   0.1227    0.3021   0.0000   405.8188      -30.2966       13.3661       11.4663       5.53580       2.81509       18.5908       19.7223       16.1728       11.2029       6.66478       3.14661
   4  14 2324.1801    1.2015  0.7885 10.4421  0.0000  0.0491   0.0632   0.1381    0.4166   0.0000   457.7138       29.7790      -40.5755      -2.53361      -3.34951      -3.78686       20.3204       22.9223       16.4997       11.3954       6.35611       2.60149
   4  16 2593.0612    1.9226  0.9119 11.5441  0.0000  0.0541   0.0945   0.1330    0.4500   0.0000   422.5362      -9.83967       18.1436      -26.1158       1.94013      -6.63020       20.1498       22.0140       15.5089       13.1418       8.00175       3.32598
   4  17 2728.4822    2.8359  0.9181 10.9765  0.0000  0.0490   0.1220   0.1200    1.0940   0.0000   421.4598      -10.6102      0.637077       11.5256       4.30268      0.484688       15.8312       16.2321       16.1926       10.2479       6.63480       3.60959
   4  19 3000.1703    3.9895  1.0193  1.2237  0.0000  0.0518   0.1764   0.1139 1000.0000   0.0000   434.0061       19.7370       30.9534       13.1209       4.71846      -2.16260       24.5963       25.3175       19.9118       12.1761       6.16459       3.20060
   4  21 3271.8985    3.6221  1.3614 12.2060  0.0000  0.0591   0.1510   0.1617    0.6787   0.0000   439.7235      -14.4372      -20.0523       23.9576       7.45270       1.79580       23.1951       24.6584       21.0807       13.4347       7.03250       4.38338
   4  22 3408.2123    3.2858  2.1435 11.8239  0.0000  0.0733   0.1063   0.2078    0.4258   0.0000   424.6655       12.2427      -14.7279       18.8752       3.11725     -0.981312       26.8704       28.6725       22.7150       16.9796       10.4639       4.68822
   4  24 3681.5392    2.1930  4.5305 10.6951  0.0000  0.1174   0.0532   0.3219    0.3077   0.0000   388.2252       14.2513      -17.5404     -0.452154       17.8616      -2.26625       48.3979       52.3206       40.9669       26.5898       15.2243       7.20644
   4  25 3818.9726    1.8909  4.7123 10.8931  0.0000  0.1256   0.0491   0.3327    0.2265   0.0000   480.7536       54.1621      -9.83662       83.3523       5.01083      -3.37242       45.5371       50.1503       39.8889       29.6665       16.8865       8.43407
   4  26 3956.3158    1.6394  7.2294 10.1409  0.0000  0.1501   0.0339   0.4720    0.2377   0.0000   405.2950       29.0222      -37.3772       37.7328      -8.74743       9.71365       55.8384       58.1164       49.8077       35.3046       20.8140       10.6028
   4  27 4094.1322    1.2834  8.7147 10.1551  0.0000  0.1891   0.0291   0.5698    0.1858   0.0000   508.2639       198.237       75.3373       55.9444       10.3427       4.25205       73.0982       77.2087       64.1358       43.9903       26.6843       12.4652
   5   9 1685.8097    0.2715  0.1986 10.0481  0.0000  0.0438   0.0264   0.0622    0.0654   0.0000   438.7410       6.86752       9.78809      -3.98761       2.56047       1.80327       10.9044       12.1219       13.4201       5.99968       6.62317       3.72723
   5  10 1823.3556    0.3717  0.3177 10.1315  0.0000  0.0339   0.0273   0.0734    0.0770   0.0000   419.5977      -3.31555       10.4407     -0.347429       2.26702       2.62374       10.7221       10.8118       10.6133       7.31452       4.48654       2.98206
   5  11 1960.5378    0.5355  0.4284 10.0440  0.0000  0.0308   0.0342   0.0885    0.1023   0.0000   443.4326     -0.858343       1.47812      -3.57556      -4.22274      -1.46561       8.41905       10.1475       8.59151       7.70676       4.43479       2.91713
   5  12 2098.4750    0.7701  0.4749 10.3463  0.0000  0.0394   0.0439   0.0749    0.1340   0.0000   438.7923      -11.9604       5.42426       1.31755       3.21072       5.42410       12.2584       11.0381       10.6138       9.22921       6.78168       4.67632
   5  13 2235.4004    1.0249  0.7041 10.4280  0.0000  0.0563   0.0517   0.1067    0.2136   0.0000   426.5926       4.21189       2.51492       6.65317      -14.8279       3.08815       17.5916       14.4612       11.4402       13.9739       9.62264       5.53672
   5  14 2371.1074    1.3621  0.8090 10.8356  0.0000  0.0413   0.0605   0.1040    0.2555   0.0000   430.4021      -21.1457      -25.5814      -10.5968      -5.22472    -0.0112381       11.9862       13.5226       11.4079       9.61563       6.74046       4.25419
   5  16 2641.1994    2.1809  0.8753 11.6677  0.0000  0.0446   0.0962   0.1045    0.3416   0.0000   442.5730       14.3197      -3.98004       12.3787      -9.82402     -0.816467       15.7027       14.3718       12.6545       11.1241       8.03733       4.59854
   5  17 2777.2886    2.9238  0.9088 11.2834  0.0000  0.0401   0.1146   0.1027    0.7327   0.0000   415.4561       41.3642       11.7463      -1.75767      -3.87313      -2.98945       13.0857       13.9232       12.4734       9.58501       6.56909       3.68137
   5  18 2913.7644    3.6442  0.8106 11.2173  0.0000  0.0372   0.1677   0.1078    1.3889   0.0000   429.3582       34.3633      -4.63018       8.36149       14.3867      -4.85331       11.8185       12.7764       11.8031       8.72173       5.87014       3.48877
   5  19 3050.0642    3.8163  0.8975 12.7443 -0.0027  0.0429   0.1609   0.1099    0.5526   0.0000   453.0140       40.3795      -30.5701       13.8444      -3.08052      -2.89006       13.3438       14.2931       13.1195       10.2288       7.21455       4.20064
   5  22 3459.5078    3.0412  2.4869 11.5119  0.0000  0.0764   0.0857   0.2094    0.5053   0.0000   433.8177       30.1843      -39.7316       17.5530       9.68484      -3.71490       23.0645       26.6172       23.7440       17.7901       11.6181       7.00263
   5  23 3596.7635    2.4589  3.5758 10.7707  0.0000  0.0929   0.0588   0.2549    0.4413   0.0000   445.6909       47.6280       9.46072      -36.3709       9.64796      -4.79905       26.5600       31.6865       27.0134       21.6528       14.0800       8.35446
   5  24 3734.0835    2.0622  5.3670 10.5744  0.0000  0.1181   0.0399   0.3215    0.2235   0.0000   407.0207      -3.04987       20.6402       18.0238      -23.7745      -7.28031       33.9961       38.9982       35.3294       27.6324       19.0045       11.2752
   5  26 4009.6607    1.5315  8.4579  9.8927  0.0000  0.1563   0.0263   0.4394    0.1854   0.0000   351.5661       57.0344       30.7198     -0.748838       11.7451      -8.10166       46.7163       53.3400       47.7295       36.1863       25.5274       14.9133
   6   8 1587.4816    0.2000  0.0995 10.0241  0.0000  0.0349   0.0326   0.0489    0.0530   0.0000   437.0311      -13.7361       12.5402      0.808053      0.823622      0.704256       7.38992       14.6756       7.58640       8.10733       6.81978       3.40578
   6   9 1727.7433    0.2876  0.2081 10.0599  0.0000  0.0288   0.0248   0.0540    0.0627   0.0000   429.4753      -8.87609       8.03308       3.71982     -0.803539      -1.96492       6.23627       7.23285       6.53372       5.91800       5.76451       4.75450
   6  10 1866.0879    0.4070  0.3189 10.1390  0.0000  0.0249   0.0262   0.0631    0.0724   0.0000   433.3694       7.59316       27.6480       2.31249      -5.17300      -3.40002       6.05196       7.50516       6.51021       5.07456       4.85980       3.75046
   6  11 2004.0952    0.5886  0.3826 10.2695  0.0000  0.0298   0.0337   0.0602    0.0972   0.0000   427.8484      -8.88078       16.1793      -14.3350       1.97303      -4.35763       8.14620       9.94843       8.49672       6.87201       4.77102       3.06657
   6  12 2142.5166    0.8943  0.5524 10.0474  0.0000  0.0409   0.0443   0.0739    0.1727   0.0000   431.4434      -6.73529       7.29943       6.94047      -2.94907       3.44867       15.7014       17.9446       15.5212       11.8114       6.90905       3.91005
   6  13 2279.8843    1.0874  0.7729 10.3367  0.0000  0.0355   0.0437   0.0858    0.2018   0.0000   447.2960       12.8048       33.2180       1.78150      -4.09486       1.84957       9.27288       10.9840       10.1714       8.30583       5.91970       4.27601
   6  14 2415.5051    1.4598  1.0200 10.9092  0.0000  0.0434   0.0555   0.1131    0.2694   0.0000   453.8336      -13.1766       12.7325      -4.39952      0.376319      -7.44409       10.4327       12.2509       11.5654       8.59565       7.72504       5.04608
   6  15 2551.0779    1.8951  1.0414 11.2105  0.0000  0.0413   0.0684   0.1102    0.3197   0.0000   429.4651       21.5183       21.2547       16.8261      -2.55034       2.08687       10.1291       12.1427       11.1846       8.75321       6.91097       4.54469
   6  16 2687.1271    2.3835  0.8861 11.7044  0.0000  0.0407   0.0900   0.0912    0.2884   0.0000   428.2933       22.9799      -6.00125       14.3730       6.03441      -4.07144       11.2599       12.5358       11.9561       8.88134       7.15110       4.62425
   6  17 2823.8355    3.0795  0.9376 12.0933  0.0000  0.0384   0.1200   0.1000    0.3574   0.0000   432.0104       42.8442       6.22482       9.72961      -7.41609      -3.27432       10.9339       12.0391       10.9802       8.76047       6.36537       4.21810
   6  18 2960.7527    3.3966  0.9019 12.4935  0.0000  0.0373   0.1311   0.1006    0.3217   0.0000   432.7069       2.59812       14.3618       4.14997      -2.58034       5.48210       9.84521       11.3287       10.6399       8.08608       6.25552       4.03899
   6  19 3097.3989    4.0193  0.8341 13.1133  0.0000  0.0410   0.1637   0.0909    0.2581   0.0000   420.9467      -1.25885       16.2290      -2.90581       3.32032      -4.48764       10.5668       12.3888       11.0256       8.91356       6.52714       4.11257
   6  20 3234.0489    3.6697  1.4399 11.8210  0.0006  0.0509   0.1196   0.1358    0.7520   0.0000   464.2141       9.72832       28.5206       16.8989      -13.7098      -5.12066       13.1775       14.5465       13.9331       11.7650       7.87226       5.63183
   6  21 3371.0960    3.3119  1.9664 12.0184  0.0000  0.0614   0.0958   0.1597    0.4110   0.0000   448.3141       49.3929       41.9971       14.5601      -5.84484      -3.04791       16.1540       18.5902       17.3166       14.1600       10.0384       7.11046
   6  22 3508.4647    2.8179  3.2354 10.8168  0.0000  0.0779   0.0607   0.2093    0.4308   0.0000   416.3372       23.6143       14.5882       20.1094      -21.1203       16.6689       21.7275       24.9401       23.0893       18.8185       13.2047       8.73837
   6  23 3646.2578    2.3833  4.0335 10.8067  0.0000  0.0911   0.0493   0.2492    0.2944   0.0000   463.0892       5.48973      -7.20025       24.9841       14.4950       7.71055       24.1309       27.4736       25.9733       20.9905       15.7120       10.4947
   6  24 3783.9169    2.0028  5.5754 10.1797  0.0000  0.1079   0.0353   0.3066    0.2663   0.0000   431.0552       70.6360       22.8842       8.77007      -13.5366       16.4940       27.0713       32.7919       29.0513       24.6472       18.3158       12.0684
   6  25 3921.9911    1.6911  7.3601  9.9993  0.0000  0.1316   0.0265   0.3648    0.1790   0.0000   421.5706       78.9304       29.5527       41.2506      -12.5662      -23.0511       33.3421       38.1506       35.9890       29.8101       22.7078       15.1312
   6  27 4199.5293    1.1952 10.9482  9.9578  0.0000  0.1888   0.0184   0.5274    0.1043   0.0000   500.4463       49.2969      -37.9124      -27.9231      -53.0882       8.84287       45.8672       53.7957       50.0245       42.7478       31.9174       21.7051
   7  10 1906.8190    0.4796  0.3823 10.0502  0.0000  0.0290   0.0294   0.0734    0.0776   0.0000   442.6442      -7.67962       4.53446      -2.07742       1.51085      -5.43229       7.95620       10.1095       9.00562       7.19677       4.73700       3.25403
   7  11 2045.8699    0.6124  0.5562 10.2226  0.0000  0.0314   0.0289   0.0800    0.1039   0.0000   437.0062      -21.5511       10.9053       10.2629       4.39868       1.28205       7.04356       6.95495       7.33115       6.39001       5.23565       3.54699
   7  12 2184.5527    0.8774  0.7631  9.9404  0.0000  0.0353   0.0337   0.0813    0.1956   0.0000   439.7287       3.08286       4.34435      -5.30152      -9.26059      -5.09805       7.80018       9.46559       8.83524       7.96970       5.87587       4.03103
   7  13 2322.2348    1.1411  0.8793 10.7836  0.0000  0.0387   0.0425   0.0903    0.1824   0.0000   425.0039      -7.51651       10.4105       11.8764      0.455593      -5.86387       8.51696       9.87470       9.36486       8.02950       6.75945       4.81756
   7  14 2458.2421    1.5625  0.8835 11.0098  0.0000  0.0369   0.0563   0.0925    0.2264   0.0000   436.2581      -3.17412       4.89278       13.6354      -13.5782       3.58816       8.74804       9.88847       10.2765       8.27490       6.23115       4.11628
   7  15 2594.3233    2.0001  0.9887 11.1642  0.0007  0.0407   0.0678   0.0883    0.2978   0.0000   430.4672       7.74251       10.0802      0.793262      -2.47873       1.68893       9.77541       11.8840       10.9979       9.00457       6.70324       4.89848
   7  16 2731.1603    2.3625  0.9780 12.3107  0.0000  0.0421   0.0843   0.1023    0.2007   0.0000   432.8145       5.45634       5.88771       1.09342     0.0896788       7.34468       9.70560       11.5489       11.2005       9.74691       6.96338       4.81862
   7  17 2868.3817    3.2930  0.8697 12.0562  0.0000  0.0328   0.1135   0.0861    0.3175   0.0000   433.4488       25.6160       1.68889      -8.61939      -1.83926      -4.23809       7.48453       8.77246       7.92165       7.26800       5.71446       3.88738
   7  18 3005.7306    3.5137  0.9775 12.8087  0.0000  0.0362   0.1243   0.1027    0.2371   0.0000   442.5976     -0.256286       12.2706       8.40523      -2.32274      -3.01079       8.17971       9.63790       9.07386       7.94031       6.10522       4.34369
   7  19 3142.9008    3.7613  1.0991 12.7083  0.0000  0.0378   0.1247   0.1086    0.2974   0.0000   434.8496       35.6667      -7.57661       11.3947       7.46981       2.44084       8.29002       9.84307       9.13653       8.09379       6.32044       5.09580
   7  20 3280.0604    3.8549  1.3019 12.1574  0.0000  0.0416   0.1179   0.1119    0.4292   0.0000   429.4612       16.7037       35.6136       8.39074      -22.6981      -7.45119       9.81622       10.1948       10.9163       9.38996       6.97762       4.92928
   7  21 3417.5173    3.1135  2.2921 11.8502  0.0000  0.0583   0.0775   0.1661    0.2736   0.0000   443.7695       36.1652      -10.5076       24.3553      0.904290       5.26623       13.3747       15.6087       15.1613       12.6144       10.0469       6.94286
   7  22 3555.4756    2.6862  3.1268 11.1603  0.0000  0.0708   0.0564   0.1989    0.2853   0.0000   436.8632       17.8690      -7.58316       10.6180       13.5438       3.92230       15.1862       19.0325       16.9277       15.0230       12.0292       8.10872
   7  23 3693.7657    2.2520  4.6526  9.8764  0.0000  0.0879   0.0366   0.2292    0.3801   0.0000   435.1198       8.78638       22.2100      -12.6067      -3.46750       3.44271       19.7320       23.6480       22.2902       19.7462       14.8433       10.6885
   7  24 3832.1523    1.9069  5.7819 10.2211  0.0005  0.1037   0.0302   0.2888    0.1885   0.0000   465.5328       41.1671       12.4923      -1.74031       7.86645       22.7200       22.2540       26.7616       26.1087       22.2886       17.0673       12.7326
   7  26 4109.7775    1.3407 10.0756  9.8690  0.0000  0.1623   0.0184   0.4445    0.1119   0.0000   433.6692       44.0938      -49.4157      -26.3187      -1.39216       12.4944       33.1033       42.3582       39.1122       34.7246       26.9116       18.7764
   7  28 4388.3433    0.8885 13.3441 10.0418  0.0000  0.2385   0.0149   0.7031    0.0723   0.0000   415.3810      -13.4535      -22.3640       29.1506       17.4349      -10.5362       50.5166       62.2022       60.4658       50.5710       40.4890       29.2456
   8   7 1521.2196    0.1697  0.1303  9.9485  0.0000  0.0207   0.0169   0.0493    0.0473   0.0000   435.7845      -1.39228      0.391407     -0.566194       3.12978       1.41272       3.49923       4.71084       4.52068       3.50221       4.28786       2.49469
   8   9 1806.2202    0.3364  0.3530 10.1119  0.0000  0.0345   0.0196   0.0592    0.0664   0.0000   424.3558      -3.09352      -1.17858      -3.98229      -2.98479      0.703511       8.23781       9.55118       9.26451       7.34935       6.02203       4.35908
   8  10 1946.0680    0.5227  0.4443 10.1966  0.0000  0.0289   0.0242   0.0568    0.0839   0.0000   432.7995      -6.08673       16.0264      -2.95821       5.36992      -3.14694       5.17101       6.42228       6.04593       5.37639       4.97682       3.95181
   8  11 2086.1215    0.6892  0.6569 10.3655  0.0000  0.0333   0.0277   0.0777    0.1036   0.0000   429.8359      -2.71642       20.9606      -1.74893      0.273869       3.43125       6.73209       7.80016       8.79965       6.12551       5.95879       4.20306
   8  12 2225.1550    0.9043  0.7185 10.3895  0.0000  0.0310   0.0330   0.0736    0.1349   0.0000   442.2086      -1.39105       8.01176       7.51191       3.36743       2.13596       6.21129       6.81364       6.61533       6.41304       5.24833       4.01843
   8  13 2362.8957    1.2128  0.8295 11.0758  0.0000  0.0358   0.0436   0.0872    0.1528   0.0000   443.0472       16.7518       11.4674       10.1036       1.06578      -7.92418       7.54716       9.55378       9.11171       7.76408       5.69237       4.89073
   8  14 2499.4973    1.6364  1.1389 10.9245 -0.0008  0.0381   0.0498   0.1039    0.2553   0.0000   440.7032       19.8939       6.72313      -12.2234       4.79673       6.24558       7.69689       9.66379       8.79913       7.85816       6.17392       5.03014
   8  15 2636.1835    2.1406  0.8999 11.7952  0.0000  0.0336   0.0713   0.0863    0.2018   0.0000   440.7419      -3.14756       15.3162       3.06737      -4.58255      -4.85494       6.96611       8.79192       8.40633       7.90369       5.89035       4.27238
   8  16 2773.8466    2.8477  0.8086 11.9654  0.0000  0.0311   0.0945   0.0719    0.2402   0.0000   430.1782       4.41697       11.5542       11.3451      -10.1873     -0.482576       6.23269       7.27068       6.96495       6.71328       5.48467       3.70342
   8  17 2911.5807    3.3514  0.9507 12.5876  0.0000  0.0319   0.1116   0.0971    0.2292   0.0000   442.3258       15.3254       14.9128       1.50320      -5.28967      -1.59690       6.81288       7.87321       7.81262       7.09711       5.50380       3.92323
   8  18 3049.2803    3.7055  1.2725 12.3444  0.0000  0.0388   0.1079   0.1119    0.3219   0.0000   427.4981       12.7957       3.30946       16.5592       6.48113       2.70654       8.22425       8.91189       9.14069       7.92429       6.36057       5.35197
   8  19 3186.8581    3.9408  1.1138 13.0698  0.0000  0.0393   0.1215   0.1032    0.2473   0.0000   436.4376       2.17613       20.6909       1.78149       3.22054       6.28954       8.56366       9.18028       8.33768       7.93480       6.89591       5.45028
   8  20 3324.5087    3.5224  1.6512 11.8823  0.0000  0.0440   0.0879   0.1195    0.3106   0.0000   437.4063       34.5174       8.74522      -5.51025      -5.98799      -10.8835       8.99038       10.5359       10.2569       9.17385       7.57653       5.53825
   8  21 3462.6039    3.0337  2.3006 11.8479  0.0000  0.0575   0.0698   0.1422    0.2185   0.0000   427.7312       42.0308       25.0225      -13.0433      -2.99716       5.82563       11.9167       13.8069       13.3064       12.5031       9.67951       7.34140
   8  22 3600.9270    2.5538  3.4052 11.0471  0.0000  0.0690   0.0464   0.1766    0.2100   0.0000   435.2169       39.0941      -1.90578      -2.73513       7.52408     -0.314708       13.4154       15.9825       15.3841       14.0355       11.5788       8.66593
   8  23 3739.6200    2.1245  4.9841 10.6527  0.0000  0.0876   0.0334   0.2390    0.1663   0.0000   439.8565       52.5236       14.2574       3.14902      -7.85124      -9.26210       17.3195       21.2951       20.7529       18.0979       14.7544       11.0578
   8  24 3878.5983    1.7982  6.2381 10.4883  0.0000  0.1027   0.0265   0.2888    0.1289   0.0000   404.8947       57.6076       56.1109       36.7003      0.236587       1.63718       19.9524       24.2625       23.6370       21.5405       17.3092       12.7635
   8  25 4017.4703    1.4589  8.8261 10.0447  0.0000  0.1310   0.0190   0.3800    0.1076   0.0000   446.4896       110.864      -10.5663      -14.4806      -32.3963      -17.7116       25.6958       30.1431       29.6915       27.1083       22.2624       16.9305
   8  26 4157.0659    1.2361 10.9794  9.9274  0.0000  0.1636   0.0163   0.4687    0.0944   0.0000   403.7536       83.7006       48.6577       17.9398      -12.4028      -24.9780       30.6999       37.0993       36.5356       32.7613       27.4951       20.2711
   8  28 4436.0267    0.8730 15.4324  9.9975 -0.0023  0.2546   0.0131   0.7415    0.0657   0.0000   439.3998       10.1794       52.2060       18.4144       57.3355       11.1927       46.3351       58.0582       58.5113       51.7976       41.0866       30.9272
   9   8 1702.4388    0.2757  0.2803 10.0633  0.0000  0.0270   0.0170   0.0513    0.0531   0.0000   433.5676     -0.856073       18.3628      -4.91176      -3.76595      -1.80226       4.90028       5.98081       6.13718       4.84140       4.20901       2.99028
   9   9 1843.6445    0.3965  0.2966 10.1982  0.0000  0.0335   0.0220   0.0440    0.0605   0.0000   432.4291      -8.53565       5.66022       2.89942       2.60934       6.14227       7.83750       9.50680       8.23663       6.98206       5.07894       3.65998
   9  10 1984.1949    0.5923  0.5089  9.8947  0.0000  0.0270   0.0251   0.0626    0.0989   0.0000   438.8523      -3.87663       12.7799      -2.65559     0.0867939       3.63451       4.92257       5.95382       6.14730       5.32980       4.31770       3.47385
   9  11 2125.0774    0.6983  0.7111 10.1875  0.0000  0.0307   0.0252   0.0744    0.1226   0.0000   443.4562      -5.27074       13.2068       6.59507      -10.7859      -6.53152       5.88204       7.02273       7.22392       6.53709       5.32481       4.21667
   9  12 2264.5323    1.0354  0.7722 10.5146  0.0000  0.0292   0.0364   0.0859    0.1436   0.0000   438.2935       1.27307       8.64031       7.90236      -1.10450       2.18399       5.09712       5.98459       5.78717       5.92822       4.70079       3.62373
   9  13 2402.3461    1.4901  0.8024 11.0352  0.0000  0.0288   0.0514   0.0795    0.1690   0.0000   431.5969       6.34861       10.6224       4.90216      -7.28156     -0.400226       5.46181       5.92182       5.91063       5.85183       4.89717       3.68863
   9  14 2539.6297    1.7660  0.9723 11.6011  0.0000  0.0359   0.0545   0.0851    0.1720   0.0000   437.7171       8.71256      0.976740      0.757028      -4.10915      -7.25540       6.79732       8.02734       8.61305       7.61230       6.31373       4.55083
   9  15 2677.0497    2.2437  1.0916 12.0739  0.0000  0.0372   0.0709   0.0936    0.1986   0.0000   435.3777       7.90870      -2.16721       1.07603      -2.15423       9.00006       6.67831       8.19158       7.78480       6.91173       5.93361       5.21968
   9  16 2815.2705    3.0411  0.8968 11.7409  0.0000  0.0296   0.0913   0.0758    0.2863   0.0000   433.6361       9.22081       22.3459      -4.24776     -0.611219      -5.47079       5.07732       6.24866       6.38364       5.61098       5.04632       3.61097
   9  17 2953.5933    3.7320  0.8427 12.4046 -0.0006  0.0290   0.1147   0.0712    0.2296   0.0000   443.9593       19.9507       26.7187       12.1952       2.33429      -2.29879       5.38671       6.78288       6.65575       6.41050       5.00161       3.87323
   9  18 3091.5782    3.8259  1.0306 12.7250  0.0000  0.0327   0.1124   0.0894    0.2358   0.0000   438.5054       31.2934       16.1533       25.6171       9.47420       3.64480       5.77784       7.27065       7.27052       6.35840       5.53119       4.15128
   9  19 3229.6235    3.5984  1.3754 12.9772  0.0000  0.0390   0.0964   0.1146    0.1665   0.0000   425.5517       25.2462       11.2632       2.41584       4.34600      -4.81820       7.07820       8.54088       8.64477       8.03753       6.59371       5.08336
   9  20 3367.8176    3.2654  1.9219 12.3890  0.0000  0.0511   0.0751   0.1224    0.1644   0.0000   432.8272       23.0715       14.1571       3.33739       1.74591      -11.9805       8.91839       10.9666       9.98807       9.71052       8.18457       6.71311
   9  21 3506.4641    2.8725  2.6935 11.5702  0.0000  0.0564   0.0543   0.1494    0.1588   0.0000   423.7799       11.1697       18.9803       31.9024      -6.96222      -14.0262       9.76526       12.2616       11.9383       10.8027       9.11738       7.21742
   9  22 3645.3530    2.3621  4.0319 11.1277  0.0000  0.0727   0.0406   0.1926    0.1418   0.0000   415.9927       18.3477       4.25838       30.1131      -1.23884       1.88846       13.1281       15.5340       15.7304       14.1236       12.1311       9.60627
   9  23 3784.0912    2.0071  5.0199 10.9439  0.0000  0.0846   0.0312   0.2354    0.1129   0.0000   407.1879       55.3426     -0.917642       17.7694      -6.02580       2.98270       14.5943       17.4676       17.9084       16.2754       13.8035       10.8143
   9  24 3923.4708    1.6576  7.2046 10.2536  0.0000  0.1068   0.0221   0.2964    0.1161   0.0000   421.7167       71.6406       20.1993       17.2713       8.39551      -12.1724       18.3691       22.1058       22.3785       20.9255       17.1875       13.7429
   9  27 4342.8106    0.9795 14.0319 10.0427  0.0000  0.2100   0.0134   0.6016    0.0660   0.0000   410.3979       75.8631       13.2194      -28.5069      -38.7106     -0.856049       34.7971       44.3464       42.6322       40.5840       33.8050       27.3088
  10   9 1879.9770    0.4479  0.3009 10.1098  0.0000  0.0236   0.0219   0.0395    0.0595   0.0000   437.9759      -4.15882       3.87809       5.14118       3.89444      -1.80521       3.25687       4.34179       3.59185       3.69138       3.49082       3.04513
  10  10 2021.4648    0.6049  0.4645 10.3089  0.0000  0.0241   0.0259   0.0590    0.0830   0.0000   435.4688      -3.27275       15.7601       3.64648       4.72177      -5.93757       3.38234       4.27745       4.10947       4.42781       3.40033       2.80979
  10  11 2162.9418    0.8011  0.8075 10.2567  0.0000  0.0302   0.0262   0.0846    0.1334   0.0000   436.1581       2.19654       16.0556       4.64035       7.71293      0.419819       4.28862       5.58438       5.58067       5.17026       4.71036       3.64724
  10  12 2302.7966    1.1842  0.8352 10.5954  0.0000  0.0315   0.0363   0.0721    0.1666   0.0000   433.1488       4.42846       16.7452       5.30459      -3.61931      -1.22457       5.67536       6.95781       6.81068       6.49523       5.41059       4.40061
  10  13 2440.8201    1.5235  0.8976 11.0259  0.0000  0.0301   0.0457   0.0769    0.1709   0.0000   445.4257       4.66562       12.4909       2.30745      -2.84912      -2.00128       4.74014       5.90177       5.43258       5.49180       4.73273       3.75760
  10  14 2578.6562    1.8906  0.8086 11.9295  0.0000  0.0309   0.0614   0.0767    0.1343   0.0000   449.4286       17.6828       6.98279       11.8284      -9.46389       7.39234       5.13951       5.79205       6.22610       5.89280       4.86728       3.96250
  10  15 2717.0494    2.4932  0.9129 12.0406  0.0000  0.0318   0.0729   0.0754    0.1804   0.0000   428.8675       8.94524       14.1020       7.24786      -5.08450       1.71092       5.74468       7.33260       7.44115       6.75591       5.56392       4.41607
  10  16 2855.7910    2.9730  0.9635 12.3772  0.0000  0.0333   0.0851   0.0765    0.2045   0.0000   436.3487      0.160135       11.0566      -1.95986       2.26740       16.8363       5.45638       6.68375       6.89042       6.04437       5.65637       4.28927
  10  17 2994.5650    3.7236  0.9008 12.7839  0.0000  0.0346   0.1094   0.0778    0.1991   0.0000   437.8471       16.0095       6.89057       11.5897      -3.03335      -3.07150       7.12821       8.78996       8.63628       7.27794       6.00266       4.67831
  10  18 3133.0184    3.7259  1.0414 12.8665  0.0000  0.0330   0.1050   0.0828    0.1974   0.0000   437.5838       15.6142       10.8462       15.2263      -4.70321      -1.58486       5.17026       6.17571       6.66597       6.40751       5.10091       4.23090
  10  19 3271.4452    3.4643  1.1180 13.2806  0.0000  0.0383   0.0992   0.0939    0.1685   0.0000   425.2969       25.0335       6.33704       9.17286      -17.3062       6.83538       6.47626       8.41414       7.90852       7.43525       6.23797       5.17474
  10  20 3410.3356    3.0791  1.8095 12.6715  0.0000  0.0472   0.0711   0.1198    0.1281   0.0000   450.4797       9.83761       19.2151       7.12414       16.9796       2.17434       7.91222       9.87571       10.0271       9.21165       7.81864       6.39872
  10  21 3549.1805    2.7165  3.0680 11.3722  0.0000  0.0572   0.0466   0.1526    0.1369   0.0000   442.5385       28.8686      -22.6383      -9.75500       2.87213      -2.85440       9.05122       10.9648       11.0945       10.6784       9.03951       7.45685
  10  22 3688.4625    2.2546  4.2439 11.1801  0.0000  0.0713   0.0351   0.1950    0.1057   0.0000   419.8202       46.6996       35.2568       33.6914       3.42275       3.02402       11.2816       13.4695       13.6765       12.7267       11.5831       9.07124
  10  24 3967.6553    1.5791  7.9556 10.2619  0.0000  0.1092   0.0192   0.3052    0.0914   0.0000   421.5433       65.2641       9.21622       12.1197       13.3617     -0.149561       17.0643       21.2511       20.8895       19.9855       17.6365       14.1266
  10  27 4388.1578    0.8973 13.6338 10.0917  0.0000  0.2070   0.0124   0.5812    0.0581   0.0000   434.7911      -14.0214       36.3429       7.04476      -38.3157       10.8941       30.7794       39.0574       39.0830       37.3885       31.9417       26.1394
  11   7 1627.0940    0.2544  0.1469 10.0062  0.0000  0.0129   0.0198   0.0382    0.0431   0.0000   437.4142       3.03163       13.3900     -0.116542      -1.32344       2.18648       1.97492       2.29879       2.42901       2.22606       2.10280       1.47163
  11   8 1772.1779    0.3558  0.2698 10.0667  0.0000  0.0190   0.0186   0.0404    0.0511   0.0000   436.3565     0.0550779       10.4176      0.787783      -1.52463      -2.47779       2.99988       3.31441       3.74877       3.13341       2.67767       2.74783
  11   9 1915.4488    0.4650  0.4047 10.1304  0.0000  0.0220   0.0203   0.0527    0.0634   0.0000   438.9087      -4.47015       15.3903      0.825045      0.755237      -2.98163       3.36571       3.66561       3.95414       3.68715       3.23608       2.90177
  11  10 2057.9209    0.6763  0.5141 10.0876  0.0000  0.0233   0.0247   0.0511    0.0888   0.0000   440.1619     -0.687298       11.8698      0.439480      -2.16165      0.379128       3.18251       3.79726       3.88119       4.17087       3.20738       2.91703
  11  11 2199.8679    0.9395  0.6072 10.4960 -0.0010  0.0231   0.0350   0.0689    0.1114   0.0000   436.9347      -9.45411       11.3119      -1.03008       8.70513       2.54675       3.45790       4.15966       4.27821       4.08373       3.56708       3.01773
  11  12 2340.0052    1.2294  0.8186 10.6966  0.0000  0.0274   0.0378   0.0691    0.1657   0.0000   437.2903       3.56102       15.6257      -3.84832     -0.560308       9.89674       4.26910       5.10773       5.10571       4.76764       4.16690       3.74683
  11  13 2478.4932    1.6090  0.8668 11.3294 -0.0005  0.0302   0.0472   0.0727    0.1722   0.0000   435.5408       15.2005       13.0473     -0.779465       1.04496     -0.637642       4.59516       5.41773       5.52989       5.38211       4.50425       3.98286
  11  14 2616.9538    2.1153  1.0796 11.3452  0.0000  0.0310   0.0565   0.0831    0.2500   0.0000   445.0619       10.1312       11.4095       2.42065       5.12716       1.81038       4.47109       5.22108       5.67972       5.14171       4.77236       3.88951
  11  15 2756.1869    2.7941  0.8519 12.1572  0.0000  0.0264   0.0824   0.0724    0.1641   0.0000   436.6429       9.05354       13.2612      -1.50318       4.90891       2.38123       4.02082       5.21799       5.09629       5.04857       4.17892       3.36491
  11  16 2895.4736    3.1723  0.8710 12.5393  0.0007  0.0272   0.0908   0.0721    0.1720   0.0000   436.9850       14.6457       10.9693      0.289185      -2.09854      0.250242       4.03455       4.72180       4.91583       4.53287       4.06835       3.46850
  11  17 3034.6171    3.9271  0.9632 12.9071  0.0000  0.0294   0.1073   0.0723    0.1846   0.0000   439.3887       20.7147       8.99616       3.38603      -3.58184      0.348593       4.32442       5.02057       5.49954       5.22752       4.49790       3.73781
  11  18 3173.6430    3.7300  1.1415 12.8732  0.0010  0.0339   0.0986   0.0858    0.2037   0.0000   431.6211       18.7246       11.7641       5.28958      -3.84133      0.742773       4.93893       6.10988       5.62292       5.60974       5.06254       4.44665
  11  19 3312.4715    3.6245  1.4668 12.6820  0.0000  0.0377   0.0836   0.1018    0.1755   0.0000   443.2257       29.1128       3.76989       10.5940      -4.32926      -6.54827       5.87998       7.51774       7.56662       7.13284       6.07619       5.12666
  11  20 3451.7789    3.0400  2.2164 11.6351  0.0000  0.0450   0.0565   0.1161    0.1576   0.0000   433.0437       24.7259       18.2628       3.70112      -12.4803      -12.0598       6.62325       8.06432       8.34079       8.14897       7.06343       5.77960
  11  21 3591.3472    2.5391  3.2948 11.5173  0.0000  0.0591   0.0404   0.1525    0.1009   0.0000   438.0337       15.8172       17.4375       8.89568       3.94187     -0.413770       8.24015       10.1603       10.7431       10.2876       8.94172       7.45629
  11  22 3730.8364    2.1274  4.6887 11.0535 -0.0006  0.0731   0.0295   0.1938    0.0876   0.0000   431.3857       52.1314       19.6098       22.0453       3.41947       11.7242       10.4177       12.5485       13.0842       12.2729       11.3408       9.25226
  11  23 3871.0974    1.7580  6.5402 10.6059  0.0000  0.0915   0.0223   0.2500    0.0878   0.0000   451.0460       37.7013       25.2057       13.4382      -2.96477      -6.08245       12.8400       16.2968       16.3455       16.0550       14.1398       11.5356
  11  24 4011.2600    1.4691  8.3656 10.3524  0.0000  0.1066   0.0171   0.3165    0.0735   0.0000   411.7336       4.01151       18.6439      0.927855      -18.9527       11.7624       15.4148       19.2194       19.3399       19.1775       16.6785       13.7622
  12   6 1509.6457    0.1435  0.1140 10.0351  0.0000  0.0173   0.0137   0.0360    0.0369   0.0000   439.3675      -4.71648       15.8716      -3.85800       1.84323      -2.98840       3.18880       4.13111       5.55078       5.22459       4.10884       4.89731
  12   7 1660.2299    0.2293  0.2016 10.0403  0.0000  0.0265   0.0149   0.0391    0.0421   0.0000   439.5768      -1.41189       14.3746      -2.73270     -0.401636       2.83115       4.61283       6.20963       9.13141       7.87508       7.08406       5.83604
  12   8 1805.8040    0.3779  0.3294 10.0011 -0.0002  0.0250   0.0181   0.0498    0.0541   0.0000   440.0906      -3.47217       7.37608      -2.08467      -3.07983      0.490922       4.34969       3.87902       3.40891       3.72368       3.91518       3.68422
  12   9 1950.0026    0.5392  0.4363 10.1753  0.0000  0.0212   0.0217   0.0530    0.0697   0.0000   438.5935      -2.82683       14.6065       1.57456      -1.94942       3.96728       2.61962       3.41663       3.19079       3.36469       2.75765       2.61089
  12  10 2093.6299    0.7448  0.5759 10.1941  0.0000  0.0245   0.0250   0.0559    0.0927   0.0000   442.1033      -2.26040       8.78254       1.38127      -4.80249      -3.37232       3.17129       4.20014       4.22647       3.95549       3.58635       2.90773
  12  11 2235.8545    1.0192  0.7153 10.5312  0.0000  0.0253   0.0314   0.0625    0.1216   0.0000   429.7280      -1.25733       6.93898       7.42694      -4.14688       1.78146       3.39501       3.96213       4.45173       4.19914       4.00241       3.02923
  12  12 2376.3330    1.3753  0.9116 10.6654  0.0000  0.0280   0.0375   0.0726    0.1889   0.0000   439.4913       4.44699       7.64624       2.40746      0.499820       2.74853       3.52561       4.48848       4.61256       4.67987       3.87190       3.42019
  12  13 2515.5017    1.7720  0.9532 11.1362  0.0000  0.0290   0.0481   0.0749    0.2170   0.0000   439.8292       4.38899       15.5582      -8.33867      -1.31471     -0.428472       3.91788       5.19290       5.30050       5.25083       4.68950       3.68548
  12  14 2654.6554    2.1749  0.9893 11.8973  0.0000  0.0303   0.0585   0.0767    0.1855   0.0000   434.7584       15.5549       14.2792      -3.53573      -7.75956       6.66376       4.35710       5.56723       5.81415       5.81452       5.13098       4.22443
  12  15 2794.5330    2.9491  0.8299 12.2554  0.0000  0.0259   0.0846   0.0650    0.1918   0.0000   442.6320       4.13210       12.7849     0.0673638      -4.36388      -1.20585       3.89545       4.62119       4.56273       4.33040       3.90632       3.66189
  12  16 2934.4350    3.3825  0.9714 12.4763  0.0000  0.0316   0.0881   0.0683    0.1992   0.0000   445.8695       21.2150       8.22748      -7.06693      -4.66924      -5.31366       4.81376       6.78393       6.68565       6.72000       5.55268       4.47443
  12  17 3073.9883    3.9214  0.9116 12.9297  0.0000  0.0272   0.1049   0.0680    0.1754   0.0000   438.5041       10.5033       1.74019       1.07645      -4.94164     -0.976058       3.79517       4.45627       4.60325       4.56111       3.78274       3.51399
  12  18 3213.2963    3.8245  1.3202 12.8105  0.0000  0.0331   0.0885   0.0907    0.1677   0.0000   432.5952       9.12439       20.7338     -0.829342       1.14864       3.17664       4.38371       5.40561       5.67873       5.27161       4.94030       4.07241
  12  19 3352.7811    3.2948  1.5801 12.6479  0.0000  0.0390   0.0718   0.0957    0.1416   0.0000   450.3916       13.3187       9.68872       11.8463      -2.64947       1.64625       5.17195       6.24242       6.30239       6.05783       5.60611       5.06165
  12  20 3492.5664    2.8859  2.6593 11.7644  0.0000  0.0498   0.0492   0.1267    0.1174   0.0000   444.1469       7.64439       7.16394       12.4996      -12.0344       3.84165       6.94530       8.50236       9.13856       8.49933       7.51883       6.44626
  12  21 3632.6688    2.3339  3.9135 11.4884  0.0021  0.0639   0.0342   0.1709    0.0780   0.0000   450.6400       20.7026       24.8065       13.2784      -11.5851      -4.70093       8.83899       11.3676       11.4789       10.9802       9.84180       8.34758
  12  22 3772.6304    1.9943  5.7414 10.8302  0.0000  0.0788   0.0244   0.2116    0.0788   0.0000   461.9435       2.05751      -24.3495      -10.5913      -7.93083       2.26079       10.3333       13.1150       13.0272       12.6457       11.6318       9.95547
  12  23 3913.0697    1.6655  7.1008 10.5049  0.0000  0.0912   0.0195   0.2533    0.0779   0.0000   431.3960       17.1704       41.4700      -31.6374       7.69056      -7.99598       12.0226       14.9396       15.3070       15.1412       13.3582       11.4903
  12  24 4053.7140    1.3784  8.7676 10.4081  0.0000  0.1148   0.0159   0.3073    0.0667   0.0000   452.9080       73.8007       27.8295      -8.34188      -22.1441       9.49903       14.6143       18.0985       18.8476       18.3705       16.1385       14.2519
  12  25 4194.3319    1.1298 10.6233 10.3163  0.0000  0.1398   0.0137   0.3981    0.0588   0.0000   444.1299       6.22713       14.7025      -23.7573       20.1551      -16.7907       18.1611       23.3549       23.8872       23.3312       20.9462       17.8228
  12  26 4335.7184    0.9645 13.1613 10.1842  0.0000  0.1733   0.0117   0.5025    0.0524   0.0000   436.4941       15.4609       75.2287       15.6409       66.3549       2.32256       22.2513       28.2407       28.9123       28.2761       25.2357       21.8194
  12  29 4758.7034    0.5131 21.3895 10.0096  0.0019  0.4009   0.0071   1.0559    0.0324   0.0000   516.3462       103.417       89.7603       26.4173       37.9820       28.4043       49.2796       62.8831       66.2007       64.8467       56.5388       48.9664
  13   5 1382.3603    0.1114  0.0905 10.0733  0.0000  0.0245   0.0131   0.0348    0.0344   0.0000   440.3580       2.56792       10.3305     -0.113854      0.787856      -1.91013       3.38323       3.52457       3.45484       3.03858       4.44820       3.07601
  13   8 1838.6368    0.4300  0.3880 10.0534  0.0000  0.0217   0.0176   0.0509    0.0588   0.0000   441.0920       3.51114       9.77198       4.58725       1.01235      -3.64548       2.12918       3.50162       2.93998       3.28448       2.94611       2.52855
  13   9 1983.8277    0.5669  0.5044 10.0668  0.0000  0.0220   0.0197   0.0525    0.0761   0.0000   433.6357       3.77672       15.6881      0.490234      -5.06127     0.0741881       2.65340       3.24664       3.43756       3.21905       3.13894       2.64672
  13  10 2128.5190    0.8088  0.6298 10.2131  0.0000  0.0258   0.0257   0.0557    0.1096   0.0000   438.0283       2.20726       12.5586      0.807455     0.0304220      -1.69360       3.57462       4.07847       4.32315       4.18464       3.93601       3.30373
  13  12 2411.7626    1.3949  0.9383 10.9646  0.0000  0.0278   0.0366   0.0671    0.1495   0.0000   438.4541      0.989819       12.0895       5.66218       8.02864      -4.33155       3.53307       4.17902       4.31067       4.29827       4.04578       3.70989
  13  13 2551.7006    1.8815  0.9801 11.4231  0.0000  0.0285   0.0482   0.0703    0.1873   0.0000   438.0294       3.97309       9.36234       1.35290      -2.86743      -4.74574       3.58918       4.25139       4.51796       4.55929       4.02403       3.53924
  13  14 2691.6859    2.5360  0.9630 11.5812  0.0000  0.0262   0.0655   0.0701    0.2510   0.0000   436.3796       4.50580       10.6052       8.05815      -1.84456      -7.41254       3.46863       4.04531       4.33355       4.13390       3.87122       3.43472
  13  15 2832.2278    3.0206  1.0027 12.1117  0.0000  0.0268   0.0784   0.0751    0.2387   0.0000   441.1824       9.34284       16.0116       6.26889     -0.821607     -0.878170       3.52232       4.16684       4.34396       4.36239       4.01607       3.44078
  13  16 2972.6727    3.7121  0.7778 12.8080  0.0000  0.0230   0.1036   0.0597    0.1676   0.0000   438.1922       10.4323       16.1722       3.08762      -4.21023       1.29124       2.93896       3.61670       3.78782       3.71174       3.06115       3.13682
  13  17 3112.5542    3.9394  0.9572 12.9008  0.0002  0.0271   0.0980   0.0675    0.1827   0.0000   441.2314       10.9507       7.85362       11.4918       1.35088    -0.0732282       3.41122       4.16257       4.50923       4.20543       3.92712       3.55721
  13  18 3252.4794    3.5727  1.2588 13.1494  0.0000  0.0349   0.0858   0.0871    0.1521   0.0000   438.7283       15.3705       11.1104       9.88496       2.62011       4.48892       4.30941       5.86947       5.86004       5.90782       5.07454       4.34081
  13  19 3392.5497    3.1284  2.0370 12.3751  0.0000  0.0418   0.0592   0.1148    0.1086   0.0000   444.7506       24.0739       11.9381       10.5194      -4.52594      -1.22117       4.77478       6.41325       6.21908       6.72453       5.51530       5.08627
  13  20 3532.6577    2.7274  2.7482 11.7819  0.0000  0.0484   0.0440   0.1288    0.0975   0.0000   433.3893       18.8360       19.0253       4.03089      -20.2126      -8.44733       6.15468       7.51959       7.72183       7.90641       7.03655       6.11442
  13  21 3673.2643    2.2806  4.0092 11.2246  0.0000  0.0602   0.0309   0.1618    0.0808   0.0000   433.5552       16.2302       6.69936       6.61556       2.86336       2.96785       7.39287       9.36201       9.46684       9.43448       8.51820       7.47526
  13  23 3954.5039    1.5419  7.9216 10.5966  0.0000  0.0989   0.0174   0.2761    0.0641   0.0000   427.8702      0.223802       25.2715      -9.39748      -19.8384      -4.39213       11.8555       14.9797       15.2323       15.2768       14.0447       12.4028
  13  24 4095.7262    1.2850  9.5867 10.3351  0.0000  0.1146   0.0142   0.3458    0.0620   0.0000   418.3681       15.6654       23.2337      -33.0531       18.7812      -25.3804       13.7665       17.1118       18.1893       17.7032       17.0989       14.2060
  13  27 4519.3795    0.7400 15.8947 10.1549 -0.0028  0.2369   0.0090   0.6347    0.0404   0.0000   440.2818       43.1423      -19.6354      -3.06943       23.8665       23.9942       27.2879       34.9523       36.9051       36.0650       32.9977       28.6682
  14   5 1411.7097    0.1179  0.0625 10.1241  0.0000  0.0217   0.0170   0.0330    0.0328   0.0000   435.1659       1.05439       15.5556      -3.51735      -1.39431       1.12118       2.53183       2.38774       2.17600       2.57648       2.89584       2.27660
  14   6 1571.5609    0.1870  0.1276 10.1029  0.0000  0.0168   0.0139   0.0300    0.0356   0.0000   440.0251       1.61935       11.0167       3.65752      -2.54606      -2.48612       1.65194       2.30984       2.56711       2.46285       1.92573       1.74593
  14   7 1723.5115    0.2913  0.2851 10.1192  0.0000  0.0179   0.0142   0.0430    0.0432   0.0000   434.6316       1.60897       15.8127      -2.78623      0.590018      -3.19835       2.01832       2.56359       2.89948       2.71140       2.34073       2.22616
  14   8 1870.8139    0.4433  0.4663 10.0400  0.0000  0.0210   0.0168   0.0596    0.0612   0.0000   436.9250      0.171613       12.3099     -0.711141      -1.61584       9.22091       2.23643       2.77346       2.85809       2.75187       2.91319       2.30331
  14   9 2017.0334    0.6239  0.5567 10.2758  0.0000  0.0219   0.0200   0.0526    0.0768   0.0000   433.2903     -0.675955       16.0325       1.19167      0.945769       4.57928       2.49144       3.00290       3.36478       3.15159       3.00153       2.98591
  14  10 2162.5103    0.8646  0.6706 10.3674  0.0000  0.0222   0.0253   0.0570    0.0984   0.0000   436.4819      -3.59952       9.24031       2.31206      -4.28972       2.10736       2.62195       3.32411       3.41770       3.15863       3.07419       2.81850
  14  11 2305.7415    1.1373  0.8680 10.6767  0.0000  0.0263   0.0294   0.0657    0.1201   0.0000   436.1407       11.6353       18.6075     -0.688823      -10.4766       4.04242       2.95145       3.52795       3.71742       3.59476       3.55146       3.11952
  14  12 2446.6880    1.5559  1.0471 11.1624  0.0000  0.0292   0.0375   0.0727    0.1464   0.0000   440.3582       6.65094       13.4999     -0.216929       4.72200       4.78555       3.80487       4.84947       5.09773       4.92598       4.39237       3.84095
  14  13 2587.3388    2.1053  1.0303 11.5036  0.0000  0.0260   0.0512   0.0773    0.1771   0.0000   438.2776       3.79854       5.62484       4.05253       2.41835      -1.31405       3.01972       3.88834       4.04990       3.84320       3.45728       3.22269
  14  14 2728.2684    2.5493  0.9653 12.1983  0.0000  0.0264   0.0639   0.0708    0.1715   0.0000   437.7402       13.3795       11.2678       3.99367      0.924919      0.330977       3.10023       3.75825       3.96130       3.98531       3.81337       3.45565
  14  15 2869.2737    3.3281  0.9763 12.4081  0.0000  0.0257   0.0856   0.0713    0.2114   0.0000   438.1643       17.2795       6.59250       5.51185       1.38321     0.0902598       3.16185       3.65020       3.78971       3.86510       3.64757       3.22266
  14  16 3010.2659    3.7259  0.9698 13.0119  0.0000  0.0266   0.0942   0.0709    0.1939   0.0000   443.4972       19.3383       4.44480       9.90019       4.63253      -3.65815       3.05961       3.88112       3.95835       4.09447       3.56973       3.33381
  14  17 3150.6674    3.9561  1.1017 12.7262  0.0000  0.0284   0.0945   0.0763    0.2436   0.0000   433.1668       10.6180       15.7752       8.14765      -6.82663      -3.68847       3.13927       4.07608       4.36461       4.24606       3.85740       3.20902
  14  18 3290.9230    3.6259  1.5492 12.7410  0.0000  0.0351   0.0747   0.0862    0.1504   0.0000   440.4122       9.70409       13.3048       10.1596       4.97252      0.711308       4.04674       5.04321       5.39729       5.35050       4.97484       4.54795
  14  19 3431.4650    3.0845  2.2085 12.3201  0.0000  0.0417   0.0539   0.1137    0.1007   0.0000   429.3077       18.6476       27.5301      -8.19737     -0.301479      -7.12490       4.87066       6.11918       6.30671       6.57163       5.90957       5.25638
  14  20 3572.2935    2.5727  2.9885 11.8934  0.0000  0.0499   0.0397   0.1378    0.0865   0.0000   452.9592       12.2589       7.65745       19.0495       8.99396      -5.51469       5.68457       7.23808       7.58452       7.27892       6.75388       6.27749
  14  21 3713.1730    2.0806  4.3440 11.4657  0.0000  0.0639   0.0282   0.1774    0.0666   0.0000   427.3330       14.8581       6.78936       8.51531      -15.4037      -11.7779       7.16568       9.10682       9.51317       9.59807       8.69440       7.66843
  14  22 3854.3946    1.7918  6.4008 10.9215  0.0000  0.0796   0.0205   0.2307    0.0612   0.0000   443.3771       17.2627       17.4930       8.99827       5.34425     -0.891259       9.09132       11.4560       12.2055       11.7347       10.9571       9.85948
  14  23 3995.2932    1.4785  8.2885 10.5743  0.0000  0.0999   0.0160   0.2765    0.0601   0.0000   421.0768       56.6248       41.6402      -1.84511      -16.4680       18.5173       11.1059       14.1331       14.9985       14.6461       13.7375       12.0086
  14  24 4136.5557    1.2425 10.2693 10.4097  0.0000  0.1217   0.0136   0.3462    0.0555   0.0000   472.4095       36.2899       9.55410       3.70252       19.8518      0.582354       13.4613       17.4094       18.2608       18.1226       16.7247       14.9397
  14  26 4419.7422    0.8725 14.9679 10.2332  0.0000  0.1952   0.0096   0.5469    0.0420   0.0000   454.7525       37.4960       19.9967       38.5398       23.8134       13.2494       20.5616       26.9871       27.7594       28.0299       25.4083       22.8673
  15   5 1440.0630    0.1359  0.0729 10.0340  0.0000  0.0301   0.0190   0.0507    0.0332   0.0000   436.2735      0.220248       13.3077      -1.87768       1.05440      -2.10509       6.07592       5.80869       3.34556       4.19948       6.66418       5.82128
  15   6 1601.0096    0.2364  0.1248 10.0197  0.0000  0.0150   0.0162   0.0262    0.0359   0.0000   437.6595       1.11496       12.0796      0.141044      -2.35972      -1.65361       1.30794       1.82189       1.95639       2.10261       1.55740       1.59920
  15   7 1753.7669    0.3336  0.2955 10.0807  0.0000  0.0152   0.0154   0.0475    0.0439   0.0000   440.3899     -0.825966       18.6795      -4.30359     -0.401071      -1.93414       1.75466       2.25875       2.19035       2.25534       2.03968       1.93794
  15   8 1902.3605    0.5022  0.3427 10.1835  0.0000  0.0185   0.0195   0.0367    0.0539   0.0000   436.4621     -0.420132       16.4662      0.854664      -1.65799      -1.71076       1.70628       2.47796       2.30393       2.39181       2.25002       1.81943
  15   9 2049.6516    0.6491  0.5488 10.1861  0.0000  0.0203   0.0203   0.0500    0.0748   0.0000   434.8084      -5.24842       12.3274       1.00263      0.604616       5.53208       2.15817       2.78864       2.88601       2.93013       2.88801       2.64738
  15  10 2195.7807    0.9163  0.7174 10.5410  0.0000  0.0242   0.0254   0.0555    0.0966   0.0000   438.6324      -1.31611       16.1424       10.7938      -1.59135      -2.99903       2.61349       3.34284       3.43778       3.44827       3.33086       3.02465
  15  11 2339.4719    1.2636  0.9026 10.7103  0.0000  0.0237   0.0312   0.0676    0.1274   0.0000   440.9101       8.74275       15.4361       3.53448      -5.34076      -1.95039       2.65314       3.25663       3.39463       3.43215       3.18674       2.97968
  15  12 2481.0206    1.6745  0.8881 11.3317  0.0000  0.0255   0.0419   0.0640    0.1342   0.0000   438.1120       4.61202       15.7132       1.28659      -4.84543       4.78423       2.85020       3.58290       3.85071       3.82800       3.59937       3.20438
  15  13 2622.4116    2.1457  0.9450 11.7212  0.0000  0.0256   0.0513   0.0661    0.1400   0.0000   435.7207       5.27781       11.6453       6.96790      -3.34450       1.18753       2.56249       3.21875       3.46205       3.37661       3.21625       2.83152
  15  14 2764.1523    2.7438  0.9481 12.2363  0.0000  0.0257   0.0662   0.0645    0.1515   0.0000   436.9696       15.2013       15.9466       2.59263       1.14339      -6.89116       2.68145       3.40691       3.52362       3.46072       3.31217       3.03663
  15  15 2905.8348    3.4048  0.8723 12.6823  0.0000  0.0243   0.0871   0.0630    0.1777   0.0000   439.1829       9.30737       17.2594       4.28556       4.79120      -4.86809       2.63526       3.45854       3.45795       3.57745       3.03597       2.87272
  15  16 3047.1896    3.7476  1.0098 13.2463  0.0000  0.0267   0.0933   0.0746    0.1513   0.0000   434.3168       11.9490       9.72776      -2.42892       5.80211      0.496590       3.11401       3.72969       3.92831       3.96312       3.80024       3.39515
  15  17 3188.0752    3.8509  1.2709 13.2309  0.0000  0.0313   0.0892   0.0840    0.1639   0.0000   437.6381       5.88133       13.1802       2.89787     -0.463248       3.10518       3.44800       4.21891       4.48581       4.47579       4.09994       3.81218
  15  18 3328.9545    3.3239  1.7786 12.7257  0.0000  0.0393   0.0669   0.0968    0.1380   0.0000   432.2861       13.7057       11.8617       8.08802       12.4537      -8.02399       4.34304       5.41075       5.69607       5.87663       5.27892       4.76014
  15  19 3470.0380    2.9899  2.2364 12.2416  0.0000  0.0422   0.0518   0.1073    0.1137   0.0000   438.8503       25.2185       14.6473       6.65426      -6.70128      -6.49878       4.55588       5.79778       5.96317       6.19790       5.67153       5.19560
  15  20 3611.3789    2.4678  3.3271 11.7616  0.0000  0.0527   0.0356   0.1423    0.0817   0.0000   427.0446       10.9076       7.60629       1.76429      -8.61680      -2.63310       5.67510       7.32347       7.60324       7.62439       7.07316       6.47159
  15  21 3752.7501    2.0480  5.0703 10.9951  0.0000  0.0658   0.0243   0.1801    0.0741   0.0000   450.6326       13.1199       8.46382      0.164663       8.11107      -3.24406       6.90562       8.66676       9.36725       9.51925       8.94570       7.74378
  15  22 3894.2785    1.6864  6.6678 10.7200  0.0000  0.0802   0.0183   0.2253    0.0615   0.0000   438.7004       4.90126       30.9655      -3.61571      -2.61844       4.32727       8.55565       10.6562       11.4183       11.3026       10.8730       9.66994
  15  23 4035.9981    1.3935  8.6821 10.5619  0.0000  0.1016   0.0148   0.2898    0.0532   0.0000   408.5904      -11.8032      -5.67173       10.8296      -2.44220       17.5962       10.4509       13.4894       14.0876       14.3903       13.1262       11.9458
  15  24 4177.5099    1.1553 10.6589 10.4123  0.0000  0.1262   0.0124   0.3594    0.0485   0.0000   442.6811       41.7854       12.2097      -48.7586       24.2851     -0.113563       12.9902       16.4406       17.6918       17.6532       16.6163       14.9002
  15  25 4319.9130    0.9775 13.8248 10.2442  0.0000  0.1666   0.0104   0.4743    0.0457   0.0000   426.3462       17.2858       24.5977       4.03287      -26.7205       4.41727       16.9399       22.1852       23.4569       23.3002       21.8376       19.5677
  15  26 4461.6596    0.8091 15.6949 10.1800  0.0000  0.2107   0.0086   0.5665    0.0389   0.0000   450.3285       13.0919    -0.0841068      -22.7440       17.5614      -4.74095       21.0652       27.2221       29.7156       29.1898       26.9013       24.3231
  16   5 1467.3156    0.1279  0.0738 10.0432  0.0000  0.0211   0.0123   0.0213    0.0315   0.0000   437.5454      0.481812       17.5161     -0.281873      -3.78057      -1.27052       3.00640       4.27867       4.73579       4.37134       3.97219       3.12590
  16   6 1629.5126    0.2409  0.1861 10.0637  0.0000  0.0150   0.0137   0.0340    0.0361   0.0000   437.2838      0.279831       14.1827       1.86204      -1.77428     -0.525100       1.34135       1.68986       2.10935       2.00178       1.89141       1.94305
  16   8 1933.1740    0.5129  0.3985 10.1236  0.0000  0.0203   0.0183   0.0411    0.0575   0.0000   434.9886     -0.497898       14.1973       2.52118      -3.42690       2.80588       1.70561       2.61757       2.59387       2.83335       2.47837       2.07188
  16   9 2081.5971    0.7269  0.6022 10.2355  0.0000  0.0209   0.0211   0.0503    0.0817   0.0000   442.7740       4.05142       11.0907      -5.24597       2.62343       1.91407       2.03222       2.57894       2.94447       2.76501       2.51573       2.33726
  16  10 2228.3959    0.9947  0.7964 10.3667  0.0000  0.0235   0.0259   0.0597    0.1186   0.0000   436.9221       6.30831       16.0154      -3.97636      -2.52886       2.53879       2.25559       2.77560       2.93785       2.97905       2.87371       2.57828
  16  11 2372.6252    1.3307  0.9847 10.7839  0.0000  0.0255   0.0304   0.0665    0.1366   0.0000   438.8703       5.03169       18.8765       2.61997      0.875580       1.12581       2.55444       3.24096       3.25920       3.39287       3.10734       2.80059
  16  12 2514.8819    1.8487  0.9500 11.4938  0.0000  0.0253   0.0428   0.0644    0.1336   0.0000   436.4555       6.92380       13.8586       3.30492      0.928570       2.03188       2.47027       3.15936       3.24087       3.52169       3.12759       2.84881
  16  13 2656.9812    2.3164  0.9885 12.0326  0.0000  0.0259   0.0545   0.0686    0.1338   0.0000   437.5428      0.750263       12.7276       3.68439     0.0630828       1.82514       2.53721       3.44871       3.48791       3.59567       3.34092       3.07616
  16  14 2799.5954    2.8425  0.9034 12.4519  0.0000  0.0237   0.0683   0.0630    0.1298   0.0000   438.0190       6.58383       14.5194       2.87549       7.58982      -1.47201       2.34670       2.86504       3.00880       3.23709       2.92298       2.63993
  16  15 2941.8858    3.5202  0.8867 12.8592  0.0000  0.0237   0.0860   0.0620    0.1399   0.0000   437.1152       10.5456       18.4914     -0.494075      -3.94107     -0.819037       2.58079       2.92413       2.99624       3.19696       2.87635       2.74347
  16  16 3083.5294    3.9438  0.9587 13.0825  0.0000  0.0243   0.0955   0.0688    0.1641   0.0000   441.8564       9.79243       10.2490       2.87064     0.0703585       1.49091       2.39966       2.91286       2.98927       3.18616       2.95927       2.68782
  16  17 3225.0500    3.8199  1.2263 12.8611  0.0000  0.0299   0.0845   0.0767    0.1968   0.0000   432.6851       17.3799       14.8628      -4.50215      -2.31462       5.56382       2.97338       3.70669       4.25378       4.19761       3.89532       3.41715
  16  18 3366.4292    3.3313  1.6817 12.7699  0.0000  0.0366   0.0650   0.0939    0.1357   0.0000   444.0365       12.6454       14.8644       9.01072      -8.58194     -0.110387       3.63079       4.60602       5.12521       5.07949       4.88572       4.24039
  16  19 3508.0611    2.7674  2.7557 11.8203  0.0002  0.0459   0.0414   0.1200    0.1143   0.0000   435.9292       16.7373       14.4236       19.3593       7.71182       4.72061       4.85952       6.24083       6.69113       6.78152       6.20990       5.83825
  16  20 3649.9115    2.2646  3.7753 11.5831  0.0000  0.0569   0.0306   0.1468    0.0772   0.0000   441.2343       19.5720       10.5870       23.8327      -3.98845       7.15658       5.52285       7.15579       7.41311       7.72992       7.18467       6.50766
  16  21 3791.6405    1.9592  5.4901 10.9046  0.0000  0.0688   0.0222   0.1847    0.0721   0.0000   436.2494       21.4649       16.7751      -12.2503      -3.66752     -0.995149       6.90786       8.61753       9.11707       9.03467       8.65242       8.07473
  16  22 3933.8270    1.5822  7.1376 10.7355  0.0000  0.0856   0.0170   0.2349    0.0564   0.0000   451.5543       8.38692       9.02305       14.5071      -7.75032       6.72870       8.43419       10.8334       11.4881       11.5858       11.2762       10.0624
  16  23 4075.7350    1.3340  9.1597 10.4433  0.0000  0.1031   0.0135   0.2884    0.0536   0.0000   446.1211       7.64430       21.0195       22.0577      -4.98203      -14.4062       10.4125       13.4765       14.2303       14.5885       13.8640       12.3905
  16  24 4217.9601    1.1179 11.8023 10.3782  0.0000  0.1322   0.0114   0.3887    0.0458   0.0000   422.6981       36.0231       9.99574       2.81489      -2.60045       1.89411       13.0030       16.8741       17.7037       18.1048       17.1002       15.4470
  16  25 4360.1004    0.9072 13.7434 10.3024  0.0000  0.1716   0.0097   0.4801    0.0414   0.0000   447.3472       8.82496       57.0336       12.4037      -18.6722       6.04401       16.2879       21.5881       22.8869       23.1525       21.5602       19.6648
  16  26 4502.5572    0.7684 17.0963 10.1515  0.0000  0.2169   0.0075   0.5999    0.0355   0.0000   448.4231       36.2858       26.4763      -48.0918      -10.5574      0.922114       20.7980       26.9429       28.7403       28.5854       27.8175       25.0056
  16  27 4644.8322    0.6105 19.9065 10.1256  0.0007  0.2936   0.0067   0.7769    0.0300   0.0000   368.9372       14.7271       48.4910      -2.55026       6.10316       4.05874       28.1283       35.9406       38.4434       38.2741       37.0370       33.5096
  17   6 1657.0577    0.2653  0.2012 10.0291  0.0000  0.0133   0.0135   0.0308    0.0360   0.0000   438.2908      -2.16073       14.7992       1.78318      0.209556      -1.47176       1.42637       1.58991       1.51291       1.55961       1.65986       1.60112
  17   7 1811.9754    0.4057  0.2971 10.0386  0.0000  0.0170   0.0159   0.0315    0.0450   0.0000   436.4011     -0.818633       15.9905       2.23979       1.57395       1.99734       1.58798       1.93586       2.30083       2.26650       2.40001       1.78392
  17   8 1963.3175    0.5473  0.4855 10.1675  0.0000  0.0191   0.0174   0.0453    0.0591   0.0000   436.6529      -2.47459       17.3382       6.01960      -3.74007      0.643244       1.73352       2.26386       2.31801       2.51154       2.13821       2.16446
  17   9 2112.9544    0.7798  0.5912 10.2687  0.0000  0.0219   0.0215   0.0446    0.0786   0.0000   443.7573      -3.03552       14.2546       4.48575     -0.470130       1.08615       2.29771       3.15822       3.23107       3.14367       2.84728       2.71179
  17  10 2260.3452    1.1124  0.8106 10.4018  0.0000  0.0231   0.0269   0.0564    0.1224   0.0000   437.9527      0.580177       6.23671     -0.786202      -3.77580       2.50091       2.20379       2.72780       2.95434       3.06037       2.87556       2.75663
  17  11 2405.0208    1.4445  0.9808 11.1387  0.0000  0.0250   0.0331   0.0639    0.1219   0.0000   435.4743       1.61420       9.37201      -1.75552     -0.107877      -3.85419       2.53315       3.26115       3.43674       3.32677       3.12099       2.90805
  17  12 2548.0947    1.9644  0.9774 11.5118  0.0000  0.0252   0.0435   0.0609    0.1363   0.0000   441.8114       4.00042       13.2316       5.65288      -3.05119       2.92724       2.35972       3.04899       3.07141       3.17175       2.94912       2.87391
  17  13 2691.0909    2.3355  0.8908 12.1920  0.0000  0.0231   0.0548   0.0618    0.1185   0.0000   436.3963       5.09294       15.2829       4.48219      0.628536       1.30721       2.12653       2.67491       2.87535       2.92215       2.80871       2.61092
  17  14 2834.3863    3.1569  0.9691 12.2694  0.0000  0.0245   0.0697   0.0578    0.1566   0.0000   437.6601       9.90858       13.5697       8.36336     -0.225821     0.0389493       2.55168       3.32447       3.37333       3.51997       3.09316       2.87146
  17  15 2977.2997    3.7809  0.8881 12.6732  0.0000  0.0227   0.0843   0.0534    0.1511   0.0000   440.6852       7.24721       7.19634       11.3810      -1.73480      -3.69906       2.26347       2.93944       3.14900       3.27795       3.02951       2.82520
  17  16 3119.5062    3.8475  0.9629 13.1815  0.0000  0.0239   0.0903   0.0638    0.1397   0.0000   440.2708       3.33416       11.0172       3.20115      -2.78346     -0.717486       2.33113       2.81679       2.80411       2.92337       2.80159       2.71773
  17  17 3261.5539    3.7164  1.3509 12.8647  0.0000  0.0295   0.0757   0.0818    0.1680   0.0000   439.9812       10.5518       12.1221       5.10263      0.952488      -1.68449       2.83550       3.52864       3.58676       3.68091       3.66836       3.18644
  17  18 3403.5043    3.1779  2.2049 11.9864  0.0000  0.0386   0.0528   0.1007    0.1619   0.0000   433.3167       6.10747       13.8748       8.25830      -3.45500       3.45722       3.67311       4.73797       4.72718       5.08877       4.69814       4.50107
  17  19 3545.5994    2.7104  3.1320 11.6284  0.0000  0.0478   0.0382   0.1275    0.1140   0.0000   434.4551       22.0430       16.4797       6.54042      -11.4811      -3.71752       4.45402       5.77814       5.89184       6.14887       5.74363       5.52044
  17  20 3687.9501    2.2321  4.2017 11.3601  0.0000  0.0583   0.0279   0.1515    0.0796   0.0000   445.9388       27.6978       7.77468       6.71918      -13.5105       7.46873       5.56842       7.04882       7.57428       7.56084       7.35865       6.79107
  17  21 3830.0971    1.8613  5.9492 10.7662  0.0000  0.0706   0.0196   0.1904    0.0679   0.0000   443.1876       14.9012       2.73560      -7.67536      -4.45924       19.4749       6.82592       8.85044       9.30640       9.50565       8.92540       8.14812
  17  22 3972.5410    1.5289  7.8395 10.6150  0.0000  0.0879   0.0151   0.2445    0.0536   0.0000   441.4404       1.15916       8.93688       1.51318      -4.85716      -4.14999       8.28056       10.7382       11.3373       11.6109       10.8183       10.0553
  17  23 4115.1557    1.2771 10.3167 10.4191  0.0000  0.1105   0.0122   0.3166    0.0480   0.0000   411.9003       13.6376       27.2249       18.3285      -14.3224      -4.06488       10.2968       13.2614       14.1795       14.4202       13.7980       12.5314
  17  25 4400.2156    0.8655 15.2351 10.2745  0.0000  0.1830   0.0086   0.5138    0.0378   0.0000   414.6707       56.5756       35.7730       1.23575      -31.7708      -5.87190       16.4667       21.2273       22.6840       23.1806       21.9788       19.9542
  17  26 4542.8083    0.7149 17.0632 10.2029  0.0006  0.2276   0.0073   0.6083    0.0328   0.0000   447.2207       30.7518      -11.1381       6.09624       13.7311       15.6381       19.9577       26.0673       28.4394       28.7678       27.2391       24.9180
  18   4 1341.5337    0.0920  0.0567 10.1598  0.0000  0.0208   0.0131   0.0233    0.0285   0.0000   432.8016      -2.08679       25.0119      -4.69875      -3.58454      -13.4395       2.66523       3.30235       3.28925       2.89899       4.02476       2.96618
  18   6 1683.6595    0.2800  0.2196 10.0396  0.0000  0.0146   0.0131   0.0301    0.0362   0.0000   439.6674      -1.68043       17.0018      0.483825      -3.63887       4.76664       1.21355       1.75669       1.97677       2.02843       1.88413       1.82189
  18   7 1839.9801    0.3890  0.4006 10.1252  0.0000  0.0190   0.0140   0.0472    0.0464   0.0000   438.6970      0.377666       16.9122      0.524189      0.655645      0.474715       1.75662       2.38563       2.42644       2.48231       2.37316       2.10995
  18   8 1992.8299    0.6041  0.4969 10.3052  0.0000  0.0181   0.0189   0.0477    0.0628   0.0000   437.8365      -1.45717       12.6909      -3.12092      -3.14567      0.196039       1.64109       1.99476       2.06058       2.15031       1.99703       1.97730
  18   9 2143.6902    0.8372  0.7543 10.2848  0.0000  0.0420   0.0209   0.0540    0.0899   0.0000   437.4661      -2.27156       10.5115       3.04124      -2.25822      -3.02230       6.16950       8.49767       8.68341       8.23473       7.45087       5.62761
  18  10 2291.6626    1.1740  0.8053 10.5860  0.0000  0.0215   0.0277   0.0544    0.1167   0.0000   439.6192      0.830650       13.4151       3.55022      -6.73831      -7.35808       1.86015       2.40201       2.48508       2.58732       2.62509       2.34985
  18  11 2436.8760    1.4994  1.1073 11.2227  0.0000  0.0276   0.0326   0.0693    0.1351   0.0000   436.5167     -0.383561       11.6205      -3.30428      -2.66697       1.55462       2.51085       3.27619       3.42317       3.52123       3.25687       3.06204
  18  12 2580.8396    2.0921  0.9909 11.4543  0.0000  0.0236   0.0439   0.0594    0.1463   0.0000   439.8284       8.45879       11.0345       2.67367      -4.41158     -0.686538       2.23064       2.70092       2.93156       3.10408       3.01463       2.75579
  18  13 2724.7670    2.6022  0.9855 12.0765  0.0000  0.0235   0.0557   0.0619    0.1324   0.0000   437.5246       4.67108       11.3766      -3.40745      -4.18802      -2.56041       2.17308       2.53730       2.95170       2.91042       2.83622       2.59769
  18  14 2868.7327    3.2387  0.9052 12.5406  0.0000  0.0216   0.0725   0.0593    0.1371   0.0000   437.3026       5.99333       9.84496       2.31798       5.38999      -3.99350       2.03864       2.52059       2.62667       2.74493       2.57095       2.39988
  18  15 3012.2708    3.7982  0.9801 12.6663  0.0000  0.0232   0.0805   0.0610    0.1540   0.0000   434.9787       9.16663       13.1673       3.83440       1.32048       4.44324       2.23310       2.90526       3.09932       3.18890       2.97668       2.70720
  18  16 3154.9663    3.9396  1.1152 13.1678  0.0000  0.0260   0.0831   0.0673    0.1411   0.0000   439.5062       5.86812       13.2865       3.95040      -2.51271     -0.376081       2.36910       2.94860       3.33000       3.29456       3.06419       2.92264
  18  17 3297.4699    3.6332  1.4277 13.0417  0.0000  0.0303   0.0708   0.0785    0.1235   0.0000   438.0741       9.41842       11.5096       3.79511      -3.76878       4.89900       2.80944       3.54016       3.83892       3.98429       3.76466       3.48274
  18  18 3440.0796    2.9835  2.2537 12.4052  0.0000  0.0396   0.0483   0.1068    0.1021   0.0000   437.8182       17.8262       14.5169      -3.66506       8.60540      -1.47707       3.41408       4.32344       4.53559       4.68583       4.44669       4.28341
  18  19 3582.7147    2.6576  3.5057 11.2961  0.0000  0.0483   0.0332   0.1260    0.1165   0.0000   434.6130       22.8229       16.1725       5.47025      -1.73589       6.38603       4.29299       5.56293       5.92163       6.14376       5.84998       5.43184
  18  20 3725.5326    2.1158  4.6390 11.2092  0.0000  0.0602   0.0244   0.1594    0.0727   0.0000   431.0729       11.5372       12.4154       8.20239     -0.555351      -10.2857       5.39985       7.10443       7.34174       7.55645       7.20309       6.61068
  18  21 3868.2848    1.7526  6.6614 10.6943  0.0000  0.0746   0.0172   0.2076    0.0608   0.0000   444.0142       7.23501       17.6463       16.8392      -7.54827      -4.47197       6.61386       8.60056       9.02919       9.51076       8.98050       8.35433
  18  22 4011.0314    1.4839  8.7094 10.3419  0.0000  0.0893   0.0132   0.2535    0.0556   0.0000   433.4920       17.7190       20.4898       12.9343      -1.41726      -9.76894       7.92449       10.0328       10.8146       11.2978       10.7491       9.90753
  18  23 4153.8540    1.1992 10.8387 10.4358  0.0000  0.1151   0.0111   0.3296    0.0434   0.0000   428.1953       21.7279       14.0953      0.925421      -17.9550       3.25652       10.0828       12.8409       13.5958       14.1019       13.7441       12.7530
  18  24 4296.9536    1.0135 13.5130 10.2584  0.0004  0.1511   0.0092   0.4149    0.0420   0.0000   458.7516       24.0523       11.9043       18.5289       33.4096      -7.42634       12.7307       16.6836       17.7727       18.4390       17.4638       16.2835
  18  25 4439.9726    0.8129 15.7582 10.2633  0.0000  0.1915   0.0077   0.5317    0.0348   0.0000   438.7713       29.3673       17.4403       47.2934       9.49835       1.55307       16.3856       21.0457       22.9185       23.2577       22.5696       20.5754
  19   4 1364.3265    0.1076  0.0619 10.0801  0.0000  0.0148   0.0118   0.0221    0.0281   0.0000   438.1088      -1.29033       20.9092      -1.58547      -5.28015       1.20448       1.29438       1.35574       2.00027       1.42429       1.73716       1.51157
  19   5 1543.0592    0.1647  0.1294 10.0579  0.0000  0.0138   0.0111   0.0288    0.0306   0.0000   439.0534      0.188665       19.3486      -2.88078      -3.80190      0.867763       1.22530       1.62088       1.87302       1.79471       1.57721       1.53967
  19   7 1867.3000    0.4262  0.4217 10.0611  0.0000  0.0187   0.0141   0.0421    0.0499   0.0000   439.9366      -2.45997       13.0640      0.968998      0.781887       3.24802       1.50993       2.08264       2.22507       2.33458       2.03728       1.95550
  19   8 2021.7776    0.6395  0.4697 10.2678  0.0000  0.0181   0.0197   0.0416    0.0600   0.0000   439.5904     0.0422514       11.4780      -2.22847     -0.596470     -0.367870       1.35140       1.84466       1.90540       1.99097       2.01099       1.81179
  19   9 2173.7649    0.9042  0.7862 10.2616  0.0000  0.0208   0.0215   0.0553    0.0920   0.0000   438.2728     -0.494319       7.15419     -0.605203     -0.163881      0.418910       1.84755       2.21135       2.30478       2.42964       2.31495       2.07813
  19  10 2322.3499    1.2209  0.8912 10.6510  0.0000  0.0227   0.0269   0.0559    0.1127   0.0000   433.7197       1.22559       10.3501     -0.331030       2.37556       2.05370       1.86872       2.40248       2.40606       2.70288       2.48816       2.45685
  19  11 2468.1993    1.6565  0.9970 11.1538  0.0000  0.0233   0.0350   0.0617    0.1274   0.0000   433.1287       6.13346       13.9424      0.782609      -1.83805      -2.94593       2.00478       2.63216       2.86000       2.98834       2.81471       2.53737
  19  12 2613.0962    2.1439  1.0354 11.6388  0.0000  0.0243   0.0449   0.0596    0.1428   0.0000   438.4723       5.15137       13.5513       3.84719      -4.19906      -4.04517       2.07537       2.57034       2.95824       3.07997       2.74369       2.65045
  19  13 2757.9878    2.8229  0.9870 12.1099  0.0000  0.0225   0.0585   0.0576    0.1413   0.0000   441.1735       4.70240       14.9106      -2.72512      -2.29340       2.59995       1.95858       2.44633       2.63185       2.82254       2.66627       2.48629
  19  14 2902.6114    3.5830  0.8419 12.7288 -0.0003  0.0211   0.0785   0.0523    0.1260   0.0000   436.4550       5.38611       14.4097       3.21073     0.0510073     -0.741553       1.85397       2.44487       2.58946       2.52217       2.53228       2.55010
  19  15 3046.6436    3.8156  0.9645 13.0882  0.0000  0.0225   0.0816   0.0596    0.1217   0.0000   438.7380       11.7134       17.2677       2.42514      -2.29329      0.316798       1.94298       2.43194       2.63446       2.74988       2.60353       2.39700
  19  16 3189.9824    3.7751  1.2961 12.9949  0.0000  0.0277   0.0719   0.0727    0.1233   0.0000   437.3237       8.73505       11.4224       7.40248      -2.96800      -2.66959       2.50819       3.19174       3.55947       3.57251       3.38674       3.16227
  19  17 3333.0535    3.4602  1.7176 12.5636 -0.0026  0.0313   0.0569   0.0855    0.1013   0.0000   441.2081       9.42825       13.6176      -5.60236      -11.1373      0.535165       2.62652       3.33636       3.61633       3.67426       3.46492       3.41300
  19  18 3476.1512    2.9324  2.6380 11.9437  0.0000  0.0404   0.0414   0.1111    0.0988   0.0000   436.7810       24.0092       9.20522       9.06633      -2.59101       1.69587       3.50696       4.50275       4.70157       5.02799       4.98773       4.47003
  19  19 3619.5107    2.4434  3.6766 11.3125 -0.0001  0.0491   0.0297   0.1314    0.0930   0.0000   426.9918       21.2079       2.08557      -1.66049      -5.16405       5.57927       4.30363       5.56178       6.07556       6.23016       5.99681       5.69388
  19  20 3762.7267    2.0624  5.4616 10.7042  0.0000  0.0618   0.0206   0.1668    0.0767   0.0000   441.7087       16.5570       17.5727       7.74020       4.11756      -9.00483       5.16928       6.64496       7.12802       7.12128       6.98792       6.60938
  19  21 3905.8650    1.6909  6.8834 10.6097 -0.0005  0.0764   0.0161   0.2054    0.0591   0.0000   439.5081       13.8358       12.6389       11.1475       1.39188       12.1451       6.11554       8.10227       8.67950       8.96439       8.54793       7.92840
  19  22 4049.3175    1.4081  9.7720 10.2578  0.0000  0.0971   0.0120   0.2740    0.0519   0.0000   443.6100       27.7038       6.05874       26.0265       6.93530       18.0555       8.18593       10.6333       11.4980       11.7187       11.2670       10.5074
  19  23 4192.6124    1.1554 11.5747 10.3596 -0.0008  0.1227   0.0103   0.3395    0.0415   0.0000   431.4314       3.36230       30.9122      -18.8365       7.70960      -32.2482       10.0045       13.2493       14.4449       14.8277       14.3987       13.2750
  19  24 4335.8911    0.9557 14.1505 10.2624  0.0000  0.1548   0.0084   0.4411    0.0382   0.0000   423.0127       43.2738      -5.44924      -1.50032     -0.836363      -4.98374       12.4274       16.4255       17.5469       18.2431       17.2397       16.3260
  19  25 4479.0895    0.7884 16.1431 10.2078  0.0017  0.1941   0.0072   0.5226    0.0326   0.0000   417.2054       1.86592       26.0925       7.17757       9.06988      -2.23235       15.4237       20.3831       22.1216       22.5210       21.4391       20.1179
  20   4 1386.4728    0.1089  0.0834 10.1260  0.0000  0.0246   0.0110   0.0235    0.0278   0.0000   439.6199       3.12601       22.2083      0.143314       1.17184       2.28792       2.91663       4.79726       4.51110       6.02346       5.41903       4.17549
  20   5 1566.5433    0.1890  0.1470 10.0265  0.0000  0.0199   0.0110   0.0255    0.0302   0.0000   438.7967       1.42082       15.0672     -0.484626      -2.55968       2.78512       1.55098       2.02462       2.13467       3.06112       3.74090       2.51717
  20   6 1734.2027    0.3457  0.2440 10.1298  0.0000  0.0141   0.0143   0.0292    0.0372   0.0000   440.2785      -1.95104       15.2419       1.08438      -4.27946      -1.34944       1.28763       1.76621       2.08582       2.28808       2.13166       1.72145
  20   7 1893.9057    0.5110  0.3986 10.0059  0.0000  0.0170   0.0163   0.0369    0.0524   0.0000   437.9590      -2.83959       15.3337     -0.816531      -2.91914       2.21876       1.69791       2.28237       2.28665       2.49254       2.27005       2.07313
  20   8 2050.0598    0.6955  0.5535 10.3611  0.0000  0.0177   0.0191   0.0455    0.0639   0.0000   435.0422      0.621410       11.4031      0.298957      -3.73182      -2.57752       1.39600       1.89591       2.01705       2.19077       2.08503       1.81778
  20   9 2203.1604    0.9721  0.7333 10.5191  0.0000  0.0202   0.0229   0.0487    0.0899   0.0000   440.9914       1.60494       15.9004       1.01529      -3.50376       3.14229       1.58826       2.11199       2.14783       2.30821       2.24419       2.16402
  20  10 2352.3860    1.2808  1.0285 10.9153  0.0000  0.0235   0.0267   0.0630    0.1087   0.0000   438.4475       1.94264       11.5265       2.73400      -1.60590      0.198104       1.89501       2.49210       2.70968       2.76268       2.65528       2.41137
  20  11 2498.9600    1.7881  1.0470 11.4495  0.0000  0.0251   0.0366   0.0646    0.1268   0.0000   439.7383       2.87356       12.2354       4.97802     -0.449817       2.53477       2.37106       3.18365       3.44743       3.50463       3.52706       2.99869
  20  12 2644.8493    2.2367  1.0584 11.9605  0.0000  0.0249   0.0462   0.0636    0.1369   0.0000   439.3950       6.25276       14.5818      -6.11318      -1.25575      0.249889       2.03999       2.69661       2.77213       2.96560       2.84356       2.69759
  20  13 2790.7569    2.9078  0.8941 12.4962  0.0000  0.0211   0.0629   0.0555    0.1161   0.0000   440.9962       5.25139       11.0262       2.57760     -0.326454       2.33108       1.87163       2.43235       2.50889       2.64377       2.53003       2.34714
  20  14 2936.0136    3.3773  1.0102 12.7331  0.0000  0.0224   0.0686   0.0592    0.1301   0.0000   439.6959       8.71328       14.7560       3.15036      0.389275      -1.38305       1.90322       2.37656       2.61427       2.69023       2.59475       2.29820
  20  15 3080.5282    3.9527  0.9364 13.1249  0.0000  0.0226   0.0824   0.0552    0.1218   0.0000   440.5641       8.97116       13.7845       2.54155      0.374380      -2.14859       2.07222       2.68335       2.96700       3.06053       2.91799       2.77870
  20  16 3224.5526    3.8670  1.2337 13.1365 -0.0030  0.0255   0.0758   0.0711    0.1427   0.0000   435.9010       11.4688       14.7674       5.79768      0.305070      0.443652       2.16238       2.72646       2.78136       2.98790       2.82191       2.70334
  20  17 3368.0984    3.3001  1.9163 12.5336  0.0036  0.0336   0.0504   0.0884    0.0855   0.0000   439.8732       11.5781       10.8801       1.25108       1.99830      -1.59663       2.83005       3.72806       4.05373       4.10334       3.98615       3.69031
  20  18 3511.9629    2.7600  2.6176 12.1218  0.0000  0.0397   0.0390   0.1107    0.0843   0.0000   436.1282       3.59705       14.0202       12.7657      -7.01705       4.14327       3.24411       4.26510       4.61270       4.71080       4.55612       4.22123
  20  19 3655.8009    2.3324  4.0506 11.4113  0.0000  0.0515   0.0263   0.1399    0.0742   0.0000   431.5452       9.84880       8.88977       5.98204      -4.34545      -3.04644       4.07570       5.29355       5.74378       5.94726       5.77550       5.37366
  20  20 3799.5226    1.9313  5.6654 10.9272  0.0000  0.0637   0.0191   0.1746    0.0606   0.0000   433.8253       13.5255       12.7359       17.4408      -4.13878       5.67161       5.11433       6.76363       7.15140       7.57451       7.35175       7.06581
  20  21 3943.0623    1.6005  7.5784 10.6805  0.0000  0.0796   0.0145   0.2214    0.0496   0.0000   429.8348       15.0955       22.3047       9.89495      -15.8597      -10.0518       6.31932       8.22339       8.88855       9.35077       8.93907       8.43044
  20  22 4087.0111    1.3361 10.0344 10.3822  0.0000  0.0996   0.0111   0.2820    0.0451   0.0000   444.4758       8.89213       29.6702       20.2500      -4.90383      0.164463       7.92431       10.2783       11.0717       11.5571       11.3111       10.3619
  20  24 4374.4717    0.9265 14.7376 10.2902  0.0019  0.1607   0.0078   0.4457    0.0349   0.0000   448.0109       31.5251       33.9532      -7.28226      -17.9275       7.83373       12.2238       16.0731       17.6834       18.0396       17.5991       16.4360
  20  25 4518.1063    0.7432 16.9605 10.2321  0.0003  0.2053   0.0067   0.5518    0.0306   0.0000   406.9053       7.12216       61.1934       2.35810       9.17989       19.7484       15.5688       20.6863       22.4966       23.2219       22.6761       21.0246
  20  26 4662.1573    0.5905 18.7806 10.1209  0.0000  0.2537   0.0059   0.6675    0.0272   0.0000   448.5959       32.8593       22.5372       95.1408       4.65699      -36.1247       19.4662       25.6399       27.7122       28.7354       27.8287       25.9565
  21   6 1758.2350    0.3605  0.2852 10.0424  0.0000  0.0151   0.0135   0.0308    0.0382   0.0000   441.1337     -0.567977       15.1105      0.316675      -1.73403       1.41957       1.22609       1.48903       1.63101       1.79574       1.67822       1.66037
  21   7 1919.8023    0.5124  0.4618 10.1274  0.0000  0.0176   0.0151   0.0394    0.0515   0.0000   436.0951      -1.98695       18.1627      0.153033      -4.06921       1.96030       1.33946       1.82953       1.86762       1.93791       1.95421       1.73259
  21   8 2077.7085    0.7357  0.6355 10.2527  0.0000  0.0177   0.0183   0.0474    0.0692   0.0000   436.7181       4.92062       15.3843      -1.16129      -3.92347       1.41656       1.39835       1.82406       1.91949       2.13770       2.10339       1.94863
  21   9 2231.8816    1.0265  0.8072 10.6289  0.0000  0.0205   0.0237   0.0558    0.0930   0.0000   440.8098     -0.701141       12.3708      0.174258      -2.30292      -3.61512       1.60236       2.06311       2.13763       2.31267       2.36450       2.13661
  21  10 2381.9617    1.4162  0.8932 10.8316  0.0000  0.0203   0.0297   0.0549    0.1161   0.0000   436.6157       4.33199       11.5428       1.03672      -3.92658       1.83099       1.49611       1.96804       2.07461       2.15477       2.22022       1.96556
  21  11 2529.3140    1.8364  1.0061 11.7459  0.0000  0.0227   0.0374   0.0615    0.1033   0.0000   438.8857       5.49149       14.0866      -4.03751       2.52420       2.77729       1.70879       2.19476       2.34423       2.56043       2.48099       2.30464
  21  12 2676.2346    2.4548  0.9867 11.6867  0.0000  0.0227   0.0484   0.0569    0.1558   0.0000   436.2515       3.13692       13.6352     -0.787165    -0.0573116      -5.97560       2.08842       2.80525       2.99868       3.04763       2.83554       2.65766
  21  13 2823.0160    3.0017  0.8855 12.3023  0.0000  0.0204   0.0619   0.0505    0.1381   0.0000   438.2528       4.91919       14.3589       1.33728      0.635476      -3.16209       1.60056       2.00015       2.20223       2.37616       2.22386       2.07824
  21  14 2969.0037    3.6344  0.8756 12.8210  0.0000  0.0199   0.0753   0.0507    0.1167   0.0000   439.9015       4.37045       11.1054       4.10556     -0.685759      -1.53288       1.58053       1.99737       2.12658       2.17629       2.08084       2.18814
  21  15 3114.0203    3.9310  1.1429 12.9896  0.0000  0.0231   0.0749   0.0657    0.1353   0.0000   439.8456       5.07175       7.58030       4.20799      -1.26943    -0.0205192       1.82454       2.31535       2.63391       2.82167       2.78328       2.60371
  21  16 3258.5992    3.7547  1.4792 12.6104  0.0000  0.0278   0.0619   0.0703    0.1246   0.0000   441.0814       5.02111       9.22862       2.52154       1.44907       2.16306       2.17016       2.84136       3.01662       3.22701       3.08171       2.87037
  21  17 3402.8796    3.2047  2.0753 12.4742 -0.0005  0.0340   0.0463   0.0907    0.0779   0.0000   437.0938       13.9933       13.6159      -3.95117      -5.58709       4.25300       2.49206       3.35960       3.48343       3.74111       3.50438       3.36828
  21  18 3547.3379    2.6996  2.9159 11.9812  0.0000  0.0409   0.0339   0.1112    0.0693   0.0000   437.6828       19.9590       21.2416      -4.39616      -7.54332       1.39279       3.16711       3.92759       4.25206       4.41094       4.46632       4.22341
  21  19 3691.6261    2.2593  4.2283 11.3543  0.0000  0.0515   0.0247   0.1408    0.0676   0.0000   446.1460       19.1092       11.7033       7.27858       10.7980       5.32463       3.88596       5.04869       5.38206       5.72938       5.46903       5.44386
  21  20 3835.8976    1.8471  6.2811 10.6380  0.0000  0.0658   0.0165   0.1763    0.0604   0.0000   441.5518       6.27673       23.4505       8.57085       14.8435      -7.73213       5.08056       6.59066       7.10359       7.29005       7.19651       6.94972
  21  21 3980.0118    1.5546  8.1274 10.5526  0.0000  0.0819   0.0133   0.2245    0.0483   0.0000   444.2048       31.3162       18.8094       14.9325      -6.38470      -3.31691       6.20955       8.01328       8.63685       9.06077       8.66904       8.33558
  21  22 4124.1238    1.2765 10.8879 10.3821  0.0004  0.1064   0.0102   0.2967    0.0411   0.0000   440.0775       15.5190       30.4165       6.31361      0.604694       10.5232       7.92669       10.4424       11.2956       11.7310       11.3422       10.8274
  21  23 4268.3066    1.0406 13.0094 10.3837  0.0000  0.1360   0.0086   0.3825    0.0356   0.0000   428.5759       22.5538       15.1829      -3.51464       12.4056      -10.4916       10.0816       13.3309       14.3612       14.9163       14.7882       13.7310
  22   6 1781.5079    0.3709  0.3459 10.1157  0.0000  0.0161   0.0125   0.0330    0.0390   0.0000   440.2484     -0.331320       19.2452       1.78013      -3.89663      0.985572       1.10899       1.47702       1.52437       1.58654       1.56990       1.46082
  22   7 1945.0375    0.5521  0.5483 10.1553  0.0000  0.0176   0.0149   0.0450    0.0561   0.0000   438.2329      0.404088       15.6463      -1.52940     -0.823736     -0.156972       1.27137       1.57360       1.64253       1.84156       1.76976       1.65265
  22   8 2104.7500    0.7756  0.7082 10.3284  0.0000  0.0194   0.0183   0.0472    0.0717   0.0000   437.4888      -3.20179       12.9640       1.21479      -1.00523      0.782992       1.48995       1.96472       2.08098       2.26575       2.12911       2.19979
  22   9 2260.0403    1.0683  0.8098 10.8296  0.0000  0.0205   0.0234   0.0525    0.0872   0.0000   439.1277       3.09398       14.1876       3.38097      -3.10821      -3.38940       1.48968       1.90776       2.01921       2.13953       2.02648       2.00397
  22  10 2410.8653    1.4776  0.9872 11.0848  0.0000  0.0225   0.0297   0.0579    0.1201   0.0000   439.4067      0.251508       17.0438     -0.150740      -1.54346      -3.79292       1.61714       2.06168       2.34416       2.41433       2.40233       2.25580
  22  11 2559.2350    1.9481  1.0597 11.5283  0.0000  0.0228   0.0370   0.0574    0.1229   0.0000   437.4068       3.59526       12.3481      0.926445      -2.81630      -2.11985       1.68729       2.14523       2.47045       2.54799       2.38218       2.27089
  22  12 2707.1268    2.6670  0.9483 12.2705  0.0000  0.0219   0.0532   0.0536    0.1200   0.0000   437.9018       2.72908       10.9956       2.08004      -5.29406     0.0655423       1.72560       2.33232       2.47938       2.65868       2.35302       2.25694
  22  13 2854.7873    3.3138  0.7973 12.8428  0.0000  0.0188   0.0708   0.0493    0.1030   0.0000   437.9984       10.6261       12.2921       1.87905      0.664224       3.65676       1.42435       1.76476       1.97174       2.16770       2.03277       1.94403
  22  14 3001.4817    3.7275  0.9857 13.0749  0.0000  0.0212   0.0744   0.0551    0.1144   0.0000   436.7321       5.81766       13.1136       3.77765       2.29441       2.41775       1.64292       1.97102       2.15576       2.42780       2.32235       2.25075
  22  15 3147.1005    3.7290  1.2087 13.3133  0.0000  0.0254   0.0709   0.0668    0.1185   0.0000   441.7002       9.57075       14.5008     -0.502492       1.17551     -0.309719       1.97008       2.50941       2.72459       2.82339       2.77623       2.59405
  22  16 3292.3514    3.6440  1.6163 12.7359  0.0005  0.0285   0.0572   0.0753    0.1054   0.0000   438.9510       13.8869       15.4472       2.52004     -0.575403     -0.754977       2.05874       2.65218       2.92995       2.99329       3.00013       2.92859
  22  17 3437.3610    3.0725  2.1355 12.2786  0.0003  0.0325   0.0422   0.0906    0.0778   0.0000   431.1857       11.7144       17.1742     -0.127760      -4.73105    -0.0187512       2.37325       3.10050       3.29668       3.55777       3.27944       3.28925
  22  18 3582.2592    2.5393  3.3380 11.8292  0.0000  0.0445   0.0293   0.1169    0.0605   0.0000   443.1606       17.8369       16.9317       8.22242       6.36755       3.01028       3.21879       4.35751       4.55421       4.82398       4.70684       4.44919
  22  19 3727.0035    2.0929  4.7179 11.3004  0.0000  0.0537   0.0212   0.1489    0.0547   0.0000   438.7854       7.04716       10.9995       15.2189      -2.59935      -6.42442       3.94736       5.22423       5.63222       5.99064       5.81510       5.51476
  22  20 3871.9463    1.7497  6.6312 10.7714  0.0000  0.0687   0.0154   0.1858    0.0515   0.0000   439.3406      -3.73954       9.35984      -5.15719      -6.59108      -4.54486       4.97400       6.40142       6.99877       7.35594       7.13508       6.88656
  22  21 4016.2913    1.4677  8.7667 10.5927  0.0000  0.0859   0.0121   0.2388    0.0426   0.0000   445.7942       26.6184       27.9168      -9.40049       3.73087       6.02184       6.27773       8.20053       8.88190       9.29398       9.11643       8.60029
  22  22 4161.1996    1.2175 10.8505 10.4148  0.0000  0.1055   0.0096   0.2982    0.0385   0.0000   436.9980       12.1414       14.7890       5.02569      -13.0519      -2.23933       7.56600       9.89543       10.6750       11.1789       11.2537       10.5969
  22  24 4450.7327    0.8146 15.4997 10.2839 -0.0005  0.1763   0.0068   0.4699    0.0310   0.0000   428.8484       27.7872       21.1122       2.09263      -29.4449      -4.98403       12.1658       16.0656       17.7400       18.4989       17.9323       17.1281
  23   4 1449.6961    0.1404  0.1354 10.1037  0.0000  0.0165   0.0096   0.0372    0.0271   0.0000   438.0521      0.145369       21.2022       2.23969      -2.03682     -0.744580      0.946558       1.33287       1.55552       1.55796       1.70667       1.83583
  23   5 1632.7895    0.2622  0.1985  9.9599  0.0000  0.0109   0.0116   0.0275    0.0312   0.0000   438.6091      -1.39962       18.9430      0.892313      -1.38500      0.831115      0.731795      0.984108       1.04634       1.13890       1.09089      0.962723
  23   6 1804.2057    0.4061  0.3185 10.1553  0.0000  0.0139   0.0138   0.0311    0.0382   0.0000   439.7451     -0.925545       18.7536       2.93731    -0.0185799      -2.00934       1.07485       1.45405       1.59402       1.63287       1.58005       1.35427
  23   7 1969.6405    0.5807  0.5127 10.2410  0.0000  0.0168   0.0155   0.0397    0.0533   0.0000   439.6223       2.06554       16.6513      -1.97148      -3.27449       1.69064       1.13293       1.56453       1.63812       1.72408       1.75873       1.65905
  23   8 2131.1141    0.8224  0.6448 10.3810  0.0000  0.0176   0.0192   0.0436    0.0685   0.0000   437.9804      0.865976       16.5728       2.44595      -1.80878      -2.37494       1.29847       1.59197       1.68845       1.88167       1.75400       1.69534
  23   9 2287.5040    1.1992  0.8011 10.7365  0.0000  0.0189   0.0252   0.0473    0.0934   0.0000   440.8319       2.21302       14.4350     -0.889747      -1.06371       3.89280       1.36126       1.71293       1.80265       1.90918       1.92477       1.81206
  23  10 2439.2361    1.5231  1.0001 11.3421  0.0000  0.0229   0.0301   0.0570    0.1093   0.0000   438.7671      -1.10589       16.1681       1.86740      -1.07090      0.315992       1.59812       1.96482       2.12892       2.30043       2.25526       2.25945
  23  11 2588.6989    2.0824  1.0562 11.7108  0.0000  0.0222   0.0392   0.0582    0.1177   0.0000   441.5304       3.29889       16.3214      -3.91902      -1.39711       1.85273       1.51642       2.03856       2.04781       2.28686       2.26758       2.08974
  23  12 2737.6422    2.7153  0.9828 11.8681  0.0000  0.0203   0.0506   0.0523    0.1367   0.0000   436.2158       1.62253       15.5730      0.925736      0.565644       3.71424       1.44560       1.85220       1.89819       2.18622       2.15984       2.04236
  23  13 2886.1673    3.2881  0.9705 12.7480  0.0000  0.0212   0.0635   0.0538    0.1176   0.0000   438.6046       4.64474       13.2402       5.83904     -0.150191      -2.94251       1.49024       1.89686       2.13760       2.28421       2.12660       2.09336
  23  14 3033.4994    4.0535  0.9976 12.8675  0.0000  0.0218   0.0766   0.0526    0.1504   0.0000   440.1476       9.87953       17.4465       3.33345      -2.52189      -3.21311       1.59400       2.14055       2.16593       2.29539       2.27735       2.24187
  23  15 3179.8321    3.8732  1.2609 13.0245  0.0000  0.0249   0.0690   0.0648    0.1315   0.0000   436.7024       9.94940       17.8071       6.13061     -0.957373       1.09328       1.80840       2.36764       2.45113       2.64408       2.67309       2.57339
  23  16 3325.6669    3.5124  1.6243 12.7851  0.0000  0.0282   0.0547   0.0739    0.0903   0.0000   434.1215       7.23150       17.6384       9.28917      -5.11819      -5.51443       1.96570       2.53300       2.66373       2.90118       2.86941       2.75421
  23  17 3471.3887    2.8795  2.5283 12.2034  0.0000  0.0369   0.0360   0.0958    0.0650   0.0000   445.4341       11.8878       14.3648       5.94028       6.49922      -1.80301       2.53798       3.42882       3.58623       3.76935       3.85045       3.66104
  23  18 3616.8451    2.3900  3.6975 11.7822  0.0000  0.0458   0.0259   0.1221    0.0511   0.0000   436.2357       21.4939       18.1984     -0.313221      0.578148       5.05553       3.27278       4.08955       4.54303       4.83968       4.80655       4.52958
  23  19 3762.3157    2.0082  5.2986 11.1653  0.0000  0.0564   0.0188   0.1583    0.0500   0.0000   441.3574       18.1521       23.0529       5.72287      -1.59419      -4.59472       3.94618       5.20529       5.58850       5.99556       5.80989       5.74727
  23  20 3907.4590    1.6597  6.8379 10.8526 -0.0002  0.0693   0.0146   0.1963    0.0453   0.0000   434.0257       25.5410       17.7046      -13.2336      -11.4508      -3.63430       4.72803       6.27511       6.74370       6.93978       6.91306       6.74861
  23  21 4052.6650    1.3820  9.6175 10.5492  0.0000  0.0906   0.0108   0.2570    0.0389   0.0000   443.1194       7.99945       12.6359       7.38671      -9.85598       3.35553       6.27750       8.16474       8.91253       9.20375       9.28386       8.81513
  23  22 4197.6430    1.1636 11.8520 10.4433  0.0000  0.1156   0.0089   0.3272    0.0353   0.0000   450.4344       30.5668       19.8172       12.3319      -7.24725       11.1605       7.74215       10.1427       11.0903       11.5116       11.3439       11.0190
  23  23 4343.0113    0.9465 13.6401 10.3888  0.0018  0.1444   0.0075   0.3979    0.0315   0.0000   442.4663       23.8607       1.11117      -10.2319       8.17928       23.1448       9.60741       12.6707       13.7940       14.4003       14.3941       13.8723
  24   3 1270.9596    0.0779  0.0889 10.1343  0.0000  0.0225   0.0096   0.0346    0.0251   0.0000   439.4790     0.0490269       20.2167      0.957851      -2.16637       2.96825       1.61964       2.64738       2.61419       2.95083       2.60542       2.35955
  24   4 1469.7809    0.1319  0.1076 10.0828  0.0000  0.0126   0.0099   0.0343    0.0263   0.0000   438.7742       1.32978       20.0328       2.05919      -4.48736      0.876002      0.927245       1.42061       1.70926       1.98098       1.86209       1.36856
  24   6 1826.2659    0.4144  0.3576 10.1351  0.0000  0.0149   0.0132   0.0346    0.0398   0.0000   441.4047      0.138447       18.6783       2.26620      -1.10729     -0.669389      0.981399       1.20361       1.43018       1.42842       1.32410       1.41535
  24   7 1993.5379    0.6092  0.6549 10.0339  0.0000  0.0190   0.0143   0.0443    0.0643   0.0000   438.8891       1.15148       18.1201     -0.679758      -1.73676       3.70035       1.18587       1.59765       1.74593       1.91749       1.90084       1.78055
  24   8 2156.7768    0.8740  0.6833 10.4286  0.0000  0.0180   0.0197   0.0441    0.0730   0.0000   440.7847     -0.318317       19.7424      -1.03690      -4.11533       1.12672       1.14674       1.60126       1.60144       1.80292       1.66595       1.65502
  24   9 2314.3186    1.2365  0.8535 10.8668  0.0000  0.0192   0.0249   0.0519    0.0889   0.0000   440.1764      0.579876       18.3161       1.64029       1.54669      -1.30024       1.23940       1.65466       1.73326       1.81539       1.83788       1.79679
  24  10 2467.0608    1.6955  1.0276 11.2178  0.0000  0.0211   0.0316   0.0556    0.1187   0.0000   439.8579       2.79013       12.0077       3.39609     -0.129795      0.254438       1.39584       1.83670       1.97705       2.11072       2.16576       2.08542
  24  11 2617.7123    2.2006  1.0160 11.9416  0.0000  0.0213   0.0420   0.0571    0.1061   0.0000   440.0272       3.25482       17.3576       1.35462      -5.13310      -2.37459       1.42389       1.81692       1.95371       2.06773       2.06595       2.00445
  24  12 2767.7309    2.8286  0.9888 12.1997  0.0000  0.0197   0.0535   0.0536    0.1215   0.0000   437.9391       8.57180       12.9384       4.51649      -2.45653       4.17063       1.39814       1.69007       1.87796       2.02242       2.00157       1.94913
  24  13 2917.0221    3.6032  0.8961 12.5349  0.0000  0.0190   0.0692   0.0471    0.1356   0.0000   436.8249       8.63007       13.2482       1.67913      -2.36775      0.674955       1.38076       1.72002       1.81388       1.88651       1.87940       1.84320
  24  14 3065.1331    3.9367  1.0922 12.9813  0.0000  0.0218   0.0707   0.0583    0.1306   0.0000   440.1674       3.45813       17.0614       6.44504       1.73117      -2.40492       1.54279       1.97235       2.17545       2.23241       2.23381       2.11925
  24  15 3212.0951    3.8159  1.3136 13.0512  0.0000  0.0247   0.0652   0.0651    0.1154   0.0000   439.7846       11.1732       18.6784     -0.240671      -1.87132     -0.154412       1.69266       2.18235       2.33854       2.49188       2.54862       2.47094
  24  16 3358.5807    3.3825  1.8939 12.7069  0.0000  0.0299   0.0479   0.0800    0.0745   0.0000   439.5848       8.94267       12.0959       7.57188      -3.42183       1.02271       2.11133       2.67232       2.92647       3.09453       2.99121       2.93345
  24  17 3504.9834    2.7492  2.6954 12.1204  0.0027  0.0380   0.0331   0.0962    0.0601   0.0000   438.3826       13.1553       11.6084       1.23151      -3.85680       4.06074       2.51909       3.33076       3.65760       3.86590       3.77523       3.66419
  24  18 3651.1243    2.2689  4.0239 11.6020 -0.0002  0.0474   0.0230   0.1265    0.0478   0.0000   429.8763       20.2612       17.3170      -1.17728      -9.47131       5.60602       3.15918       4.11704       4.52741       4.76243       4.76512       4.58660
  24  19 3796.9067    1.9087  5.7824 11.0400  0.0000  0.0583   0.0168   0.1653    0.0466   0.0000   431.4151       15.1731       15.5202       10.4215     -0.373330       1.31715       3.99305       5.19380       5.66076       5.92302       5.84436       5.69739
  24  20 3942.6221    1.5940  7.6337 10.6831  0.0000  0.0725   0.0129   0.2047    0.0429   0.0000   432.2592       16.5958       7.78262       14.0799      -1.24947      -11.6189       4.78445       6.17205       6.80172       7.09141       7.09015       6.86103
  24  22 4233.9281    1.0913 12.6230 10.4438  0.0000  0.1242   0.0082   0.3446    0.0332   0.0000   437.8113       19.1559       14.7137       6.47913      -5.96570       2.44168       8.09889       10.6765       11.8005       12.0765       12.4234       11.7285
  24  23 4379.5999    0.9009 14.3232 10.3881  0.0010  0.1490   0.0070   0.4176    0.0295   0.0000   431.5770       1.31719      0.564541       1.38779       9.37624      -6.79124       9.65660       12.7759       14.0835       14.9407       14.7552       14.1453
  24  24 4524.6235    0.7367 17.0460 10.2451  0.0009  0.1931   0.0059   0.5183    0.0267   0.0000   435.5103       32.5976       31.7209       20.0325      -8.36005      -20.2012       12.2064       16.0299       17.8193       18.5244       18.2863       17.6940
  25   5 1674.0934    0.2853  0.2183 10.0091  0.0000  0.0113   0.0111   0.0244    0.0308   0.0000   439.4620      -2.12093       17.9578    -0.0745028      -2.37883      0.790656      0.695194      0.945182       1.05357       1.13184       1.13247       1.12430
  25   6 1847.9037    0.4453  0.4015 10.0756  0.0000  0.0147   0.0129   0.0341    0.0418   0.0000   439.9544     -0.178356       17.6476      0.783685      -2.08722      -1.22241      0.967558       1.24729       1.40612       1.47186       1.38222       1.34955
  25   7 2016.9765    0.6490  0.5122 10.3226  0.0000  0.0153   0.0164   0.0375    0.0532   0.0000   437.8156     -0.223967       17.6563       2.88358      -2.93229     0.0724551      0.980585       1.24984       1.39516       1.50720       1.48650       1.39390
  25   8 2181.7337    0.9270  0.7979 10.4910  0.0000  0.0191   0.0191   0.0478    0.0792   0.0000   438.3286      0.787907       13.7422     -0.667309      -3.83907     -0.731632       1.29132       1.69318       1.88235       1.97098       2.00188       1.83300
  25   9 2340.5100    1.2861  0.8904 11.0161  0.0000  0.0197   0.0251   0.0499    0.0864   0.0000   438.7226      0.752227       14.2929      0.624948      0.671579      -2.14411       1.31611       1.74034       1.87505       2.04011       1.96466       1.95097
  25  10 2494.3952    1.7968  0.9754 11.4882  0.0000  0.0207   0.0330   0.0512    0.1003   0.0000   438.4059       6.13546       18.3327      0.141896      -3.86223      0.104627       1.35972       1.77022       1.91164       2.01704       1.95166       1.90429
  25  11 2646.2360    2.3393  1.1020 11.5904  0.0000  0.0211   0.0411   0.0582    0.1530   0.0000   439.6556       4.92938       15.4805      -1.20812      0.372732      0.377277       1.38459       1.75860       1.91392       2.09838       2.02539       1.94280
  25  12 2797.4017    2.9595  0.8613 12.5753  0.0000  0.0185   0.0579   0.0472    0.0956   0.0000   437.6868       4.79191       14.6075       1.77220      -2.84309      -2.56853       1.25844       1.51161       1.61999       1.78222       1.75163       1.73001
  25  13 2947.4976    3.5963  0.8942 12.8502  0.0000  0.0190   0.0679   0.0473    0.1056   0.0000   440.8503       8.82442       14.7399       1.24866      -3.04493      -1.66780       1.28304       1.66952       1.78656       2.01355       2.02598       1.93727
  25  14 3096.3223    3.9433  1.0853 13.2483  0.0000  0.0212   0.0714   0.0611    0.1121   0.0000   439.5389       5.04378       9.47116       3.82554      -1.88880      -2.49912       1.38427       1.78557       1.99422       2.08706       2.08095       2.07688
  25  15 3243.9715    3.7758  1.3500 12.8813  0.0000  0.0241   0.0613   0.0656    0.1209   0.0000   443.9732       9.67751       18.7054      0.893976      -3.20848       3.10900       1.63667       2.05933       2.29051       2.45966       2.56864       2.53439
  25  16 3391.1844    3.1399  1.9226 12.8257 -0.0000  0.0307   0.0448   0.0821    0.0693   0.0000   439.6398       11.3527       10.9470       2.06644      -3.54676     -0.581106       1.97572       2.55956       2.82024       3.02976       2.92370       2.89177
  25  17 3538.2416    2.6264  2.9345 12.1447  0.0000  0.0394   0.0302   0.1011    0.0531   0.0000   437.9183       12.4386       7.07534       3.10260       3.21113      -1.86251       2.48325       3.32249       3.52820       3.83001       3.84434       3.62602
  25  18 3684.9078    2.2134  4.4129 11.4394  0.0000  0.0488   0.0208   0.1316    0.0463   0.0000   438.4642       13.4791       11.2579       3.04673       4.81089       5.32351       3.09201       4.08390       4.35207       4.80611       4.56493       4.44030
  25  19 3831.4418    1.8372  6.1697 11.0309  0.0000  0.0615   0.0156   0.1698    0.0426   0.0000   435.5130       5.62670       20.7438       4.56720      -9.58781     -0.861595       3.87907       5.13327       5.65534       5.97385       5.95993       5.78950
  25  20 3977.7911    1.5258  8.4164 10.6266  0.0000  0.0763   0.0117   0.2197    0.0400   0.0000   448.5891       21.4579       10.6098       7.78736      -22.2546     -0.793336       4.87076       6.42032       6.96245       7.46780       7.21245       7.08611
  25  21 4123.7747    1.2717 10.4352 10.5324  0.0008  0.0964   0.0097   0.2758    0.0357   0.0000   433.0849       8.67459       19.9365       1.53480      -9.35275      -3.05566       6.21575       8.11109       8.90544       9.40464       9.21066       8.91985
  25  22 4270.0469    1.0542 13.1241 10.4483  0.0000  0.1275   0.0078   0.3541    0.0313   0.0000   424.6798      -5.41388       29.5979       3.39884       6.03798       2.97349       8.08244       10.6000       11.7311       12.0686       12.2981       11.6991
  25  23 4415.7055    0.8698 15.5578 10.3499  0.0017  0.1610   0.0064   0.4405    0.0281   0.0000   426.9588      -14.7760       7.62252       10.0781       27.3147      -16.8571       9.82903       12.9773       14.4815       15.0830       15.0390       14.5001
  26   3 1307.4866    0.1066  0.0708 10.0932  0.0000  0.0152   0.0103   0.0216    0.0241   0.0000   441.0673      -2.00342       18.7640      0.631168      -1.20238      -1.11865      0.858155       1.16944       1.21461       1.31067       1.71084       1.18552
  26   4 1508.6825    0.1792  0.1977 10.0169  0.0000  0.0119   0.0088   0.0356    0.0274   0.0000   440.3132       1.51533       20.0127       1.28998      -2.79031     -0.374757      0.751326      0.954303       1.15972       1.16393       1.26367       1.07067
  26   5 1694.0283    0.2949  0.2869 10.0598  0.0000  0.0140   0.0105   0.0303    0.0323   0.0000   438.3318      -1.01848       20.2163     -0.362631      -2.07544      0.364923      0.819173       1.14643       1.17601       1.39412       1.18735       1.27337
  26   6 1869.0180    0.4865  0.4384 10.0872  0.0000  0.0149   0.0132   0.0348    0.0449   0.0000   438.8552      -1.72033       17.3483    -0.0906208     -0.382278     -0.247878       1.02235       1.21999       1.21185       1.40344       1.49878       1.46457
  26   7 2039.7285    0.6971  0.6057 10.3850  0.0000  0.0160   0.0164   0.0415    0.0569   0.0000   440.3662      0.225229       18.0754      0.710916      -1.58131      0.569296      0.991741       1.30611       1.41338       1.53123       1.59364       1.50066
  26   8 2206.0515    0.9927  0.7988 10.5636  0.0000  0.0180   0.0200   0.0476    0.0797   0.0000   438.5999      -1.64331       19.0561       1.47375     -0.172115       1.13044       1.14395       1.42424       1.50883       1.67058       1.58718       1.66037
  26   9 2366.0917    1.3608  0.8839 11.2902  0.0000  0.0199   0.0267   0.0499    0.0862   0.0000   441.6157      0.188487       17.7186     -0.577165      -1.67657      -2.41612       1.18915       1.56495       1.76860       1.88028       1.90711       1.81323
  26  10 2521.2499    1.8645  1.0463 11.6219  0.0000  0.0204   0.0336   0.0567    0.0996   0.0000   440.4019       2.47939       14.1592       3.18424      -2.13963     -0.494346       1.34620       1.62882       1.78439       1.92479       1.84068       1.86997
  26  11 2674.4026    2.3877  1.1255 12.0900  0.0000  0.0223   0.0420   0.0584    0.1169   0.0000   439.4024       6.24759       14.9811       2.16298      -3.77285      -2.11440       1.36588       1.87529       2.03556       2.17981       2.10164       2.01946
  26  12 2826.6405    3.1994  0.9321 12.4232  0.0000  0.0193   0.0583   0.0469    0.1250   0.0000   439.4461       2.29943       14.9999       1.35078      -1.22214    -0.0525342       1.32726       1.74002       1.85524       1.93880       1.87992       1.86322
  26  13 2977.5621    3.7060  1.0306 12.6541  0.0000  0.0198   0.0643   0.0512    0.1296   0.0000   441.4892       6.99851       15.5464       2.95397      -1.84076       3.20637       1.28135       1.57593       1.75178       1.86202       1.81369       1.73671
  26  14 3127.0449    3.9366  1.0768 13.2015  0.0000  0.0201   0.0712   0.0583    0.1086   0.0000   438.2083       6.30066       14.1194       6.23000      -1.83205      0.149448       1.29246       1.66881       1.84327       1.96464       1.92331       1.87181
  26  15 3275.5088    3.7554  1.5136 12.9273  0.0000  0.0257   0.0567   0.0687    0.0961   0.0000   442.2309       10.2474       14.8139       2.35617     -0.142379      -3.43721       1.62363       2.16294       2.23915       2.47039       2.42680       2.29641
  26  16 3423.4029    3.1013  2.3525 12.4811  0.0000  0.0333   0.0390   0.0893    0.0645   0.0000   438.4594       5.80510       15.6149       7.92596      0.999036     -0.819614       2.01189       2.64236       2.76909       2.94016       2.96642       2.92835
  26  17 3571.1598    2.5245  3.1241 12.1172  0.0000  0.0394   0.0282   0.1061    0.0503   0.0000   442.0665       2.53393       10.6138      0.380715      0.132446   -0.00995795       2.55010       3.19324       3.47311       3.63743       3.66197       3.66863
  26  18 3718.5048    2.0988  4.8567 11.2929  0.0000  0.0508   0.0184   0.1352    0.0438   0.0000   439.8772       14.0459       15.1365       7.28635      -3.10789      -8.17978       3.08416       4.06544       4.46935       4.70265       4.55660       4.49846
  26  19 3865.5169    1.7264  6.7110 11.0048  0.0000  0.0645   0.0141   0.1795    0.0392   0.0000   434.6864       10.3490       15.2607       4.67320       1.03060       5.34689       4.01267       5.24971       5.71620       6.07073       5.91824       5.86361
  26  20 4012.3592    1.4607  8.5159 10.7219 -0.0001  0.0783   0.0113   0.2202    0.0373   0.0000   443.2482       17.7647       18.7234       10.0649      -3.90191      -18.3448       4.87216       6.28831       6.85039       7.29911       7.36897       7.26573
  26  21 4158.8800    1.2083 10.9670 10.5303  0.0000  0.1027   0.0089   0.2864    0.0341   0.0000   435.6635       9.57701       12.2056       25.9389       9.01457      -13.7805       6.17187       8.03008       8.99872       9.38567       9.42823       9.21770
  26  22 4305.3848    0.9764 13.8130 10.4616  0.0000  0.1374   0.0071   0.3791    0.0297   0.0000   438.0169       19.7887       8.47279       2.09918      -8.14227       7.40923       8.22541       10.8130       12.0555       12.7141       12.8596       12.5484
  27   5 1713.6052    0.3352  0.2535 10.0511  0.0000  0.0112   0.0121   0.0280    0.0321   0.0000   441.4875      -1.72630       20.3540       2.60929      -1.48801      0.454727      0.679688      0.942495      0.968288       1.10151       1.07163      0.981787
  27   6 1889.7461    0.5033  0.4763 10.1101  0.0000  0.0147   0.0133   0.0378    0.0451   0.0000   440.0659    -0.0251553       19.0254       2.60276      -4.81782       3.51941      0.883486       1.14806       1.25685       1.38983       1.35735       1.29261
  27   7 2062.0473    0.7312  0.6592 10.1817  0.0000  0.0165   0.0161   0.0424    0.0650   0.0000   440.6892      -1.67831       20.6245      -2.65137      -4.79266      0.381347      0.965732       1.15828       1.38671       1.39374       1.39676       1.36018
  27   8 2229.7270    1.0746  0.7975 10.6020  0.0000  0.0185   0.0210   0.0443    0.0886   0.0000   439.3394       2.12634       18.6112      0.901176      -3.57529       3.23835       1.20699       1.53588       1.73050       1.83190       1.68095       1.70919
  27   9 2390.9846    1.4831  1.1031 10.9971 -0.0009  0.0207   0.0256   0.0576    0.1091   0.0000   440.9486       3.07415       16.5585      -1.44301     -0.190322     -0.230508       1.24136       1.66015       1.84154       1.85672       1.90244       1.92644
  27  10 2547.5925    1.9860  0.9362 11.8673  0.0000  0.0189   0.0366   0.0495    0.0884   0.0000   439.6374     0.0648302       17.5988       1.90902      -2.08289     -0.447456       1.13519       1.48212       1.57131       1.75721       1.77082       1.75871
  27  11 2702.1325    2.6165  1.0319 12.1830  0.0000  0.0194   0.0456   0.0529    0.1039   0.0000   440.2036       4.35797       16.6751       3.50447      -6.78568      -4.63601       1.20592       1.54238       1.73149       1.81038       1.87650       1.85062
  27  12 2855.4168    3.3389  0.9389 12.5405  0.0000  0.0188   0.0608   0.0488    0.1198   0.0000   437.8072       1.80017       13.2637       3.00369     -0.829863       1.50104       1.18322       1.54955       1.59873       1.76343       1.73499       1.74251
  27  13 3007.1466    3.7887  1.0992 12.7712  0.0000  0.0203   0.0635   0.0547    0.1246   0.0000   438.2377       6.95887       14.5712       1.51934      -2.59767       4.09902       1.25834       1.62226       1.80348       1.89247       1.91393       1.86866
  27  14 3157.3430    3.9320  1.1634 13.1433  0.0000  0.0213   0.0663   0.0579    0.1162   0.0000   441.2653       12.3738       16.2339       2.97574     -0.684703      0.396524       1.32626       1.64555       1.80049       1.91757       1.93617       1.90041
  27  15 3306.5843    3.5233  1.6508 12.9124  0.0000  0.0266   0.0514   0.0717    0.0831   0.0000   438.1937       10.0999       11.6632       5.99862      -1.33752      -2.67765       1.57568       2.02026       2.22746       2.37237       2.33243       2.23917
  27  16 3455.3308    3.0096  2.3389 12.4888  0.0000  0.0328   0.0370   0.0878    0.0627   0.0000   442.2506       9.73325       15.1346       3.47378       3.41106     -0.367006       1.96477       2.59442       2.74331       2.94699       2.95778       2.85761
  27  17 3603.6497    2.4437  3.4839 11.8570  0.0000  0.0421   0.0249   0.1085    0.0496   0.0000   438.9717       12.8783       12.2905       11.0009      -4.66403      -2.58289       2.39446       3.20444       3.45450       3.73400       3.64921       3.53107
  27  18 3751.5874    2.0072  5.3008 11.2589  0.0000  0.0523   0.0169   0.1442    0.0406   0.0000   444.5172       4.20594       4.28038       7.21110       5.91423       6.17991       3.18961       4.04530       4.60739       4.80210       4.82249       4.68926
  27  19 3899.2630    1.6564  7.1653 10.9553  0.0000  0.0665   0.0130   0.1896    0.0369   0.0000   436.7633       12.9496       28.0350      -15.3833       2.04177      0.968591       3.95320       5.24412       5.67477       6.14939       6.02279       5.86098
  27  20 4046.6424    1.4040  9.6179 10.6267  0.0003  0.0871   0.0102   0.2358    0.0361   0.0000   435.4225       17.0700       2.71473      -5.20530      -4.74749      -1.81758       5.04110       6.71986       7.31694       7.74564       7.80532       7.65146
  27  21 4193.6554    1.1675 12.5619 10.4988  0.0010  0.1148   0.0078   0.3226    0.0315   0.0000   443.1670       10.5788       27.9195       1.50235      -5.62134      -7.99261       6.51296       8.66324       9.52409       10.2046       10.1141       9.82724
  27  22 4340.9509    0.9537 14.5541 10.4351  0.0007  0.1433   0.0066   0.3874    0.0279   0.0000   447.6333       2.60384      -1.13928       7.58752       8.92651      -3.82431       8.21566       11.0769       12.1909       13.0013       13.0920       12.5781
  27  23 4487.6319    0.7386 16.1967 10.3994 -0.0017  0.1815   0.0057   0.4895    0.0245   0.0000   445.2614       28.3961       22.7271       3.99122     -0.804039       21.0511       10.3309       13.5938       15.1667       16.1316       15.8633       15.7254
  28   3 1342.6306    0.1031  0.0737 10.0882  0.0000  0.0127   0.0090   0.0218    0.0233   0.0000   441.9503      0.671646       19.5521       1.11618      -3.82772       1.26684      0.869789       1.06577       1.23035       1.04851       1.23866       1.22829
  28   4 1546.0240    0.2043  0.1529 10.0165  0.0000  0.0181   0.0100   0.0251    0.0263   0.0000   440.8646      0.384189       20.0316     -0.854111      -1.99018      -1.03922       1.54738       2.06032       2.44292       2.46647       2.24926       1.49008
  28   5 1732.7408    0.3387  0.2941 10.0686  0.0000  0.0128   0.0111   0.0281    0.0326   0.0000   440.5889      -2.32748       20.3090      -2.51132      -2.73263     -0.573869      0.745729      0.997414       1.07264       1.14731       1.21853       1.14390
  28   6 1910.1274    0.5345  0.4677 10.1421  0.0000  0.0138   0.0135   0.0356    0.0448   0.0000   440.1174      0.269403       20.6232      -3.41121     -0.190941     -0.566258      0.803855      0.970258       1.12582       1.24778       1.19680       1.16681
  28   7 2083.8946    0.7899  0.6328 10.3652  0.0000  0.0165   0.0169   0.0374    0.0631   0.0000   439.5933       1.04976       16.5254      -1.60884      -2.88012      -1.46516       1.06609       1.31860       1.47197       1.50299       1.49062       1.43580
  28   8 2252.8012    1.1293  0.9319 10.6034  0.0000  0.0192   0.0205   0.0488    0.0925   0.0000   440.1274       2.16820       20.5623      -1.23922      0.388686      -2.92644       1.12093       1.46803       1.64908       1.62038       1.61731       1.69605
  28   9 2415.2910    1.5182  1.1390 10.9629  0.0000  0.0215   0.0253   0.0556    0.1167   0.0000   440.5029       1.14179       17.7653      0.460252      -2.83016     0.0207994       1.30535       1.71537       1.88803       2.03583       2.04386       1.99418
  28  10 2573.3873    2.0628  0.9945 11.9110  0.0000  0.0199   0.0364   0.0501    0.0927   0.0000   439.6020       3.92487       16.6226       1.42766     -0.889708      0.885461       1.18984       1.54945       1.70611       1.77610       1.76607       1.82926
  28  11 2729.3575    2.6807  0.9819 12.3376  0.0000  0.0192   0.0469   0.0493    0.0981   0.0000   438.7275       4.71216       13.8175       2.14707      -1.55423      -3.08493       1.11104       1.44134       1.58508       1.73118       1.66413       1.66167
  28  12 2883.7940    3.4733  0.9368 12.7446  0.0000  0.0182   0.0621   0.0477    0.1088   0.0000   439.3054       4.47449       15.7700       2.11905      0.375413       2.77249       1.12618       1.52777       1.68597       1.81282       1.68472       1.67653
  28  13 3036.3527    3.9092  1.0086 13.2385  0.0000  0.0195   0.0682   0.0516    0.1000   0.0000   440.6657       6.43819       16.1675       2.95638     0.0635454      0.759281       1.17151       1.52537       1.68184       1.83769       1.86589       1.80251
  28  14 3187.2748    4.0212  1.2318 12.8970 -0.0000  0.0213   0.0635   0.0584    0.1258   0.0000   440.0237       5.82560       14.6283       1.95160       1.72267     -0.758816       1.30410       1.80179       1.91591       2.17313       2.12704       2.00778
  28  15 3337.3873    3.4466  1.6575 12.9647  0.0000  0.0268   0.0498   0.0705    0.0782   0.0000   439.6599       11.0573       16.1462       4.58952     -0.816741      -1.84493       1.54514       1.96906       2.27716       2.40674       2.39475       2.37286
  28  16 3486.8562    2.8797  2.6507 12.2904  0.0000  0.0349   0.0334   0.0901    0.0599   0.0000   442.0612       8.33704       11.1507       8.25305       4.16195      -3.06375       1.99863       2.61324       2.84711       3.07198       3.09969       3.04452
  28  17 3635.8461    2.3426  4.1481 11.5804  0.0000  0.0436   0.0216   0.1208    0.0463   0.0000   437.0639       9.22581       18.8627       2.78570       4.52495       5.76978       2.53146       3.23675       3.60897       3.84767       3.83935       3.82046
  28  18 3784.4117    1.9645  5.7586 11.1551  0.0000  0.0552   0.0156   0.1492    0.0391   0.0000   438.5948       8.43582       14.0350       3.97082       9.72436       1.71588       3.09313       4.09481       4.49458       4.84077       4.82846       4.81612
  28  19 3932.5969    1.6413  7.9085 10.8305  0.0000  0.0696   0.0118   0.1941    0.0357   0.0000   438.1496       19.0034       9.49643       2.33849      0.401665      -3.76306       4.03149       5.35359       5.84524       6.21813       6.31011       6.20918
  28  20 4080.4316    1.3122  9.8356 10.6928  0.0000  0.0903   0.0095   0.2484    0.0329   0.0000   447.0440       22.5040       15.8680     -0.700352      -18.9954       3.18207       5.05384       6.60144       7.27975       7.77965       7.78054       7.60093
  28  21 4228.3033    1.1060 12.9117 10.4856 -0.0001  0.1194   0.0073   0.3273    0.0303   0.0000   442.2875       26.5604       13.0727       18.6686      0.963108       3.80482       6.64958       8.85937       9.83564       10.2689       10.4165       10.0638
  28  22 4375.7153    0.8991 15.3887 10.4241 -0.0009  0.1522   0.0061   0.4110    0.0265   0.0000   437.0289       37.6810       1.27454      -10.7150       4.34258      0.647568       8.30009       11.0326       12.3512       12.9283       13.0107       12.5492
  29   2 1135.1422    0.0692  0.0361 10.2078  0.0000  0.0214   0.0110   0.0210    0.0221   0.0000   440.9871       1.68929       17.7143     -0.945548     -0.838841      -1.89805       1.02980       1.21752       1.45758       1.44979       2.07541       1.92499
  29   4 1564.1304    0.1906  0.1996 10.0590  0.0000  0.0123   0.0084   0.0290    0.0261   0.0000   441.1538     -0.391254       19.8463      0.647570      -1.50215     -0.566888      0.665716      0.985720       1.02942      0.988730       1.06776      0.964785
  29   5 1751.5759    0.3781  0.3621 10.0728  0.0000  0.0131   0.0110   0.0317    0.0346   0.0000   439.5983     -0.923575       20.1876      -1.06968      -1.66144     -0.664941      0.763485      0.931370       1.03449       1.03484       1.10296       1.08958
  29   6 1930.1913    0.5503  0.4891 10.1617  0.0000  0.0141   0.0136   0.0375    0.0465   0.0000   440.2875     -0.608286       18.9982      0.775778     0.0540691     -0.763385      0.744976       1.00250       1.05827       1.17141       1.18373       1.14761
  29   7 2105.2766    0.7945  0.7250 10.3784  0.0000  0.0165   0.0162   0.0437    0.0624   0.0000   440.0042       2.45962       21.9616    -0.0388107      -2.55513      0.471549      0.884734       1.19776       1.30134       1.46194       1.48844       1.44640
  29   8 2275.3401    1.1586  0.9442 10.6738  0.0000  0.0187   0.0202   0.0496    0.0865   0.0000   440.2444       2.07681       18.9742       1.96840      -4.91588      -1.48638       1.01521       1.33477       1.46808       1.57364       1.59869       1.57620
  29   9 2439.1013    1.6343  1.0864 11.5014  0.0000  0.0206   0.0281   0.0550    0.0893   0.0000   440.0005       1.75823       18.7087      -1.22229      -1.14296       1.28408       1.15102       1.47942       1.58806       1.77745       1.73884       1.79652
  29  10 2598.7143    2.1305  1.1371 11.8499  0.0000  0.0212   0.0351   0.0547    0.1015   0.0000   439.4961      0.716941       16.1472     -0.149384      -1.84173      0.315702       1.14068       1.57094       1.65418       1.73848       1.71587       1.67812
  29  11 2756.2218    2.8329  0.9606 12.4562  0.0000  0.0189   0.0491   0.0472    0.1003   0.0000   440.1714       1.80311       16.6619       3.96968      -3.60917       1.57778       1.11750       1.40295       1.52820       1.59946       1.66675       1.61979
  29  12 2911.7000    3.4401  1.0675 12.7177  0.0000  0.0200   0.0576   0.0510    0.1193   0.0000   440.8340       4.84096       17.4772       4.31576      0.283584       2.94885       1.19636       1.46900       1.69160       1.77121       1.76079       1.69723
  29  13 3065.1124    3.9725  1.0916 13.0974  0.0000  0.0200   0.0661   0.0526    0.1220   0.0000   439.1887       6.03360       15.6777       1.95966     0.0739638       1.32747       1.16264       1.49381       1.65506       1.79530       1.76132       1.75080
  29  14 3216.9031    3.8467  1.2672 13.2713  0.0000  0.0228   0.0610   0.0587    0.0982   0.0000   439.1911       8.85581       14.1236       3.00234      0.353042       1.90637       1.29424       1.63179       1.81381       1.85643       1.97611       1.85046
  29  15 3367.7608    3.3418  1.9117 12.7636  0.0000  0.0282   0.0433   0.0736    0.0678   0.0000   439.4506       5.77266       15.4368       3.12302      -2.44164      -3.26047       1.53651       2.04446       2.28356       2.43347       2.40693       2.39177
  29  16 3518.0441    2.7661  2.7460 12.2365  0.0000  0.0347   0.0306   0.0929    0.0555   0.0000   439.3713       16.0657       14.5521       3.81389      0.202173       1.95239       1.93681       2.56209       2.79727       3.03633       3.05465       3.02871
  29  17 3667.8368    2.2680  4.3007 11.5764  0.0000  0.0450   0.0208   0.1230    0.0455   0.0000   441.5765       11.3471       10.6333       1.63999       6.34557     0.0105754       2.50690       3.27663       3.68091       3.93953       3.97900       3.83302
  29  18 3816.9064    1.8460  6.0698 11.1941  0.0000  0.0573   0.0147   0.1584    0.0368   0.0000   437.6709       8.38973       14.5542       10.8903      -7.75488       5.55897       3.23547       4.22556       4.66198       4.98249       5.01994       4.93753
  29  19 3965.7692    1.5177  8.2761 10.8829 -0.0001  0.0730   0.0110   0.2104    0.0326   0.0000   442.5002       18.1250       5.43182      -3.26182       5.03634     0.0136621       3.96032       5.28283       5.85387       6.11690       6.16186       6.03479
  29  20 4114.1168    1.2933 10.7446 10.6303  0.0000  0.0961   0.0088   0.2601    0.0322   0.0000   448.7864       9.21627       4.69864       13.8304       10.5503       3.98484       5.17524       6.97890       7.64548       8.16521       8.25301       8.09857
  29  21 4262.3105    1.0557 13.7238 10.4794 -0.0006  0.1253   0.0067   0.3484    0.0289   0.0000   440.5030       5.63119       21.3125       32.3914      -1.52982       12.1046       6.80778       9.00799       10.0290       10.5111       10.6394       10.3780
  29  22 4410.4327    0.8655 15.9965 10.4140  0.0007  0.1556   0.0058   0.4240    0.0253   0.0000   437.9376       28.4651       27.6357       3.86455       7.13761       7.99577       8.39127       11.0282       12.3043       13.1574       13.1716       12.9455
  30   4 1581.8963    0.2296  0.2264 10.0147  0.0000  0.0106   0.0089   0.0292    0.0270   0.0000   440.1857      0.947204       20.6526      -1.30653      -1.69410       1.37982      0.612955      0.770559      0.797879      0.914221      0.884611      0.927224
  30   5 1770.0533    0.3732  0.3386 10.0965  0.0000  0.0128   0.0110   0.0301    0.0339   0.0000   440.2764     -0.217560       20.7074      0.436139      -2.92317      0.119728      0.694752      0.964077       1.07231       1.16617       1.14740       1.09459
  30   6 1949.9417    0.5655  0.5880 10.2076  0.0000  0.0152   0.0127   0.0409    0.0478   0.0000   439.0410       1.28871       20.4080      -2.47362      -4.23314      0.604564      0.820703       1.11592       1.21953       1.26960       1.34230       1.28167
  30   7 2126.3405    0.8186  0.7790 10.5066  0.0000  0.0177   0.0160   0.0450    0.0645   0.0000   442.0162     -0.332732       18.5928      -1.41775     -0.309036     -0.527672      0.959140       1.25179       1.33480       1.49290       1.47906       1.48821
  30   8 2297.3994    1.2186  0.9126 10.8521  0.0000  0.0186   0.0215   0.0461    0.0857   0.0000   439.3926       1.98113       19.6529      0.851971      -2.41042      0.176314      0.990783       1.33619       1.40541       1.52703       1.51282       1.48415
  30   9 2462.2753    1.6946  1.1614 11.1963  0.0000  0.0204   0.0270   0.0556    0.1108   0.0000   438.8624       2.03810       18.7330       1.43182      -2.19778     -0.432226       1.08436       1.45485       1.53816       1.75660       1.72998       1.75547
  30  10 2623.4822    2.2323  1.1716 11.9984  0.0000  0.0210   0.0356   0.0558    0.1004   0.0000   440.7231      0.340519       19.4966     -0.678758     0.0993354      -4.34863       1.18579       1.56075       1.65729       1.77938       1.83202       1.79562
  30  11 2782.5297    2.9791  0.9352 12.5048  0.0000  0.0180   0.0505   0.0443    0.0949   0.0000   441.9583       5.00339       15.2243       3.18524      -4.62865     -0.110637      0.997572       1.23673       1.37105       1.46839       1.44906       1.48614
  30  12 2939.1634    3.4775  1.0655 12.8759  0.0000  0.0192   0.0574   0.0522    0.1032   0.0000   440.0822       2.42441       15.0814       1.15670      -3.28370       2.39936       1.04174       1.36776       1.43191       1.56784       1.54445       1.55582
  30  13 3093.4507    4.0290  1.1065 13.2382  0.0000  0.0199   0.0661   0.0527    0.1082   0.0000   440.4521       4.31207       14.2713       1.52062      -1.26737      -2.14464       1.12877       1.42327       1.66352       1.72862       1.73324       1.73169
  30  14 3246.0289    3.7233  1.5009 13.0692  0.0000  0.0242   0.0530   0.0653    0.0852   0.0000   438.8343       6.98201       12.7641       3.65082     -0.463347      0.775362       1.32695       1.78894       1.90258       2.16899       2.15533       2.08024
  30  15 3397.8046    3.2111  2.1746 12.5720  0.0000  0.0289   0.0380   0.0800    0.0604   0.0000   437.7587       9.16684       13.6911       6.00835       3.74644       4.50081       1.56345       2.02397       2.23009       2.34980       2.40275       2.37510
  30  16 3548.9039    2.6463  3.2437 12.0030  0.0000  0.0366   0.0263   0.1019    0.0486   0.0000   444.4003       16.0769       20.1687       3.85293      -1.58867       7.27900       1.95539       2.53477       2.77928       2.89657       3.03073       2.97526
  30  17 3699.2303    2.1990  4.5878 11.4648  0.0000  0.0459   0.0189   0.1245    0.0431   0.0000   438.1839       6.07510       13.4289       2.97169       2.63838      -2.86005       2.43921       3.22949       3.50748       3.79727       3.84700       3.83867
  30  18 3849.0503    1.7836  6.5847 11.0320  0.0000  0.0594   0.0133   0.1632    0.0362   0.0000   439.5049       10.1369       14.9286       6.27973      -4.06133       4.96516       3.16690       4.21458       4.50852       4.96365       4.99135       4.89146
  30  19 3998.5111    1.5067  8.6239 10.7948  0.0000  0.0741   0.0104   0.2077    0.0329   0.0000   439.9928       3.27918       20.9733       1.42413      0.538271      -3.33529       3.95636       5.23271       5.70521       6.22824       6.11488       6.10055
  30  20 4147.4453    1.2111 11.1507 10.6815  0.0000  0.1010   0.0082   0.2789    0.0301   0.0000   443.6015       5.39852       5.82236       21.3290       5.05952      -1.39021       5.25226       6.93795       7.66582       8.16829       8.21122       8.09441
  30  21 4296.0652    1.0207 13.9939 10.4582  0.0004  0.1262   0.0062   0.3501    0.0275   0.0000   434.7880       13.3564       31.6304       4.05586     -0.190129      -3.12676       6.52270       8.69073       9.52237       10.2943       10.4168       10.2288
  30  22 4444.6928    0.8174 16.2508 10.4083  0.0000  0.1646   0.0055   0.4304    0.0245   0.0000   449.3013       12.2560       22.2425       8.79957      -1.43707       2.61389       8.49109       11.2974       12.7061       13.2739       13.8278       13.4829
  31   4 1599.3304    0.2297  0.2066 10.0771  0.0000  0.0102   0.0092   0.0264    0.0260   0.0000   441.6717      0.779949       20.8355     -0.206773      -1.57203    -0.0659236      0.585696      0.732504      0.809179      0.874074      0.910605      0.836575
  31   5 1788.2615    0.4094  0.3378 10.0791  0.0000  0.0120   0.0116   0.0279    0.0347   0.0000   440.0906     -0.498194       20.5650     -0.444030      -4.07731       1.57534      0.619805      0.843867      0.895682      0.974563      0.968076      0.985073
  31   6 1969.4229    0.5940  0.5931 10.0675  0.0000  0.0149   0.0129   0.0388    0.0518   0.0000   438.4576      0.835545       20.6452       2.05154      -3.35503    -0.0844723      0.843707       1.08941       1.20855       1.26108       1.27708       1.20076
  31   7 2147.0396    0.9084  0.7702 10.3842  0.0000  0.0165   0.0170   0.0424    0.0719   0.0000   441.0607      0.411972       21.4848       1.70225      -1.23430     -0.412260      0.860586       1.05066       1.23253       1.33596       1.33095       1.24373
  31   8 2318.8906    1.2976  1.0680 10.8770  0.0000  0.0200   0.0213   0.0516    0.0945   0.0000   441.0012       1.97699       19.2300      0.626650      -3.93911       1.63115       1.01371       1.35928       1.48767       1.60781       1.60313       1.59991
  31   9 2485.0408    1.7772  1.0597 11.4611  0.0000  0.0196   0.0289   0.0492    0.0965   0.0000   439.4284       3.42991       19.3990      0.508329      -6.12215      -1.55799       1.08944       1.44572       1.55635       1.65524       1.71780       1.66157
  31  10 2647.8781    2.3326  1.0729 12.1207  0.0000  0.0199   0.0378   0.0508    0.0951   0.0000   441.1970       3.91589       19.1970       2.00755     -0.988100     -0.820998       1.03276       1.38583       1.45561       1.66682       1.67074       1.69236
  31  11 2808.4156    3.0976  1.0418 12.3489  0.0000  0.0184   0.0498   0.0479    0.1208   0.0000   440.2315       3.59585       19.0545       2.07608   0.000764013      0.672999      0.982320       1.23511       1.38995       1.47786       1.48864       1.52646
  31  12 2966.2191    3.7470  1.0339 12.8909  0.0000  0.0186   0.0600   0.0476    0.1054   0.0000   439.5861       4.00073       13.1894       3.14078      -3.89775     -0.116092      0.953063       1.30509       1.41697       1.53386       1.55835       1.53628
  31  13 3121.4594    4.0407  1.1654 13.2062  0.0000  0.0207   0.0646   0.0529    0.1163   0.0000   439.2003       9.34457       15.2358      0.203575      -2.28458     -0.916670       1.14296       1.49334       1.69339       1.83352       1.88540       1.79220
  31  14 3274.9653    3.7290  1.5276 13.0247  0.0000  0.0239   0.0524   0.0639    0.0865   0.0000   437.6331       7.61002       12.3339       4.98583     -0.274976     -0.194590       1.25630       1.69280       1.82393       1.94717       1.97791       1.99617
  31  15 3427.4427    3.1832  2.2526 12.4509  0.0000  0.0293   0.0357   0.0765    0.0577   0.0000   439.8960       7.40606       14.0416       3.39268       1.54763       3.10824       1.50741       2.03347       2.23658       2.42058       2.46063       2.41459
  31  16 3579.4077    2.6086  3.4179 11.8726  0.0000  0.0377   0.0242   0.0988    0.0471   0.0000   439.9004       11.1242       12.5560       3.67144      -1.97624      -3.50957       1.94328       2.59966       2.84759       3.03153       3.05860       3.02295
  31  17 3730.4185    2.1238  4.9993 11.2805  0.0000  0.0475   0.0170   0.1291    0.0420   0.0000   439.8576       9.01414       19.4430       3.00247       2.36550      0.474171       2.41321       3.19382       3.53546       3.72537       3.79868       3.80167
  31  18 3881.0083    1.7521  7.0969 11.0021  0.0000  0.0623   0.0125   0.1687    0.0340   0.0000   436.0969       14.9177       14.3491       10.4995       4.80743       5.70514       3.16330       4.19440       4.61641       5.00311       5.01988       5.01397
  31  19 4030.9400    1.4250  9.4942 10.7186 -0.0000  0.0811   0.0094   0.2241    0.0323   0.0000   433.6758       12.8297       27.3778     -0.522655       3.01675     -0.342908       4.15334       5.48159       6.12356       6.52428       6.53929       6.47524
  31  20 4180.4071    1.1785 11.6459 10.6820  0.0000  0.1039   0.0078   0.2857    0.0286   0.0000   437.8789       10.5290       10.3838       6.25698      -2.50715      -4.49978       5.26810       6.99936       7.77477       8.38108       8.51662       8.33520
  31  21 4329.7142    0.9754 14.3854 10.4400  0.0012  0.1314   0.0060   0.3547    0.0268   0.0000   444.2735       17.0325       9.84161       7.91925      -4.09552      -12.9244       6.60632       8.71196       9.77683       10.3827       10.5224       10.2986
  32   3 1409.4258    0.1217  0.1329 10.0862  0.0000  0.0113   0.0078   0.0306    0.0228   0.0000   442.1184    -0.0791119       20.8647       1.05547      -2.82362      0.413070      0.585279      0.757699      0.887789      0.996257      0.844734      0.959272
  32   4 1616.4329    0.2569  0.2149 10.0330  0.0000  0.0098   0.0096   0.0251    0.0263   0.0000   441.4050      0.404418       20.2053     -0.767137      -2.44512     -0.300560      0.541832      0.601999      0.712719      0.760853      0.775534      0.728508
  32   5 1806.1711    0.4278  0.3976 10.0953  0.0000  0.0133   0.0111   0.0305    0.0363   0.0000   440.5458      0.124274       20.7653      -2.33238      -2.73147       1.72175      0.639491      0.910352      0.985021       1.04640       1.08497       1.04758
  32   6 1988.6271    0.6407  0.6108 10.2592  0.0000  0.0156   0.0134   0.0379    0.0505   0.0000   440.7601      0.228491       20.9175      0.776985      -2.41624      0.650282      0.726955      0.979857       1.07577       1.21087       1.18043       1.20972
  32   7 2167.3400    0.9419  0.8885 10.3906  0.0000  0.0178   0.0163   0.0454    0.0783   0.0000   441.3698      0.257272       19.2629       1.21160     -0.116122      0.149270      0.901306       1.15129       1.33016       1.40451       1.44269       1.40616
  32   8 2340.0617    1.3785  0.9381 11.0045  0.0000  0.0181   0.0231   0.0453    0.0876   0.0000   441.2349       2.27135       18.0052     0.0492264     -0.167208     -0.166837      0.905309       1.20697       1.29323       1.39780       1.43084       1.41432
  32   9 2507.3106    1.8640  1.1776 11.4690 -0.0000  0.0197   0.0290   0.0544    0.1049   0.0000   440.1224       2.49342       19.8485       3.41596      -4.33365       2.59049       1.02970       1.35012       1.48799       1.64990       1.61270       1.62174
  32  10 2671.6749    2.5506  1.0232 12.0858  0.0000  0.0180   0.0411   0.0480    0.0994   0.0000   441.5180       3.85835       20.5143       2.55369      -1.00572    -0.0951901      0.912062       1.18190       1.27003       1.39138       1.37711       1.39699
  32  11 2833.7804    3.1607  1.0693 12.5683  0.0000  0.0187   0.0500   0.0493    0.1036   0.0000   439.7766       6.31571       17.1989       3.00481      -5.85514       1.68286      0.995200       1.36252       1.43732       1.59543       1.61611       1.55006
  32  12 2992.7688    3.7570  1.0307 13.2355  0.0000  0.0190   0.0614   0.0482    0.0908   0.0000   438.8568       3.21635       14.1674       2.78451      0.811825       1.74139      0.990637       1.26528       1.33632       1.44134       1.48313       1.54692
  32  13 3148.9764    3.9028  1.1193 13.5694  0.0000  0.0197   0.0644   0.0548    0.0855   0.0000   439.9713       7.03302       17.0949     -0.862489      -2.46340      -3.19555       1.00542       1.27780       1.43454       1.54790       1.50167       1.55483
  32  14 3303.3527    3.6960  1.6760 12.8175  0.0000  0.0244   0.0475   0.0642    0.0801   0.0000   439.7380       11.4430       18.8065       3.46194       2.25555      0.865870       1.24649       1.62757       1.82978       1.94334       1.95807       1.91955
  32  15 3456.9120    2.9844  2.5467 12.3763  0.0000  0.0312   0.0316   0.0849    0.0517   0.0000   439.6663       7.23410       13.0095       4.79649     -0.661692       3.69485       1.56078       2.08096       2.32579       2.43640       2.52678       2.45704
  32  16 3609.4222    2.4566  3.7299 11.9077 -0.0022  0.0398   0.0220   0.1050    0.0408   0.0000   438.4453       11.2961       18.6419       2.40930       2.08942      -5.68612       1.97455       2.64183       2.90907       3.08817       3.09082       3.06528
  32  17 3761.3113    2.0381  5.3119 11.2884  0.0000  0.0498   0.0158   0.1340    0.0389   0.0000   443.7804       4.12842       11.6505       10.0592     -0.570295       5.03318       2.47711       3.30241       3.62616       3.90143       3.89751       3.84036
  32  18 3912.5146    1.6664  7.5895 10.8881  0.0000  0.0653   0.0112   0.1755    0.0334   0.0000   436.6907       19.8625       6.65313      -8.59244     0.0225916      -2.80928       3.25502       4.36265       4.75015       5.05644       5.16319       5.14408
  32  19 4063.1401    1.3814 10.0394 10.7050  0.0001  0.0850   0.0088   0.2326    0.0309   0.0000   432.4079       4.59976       10.9995       9.88597       4.26263      -3.13674       4.19261       5.47117       6.15929       6.51883       6.77436       6.68902
  32  20 4213.3924    1.1340 12.2847 10.6482 -0.0006  0.1099   0.0071   0.2960    0.0273   0.0000   438.9404       2.21260       10.3563       7.73954      -4.51872       10.7531       5.33106       7.12805       7.92417       8.42035       8.54279       8.37800
  32  21 4363.1462    0.9198 15.2102 10.4419 -0.0017  0.1412   0.0055   0.3788    0.0251   0.0000   447.6216       27.3232       8.88831       1.26378       8.59409      -14.6111       6.81613       9.16670       10.2704       10.9108       11.3419       11.0836
  33   2 1193.8285    0.0588  0.0132 10.2023  0.0000  0.0109   0.0141   0.0094    0.0205   0.0000   440.1330       1.40864       23.4770      -2.71104      -5.77167     0.0987948      0.677896      0.910869      0.898138      0.939596       1.54178       1.33012
  33   4 1633.2298    0.2644  0.1994 10.0969  0.0000  0.0092   0.0101   0.0245    0.0261   0.0000   440.3010      0.656182       21.6159     -0.842477      -2.62746     -0.321008      0.482529      0.649885      0.713510      0.790432      0.800025      0.760458
  33   5 1823.8113    0.4544  0.4088 10.0313  0.0000  0.0124   0.0112   0.0294    0.0377   0.0000   440.5826      0.385467       19.9743      -1.80676      -3.25645     -0.366328      0.625443      0.801284      0.923307       1.00400       1.02090       1.00969
  33   6 2007.5892    0.6913  0.6411 10.1107  0.0000  0.0155   0.0136   0.0359    0.0585   0.0000   441.1277      -1.88739       19.7479      -1.01326     -0.939565      0.547743      0.825024       1.11526       1.20675       1.31334       1.35608       1.28209
  33   7 2187.3369    0.9728  0.8986 10.6350  0.0000  0.0178   0.0170   0.0466    0.0727   0.0000   440.9171       1.48933       18.5762      -1.58449      -1.82937      0.601839      0.874463       1.17693       1.28386       1.36942       1.37960       1.40316
  33   8 2360.8623    1.3725  1.1168 11.1532  0.0000  0.0203   0.0216   0.0526    0.0841   0.0000   439.1844       1.57414       19.2619      0.303853      -1.17097     0.0194248      0.960119       1.26969       1.38382       1.56393       1.52792       1.56858
  33   9 2529.1691    1.9590  1.1307 11.7653  0.0000  0.0196   0.0311   0.0533    0.0988   0.0000   440.2663      0.692004       19.9108      -1.04762      -1.38850       1.54567       1.03490       1.34214       1.47780       1.59793       1.57082       1.54721
  33  10 2695.0513    2.6045  1.0134 12.2973  0.0000  0.0185   0.0416   0.0471    0.0908   0.0000   441.3820       3.88136       16.7919       1.95832      -5.37876       1.77226      0.929073       1.29362       1.40072       1.52961       1.54515       1.46659
  33  11 2858.6315    3.2776  0.9982 12.8027  0.0000  0.0176   0.0532   0.0477    0.0957   0.0000   442.1060       6.29284       20.2022      0.251715      -1.92809     -0.454505      0.889723       1.17474       1.29154       1.44402       1.39798       1.38608
  33  12 3018.9147    3.9769  0.9906 13.2000  0.0000  0.0179   0.0638   0.0455    0.0974   0.0000   438.5079       6.73785       16.0003       2.48699      -2.17517     -0.358819      0.904293       1.19022       1.29626       1.44678       1.47477       1.49584
  33  13 3176.1493    4.0270  1.1966 13.4830  0.0000  0.0206   0.0624   0.0542    0.0916   0.0000   438.6431       3.80590       17.5766       4.07447      -4.20004     -0.324528       1.01103       1.32367       1.45851       1.54558       1.55803       1.54929
  33  14 3331.5780    3.4953  1.7033 12.9055  0.0000  0.0245   0.0447   0.0656    0.0683   0.0000   441.4065       6.92542       17.0966       2.22532      -1.56721       5.98062       1.19661       1.58429       1.70509       1.85040       1.87842       1.92534
  33  15 3485.8607    2.9333  2.5930 12.3907  0.0000  0.0311   0.0310   0.0844    0.0503   0.0000   440.7935       8.47318       16.2703       2.46658      -1.10285       2.54232       1.53691       1.98895       2.18730       2.38519       2.48319       2.44312
  33  16 3639.3543    2.3940  4.1880 11.6350  0.0000  0.0406   0.0197   0.1108    0.0397   0.0000   435.9978       10.4219       18.9178      0.480376       3.30621      -1.20511       2.00447       2.65192       2.96644       3.16985       3.27604       3.15436
  33  17 3791.9502    1.9491  5.8817 11.2749  0.0000  0.0520   0.0142   0.1427    0.0332   0.0000   439.9611       6.45993       14.2814       4.07412       2.51457       1.78545       2.51329       3.21711       3.66150       3.89203       4.00203       3.96375
  33  18 3943.8847    1.5970  8.2119 10.9191 -0.0001  0.0687   0.0105   0.1904    0.0308   0.0000   440.9287       5.22445       12.2396      -5.26672      -12.5496      -2.77821       3.37584       4.42637       4.95007       5.32598       5.40547       5.37303
  33  19 4095.0682    1.3285 10.8865 10.6892  0.0005  0.0909   0.0080   0.2548    0.0292   0.0000   426.6963      0.771306       19.0290       12.1797      0.408169      -2.61516       4.29826       5.71976       6.49234       6.75113       6.90534       6.88074
  33  20 4245.8510    1.0807 13.1321 10.5934  0.0000  0.1164   0.0064   0.3184    0.0263   0.0000   435.0136       8.54508       20.8364      -1.38931     -0.300223     0.0926830       5.46634       7.22242       8.04325       8.63447       8.74679       8.65536
  34   3 1441.1517    0.1578  0.1089 10.0238  0.0000  0.0099   0.0090   0.0196    0.0224   0.0000   441.8342     -0.903524       20.9294      0.880330      -2.12948     -0.196638      0.530710      0.608543      0.638497      0.707031      0.717409      0.602665
  34   4 1649.7335    0.2901  0.2121 10.0197  0.0000  0.0087   0.0101   0.0231    0.0265   0.0000   440.9395      0.915265       20.6421      0.556088      -2.39798     -0.113808      0.422644      0.524490      0.607893      0.632228      0.648783      0.645405
  34   5 1841.2519    0.4407  0.4728 10.0696  0.0000  0.0130   0.0105   0.0358    0.0378   0.0000   441.5174      -1.30768       21.3314      0.771122      -4.75109      0.751049      0.614068      0.791502      0.882570      0.929596       1.00577      0.998584
  34   6 2026.3550    0.7110  0.6047 10.2966  0.0000  0.0141   0.0144   0.0360    0.0521   0.0000   441.9625      0.454404       20.3245       1.96869      -1.96742      -3.02757      0.711122      0.951924       1.07863       1.17813       1.19244       1.18768
  34   7 2207.0313    1.0362  0.8851 10.4806  0.0000  0.0169   0.0177   0.0448    0.0806   0.0000   440.1034       1.69503       20.6626     -0.655757      -1.52207       2.10517      0.759234       1.04069       1.09716       1.22768       1.24892       1.23989
  34   8 2381.2317    1.4693  1.1635 11.0633  0.0000  0.0204   0.0223   0.0515    0.0978   0.0000   440.3068       3.14072       19.4455     -0.453955      0.949767      -2.31986      0.960200       1.30485       1.40162       1.48826       1.43832       1.51645
  34   9 2550.6879    2.0235  1.1846 11.6784  0.0000  0.0198   0.0303   0.0536    0.1031   0.0000   440.7567       3.90576       17.3872      0.911405     -0.920552      0.248508      0.958310       1.24835       1.35303       1.49917       1.51909       1.54711
  34  10 2718.0381    2.7928  1.0298 12.2894  0.0000  0.0173   0.0438   0.0475    0.0973   0.0000   440.3514       4.87808       19.0398       1.81757      -3.75413      -1.40556      0.832593       1.09225       1.19651       1.31982       1.37239       1.34430
  34  11 2883.0271    3.4043  1.0130 12.7794  0.0001  0.0175   0.0529   0.0459    0.0946   0.0000   438.7655       3.23345       15.6498       4.20806      -3.48044     -0.434928      0.850237       1.12088       1.25777       1.32340       1.35407       1.33663
  34  12 3044.5649    3.9909  1.0591 13.1448  0.0000  0.0180   0.0616   0.0480    0.0968   0.0000   441.6887       6.75181       15.9917       2.43708     -0.679984      0.364089      0.851418       1.13179       1.20982       1.33204       1.34924       1.33936
  34  13 3202.8820    3.8382  1.3920 13.3423  0.0000  0.0211   0.0550   0.0627    0.0740   0.0000   440.0727       9.61616       16.7269       2.85290      -2.73730       1.67543       1.04996       1.37159       1.51513       1.68952       1.75997       1.81159
  34  14 3359.3537    3.3582  1.9094 12.8607  0.0000  0.0261   0.0412   0.0711    0.0636   0.0000   438.3543       8.20431       15.6764       3.10519       1.20896     -0.350485       1.22740       1.66773       1.79270       1.94073       1.98681       1.96339
  34  15 3514.4903    2.7803  2.8520 12.3136  0.0000  0.0334   0.0277   0.0878    0.0462   0.0000   439.6314       6.79990       11.7562       3.23183     -0.135253       1.08602       1.53693       2.06483       2.27743       2.44379       2.44332       2.43725
  34  16 3668.7745    2.2870  4.6878 11.4497  0.0001  0.0426   0.0175   0.1185    0.0379   0.0000   437.7220       7.01495       6.44921       4.37790      -3.68490      -1.50342       2.02632       2.68163       2.94376       3.20822       3.27048       3.25011
  34  17 3822.1587    1.8599  6.3254 11.1000  0.0000  0.0538   0.0128   0.1487    0.0339   0.0000   442.6846       10.8614       17.3557       12.5322      -14.1659       2.37141       2.57287       3.29703       3.72226       3.94085       4.04871       4.04112
  34  18 3974.6863    1.5445  8.9842 10.8300  0.0000  0.0731   0.0096   0.2053    0.0306   0.0000   440.5812       8.61829       21.2885       6.28239      -11.9256     -0.808869       3.41452       4.49322       5.04933       5.40308       5.56942       5.52851
  34  19 4126.4149    1.2496 11.2067 10.7156 -0.0012  0.0961   0.0075   0.2654    0.0277   0.0000   439.3834       11.2523       11.0999    -0.0525913       3.37276       1.18640       4.41967       5.95486       6.62354       7.01319       7.28401       7.16151
  34  20 4277.6470    1.0236 13.9499 10.5660 -0.0006  0.1233   0.0060   0.3376    0.0255   0.0000   444.6607       4.56161       19.4358      -5.59922      -5.11571       3.10190       5.71911       7.50101       8.36012       9.01173       9.17872       9.14327
  35   2 1221.9179    0.0781  0.0735 10.2092  0.0000  0.0149   0.0094   0.0361    0.0208   0.0000   441.4146      0.269722       20.2384     -0.869184      -2.49024    -0.0133158      0.712250      0.998647       1.02478       1.05981       1.02785       1.19670
  35   3 1456.6164    0.1449  0.1160 10.1373  0.0000  0.0094   0.0084   0.0238    0.0218   0.0000   440.6495    -0.0761484       21.6584      0.990389      -3.54159     -0.693209      0.418762      0.581728      0.664876      0.688433      0.669958      0.640960
  35   4 1665.9621    0.3074  0.2421 10.0437  0.0000  0.0097   0.0100   0.0244    0.0274   0.0000   441.3100     -0.282061       21.6448      0.207150      -3.31530     -0.458648      0.483637      0.613969      0.755371      0.707406      0.740831      0.706100
  35   5 1858.4362    0.4859  0.5164 10.0748  0.0000  0.0141   0.0109   0.0359    0.0414   0.0000   440.9067      0.909471       21.3401      0.446368      -3.65194     -0.172276      0.622656      0.814640      0.908745       1.00330       1.00319       1.00364
  35   6 2044.8349    0.7452  0.6071 10.3518  0.0000  0.0139   0.0147   0.0350    0.0528   0.0000   440.3437     -0.768520       21.8423      -1.03759      -4.89024      0.286720      0.655668      0.825921      0.907855      0.972104      0.993925      0.993002
  35   7 2226.4200    1.0405  0.9582 10.7475  0.0000  0.0181   0.0172   0.0467    0.0746   0.0000   440.1380      -1.77674       19.8565       3.15801      -2.22852      0.378871      0.867441       1.10906       1.22570       1.30836       1.34808       1.36086
  35   8 2401.3716    1.5604  1.1358 11.2282  0.0000  0.0195   0.0237   0.0509    0.0960   0.0000   439.9102       3.02909       19.5331       3.09228      -3.33263      -1.93395      0.910034       1.20585       1.34350       1.44728       1.49761       1.45534
  35   9 2571.8600    2.1163  1.1240 11.8105  0.0001  0.0195   0.0316   0.0470    0.0961   0.0000   441.5240       3.27225       21.8018       2.55317      -4.19190       1.23694      0.887657       1.17948       1.33171       1.40900       1.49566       1.50919
  35  10 2740.6019    2.8313  1.1071 12.2495  0.0000  0.0186   0.0420   0.0470    0.1053   0.0000   439.9910       4.45308       19.7406       1.65343      0.442153       1.49322      0.864835       1.16448       1.24532       1.37335       1.36471       1.38055
  35  11 2906.9048    3.5956  0.9428 12.9441  0.0000  0.0166   0.0575   0.0436    0.0892   0.0000   441.1562       4.98638       17.7301       4.65829      -2.40841    -0.0805553      0.831003       1.06903       1.15260       1.22565       1.27853       1.26574
  35  12 3069.7356    4.0266  1.1985 13.1695  0.0000  0.0195   0.0591   0.0516    0.1027   0.0000   442.4444       7.05015       18.1431       2.44493      -1.25543      -1.21478      0.890614       1.17786       1.27973       1.41740       1.40530       1.43216
  35  13 3229.2609    3.9102  1.4979 13.0815  0.0000  0.0219   0.0509   0.0575    0.0753   0.0000   441.1849       7.07535       18.0634       4.00915     -0.632762     -0.305001       1.05992       1.40862       1.58456       1.75682       1.75132       1.72223
  35  14 3386.7140    3.3104  2.2443 12.6586  0.0000  0.0278   0.0361   0.0740    0.0555   0.0000   439.2194       5.96958       16.6089       2.92286      -1.11572       5.31584       1.29144       1.72026       1.91061       2.07650       2.12639       2.10697
  35  15 3542.8814    2.7861  3.1055 12.1089  0.0000  0.0338   0.0255   0.0867    0.0455   0.0000   435.3248       9.07738       14.8071       2.18465      -3.99538       2.03325       1.55588       2.06845       2.22694       2.51929       2.59482       2.62575
  35  16 3697.7971    2.2255  5.0380 11.3899  0.0000  0.0451   0.0163   0.1198    0.0367   0.0000   438.0951       11.4200       15.2327       5.72447      -3.65641      0.621757       2.02794       2.74998       2.99855       3.25039       3.34459       3.30501
  35  17 3851.8923    1.7983  6.7839 11.0737  0.0000  0.0562   0.0120   0.1566    0.0324   0.0000   446.7781       10.4098       20.0762       8.07044     -0.178689       3.58095       2.56575       3.37679       3.81687       4.07351       4.16999       4.13542
  35  18 4005.2493    1.4921  9.4260 10.7609 -0.0006  0.0749   0.0088   0.2109    0.0302   0.0000   440.8099       13.6498       20.6339       1.08218      -6.23235      -7.01499       3.41688       4.53266       5.02937       5.46625       5.61115       5.61670
  35  19 4157.9869    1.2298 11.6491 10.6830  0.0002  0.0978   0.0071   0.2656    0.0271   0.0000   438.0366       7.51786       19.5047      -1.42385      -4.96873      -5.28781       4.46328       5.88597       6.58874       7.01558       7.15468       7.29251
  36   2 1235.6458    0.0890  0.0616 10.2031  0.0000  0.0130   0.0098   0.0223    0.0203   0.0000   441.4888      0.778076       19.5666      -1.07747      -2.78611      0.850159      0.490057      0.736308      0.888940      0.868453      0.814701      0.939102
  36   3 1471.8432    0.1661  0.1440 10.0511  0.0000  0.0119   0.0079   0.0222    0.0224   0.0000   441.7739      -1.17331       21.1324      0.407121      -2.86840     -0.266065      0.591924      0.753740      0.889454       1.15739       1.31112       1.05359
  36   4 1681.8978    0.3159  0.2530 10.0518  0.0000  0.0103   0.0097   0.0231    0.0277   0.0000   441.0176      0.426875       21.1048     -0.594147      -2.68020      0.421765      0.443190      0.574378      0.695734      0.746804      0.745090      0.754615
  36   5 1875.4221    0.5166  0.4471 10.1000  0.0000  0.0129   0.0117   0.0299    0.0405   0.0000   441.4103    -0.0867975       20.6117      0.686093      -1.30880      -1.44114      0.559650      0.816428      0.808305      0.917147      0.913871      0.926714
  36   6 2063.0983    0.7503  0.7347 10.3277  0.0000  0.0161   0.0137   0.0392    0.0574   0.0000   441.5264      0.944599       21.2863   -0.00157716      -2.73718     -0.310600      0.727280      0.962389       1.08701       1.15910       1.15050       1.17052
  36   7 2245.5192    1.1337  0.9797 10.5934  0.0000  0.0173   0.0179   0.0456    0.0865   0.0000   442.9950       1.86311       22.0836       2.02837      -3.37703     -0.412093      0.772067      0.997408       1.15329       1.22839       1.25762       1.22534
  36   8 2421.1592    1.5703  1.2119 11.2231  0.0000  0.0198   0.0232   0.0540    0.1026   0.0000   441.9192       1.97114       19.8261      0.238599      -3.11677      0.114505      0.910435       1.15793       1.33600       1.43424       1.44930       1.45370
  36   9 2592.7664    2.1684  1.2562 11.7856  0.0000  0.0200   0.0304   0.0518    0.0932   0.0000   441.0525       2.18193       19.6917       2.60409    -0.0388169     -0.929025      0.904206       1.17292       1.29913       1.35386       1.40482       1.45426
  36  10 2762.7793    2.8238  1.0702 12.5637  0.0000  0.0183   0.0425   0.0481    0.0873   0.0000   442.3290       4.07880       19.2090      0.453302      -1.34386      -1.75210      0.841232       1.09487       1.22201       1.32095       1.34308       1.30104
  36  11 2930.3660    3.6696  1.0692 13.0260  0.0000  0.0177   0.0555   0.0475    0.0926   0.0000   440.6821       4.54069       17.3140      -1.02147      -2.88568      -1.27758      0.816943       1.12830       1.20239       1.33806       1.32054       1.35438
  36  12 3094.3754    4.1540  1.0688 13.2307  0.0000  0.0176   0.0620   0.0470    0.0977   0.0000   440.1094       6.43481       18.2521       2.28407     -0.131586      0.122787      0.824163       1.06874       1.17043       1.30749       1.33362       1.34587
  36  13 3255.1948    3.9206  1.4788 13.1078  0.0030  0.0217   0.0511   0.0578    0.0771   0.0000   441.4190       4.21900       14.7624      0.782033       1.75716       2.27779      0.980247       1.27851       1.39366       1.53312       1.54913       1.64048
  36  14 3413.8043    3.1378  2.3365 12.6541  0.0000  0.0280   0.0330   0.0766    0.0484   0.0000   441.9990       11.0836       18.6205       4.44134      -1.58576       6.39590       1.29268       1.71266       1.89010       2.05391       2.14032       2.09440
  36  15 3570.9108    2.5846  3.6103 11.9405  0.0000  0.0358   0.0219   0.0979    0.0411   0.0000   440.8877       9.19618       16.9921      -1.06420      -2.15337     -0.483800       1.61310       2.09719       2.34037       2.51888       2.56938       2.58896
  36  16 3726.7319    2.1403  5.2718 11.3392  0.0000  0.0454   0.0151   0.1240    0.0352   0.0000   440.2376       4.45139       19.8435       1.48934      -1.44405      -3.69256       2.04447       2.74938       3.05072       3.28391       3.37086       3.38968
  36  17 3881.6178    1.7295  7.4936 11.0318  0.0000  0.0605   0.0109   0.1664    0.0311   0.0000   436.2118       12.3700       17.9674       12.6791      -8.84556      -2.16639       2.68937       3.51143       3.90348       4.21984       4.36609       4.37426
  36  18 4035.4769    1.4409 10.2926 10.7570  0.0010  0.0835   0.0081   0.2281    0.0296   0.0000   434.7419       12.3896       12.4514     -0.288623      -5.97765       6.06074       3.64698       4.89097       5.40597       5.98796       6.06587       6.08833
  36  19 4188.8254    1.1662 12.5198 10.6852  0.0001  0.1055   0.0064   0.2861    0.0259   0.0000   444.4781       4.10434       16.5346      -8.47616      -3.06799       7.78578       4.58431       6.12758       6.97278       7.32217       7.63658       7.73524
  37   2 1249.1790    0.0865  0.0609 10.1408  0.0000  0.0107   0.0088   0.0258    0.0200   0.0000   440.9191     -0.682969       21.0142      0.797582      -1.71188     0.0269376      0.460287      0.629885      0.683556      0.882522      0.710975      0.816804
  37   3 1486.8103    0.1661  0.1256 10.0526  0.0000  0.0091   0.0089   0.0265    0.0217   0.0000   441.1732     -0.976609       21.9232     0.0376824      -2.79671     -0.397654      0.448856      0.563146      0.654714      0.738367      0.733843      0.890948
  37   4 1697.5792    0.3148  0.3041 10.0723  0.0000  0.0112   0.0090   0.0261    0.0276   0.0000   440.7612     -0.791172       21.4127    -0.0867684      -1.95250       2.77654      0.479263      0.615257      0.702728      0.731093      0.883578      0.954450
  37   5 1892.1949    0.5394  0.5362 10.0215  0.0000  0.0136   0.0112   0.0329    0.0430   0.0000   441.5513      -1.80296       19.3175     -0.168397      -2.37245       1.15754      0.558148      0.748318      0.860572      0.873575      0.967267      0.956290
  37   6 2081.1343    0.7977  0.7765 10.2849  0.0000  0.0155   0.0140   0.0418    0.0627   0.0000   441.3512      0.968996       22.5458       1.55905      -3.71894      0.245582      0.673275      0.866921       1.01998       1.12827       1.16456       1.15307
  37   7 2264.3359    1.1605  1.1338 10.5649  0.0000  0.0193   0.0170   0.0496    0.0906   0.0000   442.1215       2.08132       19.5609     -0.137108      -2.97603      0.465497      0.804663       1.12205       1.21621       1.31914       1.33728       1.36674
  37   8 2440.6992    1.6593  1.1948 11.3511  0.0000  0.0193   0.0240   0.0514    0.0927   0.0000   441.8188       3.79379       21.4186       1.64168      -3.04523      0.594194      0.854948       1.12018       1.22981       1.35086       1.39524       1.40752
  37   9 2613.4092    2.3102  1.1997 11.9154  0.0000  0.0187   0.0330   0.0521    0.0982   0.0000   441.2153       1.33350       20.9100       1.54316      -1.87922       1.83702      0.818526       1.08306       1.23396       1.31994       1.36741       1.37013
  37  10 2784.6100    3.0352  1.1514 12.3645  0.0000  0.0185   0.0436   0.0478    0.1089   0.0000   441.1602       5.51265       20.7346       2.25729      -2.55029       1.54569      0.834962       1.12991       1.22273       1.33429       1.34956       1.35465
  37  11 2953.3826    3.8298  1.0503 12.8260  0.0000  0.0171   0.0559   0.0435    0.1025   0.0000   441.5090       5.80049       19.3263       2.94120      -1.36136      0.871304      0.742093      0.994959       1.08624       1.18364       1.20709       1.25206
  37  12 3118.6447    4.1202  1.1708 13.3661  0.0000  0.0186   0.0605   0.0516    0.0955   0.0000   439.0081       7.60801       18.8965       2.49851     -0.881516       1.85417      0.842284       1.10051       1.21072       1.31128       1.29501       1.34914
  37  13 3280.7185    3.7289  1.7000 12.8729  0.0000  0.0230   0.0442   0.0591    0.0678   0.0000   441.7633       7.73567       16.8394       6.01070      -2.87180      -1.16252       1.01224       1.30889       1.45722       1.56741       1.59989       1.67278
  37  14 3440.5446    3.0761  2.5127 12.5109  0.0000  0.0289   0.0305   0.0775    0.0455   0.0000   441.4095       8.10067       14.1265       3.82983      -1.60259       4.83021       1.25214       1.67782       1.85115       1.97264       2.03163       2.03446
  37  15 3598.5289    2.5170  4.0155 11.7746  0.0000  0.0374   0.0200   0.1019    0.0386   0.0000   438.2361       12.0758       16.7263       2.78619      -3.92180      -1.26417       1.65131       2.17725       2.39028       2.64172       2.71136       2.71656
  37  16 3755.2855    2.0760  5.8791 11.0219 -0.0000  0.0476   0.0134   0.1293    0.0364   0.0000   440.0658       6.50907       16.5680       6.66357       1.25128      -1.74683       2.03357       2.71518       3.05550       3.27585       3.43016       3.38446
  37  17 3910.7992    1.6909  8.0191 10.9553  0.0001  0.0629   0.0103   0.1760    0.0306   0.0000   435.6985       10.4926       18.5018       5.31776      -8.27364       11.4814       2.75097       3.64663       4.05734       4.35889       4.51160       4.56118
  37  18 4065.6403    1.3773 10.5909 10.7616 -0.0002  0.0836   0.0077   0.2347    0.0282   0.0000   440.2409       4.19677       8.88845     -0.894142      -5.28463       5.80800       3.64283       4.82418       5.36818       5.74682       5.91346       5.95588
  37  19 4219.5606    1.1265 13.2722 10.6464  0.0003  0.1121   0.0060   0.3020    0.0249   0.0000   440.8308       17.5342       2.28423       5.23631       2.38720      -6.22336       4.74250       6.36925       7.08194       7.53356       7.99668       7.98082
  38   2 1262.5371    0.0859  0.0750 10.1404  0.0000  0.0116   0.0076   0.0251    0.0200   0.0000   441.7066      -1.26264       22.8298     -0.653431     -0.793038     -0.895392      0.486227      0.688647      0.742092      0.823728      0.862644      0.734072
  38   3 1501.5510    0.1865  0.1478 10.0407  0.0000  0.0090   0.0083   0.0227    0.0221   0.0000   441.7275    -0.0477213       22.8998       1.47616      -3.16664      0.246604      0.361320      0.433442      0.580245      0.535376      0.570884      0.575322
  38   4 1713.0506    0.3428  0.3179 10.0591  0.0000  0.0108   0.0094   0.0269    0.0289   0.0000   441.2817      -1.37649       20.1208     -0.265236      -3.48840      0.144896      0.503981      0.653933      0.739109      0.810944      0.856445      0.813789
  38   5 1908.8120    0.5248  0.5392 10.2095  0.0000  0.0133   0.0111   0.0347    0.0402   0.0000   441.2733     -0.610775       20.8177      0.269742      -3.49691      0.330898      0.585692      0.772518      0.823289      0.917009      0.921733      0.915825
  38   6 2098.9353    0.7870  0.8220 10.3453  0.0000  0.0157   0.0133   0.0424    0.0589   0.0000   441.1395      0.930519       21.1892      0.468203      -1.59063      0.846834      0.665896      0.866268      0.988727       1.07140       1.10678       1.07480
  38   7 2282.9207    1.2037  1.0356 10.7951  0.0000  0.0176   0.0183   0.0470    0.0818   0.0000   441.2980      0.823710       20.8555      -1.52454      -1.47562      -2.02285      0.779765       1.03679       1.13625       1.22356       1.23761       1.26202
  38   8 2460.0388    1.7692  1.1798 11.3503  0.0000  0.0189   0.0251   0.0510    0.1000   0.0000   441.2733       2.18696       20.3925       1.17962     -0.272834       1.17449      0.825658       1.11979       1.25999       1.33719       1.40467       1.36119
  38   9 2633.7942    2.4204  1.1960 11.9016  0.0000  0.0183   0.0340   0.0500    0.1056   0.0000   441.6463       5.05325       21.9792      -1.45077      0.324335      0.842242      0.824739       1.07241       1.19006       1.29588       1.29323       1.33706
  38  10 2806.1312    3.1008  1.1169 12.7701  0.0000  0.0181   0.0454   0.0477    0.0845   0.0000   441.4148       4.21121       19.7994       1.97456      -4.67877      0.442876      0.801292       1.03700       1.13615       1.26251       1.30274       1.32497
  38  11 2976.0017    3.9255  1.0431 12.9620  0.0000  0.0170   0.0565   0.0423    0.0965   0.0000   440.1487       4.67840       19.1653      0.804392      -2.56133       1.01057      0.738706      0.976766       1.09968       1.18329       1.22887       1.20274
  38  12 3142.4481    4.0452  1.2080 13.4990  0.0000  0.0191   0.0588   0.0528    0.0876   0.0000   441.4680       4.29051       17.5415       1.08728     -0.319778     -0.823163      0.844726       1.11375       1.26241       1.33030       1.39390       1.39545
  38  13 3305.8613    3.6535  1.7787 12.9580  0.0000  0.0232   0.0427   0.0626    0.0602   0.0000   439.9026       6.87226       18.4353       1.38882    -0.0431508       2.35456       1.01042       1.36916       1.49541       1.63390       1.62264       1.75071
  38  14 3466.8980    3.0198  2.7454 12.3567  0.0000  0.0301   0.0281   0.0783    0.0440   0.0000   440.4751       8.63343       15.7094       2.36495      -2.74395     -0.151606       1.29834       1.72431       1.87866       2.05431       2.08275       2.12338
  38  15 3625.9166    2.4240  4.1027 11.7874  0.0000  0.0381   0.0189   0.1028    0.0363   0.0000   438.2226       8.83210       17.0685      0.436087      -1.89271      -1.27455       1.63589       2.16899       2.42531       2.67593       2.75018       2.74255
  38  16 3783.4918    1.9759  6.1635 11.1552  0.0000  0.0498   0.0127   0.1363    0.0328   0.0000   439.3892       6.30897       15.9569       7.12225      -4.04150      -4.93717       2.09941       2.76982       3.10094       3.34246       3.42379       3.44148
  38  17 3939.7118    1.6170  8.4285 10.9632 -0.0003  0.0659   0.0094   0.1828    0.0286   0.0000   441.9667       2.48985       7.32121       7.77323      -4.21831     -0.649551       2.76721       3.66998       4.09712       4.42692       4.63341       4.59057
  38  18 4095.3004    1.3505 11.1012 10.7426  0.0005  0.0895   0.0071   0.2405    0.0272   0.0000   439.6025       15.0387       11.9227      -1.82729       2.83435       2.69435       3.67017       4.90644       5.47314       5.90888       6.08109       6.16800
  38  19 4250.1153    1.0883 13.4652 10.6096  0.0000  0.1134   0.0057   0.3035    0.0245   0.0000   443.1586       11.9363       8.11967      -3.28572      -6.84951       12.4415       4.67620       6.32398       7.03949       7.43908       7.77069       7.72585
  39   2 1275.7549    0.0928  0.0554 10.1790  0.0000  0.0105   0.0085   0.0153    0.0195   0.0000   441.5002      0.200576       22.3450     -0.304730      -2.63071      0.701420      0.490388      0.576227      0.696418      0.777449      0.749172      0.889698
  39   3 1516.0583    0.1874  0.1529 10.0598  0.0000  0.0084   0.0079   0.0203    0.0219   0.0000   441.3423     -0.208621       22.1607      0.344246      -2.33526      0.525398      0.358863      0.439797      0.547242      0.595051      0.586188      0.553113
  39   4 1728.2607    0.3384  0.3335 10.0413  0.0000  0.0115   0.0090   0.0272    0.0292   0.0000   440.1622     -0.467897       22.1568     -0.637605      -3.85459     -0.769725      0.482216      0.677555      0.721182      0.712329      0.763350      0.813717
  39   5 1925.2088    0.5691  0.5142 10.2246  0.0000  0.0122   0.0119   0.0326    0.0413   0.0000   441.4400     -0.400956       20.2334     0.0532602      -1.38574       2.05868      0.535736      0.670049      0.748491      0.831068      0.893327      0.872358
  39   6 2116.5735    0.8764  0.7820 10.4709  0.0000  0.0154   0.0147   0.0377    0.0619   0.0000   442.9090      0.556877       19.8651      0.312858     -0.920213    -0.0690251      0.645848      0.853540      0.949376       1.04314       1.04847       1.05949
  39   7 2301.2493    1.2658  0.9910 10.9974  0.0000  0.0168   0.0192   0.0445    0.0724   0.0000   441.6429     -0.708398       20.1563       1.08098      -2.46905       2.34693      0.709867      0.927999       1.02594       1.08065       1.12032       1.15590
  39   8 2479.0798    1.8009  1.2123 11.4074  0.0000  0.0186   0.0251   0.0516    0.0975   0.0000   440.5878       1.64483       20.4553       3.35148      -1.80948     -0.601906      0.762235       1.01714       1.11460       1.21385       1.23744       1.27618
  39   9 2653.8962    2.5413  1.0868 12.0324  0.0000  0.0170   0.0362   0.0452    0.1006   0.0000   442.0339       3.35527       21.8463      0.619860     -0.608553     -0.249588      0.745037      0.966284       1.06526       1.13760       1.18914       1.20398
  39  10 2827.3620    3.2115  1.1828 12.7135  0.0000  0.0182   0.0453   0.0508    0.0933   0.0000   440.8398       5.18407       18.7804       1.45585      -3.38519      0.942386      0.798779       1.07999       1.18651       1.30844       1.33092       1.34870
  39  11 2998.2481    3.9733  1.0311 13.1549  0.0000  0.0166   0.0573   0.0437    0.0887   0.0000   440.2587       4.36755       20.3693       2.46585      -3.71577       1.85359      0.698623      0.936661       1.01944       1.11113       1.13715       1.15983
  39  12 3165.8107    3.9996  1.2892 13.3692  0.0000  0.0192   0.0539   0.0534    0.0752   0.0000   441.2915       6.97260       18.5524       2.72972    -0.0372987      -1.21198      0.801179       1.07906       1.15458       1.26623       1.31820       1.33774
  39  13 3330.4988    3.5730  1.8685 13.0163  0.0000  0.0241   0.0402   0.0632    0.0533   0.0000   443.0559       9.37740       18.8039       1.02255      0.403049      0.156679      0.975262       1.33646       1.44887       1.63852       1.66671       1.69926
  39  14 3492.7428    2.9293  3.0035 12.2385  0.0000  0.0309   0.0255   0.0810    0.0417   0.0000   440.4654       7.18692       18.0255       2.50097     -0.872288      0.443107       1.28777       1.69876       1.89528       2.05149       2.06958       2.12124
  39  15 3652.8797    2.3699  4.5102 11.7545  0.0000  0.0401   0.0175   0.1075    0.0333   0.0000   440.7098       7.00110       18.7903       8.10902       1.88402       2.39578       1.66275       2.23087       2.42294       2.66451       2.75583       2.76785
  39  16 3811.3981    1.9167  6.6179 11.1759  0.0000  0.0524   0.0119   0.1432    0.0312   0.0000   443.7994       7.84854       16.9571    -0.0479620      -4.24570      0.866214       2.16807       2.88290       3.17821       3.48313       3.63892       3.60323
  39  17 3968.4761    1.5951  9.0982 10.8549  0.0005  0.0702   0.0087   0.1913    0.0296   0.0000   434.3365       9.76537       21.4099      -1.03537      -6.67541     -0.163301       2.86867       3.82245       4.27434       4.61285       4.70252       4.73683
  39  18 4124.7929    1.2849 11.3713 10.8041  0.0000  0.0914   0.0068   0.2502    0.0256   0.0000   442.6116       14.5799       21.0639       3.93976       4.77938      -2.25938       3.65951       4.96415       5.51279       5.98006       6.11392       6.19059
  40   3 1530.3206    0.2008  0.1561 10.0578  0.0000  0.0103   0.0083   0.0226    0.0220   0.0000   441.5421    0.00350258       21.5671      0.476312      -3.94775      0.383914      0.465955      0.418328      0.526742      0.726801      0.755795      0.697246
  40   4 1743.2614    0.3699  0.3828 10.0632  0.0000  0.0116   0.0090   0.0288    0.0299   0.0000   441.7011      -1.19562       21.4217       1.18009      -2.87275      0.289166      0.455575      0.611749      0.710054      0.751244      0.786234      0.796920
  40   5 1941.4275    0.5966  0.5716 10.1580  0.0000  0.0131   0.0115   0.0323    0.0443   0.0000   441.1542     -0.565539       21.7564       1.51419      -1.98656      0.854565      0.564436      0.724795      0.826465      0.876578      0.912463      0.927660
  40   6 2133.9870    0.9018  0.8353 10.3998  0.0000  0.0151   0.0145   0.0394    0.0643   0.0000   440.3621      0.216241       20.4261       1.06333      -2.49650      0.397350      0.609869      0.810141      0.899773      0.985832       1.02322       1.00978
  40   7 2319.3396    1.2924  1.0403 11.1290  0.0000  0.0179   0.0193   0.0456    0.0721   0.0000   440.3897       1.05942       22.1356      0.738260      -1.13178      -2.22718      0.705208      0.954508       1.01214       1.13518       1.13404       1.15870
  40   8 2497.9650    1.8626  1.1158 11.8701  0.0000  0.0182   0.0274   0.0487    0.0789   0.0000   440.5170      0.989182       22.1678       3.52813      -2.21159     -0.890538      0.761228       1.03361       1.13538       1.25494       1.23475       1.26344
  40   9 2673.8711    2.6020  1.1413 12.2989  0.0000  0.0180   0.0366   0.0465    0.0896   0.0000   441.4664       3.70893       20.1467       1.49588      -3.67121       1.34903      0.755622      0.984488       1.10469       1.22945       1.25795       1.27136
  40  10 2848.3349    3.3100  1.1015 12.6896  0.0000  0.0173   0.0461   0.0444    0.0938   0.0000   441.0105       4.78826       19.7040       1.52824      -2.93429       2.12330      0.714973      0.941747       1.06681       1.15532       1.19498       1.20588
  40  11 3020.1150    4.0467  1.1066 13.1631  0.0000  0.0172   0.0565   0.0457    0.0887   0.0000   441.1402       5.74314       20.8515      0.462796      -1.46401      0.818744      0.678954      0.902481       1.00163       1.09932       1.11962       1.15095
  40  12 3188.8373    4.0502  1.3592 13.4139  0.0000  0.0202   0.0528   0.0528    0.0719   0.0000   439.0569       6.70479       18.6143       1.92971     -0.232353      -1.11646      0.818410       1.10508       1.20782       1.33854       1.32786       1.34960
  40  13 3354.7641    3.5676  2.0329 12.7951  0.0000  0.0242   0.0376   0.0656    0.0548   0.0000   439.1506       8.32205       18.2355       2.35876      0.351449     -0.658072      0.980787       1.29981       1.43279       1.57594       1.61531       1.62019
  40  14 3518.2218    2.8292  3.1545 12.1707 -0.0000  0.0315   0.0239   0.0842    0.0397   0.0000   444.1281       4.67335       17.8595       4.39367      -2.63203      -1.86762       1.25603       1.65840       1.85860       1.97343       2.05153       2.06418
  40  15 3679.5749    2.2789  4.9239 11.5574  0.0001  0.0417   0.0156   0.1116    0.0322   0.0000   440.9938       5.70682       14.5824       6.11964     -0.724090      0.317725       1.69325       2.25870       2.51349       2.74791       2.79905       2.82107
  40  16 3838.8988    1.8396  7.0283 11.1211  0.0000  0.0551   0.0110   0.1506    0.0302   0.0000   446.9737       8.29906       16.8307       1.90376       2.82446      0.659641       2.21088       2.94722       3.25831       3.47335       3.66587       3.69393
  40  17 3996.9848    1.5394  9.6866 10.8364  0.0002  0.0750   0.0080   0.2023    0.0283   0.0000   436.5773       13.8125       20.7042       6.29909      -5.56401      0.126892       2.90889       3.93409       4.44022       4.78132       4.89905       4.94740
  40  18 4153.8927    1.2266 11.9979 10.7808 -0.0007  0.0984   0.0063   0.2655    0.0251   0.0000   440.8057       13.8141       11.3911      0.391559       3.75894      -2.32672       3.80828       5.17377       5.72656       6.23290       6.47520       6.61797
  41   2 1301.5461    0.1046  0.0877 10.1625  0.0000  0.0121   0.0077   0.0207    0.0195   0.0000   441.7226      0.605037       22.5343      0.114195      -3.14236      0.540035      0.409450      0.637114      0.642189      0.776457      0.820578      0.830513
  41   3 1544.3648    0.2124  0.1587 10.0456  0.0000  0.0115   0.0081   0.0189    0.0221   0.0000   441.5857      0.126620       21.7848       1.02757      -1.55736     -0.558183      0.621489      0.888462       1.03070       1.42835       1.29597       1.22072
  41   4 1758.0295    0.3921  0.3447 10.0935  0.0000  0.0109   0.0096   0.0248    0.0299   0.0000   441.9649      -1.09519       23.3494      -1.04030      -3.48390     -0.801448      0.479559      0.663534      0.719895      0.754360      0.765502      0.850341
  41   5 1957.4515    0.6099  0.6441 10.2081  0.0000  0.0142   0.0112   0.0357    0.0453   0.0000   441.8845    -0.0531704       22.2735       1.20266      -4.54030      0.924777      0.522923      0.758367      0.798991      0.837533      0.950538      0.964409
  41   6 2151.1579    0.9318  0.8996 10.4290  0.0000  0.0167   0.0144   0.0410    0.0716   0.0000   441.1419    -0.0380987       20.6239      -1.03904      -2.18499     -0.275173      0.628719      0.868440      0.904200       1.01735       1.04249       1.09872
  41   7 2337.1872    1.3823  1.1520 11.1182  0.0000  0.0180   0.0194   0.0496    0.0795   0.0000   441.3123       1.10368       22.5152     -0.656393      -3.67192      0.216760      0.705336      0.954217       1.05245       1.16970       1.16557       1.20099
  41   8 2516.5745    1.9354  1.2147 11.7372  0.0000  0.0189   0.0267   0.0501    0.0902   0.0000   440.1812      0.954695       21.2739       1.71480     -0.484488      0.773532      0.736670      0.988912       1.05919       1.13397       1.18755       1.18590
  41   9 2693.5405    2.6400  1.2214 12.2471  0.0000  0.0180   0.0359   0.0503    0.0970   0.0000   440.5767       2.64460       21.9703     -0.576529      -5.01477       1.16738      0.750203      0.952618       1.04903       1.17072       1.19516       1.21822
  41  10 2869.0524    3.3883  1.0856 13.0384  0.0000  0.0173   0.0480   0.0448    0.0786   0.0000   441.5037       5.77022       20.8770      0.340151      -3.10578    -0.0929863      0.731682      0.955119       1.06736       1.17296       1.19248       1.18599
  41  11 3041.7457    4.0179  1.1022 13.2924  0.0000  0.0176   0.0561   0.0447    0.0873   0.0000   442.4771       4.43691       20.4144      -1.14139      -2.03566     -0.354331      0.699306      0.978355       1.03670       1.15644       1.19589       1.23286
  41  12 3211.4816    4.0867  1.5013 13.0755  0.0000  0.0197   0.0488   0.0547    0.0701   0.0000   439.9952       6.37708       19.0101       2.22876       1.02498     -0.534418      0.804036       1.05059       1.14523       1.23607       1.28636       1.29355
  41  13 3378.6683    3.3796  2.1943 12.8992  0.0000  0.0258   0.0346   0.0696    0.0463   0.0000   441.9435       6.61972       20.0453       3.79092      -3.11611      0.381555       1.03222       1.37398       1.48845       1.66780       1.68584       1.72480
  41  14 3543.3445    2.7262  3.4120 12.2281  0.0000  0.0335   0.0223   0.0887    0.0353   0.0000   439.7483       8.80643       17.9422       1.90923      -1.27692      -2.30199       1.28411       1.70309       1.90992       2.11127       2.15962       2.13642
  41  15 3705.8108    2.2031  5.2017 11.5679  0.0000  0.0433   0.0147   0.1179    0.0303   0.0000   442.3263       11.3015       16.2993       7.02417      -1.10675       1.68054       1.65115       2.25330       2.48601       2.68001       2.82809       2.81179
  41  16 3866.2284    1.8228  7.4211 11.0249  0.0000  0.0560   0.0103   0.1537    0.0303   0.0000   438.9394       8.54150       16.1825       2.63430      0.490144      0.440214       2.20724       2.86896       3.23737       3.49194       3.64975       3.60582
  41  17 4024.8736    1.4739 10.1156 10.8613  0.0000  0.0776   0.0075   0.2134    0.0275   0.0000   434.7784       10.9396       17.7257       2.96684      -7.28194      -7.35982       3.07613       4.15136       4.59717       5.00596       5.23295       5.20516
  41  18 4182.4539    1.1925 13.0057 10.7802  0.0002  0.1041   0.0059   0.2832    0.0237   0.0000   439.0953       11.3370       12.6594      0.553479      -6.58661      -4.74574       3.95574       5.35372       6.01336       6.43511       6.70384       6.77238
  42   2 1314.2288    0.0941  0.1169 10.1768  0.0000  0.0149   0.0070   0.0293    0.0195   0.0000   441.9402    -0.0196460       20.5008     -0.868419      -2.02467     0.0193821      0.628038      0.690608      0.845270      0.794707      0.936944       1.03415
  42   3 1558.1952    0.2200  0.1783 10.0690  0.0000  0.0087   0.0079   0.0189    0.0219   0.0000   441.7198     -0.799614       22.2280   -0.00985791      -3.00444      0.881067      0.373264      0.447884      0.534316      0.510012      0.557107      0.578802
  42   4 1772.6412    0.3860  0.3254 10.1623  0.0000  0.0102   0.0097   0.0242    0.0284   0.0000   441.5164      -1.27645       21.5939      0.147724      -2.88176    -0.0384460      0.437297      0.552677      0.627004      0.693250      0.770833      0.775119
  42   5 1973.3354    0.6139  0.6287 10.2357  0.0000  0.0139   0.0113   0.0348    0.0458   0.0000   441.8435      0.687912       22.5213     0.0625738      -3.00112    0.00382465      0.541567      0.697656      0.774113      0.876027      0.937356      0.909997
  42   6 2168.1104    0.9498  0.9016 10.5245  0.0000  0.0160   0.0144   0.0406    0.0633   0.0000   441.6116       1.59376       22.3746     0.0789596      -1.70424     -0.577937      0.592274      0.800657      0.878777      0.960405      0.992557      0.997842
  42   7 2354.8213    1.4275  1.1108 11.1612  0.0000  0.0176   0.0201   0.0460    0.0796   0.0000   441.0729       2.10520       21.0145       1.71510      -1.57396      0.724077      0.687371      0.905161       1.03186       1.10548       1.15401       1.17081
  42   8 2535.0822    1.9874  1.1654 11.9838  0.0000  0.0183   0.0277   0.0489    0.0785   0.0000   442.6552       2.36071       20.6760      -1.28066     -0.825307      0.762920      0.712270      0.948917       1.06896       1.18345       1.22241       1.20850
  42   9 2713.0899    2.7902  1.1719 12.3110  0.0000  0.0178   0.0374   0.0460    0.0955   0.0000   441.1285       3.84373       19.6509       1.63325      -1.33387      0.547823      0.733202      0.987997       1.08878       1.18374       1.21380       1.22976
  42  10 2889.4891    3.5458  1.1356 12.9207  0.0000  0.0168   0.0483   0.0468    0.0857   0.0000   440.6455       5.44403       19.8365      0.486203      -3.54800      -1.93447      0.692579      0.874772      0.940828       1.02291       1.10049       1.13879
  42  11 3063.0713    4.1043  1.2071 13.3812  0.0000  0.0182   0.0560   0.0487    0.0894   0.0000   442.3068       6.43627       20.4046      0.156485      0.195228      -2.89760      0.715836      0.957745       1.02607       1.15047       1.18200       1.20343
  42  12 3233.7952    3.9963  1.4974 13.2172  0.0000  0.0201   0.0485   0.0547    0.0670   0.0000   441.9086       6.34501       20.8428       3.42178      -1.97608     -0.990850      0.763749       1.01566       1.12309       1.25027       1.27992       1.34034
  42  13 3402.1819    3.3434  2.4006 12.6721  0.0000  0.0264   0.0315   0.0701    0.0435   0.0000   443.2446       6.82732       18.8677       4.38531      -1.29559     -0.222104      0.994755       1.35991       1.48557       1.62717       1.68782       1.68000
  42  14 3568.1875    2.6871  3.5734 12.1261  0.0000  0.0337   0.0212   0.0907    0.0353   0.0000   439.7101       8.01317       17.7951       3.18946      -2.97606       1.39640       1.30092       1.76357       1.94690       2.09749       2.20096       2.22955
  42  15 3731.7162    2.1122  5.5709 11.4819  0.0000  0.0450   0.0136   0.1246    0.0297   0.0000   442.9103       8.39652       11.7094       1.31688      -5.27037       2.44895       1.69016       2.26305       2.53283       2.75448       2.83217       2.91443
  42  16 3893.0779    1.7496  8.1885 11.0724  0.0000  0.0617   0.0095   0.1680    0.0282   0.0000   441.3741       5.57348       19.6788       15.7398       2.55678      -1.05574       2.31638       3.08615       3.45434       3.81407       3.92721       4.00957
  42  17 4052.6892    1.4192 10.5563 10.8557  0.0000  0.0805   0.0070   0.2224    0.0264   0.0000   437.8373       8.97282       19.8400       3.83605       9.36175      0.351504       3.06128       4.06291       4.60164       5.01580       5.17090       5.25578
  42  18 4211.0053    1.1285 13.0928 10.7856  0.0000  0.1074   0.0057   0.2907    0.0228   0.0000   442.9554       10.7926       11.2707       12.6155      -10.2585      -9.64263       3.96427       5.33767       6.02353       6.51635       6.73500       6.82338
  43   2 1326.7470    0.0990  0.0716 10.1056  0.0000  0.0124   0.0079   0.0201    0.0189   0.0000   441.6254     -0.234462       21.4753      0.912954      -4.07609       1.18363      0.559583       1.13309      0.943199       1.48441       1.30692       1.53642
  43   3 1571.8149    0.2328  0.1877 10.0200  0.0000  0.0080   0.0080   0.0206    0.0222   0.0000   442.3796     -0.538862       21.5495     0.0969165      -3.20578      0.303140      0.303439      0.386796      0.448596      0.477309      0.502127      0.532259
  43   4 1787.0325    0.4235  0.3739 10.0824  0.0000  0.0108   0.0098   0.0255    0.0305   0.0000   442.1478     -0.253593       21.4001     -0.268008      -1.96853      0.393883      0.411301      0.576837      0.634748      0.673697      0.711729      0.716471
  43   5 1989.0422    0.6765  0.6373 10.2514  0.0000  0.0135   0.0122   0.0345    0.0472   0.0000   442.0294     -0.752692       21.8495       1.98116      -2.36207      0.206536      0.493546      0.683886      0.709960      0.819173      0.874021      0.880497
  43   6 2184.8862    1.0032  0.9227 10.6170  0.0000  0.0157   0.0150   0.0414    0.0653   0.0000   442.0871     -0.617842       22.1325      0.134982      -3.07344      0.402211      0.591276      0.783224      0.868896      0.953731      0.995714       1.03807
  43   7 2372.2555    1.4755  1.2251 11.1117  0.0000  0.0182   0.0194   0.0490    0.0768   0.0000   443.0673       1.33146       21.3573     0.0911282      -3.76726     -0.175555      0.669170      0.894118      0.978196       1.08894       1.10697       1.15238
  43   8 2553.3700    2.0558  1.2457 11.9151  0.0008  0.0185   0.0274   0.0493    0.0751   0.0000   441.7381       1.44470       22.2341       1.48981      -3.19770     -0.129104      0.692471      0.928406       1.01396       1.10324       1.13321       1.16698
  43   9 2732.4485    2.7995  1.0599 12.6296  0.0000  0.0168   0.0393   0.0440    0.0775   0.0000   440.0607       3.57474       21.6277       2.31683      -2.61700       1.25089      0.615974      0.826949      0.915252       1.00026       1.04346       1.07049
  43  10 2909.7418    3.6575  1.1117 13.0071  0.0000  0.0164   0.0498   0.0454    0.0884   0.0000   440.8826       4.43094       19.4676      0.771635     -0.807890      -1.67111      0.640935      0.832526      0.932216       1.04655       1.11902       1.09951
  43  11 3084.1068    4.2591  1.2213 13.4424  0.0000  0.0180   0.0570   0.0492    0.0875   0.0000   440.6918       3.54704       21.2809       1.35532      -2.09523     -0.933464      0.664635      0.890728      0.976980       1.07688       1.05584       1.10772
  43  12 3255.7459    3.8744  1.6684 13.1644  0.0000  0.0215   0.0443   0.0580    0.0621   0.0000   441.6323       7.21790       19.7726       1.25737      -2.55664       2.41138      0.800098       1.07184       1.18624       1.30572       1.36041       1.42228
  43  13 3425.2562    3.2758  2.6250 12.4543  0.0000  0.0267   0.0287   0.0727    0.0432   0.0000   441.8333       9.38179       20.5224       1.06837      -6.08517     -0.527924       1.03473       1.35943       1.52049       1.65851       1.73607       1.77641
  43  14 3592.5965    2.5862  3.8672 12.0088  0.0000  0.0351   0.0194   0.0932    0.0338   0.0000   440.3696       10.4769       17.2153       6.40472      -3.15247     0.0779945       1.33629       1.75974       1.97148       2.14725       2.22744       2.23307
  43  15 3757.2511    2.0997  6.1056 11.2855  0.0000  0.0472   0.0125   0.1276    0.0308   0.0000   439.9955       7.08336       19.6150      0.126705      0.723662      -4.69808       1.81134       2.38373       2.65744       2.92108       3.05944       3.03511
  43  16 3919.6410    1.6833  8.5622 11.0821  0.0000  0.0647   0.0089   0.1795    0.0274   0.0000   439.4242       11.5221       19.9490       2.79819      -2.72808     -0.846584       2.38979       3.13589       3.55885       3.87735       4.03270       4.08407
  43  17 4080.2187    1.3800 11.5696 10.8558  0.0000  0.0890   0.0065   0.2400    0.0251   0.0000   441.8564       11.1728       10.8504       16.1979      -2.65392       6.53896       3.25685       4.36041       4.95176       5.37233       5.64239       5.68609
  44   2 1339.0501    0.1186  0.1119 10.0534  0.0000  0.0108   0.0066   0.0196    0.0192   0.0000   441.0107     -0.442757       20.8073       1.60963      -2.46604      0.840279      0.394106      0.473996      0.591553      0.577629      0.569838      0.664339
  44   3 1585.2199    0.2314  0.1959 10.0304  0.0000  0.0086   0.0077   0.0197    0.0219   0.0000   442.1327     -0.989529       22.2523    -0.0684091      -2.95569      0.239521      0.311494      0.430594      0.472106      0.458482      0.523410      0.499876
  44   4 1801.2310    0.4204  0.4362 10.0908  0.0000  0.0117   0.0092   0.0286    0.0323   0.0000   441.4775     -0.391669       21.6643      0.370474      -2.93597      0.723833      0.447586      0.582108      0.641857      0.690608      0.742087      0.768035
  44   5 2004.6071    0.6980  0.7272 10.0918  0.0000  0.0139   0.0115   0.0354    0.0554   0.0000   441.5505     -0.531336       21.4065      0.142591      -3.17422      -1.56739      0.516573      0.637348      0.747941      0.805018      0.797010      0.851291
  44   6 2201.4653    1.0413  0.9532 10.6256  0.0000  0.0162   0.0151   0.0412    0.0677   0.0000   442.6261       1.16061       21.7490     -0.726722      -2.90101     -0.749079      0.564019      0.784786      0.837687      0.933190      0.969466      0.974693
  44   7 2389.4834    1.5449  1.1643 11.2726  0.0000  0.0178   0.0207   0.0468    0.0807   0.0000   441.6971       2.01266       22.1026       1.03218      -3.32612     -0.281046      0.652547      0.873989      0.944227       1.05728       1.07128       1.08893
  44   8 2571.4560    2.1690  1.2688 11.8171  0.0000  0.0183   0.0278   0.0476    0.0835   0.0000   442.8183       2.60305       20.5804       3.42001      -3.25211      0.448788      0.681866      0.909749       1.00185       1.11069       1.15425       1.18832
  44   9 2751.6432    2.8671  1.1663 12.5322  0.0000  0.0171   0.0384   0.0464    0.0836   0.0000   439.9999       3.14548       19.7603       2.36140      -2.61012      0.816719      0.641848      0.847111      0.934897       1.04000       1.06165       1.10020
  44  10 2929.7258    3.7769  1.1000 13.0225  0.0000  0.0161   0.0510   0.0443    0.0871   0.0000   440.5353       4.95521       22.5350       1.54183      -2.83590     -0.256195      0.620657      0.805930      0.894813       1.01991       1.07280       1.07722
  44  11 3104.9071    4.1854  1.2477 13.4771  0.0000  0.0181   0.0551   0.0489    0.0783   0.0000   441.8382       4.66633       19.7013       3.77720      -1.39937     -0.582526      0.696866      0.928207       1.01479       1.14138       1.13410       1.17126
  44  12 3277.4736    3.8389  1.7226 13.1084  0.0000  0.0218   0.0423   0.0563    0.0584   0.0000   442.4703       6.30363       21.2140       3.17932      -1.80906      -1.89520      0.778662       1.04879       1.15834       1.30995       1.34597       1.36489
  44  13 3448.1002    3.1563  2.7818 12.3437  0.0000  0.0276   0.0266   0.0743    0.0423   0.0000   442.0565       8.36961       19.6427       5.62232      0.445012       1.04499       1.01906       1.34696       1.51096       1.64719       1.71469       1.71835
  44  14 3616.5233    2.5516  4.2343 11.8815  0.0000  0.0361   0.0179   0.0986    0.0325   0.0000   441.2150       7.92190       16.4764       1.14545      -2.01998     -0.886639       1.34998       1.77917       1.96200       2.14704       2.24428       2.27778
  44  15 3782.4714    2.0128  6.3476 11.3780 -0.0009  0.0492   0.0119   0.1335    0.0282   0.0000   439.5614       11.2797       17.7738       8.73166      -5.53402       3.25609       1.79622       2.39772       2.66304       2.91204       3.03953       3.15032
  44  16 3945.8011    1.6485  9.1611 11.0345  0.0000  0.0692   0.0082   0.1873    0.0270   0.0000   442.0876       8.98837       16.2944      -1.12095       6.08128       6.10868       2.51912       3.39917       3.83285       4.17196       4.39390       4.45419
  44  17 4107.5037    1.3104 12.0791 10.8869  0.0005  0.0939   0.0061   0.2541    0.0235   0.0000   437.7018       3.85994       20.6710       6.78011      -7.82534      -3.35741       3.33557       4.56959       5.08148       5.50225       5.72778       5.75606
  45   2 1351.2620    0.1118  0.1079 10.0630  0.0000  0.0129   0.0076   0.0271    0.0190   0.0000   441.9029     -0.369507       22.2764     -0.511442      -3.58621       1.22718      0.617480       1.02456       1.34915       1.55843       1.67412       1.20419
  45   3 1598.4323    0.2375  0.2195 10.0446  0.0000  0.0097   0.0074   0.0197    0.0223   0.0000   442.1808      -1.12429       20.3428      0.604708      -2.97732     0.0598347      0.331612      0.456367      0.537081      0.571378      0.554267      0.574361
  45   4 1815.2752    0.4461  0.4605 10.1241  0.0000  0.0118   0.0093   0.0292    0.0331   0.0000   441.4949     -0.464008       21.6219       2.32695      -2.73613     -0.330252      0.422427      0.563148      0.648287      0.721021      0.740494      0.759200
  45   5 2019.9872    0.7315  0.7340 10.2066  0.0000  0.0140   0.0119   0.0357    0.0535   0.0000   442.2506      0.385595       19.8082      0.235565      -2.61631      0.298729      0.524949      0.698879      0.808608      0.868876      0.924194      0.950061
  45   6 2217.7829    1.0651  0.9739 10.7003  0.0000  0.0159   0.0153   0.0419    0.0697   0.0000   441.7842       1.28456       21.7300     -0.952247      -2.25915       2.22710      0.581480      0.779541      0.858265      0.949553      0.992217       1.00002
  45   7 2406.4807    1.6127  1.1220 11.2670  0.0000  0.0167   0.0216   0.0446    0.0832   0.0000   440.8490       2.12678       22.9704      0.419403      -2.31244      -1.45226      0.609744      0.782594      0.894195       1.02076       1.06475       1.06255
  45   8 2589.4843    2.2779  1.2241 11.9384  0.0000  0.0179   0.0294   0.0461    0.0836   0.0000   439.8899       1.17291       20.6908       2.42611      -1.32790      -2.74346      0.667198      0.906678      0.995501       1.07560       1.13505       1.16896
  45   9 2770.6024    3.0607  1.1865 12.5546  0.0000  0.0174   0.0399   0.0453    0.0875   0.0000   441.5507       3.22113       20.3738      0.881418      -3.78229     -0.297350      0.619339      0.849813      0.899946       1.04441       1.04180       1.06688
  45  10 2949.5629    3.7694  1.2087 12.9921  0.0000  0.0173   0.0487   0.0453    0.0931   0.0000   441.3211       4.36822       20.5907       1.53632      -4.52718      0.729887      0.639923      0.831658      0.923173       1.02378       1.04432       1.10997
  45  11 3125.4836    4.1381  1.3396 13.3483 -0.0004  0.0186   0.0512   0.0495    0.0716   0.0000   441.0367       4.67704       20.2553       1.74272      -2.35340     -0.318933      0.670336      0.904795      0.988677       1.09528       1.12054       1.16924
  45  12 3298.9358    3.7671  1.7675 13.1264  0.0000  0.0220   0.0406   0.0570    0.0549   0.0000   442.0625       7.23404       22.7740       1.97692     -0.842461      -1.88444      0.783437       1.04851       1.17864       1.29304       1.33385       1.32631
  45  13 3470.5785    3.0728  2.9510 12.3703  0.0000  0.0290   0.0252   0.0765    0.0401   0.0000   441.6606       5.79974       16.2505       3.59797      -6.66009       2.24028       1.03065       1.39983       1.56495       1.70371       1.76018       1.78621
  45  14 3640.0575    2.4612  4.5461 11.8164 -0.0000  0.0380   0.0166   0.1019    0.0315   0.0000   443.7423       3.84764       15.6435       6.50390      -1.62931      -1.79852       1.37377       1.79133       1.98298       2.18121       2.25628       2.28278
  45  15 3807.2032    1.9802  6.9441 11.2644  0.0001  0.0522   0.0109   0.1401    0.0284   0.0000   441.6135       9.94815       18.2597       6.81993      -1.39081       9.84832       1.86100       2.46352       2.75181       3.01282       3.12049       3.20951
  45  16 3971.6330    1.6005  9.8128 11.0300  0.0000  0.0722   0.0076   0.2013    0.0266   0.0000   442.6235       8.51953       15.8067       4.35037      -6.98654       12.8177       2.56543       3.39924       3.85139       4.16638       4.33697       4.38145
  45  17 4134.3457    1.2532 12.1967 10.9133  0.0001  0.0966   0.0059   0.2612    0.0228   0.0000   444.4755       3.54570       19.4328      -2.95363      0.353791      -11.9091       3.35854       4.53687       5.11969       5.56073       5.74274       5.82014
  46   1 1071.9929    0.0403  0.0113 10.3129  0.0000  0.0140   0.0088   0.0080    0.0173   0.0000   440.0211     -0.365847       18.6565      0.665912      -1.24476     -0.360211      0.584179      0.926208       1.11808       1.04969       1.17035       1.11944
  46   2 1363.3072    0.1120  0.0889 10.1083  0.0000  0.0099   0.0068   0.0170    0.0184   0.0000   442.2559     -0.594133       21.2509     -0.369010      -1.94173    -0.0390161      0.353574      0.517096      0.540537      0.514581      0.650792      0.659158
  46   3 1611.4421    0.2562  0.2235 10.0298  0.0000  0.0090   0.0078   0.0204    0.0224   0.0000   441.8408      -1.20830       22.1753      0.522373      -3.00075     -0.608776      0.320998      0.412193      0.477749      0.505063      0.539379      0.573892
  46   4 1829.1850    0.4756  0.5114 10.0931  0.0000  0.0125   0.0093   0.0302    0.0354   0.0000   441.6513     -0.735134       21.5516       1.26351      -2.68080     -0.677057      0.422796      0.559793      0.649565      0.650655      0.706199      0.724234
  46   5 2035.2405    0.7417  0.7529 10.2591  0.0000  0.0139   0.0119   0.0367    0.0537   0.0000   441.8535     -0.776501       21.4062      0.925376      -3.64619      -1.50843      0.469126      0.641890      0.705696      0.787965      0.823193      0.826387
  46   6 2233.9465    1.1163  1.1494 10.7496  0.0000  0.0182   0.0151   0.0458    0.0737   0.0000   441.6219      0.600861       20.9597       1.07286      -2.88320      -1.45962      0.627274      0.839653      0.948715       1.03639       1.07683       1.08588
  46   7 2423.3574    1.5827  1.2992 11.4814  0.0000  0.0187   0.0201   0.0502    0.0643   0.0000   441.5225       2.21275       20.8795       3.11638      -2.17472     -0.278620      0.647158      0.873565      0.970775       1.07806       1.11456       1.13119
  46   8 2607.2852    2.3086  1.2018 12.1620  0.0000  0.0176   0.0301   0.0466    0.0773   0.0000   439.9465       2.35911       21.6605      0.797690      -2.79689      0.219196      0.629199      0.852249      0.921775       1.04073       1.05897       1.04573
  46   9 2789.4448    3.1841  1.0869 12.7192  0.0000  0.0159   0.0422   0.0433    0.0794   0.0000   440.8707       2.11635       21.3005      0.708292      -4.20622      -1.35700      0.561137      0.777248      0.858496      0.953425      0.992100      0.991209
  46  10 2969.1397    3.8773  1.1699 13.2349  0.0000  0.0173   0.0510   0.0443    0.0842   0.0000   441.9024       4.73114       20.6684       2.78317      -1.63109      0.256364      0.597792      0.800729      0.896323      0.980576       1.01607       1.05321
  46  11 3145.8217    4.1665  1.3953 13.3644  0.0000  0.0188   0.0502   0.0494    0.0691   0.0000   441.4190       5.92616       21.7701       2.80402      -1.12542      -1.38420      0.659050      0.894107      0.990507       1.09448       1.11187       1.15333
  46  12 3320.2073    3.7160  1.9906 12.9483 -0.0002  0.0232   0.0366   0.0600    0.0492   0.0000   441.1031       7.79059       19.7605       1.76793      -2.25463       2.37238      0.795514       1.07901       1.19511       1.27438       1.36126       1.38602
  46  13 3492.7965    3.0146  3.1010 12.3562  0.0000  0.0293   0.0238   0.0791    0.0366   0.0000   441.6166       6.76272       21.2628       2.10829      -3.61487      -1.53306       1.00861       1.36978       1.51747       1.65533       1.75007       1.77219
  46  14 3663.4796    2.3979  5.0457 11.7081  0.0000  0.0403   0.0150   0.1096    0.0301   0.0000   442.3579       7.95665       18.6177       3.30807      -3.39459       4.26617       1.38856       1.87324       2.09300       2.26713       2.37155       2.39266
  46  15 3831.5729    1.8749  7.2363 11.3957 -0.0010  0.0558   0.0104   0.1526    0.0266   0.0000   440.5836       5.97878       14.2377       6.43701      -2.04717       6.20509       1.92629       2.59535       2.92712       3.15277       3.27476       3.36429
  46  16 3997.2271    1.5273 10.3901 11.0392 -0.0011  0.0782   0.0071   0.2140    0.0258   0.0000   441.7117       4.18474       20.0202      -1.32622      -10.8585      -2.74493       2.76670       3.64849       4.15466       4.56000       4.75636       4.85400
  46  17 4160.6652    1.2335 12.9890 10.8561  0.0012  0.1016   0.0056   0.2716    0.0225   0.0000   439.0799       8.92785       8.11601       9.40350      -3.82984      -9.03713       3.52118       4.68649       5.24158       5.70929       5.93837       6.04523
  47   2 1375.1912    0.1366  0.1201 10.0988  0.0000  0.0103   0.0068   0.0212    0.0189   0.0000   441.9210      0.401110       21.9279     -0.249167      -3.99349      0.861829      0.367613      0.500557      0.568739      0.643227      0.644217      0.655176
  47   3 1624.2563    0.2733  0.2474 10.0494  0.0000  0.0089   0.0078   0.0227    0.0228   0.0000   442.6481      -1.00445       21.7938      0.670250      -3.44161     -0.526496      0.291600      0.372531      0.436266      0.457098      0.504463      0.492131
  47   4 1842.9300    0.4868  0.5409 10.0679  0.0000  0.0129   0.0092   0.0306    0.0365   0.0000   442.1361     -0.647617       22.2621     -0.889914      -2.70514      -1.21928      0.408878      0.568848      0.648304      0.676089      0.721194      0.734484
  47   5 2050.3543    0.7634  0.7801 10.2212  0.0000  0.0142   0.0118   0.0363    0.0565   0.0000   442.3697      0.644991       22.7131       1.14884      -3.54816       1.78080      0.476113      0.643548      0.729737      0.788049      0.852620      0.838559
  47   6 2249.9815    1.1589  1.0444 10.8006  0.0000  0.0160   0.0157   0.0428    0.0699   0.0000   441.7596       1.29865       22.7529       1.30224      -2.93502      0.123022      0.564564      0.765357      0.862213      0.943131       1.02297       1.00924
  47   7 2440.0000    1.6768  1.3393 11.4723  0.0000  0.0187   0.0204   0.0496    0.0678   0.0000   441.6948       3.19868       21.0020     -0.328279      -2.47855      0.757582      0.633536      0.846561      0.937418       1.04310       1.06001       1.14807
  47   8 2624.9229    2.3550  1.1797 12.4240  0.0000  0.0173   0.0315   0.0479    0.0710   0.0000   439.7994       1.87394       20.6654      0.657312      -2.16169      -1.65495      0.589511      0.781117      0.863855      0.981785      0.964126       1.02976
  47   9 2808.0926    3.2173  1.1953 12.7101  0.0000  0.0170   0.0410   0.0452    0.0865   0.0000   441.3819       2.61366       20.3351       2.70988      -4.99949     -0.229487      0.582416      0.784276      0.864145      0.939156      0.973491       1.01561
  47  10 2988.5864    3.9024  1.1113 13.3848  0.0000  0.0165   0.0516   0.0431    0.0744   0.0000   442.6545       6.77412       21.9428       1.92336      -1.94076      0.185784      0.575482      0.790926      0.874640      0.974244      0.982027       1.01586
  47  11 3165.9607    4.1732  1.4393 13.1101 -0.0004  0.0188   0.0478   0.0479    0.0767   0.0000   441.9583       4.91142       21.9858      0.454127     -0.836647     -0.637708      0.666504      0.888188      0.966058       1.05915       1.10384       1.11045
  47  12 3341.2009    3.6792  2.1199 12.8024 -0.0000  0.0231   0.0346   0.0627    0.0491   0.0000   440.2791       5.62111       21.3984       2.00373      0.453952      0.468399      0.784392       1.08084       1.18642       1.31266       1.33953       1.35591
  47  13 3514.7883    2.9159  3.3068 12.4020  0.0000  0.0303   0.0225   0.0842    0.0337   0.0000   440.7660       8.81664       19.6943       1.83602     -0.793574       2.42481       1.02768       1.39382       1.56106       1.69900       1.79067       1.82190
  47  14 3686.4244    2.3441  5.4624 11.6127  0.0000  0.0420   0.0139   0.1150    0.0296   0.0000   438.3646       7.45775       20.1371       2.86215      -3.25689       3.11001       1.42917       1.91943       2.13950       2.34119       2.46302       2.50274
  47  15 3855.6429    1.8878  8.0792 11.2571  0.0021  0.0603   0.0095   0.1621    0.0279   0.0000   443.8727       11.7580       13.6180       3.64012      -3.51047      -2.09428       2.04654       2.73328       3.04946       3.37001       3.52759       3.59169
  47  16 4022.4883    1.4946 11.2323 11.0395  0.0009  0.0847   0.0066   0.2289    0.0244   0.0000   436.1256       8.81840       15.2340       6.29102      -1.53428      -11.3850       2.80829       3.81852       4.29538       4.60176       4.83553       4.88748
  48   1 1091.5909    0.0515  0.0248 10.2734  0.0000  0.0179   0.0096   0.0134    0.0171   0.0000   440.8032       1.33284       21.4335      -1.35512      -3.89909     -0.329784      0.444861      0.833766      0.705185      0.627797      0.815128       1.09911
  48   2 1386.9219    0.1420  0.1473 10.0744  0.0000  0.0103   0.0064   0.0238    0.0191   0.0000   442.2854     -0.651152       21.8088     -0.319603      -3.68483      0.123252      0.304080      0.443028      0.632085      0.447872      0.566007      0.632721
  48   3 1636.8775    0.2815  0.2700 10.0335  0.0000  0.0090   0.0076   0.0224    0.0231   0.0000   442.6624     -0.672129       22.0833      0.306449      -2.54995     -0.449459      0.315591      0.419471      0.476583      0.484978      0.488592      0.545649
  48   4 1856.5135    0.5064  0.5305 10.1184  0.0000  0.0119   0.0095   0.0306    0.0364   0.0000   442.3166     -0.267815       21.8085      0.649041      -3.63238     0.0641251      0.385271      0.514156      0.601364      0.653476      0.686601      0.673943
  48   5 2065.2675    0.7995  0.8962 10.2036  0.0000  0.0154   0.0117   0.0398    0.0635   0.0000   442.0688     -0.531094       22.6075     0.0484571      -2.86369      -2.31138      0.505014      0.676365      0.774843      0.843464      0.870093      0.879260
  48   6 2265.7456    1.1817  1.1486 10.8912  0.0000  0.0173   0.0157   0.0459    0.0717   0.0000   441.3830       1.53077       20.9956    -0.0265533      -2.28297      0.655650      0.577067      0.785717      0.864629      0.943391      0.963708       1.04075
  48   7 2456.5271    1.7580  1.2608 11.4683  0.0000  0.0173   0.0219   0.0475    0.0772   0.0000   441.7747       1.91434       22.4926       1.11665      -3.88541       2.32362      0.606997      0.780996      0.870993      0.964679      0.993215       1.02785
  48   8 2642.4829    2.4288  1.2815 12.1591  0.0000  0.0176   0.0301   0.0479    0.0787   0.0000   440.6895       2.52225       20.2501       2.54138      -3.24281     -0.261961      0.598220      0.836341      0.915750       1.01821       1.06673       1.10878
  48   9 2826.5419    3.3921  1.0764 12.9349  0.0000  0.0160   0.0443   0.0404    0.0759   0.0000   441.3309       4.07314       21.2689       1.56011      -2.44532      0.326635      0.547484      0.746329      0.827635      0.917004      0.962562      0.968538
  48  10 3007.8282    4.0754  1.2022 13.1672  0.0000  0.0167   0.0506   0.0437    0.0881   0.0000   441.0711       4.89320       20.4963       3.15122      -2.86224       1.36709      0.578765      0.748561      0.826401      0.931450       1.00484       1.00682
  48  11 3185.9463    4.1379  1.4762 13.3769  0.0000  0.0190   0.0477   0.0508    0.0638   0.0000   440.9708       6.54205       21.2549       1.05766      -3.60750       1.57569      0.642645      0.857844      0.932128       1.03915       1.07131       1.11063
  48  12 3361.9348    3.6060  2.3394 12.6458  0.0000  0.0242   0.0315   0.0634    0.0459   0.0000   440.6154       7.75052       20.3171       2.05024      -1.22201       1.59532      0.796091       1.10496       1.22067       1.31075       1.39931       1.41297
  48  13 3536.4008    2.8090  3.5786 12.2049  0.0000  0.0321   0.0206   0.0849    0.0345   0.0000   443.5248       7.68366       20.6105      0.492666      -1.25354     0.0117343       1.06746       1.45661       1.60231       1.73939       1.81012       1.87562
  48  14 3709.1123    2.2329  5.5942 11.6432 -0.0002  0.0430   0.0131   0.1188    0.0283   0.0000   440.1944       7.12448       21.3426       6.32215      -3.88611       1.84101       1.42813       1.89793       2.12024       2.32213       2.44306       2.49525
  48  15 3879.4370    1.7936  8.3837 11.2675 -0.0023  0.0627   0.0088   0.1716    0.0278   0.0000   437.5769       5.77871       19.4823       4.22458      -4.56079     -0.387893       2.10469       2.82197       3.16747       3.43469       3.57842       3.65879
  48  16 4047.2974    1.4445 11.5149 11.0830  0.0000  0.0877   0.0064   0.2373    0.0233   0.0000   444.4525       7.60252       24.7029       2.53266      -2.34914      -3.86869       2.89312       3.89913       4.42966       4.83841       5.06933       5.19469
  49   1 1101.2033    0.0559  0.0334 10.2471  0.0000  0.0113   0.0079   0.0207    0.0170   0.0000   441.7346     -0.628303       23.3312     -0.723595      -3.27458      -1.27483      0.417770      0.560732      0.705696      0.734422      0.742833      0.796720
  49   2 1398.5145    0.1209  0.1009 10.0651  0.0000  0.0099   0.0066   0.0172    0.0182   0.0000   441.8488     -0.100083       21.8190     -0.339516      -2.32489      0.204222      0.369173      0.420349      0.479985      0.552562      0.586667      0.545375
  49   3 1649.3222    0.2845  0.2652 10.0661  0.0000  0.0094   0.0076   0.0217    0.0230   0.0000   441.7950      0.685377       22.0681      0.196826      -2.68598     0.0815996      0.297532      0.395319      0.442630      0.486815      0.511334      0.529266
  49   4 1869.9685    0.5184  0.5396 10.0829  0.0000  0.0119   0.0095   0.0298    0.0372   0.0000   442.2155      0.461496       21.0138      0.305557      -3.09789      0.102555      0.392696      0.519317      0.573859      0.624611      0.678537      0.710958
  49   5 2080.0449    0.8245  0.8278 10.4018  0.0000  0.0144   0.0122   0.0368    0.0545   0.0000   441.8508     -0.177870       21.1679      0.458876      -2.15446       2.20540      0.480409      0.654891      0.731795      0.793358      0.834328      0.864872
  49   6 2281.3122    1.2419  1.1489 10.9331  0.0000  0.0170   0.0162   0.0449    0.0738   0.0000   442.1480      0.623279       21.6671       1.90094      -2.07493     -0.305194      0.562348      0.747647      0.834815      0.944343      0.940163      0.954851
  49   7 2472.8764    1.8182  1.2789 11.5668  0.0000  0.0178   0.0222   0.0465    0.0747   0.0000   441.7878       1.37577       21.3373     0.0221439      -4.31907    0.00281446      0.581570      0.789559      0.868842      0.971880       1.00139       1.04070
  49   8 2659.8355    2.5282  1.3237 12.0268  0.0000  0.0173   0.0299   0.0471    0.0819   0.0000   441.3913       2.95392       22.2772       1.61286      -2.71265      -1.25286      0.587326      0.745629      0.844183      0.954305      0.977532      0.978296
  49   9 2844.8785    3.4245  1.1400 12.8166  0.0000  0.0156   0.0434   0.0440    0.0825   0.0000   440.9888       3.21719       19.6373       1.66124     -0.618781       1.73144      0.522388      0.694341      0.769169      0.848042      0.880197      0.906161
  49  10 3026.8882    4.1341  1.2245 13.2495  0.0000  0.0167   0.0503   0.0445    0.0777   0.0000   441.2666       4.87906       21.0193       2.69901      -1.25936      0.361254      0.584889      0.780895      0.861662      0.928337      0.972734      0.997074
  49  11 3205.7733    4.1358  1.4536 13.4112  0.0000  0.0189   0.0471   0.0495    0.0623   0.0000   442.4152       4.17054       21.7541       3.02880      -2.54839     -0.962444      0.617641      0.851126      0.912792       1.01326       1.06856       1.10455
  49  12 3382.6079    3.5147  2.3243 12.7813  0.0000  0.0237   0.0312   0.0647    0.0424   0.0000   441.1021       8.94272       20.3989       3.77138      -2.80978     -0.194355      0.787410       1.03671       1.16435       1.28353       1.33580       1.34573
  49  13 3557.8570    2.7355  3.9535 12.0500  0.0000  0.0331   0.0184   0.0889    0.0322   0.0000   441.5335       12.1392       20.3576       3.39026      -4.28339      0.574906       1.10291       1.44632       1.62681       1.79135       1.86470       1.91704
  49  14 3731.4947    2.1944  6.1709 11.5546  0.0003  0.0463   0.0123   0.1268    0.0289   0.0000   439.8263       5.45371       21.8753       2.39990      -6.55964       2.93321       1.52095       2.02025       2.28750       2.46051       2.59994       2.69304
  49  15 3902.8506    1.8069  9.0554 11.1824  0.0025  0.0660   0.0082   0.1793    0.0276   0.0000   437.7463       8.82219       19.8718       2.92188      -4.86433      -3.04015       2.13890       2.88263       3.23300       3.54757       3.73397       3.78113
  49  16 4072.0091    1.3867 11.6475 11.0914 -0.0002  0.0898   0.0062   0.2435    0.0229   0.0000   448.3847       10.0444       14.3896       3.39227      0.151453      -3.30077       2.88310       3.91380       4.38272       4.74697       4.94306       5.17464
  50   1 1110.7686    0.0578  0.0397 10.2396  0.0000  0.0144   0.0083   0.0167    0.0169   0.0000   440.9345      0.285316       21.4181      0.188990      -3.74532    -0.0414655      0.493203      0.577040      0.675736      0.716165      0.692413      0.814822
  50   2 1409.9727    0.1430  0.1332 10.0526  0.0000  0.0086   0.0065   0.0190    0.0186   0.0000   442.5489    -0.0421142       22.6946      0.219815      -4.06780     -0.492948      0.278794      0.371062      0.437235      0.414714      0.464676      0.470164
  50   3 1661.6117    0.3129  0.2786 10.0299  0.0000  0.0089   0.0080   0.0220    0.0236   0.0000   442.0594     -0.443337       22.0538      0.890548      -3.79903      0.436147      0.276845      0.371651      0.402782      0.432736      0.506481      0.491546
  50   4 1883.2740    0.5157  0.6128 10.1143  0.0000  0.0129   0.0090   0.0333    0.0370   0.0000   442.6706      0.767566       21.5926     -0.127435      -3.27575      -1.40731      0.410356      0.567002      0.610921      0.661298      0.716947      0.726119
  50   5 2094.6652    0.8630  0.8916 10.2141  0.0000  0.0146   0.0121   0.0371    0.0651   0.0000   442.3515     -0.198592       22.1531       1.39034      -2.21172     -0.206551      0.460851      0.596506      0.669155      0.739201      0.792917      0.788139
  50   6 2296.7437    1.2688  1.1515 11.0409  0.0000  0.0170   0.0167   0.0461    0.0706   0.0000   443.3228      0.930589       21.3691       1.08663      -2.73733     -0.862788      0.543207      0.739506      0.789406      0.899133      0.919088      0.940699
  50   7 2489.0603    1.9253  1.2099 11.6317  0.0000  0.0167   0.0239   0.0451    0.0807   0.0000   439.9267       1.69387       21.8603       2.28286      -2.63935     -0.231322      0.545454      0.730898      0.807150      0.881524      0.908929      0.939029
  50   8 2677.0629    2.6298  1.3327 12.0922  0.0000  0.0175   0.0303   0.0455    0.0785   0.0000   441.0768       3.64365       20.8918      0.648970      -1.56651     -0.120918      0.593853      0.811067      0.889322       1.02241       1.03234       1.06040
  50   9 2863.0245    3.4859  1.1399 12.9338  0.0000  0.0160   0.0436   0.0422    0.0788   0.0000   441.7717       4.18366       23.7857       2.55578      -2.29911      0.329331      0.518668      0.696032      0.761523      0.889927      0.883668      0.902469
  50  10 3045.7331    4.1667  1.1849 13.4300  0.0000  0.0163   0.0519   0.0451    0.0766   0.0000   441.1997       3.15012       20.9608       3.50091      -1.42412       1.63627      0.540186      0.703072      0.804814      0.879057      0.925448      0.965354
  50  11 3225.4038    4.0667  1.5580 13.2778  0.0000  0.0193   0.0444   0.0506    0.0592   0.0000   441.9924       4.52546       20.6468       1.69290      -1.59223      -1.70608      0.644100      0.855303      0.929626       1.02959       1.07873       1.09608
  50  12 3403.0375    3.3694  2.6634 12.6536  0.0000  0.0258   0.0277   0.0694    0.0388   0.0000   442.4007       6.63838       22.2854       1.64113      -3.76819       3.32196      0.833424       1.11521       1.24816       1.40067       1.42882       1.46126
  50  13 3579.1803    2.7402  4.3321 11.7741  0.0000  0.0341   0.0171   0.0915    0.0338   0.0000   443.3636       7.57523       21.6750       4.40453     -0.367454       3.92490       1.09873       1.46622       1.64408       1.79894       1.89306       1.92445
  50  14 3753.5874    2.1302  6.4673 11.5418 -0.0000  0.0493   0.0117   0.1316    0.0289   0.0000   438.6798       8.30185       21.7167       8.57830      -8.33018      -2.77168       1.58034       2.16265       2.40067       2.65378       2.78121       2.85009
  50  15 3925.9029    1.6869  9.0801 11.2789 -0.0018  0.0689   0.0079   0.1865    0.0259   0.0000   441.4846       4.65959       14.7216       5.70771       3.20581      -4.05103       2.19412       2.94395       3.31829       3.61534       3.76617       3.90012
  51   1 1120.1671    0.0516  0.0139 10.2603  0.0000  0.0124   0.0100   0.0110    0.0165   0.0000   441.6505      -2.69009       19.0189       2.32581     -0.760733      -5.78130      0.381587      0.547015      0.888440      0.520789      0.799912      0.838959
  51   2 1421.2900    0.1578  0.1359 10.1130  0.0000  0.0082   0.0066   0.0199    0.0185   0.0000   442.2502     -0.626668       22.0946      0.509000      -2.60389      0.235483      0.226695      0.349956      0.338847      0.417690      0.468264      0.483167
  51   3 1673.7496    0.3295  0.3035 10.0614  0.0000  0.0095   0.0080   0.0220    0.0243   0.0000   441.7391     -0.387417       22.3342      0.191209      -3.99079     -0.916626      0.310957      0.376476      0.421988      0.504819      0.516207      0.519462
  51   4 1896.4854    0.5577  0.5922 10.1115  0.0000  0.0120   0.0096   0.0314    0.0388   0.0000   441.7862     -0.187758       22.2851     -0.699072      -3.71574       1.47439      0.376406      0.491042      0.571701      0.606294      0.659504      0.675749
  51   5 2109.1636    0.8806  0.8779 10.4452  0.0000  0.0144   0.0124   0.0373    0.0568   0.0000   442.7413     0.0299884       20.1832      0.408080      -2.33728      -1.43572      0.450497      0.596718      0.666660      0.722099      0.757756      0.790049
  51   6 2312.0405    1.3291  1.2402 10.8427  0.0000  0.0171   0.0162   0.0452    0.0771   0.0000   441.7884      0.331327       22.8684      0.758944      -2.51874      -1.38456      0.527739      0.730474      0.787722      0.891297      0.892189      0.950012
  51   7 2505.0659    1.9581  1.3912 11.4771  0.0000  0.0178   0.0220   0.0468    0.0739   0.0000   442.0226      0.860453       21.6021    -0.0626484      -1.42961       1.32877      0.570562      0.760427      0.857369      0.961158      0.985408      0.991088
  51   8 2694.1826    2.7292  1.2767 12.3286  0.0000  0.0166   0.0324   0.0458    0.0757   0.0000   442.4240       3.30498       22.1988       1.18660      -1.80358      0.661174      0.548961      0.735907      0.793517      0.924279      0.942596      0.975943
  51   9 2881.0362    3.5845  1.1709 12.9459  0.0000  0.0161   0.0440   0.0419    0.0828   0.0000   441.2476       4.43960       21.2451       3.14169      -1.83325      -1.22721      0.536354      0.717153      0.805515      0.874987      0.897164      0.937022
  51  10 3064.4704    4.1817  1.3337 13.2185  0.0000  0.0172   0.0479   0.0456    0.0752   0.0000   442.4889       5.08320       20.7969       2.58724      -1.09509     -0.288569      0.544463      0.729294      0.811493      0.908358      0.914116      0.948029
  51  11 3244.8149    3.9617  1.8301 13.1108 -0.0000  0.0205   0.0392   0.0552    0.0515   0.0000   442.1420       6.86760       23.5256       1.88611      -3.02350     -0.400436      0.669051      0.894389      0.988802       1.11354       1.13038       1.16042
  51  12 3423.3590    3.3195  2.7871 12.5325  0.0000  0.0263   0.0260   0.0694    0.0391   0.0000   441.9863       8.76284       19.7085       2.67339      -1.55158       2.12569      0.831790       1.12472       1.28218       1.40348       1.44350       1.52550
  51  13 3600.2535    2.6751  4.4924 11.8828  0.0000  0.0351   0.0166   0.0959    0.0323   0.0000   440.7128       6.18794       19.5732     -0.553089      -3.54612       2.85245       1.10737       1.48772       1.67073       1.84457       1.91674       1.95323
  51  14 3775.5224    2.1089  6.8918 11.4985  0.0002  0.0507   0.0109   0.1384    0.0290   0.0000   440.9493       12.3018       19.6996      0.303425      -11.4951      -3.35030       1.62133       2.13767       2.41627       2.66370       2.78768       2.87358
  51  15 3948.6967    1.6420  9.8127 11.3293  0.0005  0.0744   0.0075   0.2012    0.0251   0.0000   438.8753       7.63499       23.1113       2.99492       5.33619      -13.9552       2.30162       3.09248       3.46298       3.78923       3.94814       4.03907
  52   1 1129.5035    0.0467  0.0146 10.2728  0.0000  0.0190   0.0095   0.0087    0.0163   0.0000   440.0280     -0.275732       22.7602       1.73486      -3.06509      -1.17025      0.539255      0.816489      0.579464      0.609987      0.806029      0.981431
  52   2 1432.4526    0.1616  0.1390 10.0628  0.0000  0.0089   0.0066   0.0182    0.0185   0.0000   442.2970    -0.0424638       21.8292    -0.0383765      -3.39577      0.677447      0.235990      0.392866      0.382130      0.454974      0.512060      0.496570
  52   3 1685.6890    0.3152  0.3337 10.0654  0.0000  0.0101   0.0075   0.0243    0.0240   0.0000   442.3811     -0.603690       22.1126      0.271154      -3.56554     0.0801361      0.325162      0.420987      0.471500      0.503446      0.485729      0.514753
  52   4 1909.5524    0.5766  0.6319 10.1551  0.0000  0.0129   0.0095   0.0303    0.0402   0.0000   441.9673      0.478023       20.8942    -0.0459251      -3.02632       2.12898      0.394303      0.535407      0.600295      0.673825      0.680269      0.702006
  52   5 2123.5307    0.9116  0.9023 10.5706  0.0000  0.0143   0.0127   0.0380    0.0551   0.0000   443.6939     -0.601721       21.7617      0.137391      -2.99928     -0.259699      0.437644      0.582184      0.665784      0.724939      0.752503      0.786019
  52   6 2327.0525    1.3683  1.2612 11.0603  0.0000  0.0175   0.0167   0.0466    0.0709   0.0000   442.5414       1.28411       19.7777     -0.472318      -1.90839       1.37466      0.542013      0.735473      0.823767      0.912109      0.941683      0.957155
  52   7 2520.9997    1.9901  1.3139 11.8063  0.0000  0.0174   0.0235   0.0473    0.0689   0.0000   440.9202       2.23871       22.0325       1.39888      -3.26751     -0.752613      0.542660      0.716603      0.788330      0.862530      0.918353      0.947441
  52   8 2711.1346    2.7971  1.2705 12.3494  0.0000  0.0166   0.0331   0.0453    0.0805   0.0000   441.4953       2.40135       20.7185       1.72684      -2.04885     -0.576212      0.523382      0.698995      0.781808      0.871068      0.881652      0.920399
  52   9 2898.8651    3.7067  1.2276 12.9065  0.0000  0.0158   0.0438   0.0435    0.0791   0.0000   442.3592       2.66237       22.1572     -0.251629     -0.589910      0.664190      0.526340      0.694709      0.783989      0.868102      0.886444      0.934429
  52  10 3083.0475    4.1964  1.2805 13.4760  0.0000  0.0169   0.0498   0.0459    0.0717   0.0000   442.5590       4.85278       20.8263      0.124095      -2.50788      0.199143      0.540036      0.722110      0.815370      0.874986      0.895960      0.941756
  52  11 3264.1373    3.9497  1.8227 13.0692  0.0000  0.0202   0.0383   0.0543    0.0518   0.0000   441.8826       5.84929       20.9923       2.45598      -2.93444       2.06926      0.646189      0.862564      0.966496       1.04383       1.08183       1.12988
  52  12 3443.3817    3.2381  2.9386 12.5383 -0.0001  0.0268   0.0248   0.0719    0.0365   0.0000   440.8337       6.38469       20.6120       3.69298      -2.36857       2.04283      0.843770       1.12084       1.24960       1.37333       1.42819       1.46098
  52  13 3621.1362    2.5312  4.5867 11.9561 -0.0002  0.0360   0.0158   0.1001    0.0300   0.0000   442.2404       8.11936       21.7863       3.58755      -2.52313       1.28495       1.12067       1.48734       1.67957       1.83349       1.92772       1.97459
  52  14 3797.1811    2.0437  7.3923 11.5000  0.0001  0.0539   0.0101   0.1495    0.0281   0.0000   445.3391       10.9703       19.2150       2.78524     -0.162478      -3.70550       1.69356       2.22572       2.54613       2.79654       2.94669       3.01395
  52  15 3971.3043    1.6165 10.4657 11.2758  0.0000  0.0792   0.0071   0.2116    0.0245   0.0000   437.9680       10.4216       20.5492       6.52500      -5.78964       1.28133       2.41231       3.21168       3.67678       3.97773       4.17884       4.24172
  53   1 1138.7335    0.0663  0.0554 10.2417  0.0000  0.0148   0.0080   0.0194    0.0167   0.0000   439.7142      0.960117       21.7325      0.821033      -4.02827     -0.944946      0.482078      0.638581      0.663260      0.782514      0.695258      0.845251
  53   2 1443.4943    0.1591  0.1642 10.0964  0.0000  0.0081   0.0062   0.0219    0.0185   0.0000   442.6900     0.0391894       22.1753     -0.107521      -3.28622      0.506946      0.269138      0.347446      0.412029      0.429026      0.462112      0.464152
  53   3 1697.4825    0.3353  0.3660 10.0812  0.0000  0.0104   0.0075   0.0251    0.0253   0.0000   442.2560      0.219536       20.9792     -0.558539      -3.14911      0.837454      0.333290      0.454901      0.494961      0.560691      0.606703      0.611698
  53   4 1922.4616    0.5846  0.6300 10.1825  0.0000  0.0124   0.0096   0.0302    0.0403   0.0000   441.8766      0.254386       23.3237      0.136559      -2.50535     -0.766940      0.389241      0.509383      0.573284      0.644943      0.682005      0.699720
  53   5 2137.6966    0.9232  0.9204 10.5446  0.0000  0.0143   0.0126   0.0385    0.0584   0.0000   441.8694    -0.0299876       21.4712       1.49085      -1.69651      -1.11632      0.432885      0.574407      0.656822      0.730594      0.789912      0.811024
  53   6 2342.0218    1.4559  1.2105 11.0723  0.0000  0.0166   0.0177   0.0441    0.0801   0.0000   442.2531      0.946200       21.6807      0.159815      -1.44501     -0.598154      0.489963      0.683505      0.755175      0.857852      0.903250      0.937279
  53   7 2536.7676    2.0654  1.3573 11.7772  0.0000  0.0178   0.0233   0.0454    0.0663   0.0000   441.6654      0.209245       20.3997       1.42247      -2.54991     -0.729528      0.537240      0.724449      0.799348      0.885135      0.916614      0.930559
  53   8 2727.9717    2.8723  1.2619 12.4965  0.0000  0.0162   0.0340   0.0452    0.0762   0.0000   442.8883       2.89997       21.0610       2.33095      -2.45936      0.998868      0.524111      0.676312      0.752011      0.844958      0.849400      0.896396
  53   9 2916.5778    3.7918  1.1264 13.2385  0.0000  0.0154   0.0467   0.0420    0.0726   0.0000   441.7577       3.80133       21.5663       2.25059      -2.16354      0.914409      0.475166      0.646168      0.719742      0.764163      0.808648      0.831303
  53  10 3101.4403    4.2230  1.3269 13.3760  0.0000  0.0172   0.0484   0.0455    0.0720   0.0000   440.7369       4.27014       20.7147      0.699310      -4.45543      0.407495      0.527864      0.729987      0.783449      0.888646      0.933561      0.946671
  53  11 3283.2933    3.9953  1.9063 12.9805  0.0000  0.0204   0.0375   0.0547    0.0531   0.0000   442.0305       5.64286       22.1250       2.61527      -2.93151       1.59566      0.634475      0.862609      0.952906       1.05278       1.10224       1.14185
  53  12 3463.3553    3.1562  3.1506 12.3993  0.0000  0.0275   0.0227   0.0741    0.0358   0.0000   442.1684       6.37166       21.8837       3.33126      -3.69530      -2.24904      0.835170       1.11399       1.25338       1.38297       1.42679       1.46229
  53  13 3641.8115    2.4939  5.1051 11.8877  0.0001  0.0385   0.0147   0.1063    0.0296   0.0000   439.6297       7.29367       21.9958       4.29635      -3.37562       2.03591       1.17623       1.56808       1.76251       1.97080       2.04412       2.09801
  53  14 3818.5649    1.9931  7.7898 11.4985 -0.0006  0.0570   0.0095   0.1577    0.0281   0.0000   443.5596       5.91590       17.1247       8.29811      0.223125       5.57824       1.75254       2.32866       2.68777       2.92395       3.07096       3.20106
  54   1 1147.8915    0.0690  0.0826 10.2270  0.0000  0.0187   0.0074   0.0278    0.0167   0.0000   439.8891     -0.684416       23.0536      0.748067      -2.57127       1.21443      0.513466      0.584095      0.877757      0.905978      0.783742      0.923564
  54   2 1454.3918    0.1760  0.1673 10.0291  0.0000  0.0096   0.0064   0.0223    0.0187   0.0000   442.5092     0.0282136       22.2372      0.191699      -3.01567      0.641823      0.399152      0.613652      0.672385      0.939298       1.11295       1.01555
  54   3 1709.1225    0.3693  0.3523 10.0691  0.0000  0.0100   0.0080   0.0231    0.0253   0.0000   442.1036     -0.363727       22.4410     -0.538377      -4.18590     -0.187152      0.282173      0.406745      0.441139      0.466805      0.492855      0.524770
  54   4 1935.3273    0.6175  0.6727 10.1514  0.0000  0.0125   0.0097   0.0325    0.0432   0.0000   442.5164     0.0143586       21.6586     -0.365338      -2.67959    -0.0775334      0.373153      0.499754      0.564060      0.628327      0.649025      0.676999
  54   5 2151.7711    0.9559  0.9684 10.5614  0.0000  0.0147   0.0127   0.0392    0.0609   0.0000   442.2205    0.00814252       22.5564       1.15471      -3.05968      -1.03812      0.435440      0.587770      0.642141      0.719195      0.740440      0.782965
  54   6 2356.8035    1.4942  1.2614 10.9923  0.0000  0.0166   0.0173   0.0443    0.0794   0.0000   441.8992      0.945606       21.9339    -0.0854903      -3.75486      0.711221      0.502200      0.654319      0.741672      0.835008      0.887277      0.884984
  54   7 2552.4177    2.1164  1.4122 11.7713  0.0000  0.0179   0.0232   0.0465    0.0673   0.0000   441.9144       2.64460       21.5513       1.73577      -3.36896       1.76626      0.529540      0.730649      0.798212      0.890503      0.904358      0.956463
  54   8 2744.7150    3.0242  1.2872 12.4334  0.0032  0.0162   0.0345   0.0439    0.0811   0.0000   441.6690       2.91707       21.4725       3.55208      -2.19562      -3.63592      0.495392      0.670838      0.724646      0.804850      0.861036      0.873192
  54   9 2934.1204    3.7727  1.1813 13.3677  0.0000  0.0161   0.0462   0.0438    0.0682   0.0000   441.8866       4.25848       20.7468       1.90177      -2.82585      0.379076      0.480492      0.658736      0.717287      0.806509      0.846224      0.861358
  54  10 3119.6569    4.2967  1.3538 13.4978  0.0053  0.0166   0.0493   0.0464    0.0659   0.0000   440.5847       4.65731       21.3810       1.32913      -3.83611    -0.0531465      0.521221      0.684217      0.767534      0.834477      0.865102      0.916821
  54  11 3302.3035    3.8096  2.0054 12.9606  0.0000  0.0215   0.0344   0.0548    0.0474   0.0000   441.6395       5.95133       20.5418       1.16609      -1.45749     -0.279953      0.648038      0.875419      0.957162       1.07176       1.14277       1.15651
  54  12 3483.1272    3.0866  3.2644 12.3648 -0.0001  0.0279   0.0219   0.0761    0.0352   0.0000   442.6907       8.24295       21.4210       3.76381      -2.22876       1.61993      0.854884       1.15487       1.27454       1.42350       1.49459       1.51089
  54  13 3662.4131    2.4138  5.2990 11.8024 -0.0001  0.0401   0.0137   0.1087    0.0298   0.0000   440.3743       6.62165       21.3300       4.87427      -1.71794      0.335376       1.19420       1.60455       1.79975       1.99246       2.10724       2.15873
  54  14 3840.0026    1.9423  8.1119 11.5107  0.0009  0.0598   0.0091   0.1624    0.0275   0.0000   444.7183       8.12824       20.2299       4.47059       1.87588      -1.63042       1.77660       2.38464       2.68977       2.95898       3.09986       3.13217
  55   1 1156.9377    0.0623  0.0489 10.2034  0.0000  0.0201   0.0073   0.0172    0.0162   0.0000   440.9255      0.579445       21.4692      0.450892      -3.63686     -0.894599      0.420973      0.823831      0.780261      0.800704      0.850962      0.840518
  55   2 1465.1601    0.1662  0.1766 10.0704  0.0000  0.0091   0.0061   0.0230    0.0185   0.0000   441.7397    -0.0837327       22.8471     -0.521194      -2.94232     -0.730809      0.324503      0.430089      0.490922      0.544142      0.563175      0.529968
  55   3 1720.6178    0.3664  0.4034 10.0404  0.0000  0.0106   0.0076   0.0255    0.0266   0.0000   442.6264     -0.340189       22.0172     0.0384906      -3.44035      0.323588      0.305238      0.419626      0.443863      0.503935      0.544972      0.568826
  55   4 1948.0249    0.6145  0.7277 10.1573  0.0000  0.0128   0.0093   0.0344    0.0429   0.0000   442.4788      0.181234       21.5388      0.220372      -2.88474     -0.196084      0.397242      0.512223      0.594422      0.636275      0.678190      0.708647
  55   5 2165.6686    0.9789  0.9747 10.5800  0.0000  0.0151   0.0128   0.0381    0.0615   0.0000   442.8166       1.26130       22.8064     -0.577483      -3.45092      0.349618      0.443703      0.603512      0.680829      0.731851      0.802517      0.797991
  55   6 2371.3940    1.5100  1.2606 11.3555  0.0000  0.0169   0.0180   0.0450    0.0648   0.0000   442.1900       1.01425       21.2995     -0.270534      -2.10412     -0.626335      0.502753      0.657693      0.742156      0.826096      0.850114      0.877311
  55   7 2567.9131    2.2345  1.3717 11.8135  0.0000  0.0167   0.0244   0.0452    0.0676   0.0000   441.3410       3.46033       21.1848      0.685030      -4.26060     -0.609890      0.523433      0.667685      0.764648      0.858502      0.903280      0.932681
  55   8 2761.2578    2.9947  1.3169 12.5750  0.0000  0.0166   0.0337   0.0441    0.0685   0.0000   442.5475       1.95223       20.8532      0.455533      -1.45321    -0.0347098      0.502403      0.662091      0.740056      0.815111      0.855860      0.907594
  55   9 2951.5086    3.8333  1.2828 13.0791  0.0022  0.0163   0.0431   0.0439    0.0687   0.0000   442.9255       3.74501       21.2805       3.40416      -4.59819      0.698625      0.485884      0.648642      0.720788      0.806889      0.848820      0.852370
  55  10 3137.8092    4.3116  1.4808 13.2281  0.0000  0.0173   0.0446   0.0463    0.0597   0.0000   441.6739       5.31203       22.1478       2.65166      -2.44802      -1.46378      0.517036      0.706730      0.776218      0.867445      0.896675      0.904724
  55  11 3321.1945    3.7891  2.0645 12.9543  0.0000  0.0214   0.0335   0.0555    0.0457   0.0000   443.0677       6.22636       20.5767       3.21089      -2.66631     -0.688835      0.646914      0.852735      0.958721       1.07151       1.11529       1.13563
  55  12 3502.7864    3.0475  3.5651 12.1803  0.0001  0.0289   0.0201   0.0781    0.0346   0.0000   441.4802       9.90248       19.8798       2.37322     -0.714780     -0.147708      0.848705       1.13096       1.28334       1.40870       1.48753       1.50057
  55  13 3682.7625    2.3970  5.5914 11.7357  0.0002  0.0411   0.0131   0.1124    0.0302   0.0000   443.6483       7.22293       20.2418       3.47375      0.371971       2.61453       1.20504       1.60855       1.80371       2.00149       2.08555       2.14017
  55  14 3860.9978    1.8372  8.5365 11.5762 -0.0023  0.0631   0.0086   0.1748    0.0261   0.0000   441.5521       8.84101       27.0334       8.00261      -6.82008      -5.28294       1.84415       2.45255       2.81186       3.07346       3.23797       3.33590
  56   1 1165.8938    0.0797  0.0632 10.1894  0.0000  0.0119   0.0070   0.0184    0.0162   0.0000   440.7316      0.613459       21.4349     -0.596467      -3.80044      0.647385      0.321308      0.434636      0.528604      0.573448      0.559012      0.588253
  56   2 1475.8284    0.1744  0.1559 10.0646  0.0000  0.0081   0.0063   0.0168    0.0180   0.0000   442.1745     -0.660662       21.8819      0.654880      -3.64410     -0.314078      0.224261      0.317670      0.352072      0.382591      0.389080      0.450755
  56   3 1731.9847    0.3893  0.3527 10.0733  0.0000  0.0094   0.0081   0.0214    0.0255   0.0000   441.7641     0.0749061       22.2700      0.397877      -3.43008     -0.132513      0.274705      0.373218      0.423958      0.477833      0.529764      0.545495
  56   4 1960.6594    0.6546  0.6764 10.2530  0.0000  0.0123   0.0101   0.0322    0.0422   0.0000   442.0768     0.0255137       21.7492      0.996714      -2.89607      0.852845      0.352167      0.488361      0.534958      0.605671      0.637085      0.649037
  56   5 2179.4350    0.9993  1.0488 10.6526  0.0000  0.0155   0.0127   0.0402    0.0615   0.0000   442.1337       1.06971       21.9631      0.668303      -1.63389      0.324026      0.444908      0.596271      0.670209      0.739047      0.779738      0.783144
  56   6 2385.8315    1.5814  1.2297 11.4709  0.0000  0.0166   0.0189   0.0441    0.0657   0.0000   442.5912       1.74606       22.5660      0.558674      -4.24214       1.44852      0.497831      0.661051      0.736971      0.801500      0.854684      0.870692
  56   7 2583.3684    2.2456  1.4222 11.9645  0.0000  0.0176   0.0241   0.0461    0.0594   0.0000   441.8014      0.977601       23.1697      0.940244      -3.46824     -0.131949      0.495436      0.672199      0.744675      0.816818      0.853185      0.868418
  56   8 2777.7125    3.1000  1.1545 12.9161  0.0000  0.0156   0.0380   0.0416    0.0698   0.0000   442.4290       4.71566       21.4206       2.09302      -2.52585      0.627735      0.473164      0.609975      0.714810      0.789610      0.816474      0.824148
  56   9 2968.7905    4.0712  1.1761 13.3310  0.0000  0.0155   0.0485   0.0423    0.0754   0.0000   441.5344       3.89505       20.6588       1.67505      -2.09281     -0.313784      0.448610      0.609190      0.654212      0.739773      0.774170      0.813029
  56  10 3155.7666    4.2111  1.5363 13.2637  0.0000  0.0178   0.0434   0.0477    0.0605   0.0000   443.1922       5.27172       22.0719       1.97625      -3.65284    0.00858093      0.535270      0.715350      0.788459      0.885181      0.911432      0.933281
  56  11 3339.9144    3.7427  2.0394 12.9573  0.0000  0.0211   0.0334   0.0561    0.0474   0.0000   442.3607       4.81406       23.6544       2.96317     -0.221573      -1.74107      0.618668      0.833884      0.937753       1.04645       1.11105       1.12511
  56  12 3522.3259    2.9495  3.6523 12.1956 -0.0000  0.0298   0.0193   0.0796    0.0336   0.0000   443.2136       6.22912       22.1209       1.57512      -3.24485       1.07846      0.850447       1.13411       1.26262       1.39929       1.50297       1.54251
  56  13 3703.0092    2.3187  6.1087 11.6704  0.0001  0.0440   0.0119   0.1208    0.0297   0.0000   439.9062       8.00785       21.9269       4.65130      -2.09906       3.91133       1.27748       1.69997       1.94285       2.13951       2.23923       2.31676
  56  14 3881.8241    1.8175  8.7423 11.4754  0.0008  0.0649   0.0082   0.1756    0.0261   0.0000   439.6681       8.92004       20.2174       5.44345       1.79555      -3.66361       1.84498       2.50265       2.80275       3.07886       3.25745       3.34053
  57   2 1486.3263    0.1820  0.1751 10.0561  0.0000  0.0075   0.0062   0.0200    0.0183   0.0000   441.8726    -0.0893645       21.8682    -0.0512897      -3.46606      0.371913      0.228995      0.310317      0.346251      0.392290      0.378582      0.400515
  57   3 1743.2358    0.3800  0.3924 10.0800  0.0000  0.0100   0.0077   0.0245    0.0260   0.0000   442.6198    -0.0496478       22.7575      0.953777      -3.07573     -0.971457      0.308206      0.408711      0.454332      0.489563      0.520911      0.518561
  57   4 1973.1691    0.6636  0.7272 10.1707  0.0000  0.0124   0.0098   0.0329    0.0435   0.0000   442.7079      0.555088       22.0948    -0.0513526      -2.66301      0.529923      0.356281      0.496431      0.548863      0.621084      0.633813      0.636137
  57   5 2193.0153    1.0730  1.1012 10.6238  0.0000  0.0155   0.0133   0.0404    0.0678   0.0000   441.8427     0.0220777       20.9246    -0.0771497      -2.80996    -0.0794755      0.439115      0.590511      0.648957      0.728881      0.772548      0.770961
  57   6 2400.1769    1.6210  1.3821 11.2204  0.0000  0.0174   0.0175   0.0444    0.0657   0.0000   442.2599      0.924628       22.3634     -0.515926      -2.48904      0.193678      0.505965      0.687413      0.773667      0.868180      0.871200      0.926778
  57   7 2598.6335    2.3350  1.3815 11.8530  0.0000  0.0166   0.0248   0.0449    0.0692   0.0000   442.9008       2.33742       21.3486       1.48932      -2.68432     -0.529468      0.484984      0.652460      0.720997      0.802918      0.843932      0.871711
  57   8 2794.0460    3.2333  1.3122 12.5458  0.0000  0.0161   0.0351   0.0420    0.0736   0.0000   442.6283       3.14377       21.3110      0.376608      -2.95151     -0.531493      0.459071      0.629085      0.687964      0.787836      0.822275      0.834719
  57   9 2985.8888    4.0290  1.2000 13.2901  0.0000  0.0157   0.0467   0.0421    0.0768   0.0000   442.5325       2.86655       22.9962       2.97037      -1.21213       1.21443      0.451590      0.620855      0.661260      0.750960      0.775474      0.808499
  57  10 3173.6501    4.2464  1.4360 13.4256  0.0000  0.0169   0.0452   0.0463    0.0579   0.0000   441.1624       4.12924       20.3701       1.68762      -2.00782      -1.09600      0.498653      0.660445      0.734499      0.824102      0.845238      0.895400
  57  11 3358.5838    3.6814  2.3939 12.7104  0.0000  0.0222   0.0292   0.0601    0.0425   0.0000   441.5482       6.51854       20.5665       2.51126      -1.74856      -1.93563      0.634867      0.846015      0.943242       1.04521       1.06757       1.11044
  57  12 3541.6532    2.8641  3.8884 12.1659 -0.0007  0.0310   0.0181   0.0825    0.0320   0.0000   442.4639       6.30094       22.0054       2.05755      -5.47934    -0.0238219      0.870803       1.15463       1.30157       1.44025       1.54422       1.57817
  57  13 3722.9781    2.2766  6.3542 11.6818 -0.0006  0.0463   0.0115   0.1253    0.0296   0.0000   442.4529       6.65525       20.3828      0.356607      -4.66025     -0.771544       1.29872       1.76161       1.96384       2.16200       2.27327       2.35599
  57  14 3902.7020    1.7765  9.3970 11.4512  0.0003  0.0692   0.0077   0.1880    0.0257   0.0000   440.1934       5.37650       20.4814       2.62618      -12.5271      -1.65335       1.91660       2.54133       2.91791       3.20600       3.33722       3.44201
  58   1 1183.5421    0.0817  0.1004 10.1853  0.0000  0.0134   0.0065   0.0278    0.0163   0.0000   441.0861     0.0186087       21.6657      0.115128      -3.45270    -0.0344952      0.342535      0.501800      0.512043      0.564737      0.631919      0.632453
  58   2 1496.7155    0.2005  0.1712 10.0641  0.0000  0.0070   0.0065   0.0181    0.0183   0.0000   442.3192     -0.205236       21.6679      0.138536      -3.25073     -0.910825      0.201626      0.282711      0.309998      0.362336      0.367774      0.410004
  58   3 1754.3124    0.4083  0.4544 10.0446  0.0000  0.0107   0.0078   0.0276    0.0281   0.0000   442.1766     -0.636374       22.2079     -0.296062      -3.98886     -0.247144      0.306262      0.430443      0.478242      0.539147      0.539373      0.552867
  58   4 1985.5754    0.6838  0.7208 10.3541  0.0000  0.0124   0.0101   0.0324    0.0419   0.0000   442.3375      0.328397       22.9169      0.317595      -3.84847      0.373114      0.347237      0.463502      0.511275      0.558225      0.606144      0.615859
  58   5 2206.5432    1.0729  1.0566 10.7511  0.0000  0.0151   0.0133   0.0399    0.0619   0.0000   441.7564     0.0316703       22.4864      0.554177      -3.21980      -1.61550      0.417775      0.567349      0.642098      0.707697      0.756881      0.784839
  58   6 2414.3247    1.6617  1.4069 11.3880  0.0000  0.0173   0.0181   0.0482    0.0622   0.0000   441.3703      0.447111       21.2207      0.716464      -2.11165     -0.557707      0.464755      0.653269      0.699274      0.799203      0.829612      0.853365
  58   7 2613.8329    2.3654  1.4069 12.2835  0.0000  0.0171   0.0258   0.0479    0.0566   0.0000   442.6757       1.71545       21.1919       1.34304      -2.06918     -0.940204      0.480582      0.644608      0.727020      0.799078      0.846634      0.856356
  58   8 2810.2391    3.2812  1.2791 12.7009  0.0000  0.0160   0.0360   0.0416    0.0722   0.0000   441.3248       3.01511       21.5940       1.68281      -3.09196       1.30554      0.442588      0.593670      0.691752      0.749464      0.765318      0.804330
  58   9 3002.8462    4.1196  1.2845 13.3705  0.0000  0.0162   0.0464   0.0430    0.0700   0.0000   441.7850       3.81832       22.4302       2.85443      -4.11785       1.28822      0.457152      0.617489      0.670168      0.753652      0.784400      0.813270
  58  10 3191.3070    4.2303  1.5910 13.2389  0.0000  0.0178   0.0420   0.0486    0.0596   0.0000   441.4539       4.50077       22.2159       2.12772      -3.10910      -1.63924      0.499068      0.670680      0.732843      0.822812      0.892082      0.897363
  58  11 3377.0570    3.5523  2.4510 12.8093  0.0000  0.0226   0.0281   0.0632    0.0386   0.0000   440.8273       5.61830       19.4233       1.51206      -1.68427       1.13637      0.631704      0.857030      0.951631       1.04656       1.10051       1.13613
  58  12 3560.8830    2.8409  4.2318 12.0104  0.0000  0.0324   0.0169   0.0854    0.0330   0.0000   442.8799       9.54830       20.7570       2.03646      -2.43790     0.0861065      0.889437       1.17977       1.35317       1.46139       1.56877       1.60895
  58  13 3742.9956    2.2392  6.8757 11.6840  0.0012  0.0488   0.0108   0.1333    0.0290   0.0000   441.6494       9.74947       20.5678       3.75713     -0.627216       2.22053       1.37480       1.84961       2.07618       2.28592       2.45733       2.52808
  58  14 3923.3289    1.7164  9.7484 11.4871  0.0000  0.0729   0.0074   0.1961    0.0247   0.0000   443.2916       10.8884       25.1803       6.20376      -1.03296       4.21148       1.97778       2.65386       3.01806       3.29818       3.51467       3.61166
  59   1 1192.2435    0.0711  0.0779 10.1775  0.0000  0.0139   0.0067   0.0220    0.0160   0.0000   441.0867     -0.604121       22.7643      0.613981      -2.83425      0.107388      0.345757      0.514149      0.544478      0.629806      0.639833      0.610910
  59   2 1506.9637    0.1943  0.1902 10.0946  0.0000  0.0077   0.0062   0.0203    0.0183   0.0000   442.1331     -0.281085       22.3040      0.538656      -4.02101     -0.182338      0.204199      0.260388      0.323852      0.340027      0.380260      0.393426
  59   3 1765.2730    0.4310  0.4422 10.0717  0.0000  0.0097   0.0081   0.0260    0.0288   0.0000   442.4873     -0.848417       22.3506     -0.457426      -3.28140     -0.117295      0.272966      0.366254      0.398477      0.480695      0.479652      0.481455
  59   4 1997.8669    0.6970  0.8181 10.3173  0.0000  0.0134   0.0098   0.0356    0.0458   0.0000   442.7715      0.576323       22.4017      0.395195      -4.43647     -0.578043      0.356093      0.484975      0.552520      0.607263      0.654474      0.654491
  59   5 2219.8513    1.1203  1.1254 10.8186  0.0000  0.0156   0.0136   0.0412    0.0650   0.0000   442.5913       1.52908       23.0538      0.619847      -3.58404      0.322738      0.437322      0.616532      0.676369      0.805909      0.821125      0.844229
  59   6 2428.3682    1.7213  1.3524 11.4634  0.0000  0.0164   0.0185   0.0451    0.0604   0.0000   441.8831       1.59455       20.3812      0.177783      -3.73923      0.350701      0.459663      0.619928      0.688411      0.767171      0.791468      0.815469
  59   7 2628.8643    2.4725  1.3814 12.0870  0.0000  0.0167   0.0259   0.0432    0.0654   0.0000   441.9058       2.72507       21.7614      0.665434      -1.10015      0.604673      0.455698      0.610835      0.678868      0.760509      0.809817      0.833712
  59   8 2826.2662    3.3352  1.2619 12.8969  0.0000  0.0157   0.0374   0.0425    0.0693   0.0000   441.4391       2.56848       21.8497      0.893270      -2.77330      0.771555      0.439237      0.582645      0.650653      0.723865      0.759528      0.783930
  59   9 3019.7210    4.1683  1.2479 13.3827  0.0000  0.0154   0.0469   0.0425    0.0717   0.0000   440.7279       4.53474       20.3906       1.58752      -3.39798      0.901136      0.436643      0.577872      0.643327      0.718155      0.762957      0.785528
  59  10 3208.9049    4.2661  1.6664 13.0493  0.0001  0.0185   0.0403   0.0466    0.0651   0.0000   441.9951       4.11233       22.3030       3.04724     -0.752782       1.20704      0.535972      0.705882      0.779981      0.873312      0.927807      0.978242
  59  11 3395.4282    3.4551  2.6717 12.5947 -0.0000  0.0233   0.0255   0.0645    0.0390   0.0000   441.6669       4.91222       20.9416       3.44378      -2.56921      0.964782      0.648187      0.880129      0.974852       1.08985       1.14883       1.15235
  59  12 3579.9996    2.7153  4.3926 12.1490 -0.0001  0.0336   0.0161   0.0917    0.0297   0.0000   439.8534       3.85683       22.9334    -0.0186820      -1.72016       1.10546      0.898086       1.21340       1.35865       1.51604       1.59830       1.65515
  59  13 3762.7605    2.1053  6.7522 11.7898 -0.0018  0.0507   0.0105   0.1365    0.0278   0.0000   442.4943       6.94298       24.5478       2.67626      -1.90909      -1.70269       1.37924       1.86934       2.10027       2.33911       2.45060       2.55896
  60   1 1200.8481    0.0875  0.1046 10.1751  0.0000  0.0122   0.0062   0.0270    0.0160   0.0000   441.0890     -0.824892       22.6479      0.559467      -3.71750     -0.213275      0.306919      0.381625      0.516640      0.496784      0.531516      0.615880
  60   2 1517.1090    0.1963  0.2107 10.0321  0.0000  0.0081   0.0059   0.0208    0.0185   0.0000   442.4672     0.0837812       21.5597    0.00690900      -3.46848      0.609584      0.213898      0.282909      0.343407      0.363853      0.404130      0.394478
  60   3 1776.1342    0.4368  0.4561 10.0881  0.0000  0.0103   0.0079   0.0249    0.0280   0.0000   442.0774      0.179519       21.7943     0.0993102      -3.61051      0.107988      0.259971      0.366031      0.387840      0.457727      0.442879      0.468544
  60   4 2010.0632    0.7249  0.7310 10.3831  0.0000  0.0125   0.0103   0.0313    0.0435   0.0000   441.8877     -0.193618       21.8887      0.827250      -2.14594      0.388250      0.334710      0.467898      0.513522      0.570990      0.622317      0.620166
  60   5 2233.1004    1.1520  1.1381 10.8743  0.0000  0.0151   0.0138   0.0421    0.0640   0.0000   442.5201       1.23278       21.6771      0.681761      -1.67280      -1.89994      0.414307      0.542353      0.612932      0.679045      0.723739      0.752142
  60   6 2442.2813    1.7610  1.3690 11.4241  0.0000  0.0164   0.0187   0.0449    0.0639   0.0000   441.9086       2.71426       21.6169      0.484861      -2.03515     -0.108660      0.453718      0.605828      0.672527      0.738025      0.773719      0.784622
  60   7 2643.8763    2.5315  1.4134 12.1811  0.0000  0.0168   0.0263   0.0449    0.0627   0.0000   442.0393       2.27028       21.6373      0.787802      -2.18746       2.31569      0.444886      0.621783      0.680622      0.765957      0.767505      0.809966
  60   8 2842.2494    3.4227  1.2063 13.1124  0.0000  0.0153   0.0393   0.0426    0.0663   0.0000   442.2531       2.83872       20.5462      0.974269      -1.19372       1.27975      0.420160      0.568710      0.622080      0.714767      0.727346      0.766106
  60   9 3036.4180    4.1518  1.2772 13.4534  0.0000  0.0156   0.0463   0.0441    0.0666   0.0000   441.7961       3.82297       21.9808       1.26546      -3.92901     -0.404560      0.422247      0.576721      0.627746      0.707511      0.736422      0.778281
  60  10 3226.2462    4.1398  1.6986 13.2109  0.0000  0.0181   0.0391   0.0491    0.0513   0.0000   442.1809       5.26200       19.9533       2.22303      -2.35719       1.78354      0.489152      0.659273      0.737160      0.815895      0.866277      0.884399
  60  11 3413.6162    3.4143  2.8913 12.5338  0.0000  0.0248   0.0242   0.0658    0.0381   0.0000   443.3620       7.36931       19.3104       5.25486      -2.85825     -0.217935      0.669304      0.905467       1.01734       1.13930       1.17124       1.24199
  60  12 3598.9221    2.6753  4.7778 12.0301  0.0000  0.0350   0.0150   0.0956    0.0296   0.0000   442.6978       6.68095       22.9815       3.38486       1.98943       2.28535      0.941562       1.26822       1.43552       1.56757       1.65546       1.70766
  60  13 3782.4171    2.0954  7.5139 11.7383  0.0016  0.0544   0.0098   0.1471    0.0276   0.0000   441.3166       5.35499       18.9122       5.01833      0.335687       2.60254       1.44043       1.93270       2.19100       2.42013       2.56004       2.65277
  61   1 1209.3984    0.0712  0.0983 10.1926  0.0000  0.0141   0.0063   0.0315    0.0158   0.0000   440.3694     0.0542452       22.2841      0.192316      -3.55355     -0.167609      0.354816      0.493529      0.537334      0.614000      0.658163      0.717942
  61   2 1527.1108    0.2077  0.2196 10.0646  0.0000  0.0084   0.0061   0.0202    0.0188   0.0000   442.1829     -0.323293       22.4843    -0.0983263      -2.90240    -0.0100219      0.230579      0.284857      0.356712      0.371401      0.398780      0.420229
  61   3 1786.8755    0.4538  0.4484 10.0831  0.0000  0.0095   0.0082   0.0255    0.0289   0.0000   442.7072     -0.141854       21.8774      0.249415      -3.55338     -0.238155      0.252036      0.337839      0.371164      0.412075      0.466060      0.480620
  61   4 2022.1536    0.7673  0.8832 10.2636  0.0000  0.0136   0.0101   0.0354    0.0507   0.0000   442.4330     0.0127937       21.2171      0.485294      -3.84887      0.132772      0.351518      0.476102      0.541533      0.606219      0.632630      0.647266
  61   5 2246.1372    1.1926  1.1273 11.0049  0.0000  0.0153   0.0143   0.0412    0.0623   0.0000   442.5476      0.672171       21.4362       1.13009      -2.50006      -1.38930      0.397951      0.543140      0.605050      0.679250      0.691042      0.736417
  61   6 2456.1133    1.8102  1.4236 11.4620  0.0000  0.0166   0.0186   0.0451    0.0602   0.0000   442.7010       1.93622       21.7368      0.225731      -4.02742       1.12161      0.439628      0.588376      0.659514      0.752421      0.780586      0.805302
  61   7 2658.6766    2.6282  1.3729 12.2777  0.0000  0.0161   0.0275   0.0431    0.0614   0.0000   442.3248       2.72177       21.7714       1.09881      -3.30536     -0.594955      0.442765      0.597554      0.665973      0.739841      0.768137      0.785685
  61   8 2858.0720    3.5553  1.3347 12.7753  0.0000  0.0155   0.0375   0.0430    0.0754   0.0000   442.0609       2.57681       22.7907       1.18623      -2.24908      -1.20118      0.421445      0.558098      0.619105      0.681115      0.714377      0.741381
  61   9 3052.9437    4.3169  1.3368 13.2116  0.0000  0.0154   0.0451   0.0426    0.0720   0.0000   442.6065       4.46713       22.6159       1.75515      -3.11095      0.839606      0.415760      0.553360      0.624523      0.701430      0.714021      0.736098
  61  10 3243.6712    4.2147  1.7896 13.0382  0.0000  0.0185   0.0377   0.0482    0.0539   0.0000   443.0960       4.39716       22.3117       2.74342      -4.25871      0.570652      0.493039      0.668774      0.734047      0.824170      0.864639      0.874256
  61  11 3431.6681    3.2861  3.0582 12.5024  0.0000  0.0256   0.0225   0.0686    0.0356   0.0000   442.5082       7.91618       21.3626       1.15971      -1.68293     -0.632006      0.688048      0.933818       1.02321       1.12624       1.20245       1.23608
  61  12 3617.8209    2.6252  5.0290 11.9244  0.0000  0.0359   0.0141   0.0997    0.0308   0.0000   442.1938       6.03357       21.0824       2.58874       2.46610      0.753998      0.952419       1.27447       1.43222       1.55913       1.67752       1.72191
  61  13 3801.9678    2.0167  8.0753 11.7533 -0.0005  0.0592   0.0092   0.1595    0.0269   0.0000   441.2484       6.02496       22.8059       5.70749      -1.43984    -0.0727794       1.53898       2.07998       2.38437       2.58447       2.73841       2.81423
  62   1 1217.8682    0.0820  0.0635 10.1740  0.0000  0.0097   0.0067   0.0173    0.0156   0.0000   441.5000      0.332708       22.2178      0.123137      -4.76746     -0.294879      0.241221      0.338788      0.414027      0.400361      0.481964      0.513677
  62   2 1537.0219    0.2124  0.2268 10.0313  0.0000  0.0085   0.0060   0.0196    0.0187   0.0000   442.1845     -0.629702       22.1251      0.509124      -3.26274     -0.860642      0.239057      0.328875      0.361639      0.408128      0.481997      0.512716
  62   3 1797.5023    0.4560  0.5244 10.0594  0.0000  0.0108   0.0077   0.0278    0.0300   0.0000   442.3693     -0.566503       21.8196     0.0851185      -4.15906     -0.751271      0.300082      0.401382      0.450205      0.480239      0.520238      0.527891
  62   4 2034.1635    0.7580  0.8672 10.3107  0.0000  0.0137   0.0100   0.0350    0.0494   0.0000   442.9164     0.0170462       22.7017     -0.788241      -3.62280      0.182532      0.364960      0.508597      0.590772      0.647140      0.670499      0.690645
  62   5 2259.0920    1.2283  1.2491 10.8762  0.0000  0.0161   0.0138   0.0423    0.0646   0.0000   442.2346       1.24008       21.8086       1.03733      -4.61052      0.695752      0.417343      0.563500      0.628322      0.719166      0.742971      0.783337
  62   6 2469.8135    1.8487  1.3912 11.5847  0.0000  0.0167   0.0192   0.0437    0.0595   0.0000   442.2666       1.68795       21.4279      0.368299      -3.61074      0.634552      0.438615      0.588704      0.663855      0.733625      0.769232      0.781355
  62   7 2673.4410    2.6951  1.3910 12.0460  0.0000  0.0163   0.0273   0.0420    0.0738   0.0000   442.6344       2.64568       23.2247      0.374361      -3.02530    -0.0342154      0.429495      0.595014      0.667858      0.732623      0.782599      0.790649
  62   8 2873.7694    3.6321  1.2995 12.7873  0.0000  0.0154   0.0383   0.0405    0.0747   0.0000   442.1052       3.15349       21.0847       1.56668      -3.80378     -0.159313      0.410595      0.558453      0.621833      0.693424      0.727851      0.757286
  62   9 3069.3893    4.2595  1.4565 13.2382  0.0000  0.0165   0.0426   0.0439    0.0618   0.0000   442.8228       3.85681       22.7907       3.34918      -2.47953     -0.393520      0.433317      0.571924      0.637979      0.715394      0.733644      0.759353
  62  10 3260.8406    4.0703  1.8727 13.1810  0.0000  0.0193   0.0359   0.0503    0.0461   0.0000   442.1662       5.12555       22.3501      0.994963      -3.97613     -0.430667      0.500819      0.677484      0.759297      0.856403      0.892750      0.914768
  62  11 3449.6990    3.3089  3.2078 12.3167  0.0000  0.0256   0.0214   0.0686    0.0363   0.0000   441.0006       4.73597       22.2203       2.40768      -4.74564      0.211900      0.680681      0.914654       1.02846       1.12684       1.20240       1.25533
  62  12 3636.4542    2.5716  5.3254 11.8564  0.0000  0.0379   0.0134   0.1033    0.0312   0.0000   441.7511       9.08792       20.8292       2.25078      -1.71609       1.63278       1.00277       1.33065       1.50804       1.63873       1.73944       1.81221
  62  13 3821.3123    1.9562  8.1926 11.7287 -0.0005  0.0604   0.0087   0.1621    0.0257   0.0000   443.8105       6.23471       23.8471       7.94269     -0.787202       2.75489       1.54478       2.09719       2.33952       2.59432       2.73275       2.79340
  63   1 1226.2378    0.0870  0.0751 10.1446  0.0000  0.0094   0.0064   0.0210    0.0155   0.0000   440.8456     -0.598306       22.7041     0.0796058      -3.81080      0.129329      0.243365      0.326394      0.354394      0.448987      0.402296      0.451703
  63   2 1546.8078    0.2337  0.2269 10.0446  0.0000  0.0078   0.0063   0.0200    0.0188   0.0000   441.9921     -0.175276       22.2565    -0.0164270      -2.98290      0.106429      0.207135      0.278706      0.302690      0.318863      0.347998      0.373512
  63   3 1808.0246    0.4703  0.5139 10.1298  0.0000  0.0104   0.0080   0.0268    0.0296   0.0000   441.7717     -0.242110       21.9194      0.397345      -3.26073     -0.474767      0.269537      0.350510      0.398141      0.447146      0.472529      0.483849
  63   4 2046.0284    0.7703  0.9350 10.3034  0.0000  0.0143   0.0098   0.0355    0.0515   0.0000   442.9072       1.02772       22.5398      -1.57099      -3.74107      0.275512      0.345547      0.472190      0.531913      0.605280      0.634020      0.663661
  63   5 2271.8684    1.2611  1.2993 10.8974  0.0000  0.0161   0.0138   0.0439    0.0614   0.0000   442.7441      0.379201       21.1412       1.08749      -2.73223      0.396342      0.415853      0.565131      0.622295      0.684835      0.719591      0.749850
  63   6 2483.3707    1.8927  1.4774 11.5597  0.0008  0.0172   0.0190   0.0455    0.0566   0.0000   442.1335       2.69939       21.9443      0.328235      -2.52005     -0.273737      0.445336      0.609825      0.652924      0.746443      0.779403      0.797149
  63   7 2688.1092    2.7817  1.3107 12.5255  0.0000  0.0157   0.0297   0.0420    0.0611   0.0000   442.0279       2.59354       21.8318      0.536222      -1.82119     -0.574706      0.412562      0.558499      0.629465      0.698726      0.732633      0.732986
  63   8 2889.3732    3.6492  1.2899 12.9796  0.0000  0.0153   0.0383   0.0402    0.0638   0.0000   442.7732       3.38116       22.0071       1.49955      -3.29569      0.645738      0.394408      0.528722      0.601616      0.672673      0.706652      0.733573
  63   9 3085.7331    4.3244  1.3912 13.3613  0.0000  0.0159   0.0438   0.0430    0.0604   0.0000   442.7466       3.99523       21.4952       2.05709      -3.60260       1.33229      0.421598      0.574108      0.639869      0.714507      0.744730      0.764075
  63  10 3277.9544    4.0193  1.9674 13.0105  0.0000  0.0195   0.0339   0.0508    0.0473   0.0000   441.2431       4.08558       20.9277       2.42865      -2.93501     -0.638468      0.514293      0.709927      0.779292      0.873889      0.906447      0.920313
  63  11 3467.5542    3.2394  3.3342 12.3798 -0.0000  0.0264   0.0209   0.0712    0.0353   0.0000   441.5947       5.83753       20.5792       3.48370      -2.46912      0.405941      0.698129      0.934353       1.05365       1.17239       1.22398       1.26303
  63  12 3655.0420    2.5052  5.7317 11.8911  0.0000  0.0402   0.0124   0.1101    0.0290   0.0000   441.5072       7.85598       21.2967       2.86243      -2.40272       1.97987       1.02130       1.37175       1.55613       1.71517       1.80593       1.86732
  63  13 3840.5323    1.9250  8.4177 11.7243  0.0006  0.0611   0.0084   0.1662    0.0251   0.0000   445.6093       8.58833       22.5668       2.23855      0.859286      0.322498       1.54955       2.10113       2.39331       2.62267       2.77018       2.85928
  64   1 1234.5491    0.0936  0.0867 10.1518  0.0000  0.0098   0.0062   0.0196    0.0155   0.0000   440.7536     -0.132565       21.8295    -0.0515036      -3.21877      0.477710      0.252013      0.333766      0.352618      0.417716      0.456183      0.476180
  64   2 1556.4744    0.2358  0.2578 10.0056  0.0000  0.0084   0.0060   0.0210    0.0195   0.0000   442.2393     -0.472177       22.4115      0.172955      -3.88137    -0.0201043      0.217982      0.278843      0.330588      0.372314      0.376123      0.399475
  64   3 1818.4461    0.4832  0.5609 10.0961  0.0000  0.0110   0.0078   0.0282    0.0317   0.0000   442.9997      0.100166       22.3008     0.0720175      -2.94171     -0.268107      0.279969      0.354758      0.419653      0.456116      0.501914      0.518380
  64   4 2057.8706    0.8263  0.9169 10.3400  0.0000  0.0133   0.0104   0.0348    0.0533   0.0000   442.7409     -0.185420       22.6659      0.765533      -4.44915     -0.271977      0.348028      0.463170      0.516325      0.585097      0.623015      0.629137
  64   5 2284.5834    1.3188  1.2866 10.8980  0.0000  0.0157   0.0139   0.0410    0.0606   0.0000   442.1641      0.770316       21.5879      0.561428      -3.36502      0.468547      0.397227      0.524846      0.591249      0.647008      0.680079      0.708853
  64   6 2496.8156    1.9681  1.5250 11.6625  0.0000  0.0175   0.0192   0.0452    0.0555   0.0000   442.3173       1.74872       21.5103       1.61138      -3.18430     0.0210652      0.447238      0.603493      0.670900      0.758213      0.795427      0.804548
  64   7 2702.6493    2.7592  1.3936 12.4948 -0.0001  0.0163   0.0283   0.0436    0.0579   0.0000   442.3890       2.16198       21.7417     -0.285401      -3.41452      0.171250      0.399723      0.543686      0.606317      0.687117      0.706164      0.739744
  64   8 2904.8408    3.7922  1.2663 13.0990  0.0000  0.0149   0.0405   0.0410    0.0687   0.0000   442.2787       3.38970       22.0273       2.25018      -2.91447      0.581515      0.379662      0.505295      0.574498      0.630233      0.665310      0.682452
  64   9 3101.9262    4.2852  1.4123 13.4705  0.0007  0.0164   0.0434   0.0435    0.0542   0.0000   442.2527       4.02549       22.0588      0.946038      -3.45469       2.04951      0.413116      0.567346      0.639111      0.717127      0.754282      0.786577
  64  10 3294.9098    3.9337  2.0191 13.1402  0.0000  0.0201   0.0331   0.0519    0.0428   0.0000   441.1972       5.24324       20.6576       2.88624      -1.18191     -0.423189      0.510998      0.688521      0.760143      0.845131      0.902757      0.939695
  64  11 3485.2927    3.1066  3.4806 12.3499  0.0000  0.0274   0.0195   0.0728    0.0332   0.0000   442.2840       6.40074       23.1361       2.52481      -3.93123      0.328789      0.689728      0.932515       1.05441       1.15850       1.21024       1.27029
  64  12 3673.6416    2.4319  6.0158 11.9165 -0.0001  0.0435   0.0121   0.1168    0.0294   0.0000   441.4304       3.53554       23.3719       2.05861      -1.17233     -0.624948       1.07664       1.45576       1.64900       1.80639       1.93238       1.97995
  64  13 3859.7041    1.8893  8.9775 11.6660 -0.0002  0.0650   0.0079   0.1746    0.0246   0.0000   447.0921       7.31091       20.4349       3.00321      -2.51510       1.81622       1.59623       2.16557       2.44003       2.71385       2.84420       2.92105
  65   1 1242.7759    0.0945  0.0867 10.1593  0.0000  0.0092   0.0060   0.0172    0.0154   0.0000   440.8239    -0.0343939       22.1159     0.0231881      -3.83172      0.793820      0.248477      0.326997      0.365734      0.405511      0.460466      0.470365
  65   2 1566.0022    0.2402  0.2646 10.0670  0.0000  0.0086   0.0060   0.0208    0.0192   0.0000   442.2340     -0.311900       22.3232     -0.141991      -3.09160     -0.223547      0.214240      0.277933      0.315848      0.341415      0.389136      0.388590
  65   3 1828.7693    0.5050  0.5817 10.0506  0.0000  0.0112   0.0079   0.0280    0.0330   0.0000   442.0541      0.185056       22.3507      0.285916      -4.95119      0.337284      0.266711      0.376053      0.416764      0.460396      0.495023      0.508815
  65   4 2069.5624    0.8307  0.9853 10.4226  0.0000  0.0139   0.0102   0.0369    0.0510   0.0000   442.4041      0.627789       21.8721     -0.329243      -2.92227     -0.827598      0.350601      0.481557      0.537017      0.595303      0.632234      0.633192
  65   5 2297.1313    1.3127  1.3157 10.9905  0.0000  0.0162   0.0139   0.0430    0.0598   0.0000   442.8383      0.628662       20.7953       1.69746      -2.39765     -0.730266      0.403412      0.532109      0.611621      0.678565      0.715076      0.730147
  65   6 2510.1950    1.9952  1.5069 11.7779  0.0000  0.0172   0.0196   0.0453    0.0538   0.0000   442.2152       1.50168       23.2367      0.785082      -2.33989     -0.196763      0.431590      0.586472      0.645046      0.719219      0.745158      0.776023
  65   7 2717.1147    2.8194  1.3436 12.6350 -0.0010  0.0161   0.0293   0.0426    0.0547   0.0000   442.1745       2.70916       22.5056       2.00899      -3.04624       1.04718      0.406274      0.550466      0.621982      0.705967      0.731036      0.764688
  65   8 2920.2042    3.9391  1.2621 13.0536  0.0000  0.0148   0.0415   0.0396    0.0751   0.0000   441.8898       3.46077       21.9499       1.54902      -2.73111     -0.137592      0.377110      0.497466      0.552519      0.619617      0.666831      0.680112
  65   9 3117.9694    4.3926  1.4700 13.2761  0.0000  0.0160   0.0427   0.0438    0.0616   0.0000   442.6524       3.73105       21.3963       3.00623      -3.63485      0.156551      0.396886      0.544672      0.614906      0.683077      0.696219      0.735274
  65  10 3311.7736    3.8508  2.3257 12.9264  0.0000  0.0211   0.0294   0.0560    0.0397   0.0000   442.5246       5.13104       21.4552       1.11535      -3.10631     -0.896181      0.517919      0.712476      0.788591      0.881546      0.937422      0.980566
  65  11 3502.9816    3.0404  3.6417 12.3838 -0.0000  0.0279   0.0188   0.0761    0.0317   0.0000   441.5145       5.86409       21.8541       2.70300      -4.06882       1.24008      0.702496      0.925773       1.05743       1.15736       1.21701       1.28301
  65  12 3691.9554    2.3771  6.1765 11.9454  0.0000  0.0435   0.0115   0.1193    0.0283   0.0000   444.9613       6.23315       22.2606      0.471221      -4.54322     -0.968995       1.07122       1.44265       1.64436       1.80227       1.92337       1.98431
  65  13 3878.6962    1.8256  9.2912 11.7105  0.0002  0.0685   0.0077   0.1815    0.0237   0.0000   443.3641       6.16643       18.2150       1.56367       1.32915      0.490309       1.65699       2.27011       2.57178       2.83258       2.98573       3.06587
  66   1 1250.9336    0.0844  0.0865 10.1557  0.0000  0.0109   0.0057   0.0214    0.0152   0.0000   441.0885      0.252953       21.5715    -0.0313263      -3.04407     -0.698071      0.225964      0.314335      0.421416      0.363681      0.494454      0.429389
  66   2 1575.4741    0.2472  0.2722 10.0417  0.0000  0.0084   0.0060   0.0210    0.0192   0.0000   441.9543      0.185926       22.2561     0.0676609      -3.40069     -0.165074      0.232856      0.302935      0.343531      0.376094      0.402361      0.383364
  66   3 1839.0334    0.5110  0.5341 10.1194  0.0000  0.0103   0.0081   0.0252    0.0313   0.0000   442.4555    -0.0794116       21.1612     -0.574941      -3.41847      0.723415      0.252737      0.337366      0.382467      0.421429      0.454209      0.470723
  66   4 2081.2068    0.8352  0.9158 10.6851  0.0000  0.0134   0.0107   0.0363    0.0453   0.0000   442.0543     -0.508501       22.1625      0.371617      -3.03159    -0.0357748      0.337137      0.458805      0.524951      0.581101      0.605257      0.630816
  66   5 2309.5782    1.3678  1.3796 11.0106  0.0000  0.0162   0.0140   0.0440    0.0576   0.0000   442.5076      0.533240       21.6235     0.0102340      -2.49971      0.434793      0.393046      0.527513      0.605535      0.663713      0.701257      0.722656
  66   6 2523.4609    2.0679  1.5497 11.5985  0.0000  0.0170   0.0193   0.0437    0.0579   0.0000   442.5923       1.57364       21.7135      0.995732      -2.92394      -1.98077      0.419943      0.566437      0.627997      0.698274      0.743546      0.770991
  66   7 2731.4476    2.9535  1.3536 12.5970  0.0000  0.0156   0.0301   0.0412    0.0581   0.0000   442.3689       3.39813       22.2322       1.97860      -2.95190       1.10699      0.390216      0.532113      0.591393      0.667148      0.712010      0.721110
  66   8 2935.3898    3.9106  1.3404 13.1083  0.0000  0.0153   0.0399   0.0419    0.0667   0.0000   442.1355       3.22772       21.6981       2.38334      -3.76013     -0.267696      0.409959      0.557216      0.630260      0.687135      0.715525      0.728401
  66   9 3134.0128    4.2894  1.5109 13.3273  0.0000  0.0160   0.0412   0.0450    0.0568   0.0000   442.0786       4.92609       21.1040       2.86173      -3.34278      -1.64251      0.418980      0.552605      0.621954      0.705708      0.745208      0.778665
  66  10 3328.5648    3.8157  2.3242 12.7802  0.0000  0.0209   0.0284   0.0537    0.0426   0.0000   442.0834       5.50778       20.1988       1.68546      -2.83398     0.0741833      0.515270      0.692648      0.780926      0.849614      0.917035      0.931728
  66  11 3520.5317    2.9909  3.7746 12.3713  0.0000  0.0289   0.0181   0.0782    0.0314   0.0000   440.5648       6.57326       21.1237       1.00649      -2.30322     -0.588458      0.705101      0.959188       1.07612       1.19384       1.27577       1.30622
  66  12 3710.1469    2.2924  6.5424 11.9746 -0.0011  0.0466   0.0109   0.1299    0.0277   0.0000   440.3497       6.38398       21.3144       2.82129      -2.75061      0.472434       1.12851       1.51137       1.72297       1.87177       1.97284       2.06889
  66  13 3897.6895    1.7407  9.1597 11.7532 -0.0007  0.0695   0.0076   0.1836    0.0232   0.0000   442.1536       7.50026       18.7479       2.01890       2.18444      -2.80565       1.65384       2.22290       2.52168       2.77659       2.92511       3.03775
  67   1 1259.0165    0.0915  0.0951 10.1461  0.0000  0.0111   0.0059   0.0186    0.0153   0.0000   440.8885      0.373338       21.7256     0.0944056      -3.28882       1.03138      0.292736      0.320993      0.443527      0.447813      0.487391      0.547164
  67   2 1584.7997    0.2520  0.2542 10.0455  0.0000  0.0076   0.0062   0.0199    0.0188   0.0000   441.8244    -0.0674586       22.3560      0.465713      -2.95430      0.349203      0.193045      0.263875      0.302439      0.343719      0.358952      0.381332
  67   3 1849.1503    0.5258  0.6060 10.1066  0.0000  0.0110   0.0079   0.0280    0.0334   0.0000   442.8000     -0.521162       21.8395     0.0458093      -3.86914    -0.0195704      0.255356      0.352432      0.401383      0.430743      0.468938      0.487248
  67   4 2092.7035    0.8808  0.9884 10.4638  0.0000  0.0136   0.0106   0.0366    0.0532   0.0000   442.2440       1.32431       22.9902     -0.606859      -2.73901      0.283356      0.315830      0.424565      0.481270      0.521423      0.557531      0.597540
  67   5 2321.9121    1.4445  1.3602 10.9578  0.0000  0.0157   0.0145   0.0416    0.0623   0.0000   442.4420       1.38774       21.9605      0.965135      -3.53822       1.17823      0.386653      0.526401      0.586597      0.643830      0.676194      0.702579
  67   6 2536.6089    2.1644  1.5153 11.7220  0.0000  0.0166   0.0203   0.0435    0.0579   0.0000   442.8296       1.84964       23.8546      0.222387      -3.96895     -0.153590      0.393975      0.540160      0.603514      0.686397      0.706799      0.736124
  67   7 2745.7466    3.0900  1.3315 12.6045  0.0000  0.0151   0.0313   0.0409    0.0637   0.0000   442.0683       2.06914       21.6505       1.39953      -2.09272      -1.05256      0.369053      0.496274      0.553723      0.628633      0.644921      0.673951
  67   8 2950.5095    3.9664  1.2895 13.0574  0.0000  0.0147   0.0401   0.0382    0.0666   0.0000   442.5414       3.77125       21.9099       1.71418      -3.71213     0.0327747      0.375590      0.499386      0.557705      0.617356      0.651733      0.692121
  67   9 3149.8926    4.3565  1.5821 13.2928  0.0000  0.0166   0.0400   0.0445    0.0545   0.0000   442.5037       4.51527       21.7899       3.16333      -2.15715     -0.767035      0.418385      0.548225      0.616824      0.683225      0.735760      0.747357
  67  10 3345.2013    3.7131  2.4200 12.9017  0.0000  0.0214   0.0275   0.0571    0.0392   0.0000   442.7720       2.71978       22.0735       3.53539      -3.69817       1.56865      0.529722      0.712440      0.785153      0.885688      0.946411      0.974330
  67  11 3537.9081    2.9692  4.0743 12.2855 -0.0001  0.0303   0.0172   0.0817    0.0317   0.0000   441.6576       5.04652       22.8851       6.24992      -2.71621      -1.13395      0.724533      0.973220       1.09722       1.22462       1.27663       1.35350
  67  12 3728.3115    2.2587  6.8734 11.9389  0.0010  0.0485   0.0104   0.1335    0.0277   0.0000   443.4221       4.70395       19.7344      0.765153      -1.54702       3.14033       1.15964       1.54460       1.76479       1.95725       2.05257       2.09383
  68   1 1267.0585    0.1052  0.1050 10.1433  0.0000  0.0084   0.0057   0.0209    0.0152   0.0000   440.7255     -0.100496       22.0686     -0.349658      -3.48949      0.111273      0.194968      0.257193      0.299491      0.341743      0.349531      0.362894
  68   2 1594.0229    0.2825  0.2872 10.0523  0.0000  0.0082   0.0063   0.0198    0.0199   0.0000   442.2229     -0.797670       22.1801      0.308014      -3.57003      0.177241      0.202960      0.267621      0.297849      0.318418      0.351768      0.375765
  68   3 1859.2238    0.5400  0.6177 10.1476  0.0000  0.0111   0.0080   0.0279    0.0338   0.0000   441.8757     -0.641225       22.1304     -0.522168      -3.07809      0.425955      0.260142      0.356680      0.386133      0.442319      0.466633      0.494584
  68   4 2104.1084    0.9051  1.0180 10.5951  0.0000  0.0136   0.0107   0.0372    0.0511   0.0000   442.5521     -0.123174       21.9248     -0.263910      -2.58736     -0.155298      0.326007      0.433254      0.482303      0.538735      0.565746      0.587196
  68   5 2334.1221    1.4462  1.3429 11.3540  0.0000  0.0161   0.0152   0.0437    0.0536   0.0000   442.4504      0.769848       21.4283     -0.399009      -3.40567      0.677541      0.372251      0.506959      0.562811      0.639318      0.666340      0.690849
  68   6 2549.7077    2.2151  1.5459 11.6994  0.0000  0.0163   0.0202   0.0433    0.0564   0.0000   442.3742      0.806216       21.9023       1.80647      -5.18073      -1.46804      0.409558      0.539201      0.602429      0.678686      0.710179      0.719520
  68   7 2759.9068    3.1139  1.3831 12.6067  0.0000  0.0153   0.0306   0.0418    0.0613   0.0000   442.6407       2.83787       22.4017      0.872730      -3.70351    0.00979070      0.364882      0.488371      0.554783      0.613625      0.665371      0.696631
  68   8 2965.5551    4.0493  1.2811 13.3201  0.0000  0.0149   0.0423   0.0397    0.0671   0.0000   442.6254       4.16057       21.1244      0.967375      -3.39687       1.99304      0.369910      0.491037      0.548919      0.625429      0.665721      0.693101
  68   9 3165.5664    4.3060  1.6584 13.3130  0.0000  0.0171   0.0389   0.0459    0.0518   0.0000   442.6613       3.56397       21.6170      0.903126      -3.29883     -0.134906      0.416981      0.562262      0.617603      0.691927      0.722747      0.771242
  68  10 3361.7068    3.6828  2.5190 12.8513 -0.0000  0.0215   0.0262   0.0581    0.0364   0.0000   442.8555       5.29456       23.0181       1.85943      -1.11741      0.892188      0.510445      0.686605      0.766870      0.871535      0.918063      0.960281
  68  11 3555.2414    2.8627  4.5511 12.2339  0.0000  0.0324   0.0156   0.0883    0.0302   0.0000   442.0057       3.78035       22.5740       2.58936      -1.70649     -0.671045      0.776682       1.03652       1.18174       1.29896       1.37885       1.43503
  68  12 3746.3776    2.2156  7.2100 11.9250  0.0004  0.0512   0.0099   0.1390    0.0276   0.0000   441.7817       5.77380       18.9591       2.14962       1.19981       2.73250       1.19975       1.62921       1.83695       2.05930       2.18618       2.28675
  69   1 1275.0355    0.0929  0.1009 10.1485  0.0000  0.0106   0.0057   0.0194    0.0152   0.0000   440.9850     -0.410399       21.9206      0.303920      -3.74086      0.199332      0.254506      0.312454      0.310027      0.411142      0.424163      0.407438
  69   2 1603.1457    0.2736  0.2837 10.0439  0.0000  0.0082   0.0061   0.0197    0.0196   0.0000   442.2694      0.178856       21.7227      0.872510      -2.74439      0.383777      0.189590      0.267870      0.303294      0.329433      0.342529      0.348757
  69   3 1869.1930    0.5521  0.6569 10.1817  0.0000  0.0114   0.0080   0.0293    0.0342   0.0000   442.4960      0.167365       22.5730      0.337483      -3.61616      0.466041      0.265636      0.342224      0.387496      0.440861      0.458362      0.464497
  69   4 2115.4518    0.9473  1.0495 10.4442  0.0000  0.0139   0.0108   0.0358    0.0589   0.0000   441.9543      0.882899       22.3539      0.718294      -3.52195     -0.136739      0.318643      0.435039      0.494289      0.534238      0.590439      0.625384
  69   5 2346.1787    1.5088  1.3443 11.2329  0.0000  0.0157   0.0154   0.0423    0.0602   0.0000   442.7663       1.02983       21.7734   0.000392592      -2.65387      -2.32582      0.369626      0.502959      0.549418      0.617128      0.658205      0.700226
  69   6 2562.6638    2.2352  1.5316 11.8341 -0.0000  0.0165   0.0208   0.0438    0.0583   0.0000   443.2787       2.68351       22.0853       1.14975      -2.09129       1.53942      0.390021      0.532062      0.585480      0.656855      0.680843      0.717740
  69   7 2773.9628    3.1398  1.3637 12.6783  0.0000  0.0152   0.0306   0.0403    0.0574   0.0000   442.6159       2.45823       21.9163       2.28836      -3.19325     -0.324120      0.366987      0.485269      0.547796      0.621611      0.658216      0.698380
  69   8 2980.4710    4.0586  1.3898 13.1788  0.0000  0.0150   0.0394   0.0421    0.0604   0.0000   443.0450       3.08907       21.6115       2.40002      -2.38894     -0.214675      0.362915      0.489874      0.544265      0.608298      0.654735      0.677477
  69   9 3181.2101    4.3353  1.6813 13.2751  0.0002  0.0167   0.0382   0.0469    0.0498   0.0000   441.5265       4.78291       22.1254       2.16829      -3.32090     -0.486396      0.389353      0.527502      0.584717      0.650071      0.686300      0.722104
  69  10 3378.1411    3.5996  2.7291 12.7530  0.0000  0.0224   0.0246   0.0602    0.0362   0.0000   443.6010       4.15519       21.8113       1.97981     -0.834422      0.396269      0.534175      0.704319      0.802848      0.880054      0.937977      0.976572
  69  11 3572.4328    2.8095  4.7269 12.2560 -0.0006  0.0338   0.0151   0.0920    0.0297   0.0000   442.3637       3.73584       21.9651       1.00532      -2.68710      -1.75092      0.782393       1.05032       1.19034       1.31751       1.38033       1.43979
  69  12 3764.1862    2.1399  7.4511 11.9565 -0.0007  0.0532   0.0095   0.1456    0.0266   0.0000   445.1060       6.20699       20.8514       3.65777     -0.805003     -0.864899       1.22231       1.64664       1.87586       2.06155       2.18529       2.27479
  70   1 1282.9045    0.1057  0.1307 10.0888  0.0000  0.0096   0.0054   0.0222    0.0153   0.0000   440.9343     -0.599736       22.5004   -0.00908841      -2.99209     -0.231200      0.219005      0.319331      0.343824      0.410752      0.468723      0.460999
  70   2 1612.1540    0.2749  0.3214 10.0264  0.0000  0.0088   0.0060   0.0220    0.0200   0.0000   442.0519     0.0816441       23.2687     -0.198524      -3.92486     -0.479387      0.215356      0.281125      0.332124      0.347562      0.357593      0.379314
  70   3 1879.0671    0.5757  0.6624 10.1397  0.0000  0.0111   0.0082   0.0288    0.0356   0.0000   442.1993      0.376757       22.1990      0.184842      -2.23603      0.114229      0.263310      0.344454      0.396739      0.445422      0.475001      0.496661
  70   4 2126.6818    0.9647  1.0345 10.5137  0.0000  0.0136   0.0110   0.0359    0.0562   0.0000   442.3226      0.775075       22.3406      0.885536      -3.36604     -0.206794      0.320569      0.415657      0.479433      0.530108      0.581166      0.597836
  70   5 2358.1782    1.5290  1.3417 11.2746  0.0000  0.0156   0.0156   0.0420    0.0603   0.0000   442.2102      0.497881       22.4025     0.0717647      -3.14392     -0.976987      0.366584      0.482995      0.541452      0.609627      0.634030      0.657311
  70   6 2575.5641    2.2643  1.5939 11.8835  0.0000  0.0171   0.0208   0.0444    0.0547   0.0000   442.7119       1.23365       21.4450      0.316382      -4.18888      0.764422      0.389280      0.527835      0.590369      0.659281      0.678479      0.716436
  70   7 2787.9450    3.1693  1.3561 12.8647  0.0000  0.0155   0.0316   0.0408    0.0528   0.0000   442.5537       4.04605       21.8346      0.410865      -3.33098     -0.898268      0.359963      0.492420      0.549949      0.618873      0.653502      0.676091
  70   8 2995.2571    4.2097  1.3526 13.2874 -0.0034  0.0150   0.0416   0.0401    0.0638   0.0000   442.2816       3.26514       22.3409       1.47044      -2.54633    -0.0807862      0.356361      0.482177      0.548113      0.609434      0.636084      0.665170
  70   9 3196.7940    4.1929  1.6864 13.3728 -0.0000  0.0170   0.0369   0.0467    0.0436   0.0000   442.4055       4.96339       22.3523       2.84336      -2.04031      0.439258      0.405054      0.543933      0.607096      0.676704      0.706945      0.740426
  70  10 3394.5283    3.5588  2.7735 12.7515 -0.0000  0.0231   0.0242   0.0600    0.0355   0.0000   441.7370       6.14031       21.7364       3.74588      -2.59607       1.39757      0.539135      0.722864      0.807461      0.904132      0.952384      0.993199
  70  11 3589.5843    2.7549  5.0073 12.1405  0.0000  0.0352   0.0142   0.0948    0.0298   0.0000   442.5979       5.55944       19.1347       1.16870      0.308844       1.77053      0.804945       1.09177       1.24179       1.37788       1.46131       1.52536
  70  12 3781.9636    2.1218  7.7640 11.9116  0.0013  0.0546   0.0092   0.1501    0.0258   0.0000   443.1667       8.28306       20.8132       3.72455     -0.773930      -1.01283       1.25229       1.67243       1.91642       2.12543       2.23826       2.30641
  71   1 1290.7331    0.1161  0.0927 10.0870  0.0000  0.0079   0.0058   0.0140    0.0150   0.0000   441.1030      0.181151       22.1905     0.0538077      -3.61061     -0.283025      0.196167      0.222348      0.254498      0.282099      0.315211      0.306922
  71   2 1621.0572    0.2884  0.3188 10.0365  0.0000  0.0085   0.0061   0.0208    0.0201   0.0000   441.9951      0.325856       22.1944      0.184845      -4.01149     -0.380510      0.192544      0.251556      0.292041      0.309423      0.336499      0.345832
  71   3 1888.8766    0.5830  0.7350 10.1394  0.0000  0.0122   0.0079   0.0294    0.0377   0.0000   442.3505     0.0514960       22.6028      0.284460      -2.92148     -0.338636      0.274173      0.357332      0.417420      0.472710      0.490198      0.516790
  71   4 2137.8185    0.9717  1.1037 10.6467  0.0000  0.0143   0.0110   0.0383    0.0550   0.0000   442.6883      0.463260       22.6251      0.750170      -2.70775      0.135185      0.318819      0.435137      0.497603      0.542390      0.569222      0.589810
  71   5 2370.0052    1.5693  1.4451 11.4095  0.0000  0.0161   0.0153   0.0435    0.0501   0.0000   443.1103      0.267197       20.6699     0.0118377      -4.27033       1.09582      0.373372      0.494661      0.560845      0.629105      0.671420      0.689335
  71   6 2588.3936    2.3886  1.4946 12.0093 -0.0006  0.0160   0.0222   0.0424    0.0539   0.0000   441.8990       1.96124       22.9069       1.57181      -1.89415      0.782867      0.361440      0.493087      0.550031      0.627634      0.659567      0.684987
  71   7 2801.8037    3.2872  1.3813 12.8733 -0.0009  0.0152   0.0321   0.0410    0.0546   0.0000   442.8823       2.90758       21.4661      0.441855      -2.29237      0.465112      0.355688      0.481537      0.538421      0.598472      0.637630      0.650132
  71   8 3009.9064    4.1528  1.4206 13.3286  0.0000  0.0153   0.0394   0.0411    0.0537   0.0000   443.3154       3.73860       21.9800       2.38901      -2.66602      0.417623      0.353171      0.478522      0.532734      0.609178      0.620300      0.659746
  71   9 3212.2775    4.2663  1.7936 13.2954  0.0000  0.0175   0.0360   0.0471    0.0463   0.0000   441.6413       5.26413       21.6875       1.89854      -2.35024       1.59897      0.415187      0.564901      0.634113      0.697850      0.744054      0.771582
  71  10 3410.7202    3.5130  2.8767 12.6694 -0.0000  0.0230   0.0232   0.0622    0.0366   0.0000   442.3523       5.17851       20.4890       4.49357      -2.32451       1.53558      0.530819      0.716499      0.793779      0.884620      0.929483      0.965797
  71  11 3606.6196    2.7069  4.9716 12.0891 -0.0007  0.0353   0.0138   0.0945    0.0315   0.0000   441.9374       4.12552       23.4422       1.36782      -2.93608      -1.85114      0.800429       1.07760       1.20862       1.35267       1.44082       1.48997
  71  12 3799.7826    2.0507  8.0800 11.9423 -0.0006  0.0581   0.0088   0.1558    0.0253   0.0000   444.6867       3.84047       19.3804       1.83076     -0.811882       1.35327       1.29844       1.74358       2.00173       2.16681       2.34301       2.40881
  72   1 1298.4915    0.1127  0.1129 10.0917  0.0000  0.0087   0.0053   0.0170    0.0150   0.0000   440.5956    -0.0774661       22.1128      0.414673      -3.66435     0.0408568      0.170160      0.256477      0.287219      0.346648      0.310677      0.315162
  72   2 1629.8881    0.2956  0.3452 10.0216  0.0000  0.0089   0.0060   0.0219    0.0205   0.0000   441.9773      0.111946       22.0715      0.278208      -3.82889      0.171062      0.199799      0.267594      0.297728      0.324067      0.336954      0.351906
  72   3 1898.6524    0.6000  0.7168 10.2014  0.0000  0.0115   0.0082   0.0298    0.0366   0.0000   442.0380      0.213547       22.0618      0.251297      -2.59440   -0.00917745      0.251237      0.339330      0.391044      0.425977      0.463146      0.462451
  72   4 2148.8725    1.0053  1.1411 10.6735  0.0000  0.0143   0.0112   0.0393    0.0569   0.0000   442.3298       1.02247       22.8853     -0.294995      -2.37125      -1.18888      0.332582      0.444865      0.505876      0.556322      0.592268      0.623784
  72   5 2381.8176    1.5773  1.4691 11.3543  0.0000  0.0164   0.0152   0.0442    0.0533   0.0000   442.2279       1.01187       22.8831     0.0427518      -3.40594      0.502342      0.362224      0.492773      0.544594      0.605943      0.632343      0.676554
  72   6 2601.1418    2.4103  1.4746 12.0790  0.0000  0.0159   0.0228   0.0424    0.0587   0.0000   441.9850       2.38604       21.3138       1.51506      -3.84946    0.00621028      0.378322      0.492726      0.564681      0.632666      0.664626      0.699159
  72   7 2815.5948    3.4026  1.3663 12.7985  0.0000  0.0148   0.0327   0.0399    0.0584   0.0000   442.8870       2.77908       22.3206       1.21360      -2.37362     0.0860869      0.331266      0.448634      0.509151      0.560091      0.587971      0.614169
  72   8 3024.4707    4.3298  1.4071 13.2175  0.0000  0.0149   0.0409   0.0402    0.0626   0.0000   442.6444       3.58225       21.9776       1.22088      -1.59008     -0.765673      0.352580      0.469948      0.523099      0.588492      0.613618      0.637518
  72   9 3227.5638    4.1641  1.8288 13.4343 -0.0000  0.0181   0.0353   0.0479    0.0412   0.0000   442.7777       4.09276       22.2547       1.52407      -2.91992    -0.0992873      0.400755      0.544926      0.607844      0.687715      0.719464      0.746976
  72  10 3426.9002    3.4127  3.1262 12.6967  0.0000  0.0243   0.0215   0.0655    0.0319   0.0000   442.2475       6.52527       23.2239       3.55788      -1.20691       1.50360      0.547013      0.725905      0.826447      0.924017      0.976431       1.00776
  72  11 3623.4731    2.6358  5.7278 12.0622  0.0012  0.0392   0.0125   0.1070    0.0303   0.0000   442.4804       7.30434       22.9555       3.46336      -3.43025       1.88753      0.871358       1.17822       1.33250       1.46330       1.55764       1.61494
  72  12 3817.2503    1.9969  8.4610 11.9208  0.0001  0.0610   0.0085   0.1633    0.0248   0.0000   445.3148       5.32529       19.6846       4.77468       1.21344      -2.08673       1.34986       1.84467       2.07994       2.32119       2.44863       2.57846
  73   1 1306.2100    0.1172  0.1237 10.0896  0.0000  0.0087   0.0053   0.0206    0.0151   0.0000   440.8659     -0.469641       22.2981     -0.309259      -3.28998     -0.605923      0.218920      0.230187      0.257482      0.307715      0.331446      0.330690
  73   2 1638.6158    0.3026  0.3230 10.0621  0.0000  0.0089   0.0062   0.0198    0.0200   0.0000   442.4074     0.0294248       22.1829    -0.0109824      -3.84530      0.271989      0.185204      0.255377      0.291278      0.329173      0.364036      0.360832
  73   3 1908.3164    0.6091  0.7526 10.1840  0.0000  0.0117   0.0080   0.0308    0.0371   0.0000   442.1827     -0.119099       22.2012     -0.569184      -3.71661     -0.538219      0.264327      0.356393      0.397164      0.440002      0.456055      0.496275
  73   4 2159.8311    1.0303  1.1053 10.6380  0.0000  0.0142   0.0113   0.0369    0.0575   0.0000   442.3978      0.729013       22.7072      0.402763      -2.57310      0.239196      0.305973      0.421138      0.472593      0.536799      0.549202      0.591606
  73   5 2393.4851    1.6400  1.5391 11.2644 -0.0023  0.0164   0.0150   0.0444    0.0521   0.0000   442.7106       1.14576       22.9090      0.244556      -2.65621      0.348503      0.363586      0.484935      0.549094      0.611596      0.641882      0.664907
  73   6 2613.7903    2.4904  1.6227 11.9142  0.0000  0.0165   0.0214   0.0426    0.0524   0.0000   442.5629       1.69959       22.4319       1.69139      -3.57584      0.537639      0.365507      0.493228      0.562572      0.628689      0.658439      0.693076
  73   7 2829.2549    3.4676  1.3707 12.9067  0.0000  0.0151   0.0331   0.0401    0.0550   0.0000   442.9636       1.34561       21.6226      0.546904      -2.11178      0.425875      0.336616      0.474119      0.508042      0.593015      0.605924      0.623680
  73   8 3039.0114    4.2333  1.4375 13.3056  0.0000  0.0153   0.0395   0.0404    0.0553   0.0000   442.1318       3.81902       23.3281       1.89836      -3.15848      -1.16700      0.347104      0.464927      0.522859      0.576497      0.610755      0.634874
  73   9 3242.8221    4.2282  1.8799 13.2012 -0.0000  0.0178   0.0342   0.0470    0.0437   0.0000   442.3322       4.71753       22.4071       1.55344      -3.18454      0.945710      0.409990      0.553416      0.619191      0.693643      0.730628      0.764059
  73  10 3442.9324    3.3285  3.3863 12.5390 -0.0001  0.0251   0.0199   0.0684    0.0318   0.0000   442.5592       4.19204       20.8539       3.63754      -1.03052      0.260647      0.566323      0.749553      0.844291      0.932168       1.00007       1.03929
  73  11 3640.3282    2.5473  5.4978 12.1546 -0.0015  0.0391   0.0125   0.1078    0.0284   0.0000   441.6035       6.31265       21.1844     -0.380091      -3.51604      -1.19545      0.850756       1.16695       1.30574       1.43783       1.52675       1.58066
  74   1 1313.8310    0.1121  0.1382 10.0910  0.0000  0.0082   0.0051   0.0243    0.0150   0.0000   440.9319     -0.303993       22.2232     -0.309970      -4.04374      0.127955      0.183139      0.242497      0.288690      0.317363      0.327398      0.338574
  74   2 1647.2160    0.3074  0.3326 10.0635  0.0000  0.0083   0.0062   0.0211    0.0203   0.0000   441.7820      0.106403       22.2003      0.532531      -3.33515     -0.129148      0.182758      0.232054      0.260695      0.300063      0.322197      0.328053
  74   3 1917.9246    0.6116  0.7630 10.1926  0.0000  0.0119   0.0080   0.0315    0.0388   0.0000   442.3216     -0.180742       22.4128     -0.147002      -2.86504      0.891962      0.250886      0.338365      0.382360      0.427433      0.447441      0.461411
  74   4 2170.6935    1.0324  1.1785 10.8132  0.0000  0.0147   0.0113   0.0396    0.0535   0.0000   442.4317      0.836630       22.1279     -0.818066      -2.00082     -0.477329      0.311366      0.421718      0.474626      0.527852      0.538483      0.571768
  74   5 2405.0415    1.6742  1.5752 11.3661  0.0000  0.0169   0.0151   0.0434    0.0501   0.0000   442.4123       1.06770       22.3397     -0.449396      -3.73690     -0.643234      0.361005      0.487708      0.553095      0.615345      0.671861      0.707347
  74   6 2626.4052    2.5319  1.4767 12.1823 -0.0005  0.0156   0.0232   0.0422    0.0532   0.0000   442.2753       2.21899       22.1707      0.257112      -3.03207    -0.0982045      0.357886      0.482161      0.534544      0.587947      0.623220      0.650187
  74   7 2842.9005    3.5362  1.4111 12.9576  0.0000  0.0153   0.0336   0.0405    0.0580   0.0000   442.5116       3.88634       22.3808       1.97282      -2.16561     -0.145667      0.326672      0.449461      0.497480      0.566301      0.594139      0.610219
  74   8 3053.3464    4.3099  1.4729 13.1876  0.0013  0.0152   0.0389   0.0404    0.0562   0.0000   442.8579       3.25982       21.6111       1.70086      -3.82535     -0.250092      0.340640      0.456038      0.513260      0.568683      0.606977      0.623890
  74   9 3257.9606    4.1442  2.0102 13.1534  0.0000  0.0182   0.0319   0.0485    0.0411   0.0000   442.6785       5.10329       22.4835      0.564445      -2.54675     -0.493569      0.401055      0.546751      0.594894      0.670691      0.710404      0.744048
  74  10 3458.9500    3.3035  3.3498 12.5003  0.0000  0.0251   0.0196   0.0674    0.0331   0.0000   443.2344       3.87683       21.0907       3.18113      -1.44315      0.405515      0.550526      0.749719      0.844693      0.932985      0.994700       1.01997
  74  11 3656.9901    2.5123  6.0914 12.1580  0.0010  0.0415   0.0115   0.1165    0.0280   0.0000   443.2080       4.02449       20.2793       5.95113      -2.26557      -1.66105      0.909106       1.21491       1.38290       1.53384       1.61519       1.69803
  75   1 1321.4188    0.1186  0.1637 10.1033  0.0000  0.0098   0.0051   0.0233    0.0153   0.0000   440.7699    -0.0613246       22.3269      0.137801      -3.40378      0.528411      0.236972      0.284261      0.295725      0.353762      0.361390      0.385484
  75   2 1655.7425    0.3142  0.3460 10.0738  0.0000  0.0089   0.0062   0.0207    0.0206   0.0000   441.6540      0.252942       22.3224      0.284237      -4.20450      0.140131      0.193523      0.274435      0.303510      0.337262      0.361891      0.363476
  75   3 1927.4595    0.6344  0.7818 10.2320  0.0000  0.0121   0.0081   0.0300    0.0391   0.0000   442.3718      0.200587       22.2495     -0.157216      -2.95203       1.06511      0.256763      0.347331      0.383100      0.438056      0.468271      0.484854
  75   4 2181.4348    1.0606  1.2380 10.7369  0.0000  0.0150   0.0111   0.0400    0.0546   0.0000   442.3832       1.19899       23.4047     -0.853042      -3.67473     0.0564722      0.323466      0.446908      0.506818      0.561084      0.577026      0.611768
  75   5 2416.4773    1.7145  1.5756 11.5198  0.0000  0.0166   0.0154   0.0445    0.0467   0.0000   442.3297       1.50394       22.2128      0.319545      -3.15009     -0.300463      0.351792      0.478029      0.530313      0.603604      0.616108      0.658234
  75   6 2638.8509    2.5697  1.6099 12.1016  0.0000  0.0162   0.0221   0.0428    0.0492   0.0000   442.8904       1.31975       22.5720      0.524730      -2.31101   -0.00821910      0.360697      0.480511      0.544230      0.623413      0.663384      0.674701
  75   7 2856.3923    3.5381  1.3412 13.1198  0.0000  0.0149   0.0347   0.0393    0.0559   0.0000   442.3317       2.90416       21.5312      0.993210      -3.32776      0.259370      0.332839      0.446931      0.491821      0.557540      0.584984      0.602829
  75   8 3067.6213    4.4295  1.4347 13.3749  0.0000  0.0150   0.0408   0.0402    0.0564   0.0000   442.0840       3.34834       22.5143       1.57481      -3.40562      0.212664      0.322837      0.432221      0.487608      0.548006      0.564657      0.590994
  75   9 3273.0643    4.0803  2.1817 12.9709  0.0000  0.0188   0.0298   0.0509    0.0428   0.0000   442.3888       4.20254       22.6836      0.743066      -2.34233      0.318597      0.405494      0.549287      0.624457      0.689141      0.737342      0.764216
  75  10 3474.8010    3.2486  3.7404 12.4787 -0.0001  0.0271   0.0182   0.0726    0.0312   0.0000   442.2599       5.32115       20.7222       3.42797      -2.33781      0.112339      0.569681      0.778279      0.874602      0.977208       1.03471       1.07891
  75  11 3673.5802    2.5008  6.2748 12.0843 -0.0002  0.0434   0.0112   0.1183    0.0292   0.0000   442.3706       7.64191       23.8910       5.52202      -3.41982       1.86471      0.930318       1.25094       1.41925       1.57230       1.66895       1.74101
  76   1 1328.9749    0.1176  0.1418 10.0776  0.0000  0.0085   0.0051   0.0203    0.0150   0.0000   441.3057     0.0691015       21.8015     -0.305251      -3.22415     0.0695257      0.184779      0.230016      0.262008      0.295445      0.294061      0.306438
  76   2 1664.1754    0.3304  0.4037 10.0199  0.0000  0.0092   0.0060   0.0232    0.0217   0.0000   442.0749      0.195945       22.0985     -0.358022      -3.83560      0.200605      0.196500      0.257027      0.310005      0.338041      0.380857      0.391945
  76   3 1936.9185    0.6586  0.8263 10.1716  0.0000  0.0122   0.0081   0.0316    0.0410   0.0000   442.3943      0.402117       22.7347      0.397159      -3.67277   -0.00818722      0.244008      0.337125      0.380849      0.433262      0.445716      0.472132
  76   4 2192.1431    1.1048  1.2646 10.7773  0.0000  0.0152   0.0114   0.0396    0.0567   0.0000   442.5568      0.435662       22.5590      0.218331      -2.64680     -0.637552      0.319929      0.429733      0.485397      0.539280      0.568992      0.600062
  76   5 2427.9002    1.7465  1.6513 11.3781  0.0000  0.0169   0.0150   0.0450    0.0483   0.0000   441.9683       1.00358       21.6146      0.892346      -1.65547     -0.500476      0.355589      0.486575      0.538579      0.609992      0.646396      0.661799
  76   6 2651.3041    2.6296  1.5818 12.0990 -0.0000  0.0160   0.0226   0.0414    0.0539   0.0000   443.2665       2.06400       22.6787      0.847905      -3.28252      -1.06665      0.344891      0.461910      0.513757      0.585209      0.619484      0.635429
  76   7 2869.8305    3.6125  1.4064 13.0362 -0.0019  0.0150   0.0336   0.0400    0.0512   0.0000   442.5033       3.21158       21.6609       1.39676      -2.70651     -0.178904      0.327984      0.444940      0.486975      0.543905      0.583609      0.604424
  76   8 3081.8164    4.4043  1.4922 13.3388  0.0000  0.0154   0.0388   0.0394    0.0512   0.0000   442.8739       3.58874       22.4003       1.07985      -2.79798      0.470942      0.327842      0.440898      0.490775      0.555287      0.568783      0.610128
  76   9 3288.0713    4.0272  2.1752 13.0918  0.0000  0.0191   0.0297   0.0506    0.0400   0.0000   442.1048       5.28047       21.5679       1.84307      -3.54067      0.411509      0.415012      0.556945      0.624319      0.705260      0.742602      0.762723
  76  10 3490.5780    3.1767  4.0890 12.3394  0.0000  0.0287   0.0169   0.0775    0.0319   0.0000   441.9680       6.72846       19.6308       1.21996      -2.85871     -0.266512      0.601325      0.815725      0.924958       1.02645       1.07509       1.12736
  76  11 3690.0681    2.3903  6.4138 12.1181 -0.0005  0.0447   0.0107   0.1217    0.0278   0.0000   442.2051       5.17129       21.5419       1.99915      -1.13029      0.440792      0.932044       1.26574       1.43472       1.61573       1.69919       1.77685
  77   1 1336.4184    0.1310  0.1255 10.0961  0.0000  0.0081   0.0052   0.0147    0.0148   0.0000   440.9975     -0.353746       22.3404      0.409757      -3.68084      0.170571      0.163170      0.224610      0.238338      0.248769      0.277845      0.325618
  77   2 1672.5217    0.3372  0.3998 10.0622  0.0000  0.0092   0.0061   0.0225    0.0218   0.0000   441.7641     -0.116268       22.2384      0.410515      -2.80885     -0.242989      0.202943      0.277756      0.309362      0.358967      0.360926      0.380758
  77   3 1946.3261    0.6536  0.8698 10.2229  0.0000  0.0125   0.0080   0.0338    0.0423   0.0000   442.6106    -0.0157945       21.7523      0.364159      -2.34823     -0.529212      0.252511      0.342471      0.387397      0.425963      0.459589      0.462384
  77   4 2202.7356    1.1442  1.2303 10.8136  0.0000  0.0145   0.0118   0.0386    0.0574   0.0000   442.8494      0.262576       22.4812      0.132434      -3.47370      0.556092      0.302997      0.414569      0.466200      0.530101      0.557301      0.574001
  77   5 2439.2319    1.8177  1.6233 11.3883  0.0000  0.0163   0.0154   0.0430    0.0494   0.0000   442.6206      0.436216       22.8367       2.02140      -3.49753      -1.11363      0.347706      0.461904      0.532891      0.583931      0.612638      0.635224
  77   6 2663.6273    2.6447  1.4937 12.4892  0.0000  0.0159   0.0240   0.0412    0.0468   0.0000   442.4497       2.57768       22.5608      0.564926      -3.06742       1.76618      0.334511      0.457539      0.511803      0.588214      0.630760      0.657369
  77   7 2883.1231    3.7409  1.5029 12.9823 -0.0000  0.0151   0.0330   0.0419    0.0518   0.0000   442.5703       2.29921       20.9999       1.16087      -3.18077      0.701948      0.322751      0.439466      0.482512      0.548427      0.571746      0.613023
  77   8 3095.9116    4.3650  1.5367 13.5066  0.0000  0.0157   0.0387   0.0418    0.0485   0.0000   442.9456       3.57714       22.1057       2.28269      -3.02604      0.329932      0.329555      0.450917      0.501102      0.570053      0.616457      0.642882
  77   9 3302.8896    3.9549  2.3704 13.1640  0.0002  0.0198   0.0281   0.0549    0.0352   0.0000   442.7301       4.65453       22.8051       1.54281      -4.19560     -0.222348      0.423114      0.576263      0.645530      0.718499      0.752934      0.771996
  77  10 3506.3021    3.0891  4.0353 12.5173  0.0000  0.0289   0.0170   0.0782    0.0302   0.0000   443.3525       5.51486       22.4711       2.93588      -4.51853       1.74182      0.600337      0.805848      0.923625       1.01633       1.08481       1.12392
  77  11 3706.5445    2.3475  6.6263 12.2001  0.0006  0.0468   0.0106   0.1261    0.0270   0.0000   441.3770       4.75248       23.4947       5.67739      -4.18138    -0.0451765      0.977435       1.29733       1.51347       1.65775       1.78248       1.86588
  78   1 1343.8343    0.1295  0.1642 10.0610  0.0000  0.0081   0.0050   0.0210    0.0151   0.0000   441.0406      0.289095       22.1566      0.596504      -3.28161     0.0271112      0.169373      0.230706      0.261822      0.280403      0.332168      0.332329
  78   2 1680.7657    0.3549  0.4031 10.0279  0.0000  0.0086   0.0063   0.0224    0.0219   0.0000   441.6955    -0.0391874       22.1507     -0.104634      -3.37234      0.415785      0.180037      0.246251      0.279481      0.318564      0.325185      0.349416
  78   3 1955.6457    0.6752  0.8251 10.2845  0.0000  0.0117   0.0083   0.0319    0.0401   0.0000   442.0429     0.0697380       22.1587      0.331859      -3.01593      0.696501      0.244443      0.335446      0.368793      0.425833      0.447439      0.470818
  78   4 2213.2150    1.1510  1.3172 10.6983  0.0000  0.0150   0.0113   0.0396    0.0578   0.0000   442.4952       1.18392       23.2231      0.802684      -3.53384      0.127261      0.309060      0.416669      0.459832      0.514657      0.555795      0.563049
  78   5 2450.3755    1.8702  1.5839 11.5667  0.0000  0.0161   0.0163   0.0435    0.0501   0.0000   442.2282       2.05340       22.1508      0.823994      -3.03741      -1.46493      0.341485      0.458424      0.518593      0.568705      0.608025      0.635138
  78   6 2675.9411    2.7524  1.5998 12.3780  0.0000  0.0161   0.0238   0.0431    0.0492   0.0000   442.7027       1.99015       22.3411      0.909659      -3.13560     -0.844547      0.336698      0.449155      0.509626      0.575633      0.616236      0.640091
  78   7 2896.3910    3.7699  1.3945 13.1943  0.0000  0.0147   0.0350   0.0397    0.0527   0.0000   442.7650       3.00353       22.6847       2.04923      -3.59967     -0.361831      0.309578      0.414850      0.474760      0.533200      0.566844      0.593211
  78   8 3109.8973    4.4460  1.5947 13.2783  0.0000  0.0157   0.0381   0.0416    0.0541   0.0000   442.7315       3.90280       21.3589      0.811786      -2.42211     0.0813177      0.325812      0.449907      0.500240      0.570406      0.613705      0.625415
  78   9 3317.7136    3.9256  2.4165 12.9223 -0.0001  0.0198   0.0265   0.0527    0.0373   0.0000   442.9651       4.06576       22.1874       2.20002      -2.14199      0.406843      0.410258      0.561740      0.621028      0.691811      0.734374      0.772332
  78  10 3521.8415    2.9757  4.1778 12.5897  0.0001  0.0302   0.0166   0.0822    0.0287   0.0000   441.1248       5.36835       22.8125       2.94479      -2.28523     -0.534439      0.624228      0.837748      0.936716       1.05485       1.11497       1.16071
  78  11 3722.8099    2.2916  6.9028 12.2025  0.0000  0.0486   0.0102   0.1337    0.0260   0.0000   442.7863       8.16189       22.6877     -0.438333      -3.75448       2.97362      0.996626       1.33075       1.51171       1.68288       1.76463       1.82851
  79   1 1351.1813    0.1361  0.1485 10.1031  0.0000  0.0077   0.0051   0.0182    0.0149   0.0000   440.5794     0.0226795       22.3180      0.438527      -3.67373     -0.461745      0.179564      0.239898      0.277839      0.298027      0.316176      0.331700
  79   2 1688.9563    0.3625  0.4192 10.0564  0.0008  0.0088   0.0062   0.0226    0.0225   0.0000   441.4132    0.00910998       22.0529     -0.114956      -3.19037      0.606246      0.184001      0.232721      0.278676      0.302093      0.333770      0.344396
  79   3 1964.9250    0.7018  0.8590 10.3563  0.0000  0.0120   0.0085   0.0330    0.0414   0.0000   442.5994      0.565353       22.7109      0.187409      -4.18201     -0.613298      0.239338      0.334996      0.374239      0.420946      0.445665      0.455997
  79   4 2223.6162    1.1972  1.4268 10.7415  0.0000  0.0157   0.0111   0.0401    0.0530   0.0000   442.5751      0.678074       21.9939      0.435505      -3.77409     -0.233542      0.319155      0.426401      0.475262      0.531798      0.578636      0.601737
  79   5 2461.5251    1.8816  1.5743 11.6739  0.0000  0.0161   0.0166   0.0434    0.0489   0.0000   442.8248       1.54857       21.6570      0.161900      -4.12650      0.525815      0.325338      0.444494      0.497783      0.560414      0.592105      0.620995
  79   6 2688.1211    2.7857  1.5810 12.3844  0.0000  0.0158   0.0240   0.0422    0.0513   0.0000   443.1586       1.85981       22.1208      0.904272      -3.82026     0.0847557      0.322980      0.433694      0.495945      0.547988      0.575509      0.617483
  79   7 2909.5173    3.8243  1.4903 13.0102  0.0000  0.0151   0.0333   0.0390    0.0527   0.0000   443.0603       3.11424       21.3791       1.36258      -2.67121       1.01537      0.313587      0.434095      0.481200      0.555551      0.585494      0.609096
  79   8 3123.8435    4.4200  1.6094 13.3680  0.0000  0.0155   0.0369   0.0416    0.0463   0.0000   442.2914       3.27250       21.8160       1.71145      -3.34018      -1.04157      0.319824      0.436133      0.477402      0.530274      0.566053      0.596200
  79   9 3332.4218    3.9079  2.6102 12.8954  0.0000  0.0205   0.0255   0.0556    0.0369   0.0000   442.4753       5.00715       22.3672       2.18740      -1.11899   -0.00915621      0.424908      0.575506      0.637689      0.711641      0.755578      0.788410
  79  10 3537.3584    3.0020  4.4240 12.4719 -0.0003  0.0316   0.0159   0.0837    0.0304   0.0000   441.7509       6.87198       23.3015       1.18308      -2.13494    -0.0885814      0.627424      0.863693      0.952007       1.07534       1.13169       1.17943
  79  11 3739.0803    2.2264  7.3079 12.2174 -0.0006  0.0520   0.0096   0.1414    0.0254   0.0000   441.9212       4.61828       22.1130       4.67532      -4.17840      -3.72502       1.04228       1.41632       1.60989       1.78140       1.90520       2.00323
  80   1 1358.4613    0.1418  0.1798 10.0849  0.0000  0.0095   0.0050   0.0189    0.0151   0.0000   440.6622     -0.634023       21.7006     -0.159199      -4.35908     -0.403460      0.230179      0.306228      0.376892      0.457857      0.492981      0.510460
  80   2 1697.0439    0.3606  0.4413 10.0941  0.0000  0.0093   0.0061   0.0234    0.0223   0.0000   441.5892     -0.159204       22.4068      0.477864      -3.77558     0.0402095      0.180652      0.244910      0.287431      0.302112      0.325754      0.343030
  80   3 1974.1515    0.7207  0.9000 10.2612  0.0000  0.0123   0.0083   0.0316    0.0446   0.0000   442.2501     0.0365457       21.4756      0.773961      -3.03469      0.217046      0.252188      0.329563      0.378084      0.411749      0.422446      0.460138
  80   4 2233.9321    1.2125  1.3435 10.9042  0.0000  0.0148   0.0117   0.0406    0.0534   0.0000   443.0363      0.483439       21.4891      0.659830      -3.07893      0.270000      0.300427      0.404783      0.458897      0.512652      0.550162      0.573801
  80   5 2472.5876    1.9556  1.5923 11.6488  0.0000  0.0161   0.0167   0.0424    0.0493   0.0000   442.3115       1.18141       21.4063      0.791933      -3.70370      0.730669      0.328312      0.449331      0.507506      0.561317      0.594386      0.624303
  80   6 2700.2792    2.8555  1.5289 12.5118  0.0000  0.0153   0.0247   0.0409    0.0485   0.0000   442.6044       1.71534       22.0341       1.02690      -2.47871     -0.274002      0.314790      0.409777      0.469673      0.526442      0.567894      0.575629
  80   7 2922.6025    3.9211  1.4653 13.1449  0.0000  0.0147   0.0348   0.0404    0.0537   0.0000   442.1692       3.39609       22.0223       1.45149      -3.18485      0.118192      0.295124      0.398150      0.453813      0.507214      0.519475      0.556931
  80   8 3137.6708    4.4413  1.7503 13.1944 -0.0000  0.0161   0.0349   0.0427    0.0479   0.0000   442.6317       3.50994       22.5599       2.66837      -2.52442     -0.970261      0.327156      0.445089      0.493690      0.550881      0.591454      0.608628
  80   9 3347.0645    3.7643  2.6808 13.0016 -0.0000  0.0213   0.0243   0.0570    0.0335   0.0000   442.2366       5.86143       22.9057      0.454950      -3.56676      -1.02233      0.430739      0.578721      0.655923      0.723272      0.776325      0.805236
  80  10 3552.8449    2.9064  4.7996 12.3949  0.0004  0.0334   0.0145   0.0895    0.0308   0.0000   441.6775       6.05219       22.4821      0.997392      -4.12350      -2.73919      0.654240      0.896748       1.01024       1.12357       1.19363       1.24357
  80  11 3755.1393    2.2106  7.5747 12.1593  0.0009  0.0534   0.0091   0.1434    0.0246   0.0000   443.0860       3.29423       21.8126       2.32770      -3.16383       1.60477       1.04255       1.43076       1.61554       1.80443       1.91225       1.99646
  81   1 1365.7130    0.1433  0.1477 10.0754  0.0000  0.0075   0.0050   0.0175    0.0148   0.0000   440.7271    -0.0526415       21.9524      0.350372      -3.33405      0.209533      0.126573      0.189164      0.216156      0.224728      0.229642      0.236030
  81   2 1705.0342    0.3791  0.4503 10.0485  0.0000  0.0092   0.0062   0.0228    0.0231   0.0000   441.3983     -0.391971       22.2594     -0.315344      -4.30403      0.409532      0.184223      0.242030      0.295242      0.331136      0.353714      0.363786
  81   3 1983.2898    0.7254  0.9197 10.3213  0.0000  0.0121   0.0084   0.0335    0.0434   0.0000   442.5295      0.349128       22.4283     -0.148306      -3.26749      0.527322      0.244964      0.322878      0.369258      0.406832      0.439150      0.455899
  81   4 2244.1946    1.2561  1.3773 10.8667  0.0000  0.0150   0.0117   0.0396    0.0526   0.0000   442.4341      0.275414       22.0995     -0.256311      -3.32309      0.363763      0.296677      0.398225      0.447217      0.499275      0.528011      0.551253
  81   5 2483.5263    1.9707  1.6688 11.7801  0.0000  0.0166   0.0166   0.0446    0.0446   0.0000   443.1932       1.26366       21.5030       1.25694      -4.53684     -0.432408      0.329645      0.449157      0.505455      0.562553      0.611841      0.628547
  81   6 2712.3518    2.9422  1.5438 12.5389  0.0000  0.0154   0.0252   0.0406    0.0472   0.0000   442.7957       1.75788       21.6118       1.51361      -3.89772     -0.726434      0.312588      0.424544      0.474174      0.530029      0.560135      0.579268
  81   7 2935.5527    4.0643  1.3998 13.2350  0.0000  0.0142   0.0367   0.0390    0.0551   0.0000   442.7063       2.89427       21.9263       1.82975      -4.47920     -0.250261      0.286669      0.385377      0.430285      0.486370      0.521999      0.551752
  81   8 3151.3714    4.4128  1.7746 13.3652  0.0000  0.0165   0.0349   0.0438    0.0429   0.0000   442.5843       3.64157       21.4793       1.59632      -3.38308     -0.361562      0.329640      0.453353      0.504037      0.564270      0.599163      0.613407
  81   9 3361.5564    3.7222  2.8920 12.9138  0.0000  0.0223   0.0232   0.0595    0.0332   0.0000   443.1242       4.69750       23.5655     -0.421137      -4.14993      0.186149      0.445517      0.607288      0.677399      0.765303      0.798968      0.845408
  81  10 3568.1673    2.9024  5.0558 12.2938 -0.0006  0.0345   0.0137   0.0936    0.0315   0.0000   442.6508       6.10612       22.4663       2.95281      -2.02614      -1.34188      0.690500      0.928590       1.04572       1.16775       1.24475       1.31074
  82   1 1372.8885    0.1493  0.1467 10.0585  0.0000  0.0068   0.0051   0.0162    0.0147   0.0000   441.0660     -0.447154       22.3990     -0.731477      -3.23876    -0.0625291      0.149024      0.186128      0.225427      0.240715      0.280141      0.277740
  82   2 1712.9663    0.3871  0.4466 10.0500  0.0000  0.0090   0.0063   0.0226    0.0236   0.0000   441.6235    -0.0933690       21.6108      0.341308      -2.94563      -1.08181      0.180430      0.241588      0.281949      0.305996      0.319823      0.333287
  82   3 1992.4173    0.7374  0.9781 10.4002  0.0000  0.0130   0.0084   0.0345    0.0436   0.0000   442.0239      0.158806       23.0272     -0.102203      -3.57915      0.175824      0.259848      0.355376      0.405424      0.446720      0.464297      0.480158
  82   4 2254.3410    1.2453  1.3948 10.9814  0.0000  0.0153   0.0117   0.0404    0.0504   0.0000   442.5714      0.821722       22.5088     -0.511173      -3.09699     -0.145741      0.304649      0.408227      0.460444      0.510764      0.552927      0.575546
  82   5 2494.4416    2.0492  1.6500 11.8134  0.0000  0.0164   0.0173   0.0435    0.0471   0.0000   442.5137       1.98392       21.3021       1.33370      -2.52627     -0.335653      0.323669      0.432839      0.508441      0.549541      0.599085      0.616136
  82   6 2724.3300    2.9770  1.6458 12.2955  0.0000  0.0155   0.0240   0.0415    0.0525   0.0000   442.3166       1.85704       22.1807       1.84203      -2.62492     -0.853652      0.310383      0.417851      0.466775      0.530480      0.569691      0.597972
  82   7 2948.4922    4.0647  1.4326 13.1265  0.0000  0.0142   0.0357   0.0384    0.0557   0.0000   442.7952       2.07730       23.1220       1.32964      -3.62088      0.313216      0.294226      0.386321      0.433854      0.496108      0.523929      0.542707
  82   8 3165.0113    4.4497  1.7818 13.2435  0.0000  0.0162   0.0347   0.0429    0.0474   0.0000   442.0614       4.05039       21.9501       1.09239      -3.75329       1.07727      0.327615      0.438009      0.494707      0.545134      0.594087      0.611507
  82   9 3376.0580    3.7246  2.8865 12.8861  0.0000  0.0219   0.0229   0.0594    0.0330   0.0000   443.3088       5.51953       21.9772       1.87574      -3.32920      0.809631      0.424922      0.576923      0.651148      0.736792      0.782556      0.810869
  82  10 3583.4253    2.8443  5.2538 12.3072  0.0003  0.0355   0.0131   0.0982    0.0307   0.0000   444.1058       5.44176       22.5117       1.33260      -2.41469     0.0757661      0.698629      0.944184       1.04806       1.17474       1.25672       1.30858
  83   1 1380.0225    0.1469  0.1545 10.0465  0.0000  0.0069   0.0049   0.0172    0.0146   0.0000   440.4508    0.00409601       22.5291      0.358887      -3.33128     -0.731019      0.140521      0.201784      0.245565      0.289502      0.318498      0.330412
  83   2 1720.8213    0.3936  0.4591 10.0738  0.0000  0.0090   0.0063   0.0229    0.0235   0.0000   441.6891      0.492952       22.2893     0.0335814      -2.53512    -0.0574485      0.172439      0.234721      0.267740      0.291401      0.318193      0.323838
  83   3 2001.4378    0.7489  0.9476 10.3218  0.0000  0.0124   0.0084   0.0329    0.0453   0.0000   442.0461      0.268855       22.8577     -0.406588      -2.59664      0.337729      0.241692      0.324457      0.371175      0.411877      0.439127      0.458356
  83   4 2264.3881    1.2898  1.4700 11.0696  0.0000  0.0155   0.0118   0.0422    0.0464   0.0000   442.9346      0.620442       22.7423      0.537625      -4.86342      0.440419      0.313474      0.424381      0.483489      0.541453      0.571970      0.602623
  83   5 2505.2233    2.1081  1.6696 11.7745  0.0000  0.0162   0.0173   0.0433    0.0476   0.0000   443.4654      0.830800       23.0264     0.0405056      -2.98778      0.831331      0.321533      0.428769      0.477953      0.542470      0.565713      0.599580
  83   6 2736.2450    3.0787  1.6126 12.4597  0.0000  0.0152   0.0251   0.0416    0.0491   0.0000   442.9403       2.39394       22.2395       1.64575      -2.99323      0.478457      0.298505      0.407509      0.448798      0.510456      0.551323      0.579845
  83   7 2961.3065    4.1547  1.5319 13.0594  0.0000  0.0146   0.0346   0.0395    0.0537   0.0000   442.6855       2.72843       22.3101       2.16120      -3.43589     -0.161495      0.286149      0.387109      0.423978      0.478252      0.513624      0.537495
  83   8 3178.5716    4.3555  1.7877 13.4746  0.0000  0.0166   0.0348   0.0446    0.0419   0.0000   442.3107       4.24702       22.0377       1.39596      -3.85908     -0.393743      0.325144      0.443773      0.489571      0.554473      0.582377      0.616704
  83   9 3390.4995    3.5911  3.0500 12.8493  0.0000  0.0229   0.0216   0.0623    0.0322   0.0000   443.0513       4.15951       21.4264       3.84898      -3.41472      -1.32087      0.441014      0.595962      0.673343      0.759131      0.789037      0.828525
  83  10 3598.6124    2.7577  5.3295 12.4118  0.0000  0.0368   0.0132   0.1009    0.0295   0.0000   442.6413       4.64706       21.1430       3.21814      0.166392     -0.669761      0.709817      0.966132       1.07970       1.20215       1.27560       1.34547
  84   1 1387.1026    0.1498  0.1620 10.0929  0.0000  0.0072   0.0049   0.0162    0.0147   0.0000   440.6556     0.0117825       22.0370      0.384092      -3.55115     -0.239514      0.131512      0.177753      0.203004      0.221938      0.220301      0.258449
  84   2 1728.5747    0.3977  0.5010 10.0966  0.0000  0.0095   0.0062   0.0241    0.0242   0.0000   441.6982    -0.0953817       22.1061    -0.0411862      -3.42152      0.121687      0.175159      0.242895      0.266713      0.308064      0.315013      0.338639
  84   3 2010.4505    0.7731  0.9955 10.3674  0.0000  0.0126   0.0085   0.0339    0.0461   0.0000   442.7270      0.751036       22.3542    -0.0396204      -3.97307      0.194213      0.239804      0.320538      0.360760      0.402459      0.431676      0.454453
  84   4 2274.3731    1.3192  1.4859 11.0114  0.0000  0.0156   0.0118   0.0411    0.0492   0.0000   442.3865       1.68595       23.5446      0.305559      -3.48708     -0.128103      0.308861      0.423443      0.471556      0.526371      0.573589      0.608166
  84   5 2515.9958    2.1137  1.7270 11.7036 -0.0001  0.0163   0.0169   0.0439    0.0502   0.0000   442.0721      0.988905       22.8187      0.553689      -3.96392     -0.608233      0.315873      0.424190      0.480833      0.538316      0.582166      0.602373
  84   6 2748.1202    3.1094  1.6290 12.4616  0.0000  0.0156   0.0249   0.0396    0.0501   0.0000   443.0098       1.75393       22.1355       2.18202      -3.27935     -0.312596      0.300290      0.410209      0.462150      0.513143      0.542280      0.569751
  84   7 2974.0250    4.1258  1.5822 13.1915  0.0000  0.0151   0.0340   0.0407    0.0497   0.0000   441.9035       3.60709       21.6661       1.24225      -3.14488     -0.527374      0.290175      0.398237      0.443149      0.488507      0.534705      0.556328
  84   8 3192.1023    4.3164  1.9254 13.3283  0.0000  0.0171   0.0326   0.0454    0.0424   0.0000   442.8894       3.99655       22.2219       1.88386      -2.53262     -0.424105      0.335795      0.453504      0.509669      0.573100      0.607474      0.634590
  84   9 3404.7792    3.5801  3.1913 12.8781  0.0001  0.0238   0.0210   0.0628    0.0314   0.0000   443.8516       5.10440       22.1208       2.84788      -2.62104      -1.76018      0.450330      0.620651      0.683805      0.778044      0.823949      0.865756
  84  10 3613.7078    2.6523  5.5937 12.4909 -0.0007  0.0393   0.0124   0.1082    0.0281   0.0000   443.3877       5.87397       19.9648       2.87798      -3.18935      0.291570      0.752940       1.01573       1.16192       1.26847       1.35512       1.41692
  85   1 1394.1438    0.1527  0.1776 10.0798  0.0000  0.0071   0.0048   0.0176    0.0147   0.0000   440.4683    0.00824333       22.3468      0.118423      -2.82427    -0.0289247      0.141001      0.180023      0.204256      0.231303      0.241329      0.258623
  85   2 1736.2720    0.4000  0.5213 10.1161  0.0000  0.0099   0.0061   0.0244    0.0244   0.0000   441.4206    -0.0790640       21.9257      0.299681      -3.67173     0.0121277      0.190725      0.252655      0.281487      0.310819      0.328282      0.341144
  85   3 2019.3576    0.7788  1.0206 10.4752  0.0000  0.0131   0.0085   0.0344    0.0450   0.0000   441.9734      0.685745       22.7848     -0.123928      -2.89760     -0.132513      0.251991      0.348991      0.399453      0.447458      0.489969      0.502666
  85   4 2284.2329    1.3629  1.5265 11.0112  0.0000  0.0154   0.0118   0.0421    0.0503   0.0000   442.9897       1.24299       21.3671      0.518407      -3.08473     -0.227531      0.298895      0.403883      0.439571      0.502243      0.520261      0.555872
  85   5 2526.6977    2.1570  1.7179 11.7973  0.0000  0.0164   0.0171   0.0435    0.0484   0.0000   442.4891       1.17961       21.7549       1.66604      -4.38621      0.679120      0.308082      0.426515      0.470741      0.527697      0.559531      0.593185
  85   6 2759.9187    3.1483  1.6124 12.5766 -0.0000  0.0152   0.0253   0.0402    0.0476   0.0000   443.1932       1.92264       22.1160      0.616792      -3.94564      0.678453      0.291849      0.394698      0.448857      0.500782      0.527489      0.549042
  85   7 2986.6788    4.2043  1.4812 13.3088  0.0000  0.0143   0.0357   0.0390    0.0493   0.0000   442.5291       3.26277       22.1392       1.79709      -2.70590    -0.0722352      0.284958      0.387018      0.434994      0.491892      0.521570      0.550506
  85   8 3205.5181    4.3089  1.8961 13.4571  0.0000  0.0169   0.0328   0.0456    0.0391   0.0000   442.4359       4.14597       22.4316       1.03047      -1.72463      0.263737      0.322182      0.437998      0.491681      0.557661      0.590347      0.610285
  85   9 3419.0436    3.5011  3.3867 12.8130  0.0000  0.0244   0.0199   0.0658    0.0315   0.0000   443.7312       3.92537       21.0713       1.48767      -1.48904     -0.538285      0.468442      0.636427      0.708750      0.796187      0.849658      0.886744
  85  10 3628.6343    2.6674  6.1379 12.4528  0.0008  0.0415   0.0115   0.1152    0.0272   0.0000   442.9379       6.15510       22.3137       5.11195      -6.35575      -1.53982      0.777176       1.04398       1.20007       1.34253       1.41201       1.49318
  86   1 1401.1198    0.1580  0.1947 10.0584  0.0000  0.0075   0.0047   0.0193    0.0148   0.0000   440.4971     -0.276678       22.1001     0.0340361      -3.31872      0.110423      0.144847      0.195536      0.227412      0.236610      0.251172      0.256436
  86   2 1743.8809    0.4161  0.5376 10.0841  0.0000  0.0094   0.0061   0.0258    0.0245   0.0000   441.6600     -0.365103       21.7964     -0.168249      -3.41661      0.398244      0.170808      0.233760      0.264623      0.293439      0.312725      0.319031
  86   3 2028.2279    0.8091  1.0255 10.4563  0.0000  0.0129   0.0087   0.0340    0.0461   0.0000   441.9757      0.179392       22.3591      0.803381      -2.73376      0.375547      0.242287      0.329246      0.369458      0.419069      0.451574      0.467010
  86   4 2294.0734    1.3986  1.4759 11.0838 -0.0024  0.0152   0.0123   0.0410    0.0490   0.0000   442.5525       1.06858       21.8433     -0.269376      -4.22241      0.654824      0.289539      0.382600      0.428014      0.483045      0.513077      0.543786
  86   5 2537.2795    2.2074  1.7773 11.8077  0.0001  0.0165   0.0172   0.0443    0.0472   0.0000   443.1725       1.70261       22.5202     -0.461958      -3.54373       1.22370      0.318012      0.430525      0.487160      0.539975      0.588725      0.614774
  86   6 2771.6363    3.2199  1.6000 12.6176  0.0000  0.0151   0.0261   0.0404    0.0496   0.0000   443.0511       3.03913       21.7881       1.05069      -3.85668      -1.20955      0.297350      0.391365      0.441038      0.492994      0.525708      0.558349
  86   7 2999.2387    4.2863  1.5136 13.2233  0.0000  0.0143   0.0355   0.0388    0.0516   0.0000   443.1954       2.75313       22.6149       2.27650      -3.70343      0.388532      0.276949      0.370321      0.415985      0.475138      0.510613      0.537731
  86   8 3218.8636    4.2869  2.0117 13.2719  0.0000  0.0171   0.0310   0.0467    0.0397   0.0000   442.5996       3.54130       22.4206       1.58472      -2.94998     -0.520448      0.327390      0.439415      0.499058      0.561631      0.587936      0.622216
  86   9 3433.2310    3.4306  3.4512 12.8606 -0.0000  0.0249   0.0196   0.0672    0.0300   0.0000   442.9201       4.20610       23.2069       1.69036      -4.25789       1.67289      0.473532      0.637967      0.725599      0.800338      0.867256      0.901680
  86  10 3643.5587    2.5566  6.0062 12.4289 -0.0012  0.0421   0.0113   0.1146    0.0274   0.0000   442.1274       5.04465       20.0172       1.74718      -1.94903      -2.11021      0.777403       1.05459       1.21198       1.32743       1.41526       1.48365
  87   1 1408.0382    0.1622  0.1646 10.0751  0.0000  0.0073   0.0049   0.0150    0.0146   0.0000   440.3468      0.130558       22.2636      0.281380      -3.50895     -0.242056      0.143074      0.195164      0.217648      0.247474      0.281816      0.280878
  87   2 1751.4150    0.4114  0.5845 10.0831  0.0000  0.0104   0.0060   0.0268    0.0258   0.0000   441.3558     -0.130632       22.2022     -0.199681      -3.06603      0.313858      0.194056      0.264639      0.306403      0.335940      0.352731      0.371354
  87   3 2037.0732    0.8205  1.0740 10.4581  0.0000  0.0132   0.0087   0.0348    0.0477   0.0000   442.4364      0.775119       21.4578     -0.193158      -2.37628      0.568220      0.245704      0.335209      0.383196      0.421614      0.466669      0.492818
  87   4 2303.7888    1.4298  1.5468 11.0800  0.0000  0.0156   0.0122   0.0417    0.0484   0.0000   442.7717      0.986625       22.5203       1.01618      -2.99947     0.0691754      0.278105      0.387087      0.423613      0.481802      0.502700      0.526374
  87   5 2547.8633    2.2371  1.7666 11.9543  0.0000  0.0168   0.0174   0.0440    0.0432   0.0000   442.2015       1.51218       22.3949      0.297313      -2.99909      0.359969      0.299236      0.420610      0.463359      0.530754      0.555021      0.590171
  87   6 2783.3256    3.3236  1.6049 12.7912  0.0000  0.0150   0.0272   0.0412    0.0470   0.0000   443.3353       2.58832       21.6188       1.32961      -3.25516     -0.472547      0.291325      0.391761      0.445250      0.498877      0.525615      0.554750
  87   7 3011.7603    4.3724  1.6388 13.1150  0.0000  0.0149   0.0341   0.0394    0.0503   0.0000   442.8759       3.58416       22.5508       1.71827      -3.12210      0.774746      0.280518      0.385673      0.430220      0.483272      0.498837      0.528462
  87   8 3232.1215    4.2556  2.1136 13.3073  0.0000  0.0177   0.0299   0.0476    0.0373   0.0000   443.2559       3.96706       22.4239       2.26688      -3.60155     0.0632052      0.336164      0.460296      0.519494      0.577974      0.613279      0.629416
  87   9 3447.2638    3.3562  3.7246 12.7794  0.0001  0.0258   0.0182   0.0721    0.0300   0.0000   442.5219       5.16047       22.4581       3.42868      -4.21579      0.817350      0.485914      0.644281      0.741182      0.816150      0.876260      0.922552
  87  10 3658.4814    2.5760  6.5169 12.3690  0.0009  0.0448   0.0109   0.1204    0.0278   0.0000   444.0822       3.57043       22.0692     -0.239981      -2.66099      0.414233      0.820432       1.11869       1.26162       1.40152       1.49810       1.55323
  88   1 1414.9098    0.1505  0.1807 10.0384  0.0000  0.0071   0.0047   0.0193    0.0146   0.0000   440.4344      0.237921       22.3985     0.0707614      -4.39067   -0.00274354      0.125720      0.164677      0.204284      0.220684      0.245955      0.249105
  88   2 1758.9164    0.4469  0.5500 10.0799  0.0000  0.0095   0.0063   0.0240    0.0254   0.0000   441.4245     -0.158136       22.1270     -0.547706      -2.94753      0.196292      0.176516      0.244118      0.268474      0.313886      0.319526      0.347153
  88   3 2045.8579    0.8406  1.0928 10.4476  0.0000  0.0131   0.0088   0.0360    0.0490   0.0000   442.6470     0.0304834       22.6787      0.549824      -2.90033      0.228888      0.240591      0.327083      0.371642      0.410059      0.458753      0.472496
  88   4 2313.4395    1.4608  1.5710 11.1557  0.0000  0.0157   0.0123   0.0418    0.0469   0.0000   442.8770      0.652095       21.5980       1.03753      -3.95565      0.879996      0.286292      0.388580      0.432539      0.488596      0.517232      0.540623
  88   5 2558.3310    2.2992  1.7890 11.9578  0.0000  0.0165   0.0177   0.0438    0.0441   0.0000   442.6127       1.55092       21.3672       1.24058      -3.08229      0.596895      0.307508      0.413353      0.477183      0.531557      0.562757      0.590754
  88   6 2794.9081    3.3552  1.5386 12.8246  0.0000  0.0150   0.0281   0.0393    0.0503   0.0000   442.7791       2.25839       21.6576       1.26768      -2.96090      0.502478      0.281847      0.386644      0.423793      0.495203      0.517685      0.551489
  88   7 3024.1090    4.3036  1.5841 13.3161  0.0000  0.0150   0.0349   0.0393    0.0471   0.0000   442.9873       3.55533       23.5418       1.55486      -3.53202    -0.0619048      0.280290      0.380975      0.421761      0.476298      0.502848      0.537684
  88   8 3245.2851    4.2237  2.2036 13.1369  0.0000  0.0178   0.0283   0.0479    0.0378   0.0000   443.0241       3.20307       22.1915       1.42923      -3.77246     -0.178338      0.338885      0.451189      0.516526      0.573600      0.607282      0.637876
  88   9 3461.2250    3.3238  3.8145 12.7061 -0.0003  0.0264   0.0176   0.0741    0.0306   0.0000   443.3159       4.32653       20.4833       3.77274      -4.06113       1.03634      0.479490      0.662752      0.740339      0.840905      0.880399      0.930102
  88  10 3673.2902    2.4989  6.5435 12.3674  0.0004  0.0455   0.0106   0.1236    0.0270   0.0000   442.3210       6.61761       21.4640       3.76464      -2.62049      -2.42134      0.817405       1.11882       1.26022       1.41313       1.50471       1.58069
  89   1 1421.7237    0.1764  0.1845 10.0412  0.0000  0.0066   0.0049   0.0162    0.0148   0.0000   440.5760     -0.234337       22.1946      0.119987      -3.54191     -0.274858      0.125411      0.158563      0.179013      0.209187      0.224888      0.234249
  89   2 1766.3323    0.4601  0.5833 10.0630  0.0000  0.0096   0.0063   0.0247    0.0268   0.0000   441.6741      0.188525       22.0656      0.382588      -3.51611     -0.249501      0.171709      0.236436      0.270255      0.294866      0.322493      0.340256
  89   3 2054.5586    0.8280  1.1422 10.5524  0.0000  0.0134   0.0086   0.0376    0.0461   0.0000   442.2964     0.0909265       22.3900      0.467835      -3.28629      -1.09743      0.240509      0.324415      0.373037      0.418784      0.453037      0.486761
  89   4 2323.0262    1.4744  1.6427 11.1461  0.0000  0.0162   0.0121   0.0428    0.0472   0.0000   442.2488       1.19618       22.5317      0.747002      -2.87721      -1.15618      0.292622      0.395487      0.446962      0.504592      0.539077      0.566863
  89   5 2568.7693    2.3504  1.7161 12.0059  0.0000  0.0160   0.0183   0.0426    0.0457   0.0000   442.1469       1.72805       22.1193       1.18714      -4.16829      0.890295      0.297171      0.409013      0.457582      0.515638      0.555910      0.577521
  89   6 2806.4496    3.3809  1.4892 12.9403  0.0000  0.0145   0.0283   0.0384    0.0459   0.0000   443.8113       2.24961       21.7827       1.15465      -3.94607     -0.527292      0.270724      0.361812      0.406666      0.449527      0.490134      0.517980
  89   7 3036.4589    4.4016  1.5798 13.3875  0.0000  0.0148   0.0355   0.0392    0.0473   0.0000   442.5672       2.78396       22.9714       1.06522      -3.15822    -0.0572036      0.278571      0.373277      0.418774      0.471575      0.491291      0.514191
  89   8 3258.3711    4.2190  2.3510 13.1669  0.0000  0.0186   0.0274   0.0496    0.0359   0.0000   442.8958       5.22297       21.5190       2.25217      -2.17298    -0.0238133      0.336946      0.461771      0.525759      0.586300      0.627059      0.653041
  89   9 3475.1886    3.3066  4.1884 12.6885  0.0000  0.0286   0.0168   0.0784    0.0309   0.0000   442.2362       5.78510       21.3536       2.03595     -0.765717       1.19483      0.510898      0.696097      0.779659      0.878419      0.947026      0.987233
  89  10 3687.9926    2.4267  6.6751 12.3989 -0.0013  0.0469   0.0103   0.1262    0.0261   0.0000   443.0709       4.12572       22.9941       1.43195      0.737028      0.224677      0.839489       1.15501       1.31064       1.46013       1.55733       1.62843
  90   1 1428.5227    0.1811  0.2101 10.0184  0.0000  0.0080   0.0048   0.0180    0.0150   0.0000   440.5527      0.197573       21.8442     0.0680828      -3.79250      0.135898      0.175793      0.263812      0.285097      0.326878      0.315308      0.318747
  90   2 1773.6854    0.4512  0.6015 10.0938  0.0000  0.0103   0.0063   0.0257    0.0275   0.0000   441.3542     -0.163962       22.1536      0.153139      -3.23152      0.294393      0.184690      0.245342      0.278600      0.300772      0.332311      0.347960
  90   3 2063.2037    0.8786  1.0563 10.5827  0.0000  0.0127   0.0091   0.0336    0.0457   0.0000   442.2702      0.112681       22.5023    -0.0138144      -3.37714     -0.663159      0.232358      0.305763      0.353870      0.392168      0.412734      0.432702
  90   4 2332.5149    1.5088  1.6628 11.2266  0.0000  0.0163   0.0123   0.0434    0.0453   0.0000   442.1065      0.699660       21.9067      0.376490      -4.90931     -0.531499      0.285455      0.388438      0.437997      0.496340      0.527406      0.555888
  90   5 2579.1782    2.3678  1.7570 12.0389  0.0000  0.0162   0.0181   0.0432    0.0432   0.0000   443.6655       1.07884       22.5080       1.60962      -2.21512      0.196682      0.291002      0.393013      0.442977      0.491948      0.525053      0.545945
  90   6 2817.9062    3.4026  1.6318 13.0147  0.0000  0.0155   0.0274   0.0413    0.0408   0.0000   443.2083       2.77035       21.9277       2.68614      -3.39932     -0.862922      0.282662      0.385520      0.430506      0.482026      0.517739      0.543520
  90   7 3048.7309    4.4276  1.6277 13.2983  0.0000  0.0149   0.0347   0.0394    0.0465   0.0000   442.9950       3.08230       22.3935       1.69423      -3.27563      0.288532      0.269673      0.368596      0.404981      0.468120      0.484683      0.513477
  90   8 3271.4602    4.1251  2.4122 13.0860  0.0000  0.0189   0.0264   0.0505    0.0363   0.0000   443.0974       3.87668       22.7074       1.30007      -2.73973      0.223610      0.341730      0.463301      0.523277      0.586014      0.620588      0.654484
  90   9 3489.1497    3.2128  4.2018 12.7088  0.0009  0.0288   0.0164   0.0794    0.0300   0.0000   442.8971       5.34441       21.8181       3.12212      -3.26065    -0.0927787      0.523226      0.712571      0.810951      0.911748      0.979924       1.01410
  90  10 3702.6051    2.4157  7.0700 12.3234  0.0011  0.0490   0.0099   0.1307    0.0257   0.0000   443.6277       4.83244       21.5733       1.49505      -2.91075     -0.721423      0.867184       1.18350       1.34036       1.48062       1.62450       1.67047
  91   1 1435.2554    0.1735  0.2061 10.0703  0.0000  0.0074   0.0047   0.0177    0.0148   0.0000   440.4620     -0.299975       22.2886      0.242621      -3.04276      0.149667      0.125799      0.168214      0.182994      0.207263      0.222134      0.240488
  91   2 1780.9685    0.4672  0.5816 10.2002  0.0000  0.0097   0.0064   0.0246    0.0264   0.0000   441.2076      0.128944       22.1471      0.144322      -3.79486     -0.173974      0.171678      0.230384      0.258420      0.293796      0.312047      0.333959
  91   3 2071.7558    0.8880  1.2493 10.4739  0.0000  0.0140   0.0086   0.0377    0.0495   0.0000   442.1417      0.744306       21.9179     -0.595206      -4.06875      0.373185      0.244393      0.331975      0.378642      0.427768      0.461124      0.481708
  91   4 2341.9238    1.5294  1.7601 11.2227  0.0000  0.0164   0.0118   0.0444    0.0425   0.0000   443.0037      0.560958       22.9114      0.396373      -3.27691     -0.108574      0.289598      0.393984      0.441271      0.490623      0.532088      0.548753
  91   5 2589.4197    2.4258  1.8886 11.9750  0.0000  0.0166   0.0175   0.0438    0.0433   0.0000   442.4076       1.34151       22.4866      0.712824      -3.10846      0.562532      0.292119      0.393104      0.443481      0.505465      0.530342      0.557923
  91   6 2829.2963    3.5739  1.6155 12.7387  0.0000  0.0145   0.0276   0.0395    0.0497   0.0000   442.9522       3.44281       22.5319       1.16459      -3.41285     0.0692917      0.262816      0.350798      0.398537      0.444514      0.482755      0.497217
  91   7 3060.8971    4.4163  1.7168 13.2764  0.0000  0.0153   0.0333   0.0401    0.0462   0.0000   443.0722       3.28817       22.4352       1.64941      -3.69744      0.193391      0.274844      0.374769      0.420492      0.466469      0.501229      0.522713
  91   8 3284.4056    4.0846  2.4500 13.2424 -0.0000  0.0190   0.0258   0.0516    0.0327   0.0000   442.9337       4.28077       21.6449       2.62480      -3.58876     -0.858953      0.333609      0.453578      0.504519      0.577795      0.599726      0.638996
  91   9 3502.9296    3.2103  4.3171 12.7099 -0.0014  0.0299   0.0160   0.0802    0.0305   0.0000   442.6405       3.64624       19.5515       2.51031      -4.00443      0.171174      0.529857      0.719643      0.812894      0.915403      0.967476       1.02883
  92   1 1441.9399    0.1831  0.2172  9.9856  0.0000  0.0072   0.0047   0.0179    0.0150   0.0000   440.6909     -0.149208       21.7857      0.518600      -3.58355     0.0404438      0.130473      0.164585      0.200670      0.222315      0.235327      0.255069
  92   2 1788.2087    0.4750  0.6452 10.0942  0.0000  0.0100   0.0062   0.0276    0.0280   0.0000   441.3838     -0.223238       22.0600      0.203355      -3.17949     0.0321240      0.180103      0.238639      0.269305      0.299407      0.330459      0.345078
  92   3 2080.3533    0.8975  1.1807 10.5495  0.0000  0.0134   0.0089   0.0372    0.0492   0.0000   442.3661      0.326350       22.9212       1.81202      -3.25491      0.408066      0.233764      0.311453      0.355058      0.393156      0.423438      0.440091
  92   4 2351.2615    1.5602  1.7087 11.2791  0.0000  0.0163   0.0124   0.0439    0.0453   0.0000   442.9477      0.870241       22.0344       1.15858      -3.61703     -0.303970      0.286016      0.391464      0.438594      0.493350      0.527131      0.545917
  92   5 2599.7399    2.4775  1.7802 12.1839  0.0000  0.0161   0.0187   0.0441    0.0415   0.0000   442.9709       1.73172       22.1489       1.26100      -3.90137      0.161439      0.281859      0.385448      0.431116      0.488197      0.520498      0.544788
  92   6 2840.5705    3.6015  1.6138 12.9020  0.0000  0.0147   0.0281   0.0399    0.0452   0.0000   443.1205       2.40487       21.9592      0.484295      -3.28608     -0.479507      0.258124      0.345920      0.395288      0.435740      0.464900      0.493445
  92   7 3073.0470    4.4457  1.6494 13.3835  0.0000  0.0148   0.0346   0.0406    0.0452   0.0000   443.3133       3.59621       21.8971       1.19147      -3.87065      0.253965      0.267700      0.363208      0.403261      0.451462      0.478673      0.501893
  92   8 3297.3323    4.1291  2.5337 13.0220  0.0000  0.0188   0.0250   0.0517    0.0352   0.0000   443.7931       5.31783       22.4925       1.49595      -3.87582      0.315130      0.338685      0.451640      0.521269      0.583104      0.620569      0.650394
  92   9 3516.6540    3.1294  4.5547 12.6809  0.0024  0.0311   0.0154   0.0859    0.0304   0.0000   441.9157       4.52825       22.1121       2.40530      -3.00946    -0.0454535      0.548676      0.751516      0.844880      0.936943       1.01017       1.05781
  93   1 1448.5666    0.1780  0.2328 10.0431  0.0000  0.0084   0.0047   0.0188    0.0150   0.0000   440.5046     0.0888006       22.0284      0.345389      -3.48609     -0.383755      0.162803      0.219599      0.267060      0.293701      0.354000      0.331756
  93   2 1795.3532    0.4774  0.6382 10.1628  0.0000  0.0105   0.0063   0.0261    0.0279   0.0000   441.1325    -0.0434183       22.6440      0.281677      -3.73055     -0.202802      0.178280      0.236089      0.277553      0.297509      0.320682      0.354453
  93   3 2088.8902    0.9041  1.1911 10.5792 -0.0002  0.0139   0.0092   0.0371    0.0524   0.0000   442.0355      0.419568       22.6485      0.463443      -3.14938      0.404754      0.242113      0.339694      0.381173      0.438965      0.465985      0.486778
  93   4 2360.5432    1.5814  1.7846 11.2884  0.0000  0.0166   0.0122   0.0443    0.0434   0.0000   442.2956      0.982184       21.9989      0.544039      -3.14065      0.954959      0.290825      0.388459      0.437636      0.496830      0.529734      0.543458
  93   5 2609.9088    2.4882  1.8101 12.1403 -0.0000  0.0161   0.0182   0.0432    0.0405   0.0000   442.8428       2.35571       21.9310      0.747006      -2.76366     -0.174752      0.280054      0.382748      0.428368      0.473822      0.503043      0.535603
  93   6 2851.8504    3.6734  1.5731 12.9278  0.0000  0.0145   0.0291   0.0387    0.0486   0.0000   442.9550       2.06264       22.7257       1.59702      -3.16898      0.795213      0.255860      0.339322      0.381427      0.444191      0.468912      0.486195
  93   7 3085.0433    4.4596  1.7606 13.2694  0.0000  0.0153   0.0328   0.0399    0.0436   0.0000   443.0559       2.85527       22.0011       1.45862      -3.93533      0.397413      0.272170      0.365579      0.409212      0.455223      0.490578      0.518171
  93   8 3310.2106    4.1463  2.6359 12.9137  0.0000  0.0193   0.0247   0.0523    0.0382   0.0000   443.2668       3.75266       21.9234       1.19598      -4.04268       1.30999      0.338571      0.452253      0.510249      0.577954      0.615647      0.644910
  93   9 3530.2809    2.9997  4.5670 12.7483 -0.0020  0.0321   0.0148   0.0890    0.0289   0.0000   443.5832       5.89468       21.6375       2.54792      -3.23819      -1.10893      0.549242      0.740530      0.848843      0.927756       1.00257       1.03741
  94   1 1455.1513    0.1821  0.2442 10.0119  0.0000  0.0078   0.0045   0.0196    0.0150   0.0000   440.2892     -0.591498       22.1829     0.0751450      -3.52712     -0.389123      0.131085      0.177539      0.201139      0.226386      0.254544      0.258716
  94   2 1802.4644    0.5004  0.6399 10.1414  0.0000  0.0100   0.0065   0.0256    0.0290   0.0000   441.0234     0.0860822       21.9627     0.0803870      -4.04083      0.453827      0.170405      0.230212      0.259274      0.284281      0.301935      0.316530
  94   3 2097.2955    0.9413  1.2648 10.6088  0.0000  0.0140   0.0090   0.0379    0.0480   0.0000   442.1506     0.0515188       22.8266    -0.0564250      -3.84168      0.342888      0.232370      0.321539      0.356236      0.402054      0.434933      0.450084
  94   4 2369.7366    1.6358  1.7126 11.3419  0.0000  0.0159   0.0127   0.0435    0.0457   0.0000   442.3737       1.60293       21.9979       1.21739      -2.84055      0.852382      0.276700      0.369848      0.426971      0.468106      0.492771      0.529241
  94   5 2620.0688    2.5836  1.7793 12.1763  0.0000  0.0157   0.0193   0.0432    0.0449   0.0000   442.3366       1.22944       22.6420      0.711198      -3.50240     -0.375364      0.269514      0.370536      0.414284      0.479310      0.489266      0.514264
  94   6 2863.0424    3.6421  1.5845 13.1610  0.0000  0.0147   0.0292   0.0398    0.0423   0.0000   442.8606       2.83587       22.7506       1.10024      -2.33390     -0.627675      0.259187      0.348612      0.392121      0.440539      0.466504      0.486702
  94   7 3097.0341    4.4091  1.8055 13.3711  0.0000  0.0155   0.0324   0.0426    0.0411   0.0000   443.4975       2.81973       22.5162       2.07886      -3.09750    -0.0127827      0.270903      0.372463      0.420465      0.467897      0.490382      0.521467
  94   8 3322.9816    3.9836  2.8041 13.0337  0.0000  0.0202   0.0232   0.0565    0.0340   0.0000   442.2732       4.39860       22.4416       1.54826      -2.47673      -1.34389      0.352696      0.479268      0.546520      0.615361      0.659821      0.684721
  94   9 3543.8879    3.0689  5.2733 12.6843  0.0011  0.0355   0.0138   0.0980    0.0296   0.0000   442.3472       5.35116       21.1073       3.20058      -4.99585     -0.746453      0.601994      0.816625      0.929749       1.02896       1.11491       1.15150
  95   0  990.4962    0.0381  0.0131 10.3420 -0.0026  0.0162   0.0066   0.0098    0.0121   0.0000   437.5958     0.0899414       21.3582      0.304561      -3.85084      0.192474      0.435982      0.929619      0.905713      0.984197      0.834133       1.00832
  95   1 1461.7069    0.1866  0.2207 10.0363  0.0000  0.0072   0.0046   0.0174    0.0148   0.0000   440.5461     -0.120927       22.0142      0.390498      -3.02697      0.354695      0.122891      0.164860      0.190018      0.205033      0.221791      0.239372
  95   2 1809.5244    0.5088  0.6827 10.1218  0.0000  0.0103   0.0064   0.0269    0.0300   0.0000   441.0411      0.111650       22.6315    -0.0131740      -4.01113      0.278382      0.174200      0.230383      0.267941      0.300593      0.323981      0.335193
  95   3 2105.6879    0.9551  1.1974 10.6976  0.0000  0.0135   0.0094   0.0365    0.0503   0.0000   442.0888      0.506135       22.4165      0.285892      -4.11636      0.407894      0.233548      0.304138      0.351802      0.392089      0.430688      0.445434
  95   4 2378.8564    1.6703  1.7751 11.4075  0.0000  0.0163   0.0128   0.0436    0.0430   0.0000   442.1744      0.811809       21.9221      0.711195      -2.70585      0.342177      0.278705      0.370428      0.423880      0.473947      0.522029      0.550202
  95   5 2630.1726    2.5961  1.8530 12.2098  0.0000  0.0163   0.0189   0.0439    0.0432   0.0000   442.6132       1.61935       22.3025      0.652786      -3.02707      0.417244      0.277826      0.376760      0.429822      0.473699      0.509503      0.533083
  95   6 2874.1932    3.7309  1.6872 12.9399  0.0000  0.0147   0.0279   0.0402    0.0442   0.0000   442.9169       2.56296       22.2387       1.05126      -2.63447     -0.650718      0.256049      0.337180      0.387620      0.424947      0.461423      0.475152
  95   7 3108.9538    4.5284  1.7599 13.4604  0.0000  0.0153   0.0332   0.0406    0.0401   0.0000   443.0670       3.62042       23.0997      0.497559      -3.59990     -0.381339      0.267947      0.364442      0.407847      0.465091      0.504729      0.510268
  95   8 3335.7004    3.9149  2.9481 13.0927  0.0000  0.0213   0.0226   0.0580    0.0318   0.0000   443.3539       4.33201       21.9950       2.77837      -2.49095      0.456640      0.364700      0.497095      0.551374      0.628352      0.659744      0.704324
  95   9 3557.3812    2.9693  4.9377 12.7343 -0.0000  0.0339   0.0140   0.0945    0.0292   0.0000   443.1654       5.56176       21.3745       3.97320      -4.52482      0.259538      0.581742      0.779869      0.886544       1.00436       1.05876       1.12722
  96   1 1468.2095    0.1887  0.2468 10.0681  0.0000  0.0080   0.0046   0.0189    0.0149   0.0000   440.2870     -0.516528       22.5300      0.322599      -3.34022     -0.361436      0.131139      0.179806      0.202135      0.225383      0.238895      0.262278
  96   2 1816.5293    0.5045  0.7008 10.1799  0.0000  0.0105   0.0063   0.0278    0.0303   0.0000   441.0785     0.0793362       22.6083    -0.0837747      -3.86751     0.0422901      0.179892      0.240822      0.271526      0.300654      0.320292      0.329243
  96   3 2114.0337    0.9833  1.3643 10.5377  0.0000  0.0144   0.0087   0.0377    0.0481   0.0000   442.2771      0.214216       22.2596      0.885247      -3.69951      0.138363      0.238416      0.324725      0.365788      0.416866      0.443861      0.478265
  96   4 2387.9463    1.6419  1.7425 11.6376  0.0000  0.0166   0.0127   0.0442    0.0384   0.0000   441.9421       1.30905       22.3744      0.502833      -2.80459      -1.04854      0.276188      0.383536      0.431823      0.492297      0.505968      0.534552
  96   5 2640.2176    2.6365  1.8267 12.2786  0.0000  0.0161   0.0191   0.0433    0.0430   0.0000   443.1590       2.58073       22.8902       1.00411      -3.35559      0.529951      0.264923      0.366018      0.402093      0.462420      0.485873      0.516520
  96   6 2885.2407    3.8225  1.7050 12.9619 -0.0001  0.0150   0.0282   0.0393    0.0452   0.0000   443.2609       2.79715       22.0746       1.21975      -4.23092      0.488818      0.258622      0.348121      0.389716      0.436188      0.469734      0.505310
  96   7 3120.7794    4.5188  1.8228 13.4771  0.0000  0.0154   0.0327   0.0425    0.0398   0.0000   443.3896       4.28178       23.1247       1.23306      -4.39201     -0.948516      0.268573      0.365501      0.407267      0.466154      0.487328      0.510484
  96   8 3348.3595    3.8666  2.9355 13.0918  0.0000  0.0211   0.0221   0.0583    0.0319   0.0000   443.1747       3.70136       22.1777       2.04657      -3.30554      -2.02369      0.356015      0.484592      0.544371      0.620123      0.664515      0.696989
  96   9 3570.8358    2.9185  5.4676 12.7166  0.0000  0.0374   0.0128   0.1020    0.0282   0.0000   442.6663       5.61283       21.4813       2.19295      -1.96054     -0.562520      0.613363      0.839382      0.950007       1.07132       1.13778       1.20090
  97   1 1474.6347    0.1990  0.2802 10.0269  0.0000  0.0086   0.0045   0.0202    0.0154   0.0000   440.3408     -0.351148       21.9896     -0.134027      -3.54860      0.200816      0.135892      0.196028      0.218680      0.239015      0.260935      0.266864
  97   2 1823.4699    0.5318  0.6851 10.1618  0.0000  0.0102   0.0065   0.0258    0.0308   0.0000   441.1775    -0.0282372       22.2218      0.165065      -3.87685      0.403749      0.170031      0.225059      0.261904      0.290841      0.322060      0.334750
  97   3 2122.3709    0.9902  1.2922 10.7097  0.0000  0.0140   0.0091   0.0380    0.0463   0.0000   441.9681      0.316334       22.9536    -0.0984317      -3.11653     -0.435192      0.229391      0.320021      0.353844      0.393653      0.423592      0.447431
  97   4 2396.9055    1.7545  1.8818 11.3209  0.0000  0.0164   0.0126   0.0441    0.0460   0.0000   443.0768      0.921297       22.5044     -0.175842      -2.73104     -0.308326      0.272536      0.363360      0.414444      0.457548      0.499235      0.525605
  97   5 2650.2193    2.7311  1.9579 12.0077  0.0000  0.0163   0.0187   0.0436    0.0494   0.0000   442.6492       2.37925       22.3645       1.16548      -3.13168      0.371313      0.272647      0.368941      0.416573      0.473081      0.500142      0.526330
  97   6 2896.2723    3.8895  1.6586 13.0575  0.0000  0.0147   0.0293   0.0391    0.0461   0.0000   443.1844       2.67734       22.1577       1.04790      -4.07975     -0.703393      0.252307      0.334336      0.384494      0.427933      0.457096      0.487052
  97   7 3132.5166    4.5252  1.9114 13.3378  0.0000  0.0158   0.0312   0.0422    0.0404   0.0000   442.8031       3.53879       22.6109       1.07191      -3.95196      0.209775      0.265746      0.358598      0.407959      0.455545      0.485978      0.509179
  97   8 3360.9376    3.8025  3.0752 13.0901  0.0000  0.0223   0.0214   0.0602    0.0314   0.0000   443.2937       4.30352       21.2442       3.10832      -2.76205     -0.462829      0.360244      0.501595      0.555057      0.629948      0.664282      0.684394
  97   9 3584.3771    2.8549  5.6648 12.6641 -0.0008  0.0384   0.0122   0.1058    0.0285   0.0000   443.3384       4.94584       21.9538       4.57005      -2.86033      0.458115      0.640492      0.871551      0.987621       1.12089       1.19630       1.24807
  98   0 1005.5827    0.0298  0.0046 10.3393  0.0000  0.0091   0.0064   0.0037    0.0118   0.0000   436.5796      -1.72661       20.6188      -1.97994      -5.82132      -1.90594      0.131639      0.173739      0.221545      0.193221      0.258593      0.206628
  98   1 1481.0625    0.1998  0.2612 10.0266  0.0000  0.0076   0.0046   0.0192    0.0152   0.0000   440.3683     -0.203214       22.3319      0.364766      -3.38697     -0.410810      0.125219      0.165007      0.184854      0.212893      0.213295      0.234565
  98   2 1830.3480    0.5376  0.7535 10.1766  0.0000  0.0106   0.0064   0.0280    0.0309   0.0000   441.0980     -0.348416       22.5457      0.511890      -3.48101     -0.430275      0.176514      0.234422      0.272405      0.307645      0.331009      0.338725
  98   3 2130.6036    1.0011  1.3550 10.7231  0.0000  0.0144   0.0090   0.0387    0.0447   0.0000   442.2538      0.990422       22.7830      0.269232      -3.35288     -0.651057      0.235550      0.319721      0.372817      0.408011      0.434500      0.452496
  98   4 2405.8928    1.7268  1.7327 11.5977  0.0000  0.0162   0.0132   0.0432    0.0428   0.0000   442.2560       1.29913       22.1627      0.497675      -3.86358      0.139000      0.268888      0.364834      0.418133      0.454060      0.486316      0.512580
  98   5 2660.2080    2.7367  1.8653 12.3211 -0.0000  0.0161   0.0192   0.0428    0.0409   0.0000   442.8367       1.92290       22.7915      0.698130      -2.88561     -0.300424      0.264139      0.362223      0.413659      0.451300      0.497180      0.516011
  98   6 2907.2103    3.9607  1.6569 13.0778  0.0000  0.0147   0.0295   0.0387    0.0459   0.0000   442.8273       2.46361       22.5747       1.12020      -3.10853      0.584793      0.245061      0.331299      0.378783      0.413248      0.446631      0.470879
  98   7 3144.2474    4.4449  1.8330 13.5549  0.0000  0.0157   0.0321   0.0426    0.0376   0.0000   443.1659       3.97653       22.1322       1.86326      -2.86294      0.288228      0.259921      0.357045      0.396478      0.456575      0.493408      0.512621
  98   8 3373.4398    3.8140  3.3281 13.0198  0.0000  0.0230   0.0205   0.0631    0.0318   0.0000   443.0246       4.00562       22.9259      0.836838      -3.76062      0.529249      0.378379      0.512032      0.580939      0.653712      0.694816      0.726847
  98   9 3597.6400    2.8313  5.7895 12.6426  0.0025  0.0396   0.0120   0.1073    0.0285   0.0000   443.0275       6.08139       21.9727       2.98257     -0.803982      -1.26889      0.637677      0.864831      0.987817       1.10135       1.17009       1.23241
  99   1 1487.4133    0.1961  0.2679 10.0596  0.0000  0.0077   0.0045   0.0207    0.0151   0.0000   440.1560    -0.0488240       21.9416    0.00983480      -3.89519     -0.171276      0.122890      0.169060      0.196237      0.224190      0.232565      0.249482
  99   2 1837.2091    0.5305  0.7218 10.2701  0.0000  0.0106   0.0065   0.0276    0.0302   0.0000   440.9666     -0.619903       22.0172      0.235136      -4.05296     -0.499937      0.172020      0.240681      0.278227      0.312309      0.326032      0.344473
  99   3 2138.7665    1.0250  1.3426 10.6994  0.0000  0.0140   0.0092   0.0385    0.0483   0.0000   441.9246      0.431415       22.7914      0.473932      -3.24893     -0.148750      0.225517      0.306064      0.351990      0.387858      0.414469      0.435966
  99   4 2414.7163    1.7623  2.0061 11.6043  0.0000  0.0176   0.0125   0.0477    0.0393   0.0000   441.9392       1.59380       22.0034       1.04522      -3.65873     -0.217258      0.285483      0.386469      0.431511      0.485549      0.526728      0.550105
  99   5 2670.0923    2.7877  1.7830 12.5077  0.0000  0.0157   0.0204   0.0426    0.0406   0.0000   442.5126       2.00517       22.2476      0.334933      -3.07898      0.494282      0.255643      0.351045      0.396923      0.449087      0.479629      0.521482
  99   6 2918.0836    3.9808  1.6953 13.2075  0.0000  0.0148   0.0292   0.0397    0.0407   0.0000   443.1183       3.10375       22.5447      0.679708      -3.22935      0.223010      0.247690      0.338499      0.373471      0.419193      0.441691      0.468524
  99   7 3155.9198    4.5190  1.9406 13.4171  0.0000  0.0159   0.0308   0.0422    0.0384   0.0000   442.1425       2.95347       22.8442       1.46558      -3.61975      0.703245      0.267535      0.357388      0.409358      0.451730      0.475579      0.502847
  99   8 3385.9518    3.6469  3.3889 13.0497 -0.0002  0.0237   0.0196   0.0649    0.0307   0.0000   442.8571       4.18048       21.6699       2.43681      -2.72596     -0.128770      0.392925      0.533642      0.598956      0.681246      0.729978      0.770988
  99   9 3610.8121    2.7217  5.7709 12.6846 -0.0037  0.0403   0.0117   0.1098    0.0281   0.0000   443.6476       5.24717       23.9823      0.590866      -4.52965     -0.908436      0.642808      0.872133      0.986127       1.11088       1.16589       1.23787
 100   1 1493.7342    0.2096  0.2776 10.0556  0.0000  0.0078   0.0045   0.0190    0.0152   0.0000   440.1828    -0.0566253       22.2421     -0.188598      -3.75871    0.00225512      0.125749      0.172185      0.200552      0.221570      0.239551      0.257938
 100   2 1843.9787    0.5643  0.7978 10.1998  0.0000  0.0109   0.0065   0.0289    0.0330   0.0000   441.1142      0.146884       22.4022      0.272830      -3.49396     -0.159270      0.170459      0.231299      0.260935      0.302203      0.312646      0.321665
 100   3 2146.8531    1.0423  1.4669 10.7106  0.0000  0.0149   0.0089   0.0400    0.0454   0.0000   441.8230      0.512017       22.3540      0.287114      -3.21399     -0.430692      0.235250      0.323174      0.367521      0.405209      0.428970      0.451289
 100   4 2423.5473    1.8182  1.9188 11.7130  0.0000  0.0174   0.0134   0.0459    0.0409   0.0000   442.5958       1.27128       22.9161     -0.293288      -3.14963     -0.398757      0.278478      0.390145      0.434602      0.501689      0.527589      0.548884
 100   5 2679.9517    2.8300  1.8900 12.4908  0.0001  0.0160   0.0200   0.0440    0.0396   0.0000   442.8764       1.58296       23.0371       1.49183      -4.12365     -0.171076      0.257965      0.348782      0.385841      0.444027      0.466950      0.500327
 100   6 2928.9236    3.9879  1.7112 13.2059  0.0000  0.0148   0.0293   0.0400    0.0420   0.0000   443.1058       2.88699       21.9520       1.25780      -3.42756     -0.851172      0.246662      0.336159      0.374531      0.418879      0.457460      0.474217
 100   7 3167.4429    4.5145  2.0669 13.3136 -0.0000  0.0161   0.0293   0.0438    0.0379   0.0000   443.5994       3.56712       21.9333       1.59545      -3.25621     -0.397993      0.268554      0.360769      0.414753      0.458065      0.494921      0.522041
 100   8 3398.3605    3.6897  3.4333 12.9908 -0.0000  0.0239   0.0196   0.0651    0.0329   0.0000   443.8867       4.35386       22.3361       1.92575      -3.79908     -0.212595      0.386223      0.525637      0.590284      0.672877      0.708457      0.750256
 100   9 3623.9617    2.7878  6.4320 12.4946  0.0043  0.0437   0.0075   0.1149    0.0111   0.0000   442.5295       4.89882       22.7402       1.66015      -3.59965      -1.46553      0.698812      0.947909       1.08829       1.20886       1.29459       1.35680
 101   1 1500.0347    0.2139  0.2631 10.0447  0.0000  0.0070   0.0046   0.0191    0.0151   0.0000   440.3243     -0.277804       22.2488      0.432678      -4.01137      0.172523      0.115751      0.146229      0.178865      0.193516      0.210785      0.231771
 101   2 1850.7203    0.5570  0.7755 10.2527  0.0000  0.0107   0.0065   0.0292    0.0319   0.0000   440.7268     -0.123529       22.5341      0.392283      -3.65949     -0.110836      0.167647      0.228027      0.253953      0.293500      0.308663      0.328596
 101   3 2154.9792    1.0544  1.3974 10.8381  0.0000  0.0144   0.0094   0.0394    0.0452   0.0000   442.4459      0.726588       22.2665    -0.0221507      -3.24033      0.389272      0.233463      0.316022      0.355263      0.406714      0.429462      0.454944
 101   4 2432.3147    1.8178  1.9022 11.8013  0.0000  0.0170   0.0135   0.0473    0.0395   0.0000   442.2350       1.06252       21.9665    -0.0353435      -3.88540     -0.386569      0.276354      0.366567      0.418954      0.466420      0.510747      0.532361
 101   5 2689.7677    2.8845  1.7978 12.4804  0.0016  0.0157   0.0207   0.0415    0.0437   0.0000   442.4705       2.65300       21.9927     -0.235477      -3.54861      0.505892      0.251052      0.344127      0.382693      0.437370      0.463920      0.496738
 101   6 2939.6469    4.0112  1.7616 13.1426  0.0000  0.0148   0.0284   0.0405    0.0409   0.0000   442.8302       2.45306       22.0909       1.62860      -3.93893     0.0609015      0.239472      0.326322      0.369423      0.403988      0.437644      0.453683
 101   7 3178.9878    4.4887  2.1398 13.3404  0.0000  0.0167   0.0290   0.0450    0.0373   0.0000   443.0701       2.68007       22.2496       1.61623      -3.26839      0.477861      0.276973      0.376984      0.425086      0.486350      0.525509      0.550705
 101   8 3410.7426    3.6687  3.8092 12.9065  0.0002  0.0254   0.0183   0.0707    0.0332   0.0000   442.7320       2.99458       22.5580       3.98118      -3.45902      -1.07087      0.409838      0.553728      0.632352      0.693830      0.755231      0.800956
 102   1 1506.2583    0.2056  0.3249 10.0322  0.0000  0.0090   0.0045   0.0224    0.0156   0.0000   440.3096      0.190024       22.0695     -0.472276      -3.39560      0.366436      0.144912      0.191421      0.222586      0.244650      0.267108      0.297768
 102   2 1857.4361    0.5685  0.8058 10.2779  0.0000  0.0113   0.0067   0.0293    0.0335   0.0000   441.2369      0.219755       22.4692      0.370355      -3.27003      0.451683      0.178471      0.237558      0.279694      0.310289      0.338720      0.360879
 102   3 2163.0103    1.0863  1.4359 10.7706  0.0000  0.0146   0.0094   0.0386    0.0464   0.0000   441.7460      0.232555       22.1719      0.835455      -3.67277    -0.0213450      0.232158      0.311962      0.350621      0.396858      0.427986      0.450799
 102   4 2441.0016    1.8997  2.0003 11.7000 -0.0000  0.0173   0.0131   0.0468    0.0391   0.0000   442.0871       1.26316       22.5289       1.21530      -2.72324     -0.975168      0.270294      0.373552      0.413128      0.473113      0.502571      0.527011
 102   5 2699.5131    2.9556  1.9621 12.3454  0.0000  0.0161   0.0198   0.0432    0.0425   0.0000   442.6470       2.17803       23.3751      0.848955      -3.74189      0.739583      0.256612      0.354416      0.397962      0.451844      0.489105      0.505784
 102   6 2950.3588    4.0979  1.7249 13.2596  0.0000  0.0147   0.0299   0.0404    0.0418   0.0000   443.3220       2.93436       22.2607       1.21732      -3.37896      0.784275      0.236513      0.316121      0.358912      0.404144      0.424811      0.457114
 102   7 3190.4717    4.3466  2.0593 13.5414 -0.0000  0.0166   0.0291   0.0454    0.0331   0.0000   443.2263       3.07293       22.9866       2.55962      -2.66895     -0.572359      0.267209      0.365274      0.408865      0.460238      0.493600      0.516770
 102   8 3422.9799    3.5208  3.6706 13.0064 -0.0006  0.0255   0.0182   0.0707    0.0316   0.0000   443.4289       5.03749       21.0234       1.90945      -2.35115     -0.583359      0.409479      0.551705      0.622334      0.697982      0.746384      0.787664
 103   1 1512.4397    0.2125  0.3040 10.0304  0.0000  0.0081   0.0045   0.0205    0.0155   0.0000   440.1325     -0.258266       22.3539      0.166958      -3.20720      0.263616      0.126613      0.169354      0.188932      0.214307      0.234401      0.241928
 103   2 1864.0683    0.5829  0.8831 10.2272  0.0000  0.0117   0.0065   0.0308    0.0352   0.0000   440.6326      0.219090       22.4792      0.130702      -4.12374      0.505508      0.175592      0.247484      0.281352      0.318256      0.339199      0.355537
 103   3 2170.9546    1.1069  1.4724 10.9021  0.0000  0.0147   0.0094   0.0403    0.0433   0.0000   442.3578      0.746225       22.9949      0.223142      -3.84161      0.577072      0.228479      0.310748      0.356051      0.401588      0.426008      0.442490
 103   4 2449.6118    1.8636  1.9701 11.8418  0.0000  0.0174   0.0134   0.0479    0.0386   0.0000   441.6268       1.34653       22.6518      0.235651      -4.25555     -0.115206      0.274107      0.369851      0.417608      0.470273      0.494532      0.516386
 103   5 2709.2307    2.9168  1.8768 12.6462  0.0000  0.0161   0.0206   0.0435    0.0383   0.0000   442.4341       1.25763       21.7168      0.493235      -3.12419      0.199651      0.256263      0.345031      0.387767      0.441077      0.457761      0.490665
 103   6 2961.0041    4.1280  1.7311 13.3057  0.0000  0.0148   0.0300   0.0401    0.0414   0.0000   443.1419       2.21217       22.6356       1.69162      -3.38525    -0.0246079      0.232116      0.316094      0.356957      0.407019      0.421202      0.445954
 103   7 3201.8789    4.4574  2.1644 13.4036  0.0000  0.0168   0.0286   0.0455    0.0362   0.0000   443.6930       3.02307       22.1270       1.22106      -2.93332     -0.184372      0.272200      0.363484      0.416266      0.458408      0.494175      0.509855
 103   8 3435.1865    3.5740  4.0927 12.9221  0.0014  0.0273   0.0172   0.0754    0.0324   0.0000   442.9759       3.32966       23.5813       1.54629      -2.47779     -0.401819      0.429506      0.577617      0.656084      0.733772      0.802491      0.827348
 104   0 1035.1576    0.0334  0.0103 10.3489  0.0000  0.0114   0.0064   0.0050    0.0115   0.0000   437.0062     -0.184807       21.8819     -0.259408      -3.63878     -0.289497      0.148141      0.244513      0.256756      0.292404      0.248775      0.330130
 104   1 1518.6161    0.2255  0.3371  9.9928  0.0000  0.0083   0.0044   0.0216    0.0160   0.0000   440.1015     -0.393591       21.9489  -0.000225157      -3.48405      0.250613      0.128747      0.173140      0.204039      0.218233      0.242588      0.262517
 104   2 1870.6710    0.5936  0.8835 10.2218  0.0003  0.0114   0.0065   0.0301    0.0359   0.0000   440.6890     -0.280475       22.6122      0.225798      -3.72296     -0.248368      0.176367      0.234749      0.267942      0.297895      0.330562      0.338044
 104   3 2178.8994    1.1014  1.4856 10.9165  0.0000  0.0148   0.0093   0.0400    0.0422   0.0000   441.7614      0.737579       21.9803     -0.276504      -3.23618      0.443125      0.230292      0.308828      0.353403      0.403715      0.429424      0.442564
 104   4 2458.2080    1.9316  1.9885 11.8543  0.0000  0.0174   0.0136   0.0468    0.0400   0.0000   442.6979       1.21753       22.8542      0.884954      -3.80891     -0.555070      0.271960      0.364593      0.415888      0.469181      0.509851      0.529342
 104   5 2718.9219    3.0191  1.9191 12.5137 -0.0000  0.0161   0.0205   0.0426    0.0421   0.0000   442.5116       2.28495       22.0392       1.41887      -3.57926     -0.528314      0.255017      0.351410      0.391566      0.444491      0.472360      0.494430
 104   6 2971.5864    4.2715  1.7677 13.1717  0.0000  0.0146   0.0298   0.0394    0.0445   0.0000   442.5415       2.56342       22.3496       1.54200      -3.61612     -0.705415      0.234374      0.317790      0.360031      0.404744      0.428629      0.458675
 104   7 3213.2102    4.4214  2.2762 13.3883  0.0001  0.0171   0.0275   0.0479    0.0355   0.0000   443.1993       3.18245       23.3242       1.08860      -3.21414     -0.668379      0.271429      0.363070      0.413045      0.470425      0.493482      0.520209
 104   8 3447.3466    3.4252  3.9224 13.0217 -0.0009  0.0270   0.0174   0.0751    0.0316   0.0000   443.4252       4.15498       22.3300       2.13014      -3.41672     -0.122761      0.426973      0.573316      0.651939      0.727014      0.770723      0.827013
 105   0 1040.0254    0.0560  0.0365 10.3232  0.0000  0.0100   0.0059   0.0135    0.0117   0.0000   437.2264      0.809589       22.0035      0.381035      -3.67935     -0.933189      0.157747      0.214341      0.228312      0.232380      0.256447      0.305249
 105   1 1524.7036    0.2290  0.3181 10.0553  0.0000  0.0080   0.0045   0.0197    0.0156   0.0000   440.1436     0.0434230       21.8945      0.162591      -3.00901     0.0515207      0.118572      0.166325      0.186196      0.213746      0.233578      0.239317
 105   2 1877.2380    0.5934  0.9044 10.2644  0.0000  0.0117   0.0065   0.0308    0.0364   0.0000   440.7210     0.0830366       22.2089    -0.0759737      -3.45640      0.376488      0.178077      0.245819      0.274270      0.309546      0.339389      0.351594
 105   3 2186.7828    1.1206  1.5467 10.8925  0.0000  0.0151   0.0091   0.0404    0.0427   0.0000   441.8135   0.000785089       21.6374      0.170290      -3.29858     -0.404101      0.234852      0.317604      0.361157      0.400691      0.430537      0.461785
 105   4 2466.7136    1.9678  2.1072 11.8082  0.0000  0.0176   0.0132   0.0486    0.0403   0.0000   442.2922       1.09048       22.4521      0.256319      -3.51961      0.477416      0.274461      0.364518      0.415704      0.466292      0.502427      0.518628
 105   5 2728.5431    3.0916  1.8418 12.7000  0.0000  0.0156   0.0216   0.0420    0.0406   0.0000   442.7902       1.93323       22.3058      0.936837      -2.94744     -0.916619      0.239502      0.320529      0.361624      0.411582      0.436527      0.462040
 105   6 2982.1143    4.2594  1.7849 13.2817  0.0000  0.0148   0.0298   0.0401    0.0428   0.0000   443.0268       2.74079       22.9084      0.908131      -3.38904      0.787218      0.232030      0.317031      0.353184      0.403131      0.424847      0.446527
 105   7 3224.4884    4.3487  2.4228 13.3464  0.0000  0.0179   0.0262   0.0496    0.0354   0.0000   443.2742       4.15809       22.3827       2.10400      -2.91844     -0.319441      0.276409      0.377287      0.420423      0.476845      0.505429      0.542394
 105   8 3459.5681    3.3991  4.2314 13.0599 -0.0006  0.0288   0.0166   0.0802    0.0306   0.0000   443.5062       4.58430       20.7987       3.89937      -4.56911      0.187131      0.440682      0.597806      0.677121      0.753072      0.816869      0.865647
 106   1 1530.8007    0.2241  0.3215 10.0663  0.0000  0.0082   0.0045   0.0205    0.0157   0.0000   440.0041     -0.133148       22.1787      0.530366      -3.48108     -0.189252      0.129180      0.178416      0.203841      0.229439      0.254839      0.268848
 106   2 1883.7823    0.5992  0.9751 10.2332  0.0000  0.0124   0.0065   0.0328    0.0390   0.0000   440.4559      0.181113       22.7264      0.456746      -4.10947     -0.197210      0.189754      0.261562      0.301133      0.326774      0.366015      0.378029
 106   3 2194.5906    1.1608  1.5874 10.9647  0.0000  0.0153   0.0094   0.0413    0.0426   0.0000   441.8122      0.939014       21.9558      0.203835      -3.06701      0.977591      0.235966      0.316574      0.362559      0.412659      0.440071      0.464338
 106   4 2475.2062    1.9704  2.1344 11.8860  0.0000  0.0184   0.0132   0.0493    0.0394   0.0000   441.6950       1.33429       21.3582      0.567658      -3.43451     -0.191210      0.275254      0.379179      0.424804      0.471864      0.517746      0.547276
 106   5 2738.1363    3.1099  1.9230 12.6789  0.0000  0.0159   0.0209   0.0432    0.0393   0.0000   442.3740       2.01748       23.1395       1.39934      -3.54282      0.166644      0.243765      0.331439      0.374069      0.420368      0.451394      0.477833
 106   6 2992.5550    4.2423  1.7532 13.4171  0.0000  0.0148   0.0297   0.0396    0.0385   0.0000   442.9865       3.36168       22.5557       1.31871      -2.45818      0.172006      0.230792      0.313803      0.355901      0.405099      0.420133      0.442978
 106   7 3235.6849    4.2694  2.5532 13.4168 -0.0001  0.0188   0.0252   0.0514    0.0321   0.0000   442.5346       5.34894       21.5971       2.77359      -3.11148      0.720447      0.286866      0.392855      0.442099      0.499053      0.527043      0.558916
 106   8 3471.6350    3.3986  4.5281 12.9965  0.0007  0.0307   0.0157   0.0846    0.0312   0.0000   443.4448       3.98561       22.8925       1.98680      -3.10784      0.733723      0.458630      0.625359      0.722082      0.801999      0.875616      0.914970
 107   1 1536.7940    0.2386  0.3396 10.0452  0.0000  0.0080   0.0045   0.0207    0.0159   0.0000   440.0200     0.0869896       22.5583    -0.0364316      -3.89995      0.260960      0.124644      0.166862      0.198162      0.222215      0.240199      0.247435
 107   2 1890.2585    0.6364  0.9667 10.2447  0.0000  0.0119   0.0067   0.0318    0.0394   0.0000   440.8035      0.251910       22.2844     -0.403716      -3.45788      0.468930      0.178482      0.243036      0.285535      0.310162      0.336809      0.364734
 107   3 2202.3574    1.1475  1.6843 11.0126 -0.0003  0.0161   0.0091   0.0438    0.0397   0.0000   441.8456      0.754899       22.2516    -0.0518214      -3.28967      0.352159      0.242829      0.333425      0.372879      0.419481      0.449065      0.473601
 107   4 2483.6451    2.0351  2.1270 11.8790 -0.0000  0.0181   0.0136   0.0485    0.0409   0.0000   442.1684      0.633629       21.7348      0.810096      -3.17401     -0.956943      0.269989      0.377185      0.423302      0.472908      0.511165      0.536770
 107   5 2747.6586    3.1544  2.0164 12.6519  0.0000  0.0164   0.0205   0.0430    0.0387   0.0000   442.0236       1.97742       22.2265       1.22749      -2.94797    -0.0194840      0.252117      0.342170      0.385011      0.428543      0.460851      0.493648
 107   6 3002.9381    4.3736  1.8299 13.3721  0.0000  0.0151   0.0298   0.0400    0.0391   0.0000   443.3279       1.97628       22.7496      0.334034      -2.64601     -0.200706      0.227030      0.312275      0.342174      0.398395      0.414599      0.433409
 107   7 3246.8619    4.3180  2.6021 13.2589  0.0000  0.0188   0.0249   0.0513    0.0355   0.0000   443.5838       4.22626       21.8286       1.07720      -2.64404     -0.153860      0.288973      0.400028      0.445758      0.502018      0.539111      0.568541
 107   8 3483.6698    3.3436  4.5629 13.0043  0.0000  0.0315   0.0155   0.0844    0.0305   0.0000   443.0937       3.80250       22.8627       2.75963      -2.99133     -0.724690      0.471918      0.642344      0.727066      0.823060      0.878062      0.915497
 108   1 1542.7917    0.2388  0.3099 10.0730  0.0000  0.0073   0.0046   0.0194    0.0156   0.0000   440.1499     -0.438023       22.0981      0.352627      -3.50660    -0.0351271      0.111195      0.142135      0.165789      0.182970      0.198387      0.219543
[truncated: 148,859 more chars]
