# Supplementary material for: Global-Mode Analysis of Full-Disk Data from the Michelson Doppler Imager and the Helioseismic and Magnetic Imager
Source: Sol Phys. 2018 Jan 31;293(2):29. doi: 10.1007/s11207-017-1201-5 (PMC6566312; doi:10.1007/s11207-017-1201-5)
Supplement: Supplementary file 2 — (TAR 362.4 MB) [file 11207_2017_1201_MOESM2_ESM.tar › HMI/hmivw72d.7624.18]

   0  12 1822.1839    0.3851  0.2493  9.2994  0.0000  0.0861   0.0946   0.1951    0.3633   0.0000    -0.0000       0.00000       0.00000       0.00000       0.00000       0.00000       0.00000       0.00000       0.00000       0.00000       0.00000       0.00000       0.00000       0.00000       0.00000       0.00000       0.00000       0.00000       0.00000       0.00000       0.00000       0.00000       0.00000       0.00000       0.00000       0.00000       0.00000       0.00000       0.00000       0.00000       0.00000       0.00000       0.00000       0.00000       0.00000       0.00000
   0  13 1957.4789    0.7479  0.3820  9.5109  0.0000  0.0673   0.1514   0.2538    0.4847   0.0000    -0.0000       0.00000       0.00000       0.00000       0.00000       0.00000       0.00000       0.00000       0.00000       0.00000       0.00000       0.00000       0.00000       0.00000       0.00000       0.00000       0.00000       0.00000       0.00000       0.00000       0.00000       0.00000       0.00000       0.00000       0.00000       0.00000       0.00000       0.00000       0.00000       0.00000       0.00000       0.00000       0.00000       0.00000       0.00000       0.00000
   0  14 2093.4348    0.7680  0.6989  9.4837  0.0000  0.1184   0.1238   0.3560    1.0115   0.0000    -0.0000       0.00000       0.00000       0.00000       0.00000       0.00000       0.00000       0.00000       0.00000       0.00000       0.00000       0.00000       0.00000       0.00000       0.00000       0.00000       0.00000       0.00000       0.00000       0.00000       0.00000       0.00000       0.00000       0.00000       0.00000       0.00000       0.00000       0.00000       0.00000       0.00000       0.00000       0.00000       0.00000       0.00000       0.00000       0.00000
   0  15 2228.6316    1.2460  0.5697  9.3922  0.0000  0.1140   0.1991   0.2246    1.6165   0.0000    -0.0000       0.00000       0.00000       0.00000       0.00000       0.00000       0.00000       0.00000       0.00000       0.00000       0.00000       0.00000       0.00000       0.00000       0.00000       0.00000       0.00000       0.00000       0.00000       0.00000       0.00000       0.00000       0.00000       0.00000       0.00000       0.00000       0.00000       0.00000       0.00000       0.00000       0.00000       0.00000       0.00000       0.00000       0.00000       0.00000
   0  17 2495.9783    1.7830  1.1742  0.3323  0.0000  0.1423   0.2764   0.5750 1000.0000   0.0000    -0.0000       0.00000       0.00000       0.00000       0.00000       0.00000       0.00000       0.00000       0.00000       0.00000       0.00000       0.00000       0.00000       0.00000       0.00000       0.00000       0.00000       0.00000       0.00000       0.00000       0.00000       0.00000       0.00000       0.00000       0.00000       0.00000       0.00000       0.00000       0.00000       0.00000       0.00000       0.00000       0.00000       0.00000       0.00000       0.00000
   0  18 2629.6545    2.0805  0.9413  1.6676  0.0000  0.1115   0.3046   0.7288 1000.0000   0.0000    -0.0000       0.00000       0.00000       0.00000       0.00000       0.00000       0.00000       0.00000       0.00000       0.00000       0.00000       0.00000       0.00000       0.00000       0.00000       0.00000       0.00000       0.00000       0.00000       0.00000       0.00000       0.00000       0.00000       0.00000       0.00000       0.00000       0.00000       0.00000       0.00000       0.00000       0.00000       0.00000       0.00000       0.00000       0.00000       0.00000
   1  12 1885.0201    0.4278  0.4257 10.0205  0.0000  0.0734   0.0584   0.2325    0.1690   0.0000   367.1096       82.2820       0.00000       0.00000       0.00000       0.00000       0.00000       0.00000       0.00000       0.00000       0.00000       0.00000       0.00000       0.00000       0.00000       0.00000       0.00000       0.00000       93.3712       41.8135       0.00000       0.00000       0.00000       0.00000       0.00000       0.00000       0.00000       0.00000       0.00000       0.00000       0.00000       0.00000       0.00000       0.00000       0.00000       0.00000
   1  14 2156.7693    0.9019  0.8405  9.7735  0.0000  0.0777   0.0829   0.2431    0.6236   0.0000   372.5197      -44.8867       0.00000       0.00000       0.00000       0.00000       0.00000       0.00000       0.00000       0.00000       0.00000       0.00000       0.00000       0.00000       0.00000       0.00000       0.00000       0.00000       99.3121       57.3096       0.00000       0.00000       0.00000       0.00000       0.00000       0.00000       0.00000       0.00000       0.00000       0.00000       0.00000       0.00000       0.00000       0.00000       0.00000       0.00000
   1  15 2291.8472    1.1541  1.1135  3.0570  0.0000  0.0840   0.0895   0.3215  980.8863   0.0000   102.4578       6.75378       0.00000       0.00000       0.00000       0.00000       0.00000       0.00000       0.00000       0.00000       0.00000       0.00000       0.00000       0.00000       0.00000       0.00000       0.00000       0.00000       112.770       53.9978       0.00000       0.00000       0.00000       0.00000       0.00000       0.00000       0.00000       0.00000       0.00000       0.00000       0.00000       0.00000       0.00000       0.00000       0.00000       0.00000
   1  16 2425.5896    1.6240  0.9510  6.3525  0.0000  0.0706   0.1250   0.2390   50.3206   0.0000   486.5224       79.9152       0.00000       0.00000       0.00000       0.00000       0.00000       0.00000       0.00000       0.00000       0.00000       0.00000       0.00000       0.00000       0.00000       0.00000       0.00000       0.00000       84.8746       52.0786       0.00000       0.00000       0.00000       0.00000       0.00000       0.00000       0.00000       0.00000       0.00000       0.00000       0.00000       0.00000       0.00000       0.00000       0.00000       0.00000
   1  18 2693.4589    2.7421  0.7622 10.7651  0.0000  0.0754   0.2396   0.2105    1.8694   0.0000   342.5269      -27.8517       0.00000       0.00000       0.00000       0.00000       0.00000       0.00000       0.00000       0.00000       0.00000       0.00000       0.00000       0.00000       0.00000       0.00000       0.00000       0.00000       95.2248       49.6320       0.00000       0.00000       0.00000       0.00000       0.00000       0.00000       0.00000       0.00000       0.00000       0.00000       0.00000       0.00000       0.00000       0.00000       0.00000       0.00000
   1  19 2828.3170    2.9367  1.2230  8.9949 -0.0039  0.0914   0.2240   0.3750  132.5206   0.0000   301.3013      -34.4285       0.00000       0.00000       0.00000       0.00000       0.00000       0.00000       0.00000       0.00000       0.00000       0.00000       0.00000       0.00000       0.00000       0.00000       0.00000       0.00000       95.1847       72.5529       0.00000       0.00000       0.00000       0.00000       0.00000       0.00000       0.00000       0.00000       0.00000       0.00000       0.00000       0.00000       0.00000       0.00000       0.00000       0.00000
   1  20 2963.3890    3.5447  1.1339 11.8140  0.0000  0.1076   0.2875   0.3704    2.3536   0.0000   409.4045       88.8119       0.00000       0.00000       0.00000       0.00000       0.00000       0.00000       0.00000       0.00000       0.00000       0.00000       0.00000       0.00000       0.00000       0.00000       0.00000       0.00000       118.214       74.4549       0.00000       0.00000       0.00000       0.00000       0.00000       0.00000       0.00000       0.00000       0.00000       0.00000       0.00000       0.00000       0.00000       0.00000       0.00000       0.00000
   1  25 3640.7091    2.5882  5.0977 -1.0409  0.0000  0.2521   0.0983   0.8082 1000.0000   0.0000   325.9989      -35.5584       0.00000       0.00000       0.00000       0.00000       0.00000       0.00000       0.00000       0.00000       0.00000       0.00000       0.00000       0.00000       0.00000       0.00000       0.00000       0.00000       306.005       175.195       0.00000       0.00000       0.00000       0.00000       0.00000       0.00000       0.00000       0.00000       0.00000       0.00000       0.00000       0.00000       0.00000       0.00000       0.00000       0.00000
   2  12 1945.8625    0.4711  0.5378 10.1383  0.0000  0.1199   0.0528   0.1782    0.1798   0.0000   453.4518      -29.8952      -41.4369      -6.37308       0.00000       0.00000       0.00000       0.00000       0.00000       0.00000       0.00000       0.00000       0.00000       0.00000       0.00000       0.00000       0.00000       0.00000       53.0351       69.0623       49.5107       19.8362       0.00000       0.00000       0.00000       0.00000       0.00000       0.00000       0.00000       0.00000       0.00000       0.00000       0.00000       0.00000       0.00000       0.00000
   2  13 2082.0646    0.7566  0.5245 10.0579  0.0000  0.0533   0.0634   0.1272    0.2210   0.0000   402.7814      -29.1669      -3.01080       11.6599       0.00000       0.00000       0.00000       0.00000       0.00000       0.00000       0.00000       0.00000       0.00000       0.00000       0.00000       0.00000       0.00000       0.00000       33.2388       29.9758       18.8900       7.71427       0.00000       0.00000       0.00000       0.00000       0.00000       0.00000       0.00000       0.00000       0.00000       0.00000       0.00000       0.00000       0.00000       0.00000
   2  14 2217.6795    0.8894  0.6618 10.3292  0.0000  0.0536   0.0656   0.1772    0.2664   0.0000   443.5234       7.20821      -8.36415       9.98126       0.00000       0.00000       0.00000       0.00000       0.00000       0.00000       0.00000       0.00000       0.00000       0.00000       0.00000       0.00000       0.00000       0.00000       37.6042       31.6741       20.3612       7.54253       0.00000       0.00000       0.00000       0.00000       0.00000       0.00000       0.00000       0.00000       0.00000       0.00000       0.00000       0.00000       0.00000       0.00000
   2  15 2352.1964    1.3831  0.6137 10.7719  0.0000  0.0531   0.1010   0.1343    0.3409   0.0000   448.8700       62.7801       31.9245      -2.18915       0.00000       0.00000       0.00000       0.00000       0.00000       0.00000       0.00000       0.00000       0.00000       0.00000       0.00000       0.00000       0.00000       0.00000       42.0630       33.2745       19.3027       6.02764       0.00000       0.00000       0.00000       0.00000       0.00000       0.00000       0.00000       0.00000       0.00000       0.00000       0.00000       0.00000       0.00000       0.00000
   2  16 2485.9018    1.6309  0.9688 10.5504  0.0000  0.0633   0.0987   0.1905    0.5883   0.0000   384.1630       136.324       31.4298      -4.84899       0.00000       0.00000       0.00000       0.00000       0.00000       0.00000       0.00000       0.00000       0.00000       0.00000       0.00000       0.00000       0.00000       0.00000       45.8505       39.8368       19.2163       8.59741       0.00000       0.00000       0.00000       0.00000       0.00000       0.00000       0.00000       0.00000       0.00000       0.00000       0.00000       0.00000       0.00000       0.00000
   2  17 2619.7336    2.0705  1.0443 11.7345  0.0000  0.0765   0.1369   0.2152    0.5014   0.0000   399.2280      -23.8525       2.00086      -5.37673       0.00000       0.00000       0.00000       0.00000       0.00000       0.00000       0.00000       0.00000       0.00000       0.00000       0.00000       0.00000       0.00000       0.00000       60.2966       45.8217       26.4819       8.32039       0.00000       0.00000       0.00000       0.00000       0.00000       0.00000       0.00000       0.00000       0.00000       0.00000       0.00000       0.00000       0.00000       0.00000
   2  18 2754.5107    2.6369  0.7624 12.4643  0.0000  0.0824   0.1969   0.1639    0.3798   0.0000   483.8838       16.2883      -5.56141      -2.64948       0.00000       0.00000       0.00000       0.00000       0.00000       0.00000       0.00000       0.00000       0.00000       0.00000       0.00000       0.00000       0.00000       0.00000       65.8780       57.9128       22.2143       10.4395       0.00000       0.00000       0.00000       0.00000       0.00000       0.00000       0.00000       0.00000       0.00000       0.00000       0.00000       0.00000       0.00000       0.00000
   2  19 2889.6464    3.3543  0.9687  4.9044  0.0000  0.0561   0.2059   0.1772  849.5866   0.0000   496.7487       54.3646       10.5797      -10.5824       0.00000       0.00000       0.00000       0.00000       0.00000       0.00000       0.00000       0.00000       0.00000       0.00000       0.00000       0.00000       0.00000       0.00000       39.9828       35.7377       19.2503       7.78615       0.00000       0.00000       0.00000       0.00000       0.00000       0.00000       0.00000       0.00000       0.00000       0.00000       0.00000       0.00000       0.00000       0.00000
   2  20 3024.7815    3.7182  1.2328  9.7768  0.0000  0.0676   0.2184   0.2337    8.9284   0.0000   309.4829      -55.5622       30.0198      -9.79581       0.00000       0.00000       0.00000       0.00000       0.00000       0.00000       0.00000       0.00000       0.00000       0.00000       0.00000       0.00000       0.00000       0.00000       49.4114       38.6591       23.6593       8.11235       0.00000       0.00000       0.00000       0.00000       0.00000       0.00000       0.00000       0.00000       0.00000       0.00000       0.00000       0.00000       0.00000       0.00000
   2  21 3160.0237    3.8419  1.2741 11.7671  0.0000  0.0743   0.2137   0.2175    1.3944   0.0000   424.5577       70.1435      -31.1186       4.79957       0.00000       0.00000       0.00000       0.00000       0.00000       0.00000       0.00000       0.00000       0.00000       0.00000       0.00000       0.00000       0.00000       0.00000       49.3445       40.5490       29.7969       9.97386       0.00000       0.00000       0.00000       0.00000       0.00000       0.00000       0.00000       0.00000       0.00000       0.00000       0.00000       0.00000       0.00000       0.00000
   2  22 3295.2390    3.3783  1.7795 12.0956 -0.0678  0.0827   0.1597   0.2641    1.7436   0.0000   454.4258       79.9938       2.80294       20.8783       0.00000       0.00000       0.00000       0.00000       0.00000       0.00000       0.00000       0.00000       0.00000       0.00000       0.00000       0.00000       0.00000       0.00000       60.5638       50.8704       28.9227       10.8675       0.00000       0.00000       0.00000       0.00000       0.00000       0.00000       0.00000       0.00000       0.00000       0.00000       0.00000       0.00000       0.00000       0.00000
   2  23 3430.8112    2.8935  2.2155 11.8519 -0.0036  0.1079   0.1362   0.3053    0.5005   0.0000   476.0658       12.3646       24.8835      -10.0026       0.00000       0.00000       0.00000       0.00000       0.00000       0.00000       0.00000       0.00000       0.00000       0.00000       0.00000       0.00000       0.00000       0.00000       76.7475       66.8731       35.8427       15.0098       0.00000       0.00000       0.00000       0.00000       0.00000       0.00000       0.00000       0.00000       0.00000       0.00000       0.00000       0.00000       0.00000       0.00000
   3  10 1729.0816    1.4586  0.0050  9.7380  0.5727  0.0818   0.2187   0.0019    0.0960   0.0000   432.2255      -11.8395       12.8066      -2.44877      -1.81126     -0.351278       0.00000       0.00000       0.00000       0.00000       0.00000       0.00000       0.00000       0.00000       0.00000       0.00000       0.00000       0.00000       38.1914       36.8268       32.3697       18.8006       8.30335       2.48210       0.00000       0.00000       0.00000       0.00000       0.00000       0.00000       0.00000       0.00000       0.00000       0.00000       0.00000       0.00000
   3  11 1865.1377    0.3885  0.3030 10.0916  0.0000  0.0871   0.0408   0.1092    0.1189   0.0000   405.9895       59.8681       43.1204      -20.7219      -7.92209      -2.96035       0.00000       0.00000       0.00000       0.00000       0.00000       0.00000       0.00000       0.00000       0.00000       0.00000       0.00000       0.00000       43.9453       47.5836       28.4106       13.2262       7.64934       2.57985       0.00000       0.00000       0.00000       0.00000       0.00000       0.00000       0.00000       0.00000       0.00000       0.00000       0.00000       0.00000
   3  12 2001.1980    0.5592  0.4485 10.0175  0.0000  0.0509   0.0389   0.1081    0.1820   0.0000   458.7152       11.1361      -15.1104       4.79968       9.34328     -0.276231       0.00000       0.00000       0.00000       0.00000       0.00000       0.00000       0.00000       0.00000       0.00000       0.00000       0.00000       0.00000       22.2632       24.1440       17.2180       10.6454       4.83140       1.64998       0.00000       0.00000       0.00000       0.00000       0.00000       0.00000       0.00000       0.00000       0.00000       0.00000       0.00000       0.00000
   3  13 2137.7339    0.7100  0.5685 10.2793  0.0000  0.0595   0.0474   0.1099    0.1914   0.0000   411.9475      -7.36013      -5.67971       14.2269       10.8436       2.13373       0.00000       0.00000       0.00000       0.00000       0.00000       0.00000       0.00000       0.00000       0.00000       0.00000       0.00000       0.00000       35.5072       34.3363       22.7452       11.2171       4.79418       1.45385       0.00000       0.00000       0.00000       0.00000       0.00000       0.00000       0.00000       0.00000       0.00000       0.00000       0.00000       0.00000
   3  14 2273.2671    1.0611  0.6930 10.4596  0.0000  0.0509   0.0689   0.1377    0.2293   0.0000   449.6633      -4.63236      -43.5667      -20.3161       9.20356       1.88518       0.00000       0.00000       0.00000       0.00000       0.00000       0.00000       0.00000       0.00000       0.00000       0.00000       0.00000       0.00000       28.7453       28.5241       17.4535       10.6400       3.98178       1.46558       0.00000       0.00000       0.00000       0.00000       0.00000       0.00000       0.00000       0.00000       0.00000       0.00000       0.00000       0.00000
   3  15 2407.7429    1.5497  0.8849  9.9953  0.0000  0.0568   0.0888   0.1409    0.8781   0.0000   379.8732       53.9360       23.8581      -13.2542      -1.96180      0.818774       0.00000       0.00000       0.00000       0.00000       0.00000       0.00000       0.00000       0.00000       0.00000       0.00000       0.00000       0.00000       29.1944       25.8622       20.8904       12.4371       5.82392       1.55591       0.00000       0.00000       0.00000       0.00000       0.00000       0.00000       0.00000       0.00000       0.00000       0.00000       0.00000       0.00000
   3  16 2541.8799    1.8560  0.9055 10.8269  0.0000  0.0999   0.1042   0.1488    0.6230   0.0000   417.3345      -79.5859       33.4233       16.5398      -11.7484       4.25808       0.00000       0.00000       0.00000       0.00000       0.00000       0.00000       0.00000       0.00000       0.00000       0.00000       0.00000       0.00000       33.9392       42.0645       38.2711       11.7292       13.1105       3.55925       0.00000       0.00000       0.00000       0.00000       0.00000       0.00000       0.00000       0.00000       0.00000       0.00000       0.00000       0.00000
   3  17 2676.3075    2.5073  0.8583 10.3285  0.0000  0.0575   0.1395   0.1289    1.8101   0.0000   482.3558      -3.05555      -22.9659      -1.26308      -3.40943      0.132746       0.00000       0.00000       0.00000       0.00000       0.00000       0.00000       0.00000       0.00000       0.00000       0.00000       0.00000       0.00000       27.8673       26.4588       20.4405       12.0718       5.54876       1.61294       0.00000       0.00000       0.00000       0.00000       0.00000       0.00000       0.00000       0.00000       0.00000       0.00000       0.00000       0.00000
   3  18 2811.5173    2.9899  0.8575 11.6781  0.0000  0.0509   0.1475   0.1218    0.5640   0.0000   441.8755       25.0998       25.5104       9.66720       2.08569      0.638584       0.00000       0.00000       0.00000       0.00000       0.00000       0.00000       0.00000       0.00000       0.00000       0.00000       0.00000       0.00000       25.9152       24.1641       19.0322       11.2943       5.10340       1.41550       0.00000       0.00000       0.00000       0.00000       0.00000       0.00000       0.00000       0.00000       0.00000       0.00000       0.00000       0.00000
   3  19 2947.0320    3.1623  0.9519 11.9540  0.0000  0.0646   0.1673   0.1493    0.5144   0.0000   407.2420       17.2740       17.8804      -20.4299      0.313275      0.580054       0.00000       0.00000       0.00000       0.00000       0.00000       0.00000       0.00000       0.00000       0.00000       0.00000       0.00000       0.00000       26.6674       26.4949       20.9693       14.0086       6.31710       1.91204       0.00000       0.00000       0.00000       0.00000       0.00000       0.00000       0.00000       0.00000       0.00000       0.00000       0.00000       0.00000
   3  20 3082.3866    3.9009  1.0280 10.0131  0.0000  0.0638   0.1904   0.1448    4.4504   0.0000   443.6915       61.9554       8.33461       11.9434       7.90463     -0.619812       0.00000       0.00000       0.00000       0.00000       0.00000       0.00000       0.00000       0.00000       0.00000       0.00000       0.00000       0.00000       36.0248       35.4283       25.5329       10.9056       6.51209       1.72432       0.00000       0.00000       0.00000       0.00000       0.00000       0.00000       0.00000       0.00000       0.00000       0.00000       0.00000       0.00000
   3  21 3217.7603    3.7529  1.3897 12.0993  0.0000  0.0662   0.1687   0.2002    0.4865   0.0000   408.2519       58.3368       57.0576       5.80796      -10.8208     0.0664140       0.00000       0.00000       0.00000       0.00000       0.00000       0.00000       0.00000       0.00000       0.00000       0.00000       0.00000       0.00000       31.6903       32.0539       23.1659       14.7109       6.30648       2.05946       0.00000       0.00000       0.00000       0.00000       0.00000       0.00000       0.00000       0.00000       0.00000       0.00000       0.00000       0.00000
   3  22 3353.5924    3.3662  1.7883 12.5195  0.0000  0.0816   0.1428   0.2374    0.2728   0.0000   417.2179       53.3855       2.06266       13.6350      0.209618    -0.0588732       0.00000       0.00000       0.00000       0.00000       0.00000       0.00000       0.00000       0.00000       0.00000       0.00000       0.00000       0.00000       41.7070       38.8190       29.8534       19.4361       7.76090       2.31361       0.00000       0.00000       0.00000       0.00000       0.00000       0.00000       0.00000       0.00000       0.00000       0.00000       0.00000       0.00000
   3  23 3489.7498    2.8767  2.6743 11.6944  0.0000  0.1000   0.0978   0.2641    0.2547   0.0000   371.0316      -13.2181      -7.54810       23.0132     -0.550370      0.479402       0.00000       0.00000       0.00000       0.00000       0.00000       0.00000       0.00000       0.00000       0.00000       0.00000       0.00000       0.00000       46.9592       46.4057       37.0378       21.3129       10.6647       3.10541       0.00000       0.00000       0.00000       0.00000       0.00000       0.00000       0.00000       0.00000       0.00000       0.00000       0.00000       0.00000
   3  24 3626.5206    2.3393  3.6028 11.5690  0.0000  0.1247   0.0787   0.3545    0.1925   0.0000   382.0691       68.6536      -29.9956       23.6637      -7.87113       1.49052       0.00000       0.00000       0.00000       0.00000       0.00000       0.00000       0.00000       0.00000       0.00000       0.00000       0.00000       0.00000       59.6883       60.2371       44.2816       26.7241       12.5912       3.87885       0.00000       0.00000       0.00000       0.00000       0.00000       0.00000       0.00000       0.00000       0.00000       0.00000       0.00000       0.00000
   3  25 3763.2758    1.9978  4.7823 11.0428  0.0000  0.1487   0.0578   0.4305    0.1900   0.0000   438.8947      -44.0489      -68.0885       23.1237     -0.713433       2.63003       0.00000       0.00000       0.00000       0.00000       0.00000       0.00000       0.00000       0.00000       0.00000       0.00000       0.00000       0.00000       71.6349       75.4769       53.5086       31.5825       14.9174       4.83800       0.00000       0.00000       0.00000       0.00000       0.00000       0.00000       0.00000       0.00000       0.00000       0.00000       0.00000       0.00000
   4  10 1777.9810    0.3337  0.3637  9.7814 -0.0192  0.0700   0.0285   0.0794    0.0886   0.0000   416.5781       6.70386       42.1065      -1.90172      -5.03671       1.05505     -0.653618     -0.349938       0.00000       0.00000       0.00000       0.00000       0.00000       0.00000       0.00000       0.00000       0.00000       0.00000       22.2071       25.5441       24.8216       12.7439       11.9957       3.50512       2.51848      0.541981       0.00000       0.00000       0.00000       0.00000       0.00000       0.00000       0.00000       0.00000       0.00000       0.00000
   4  11 1914.6953    0.5287  0.3429  9.9967 -0.0001  0.0441   0.0407   0.0737    0.1026   0.0000   416.7267      -31.2686       3.93699      -9.10407      -1.45311       1.51585     -0.266999     0.0856055       0.00000       0.00000       0.00000       0.00000       0.00000       0.00000       0.00000       0.00000       0.00000       0.00000       14.1232       16.0606       14.2284       7.85707       5.88986       2.43592       1.36310      0.312059       0.00000       0.00000       0.00000       0.00000       0.00000       0.00000       0.00000       0.00000       0.00000       0.00000
   4  13 2188.3769    0.8243  0.5769 10.2139 -0.0096  0.0439   0.0441   0.0964    0.2086   0.0000   451.7609      -1.47217       13.3280       3.84740       3.26127       2.35262      0.260648     0.0952616       0.00000       0.00000       0.00000       0.00000       0.00000       0.00000       0.00000       0.00000       0.00000       0.00000       14.7614       18.0194       13.1824       10.4827       5.37981       3.10966       1.02225      0.362227       0.00000       0.00000       0.00000       0.00000       0.00000       0.00000       0.00000       0.00000       0.00000       0.00000
   4  14 2324.2370    1.1607  0.6531 10.3678  0.0027  0.0494   0.0580   0.1019    0.4057   0.0000   441.5466       6.14104       3.46675       4.33194      0.506203      -4.11553      -1.75248      0.142768       0.00000       0.00000       0.00000       0.00000       0.00000       0.00000       0.00000       0.00000       0.00000       0.00000       17.8279       19.3568       16.7041       11.7416       7.56256       3.39352       1.45283      0.365250       0.00000       0.00000       0.00000       0.00000       0.00000       0.00000       0.00000       0.00000       0.00000       0.00000
   4  15 2458.5418    1.7579  1.1825  1.0550  0.0000  0.0628   0.0857   0.2072 1000.0000   0.0000   403.4130       19.0147      -15.5041      -38.2251       13.6395      -3.07372       0.00000       0.00000       0.00000       0.00000       0.00000       0.00000       0.00000       0.00000       0.00000       0.00000       0.00000       0.00000       22.6414       23.5298       21.5962       14.2841       9.23480       4.45249       1.89322      0.437928       0.00000       0.00000       0.00000       0.00000       0.00000       0.00000       0.00000       0.00000       0.00000       0.00000
   4  16 2593.0297    2.0925  0.9282  9.5059  0.0132  0.0529   0.0938   0.1461    1.7825   0.0000   427.5786       32.8504      -18.6525       19.2672       5.12904      -1.42311      -2.38405    -0.0189248       0.00000       0.00000       0.00000       0.00000       0.00000       0.00000       0.00000       0.00000       0.00000       0.00000       18.7151       21.8119       18.4581       11.9500       7.76181       3.31447       1.48827      0.394828       0.00000       0.00000       0.00000       0.00000       0.00000       0.00000       0.00000       0.00000       0.00000       0.00000
   4  17 2728.6166    2.5446  0.9750 11.9268 -0.0007  0.0697   0.1182   0.1399    0.4872   0.0000   424.0039      -27.3025       29.9643       16.8937      -15.2422       5.38225     -0.339250     -0.480635       0.00000       0.00000       0.00000       0.00000       0.00000       0.00000       0.00000       0.00000       0.00000       0.00000       25.0688       27.3849       24.0293       15.6942       8.46833       5.34976       1.93522      0.483056       0.00000       0.00000       0.00000       0.00000       0.00000       0.00000       0.00000       0.00000       0.00000       0.00000
   4  18 2864.3942    3.1953  0.7573 12.5178 -0.0104  0.0526   0.1704   0.1326    0.3910   0.0000   410.3725       23.8628      -14.0515       4.56690       2.81650      -1.72817      -1.26924      0.851636       0.00000       0.00000       0.00000       0.00000       0.00000       0.00000       0.00000       0.00000       0.00000       0.00000       17.5495       18.7668       19.3966       11.2792       6.45416       4.19684       1.69550      0.392693       0.00000       0.00000       0.00000       0.00000       0.00000       0.00000       0.00000       0.00000       0.00000       0.00000
   4  19 3000.2502    3.6333  1.0183 12.4331 -0.0025  0.0555   0.1748   0.1319    0.5656   0.0000   423.4112       23.0256       23.8962       6.38325      -5.80353      -1.40369     -0.290075      0.102104       0.00000       0.00000       0.00000       0.00000       0.00000       0.00000       0.00000       0.00000       0.00000       0.00000       19.4295       21.8521       19.2674       12.9212       8.22020       3.97432       1.71005      0.417243       0.00000       0.00000       0.00000       0.00000       0.00000       0.00000       0.00000       0.00000       0.00000       0.00000
   4  20 3136.0937    3.9684  0.9150 12.5046 -0.0048  0.0552   0.2057   0.1314    0.5896   0.0000   426.3502       18.5265       11.3575       19.6738      -4.43392      -5.08563      0.516674     -0.444438       0.00000       0.00000       0.00000       0.00000       0.00000       0.00000       0.00000       0.00000       0.00000       0.00000       23.6613       23.0236       18.3532       14.2893       8.21808       3.87547       1.18158      0.323253       0.00000       0.00000       0.00000       0.00000       0.00000       0.00000       0.00000       0.00000       0.00000       0.00000
   4  21 3271.9206    3.8677  1.6509 10.5172  0.0014  0.0659   0.1528   0.1728    2.7178   0.0000   416.7652       12.9689       11.6605       34.5315      -1.95546      -1.61650     -0.893620     -0.372924       0.00000       0.00000       0.00000       0.00000       0.00000       0.00000       0.00000       0.00000       0.00000       0.00000       23.8750       26.1718       20.8736       16.3455       9.58600       4.74458       1.69944      0.494128       0.00000       0.00000       0.00000       0.00000       0.00000       0.00000       0.00000       0.00000       0.00000       0.00000
   4  22 3408.2156    3.1113  1.9863 11.9627 -0.0027  0.0802   0.1221   0.2294    0.4527   0.0000   396.3336       58.5688       22.6496       6.11323      -6.26814      -6.04893      -1.79204     -0.298109       0.00000       0.00000       0.00000       0.00000       0.00000       0.00000       0.00000       0.00000       0.00000       0.00000       28.5217       30.7657       25.8401       18.6229       11.8778       5.40267       2.26501      0.592557       0.00000       0.00000       0.00000       0.00000       0.00000       0.00000       0.00000       0.00000       0.00000       0.00000
   4  23 3544.8688    2.7006  3.2810 11.5905  0.0011  0.1052   0.0758   0.2705    0.2186   0.0000   478.9190       21.6189       40.5920       23.8164       2.01376      -5.04001      -1.92746     -0.361270       0.00000       0.00000       0.00000       0.00000       0.00000       0.00000       0.00000       0.00000       0.00000       0.00000       39.8363       43.2331       36.0669       25.5175       15.6909       7.62470       2.97847      0.746921       0.00000       0.00000       0.00000       0.00000       0.00000       0.00000       0.00000       0.00000       0.00000       0.00000
   4  24 3681.7609    2.0327  3.5761 11.7841 -0.0024  0.1218   0.0658   0.3351    0.1605   0.0000   406.6487       118.799       8.56559       38.0814      -7.53605       1.01579      -2.07295      0.286827       0.00000       0.00000       0.00000       0.00000       0.00000       0.00000       0.00000       0.00000       0.00000       0.00000       44.1479       48.5190       40.2899       29.9294       18.5543       9.08157       3.51837      0.910326       0.00000       0.00000       0.00000       0.00000       0.00000       0.00000       0.00000       0.00000       0.00000       0.00000
   5  10 1823.3903    0.3420  0.3422  9.9837 -0.0069  0.0576   0.0277   0.0881    0.0773   0.0000   423.5813      -26.9081       7.52221       13.2794       2.59520      -2.12170      0.745143     -0.235165      0.303625     0.0259889       0.00000       0.00000       0.00000       0.00000       0.00000       0.00000       0.00000       0.00000       20.6206       17.6120       11.3828       15.9963       12.6779       7.38051       2.76403       1.09790      0.245298     0.0802940       0.00000       0.00000       0.00000       0.00000       0.00000       0.00000       0.00000       0.00000
   5  12 2098.4317    0.6892  0.7478 10.0886  0.0022  0.0555   0.0343   0.1075    0.1389   0.0000   454.3578       8.86633       4.56971      -1.70666       2.02254       1.06304      -2.65101     -0.402945      0.435347    -0.0994086       0.00000       0.00000       0.00000       0.00000       0.00000       0.00000       0.00000       0.00000       13.5469       16.5143       15.4912       11.3149       8.69977       5.09849       2.52265       1.16905      0.448960     0.0997921       0.00000       0.00000       0.00000       0.00000       0.00000       0.00000       0.00000       0.00000
   5  13 2235.3641    0.9627  0.7278 10.5816  0.0026  0.0463   0.0474   0.1033    0.1487   0.0000   434.6364      -6.43999      -16.7423       14.4101     -0.877228      0.187203      -1.17937      0.985518     -0.318609    0.00980115       0.00000       0.00000       0.00000       0.00000       0.00000       0.00000       0.00000       0.00000       13.6569       16.5509       14.9093       10.6039       6.95995       4.02753       2.34650      0.974626      0.345724     0.0797615       0.00000       0.00000       0.00000       0.00000       0.00000       0.00000       0.00000       0.00000
   5  14 2371.0630    1.2958  0.8126 10.6987 -0.0056  0.0440   0.0604   0.1117    0.2081   0.0000   427.0615      -1.15828       10.4728      0.211289       1.63300       1.52861      -1.06809       1.22132     0.0305082     0.0124623       0.00000       0.00000       0.00000       0.00000       0.00000       0.00000       0.00000       0.00000       13.4625       13.6959       11.5778       10.6691       7.57861       4.54020       2.21469      0.932007      0.269480     0.0706387       0.00000       0.00000       0.00000       0.00000       0.00000       0.00000       0.00000       0.00000
   5  15 2506.0908    1.7344  0.8339 10.7453 -0.0092  0.0456   0.0805   0.1051    0.3779   0.0000   428.2184       15.4456       4.74113       23.2630       3.25642      -8.34387      -2.94263      0.777825     -0.229254    -0.0735255       0.00000       0.00000       0.00000       0.00000       0.00000       0.00000       0.00000       0.00000       13.0198       13.9832       12.8062       11.3107       7.14408       5.09832       2.25325       1.10413      0.301389     0.0783925       0.00000       0.00000       0.00000       0.00000       0.00000       0.00000       0.00000       0.00000
   5  16 2641.2266    2.1078  0.8852 11.6112 -0.0036  0.0491   0.0925   0.1109    0.3055   0.0000   446.2200       45.6809       11.0961       10.0407      -4.51191       1.56524       2.39678      0.464580     -0.231701    -0.0635870       0.00000       0.00000       0.00000       0.00000       0.00000       0.00000       0.00000       0.00000       16.9416       18.7226       16.4921       11.8319       7.75975       4.34316       2.38800      0.936636      0.331687     0.0728367       0.00000       0.00000       0.00000       0.00000       0.00000       0.00000       0.00000       0.00000
   5  17 2777.3995    2.6972  0.8261 11.9166 -0.0140  0.0491   0.1228   0.1098    0.5471   0.0000   442.1448       20.1305       5.86658       1.49492       6.04475      -3.88338       1.90108       1.89846      0.140851     -0.194774       0.00000       0.00000       0.00000       0.00000       0.00000       0.00000       0.00000       0.00000       15.5416       17.2627       15.7970       11.7899       7.33951       4.28085       2.67129       1.07977      0.358982     0.0839596       0.00000       0.00000       0.00000       0.00000       0.00000       0.00000       0.00000       0.00000
   5  18 2913.5836    3.5065  0.9098 11.6316 -0.0074  0.0734   0.1682   0.1360    1.7154   0.0000   428.3125       70.9667       44.6210      -19.2201      -37.2292      -4.18056       11.1897      0.297753     -0.834099     -0.188168       0.00000       0.00000       0.00000       0.00000       0.00000       0.00000       0.00000       0.00000       20.5722       24.0084       25.9175       13.1056       11.4756       6.85898       2.95015       1.76802      0.647162      0.111064       0.00000       0.00000       0.00000       0.00000       0.00000       0.00000       0.00000       0.00000
   5  19 3049.9996    4.2089  0.9715  7.4120  0.0000  0.0576   0.2052   0.1507  124.3439   0.0000   432.1740       19.4340       11.8000       4.65100      0.611000      -1.99900       0.00000       0.00000       0.00000       0.00000       0.00000       0.00000       0.00000       0.00000       0.00000       0.00000       0.00000       0.00000       17.5205       18.6470       15.3998       14.2882       11.6333       6.14100       3.40540       1.04453      0.450885     0.0951603       0.00000       0.00000       0.00000       0.00000       0.00000       0.00000       0.00000       0.00000
   5  20 3186.2364    3.9561  1.4371  4.8149  0.0000  0.0688   0.1458   0.1794 1000.0000   0.0000   442.0115       1.84885       14.3044       6.13141      -16.2199      -7.92931       0.00000       0.00000       0.00000       0.00000       0.00000       0.00000       0.00000       0.00000       0.00000       0.00000       0.00000       0.00000       18.9866       21.6030       20.7504       15.9999       11.9202       7.91896       3.69500       1.80067      0.581594      0.118527       0.00000       0.00000       0.00000       0.00000       0.00000       0.00000       0.00000       0.00000
   5  23 3596.7441    2.3314  3.4485 11.3738 -0.0091  0.1124   0.0655   0.3038    0.3566   0.0000   409.6125       56.1735     -0.796608       24.1097       5.76732       3.62946      -6.60802     -0.186075       1.23149     -0.434951       0.00000       0.00000       0.00000       0.00000       0.00000       0.00000       0.00000       0.00000       30.6987       40.3544       33.6637       30.5559       18.2686       14.2658       5.79115       3.35332      0.877767      0.239773       0.00000       0.00000       0.00000       0.00000       0.00000       0.00000       0.00000       0.00000
   5  24 3734.4049    2.0586  5.0338 10.6697 -0.0033  0.1278   0.0437   0.3706    0.2681   0.0000   544.5059       112.671       26.0248     0.0366864      -6.34581      -3.88858       4.54329      0.827840      0.208100     -0.190969       0.00000       0.00000       0.00000       0.00000       0.00000       0.00000       0.00000       0.00000       36.7099       42.7453       40.4667       33.1895       22.5533       15.4971       7.82382       3.68921       1.08460      0.230008       0.00000       0.00000       0.00000       0.00000       0.00000       0.00000       0.00000       0.00000
   5  25 3871.5380    1.6807  6.8023 10.5727 -0.0065  0.1668   0.0327   0.4773    0.1522   0.0000   488.1836       55.2510       32.0568       57.8056      -27.9292      -19.0927       8.99284       11.9649      -2.20411     -0.646005       0.00000       0.00000       0.00000       0.00000       0.00000       0.00000       0.00000       0.00000       45.4861       55.2752       48.6840       42.1555       30.3496       19.1193       9.97102       4.33397       1.42317      0.324098       0.00000       0.00000       0.00000       0.00000       0.00000       0.00000       0.00000       0.00000
   6  10 1866.0918    0.3786  0.2800  9.9445 -0.0143  0.0437   0.0318   0.0831    0.0804   0.0000   433.1485       9.39239       19.0658       8.60016       4.96205       1.10878      -2.95977     -0.798708      0.734728    -0.0873471     0.0253241    0.00405218       0.00000       0.00000       0.00000       0.00000       0.00000       0.00000       10.8500       9.47592       11.5657       9.52835       6.19764       3.70112       3.00750       1.74130      0.861487      0.260526     0.0654161     0.0109350       0.00000       0.00000       0.00000       0.00000       0.00000       0.00000
   6  12 2142.4747    0.7896  0.6695 10.0840 -0.0033  0.0420   0.0376   0.0920    0.1336   0.0000   432.2407       6.27829       32.3658       1.14641      -2.14786      -5.81912       1.14325     -0.651449     -0.198018     0.0249920     -0.152137    -0.0223456       0.00000       0.00000       0.00000       0.00000       0.00000       0.00000       10.9142       9.83127       11.5991       10.1942       6.31294       4.18960       2.84938       1.67368      0.762959      0.280862     0.0748040     0.0131480       0.00000       0.00000       0.00000       0.00000       0.00000       0.00000
   6  13 2279.8125    1.0135  0.7140 10.3656 -0.0046  0.0642   0.0507   0.1089    0.1547   0.0000   447.4745       11.0971       3.76896      -4.19702      -2.89409      -3.40105      -1.92249     -0.493198       1.04330     -0.334806    -0.0627903     0.0388484       0.00000       0.00000       0.00000       0.00000       0.00000       0.00000       12.1904       15.7050       16.3487       9.04090       10.9399       5.92907       3.57126       2.63267      0.734484      0.402576      0.150006     0.0248469       0.00000       0.00000       0.00000       0.00000       0.00000       0.00000
   6  14 2415.5865    1.4538  0.8381 11.3047 -0.0020  0.0529   0.0639   0.1124    0.1574   0.0000   442.1631      -9.05110      -5.97955      -3.69773      -10.0989      -6.36950      -2.56235      0.635712     -0.433471     -0.252264    -0.0572114    -0.0101027       0.00000       0.00000       0.00000       0.00000       0.00000       0.00000       11.7225       17.9165       13.0194       13.2160       7.22422       6.50303       2.61955       2.25582      0.611292      0.397390     0.0778976     0.0287954       0.00000       0.00000       0.00000       0.00000       0.00000       0.00000
   6  15 2551.0705    1.7328  0.8467 11.8232 -0.0051  0.0438   0.0805   0.1197    0.1488   0.0000   457.8984      -13.0391      -5.11262      -20.6356       13.2012      -1.63459     0.0579075      -1.84242      -1.91466     -0.250956    -0.0505843     0.0152933       0.00000       0.00000       0.00000       0.00000       0.00000       0.00000       13.4538       15.4740       14.5176       10.8682       7.55122       4.44236       2.69393       1.47122      0.663590      0.239444     0.0778803     0.0148782       0.00000       0.00000       0.00000       0.00000       0.00000       0.00000
   6  16 2687.1611    2.3320  0.8713 11.7459 -0.0070  0.0401   0.0948   0.1004    0.2203   0.0000   432.6108       9.73220       17.3745      -8.23304      -13.0828      0.165684      -2.02260      -1.85035      0.468841    -0.0287355     0.0736484    -0.0217638       0.00000       0.00000       0.00000       0.00000       0.00000       0.00000       9.86224       11.8049       11.1453       8.55311       6.85176       4.43176       2.54647       1.46464      0.585942      0.262903     0.0835150     0.0164260       0.00000       0.00000       0.00000       0.00000       0.00000       0.00000
   6  17 2823.8211    2.9847  0.8947 11.7550 -0.0050  0.0380   0.1183   0.1000    0.3157   0.0000   444.3863       12.4636       18.4165       12.5813       7.65971      -6.22837      -1.55229      -2.75974     -0.455308     -0.437848    0.00498954   -0.00315453       0.00000       0.00000       0.00000       0.00000       0.00000       0.00000       10.7674       11.6408       10.9956       9.27340       6.23180       4.43255       2.46374       1.29830      0.601707      0.239571     0.0595138     0.0131794       0.00000       0.00000       0.00000       0.00000       0.00000       0.00000
   6  18 2960.7810    3.5356  1.0192 11.0849 -0.0044  0.0437   0.1413   0.1179    0.7887   0.0000   425.6657       32.7753      -1.94364       12.9357      -16.8635       2.94718      -3.47472      -1.13054      0.898623     0.0318791     0.0176010    -0.0481128       0.00000       0.00000       0.00000       0.00000       0.00000       0.00000       11.9718       14.6527       13.6107       10.3233       6.86358       4.77804       2.66450       1.26253      0.661787      0.263077     0.0766528     0.0177730       0.00000       0.00000       0.00000       0.00000       0.00000       0.00000
   6  19 3097.4982    3.7702  1.0287 11.7027 -0.0090  0.0462   0.1434   0.1047    0.7806   0.0000   429.6057       19.5382       20.5106       3.92177       1.71556      -1.18476     -0.316925      -1.21038      0.403093      0.183917     -0.224697     0.0199971       0.00000       0.00000       0.00000       0.00000       0.00000       0.00000       12.5107       13.6599       13.3520       11.0517       7.81474       4.57653       3.21139       1.67311      0.809313      0.268957     0.0866949     0.0160985       0.00000       0.00000       0.00000       0.00000       0.00000       0.00000
   6  20 3234.1012    3.5557  1.1427 12.2834 -0.0157  0.0514   0.1422   0.1314    0.7429   0.0000   462.0580       1.01293       1.42057      0.426936      -2.10180      -8.44365       2.99059     -0.566642      -1.87562     -0.803984      0.283327    -0.0104566       0.00000       0.00000       0.00000       0.00000       0.00000       0.00000       13.8397       16.3426       14.1183       12.4109       9.03447       5.80733       3.72858       1.70050      0.879962      0.299447     0.0983930     0.0205708       0.00000       0.00000       0.00000       0.00000       0.00000       0.00000
   6  21 3371.1119    3.2337  1.8356 12.0436 -0.0065  0.0744   0.0963   0.1988    0.4834   0.0000   430.9321       67.9858       11.7376       16.9247      -4.96204      -14.7587      -8.11230      0.722667       1.23030       1.03058      0.154370    -0.0204374       0.00000       0.00000       0.00000       0.00000       0.00000       0.00000       17.6108       20.3598       20.6851       15.9437       12.0803       8.54985       4.83040       2.74615       1.21095      0.528550      0.154505     0.0290673       0.00000       0.00000       0.00000       0.00000       0.00000       0.00000
   6  22 3508.3063    2.7044  2.5662 11.9473 -0.0058  0.0891   0.0738   0.2354    0.2674   0.0000   452.6277       29.8356      -20.8759      -24.7057       22.6019      0.469675      -3.43427       2.17275       1.23867      0.317918     -0.152242    -0.0442338       0.00000       0.00000       0.00000       0.00000       0.00000       0.00000       19.7928       26.2093       23.0380       21.5361       15.0829       11.8018       6.45062       3.94637       1.61891      0.707116      0.183923     0.0435868       0.00000       0.00000       0.00000       0.00000       0.00000       0.00000
   6  24 3784.1732    1.9099  4.8708 11.0204 -0.0027  0.1276   0.0423   0.3447    0.1835   0.0000   462.7688       50.3025      -13.4683       28.5161      -14.3382      -7.03246       7.40471       3.70538      0.929584      -1.17340     -0.201586    -0.0372598       0.00000       0.00000       0.00000       0.00000       0.00000       0.00000       30.1358       36.6930       35.2161       30.2728       23.7974       16.1800       10.0325       5.67244       2.53575      0.990738      0.292979     0.0567899       0.00000       0.00000       0.00000       0.00000       0.00000       0.00000
   6  25 3922.1554    1.6697  6.5365 10.6013 -0.0022  0.1491   0.0319   0.4295    0.1456   0.0000   317.5735       70.0953       38.6197       53.9315       10.5999       10.6400      -6.09829      -6.02275     -0.829054      0.758693      0.280033     0.0136858       0.00000       0.00000       0.00000       0.00000       0.00000       0.00000       37.0641       44.2826       42.8598       35.3231       27.6911       19.4840       11.7984       6.32351       3.00886       1.17296      0.340831     0.0641480       0.00000       0.00000       0.00000       0.00000       0.00000       0.00000
   7  11 2045.8352    0.6218  0.4204 10.2871 -0.0076  0.0313   0.0368   0.0668    0.0836   0.0000   446.4801      -4.87661      -8.88683      -6.38895       4.06718      -2.67035      -1.06453      -1.18639     -0.552413     0.0484129    0.00842435     0.0619158    0.00932103    0.00568832       0.00000       0.00000       0.00000       0.00000       6.65581       7.16042       7.79271       6.31470       5.61696       3.47913       2.47530       1.62429      0.847040      0.418732      0.148007     0.0604687     0.0173876    0.00280713       0.00000       0.00000       0.00000       0.00000
   7  12 2184.5424    0.8683  0.6087 10.4115 -0.0052  0.0368   0.0388   0.0747    0.1164   0.0000   446.0301      -12.0034       5.81106       3.29252      -3.28123     -0.133846      -1.03411    -0.0535702     -0.551755     -0.358631     0.0310623     0.0305348   -0.00578258    0.00243043       0.00000       0.00000       0.00000       0.00000       7.38195       9.12906       8.43215       7.12471       6.31881       3.96515       2.93232       1.63690      0.863234      0.439441      0.164576     0.0577541     0.0193145    0.00345797       0.00000       0.00000       0.00000       0.00000
   7  13 2322.1942    1.2177  0.8525 10.5040 -0.0069  0.0418   0.0462   0.0944    0.1951   0.0000   435.4630       12.1989       10.6257       4.84305       8.19351       5.48542      -1.25365     -0.503462      0.693698      0.225744    -0.0325923     0.0175089     0.0229581   -0.00153249       0.00000       0.00000       0.00000       0.00000       9.86660       10.6923       9.62923       8.11702       7.57219       5.62073       3.72760       2.00523      0.980115      0.451461      0.187263     0.0645872     0.0198069    0.00349633       0.00000       0.00000       0.00000       0.00000
   7  14 2458.1956    1.4755  0.9468 10.7861 -0.0095  0.0550   0.0530   0.0991    0.1905   0.0000   451.9522       3.24947      -12.5675      0.312233      -6.45205       4.48410       1.16473    -0.0245052      -1.05459     -0.226753    -0.0770185     -0.264387    0.00164726    0.00476499       0.00000       0.00000       0.00000       0.00000       11.4868       11.1504       15.2248       10.8851       7.97717       6.76517       4.11549       2.38150       1.33839      0.696296      0.325285      0.121119     0.0266375    0.00390395       0.00000       0.00000       0.00000       0.00000
   7  15 2594.3070    1.9410  0.8863 11.3412 -0.0004  0.0432   0.0719   0.1022    0.1980   0.0000   437.5936       24.0789       14.1543       4.68932       8.33532      -4.22615    -0.0996570       1.09119       1.78489     -0.268857     0.0607804     0.0487078     0.0381912   -0.00392015       0.00000       0.00000       0.00000       0.00000       8.52733       10.9358       10.2603       8.59122       6.69961       5.46181       2.97443       2.02590       1.04903      0.463446      0.204108     0.0855859     0.0208446    0.00442442       0.00000       0.00000       0.00000       0.00000
   7  16 2731.2549    2.5650  0.7441 12.3922 -0.0111  0.0460   0.1113   0.0918    0.1485   0.0000   439.9730       35.0043       17.6599      0.745443       2.89956      -3.80564      -4.74828       2.92022       1.57792      -1.21114      0.157216     0.0350912     0.0140314   -0.00209823       0.00000       0.00000       0.00000       0.00000       10.8033       13.7793       13.1355       9.39108       8.75041       4.93700       3.57498       2.08671      0.984347      0.544210      0.178353     0.0736883     0.0262137    0.00385479       0.00000       0.00000       0.00000       0.00000
   7  17 2868.3561    2.9404  0.9260 12.4499  0.0072  0.0393   0.1095   0.1070    0.1686   0.0000   435.8490       2.73442       7.57314      0.605450      -18.6617      -9.09549      -3.56435      0.785283      0.551703     -0.444675     -0.541022    -0.0351525     0.0123563    0.00413967       0.00000       0.00000       0.00000       0.00000       9.14195       10.7244       10.5210       8.81295       7.04608       4.49584       3.13963       1.77636      0.920715      0.488978      0.190238     0.0657733     0.0195245    0.00343838       0.00000       0.00000       0.00000       0.00000
   7  18 3005.8284    3.5711  0.7696 12.9482 -0.0003  0.0388   0.1449   0.0859    0.1673   0.0000   438.1194       6.41557       2.10089       9.90627       3.44183       5.20571       3.21616      -3.81151      0.313405      0.228068    -0.0879976    -0.0368430     0.0157002   -0.00106622       0.00000       0.00000       0.00000       0.00000       9.72445       11.8204       11.3523       9.22872       6.61165       4.62701       2.77282       1.66452      0.831000      0.412837      0.172767     0.0645440     0.0165964    0.00341876       0.00000       0.00000       0.00000       0.00000
   7  19 3142.9082    3.6203  1.0394 13.0919 -0.0210  0.0485   0.1455   0.1110    0.1948   0.0000   453.2578       40.1141       30.7117       11.8625      -1.66677      0.398176       1.01875      -9.53507      0.318581      0.392574    -0.0948125     -0.111006     0.0265347   -0.00861241       0.00000       0.00000       0.00000       0.00000       11.1126       12.9509       10.9042       9.50726       9.02464       6.62268       4.34011       2.67924       1.17353      0.515651      0.212673     0.0791799     0.0237740    0.00458236       0.00000       0.00000       0.00000       0.00000
   7  20 3280.0380    3.5854  1.3711 12.4454 -0.0066  0.0565   0.1165   0.1147    0.2518   0.0000   440.4805       32.4794       18.6023      -9.59417      -9.91225       6.84671      0.369047     -0.352254      0.888838      -1.81400      0.102724      0.148005    -0.0210822   -0.00654666       0.00000       0.00000       0.00000       0.00000       11.6923       13.2867       13.0900       12.2771       8.47309       7.31733       5.12191       2.58328       1.31589      0.820233      0.318871      0.100081     0.0258781    0.00562685       0.00000       0.00000       0.00000       0.00000
   7  21 3417.6683    3.2014  2.4208 10.8513 -0.0097  0.0644   0.0722   0.1547    0.4883   0.0000   439.3455       33.7392       19.0501       14.7184      -1.04505       21.3221      -8.98316      -3.29591       1.44261     -0.414889     -0.385439    0.00475993   -0.00272992   0.000573863       0.00000       0.00000       0.00000       0.00000       14.2085       17.8065       16.4426       14.2027       11.1848       7.89335       5.17962       3.05056       1.61530      0.772266      0.317300      0.113062     0.0329376    0.00647729       0.00000       0.00000       0.00000       0.00000
   7  22 3555.7347    2.6153  2.8462 11.1987 -0.0056  0.0799   0.0593   0.1908    0.2859   0.0000   440.3961       52.9285       12.7148      -11.6516       9.97486      -3.33126       3.98876       5.19074      0.902001      -1.42084      0.791018    -0.0763959    -0.0218715    -0.0121940       0.00000       0.00000       0.00000       0.00000       17.4540       21.1862       20.2169       17.5624       13.9293       9.78217       6.96818       3.70590       2.19004      0.986892      0.460025      0.139612     0.0431032    0.00788653       0.00000       0.00000       0.00000       0.00000
   7  23 3693.5811    2.1908  4.3797 10.9642 -0.0027  0.1095   0.0414   0.2909    0.1914   0.0000   461.3671       37.2286       8.10662       3.98220       9.56644       1.74136      -5.24882       1.42574      -1.04689      0.373759      0.232543     -0.207407    -0.0459598    0.00945655       0.00000       0.00000       0.00000       0.00000       21.1371       28.5164       25.9701       24.6477       18.5995       14.2929       9.21569       5.85873       2.99617       1.57327      0.617573      0.236139     0.0612550     0.0127176       0.00000       0.00000       0.00000       0.00000
   7  24 3831.9857    1.7455  5.0748 11.0402 -0.0051  0.1291   0.0346   0.3385    0.1319   0.0000   485.0197       24.8789      -52.6974      -26.1407    -0.0760802       11.3782       13.2924      -13.9266    -0.0149963       1.31697      0.474045     -0.101732      0.120935   -0.00337422       0.00000       0.00000       0.00000       0.00000       26.1017       31.6295       30.9624       28.4388       22.1233       16.6711       11.3586       7.12725       3.79510       1.96130      0.789563      0.269980     0.0710438     0.0136121       0.00000       0.00000       0.00000       0.00000
   8  12 2225.1592    0.9931  0.5883 10.6768  0.0004  0.0349   0.0420   0.0717    0.1108   0.0000   442.5036      0.927922       20.2351      -4.43509      -4.39397       5.49650      0.821296      0.634456       2.58762     -0.106806     -0.456282    -0.0867489     0.0491252     0.0206350   -0.00332489   0.000311855       0.00000       0.00000       6.42865       8.26147       8.37943       6.44099       6.34562       3.96021       3.19444       1.84725       1.19013      0.634994      0.293576      0.140303     0.0521313     0.0173800    0.00553106   0.000788435       0.00000       0.00000
   8  13 2362.8841    1.2952  0.9134 10.5074  0.0029  0.0373   0.0450   0.0950    0.1703   0.0000   446.8533       7.00339       13.0531       6.06819      -4.46921       7.95321       2.42442      -2.70312     -0.254315     0.0732319     -0.446237    -0.0201680     0.0497882     0.0313422   -0.00384965   -0.00102970       0.00000       0.00000       6.52632       8.24104       7.99689       7.04142       5.97321       4.58145       3.22731       2.20728       1.20280      0.646892      0.362346      0.144286     0.0565372     0.0199178    0.00499187   0.000905297       0.00000       0.00000
   8  14 2499.4773    1.7433  0.8349 11.0033 -0.0190  0.0352   0.0669   0.0854    0.1997   0.0000   433.0831       26.2002       7.92813      -6.07236       15.6432       2.70049       2.05890      -2.54599      -1.18524      0.474224      0.283693     -0.413869    -0.0432699    0.00110135    0.00222534  -0.000556002       0.00000       0.00000       6.54998       8.03835       7.79785       7.74004       5.40078       4.41940       3.05327       2.09030       1.04339      0.629415      0.329630      0.154122     0.0525273     0.0179251    0.00392730   0.000890890       0.00000       0.00000
   8  15 2636.1752    2.2641  0.8829 11.3885 -0.0084  0.0367   0.0808   0.0913    0.1915   0.0000   426.1245       5.76124       23.3087      0.570797      0.847149       5.46881       6.09424    -0.0975357      0.302329     -0.503731     -0.306245     -0.163370    -0.0617406    0.00113603   -0.00187319    0.00158113       0.00000       0.00000       8.52735       10.8659       10.2929       9.06500       6.63507       4.81203       3.21292       1.90976       1.12543      0.552142      0.301798      0.116820     0.0510575     0.0153922    0.00396563   0.000806183       0.00000       0.00000
   8  16 2773.8562    2.8939  0.8983 11.5082 -0.0030  0.0366   0.0982   0.0900    0.2739   0.0000   440.4747       15.7459       26.3564       13.4393       5.49558      -4.66796      -1.89762       4.23422      -1.11898      0.303733     -0.393087    -0.0332709    -0.0511889     0.0126894    0.00212949   0.000469701       0.00000       0.00000       7.91949       9.09984       8.76993       8.16112       6.38466       4.78613       2.86228       2.05510       1.31411      0.688831      0.303741      0.127337     0.0499159     0.0168463    0.00364373   0.000752367       0.00000       0.00000
   8  17 2911.6236    3.2779  0.9682 12.4299 -0.0094  0.0488   0.1113   0.1000    0.1888   0.0000   447.7272       27.3529      -9.93438       4.76680      -1.36665      -5.06985      -9.43206     -0.932858     -0.939046     -0.328381    -0.0262746  -0.000648061   -0.00177443   -0.00497197   -0.00810711   8.48195e-05       0.00000       0.00000       7.35842       12.3932       8.50738       11.0048       5.99210       7.15280       3.54829       3.30741       1.14258       1.02866      0.306381      0.234887     0.0517229     0.0306208    0.00438318    0.00174556       0.00000       0.00000
   8  18 3049.2895    3.7116  0.9319 12.9707 -0.0036  0.0425   0.1239   0.0967    0.1693   0.0000   423.7338       1.77017      0.685802      -1.84666      -2.10359       1.97785      -1.08519     -0.545125      0.275433     -0.600090     0.0575534     0.0118615     0.0672836     0.0271137    0.00700027   -0.00116395       0.00000       0.00000       7.17432       9.74916       8.81166       8.12350       6.67051       5.01916       3.40241       2.30009       1.33565      0.734623      0.363494      0.154335     0.0599001     0.0213680    0.00559502    0.00112864       0.00000       0.00000
   8  19 3186.8194    3.9107  1.0489 13.0861  0.0011  0.0458   0.1310   0.1102    0.1856   0.0000   446.0694       36.5059       4.82242       4.31724      -6.99432       2.85894      -2.02459       3.89509      -1.06153      -1.03570      0.704938     -0.186129    -0.0546980    -0.0100825   0.000518082   0.000212347       0.00000       0.00000       9.39475       12.0152       10.9648       10.3308       8.18059       5.33382       4.05007       2.39580       1.55596      0.801563      0.426692      0.168469     0.0682303     0.0183878    0.00584483    0.00107977       0.00000       0.00000
   8  20 3324.5510    3.2769  1.3722 13.2184 -0.0038  0.0544   0.1056   0.1303    0.1374   0.0000   426.4899       25.8947      0.841571       2.88865       10.2733     -0.740754       2.00946      -3.11687       1.35778      0.453245     -0.184759     -0.347596    -0.0273676    -0.0129281   0.000367512   0.000644850       0.00000       0.00000       10.3639       13.0257       12.6929       10.9897       9.25365       7.18048       4.74528       3.32542       1.82259       1.01876      0.521409      0.217607     0.0806045     0.0294988    0.00717591    0.00131528       0.00000       0.00000
   8  21 3462.7301    2.7596  2.1679 12.3111 -0.0034  0.0657   0.0682   0.1637    0.1300   0.0000   436.8074       73.1921      -3.73234       10.2081       6.44100       16.0048       6.90804      -1.40991      0.133176      0.562297     -0.423599     0.0616385    -0.0283952    -0.0423509    0.00141133   0.000715737       0.00000       0.00000       12.9614       15.7859       15.2715       14.4755       11.0988       8.41327       5.82292       3.93195       2.19830       1.30460      0.608842      0.289418     0.0988693     0.0334912    0.00806521    0.00159693       0.00000       0.00000
   8  22 3601.0670    2.4097  3.5217 11.4218 -0.0000  0.0808   0.0443   0.2136    0.1296   0.0000   423.0226       73.1738       20.9212       5.13330      -6.57059      -4.90006       5.97468      -4.91247      -3.97319      -1.91291      0.919552      0.474481     -0.291828    -0.0301197  -0.000168814  -0.000414142       0.00000       0.00000       15.5131       18.9180       18.6875       17.0355       14.0464       10.5369       7.36199       4.98396       2.91854       1.63553      0.811579      0.350995      0.132667     0.0441196     0.0111218    0.00195955       0.00000       0.00000
   8  23 3739.7963    2.0009  4.3121 11.1676 -0.0039  0.1036   0.0360   0.2587    0.1345   0.0000   447.2486       5.90481       5.18251       23.8637       16.5958      -35.6854       12.5859     -0.249079      -1.93216     -0.582551     -0.452808     -0.678378      0.247122  -0.000389232   -0.00466070  -0.000264978       0.00000       0.00000       18.8661       24.4548       22.8445       22.1004       17.2978       13.3625       9.30667       6.09374       3.64099       2.09330      0.950086      0.456187      0.166076     0.0549871     0.0140346    0.00274602       0.00000       0.00000
   8  24 3878.4781    1.7100  5.6166 11.0527 -0.0010  0.1250   0.0295   0.3330    0.0999   0.0000   391.5918       59.6744       97.2951       6.22737      -1.07796       12.6677      -6.88276      -2.97002       1.01040      -2.63178     -0.891397      0.144451     -0.356529     0.0229686     0.0223697    0.00135324       0.00000       0.00000       22.5482       28.2049       28.9911       25.2091       21.4399       16.7708       11.7517       7.90236       4.73452       2.66026       1.29427      0.593070      0.227852     0.0754767     0.0186189    0.00307821       0.00000       0.00000
   8  25 4017.6404    1.3856  7.6405 10.6303  0.0022  0.1536   0.0224   0.4389    0.0865   0.0000   435.8567       76.9038       55.7824      -27.3264      -23.3327       3.05032       23.2825      -8.69099      -7.88534     0.0807164       1.01272     -0.778390     -0.116837     0.0668113  -0.000303956   0.000596989       0.00000       0.00000       28.5246       33.8791       35.3671       31.8596       26.3026       20.8538       14.9063       9.75579       6.07252       3.35133       1.65542      0.737919      0.292414     0.0911505     0.0221688    0.00366256       0.00000       0.00000
   8  26 4157.0771    1.1797 10.0905 10.4322 -0.0020  0.1972   0.0194   0.5597    0.0757   0.0000   419.1141      -40.4844       20.2652       46.5374       17.8496      -22.0214      -5.17229       3.94301       3.53610      -6.43490      -3.42254      0.111803      0.668335     0.0702899    -0.0367303   -0.00546960       0.00000       0.00000       35.9847       44.1283       45.5104       39.0176       34.7863       26.4250       19.2788       12.7891       7.75050       4.23146       2.19651      0.944099      0.370292      0.119233     0.0302338    0.00469224       0.00000       0.00000
   9  11 2125.0933    0.7480  0.6558 10.0583  0.0012  0.0464   0.0283   0.0698    0.1316   0.0000   437.9595     -0.981807       10.3638      -5.58015     -0.129244      -9.55847     -0.121661       1.68474       1.31318      -1.47969      0.253123     -0.225569     -0.135577   -0.00792196    0.00314421   -0.00940432    0.00107212   0.000170325       9.01878       13.3289       12.2455       11.6109       7.98896       6.17571       3.46362       2.54131       1.38925      0.907749      0.445023      0.257524      0.100795     0.0475143     0.0154602    0.00555887    0.00113220   0.000315575
   9  13 2402.3672    1.4973  0.9093 10.6981 -0.0061  0.0481   0.0508   0.0845    0.1618   0.0000   429.5564       11.4248       22.9591     -0.370864       5.78826      -3.23733      0.653511     -0.588965      -1.41902      -1.58703    -0.0111132     0.0901804      0.123274    -0.0451810    -0.0168758   -0.00349681  -0.000643705   0.000173383       12.4376       15.6101       15.4078       13.6538       10.0423       7.14019       4.56755       2.89343       1.60802      0.866416      0.457011      0.230522      0.102905     0.0387864     0.0137963    0.00410083   0.000967701   0.000186095
   9  14 2539.6635    1.9597  0.9121 10.6944  0.0001  0.0336   0.0626   0.0809    0.2176   0.0000   436.0740       18.3567      0.908832      0.390997       7.69179      -4.42230       1.28280      -1.91721      -1.98618     -0.303049    0.00494761      0.377675    -0.0232759   -0.00523079    0.00750456    0.00177849   -0.00119653  -8.80509e-05       5.70944       7.41373       7.01798       6.42488       5.45681       4.47229       3.06808       2.24866       1.34179      0.806420      0.424011      0.219862     0.0949410     0.0399016     0.0141096    0.00481399    0.00107988   0.000200668
   9  15 2677.0285    2.3312  1.1934 10.5238 -0.0046  0.0380   0.0672   0.1032    0.4211   0.0000   452.8061       27.8136       5.84046      -12.4381       1.06811       3.72630      -6.27001       2.66818      0.717070      -2.01080    -0.0804909      0.126876     -0.131367    -0.0178416   -0.00271990   -0.00649892    0.00105615   0.000100915       7.02699       8.31919       7.90956       7.18709       6.57840       5.24213       3.81609       2.49203       1.69759      0.994992      0.508899      0.236953      0.102910     0.0420713     0.0162298    0.00480376    0.00123925   0.000200115
   9  16 2815.2372    2.9344  0.9089 11.8368 -0.0064  0.0390   0.0965   0.0818    0.2108   0.0000   427.0000       23.3541       19.7396      -5.16504      -4.67376       2.88217      -1.70681      -1.95558      -1.22401     -0.542770      0.411394    -0.0403752    -0.0852451    -0.0455871   -0.00419639    0.00167844   0.000826032  -0.000292866       7.49756       9.40659       8.93921       7.66661       6.37212       5.65924       4.00135       2.69313       1.60012      0.922495      0.431166      0.226184     0.0907272     0.0444845     0.0152224    0.00494422    0.00110397   0.000222797
   9  17 2953.6823    3.6124  0.8925 12.2238  0.0000  0.0363   0.1198   0.0768    0.1976   0.0000   432.5197       15.6909       6.43156       14.3657      -8.39376      0.613810       1.36569      -3.08385      0.201397     -0.649120     -0.973473     -0.158101      0.162423    -0.0336235   -0.00457962    0.00112628  -0.000890473  -0.000408048       6.16622       7.40002       7.66752       6.95297       5.82407       4.74452       3.07523       2.25308       1.51726      0.869559      0.511043      0.240371      0.107655     0.0418207     0.0165910    0.00484348    0.00110655   0.000202108
   9  18 3091.6873    3.9527  0.9986 12.4109 -0.0065  0.0364   0.1194   0.0886    0.2098   0.0000   430.3158       35.3475       26.0457      -5.11831      -5.45856      0.145454      -5.03340       2.85551      -1.12963      -1.14525      0.316786    -0.0484992    -0.0524219    -0.0217024   -0.00731946    0.00286276   -0.00132545  -0.000202760       5.54236       7.61482       7.26602       6.34512       6.04776       4.52879       3.52676       2.48815       1.44461      0.943012      0.455140      0.254556      0.105725     0.0485622     0.0153699    0.00570905    0.00143356   0.000229033
   9  19 3229.6251    3.6876  1.3348 12.8853 -0.0090  0.0468   0.1073   0.1140    0.1482   0.0000   433.9552       31.4853       6.61419       5.67347      -8.29803       3.67333      -8.53933       1.09346    -0.0637395      -3.30014     -0.158490     -0.358714     -0.181084    -0.0362349     0.0199404   -0.00390801   -0.00294899  -0.000105453       7.97660       10.0847       9.43990       8.84817       7.41950       6.05691       4.64027       3.18406       1.89751       1.13698      0.597750      0.294373      0.144094     0.0549887     0.0197529    0.00617554    0.00152700   0.000275294
   9  20 3367.9659    3.2517  1.7522 12.6919  0.0058  0.0570   0.0856   0.1354    0.1204   0.0000   439.1786       44.9041       13.7447      -9.58436       9.94775      -6.15508       10.2603      -1.31408       2.15129       1.47154     -0.806289     -0.338071      0.323698     0.0304208   -0.00131759    0.00560555  -3.34247e-05  -0.000970977       9.49147       12.5650       11.9070       11.2134       9.25588       7.52755       5.66472       3.71209       2.44957       1.34670      0.802125      0.336024      0.192298     0.0667850     0.0278563    0.00774015    0.00198214   0.000359496
   9  21 3506.3879    2.6274  2.3404 12.4268 -0.0069  0.0702   0.0602   0.1639    0.0891   0.0000   452.3480       14.2042       10.8504       8.43165       2.88499      -5.67401      -4.93934       2.01606       1.27392       1.44364      -1.12602      -1.47230      0.137437      0.279963     0.0356365    -0.0104440   -0.00282290  -0.000146695       11.2096       13.9846       13.8440       12.8399       11.2063       8.93922       6.76179       4.63975       2.98325       1.81638       1.01284      0.469378      0.239901     0.0916590     0.0333855     0.0102071    0.00249485   0.000417867
   9  23 3784.4679    1.8131  4.8373 11.4736 -0.0022  0.1014   0.0325   0.2799    0.0766   0.0000   411.3274       57.6403       29.3408      -33.6570      -6.67811      -2.01969      0.483234      -19.8029      -2.48693     -0.111946      -1.16100     -0.313707      0.489438      0.295211   -0.00568471    -0.0170133    0.00155145  -0.000126073       17.4596       21.6195       21.9834       19.7011       17.0953       13.6301       10.5740       7.19465       4.60477       2.77085       1.57612      0.750983      0.377737      0.147907     0.0531187     0.0154991    0.00373710   0.000578565
   9  24 3923.8791    1.4901  6.2350 11.0064 -0.0011  0.1284   0.0250   0.3389    0.0774   0.0000   452.1834       44.3481      -4.51102      -1.28146       13.9072      -14.8496      -1.33352       5.31399       5.43178      -7.72067     -0.169848       2.12070     -0.119144     -0.211672    -0.0764541     0.0445113    0.00284989   8.31887e-05       21.2689       25.6057       27.4939       24.6807       21.2110       17.2471       12.6342       8.80992       5.95250       3.59123       2.04822       1.01968      0.480828      0.193849     0.0706761     0.0203194    0.00467054   0.000720928
   9  27 4342.9474    0.8686 11.6219 10.3456 -0.0071  0.2470   0.0170   0.6799    0.0634   0.0000   460.8083       59.8158       47.4863      -33.7466      -43.4286      -18.5249       40.5606      -15.0438      -7.18824       7.10610      -1.62831      -2.53430       2.04439     -0.816186     -0.299404     0.0266637     0.0187015  -0.000463237       40.2697       49.5099       52.0143       47.6260       40.9577       34.0249       25.7457       17.7560       11.9930       7.54719       4.16703       2.13899      0.998289      0.420843      0.144437     0.0414101    0.00925506    0.00144877
  10  10 2021.4993    0.6507  0.4694  9.9870 -0.0022  0.0262   0.0278   0.0563    0.0928   0.0000   442.2070      -1.84667       17.8229      0.309151       2.64546      0.311671      0.365330       1.91269      0.953197     -0.768929     -0.739343     -0.274733     -0.186872     0.0327583     0.0174555    0.00777434   -0.00350625  -0.000492878       4.26214       4.72002       5.10582       4.41697       3.87423       3.41078       2.71754       1.99381       1.28198      0.771701      0.462809      0.235193      0.122500     0.0617085     0.0259983    0.00975501    0.00332338   0.000936550
  10  11 2162.9091    0.8914  0.7023  9.8270  0.0010  0.0344   0.0321   0.0715    0.2352   0.0000   434.2990       14.9245       12.1364      -7.57571      -3.20313       7.37252       4.90319     -0.769355      -2.14754      -1.46809       1.39988      0.147199     -0.194295     -0.250978      0.103619     0.0124061   -0.00890741   -0.00118834       4.79567       6.08753       6.26112       5.95552       4.95089       3.85342       3.52678       2.09658       1.51342      0.989453      0.615813      0.304679      0.153715     0.0870963     0.0371703     0.0130610    0.00441680    0.00103563
  10  12 2302.7571    1.1846  1.0877  9.7865 -0.0019  0.0384   0.0359   0.0959    0.4475   0.0000   442.0848       4.58083       11.4100      -4.76212       4.96578      -6.01403    -0.0268286     -0.803893      -1.41507      -1.01692      0.378080     -0.157704     -0.129567    -0.0209914    -0.0302704   -0.00410896   0.000959416  -0.000607066       5.70767       7.26189       7.26580       6.77703       5.91886       5.05113       3.34309       2.62037       1.67356       1.18137      0.658897      0.371531      0.180157     0.0819866     0.0355961     0.0141918    0.00464565    0.00151526
  10  13 2440.7138    1.5049  0.8856 10.9994 -0.0047  0.0320   0.0493   0.0924    0.1745   0.0000   436.1365       17.8993       17.0404       9.56054       2.95853      -10.4700       2.04530      -2.51052      0.164302      -1.13472     0.0111616     -0.178026     0.0158997      0.201205   -0.00256529    -0.0135508   -0.00127511   0.000370410       5.29642       6.23436       6.66204       6.39904       5.16508       4.11362       3.01649       2.30222       1.47941      0.899246      0.528395      0.307478      0.158991     0.0777794     0.0311481     0.0118956    0.00390790    0.00110746
  10  14 2578.7040    1.9951  0.9639 11.3894 -0.0032  0.0351   0.0613   0.0882    0.1651   0.0000   443.5044       7.73120       10.5261       5.22993      -1.78249       10.9914       4.01834      -1.94840      0.199509     0.0624028     -0.313645      0.113452    -0.0955642   0.000612429    0.00138227     0.0171517    0.00420720   -0.00263090       5.20227       6.65755       6.25555       6.13890       5.55965       4.70666       3.44894       2.55349       1.72151       1.12757      0.647016      0.375716      0.175040     0.0838991     0.0339737     0.0133569    0.00447833    0.00133494
  10  15 2717.0710    2.4938  1.0031 11.6972 -0.0115  0.0363   0.0783   0.0846    0.1883   0.0000   442.4152       5.62516       4.71961      -1.21041      0.435072     -0.622512       4.11454      -8.71285       2.41675      -2.79831       1.09402     0.0405904     -0.315242   -0.00853071    -0.0268722     0.0143068    0.00328948   0.000620837       6.52249       7.98279       7.79817       7.61683       6.36507       5.04578       3.60056       2.65275       1.72823       1.12110      0.658705      0.351340      0.166040     0.0804393     0.0311832     0.0122613    0.00398263    0.00109891
  10  16 2855.7708    3.1144  0.8925 12.0945 -0.0108  0.0339   0.1004   0.0783    0.1972   0.0000   438.8814       18.1209       9.59692      -1.81951     -0.717947      -7.56093       2.50573      -2.57603      -2.00190      0.535384       1.06434     -0.416156     -0.133176    -0.0378503  -0.000786710     0.0242179   -0.00673801  -0.000631677       5.70355       7.16352       7.01857       7.31563       5.58604       4.50065       3.22317       2.35891       1.63354      0.909127      0.564053      0.325116      0.175542     0.0726007     0.0309870     0.0115173    0.00416063   0.000977805
  10  17 2994.6991    3.7590  0.8579 12.2325 -0.0042  0.0306   0.1207   0.0748    0.2132   0.0000   443.5444       13.9306       9.96670     0.0492329       3.27051      -2.03459     -0.708459      -3.84712       1.36140     -0.935193      0.191079    -0.0808733      0.331399    -0.0808254    -0.0586165     0.0282113   -0.00407595   -0.00137546       4.62955       5.85917       5.56160       5.48914       5.05083       3.75351       3.02937       2.08146       1.44066      0.965907      0.529058      0.314252      0.150695     0.0702285     0.0295272     0.0117279    0.00337714    0.00111962
  10  18 3133.0630    4.0143  1.0545 11.9672  0.0017  0.0357   0.1143   0.0815    0.2911   0.0000   442.7378       23.5817       11.0491       14.2536       3.01593       5.24845       3.24999      -2.94822      0.731610      -1.45110     -0.711222     -0.451692     0.0609719     0.0242486    -0.0221540    -0.0245178    0.00349878    0.00235272       5.54231       6.72357       7.05371       6.17150       5.81031       4.54117       3.53757       2.53911       1.63026       1.09990      0.645250      0.338560      0.170049     0.0820766     0.0351199     0.0133127    0.00451139    0.00143376
  10  19 3271.4874    3.6618  1.4952 11.8619 -0.0022  0.0410   0.0882   0.1069    0.2175   0.0000   432.3173       30.9917       3.95591       5.28191      -9.61093      -7.89587       6.39818      -2.34092      -1.22542      -1.70344     -0.286069     -0.177515      0.236103    -0.0368036    -0.0652240    -0.0190171    0.00673637    0.00185283       6.02026       7.70012       7.50245       7.35004       6.33905       5.20470       3.95122       2.95559       1.90976       1.24520      0.711457      0.401202      0.204811     0.0945718     0.0403549     0.0155234    0.00507788    0.00158463
  10  20 3410.3549    3.1789  2.0092 12.1917 -0.0049  0.0542   0.0716   0.1291    0.1209   0.0000   437.1573       28.6517       13.8150       30.8559       5.04941      -10.6443       1.52529      -9.50183      -3.83834     -0.981397      0.271830      -1.37477     0.0323228   -0.00300074     0.0679969    -0.0385828   -0.00203431    0.00130138       7.83815       10.3994       10.3077       9.30420       8.78406       6.72151       5.57367       4.00031       2.54981       1.77225      0.947299      0.553886      0.272245      0.125201     0.0576506     0.0214433    0.00687891    0.00222014
  10  21 3549.3668    2.5219  2.7544 12.1660 -0.0038  0.0652   0.0513   0.1736    0.0829   0.0000   434.7149      -2.24329       27.6458       27.7670       16.4163      -3.82346       1.93633      -3.66813      -5.45480      -3.69179     0.0209871      0.261418    -0.0672571     0.0631622     0.0332455     0.0164929    -0.0100477   -0.00714293       9.74085       12.3445       12.4823       12.0177       10.3999       8.54386       6.46100       4.83720       3.11342       2.13384       1.23214      0.686052      0.327807      0.171390     0.0682424     0.0278796    0.00878109    0.00275524
  10  22 3688.6095    2.0661  4.2855 11.6004 -0.0035  0.0898   0.0361   0.2294    0.0737   0.0000   444.1082       29.9061       45.7426     -0.212459     -0.761498      -16.0107       14.3595       1.45260      -5.35259     -0.676805       2.42697     -0.255161     -0.318985     -0.300722     -0.136679     0.0525165    0.00396208   -0.00547423       13.8417       18.0322       17.2632       15.9314       14.4671       12.0688       9.59711       6.94690       4.61376       2.88641       1.71743      0.909879      0.476617      0.220402     0.0967264     0.0364440     0.0120695    0.00357435
  10  23 3828.0326    1.6947  5.3929 11.4392 -0.0035  0.1067   0.0294   0.2993    0.0663   0.0000   466.0301       70.6624       25.3807       11.8570       9.90490      -7.69958      -28.2311      -12.5051       2.77038      -3.88225      -1.74417     -0.264316     0.0230222    -0.0572664     -0.278180     0.0664824     0.0222980   -0.00290007       16.3124       20.0973       19.9579       19.4469       17.3691       13.9868       11.0527       8.09753       5.64747       3.52710       2.20643       1.19405      0.667715      0.284537      0.131023     0.0456227     0.0156275    0.00429244
  10  25 4108.0298    1.1880  8.4562 10.6248 -0.0019  0.1551   0.0188   0.4380    0.0664   0.0000   447.2216       22.0890       33.2632       23.6996       19.4757      -43.4025      -16.0213      -5.60836       1.19611      -7.89471    -0.0862426       2.69536      0.431215     -0.359571      0.131514    -0.0292507     0.0356551    0.00703044       22.7285       29.3425       29.9796       28.2564       25.1220       20.8161       15.6541       11.8878       7.83211       5.45017       3.16906       1.76658      0.957246      0.410588      0.195634     0.0716240     0.0234969    0.00692953
  11   9 1915.4089    0.4859  0.3335 10.0547 -0.0054  0.0255   0.0252   0.0518    0.0589   0.0000   432.4375     -0.309825       16.0939       3.38921      0.548127       3.20027       3.04744     -0.576954      -1.40105      -1.16684     -0.654320    -0.0163414      0.160945     0.0842760     0.0268227    -0.0182591   -0.00193456  -0.000160158       3.97300       4.22752       4.08054       4.56059       4.12976       3.12549       2.52558       2.12270       1.59442      0.855473      0.499011      0.300503      0.204922      0.108300     0.0462206     0.0181624    0.00631331    0.00209142
  11  10 2057.9321    0.6576  0.5930  9.9971 -0.0084  0.0273   0.0259   0.0664    0.0885   0.0000   430.3027      -7.41213       20.4194      0.678040      -2.78174    -0.0783185       3.34600     0.0601549     -0.457033     -0.456756       1.04122     0.0306794     -0.171202      0.238389     0.0408611    -0.0182217   -0.00860632    0.00422856       3.94826       5.02311       4.75710       4.55745       4.12103       3.43951       2.84822       2.22453       1.45696       1.01601      0.590959      0.336929      0.199639     0.0957636     0.0496522     0.0193434    0.00869085    0.00278133
  11  11 2199.8161    0.9279  0.7351 10.1131 -0.0013  0.0310   0.0304   0.0724    0.1543   0.0000   437.7741     -0.661424       17.5061       3.87128      -7.02976      -1.56276      -2.65671       1.37150     0.0192115     -0.183666    -0.0894454     -0.213227     -0.275641    -0.0514103   -0.00220107    -0.0282947   -0.00701946   -0.00215997       4.03253       5.41712       5.40799       5.39017       4.29004       3.93970       3.06434       2.35312       1.49957       1.14902      0.612399      0.392157      0.210630      0.103604     0.0524401     0.0223478     0.0101208    0.00343246
  11  12 2340.0401    1.2342  0.7123 10.8669 -0.0194  0.0315   0.0460   0.0687    0.2150   0.0000   438.5385       8.81280       12.7573       4.86616      -12.4625       1.04820       3.32191       3.27569      -1.23311      0.405797      0.180481      0.513576     0.0640492    0.00688602    -0.0343427     0.0329140   -0.00655271   0.000581990       4.56523       5.70210       5.45649       5.51824       4.97392       4.06485       3.11452       2.32745       1.63981       1.09413      0.672316      0.428914      0.221027      0.107255     0.0563290     0.0208683    0.00882072    0.00327532
  11  13 2478.5686    1.5935  0.9691 10.9835 -0.0046  0.0343   0.0482   0.0841    0.2791   0.0000   440.0656       7.17467       11.5984       5.64993      -2.22124      -1.54870       4.04465     0.0369035      -1.17685      0.529220       1.78311      0.125545     -0.288437     -0.149233    -0.0575499    -0.0220316    -0.0148215    0.00422559       4.66939       5.54178       5.98370       5.76614       4.90131       4.12808       3.37183       2.52078       1.76045       1.19679      0.708047      0.426130      0.249923      0.129663     0.0605659     0.0278393     0.0115714    0.00404513
  11  14 2616.9375    2.0296  1.0681 11.5755 -0.0003  0.0350   0.0590   0.0865    0.1980   0.0000   441.2489       3.63891       8.30931       12.9177     -0.876599       4.71015       2.91453      -1.77902       1.86076     -0.829025     -0.364689     -0.351166     -0.567111     0.0692703    -0.0755618   0.000376059  -0.000614162   -0.00197692       4.98602       6.17896       6.29815       6.19899       5.63294       4.61284       3.50418       2.64902       1.91636       1.28364      0.833224      0.494359      0.275812      0.142024     0.0656707     0.0294760     0.0109418    0.00425662
  11  15 2756.2586    2.6224  0.9223 12.1543 -0.0031  0.0325   0.0799   0.0828    0.1478   0.0000   441.0223       11.6105       3.70193       7.58343       6.04233      -2.55021       1.23876      -1.78694       1.02661      0.521972     -0.358241   -0.00371238     0.0245808     -0.208909     0.0144512   -0.00767307    0.00939414  -0.000517989       4.67093       5.49586       5.30260       5.51136       5.08430       4.23857       3.18495       2.32848       1.62256       1.19074      0.802956      0.467752      0.247389      0.138846     0.0544557     0.0302917    0.00963801    0.00364521
  11  16 2895.4548    3.1402  0.9360 12.4249 -0.0065  0.0316   0.0915   0.0800    0.1563   0.0000   436.8376       15.8935       18.7105       14.4517    -0.0347782       1.22362      -1.28627      0.388887      0.533383      0.953419      -1.19001     -0.524794    -0.0117888     0.0542303   -0.00638211     0.0349273     0.0152588   -0.00335994       4.45310       5.38596       5.70809       5.19579       5.03357       3.86141       3.14935       2.37149       1.73598       1.09343      0.675802      0.407347      0.232297      0.121923     0.0556396     0.0241123    0.00958781    0.00353346
  11  17 3034.6416    3.9594  0.9805 12.2045  0.0011  0.0338   0.1106   0.0745    0.2249   0.0000   438.9542       9.01990       23.6075      -4.54000      -5.43835       9.26182     -0.885303      -4.49495      -1.99905      0.355111     -0.545427     -0.904323     0.0268446    -0.0659610     0.0489454     0.0234606   -0.00809173   -0.00186657       4.64289       6.03787       6.01927       5.60252       4.97853       4.50495       3.20308       2.64245       1.67921       1.19656      0.757326      0.457823      0.232317      0.113749     0.0632141     0.0238751     0.0103677    0.00375837
  11  18 3173.6662    3.7487  1.0544 12.8830 -0.0051  0.0387   0.1041   0.0828    0.1510   0.0000   428.8552       19.5573       3.33279       9.63146      -4.43621       1.02646     -0.539732     -0.435638       3.10946      -2.20332     -0.663083    -0.0788258    -0.0851306    -0.0114969     -0.115104    0.00460060   -0.00158741    0.00106612       4.76540       6.93806       6.06001       6.79386       5.21382       5.03221       3.63485       2.88707       2.02118       1.32262      0.836371      0.466078      0.277898      0.132073     0.0685196     0.0277616     0.0120634    0.00405749
  11  19 3312.6030    3.4805  1.6039 11.9165 -0.0025  0.0436   0.0777   0.0974    0.1632   0.0000   432.1208       15.6533       21.3141       5.91955      -5.16481     -0.379473      -2.20453      -6.30791      -2.83397      -3.21697      -1.10403       1.00087     -0.109359    -0.0708689     0.0196146    -0.0211769     0.0155303   -0.00371794       6.88350       8.03946       8.15757       7.86595       7.49595       6.13398       4.27643       3.23801       2.25094       1.63768       1.05675      0.653351      0.324502      0.165353     0.0792182     0.0316096     0.0124569    0.00485306
  11  20 3451.8112    2.9708  2.5003 11.7190  0.0056  0.0566   0.0560   0.1301    0.1144   0.0000   443.5608       23.4144       8.78381      -4.28466      -4.95268       15.3020      -2.56689      -3.00930      0.991222     0.0104616       1.40504     -0.587056   -0.00351957     -0.314151     0.0288324   -0.00297879   -0.00376770   -0.00733464       7.79978       9.62447       9.61566       9.56519       8.92249       7.11596       5.65122       4.36344       2.98476       2.15129       1.24995      0.800758      0.443214      0.234488      0.107068     0.0460767     0.0185223    0.00646902
  11  21 3591.2456    2.4330  3.2523 11.6150 -0.0008  0.0651   0.0430   0.1706    0.0874   0.0000   454.2181       30.7015       14.6295       3.22101       15.2305       1.63016      -11.9480      -10.5197       1.13648      -1.85375      -3.13201       1.32454     -0.201575     0.0314906      0.105222     -0.123987     0.0345474    -0.0107474       9.10469       11.0272       11.0927       11.1570       10.1042       8.26720       6.66969       4.98895       3.54567       2.37471       1.53331      0.913458      0.494165      0.266431      0.120745     0.0563484     0.0204707    0.00760332
  11  22 3731.0251    1.9992  4.6220 11.3334 -0.0018  0.0844   0.0317   0.2211    0.0744   0.0000   457.4978       30.8766      -20.3045   -0.00654207       6.92861      -9.99714      0.266652      -4.99885      -5.47131      -1.09461      0.911405    -0.0557312     -0.576199     -0.601353     0.0380457      0.209758    0.00107488    -0.0147180       11.9361       14.9530       14.9811       14.1987       13.2466       10.9102       8.95671       6.73738       4.86924       3.17544       1.99269       1.17339      0.678412      0.336729      0.168973     0.0694772     0.0281346    0.00991573
  11  23 3870.8541    1.6633  5.9093 11.1178  0.0021  0.1087   0.0259   0.2860    0.0708   0.0000   444.1334       23.6212       59.3791       6.84055       16.3847      -11.3732      -8.81269      -7.43896       8.83821      -7.82684      -7.99207      0.521434       1.30892      0.350748    0.00670602    -0.0894384     0.0112092   0.000384588       14.2570       19.7806       18.4992       19.0708       16.1215       14.6376       11.1103       8.81112       6.07222       4.12803       2.63125       1.56975      0.841713      0.443636      0.217280     0.0949105     0.0354435     0.0132353
  11  24 4010.9972    1.3783  7.2483 10.7319 -0.0039  0.1278   0.0209   0.3397    0.0734   0.0000   426.1549       6.13237       13.5309      -12.5901      -24.5232       10.3698       9.49306      -13.3600       7.19322       7.82470      -3.69884      -4.06767       1.49452     -0.269656      0.437414      0.101666     0.0357970    0.00287572       16.6694       22.3273       22.9462       22.0530       19.9857       16.1024       13.6562       9.55587       7.16696       4.76955       3.05659       1.88016      0.996142      0.545929      0.255195      0.117343     0.0442871     0.0166455
  11  25 4151.6006    1.1449  9.3544 10.6067 -0.0077  0.1594   0.0179   0.4540    0.0610   0.0000   433.3580       76.1849       12.3910      -21.5589       13.2905       1.04188       29.6244       25.0971       13.5460      -12.2911      -2.32436     0.0641847      0.874707      -1.15872     -0.341302      0.227815      0.152117    -0.0432469       22.2954       27.3159       27.9431       27.7778       24.2361       21.4436       16.9287       12.9849       9.13905       6.33330       3.92220       2.38746       1.31988      0.677325      0.338199      0.143430     0.0585426     0.0207423
  11  28 4573.4229    0.6195 14.9612 10.2805 -0.0203  0.3463   0.0136   0.9146    0.0487   0.0000   422.4031       6.93306       3.57592       46.3382       100.419      -55.1396      -24.4133       41.5498       5.15649       7.42332       14.6107      -14.8287       3.83900      0.656234      -1.21831     -0.502623      0.500068   -0.00308671       45.9265       57.5866       60.8584       57.9218       52.9550       45.4146       37.2027       28.7240       20.6306       14.2905       9.40304       5.67573       3.33475       1.75925      0.854772      0.389070      0.141920     0.0514718
  12   9 1949.9403    0.5139  0.3787 10.0101  0.0000  0.0276   0.0237   0.0516    0.0606   0.0000   438.5390       3.63066       10.8983       1.53990       3.01809       2.93258      -1.58154      -3.74489      0.457022      0.235364      0.210914      0.176058      0.244435     -0.248980    -0.0109607    -0.0219097     0.0156176   -0.00545907       5.00836       5.88380       5.59626       5.35428       5.19107       4.48852       3.31326       2.23821       1.48807       1.18607      0.880503      0.539775      0.302258      0.151228     0.0645816     0.0269720     0.0119045    0.00505295
  12  10 2093.6766    0.7487  0.4906 10.0808 -0.0051  0.0234   0.0277   0.0505    0.0801   0.0000   441.0158      -3.01921       8.14637      -2.07673      -5.06416       2.62200       3.53016      0.146946      -1.68787     -0.711648     -0.222725     0.0846772     0.0858302     0.0778920     0.0824196   -0.00353363     0.0164929    0.00685563       3.07510       3.95730       4.13973       3.96777       3.29420       3.04478       2.38676       1.74358       1.33883      0.865438      0.562130      0.364327      0.206168      0.108725     0.0604024     0.0296939     0.0132422    0.00540992
  12  11 2235.8556    0.9712  0.7167 10.4604 -0.0003  0.0284   0.0326   0.0668    0.1053   0.0000   436.3499      -2.95922       5.85153      -3.66830      -2.14057      -1.92172       2.41578      -2.15045      -1.71129     0.0652919     -0.109293     -0.130400     0.0354817    -0.0512583    -0.0909978   -0.00744567     0.0405671   0.000454367       3.74026       4.30073       4.59194       4.52040       4.10321       3.44215       2.94675       2.23929       1.58683       1.10561      0.779730      0.450209      0.282295      0.144586     0.0815961     0.0396354     0.0172431    0.00758658
  12  12 2376.3240    1.2519  0.9946 10.7278 -0.0061  0.0333   0.0370   0.0872    0.2034   0.0000   448.4395       3.32913       5.45604       5.52070       8.33532       2.10035      -7.17238      0.421906      0.342884      -1.40197      -1.24579      0.111760      0.321276     -0.218744      0.205204     0.0105911   -0.00712267    -0.0129516       4.30284       5.72676       5.87839       5.64165       4.98804       4.24208       3.52710       2.46208       1.88160       1.30552      0.839030      0.543975      0.295707      0.183930     0.0881712     0.0422062     0.0200455    0.00790826
  12  13 2515.4905    1.7754  0.9259 10.9758 -0.0207  0.0339   0.0586   0.0813    0.4352   0.0000   429.2570       9.82435       6.21546       3.97145     -0.369185       3.05887     -0.182184      -2.33555     -0.931662      -3.98555       2.02005     -0.544759     -0.352255    -0.0156909    0.00114929     0.0658025     0.0423992    -0.0122673       4.02657       5.08818       5.11590       5.40753       4.63232       3.96252       3.19511       2.41599       1.95059       1.34397      0.835589      0.507250      0.319517      0.192307     0.0955934     0.0447274     0.0204852    0.00831153
  12  14 2654.6832    2.2998  1.0583 11.2134 -0.0034  0.0368   0.0646   0.0871    0.4626   0.0000   438.4969       8.75183       9.78746      -2.70228       5.96998      0.581230       3.08369      0.819804     -0.203323     -0.842711     -0.580374     -0.376415      0.370770     -0.165772   -0.00667278     0.0407482     0.0177361   -0.00419432       5.15376       5.65740       5.79490       6.43912       6.18085       4.27900       3.55303       2.88045       2.44335       1.56725      0.866289      0.515235      0.392790      0.237310      0.125566     0.0578411     0.0228351    0.00949508
  12  15 2794.5847    2.7320  0.9285 12.2896 -0.0053  0.0338   0.0765   0.0751    0.1866   0.0000   438.0882       10.8517       11.5804       2.21751       2.54496      -3.59055      -6.40704      -5.15416      0.214883       1.15533     -0.566967      0.334345     0.0436043     -0.237969    -0.0457313     0.0446383    0.00963045   -0.00917869       4.44991       4.87296       5.27261       5.68127       4.95754       3.60656       3.49502       2.82297       1.86882       1.19285      0.940678      0.540747      0.299978      0.159773     0.0929668     0.0485102     0.0279680    0.00884532
  12  16 2934.4640    3.5630  0.7957 12.4674 -0.0003  0.0259   0.1054   0.0667    0.1501   0.0000   436.9853       2.36991       9.89721       11.9929       1.47908      -8.53275      0.408684      -3.06197       1.60146     -0.704814     -0.117239     -0.526938     0.0985868    -0.0604519     -0.103168    0.00572970   -0.00228708   -0.00277876       3.36229       4.24259       4.29721       4.45507       3.86550       3.21642       2.55622       2.07370       1.45592      0.992871      0.657612      0.381748      0.243013      0.138627     0.0699092     0.0359847     0.0150291    0.00680166
  12  17 3073.9483    3.8041  0.9518 12.8580 -0.0014  0.0317   0.1077   0.0765    0.1441   0.0000   436.3286       13.5871       8.49059      -3.29381      0.886128      -9.93437      -2.53758      -4.94208       1.78653      -1.44482     -0.825880     0.0424321      0.149465     0.0267992     0.0594168    -0.0124667    -0.0261039  -0.000352065       3.97553       5.26292       5.26158       5.22846       4.76514       3.89572       3.14906       2.32020       1.64545       1.28028      0.775668      0.501905      0.295524      0.173717     0.0846845     0.0415924     0.0177064    0.00860718
  12  18 3213.4070    3.7934  1.3271 12.2077  0.0026  0.0369   0.0905   0.0847    0.1917   0.0000   440.3418       18.1309       10.6492       1.96746      -1.01383      -5.03326      -5.08974      -3.80030      -2.36338      0.896732     -0.237216     -0.717305      0.118310    -0.0607341    -0.0701761     0.0802730    -0.0250739  -0.000494607       4.96718       6.22762       5.85302       5.92611       5.38624       4.75065       3.91706       3.04648       2.24638       1.54429       1.00191      0.626280      0.364392      0.192463     0.0999960     0.0492841     0.0207187    0.00859511
  12  19 3352.8222    3.3192  1.7542 12.2246 -0.0021  0.0427   0.0708   0.1062    0.1239   0.0000   449.7457       20.8706       9.80485       4.51473      -3.19693      -5.08507      -2.12839      -5.44010      -1.03288     -0.800042    -0.0309737     -0.979739      0.307021     -0.316817     0.0807243    -0.0599405    -0.0205166    -0.0189100       5.54122       7.14335       7.44944       6.76610       6.29692       5.44546       4.39458       3.55634       2.55261       1.71176       1.13609      0.685096      0.414520      0.227334      0.119471     0.0616732     0.0250714     0.0111073
  12  20 3492.5415    2.8891  2.4626 11.4913 -0.0096  0.0497   0.0518   0.1248    0.1169   0.0000   442.9799       31.4399       18.8188       3.19264       3.55778      -1.63373      -8.29035      -6.72968       3.02786      -9.26533      -3.67279       1.06770      0.699448     -0.175230     -0.237733     -0.131937     0.0471959   -0.00288163       6.49838       8.15267       8.41878       8.08819       7.70357       6.27610       5.19211       3.99080       3.00989       2.04403       1.36509      0.852867      0.488130      0.288470      0.142210     0.0711266     0.0317428     0.0126085
  12  21 3632.6065    2.2865  3.8002 11.4001 -0.0012  0.0692   0.0353   0.1731    0.0788   0.0000   426.8157       16.8202       15.4855      -1.00774      -22.1090       5.97217       9.15808      -2.24755      0.156747      -1.56043      -1.31475      -1.05967      0.798237     -0.779792     0.0553895    -0.0170655    -0.0412887   -0.00901218       8.35784       11.1110       11.3117       10.9991       10.3650       8.44085       7.12857       5.58488       4.06790       2.79369       1.93281       1.16880      0.726765      0.408668      0.206613      0.105772     0.0445382     0.0190260
  12  22 3772.7734    1.8731  5.1946 11.2055 -0.0037  0.0857   0.0274   0.2320    0.0714   0.0000   433.1537       21.5002       9.78215       4.92598      -10.2317       1.36234      -4.99936       3.80407       3.92526      -8.58502     -0.630817      -1.43205     -0.219276      0.132335     -0.473232    -0.0941045      0.135984    0.00233316       10.5855       13.5621       14.4914       14.1481       12.6595       10.9916       8.99552       6.98264       5.08806       3.68654       2.38073       1.53285      0.904972      0.514776      0.268760      0.133711     0.0578453     0.0249045
  12  23 3913.0547    1.5535  6.7542 10.9824 -0.0010  0.1088   0.0233   0.2979    0.0712   0.0000   448.4557       38.7119       18.7594      -6.45508      -1.26564       9.21203      -10.5451      -1.85620     -0.606228     -0.749538      -2.12224       1.52304       1.04960      -1.39442     -0.658511     -0.167862     0.0434266    -0.0227193       13.7671       17.5261       18.6358       17.9949       16.3690       14.0613       11.3603       8.93143       6.53688       4.58798       3.11334       1.94752       1.17184      0.675484      0.350788      0.173773     0.0765788     0.0315619
  12  24 4053.5227    1.3219  8.2875 10.6840 -0.0005  0.1261   0.0191   0.3625    0.0687   0.0000   409.4672       78.3227       17.5352      -1.88163      -13.4682      -18.7000       1.64445      0.621882      -1.19687     -0.685151       1.21669      0.694583      -1.52351    -0.0812559      0.112084      0.169046    -0.0647454    -0.0458616       16.0532       20.0625       20.5999       20.9067       18.8504       16.2940       13.1845       10.4973       7.57457       5.37715       3.69200       2.34870       1.38426      0.775028      0.403741      0.206940     0.0879542     0.0374439
  12  25 4194.2849    1.0127  9.3716 10.6514 -0.0002  0.1625   0.0170   0.4740    0.0570   0.0000   469.1217       31.6917       23.6204       28.8736      -39.6001      -6.57435      -1.89521      -8.92636      0.618859      -10.2886      -11.3944       1.85856       3.73552     -0.429627      -1.00305     -0.179813      0.202322     -0.110021       19.7226       26.0462       26.8636       26.1474       24.1831       20.9339       17.3964       13.0861       10.2156       6.97751       4.78870       3.00380       1.84511       1.00569      0.542968      0.267452      0.109430     0.0476938
  12  26 4335.6377    0.9121 11.7592 10.3941 -0.0060  0.2038   0.0154   0.5783    0.0581   0.0000   479.6285       51.1288       12.1085     -0.454563      -16.3396      -7.07917       12.3806      -3.88744       7.64771      -5.29757     -0.206589       1.86918      -1.63122      -2.45309   -0.00559194       1.26932    0.00671738     -0.199262       24.4664       32.1666       33.2840       31.9311       30.4273       25.6832       21.2958       17.1565       12.2692       9.03856       6.07528       3.79341       2.37288       1.31418      0.696989      0.342583      0.144289     0.0618305
  12  27 4475.8686    0.6901 14.0254 10.4128 -0.0091  0.2938   0.0145   0.8098    0.0482   0.0000   412.3131       1.65518       23.5824       52.3156       46.8208      -28.4481       48.2678       17.9838      -29.5342       10.4650       10.7399      -2.99922      -6.96092     -0.344347      0.243206      0.156293     -0.380584    -0.0643210       35.2331       44.5177       49.0094       45.4532       44.5246       36.8191       30.7633       24.3695       17.7875       12.9845       8.74609       5.57068       3.49588       1.96317       1.04989      0.527429      0.214934     0.0942098
  13   9 1983.7635    0.5892  0.4892  9.9219 -0.0098  0.0231   0.0228   0.0550    0.0696   0.0000   431.8654       7.53197       10.1281       7.10273     -0.180804      -3.61026     0.0503138      0.703194      -1.01223     -0.759851      0.175206   -0.00765877      0.281587      0.133324    -0.0222256    -0.0334610   -0.00849402    -0.0340619       2.50131       3.45435       3.59689       3.30074       3.29510       2.64010       2.48978       1.79851       1.42126      0.916539      0.667858      0.421007      0.249195      0.153854     0.0798513     0.0484103     0.0207560     0.0116159
  13  10 2128.4817    0.7992  0.6822  9.8723  0.0016  0.0336   0.0259   0.0676    0.1016   0.0000   439.4832      -1.32932       9.47864      -2.57637      -2.41440       5.46882       3.55012       2.45755      0.916936     -0.764037     0.0967285       1.02641      0.249627     -0.113365     -0.255619    -0.0484591     0.0418965    0.00864388       3.96714       4.21596       3.86680       4.79126       5.02904       3.79045       2.42370       2.52375       2.11788       1.48241      0.861666      0.478355      0.373242      0.259904      0.147940     0.0708834     0.0339661     0.0147615
  13  11 2271.1510    1.1234  0.8690 10.1256 -0.0046  0.0286   0.0323   0.0768    0.1333   0.0000   435.1307       3.49990       15.8916       3.10662       9.97584      0.820349      -4.06554      -2.34615    0.00706008      0.999697      -1.06138     -0.147603     -0.732411     -0.338028     -0.246364    0.00661396     0.0107797    0.00320879       3.24497       4.40209       4.36583       4.46764       3.93512       3.40820       2.77956       2.15233       1.60472       1.18413      0.768116      0.498573      0.306980      0.188949     0.0992204     0.0543220     0.0253666     0.0115749
  13  12 2411.8862    1.4934  0.8425 10.8805 -0.0034  0.0299   0.0438   0.0674    0.1566   0.0000   439.0929      -4.49281       13.9246      0.112631      -5.22773       5.03619       1.14431      0.896686      -1.63299      0.139748       1.23487      0.908457     -0.203407    0.00443990     0.0122863     0.0136196     0.0621829    -0.0298468       3.89678       4.89892       4.87724       4.84931       4.55373       3.90459       3.21626       2.46720       1.94469       1.33055      0.938533      0.601039      0.374724      0.211292      0.117444     0.0597493     0.0306772     0.0135633
  13  13 2551.7344    1.8357  1.0854 11.0942 -0.0065  0.0330   0.0493   0.0835    0.2984   0.0000   439.4731       2.89880       11.3809       7.97973      -2.95928       3.14501       3.64839      -1.86329     -0.808383      -2.91213     -0.676050    0.00327101     0.0984438     -0.166326    -0.0246935     0.0655424    -0.0396403   -0.00637816       3.90323       4.82180       4.79155       5.15770       4.74771       3.93326       3.26071       2.67695       2.00026       1.42423      0.943528      0.647244      0.395836      0.229713      0.125410     0.0687009     0.0353613     0.0158230
  13  14 2691.7211    2.4975  1.0176 10.2160 -0.0003  0.0311   0.0702   0.0751    1.2485   0.0000   438.8148       2.54286       12.1055      -2.40070       1.54494       1.13105       2.08651      -1.67753     0.0738797      -1.30709      0.626102     -0.553930     -0.568143     0.0499429     -0.152505    -0.0832203   0.000529570     0.0264197       3.82820       4.83489       4.60230       4.90887       4.26002       3.79867       3.15712       2.67950       1.93330       1.35933      0.945261      0.633633      0.369740      0.215144      0.117052     0.0616990     0.0317772     0.0151605
  13  15 2832.2911    3.0318  0.9955 11.8114 -0.0084  0.0325   0.0851   0.0767    0.4879   0.0000   436.8779       12.5902       10.2355      -1.68155      -2.34232       1.48735       3.71325      -3.50783      0.876166     -0.357568       1.47125     -0.367176     -0.904147     -0.194691     -0.114281    -0.0487257    -0.0395423    0.00661508       3.67477       4.77137       4.82960       5.14792       4.17439       4.24535       3.22375       2.55712       1.79188       1.49721      0.926673      0.617930      0.412735      0.240247      0.125057     0.0689849     0.0322470     0.0139267
  13  16 2972.7006    3.4802  0.9260 12.7874 -0.0050  0.0300   0.0938   0.0704    0.1782   0.0000   431.1319       17.9431       14.8796      -1.53854      -1.35913       4.41860       1.42767      -2.42511      -1.30492      -3.08721      0.207005     -0.364098     0.0201126      0.112503    -0.0368338    -0.0641962     0.0313958     0.0134009       3.82019       4.76386       4.67528       4.48687       4.17632       3.86432       3.19827       2.60265       1.99966       1.44141      0.930206      0.619556      0.381477      0.201631      0.119602     0.0581148     0.0288629     0.0129207
  13  17 3112.5797    3.8263  1.0881 12.5765  0.0004  0.0352   0.0979   0.0780    0.2162   0.0000   435.6361       11.1387       10.8257       12.9556     -0.673755      -2.82278      -1.78877      -3.37336      0.596690     -0.974411      0.270020     -0.448225     -0.201284     -0.133256    -0.0417793    -0.0341153   -0.00740008   -0.00446052       3.89989       5.75254       5.40024       5.82173       5.06597       4.36747       3.54735       2.78160       2.02187       1.51551      0.949372      0.709858      0.384709      0.250700      0.118575     0.0716926     0.0335178     0.0152131
  13  18 3252.4884    3.6341  1.3000 12.8891 -0.0043  0.0373   0.0890   0.0893    0.1443   0.0000   436.4897       27.6564      0.784748      -2.64339      -5.79645       3.90375       1.09508      -2.12131     -0.218408      -1.56753      -1.13204     -0.410059      0.267325     -0.129481    -0.0466464    -0.0523876     0.0544816    -0.0259948       4.61083       6.16907       6.15260       6.10034       5.55071       4.83267       3.96465       3.22759       2.28109       1.68651       1.13171      0.748033      0.464868      0.262160      0.137715     0.0778829     0.0361551     0.0167292
  13  19 3392.4828    3.0790  2.0762 12.1202 -0.0018  0.0458   0.0586   0.1115    0.1108   0.0000   438.2999       19.6046       4.74057       14.6808       5.21729      -3.43963      -2.89736      -2.74844       4.39538      -3.75096      -1.55506     -0.743428     0.0751433     -0.347878    -0.0270004     0.0600441    -0.0190267    -0.0416575       5.60798       6.64090       7.17345       6.87799       6.56633       5.57277       4.82155       3.80541       2.76152       2.08218       1.44066      0.950865      0.562817      0.345537      0.203193     0.0972485     0.0472288     0.0243324
  13  20 3532.7031    2.5482  2.8812 11.7318  0.0009  0.0559   0.0429   0.1386    0.0882   0.0000   423.4043       26.6291       4.83860       5.19552      -3.13033      -1.02066      -5.45657     -0.430478      -2.04783      -4.76349     -0.570175       1.91513      0.118993     -0.589165      0.211936      0.151225    -0.0363202    -0.0244453       6.85542       8.57675       8.68907       8.47857       8.07864       6.85722       6.00279       4.75603       3.72198       2.64848       1.75294       1.16232      0.709005      0.423036      0.229394      0.125398     0.0597364     0.0270649
  13  21 3673.2235    2.1760  3.8826 11.3145 -0.0034  0.0678   0.0330   0.1691    0.0803   0.0000   437.3804       42.1613       8.27054       1.07525       2.10509      -2.26970      -3.66662      -6.45204      -4.77219      -3.04435      0.275485      -2.20488      -1.74682     -0.998154      0.240169     0.0102689    -0.0536503    -0.0365608       7.65825       10.5710       10.5250       10.6394       10.0025       8.51749       7.07790       5.55390       4.31589       3.04735       2.15752       1.38882      0.883198      0.532788      0.296491      0.153113     0.0714632     0.0331686
  13  22 3813.8214    1.7497  5.6003 11.1821 -0.0053  0.0886   0.0255   0.2376    0.0685   0.0000   441.8596       34.1388      -24.0133       25.9760      -5.09022       1.16796      -10.5328       7.56979       3.90304      -2.43382       2.14566      -4.57867      0.808539     -0.451698      0.247774    -0.0303354   -0.00540618     0.0394673       10.2388       13.1815       13.3208       13.5474       12.4629       11.3661       9.11034       7.42351       5.71778       4.20092       2.80270       1.93266       1.18781      0.702751      0.398121      0.204441     0.0999979     0.0438269
  13  23 3954.7120    1.4556  7.5563 10.8678  0.0005  0.1127   0.0214   0.3173    0.0708   0.0000   438.2890       32.5291       6.31051      -11.6621      -12.9728       6.40626      -4.87336      -7.33170      -5.22461       3.86227       3.19579      -1.02813      0.165368      0.817222     -0.465276    -0.0985460     0.0339719    -0.0781421       12.8563       16.6792       17.6940       17.2258       16.2359       14.1336       11.6116       9.51233       7.08043       5.20695       3.59634       2.40561       1.51502      0.889634      0.517468      0.263010      0.128688     0.0600975
  13  24 4095.7960    1.2382  8.7800 10.6218 -0.0021  0.1287   0.0179   0.3741    0.0668   0.0000   469.7563       58.9989       10.2671       8.91213       5.87299      -29.6573      -1.84303     -0.194451       5.89545      -6.10683      -4.23093      -1.79746       1.31665     -0.139762     -0.175016     -0.327945      0.105231     0.0779291       14.6489       18.9184       20.2387       19.4700       18.4743       16.1051       13.6065       10.7131       8.15110       6.04988       4.12418       2.79048       1.76523       1.03678      0.589367      0.311640      0.144072     0.0677919
  13  27 4519.7470    0.6581 14.6821 10.3380 -0.0046  0.2804   0.0134   0.8081    0.0471   0.0000   468.9282       25.1327      -71.9457       5.20369       45.4463       1.66304       36.3431      -21.9519      -34.3999       1.65961      -5.38968      -3.20151       9.08021     -0.333751      -1.79368       1.25900      0.589369    -0.0622221       32.3997       40.5548       44.1305       42.8050       39.5030       35.5015       29.7667       23.5685       18.5435       13.3505       9.42450       6.32652       4.03798       2.44370       1.39932      0.754443      0.346747      0.164707
  14   8 1870.8330    0.4157  0.3870  9.9811 -0.0025  0.0299   0.0173   0.0474    0.0536   0.0000   436.1406       3.57194       12.5562      -4.09015     -0.200731     -0.789666      -1.57611     -0.425075     -0.188573      0.662289      0.438261    -0.0248739      0.122250     0.0301573    -0.0800668     0.0243003     0.0163061    0.00213975       2.89567       3.49211       4.90500       3.46541       4.18280       3.83312       2.52883       2.81115       1.75343       1.18567       1.18072      0.560648      0.385178      0.289393      0.124768     0.0754051     0.0390500     0.0161973
  14   9 2017.0368    0.6332  0.4902 10.0864 -0.0000  0.0239   0.0235   0.0541    0.0735   0.0000   437.0726      -4.08211       10.9811       6.16424      0.176276       4.91489      -4.01740       1.91035     -0.302156     -0.684757     -0.272191     -0.123263      0.651096   -0.00853357     0.0512156    -0.0762261    -0.0299759     0.0110135       2.64084       3.50863       3.36413       3.03879       3.05026       2.56861       2.56834       2.13499       1.64494       1.19746      0.799563      0.559703      0.348117      0.199176      0.110922     0.0605372     0.0330154     0.0166225
  14  10 2162.5119    0.8298  0.6444 10.3401 -0.0034  0.0281   0.0264   0.0594    0.0885   0.0000   436.3143     -0.629008       14.5855      -1.11365      -5.63673      -1.25984       3.76782     -0.445347      -1.97848     -0.739669       1.34036      0.143161    -0.0570585      0.312330     -0.147155     0.0448898    -0.0299029   -0.00223454       2.88697       3.90541       3.94184       4.17803       3.90797       3.04204       2.69404       2.01891       1.64024       1.19331      0.791395      0.551886      0.352580      0.228978      0.127914     0.0793997     0.0402643     0.0204776
  14  11 2305.7065    1.1565  0.8883 10.2778 -0.0086  0.0298   0.0311   0.0674    0.1324   0.0000   445.8755       3.24655       18.3764       3.40969      -2.24973      -2.90963       1.81263      -1.33018      0.582779     -0.152267       1.95623      0.389161     -0.125897     -0.152485    -0.0826411    -0.0557159     0.0521839    -0.0399890       3.29325       4.35292       4.58845       4.73730       4.40160       3.47058       3.14444       2.35786       1.88879       1.32137      0.985719      0.635484      0.446066      0.240020      0.164965     0.0875831     0.0441437     0.0237634
  14  12 2446.7570    1.5929  1.0235 10.5195 -0.0085  0.0292   0.0400   0.0715    0.1728   0.0000   439.8177       2.83036       12.4342      -3.17265     -0.214520       7.84622     -0.568843      -3.37914      0.609215     -0.539512     -0.251238      0.507964     -0.726519      0.487672      0.294042     -0.117754     0.0218110    -0.0595439       3.32534       4.02847       4.47766       4.28250       3.95898       3.61330       3.03801       2.47840       1.81219       1.37220       1.01418      0.643294      0.419502      0.265693      0.160886     0.0889253     0.0425943     0.0223505
  14  13 2587.3676    2.1399  0.8876 11.0784  0.0010  0.0279   0.0551   0.0594    0.2124   0.0000   437.3597       1.86124       6.85118       3.65718     -0.931608      -1.55820      -1.46122      -1.35560      -2.16173     0.0342255      0.634614     -0.131190     -0.264705     -0.162540    -0.0186736     -0.130674    -0.0178882    0.00739709       3.00689       4.05653       3.80496       4.32362       3.67211       3.45063       2.78820       2.33347       1.71530       1.27259      0.912970      0.614236      0.423843      0.243584      0.143423     0.0767655     0.0443864     0.0221976
  14  14 2728.2364    2.5450  0.9548 11.3848 -0.0008  0.0311   0.0651   0.0670    0.3638   0.0000   438.9772       8.48069       10.3234       5.79758       1.38449      -2.76166     -0.256496      -2.04366      -1.18510     0.0935840      0.559534     -0.388213     -0.245443      0.121942     -0.232585     -0.117245     0.0879359     0.0365841       4.03103       5.04506       5.40561       5.20034       4.55863       3.92232       3.55621       2.76600       2.08944       1.61592       1.05718      0.644234      0.434828      0.255735      0.147347     0.0841907     0.0434460     0.0225414
  14  15 2869.3124    3.1670  1.1092 11.0876  0.0007  0.0310   0.0837   0.0805    0.9644   0.0000   433.4919       8.26727       16.9277       3.12850     -0.135248       3.19336       4.00423      0.842161      -1.09947      0.199070     -0.312788     -0.122305      0.667919      0.533068     0.0328312    -0.0739847    0.00946910     0.0585351       3.50800       4.40001       4.87757       4.57094       4.53789       3.67458       3.21157       2.59191       1.92430       1.46883       1.02655      0.690148      0.445911      0.269726      0.174666     0.0921844     0.0479738     0.0248807
  14  16 3010.2728    3.7769  1.0270 12.1528  0.0070  0.0317   0.1042   0.0750    0.4467   0.0000   443.7873       5.17074       17.1845       13.4685      -4.24301      -8.27761       2.39186      -3.67516     -0.903618      0.112418       1.19364      -1.36362     -0.503822     -0.468566     -0.102457     -0.103192    -0.0613213   -0.00573426       3.36840       4.39761       4.78208       4.50851       4.34173       3.92963       3.12658       2.48056       1.90387       1.37029      0.993604      0.725582      0.456769      0.279861      0.169865     0.0878803     0.0472325     0.0230787
  14  17 3150.7246    3.6830  1.1833 12.9669 -0.0019  0.0342   0.0943   0.0897    0.2125   0.0000   432.3730       19.8510       5.13982      -2.53373       7.82893      -8.09064     -0.969429      -3.61140       1.10952      -2.14533      -1.02482     -0.430509     -0.437739      0.347176     -0.225868    -0.0855496    -0.0591892     0.0104247       3.93411       4.58045       5.17050       4.86799       4.61340       4.34425       3.44351       2.70572       2.12516       1.43523       1.11919      0.790450      0.531771      0.309948      0.186373     0.0987529     0.0546414     0.0272237
  14  18 3291.0263    3.3846  1.5441 12.9021 -0.0048  0.0401   0.0768   0.0987    0.1285   0.0000   439.7147       19.9609       4.31023      -2.38183      -10.3379      -5.69049      -4.15569      -4.11467      -1.57953      -2.18242      -1.50409     -0.621067     -0.283166    -0.0163510     0.0436379     -0.204457     0.0421379     0.0435001       4.37777       5.76751       5.56626       5.89544       5.38424       4.99875       3.87911       3.38299       2.59765       1.88373       1.33931      0.923765      0.612351      0.359431      0.224329      0.117508     0.0649328     0.0322747
  14  19 3431.6872    3.0225  2.1212 12.2304 -0.0034  0.0435   0.0561   0.1146    0.1098   0.0000   445.5061       22.0100       20.7875       11.7387       1.97122      -5.03539       5.24481      -5.44216      -1.87513       1.23087      -2.60258      -1.53041      0.337664     -0.166202     -0.137944    -0.0885888    -0.0102214    0.00699606       4.89018       6.24694       6.28146       6.46920       6.02986       5.24235       4.61216       3.76981       2.92316       2.10436       1.58067       1.01487      0.684727      0.409434      0.245763      0.136350     0.0711828     0.0357773
  14  20 3572.2871    2.5357  3.2832 11.6326 -0.0002  0.0552   0.0387   0.1430    0.0878   0.0000   431.7778       19.8888       11.1410      -6.88780       9.39435       3.50654      -4.12602      -10.2469       2.65069      -4.92218     -0.507666     -0.550967      0.116566     -0.404983     -0.344767    -0.0334368     0.0662668    -0.0397089       6.26104       7.62219       8.21452       8.17962       7.66934       6.80751       5.73308       4.78484       3.65067       2.84155       1.91413       1.31786      0.867263      0.530605      0.314050      0.179072     0.0920204     0.0468703
  14  21 3713.2117    2.0866  4.4189 11.2041 -0.0009  0.0690   0.0293   0.1782    0.0825   0.0000   439.6764       22.3155       23.3142       12.9117       6.54487       5.62493      -1.78426     -0.417542       7.08697      -5.85241       2.30942       1.93691      0.662061     -0.251334      0.504773     -0.114791     0.0396067   -0.00944911       7.63458       9.92907       10.2595       10.3344       9.76829       8.62602       7.34092       5.81746       4.55959       3.29495       2.48705       1.63201       1.07610      0.687706      0.389829      0.223705      0.111919     0.0554707
  14  22 3854.5789    1.6804  6.2075 10.9895 -0.0033  0.0887   0.0229   0.2511    0.0725   0.0000   437.6499       32.8076       2.71447       2.33208      -11.3992       6.96100       4.01544      -14.4520     -0.977715     -0.498337      0.365336     -0.245096      -2.30926      0.490687      0.503630     -0.632738     -0.192850     0.0886174       9.66674       12.5420       13.6969       13.0889       12.5435       11.0198       9.23884       7.63799       5.85623       4.33025       3.12021       2.12593       1.38366      0.873673      0.507393      0.289734      0.144917     0.0737099
  14  23 3995.6639    1.3627  7.7389 10.8462 -0.0087  0.1136   0.0200   0.3204    0.0678   0.0000   450.7078       52.3176       4.50597      -24.3578       10.9586       22.2162      -14.3517      -15.4634       5.57630      -3.22170      -11.6736      -2.91560      -2.41430       1.16903      0.379592      -1.03768     -0.263302      0.106664       11.7681       15.4450       16.4615       16.6236       15.0391       14.1568       11.3734       9.67869       7.45185       5.50269       4.02057       2.77407       1.78079       1.11889      0.679981      0.373094      0.186997     0.0950769
  14  24 4136.8772    1.1266  9.0938 10.7009 -0.0043  0.1321   0.0175   0.3984    0.0605   0.0000   445.7075       49.8749       29.5970      -26.4584      -11.4373       50.0467     -0.729497      -15.1833       22.1327     -0.708769       7.88385       2.81330      -1.89882      -1.45462      0.215501      0.555120    -0.0701589    -0.0961228       14.3868       18.4509       19.4765       19.6887       18.1058       16.2521       13.9498       11.3317       8.76818       6.61329       4.76196       3.23535       2.13211       1.33368      0.788782      0.446029      0.223133      0.114145
  14  26 4420.3597    0.7811 14.0690 10.4974 -0.0025  0.2394   0.0140   0.6911    0.0437   0.0000   437.6372       87.6615       42.6862      -6.46705      -23.9959      -34.3736       11.1984       5.15281      -5.14435       7.05706      -3.53156       5.91116      -4.16546      0.530731      0.925773      0.686439     -0.156672    -0.0797368       25.3868       32.5135       35.4870       34.5294       32.5987       29.5383       25.0250       20.5152       16.3411       12.0041       8.71958       6.11773       4.02376       2.53212       1.52275      0.860666      0.432862      0.221131
  14  27 4562.0188    0.6562 15.9019 10.2888  0.0012  0.2920   0.0118   0.8064    0.0414   0.0000   461.8760     -0.104308      -33.1793      -33.5571       51.2899      -22.6397      -33.1247       41.0655      -13.6629      -5.92029      0.294945      0.230187      -6.12755       3.27544     -0.874950      -2.50014     -0.170730     0.0111704       30.0999       40.2854       40.3526       42.1620       39.3205       35.1962       30.3274       24.8152       19.9142       14.7323       10.7863       7.37679       4.90657       3.10632       1.84881       1.07482      0.517433      0.268564
  15   8 1902.3189    0.4627  0.3834  9.9786 -0.0061  0.0221   0.0192   0.0466    0.0518   0.0000   437.3820       2.91450       10.9249       2.24814      -3.35222      0.674387       2.31124      -1.21807     -0.128548     -0.400086      0.178629     -0.995456      0.272094     -0.270774      0.113496    -0.0989334     0.0104985    -0.0169452       2.56880       3.11001       3.27145       2.81891       2.55011       2.41493       2.33228       2.11259       1.73793       1.31590      0.891630      0.634602      0.377631      0.209915      0.137492     0.0816918     0.0385646     0.0208422
  15   9 2049.6194    0.6304  0.5681 10.1835 -0.0075  0.0250   0.0213   0.0576    0.0817   0.0000   434.9160       3.67284       11.4952      -2.18015      -4.65704       1.56651      -3.01824      -3.54234       2.07419      -2.08807      -1.88852     -0.983798      0.230831     0.0900832    -0.0227253   -0.00410452    -0.0429806     0.0253860       2.51767       3.42389       3.60115       3.58783       3.27364       2.72964       2.63675       1.93380       1.61639       1.17845      0.882935      0.564083      0.381549      0.251130      0.140553     0.0873042     0.0499398     0.0226590
  15  10 2195.7689    0.9099  0.6678 10.4197 -0.0040  0.0237   0.0279   0.0611    0.0892   0.0000   438.4805       1.77162       4.13582     -0.779960      -1.53065      -5.00165   -0.00588200      -1.01027      -1.41801     -0.419670       1.07085     -0.449257     -0.325351      0.183022    -0.0765837     -0.172129    0.00321671     0.0287629       2.41867       3.16264       3.58142       3.31515       3.23366       2.98316       2.28684       2.07890       1.48669       1.23343      0.870881      0.575565      0.389848      0.239332      0.153318     0.0964117     0.0491475     0.0256360
  15  11 2339.5232    1.2467  0.9220 10.4036 -0.0009  0.0300   0.0313   0.0665    0.1289   0.0000   436.5328       1.33934       15.4933       1.79148       1.42308     -0.991026     -0.831496      -1.20605      -1.93994       1.47256       1.43612     -0.558873     -0.990214    -0.0202985      0.331496   -0.00649043     0.0463555     0.0153878       3.47134       4.72048       5.10944       5.19982       4.59609       4.13916       3.15786       2.54448       1.94932       1.41807       1.02941      0.668719      0.443200      0.297538      0.177475      0.100873     0.0603883     0.0324207
  15  12 2481.0427    1.6216  1.1241 10.4095 -0.0012  0.0315   0.0375   0.0704    0.1949   0.0000   433.3892       8.28444       15.8892      -7.63861     -0.701304      -1.55588      0.762584      -4.61565     -0.639251      -1.44161     0.0106909     -0.199859      0.716404     -0.196223    -0.0723213      0.128065    -0.0527054    -0.0170683       3.35398       4.35854       4.55747       4.64670       4.20698       3.81517       3.32179       2.65082       2.00639       1.51851       1.13239      0.788958      0.518074      0.347806      0.201321      0.121512     0.0649162     0.0335965
  15  13 2622.4322    2.1083  0.9979 11.5547  0.0020  0.0291   0.0528   0.0692    0.1381   0.0000   436.6178       6.45589       18.2951       1.20162      -4.02640      -4.42405      -3.13289       4.07850      -2.54834      -1.59863       1.60818      0.711682     -0.495898      0.223949   0.000422565     -0.261313     -0.119130   -0.00848879       3.24795       3.84374       4.03458       4.25330       3.95453       3.49488       2.92614       2.59436       1.88230       1.54263       1.10709      0.744560      0.475831      0.316887      0.195929      0.127770     0.0661516     0.0340574
  15  14 2764.1977    2.6358  0.8827 12.1498 -0.0102  0.0280   0.0700   0.0632    0.1561   0.0000   432.1660       6.59959       8.91944       1.39188      -4.51226      0.619872       3.14605      -1.09163       1.53304      0.490006       2.49487     -0.708292     -0.730675     -0.147335      0.156571     -0.116409      0.104966     0.0403266       2.98194       4.08755       4.11756       4.39081       3.65459       3.54676       2.88715       2.40893       1.89587       1.37873       1.02665      0.701447      0.447626      0.283603      0.180564      0.101668     0.0565292     0.0305669
  15  15 2905.8712    3.4875  0.9552 11.9784  0.0012  0.0267   0.0843   0.0658    0.3628   0.0000   439.6822       10.3922       12.1120       4.97641      -3.07848     -0.356013     -0.169571      -1.10176      0.875888     -0.769098     -0.450739     -0.979916      0.316507      0.149165      0.157667    -0.0389871    -0.0306636     0.0385773       2.63331       3.70926       3.75274       3.60413       3.62162       3.14507       2.84327       2.23408       1.72033       1.35250      0.945432      0.716012      0.469063      0.305194      0.180580      0.100373     0.0557842     0.0280322
  15  16 3047.1643    3.9273  1.1692 11.5466  0.0092  0.0305   0.1003   0.0820    0.7752   0.0000   440.5770       16.3954       11.7374       2.52745       2.87029     -0.610254       2.03525       1.24482       1.52565      -1.17429       1.08650      -1.23690     -0.821173     0.0827250      0.245838     -0.143004    -0.0445822    0.00579103       3.46898       4.59237       4.92360       4.98099       4.47601       3.97290       3.27185       2.68701       2.12387       1.50116       1.12874      0.771369      0.487130      0.325540      0.195187      0.117171     0.0644898     0.0338281
  15  17 3188.1884    3.5490  1.1621 13.2091 -0.0119  0.0345   0.1028   0.0919    0.2564   0.0000   434.3083       14.6342       21.1000       7.44821      -7.98766      -10.4176       2.65903      -2.30841      -1.11301      -3.18304     -0.451333     0.0668600     -0.222991     -0.261224     -0.250308    0.00730437    -0.0550769     0.0294294       3.68605       4.76849       4.99824       4.71908       4.70706       4.08462       3.64131       3.02451       2.40655       1.82273       1.30258      0.925667      0.599682      0.369481      0.239931      0.139355     0.0738792     0.0376288
  15  18 3329.0029    3.3910  1.7462 12.5724 -0.0153  0.0402   0.0719   0.1009    0.1907   0.0000   442.0120       11.6098       17.9761       6.55930       4.59360      -1.16981      -3.22373      -2.48377      0.245360      -3.93333       1.30557       2.15419     -0.448410     -0.995161      0.209411      0.362166     -0.177128    -0.0538771       4.07330       5.27457       5.76610       5.66653       5.28980       4.81850       4.01217       3.47220       2.59235       2.04430       1.50953       1.00849      0.684026      0.429749      0.276215      0.165330     0.0865208     0.0470719
  15  19 3470.0595    2.8074  2.5308 12.3307 -0.0050  0.0504   0.0506   0.1312    0.1010   0.0000   445.9408       19.4885       15.8073     -0.261657       5.36470       2.77931       5.14782       2.82107       4.33744      -5.91224     -0.696792      -1.53336      -1.16245   -0.00831962     0.0608277     -0.325320    0.00706293    -0.0450306       5.19653       6.93312       7.43336       7.17644       6.96353       6.17019       5.27289       4.29082       3.29176       2.50031       1.84954       1.31723      0.889923      0.571551      0.351756      0.207118      0.107573     0.0577897
  15  20 3611.4963    2.3069  3.6854 11.6272 -0.0019  0.0603   0.0336   0.1610    0.0847   0.0000   438.6914       29.7522       27.2952       11.3460       4.23174       3.61777      -8.75163      -7.06296      0.899718      -3.13418      0.722793       2.49195      0.929704     -0.359339      0.497021      0.385048     -0.158480     -0.109840       5.96706       7.92532       8.23930       8.29710       8.10443       7.08738       6.23134       5.10805       4.03690       3.03209       2.22233       1.63659       1.10241      0.694151      0.443325      0.250435      0.136052     0.0728536
  15  21 3752.8335    1.9264  5.1903 11.2319 -0.0029  0.0779   0.0266   0.2130    0.0754   0.0000   431.7043       18.8885      -8.82111       11.3760       4.71972       1.34938       16.5973      -16.7101      -4.49622       2.66234       2.65458      -3.62162       1.67613      0.127280      0.289129     -0.188584    -0.0783676     0.0818655       7.56870       10.3192       10.8035       10.8846       10.3475       9.07816       8.21838       6.48102       5.29771       3.93726       2.99166       2.01522       1.40463      0.903187      0.548220      0.331535      0.171627     0.0927854
  15  22 3894.3236    1.6004  6.9482 10.8951 -0.0049  0.0924   0.0205   0.2631    0.0682   0.0000   447.7598       16.9571       4.48857      -15.5794       19.2089       4.81418      -6.04787      -19.6294      -3.33744      -4.03560       3.88825     -0.256744      0.527692       1.06064     -0.872611     -0.279661      0.209067     -0.190686       9.26795       11.9640       12.8719       12.6891       12.2419       10.8130       9.54928       7.87798       6.35797       4.83137       3.58997       2.49044       1.67609       1.09928      0.672678      0.402322      0.216771      0.114130
  15  23 4035.8095    1.3046  8.5546 10.7513 -0.0006  0.1164   0.0185   0.3404    0.0647   0.0000   440.2097       44.4245       2.24715      -1.91547       24.6508       25.9293       5.42686      -9.53497      -6.34922      -2.88332       11.5102       1.47532      -3.77253    -0.0206695       1.72446     -0.927654     -0.238079      0.114819       11.7661       15.6103       16.2060       16.4830       15.5024       14.2501       12.2225       9.98598       8.04133       6.05784       4.52800       3.24655       2.15141       1.41108      0.863502      0.524982      0.267422      0.142757
  15  25 4319.7299    0.8669 11.3769 10.6270  0.0008  0.1726   0.0157   0.5389    0.0499   0.0000   427.0808       42.4590       5.98067       20.4525      -6.08511      -2.51693      -20.7773       9.14263       6.68438       1.54664      -1.69650      -5.84417      -1.99007     -0.593116       2.06547      0.488620     -0.165296     -0.106219       18.1898       22.5440       23.9574       24.2951       22.9390       21.0932       17.9829       15.1425       12.0787       9.07679       6.82927       4.83622       3.28189       2.13812       1.32224      0.802455      0.423398      0.228557
  15  26 4461.5100    0.6699 12.5993 10.5428 -0.0119  0.2359   0.0137   0.6839    0.0422   0.0000   407.1615       10.4574       35.4870      -4.54675      -37.7717      -4.73740       39.6342       6.78604      -22.5543      -22.7599       2.14848      -6.28291      0.749966     -0.546785      0.701384      -2.07160     0.0157818     0.0992743       22.9389       30.4775       31.1718       32.7558       30.9364       27.7228       24.2369       20.1746       16.0493       12.7198       9.08641       6.68231       4.47545       3.00232       1.83892       1.11558      0.591763      0.319917
  16   8 1933.1178    0.5126  0.4103 10.0140 -0.0005  0.0216   0.0209   0.0482    0.0567   0.0000   439.0796      -1.33774       13.1326       1.27826      -1.39839      0.737284     -0.142101       3.92477      0.592329      -1.44702      0.620511      0.165774     -0.539986      0.167022    -0.0450592      0.129879     0.0681732    -0.0751525       2.53454       2.83194       3.14183       3.03618       3.14154       2.90948       2.36659       1.84305       1.37617       1.12769      0.837110      0.567350      0.415536      0.288243      0.171614      0.106443     0.0625043     0.0362396
  16   9 2081.5923    0.7424  0.5863  9.9752  0.0009  0.0219   0.0225   0.0520    0.0865   0.0000   436.9524       4.29433       16.5928      -2.14947      -1.46065    -0.0636353       2.50442       1.92709      -1.88150      -2.30083      0.759565       1.03165      0.268337     -0.180761    -0.0642677     -0.136054    0.00999247     0.0223306       2.11513       2.75606       2.89947       2.73321       2.86674       2.36880       2.29471       1.70868       1.50169       1.18978      0.851857      0.605062      0.392544      0.251948      0.177317      0.100986     0.0654957     0.0362603
  16  10 2228.3855    1.0335  0.7153 10.5253 -0.0103  0.0256   0.0296   0.0559    0.1125   0.0000   437.0855       6.25178       12.7165     -0.693385      -3.05828     -0.487602     -0.257654       1.04522      -3.09951      -3.68129     -0.276625     -0.255512      0.588124     -0.381550      0.258542     0.0492311     -0.122745     0.0302451       2.46231       3.11650       3.37661       3.22512       3.19303       2.78339       2.58341       2.09043       1.78025       1.24451      0.997335      0.688587      0.490648      0.325854      0.217664      0.112302     0.0712809     0.0386352
  16  11 2372.6431    1.3593  0.9034 10.7258 -0.0049  0.0277   0.0343   0.0669    0.1251   0.0000   439.6559    -0.0827986       9.16906       4.33123       4.25062      0.351514      0.359736      -1.87765       1.53190     0.0103761     -0.678359     -0.559186      0.481718      0.760905      0.309033   -0.00551577    -0.0503544     0.0132931       2.80781       3.63960       3.88679       3.96465       3.67254       3.44204       2.93657       2.33041       1.71415       1.32955       1.06723      0.745430      0.506602      0.360543      0.217427      0.138790     0.0813013     0.0440543
  16  12 2514.8981    1.8241  0.9204 11.3701 -0.0006  0.0268   0.0451   0.0659    0.1183   0.0000   438.3806       5.62305       16.0339       3.09457     -0.104411       1.04557      -3.26090      -3.67951      -1.63570      -2.21614     -0.194520    -0.0154575     -0.998050     -0.561131      0.175139     0.0465167     -0.160027     0.0202861       2.95139       3.77140       3.99821       3.99356       3.74094       3.45093       2.91083       2.38431       1.82267       1.47602       1.07331      0.752793      0.505402      0.333080      0.209182      0.129768     0.0811999     0.0418617
  16  13 2656.9600    2.2740  1.0300 11.3924 -0.0019  0.0283   0.0515   0.0663    0.1655   0.0000   440.8544       9.39709       16.2041       1.06595    -0.0826492      -7.78337       2.50967      -1.23962     -0.670614       1.41863      0.963067     -0.446255      0.925746      0.320219     -0.307862    -0.0846708     0.0627229    -0.0587376       2.91142       3.85463       4.04483       4.26608       3.99894       3.55193       3.02687       2.44268       1.93795       1.37340       1.04923      0.787973      0.535087      0.354223      0.223899      0.137617     0.0803672     0.0424375
  16  14 2799.5574    2.8600  1.0300 11.8460 -0.0039  0.0306   0.0659   0.0660    0.1750   0.0000   442.3697       15.2589       5.80220       1.96729      -2.24140      0.325416       1.28413      -2.09361       1.24484       1.12329      -2.01079       1.19271      0.590744     -0.662054     0.0480976      0.142074     -0.140991     0.0118501       3.09234       3.89584       3.87254       3.51509       3.81264       3.46911       3.22712       2.64557       1.99516       1.62552       1.22584      0.884121      0.647588      0.399280      0.260008      0.154934     0.0922430     0.0466545
  16  15 2941.9669    3.4339  0.9018 12.6579 -0.0028  0.0255   0.0853   0.0650    0.1563   0.0000   439.9280       14.6820       18.9578       3.77515      -2.24737      -5.12139       4.00294     -0.950651      0.743049      -1.64437      0.815682     0.0908741     0.0543349     -0.299455     -0.434538     0.0145592    -0.0447463    0.00971058       2.67575       3.32112       3.30585       3.51311       3.34373       3.06825       2.65125       2.22073       1.62620       1.31931      0.981234      0.696255      0.501693      0.334440      0.214561      0.121779     0.0756803     0.0396453
  16  16 3083.6024    3.7400  1.1672 12.4605 -0.0037  0.0321   0.0908   0.0770    0.3541   0.0000   444.4265       13.3164       11.1637       4.36170       1.39555      -2.36999      -2.52962      0.859611      -1.02764      -1.45369      -2.12165      -1.69151     -0.220006     0.0300294      0.365312     -0.285704    -0.0189970    0.00306451       3.01989       4.05406       4.11099       4.42038       3.89031       3.69659       3.19347       2.68884       2.04782       1.68115       1.21406      0.911119      0.569795      0.412900      0.257868      0.159408     0.0880863     0.0532952
  16  17 3225.1577    3.8569  1.4726 11.4311  0.0006  0.0339   0.0876   0.0890    0.8021   0.0000   440.3556       19.9383       7.89650       10.2885      -6.87496      0.878154      -6.65913      -2.42905       4.66515      -1.52039     -0.374787     -0.675140     -0.514838     -0.745640     -0.361873    -0.0368109     0.0185932      0.133989       3.19901       4.24135       4.46029       4.35439       4.46417       3.77671       3.43099       2.85043       2.21432       1.75234       1.25708      0.958291      0.651175      0.437603      0.278186      0.165684     0.0972202     0.0540365
  16  18 3366.5608    3.2484  1.9132 12.4263 -0.0120  0.0422   0.0673   0.1089    0.2065   0.0000   441.0784       22.8492       12.0752       8.93958      -9.34316       3.81919       8.57214      -6.42880      -2.24771      -2.99564    -0.0235037      -1.11761      0.515524     -0.636630      0.442967      0.563926      0.126985    -0.0781620       3.97580       5.13492       5.57964       5.53346       5.43697       4.77607       4.11248       3.62493       2.74686       2.24971       1.58128       1.17114      0.802371      0.535568      0.341968      0.212451      0.119811     0.0698834
  16  19 3508.0799    2.6921  2.6008 12.2654 -0.0053  0.0484   0.0486   0.1307    0.1159   0.0000   442.5764       22.5641       13.8555       20.7510      -4.95805      -1.30146       6.93447       4.50224      -3.13858      -5.66968      0.979634     -0.464746      0.814508     -0.169811      0.139227     -0.147881      0.307155   -0.00398599       4.84471       6.11517       6.38098       6.33044       6.16840       5.66859       4.95987       4.22616       3.29405       2.76113       1.93428       1.43293       1.00287      0.658257      0.422166      0.257734      0.150798     0.0834522
  16  20 3649.9111    2.2161  3.9335 11.5831 -0.0034  0.0613   0.0321   0.1654    0.0885   0.0000   446.6577       24.3096      -10.1712       4.15820       14.0101       3.86723      -9.02062      -10.8846       4.12364     -0.183270      -3.18293      -1.18801       1.90655     -0.270311      0.826311     -0.283494     0.0993015     0.0180266       5.96097       7.67802       8.19737       8.00389       8.05763       7.21522       6.34907       5.33929       4.17060       3.32288       2.45499       1.76403       1.26354      0.842281      0.544939      0.324740      0.184644      0.107733
  16  21 3791.7744    1.8567  5.1763 11.1479 -0.0017  0.0738   0.0250   0.1986    0.0785   0.0000   442.3229       1.23588       4.29640      -1.04953      -4.80794      -1.88065       4.59373      0.875617       4.58951      -17.5641      -1.24427       5.34106     -0.298673      -1.87271      0.311691      0.328435   -0.00571771     -0.155584       7.09177       9.29001       9.91045       10.0291       9.56741       8.49221       7.61548       6.42949       5.13795       4.09391       3.04690       2.17829       1.46231       1.00942      0.628853      0.389912      0.220671      0.124479
  16  22 3933.7027    1.5413  7.4510 10.6506 -0.0005  0.0917   0.0190   0.2600    0.0761   0.0000   410.4474       37.0010       37.1778      -9.66656       4.52648       5.02446      -5.21632      -12.1471       5.57122      -6.69059       1.86273       1.24952      0.197969     -0.395046     -0.104238    -0.0681774      0.441723      0.200304       8.89800       11.3992       12.3142       12.3147       11.7724       10.8850       9.44002       8.01416       6.44453       5.21798       3.77737       2.77391       1.86677       1.27092      0.804546      0.491863      0.286619      0.158604
  16  23 4075.7992    1.2124  8.7297 10.7498 -0.0043  0.1179   0.0173   0.3413    0.0596   0.0000   426.9329       48.6455       5.84803      0.295416      -2.54800      -7.65449      -6.45799       7.39624      -10.8772      -10.6225       2.48628      -4.78354       1.39783       1.90555     -0.666176     -0.384949     -0.216767      0.306177       10.8200       14.3485       15.7040       15.6250       15.0968       13.8968       11.8940       10.1424       8.04804       6.42939       4.77301       3.46756       2.45049       1.63594       1.05629      0.653824      0.361150      0.206540
  16  24 4218.0931    0.9750 10.1325 10.7314 -0.0014  0.1453   0.0161   0.4506    0.0501   0.0000   450.9199       8.55904       11.3811       4.70192       11.9651      -25.0774       28.5695      -6.32405       6.23696      -5.22706       11.1513      -5.63101       2.73069      -1.14878     -0.753055      -1.19066      0.103120     0.0906876       13.4090       17.6745       19.0116       19.6455       18.0823       17.0070       14.7268       12.5046       10.0589       7.97917       5.88211       4.33961       3.00489       2.02983       1.31268      0.811248      0.444655      0.257332
  16  26 4502.5667    0.6738 15.9199 10.4518 -0.0014  0.2803   0.0113   0.7455    0.0364   0.0000   456.7353       65.3201      -26.9029      -33.0638       10.5869       19.6878       5.24610      -13.6447       19.6436      -31.9544       8.54839      -12.2192     0.0258380       7.57419       2.76911     -0.709465     -0.329064    -0.0884035       25.2133       33.7106       36.2813       36.5769       34.9765       32.4384       28.2613       23.9215       19.3141       15.3706       11.5773       8.35842       5.94002       4.05695       2.56926       1.61991      0.885557      0.503820
  17   8 1963.3372    0.4927  0.5129 10.0786 -0.0109  0.0239   0.0172   0.0523    0.0557   0.0000   433.4170      -1.05487       13.9053       1.44567      -2.46157       1.78252       2.35671      -2.54328      0.116283      -1.14962     -0.693638      -1.42722      0.253163   -0.00315600     0.0541148     -0.358148      0.123044    0.00538562       2.31409       2.69474       2.80262       3.07175       3.14900       2.85769       2.33723       2.05182       1.85193       1.34921      0.887017      0.725147      0.597389      0.365767      0.236232      0.158714     0.0934772     0.0528715
  17   9 2113.0062    0.7798  0.6442 10.0249 -0.0044  0.0237   0.0229   0.0545    0.0803   0.0000   436.3428      0.223909       11.0878      -1.77912      -5.81910    -0.0966124      -1.08294       2.52658       1.09767      -1.15618       1.50978     -0.510054      0.627996     0.0952855     -0.140117      0.126102    -0.0572912    0.00949148       1.98670       2.89399       2.89933       2.88652       2.86167       2.48831       2.25387       1.94725       1.59231       1.27352      0.963040      0.697382      0.478535      0.337956      0.196149      0.132440     0.0769795     0.0465213
  17  10 2260.3054    1.1153  0.8146 10.1568 -0.0088  0.0253   0.0297   0.0626    0.1721   0.0000   433.7113       5.13553       17.9556     -0.639511       3.18079       3.40523      -1.28647       2.73650       2.29965     -0.129376      -1.47629     -0.516252      0.755994     0.0913311      0.230777      0.256450      0.194057    -0.0356094       2.34207       3.15453       3.30065       3.46276       3.05878       2.88656       2.51140       2.15433       1.79231       1.40750       1.04902      0.720688      0.557173      0.346208      0.229494      0.149365     0.0839152     0.0486560
  17  11 2405.0935    1.4063  0.9310 10.9086 -0.0041  0.0282   0.0337   0.0640    0.1279   0.0000   440.4400       4.22306       11.3614     -0.172759      -1.19379      -8.90234     -0.389116      -2.30089      -1.65356     -0.212574     -0.720593     -0.185821     -0.224076      0.856656      0.133637   -0.00781920     0.0447413     0.0192817       2.45654       3.37629       3.25405       3.60875       3.27146       2.96858       2.68023       2.37034       1.90000       1.46483       1.08455      0.825442      0.588444      0.400398      0.264972      0.165453     0.0920884     0.0569179
  17  12 2548.1416    1.8390  1.0678 11.1928  0.0023  0.0290   0.0415   0.0669    0.1382   0.0000   443.4269       9.73099       11.2847       6.03884      0.875158      0.523132      -3.03376     -0.462765      -1.05091      -1.49153       1.67486     -0.114458     -0.441585     -0.238287      0.161950    -0.0924938    -0.0595667    -0.0531411       2.70448       3.41464       3.65110       3.76246       3.61649       3.24076       3.07717       2.35280       2.02720       1.49516       1.14080      0.832077      0.635897      0.452662      0.297827      0.171996      0.108090     0.0617906
  17  13 2691.0433    2.3892  1.0265 11.1155 -0.0086  0.0270   0.0532   0.0617    0.2029   0.0000   440.2407       7.73202       19.9987       7.24572      -1.32129       3.20867       8.57597      -4.76003      -2.44574      -3.37043      0.802390      0.489736     -0.376977     -0.127756      0.490684     -0.169521     -0.208132    -0.0950759       2.43641       3.07502       3.21395       3.40183       3.17037       3.01911       2.61629       2.23578       1.84764       1.42936       1.04554      0.788095      0.587090      0.386466      0.260835      0.162754     0.0966699     0.0563525
  17  14 2834.4651    2.8899  0.9228 12.3563 -0.0034  0.0252   0.0708   0.0667    0.1220   0.0000   440.2320       13.1399       15.0097       5.75990    -0.0447772      -1.89989     -0.817096      0.839078      -2.48450      -1.02471      -1.00652     -0.742968     -0.530331     -0.848877    -0.0802423     0.0728609  -0.000225412     0.0322129       2.41092       3.20449       3.29747       3.24312       3.07775       2.81666       2.62614       2.17213       1.87234       1.36770       1.06311      0.788888      0.551917      0.372977      0.246778      0.155348     0.0863177     0.0511194
  17  15 2977.3491    3.5384  1.0094 12.1891 -0.0065  0.0283   0.0800   0.0619    0.2010   0.0000   442.9879       9.92353       9.30176       8.23640     -0.274972       3.53166      -2.06804     -0.267460      -3.49956    -0.0353156      -1.80032     -0.983887    -0.0777727      0.251037     -0.104018      0.311430      0.167049     -0.115049       2.39379       3.50357       3.33144       3.81047       3.31104       3.30375       2.63570       2.33904       1.87769       1.49808       1.04741      0.854649      0.551637      0.418025      0.238611      0.169374     0.0971767     0.0570440
  17  16 3119.5069    3.7925  1.2299 12.3917 -0.0001  0.0301   0.0820   0.0754    0.2579   0.0000   438.1138       5.71568       12.5119       4.70620      -5.92505       1.46012       2.88246      -4.34992     -0.397757     -0.503216      0.717125     -0.662460     -0.876036      0.599180      0.212266     -0.129076    -0.0258183     0.0329151       3.08183       3.78157       4.05833       3.95739       3.41408       3.19127       2.97874       2.78445       2.35593       1.91955       1.41385       1.01790      0.685788      0.427905      0.274464      0.174443      0.106681     0.0617585
  17  17 3261.5962    3.4923  1.3438 12.9749 -0.0018  0.0329   0.0818   0.0891    0.1951   0.0000   441.5858       11.2293       20.3484       25.1577     -0.410067      -5.16198    -0.0560518      -1.45256      0.700596     -0.978947      0.428400      -1.20299     -0.319885     -0.155366      0.275108     -0.143544     -0.263397    -0.0994631       3.04662       3.96300       4.32444       4.28343       4.17472       3.78903       3.29066       2.85891       2.28115       1.78608       1.29669      0.993906      0.720985      0.492478      0.319801      0.203716      0.117919     0.0678023
  17  18 3403.6342    3.2904  2.2824 11.6156 -0.0016  0.0435   0.0555   0.1173    0.3096   0.0000   440.0023       17.4549       11.1768       1.07568      -7.41347     -0.787496    0.00790582      -4.75351      -2.77371       2.86306       2.37393      -2.26396     -0.604514     -0.747431     0.0112904      0.177581      0.213156    -0.0162716       4.17226       5.54543       5.76042       5.37174       5.05091       4.64575       4.37080       3.93321       3.55887       2.67518       2.14632       1.47852       1.04572      0.677292      0.428315      0.265661      0.153427     0.0894521
  17  19 3545.6072    2.5955  3.1304 11.7281  0.0002  0.0514   0.0399   0.1414    0.1306   0.0000   441.6588       20.9565       16.1586      -2.66989       8.59285      -16.1555      0.944482      -3.18645      -1.70987      -3.77049    -0.0863392     -0.734974       1.27744      0.194811     0.0920514     -0.155656      0.382450    0.00914617       4.64727       6.15202       6.51091       6.49639       6.24837       5.73928       5.34920       4.32496       3.68909       2.83599       2.26271       1.58229       1.16388      0.791398      0.511472      0.331212      0.190898      0.114268
  17  20 3688.0016    2.1521  4.2939 11.3342 -0.0011  0.0622   0.0289   0.1681    0.0936   0.0000   437.3718       24.1164       9.25509       7.77953       1.77254      -11.8746      -2.81596       3.40126       3.18494       3.12132     -0.339188      -2.37366      -2.69727     -0.387159    -0.0755547     -0.345536    -0.0357074     -0.128561       5.68937       7.30962       8.01364       8.17692       7.53139       7.04916       6.43669       5.27622       4.39812       3.46216       2.70719       1.92129       1.41626      0.938309      0.638641      0.393672      0.235499      0.137843
  17  21 3830.3362    1.7691  6.1500 10.8816  0.0002  0.0770   0.0215   0.2188    0.0780   0.0000   453.4671       28.6747       4.41882       2.60917      -11.0472      -8.22167       14.4512       5.89450      0.449283       4.99686     -0.144297       1.96641     -0.445706     -0.985232    -0.0589638    -0.0137716     -0.389568     -0.121926       6.93681       8.99624       9.84777       9.77593       9.47655       8.76730       7.88814       6.55163       5.60842       4.27582       3.34059       2.47402       1.74444       1.21703      0.782472      0.513771      0.291095      0.173324
  17  22 3972.8532    1.4581  7.6179 10.7448 -0.0059  0.0930   0.0180   0.2658    0.0651   0.0000   435.4963       26.5692       28.7022       13.6722       12.3880      -2.04606      -24.9457     -0.332898      -2.10224      -6.37186      -5.00640       3.88725      -3.34405      -4.34303       1.17285      0.714243     -0.153511     -0.550015       8.49527       10.9223       11.7729       12.1058       11.4448       10.8897       9.39100       8.08856       6.52232       5.16540       4.03813       2.93779       2.11546       1.47350      0.958410      0.620847      0.361879      0.215223
  17  23 4115.3090    1.1566  9.6430 10.6619 -0.0028  0.1203   0.0159   0.3708    0.0554   0.0000   431.4081       30.3510       5.67045       10.4131      -8.06837      -10.4196       2.30508       17.9908       3.06980      -12.6962      -5.88397       7.71656      -3.06186      -1.10144     -0.398659     -0.824875     -0.146143     0.0320006       10.5942       13.8045       15.2924       14.8977       14.6671       13.6946       12.2042       10.3379       8.50180       6.83370       5.17166       3.89084       2.76542       1.89936       1.26158      0.806531      0.465478      0.277331
  17  24 4258.0872    0.8900 10.6745 10.6911 -0.0068  0.1560   0.0155   0.4844    0.0478   0.0000   435.9557       8.54187       18.9935       26.3052       12.8325      -19.2138       4.78469       2.11599      -12.4047      -17.8713       3.57551      -7.02010       1.59099      -2.06992      0.980077    -0.0403365      -1.35982      0.263174       13.5580       18.2219       19.4137       20.1008       18.8910       17.9051       15.6295       13.2588       10.8981       8.81877       6.68702       4.99469       3.57577       2.49114       1.63463       1.05213      0.608323      0.359200
  18   8 1992.8606    0.5861  0.5559  9.9849 -0.0112  0.0223   0.0186   0.0518    0.0686   0.0000   439.2334       2.20667       15.4916       2.56552      -2.42554     -0.284894       4.84151       1.86060     -0.528714      0.727057      0.487478     -0.919716     -0.177930     -0.748115     -0.252540     -0.186656     -0.259585    -0.0338012       2.03771       2.41350       2.67400       2.67816       2.49902       2.34358       2.34062       1.78181       1.47152       1.28559      0.970214      0.701794      0.533065      0.352137      0.229414      0.158160      0.106789     0.0611448
  18   9 2143.7021    0.8133  0.6969 10.1320 -0.0034  0.0262   0.0218   0.0519    0.0806   0.0000   436.8847       3.85843       13.9710       2.88460     -0.874878       1.64608       1.68428      -1.34762     -0.414442     -0.120820     -0.186893      0.316583     -0.144390     -0.292222     -0.289729     0.0353935     -0.149210    0.00984732       1.98867       2.83558       2.95422       2.85107       2.75606       2.62653       2.37241       1.91490       1.86661       1.32823       1.14504      0.799715      0.571300      0.399895      0.263768      0.174403      0.103779     0.0635028
  18  10 2291.6830    1.1416  0.7534 10.5178 -0.0050  0.0241   0.0295   0.0544    0.1191   0.0000   440.8311       3.49180       13.9115      0.554108      -1.82607      0.856274      0.550304      -2.23469       1.16697      -1.30714     -0.461810      0.483820     -0.157395     -0.462080      0.383330     0.0364988    -0.0175978      0.125036       2.12795       2.84532       2.79418       2.90105       2.91716       2.69378       2.44944       2.15029       1.63211       1.33093      0.940104      0.748925      0.579584      0.434274      0.300984      0.183874      0.112633     0.0662345
  18  11 2436.8451    1.5693  1.0161 10.9392  0.0048  0.0277   0.0360   0.0669    0.1751   0.0000   436.7479       8.47080       11.7045       4.33026       4.13002       4.47351      -3.18888      0.853932    -0.0316886      0.205524       1.33904      0.224845     -0.877679     -0.194757    -0.0872960      0.193722      0.146563    -0.0694854       2.39645       3.16013       3.39530       3.52917       3.45532       3.05464       2.65668       2.36733       1.85484       1.49475       1.20569      0.857430      0.605264      0.430067      0.306801      0.182170      0.121914     0.0718837
  18  12 2580.8877    2.0148  0.9235 11.4122 -0.0047  0.0265   0.0464   0.0604    0.1287   0.0000   438.1202       8.29680       15.1923      -5.29558      -5.77633     -0.960256       6.95488      -2.49296      -2.44686      -1.54600      0.140190     -0.175003     -0.403458    -0.0995058      0.583261    -0.0749737    -0.0747487    -0.0282389       2.54721       3.39896       3.56259       3.44402       3.24356       2.81391       2.72137       2.43921       2.04401       1.69027       1.27405      0.934869      0.660085      0.440569      0.288502      0.184074      0.107383     0.0659934
  18  13 2724.7580    2.5185  1.0347 11.5906 -0.0009  0.0274   0.0533   0.0632    0.1593   0.0000   436.7707       2.99174       12.9235     -0.945358      -3.42467      -4.65859       1.02073     -0.314831      -2.63124      0.223173      0.807167      -1.26638     -0.870177    -0.0810911      0.246769    -0.0426707    -0.0815760    -0.0348992       2.28745       3.16126       3.05787       3.40515       3.15304       3.07131       2.62607       2.43476       1.86278       1.53406       1.08296      0.905317      0.643087      0.467466      0.311192      0.206996      0.122364     0.0729443
  18  14 2868.7639    3.2193  0.8870 12.2942 -0.0030  0.0241   0.0747   0.0548    0.1274   0.0000   429.2051       7.77009       12.7997       1.82940      -6.10539     0.0139040       1.74165      -7.02191      -1.10485     -0.919154     -0.551940     -0.747383    -0.0696244     -0.402896     -0.251634      0.119626    -0.0125205    -0.0795819       2.13711       2.88754       3.00164       3.00429       2.83297       2.67409       2.42572       2.01034       1.81807       1.43363       1.13643      0.833258      0.550258      0.396943      0.260485      0.161799      0.106757     0.0631295
  18  15 3012.1906    3.8721  0.9150 12.3778 -0.0037  0.0231   0.0887   0.0569    0.1603   0.0000   439.4093       9.13371       13.9429       1.00458      -1.09316     -0.281981      -1.88033      -1.54307       1.89028      -2.83829      -1.57181      -1.31828      -1.10017     -0.711356      0.727129     0.0477906     -0.146106    -0.0435209       2.10408       2.53677       2.73448       2.83292       2.73566       2.47918       2.19441       2.01842       1.68683       1.33144       1.01473      0.798441      0.552225      0.386376      0.275991      0.165605      0.104831     0.0659649
  18  16 3154.9982    3.8936  1.1952 12.6932 -0.0145  0.0306   0.0817   0.0701    0.1787   0.0000   438.3204       20.1140       12.5937       5.04166     0.0316979      0.808498      0.765521      -6.68538      0.804800     -0.625398      0.696488      -1.72365     0.0864081     -0.224686     -0.314496    -0.0491225     0.0187864     -0.139566       2.56943       3.57107       3.68456       3.69790       3.63523       3.18558       2.97109       2.51386       2.22552       1.67404       1.31530       1.00592      0.693243      0.483167      0.316954      0.209228      0.123425     0.0802625
  18  17 3297.5248    3.4922  1.5351 12.4240 -0.0013  0.0336   0.0691   0.0828    0.2098   0.0000   434.8229       13.2047       10.7829       9.30605      -3.03973      0.129104      -1.18682      -2.45153      -2.62267      -2.77204      0.142008     -0.537858     -0.274695     -0.364102      0.374018     -0.496087      0.161137    -0.0131688       3.42584       4.67354       5.09206       5.21836       4.99516       4.53145       3.76655       3.19464       2.51425       1.92967       1.46974       1.04317      0.767216      0.544296      0.352326      0.235526      0.142730     0.0852289
  18  18 3440.2032    3.0299  2.4121 11.4845 -0.0023  0.0404   0.0484   0.1078    0.2599   0.0000   433.6784       19.0393       28.0543     -0.548762       2.17082       7.53322       1.45927    -0.0364189      -3.07768       1.23654     -0.732730      -1.65289       1.30794      0.765361      0.484194     -0.246228    -0.0173647    -0.0681266       3.60420       4.46867       4.90298       4.85191       4.87052       4.37482       3.97069       3.55834       2.89929       2.32308       1.83486       1.40094      0.982557      0.693609      0.470204      0.310737      0.190447      0.116647
  18  19 3582.8309    2.5293  3.6765 11.2679 -0.0013  0.0531   0.0345   0.1438    0.1511   0.0000   437.4086       21.1365       11.5624       3.06435      0.612370      -6.35415      -3.95849       6.50009       2.48831     0.0169132     -0.536676      -2.73911      0.296448    -0.0156405      0.178401      0.147204   -0.00311107     -0.228051       4.46559       5.82263       6.56938       6.39046       6.36940       5.90915       5.19651       4.57347       3.68018       3.00188       2.32814       1.74640       1.29131      0.860847      0.614362      0.389597      0.240397      0.149004
  18  20 3725.4196    2.0264  4.9170 11.0618 -0.0047  0.0625   0.0248   0.1780    0.0965   0.0000   437.3895       16.0276       15.2154       21.4805      -13.0112      -20.8746       6.72749      -1.71680     -0.453398      -7.73105      -1.04637      -1.71549       1.20097    -0.0703368      0.828542      -1.10555      0.339245      0.167197       5.40655       6.76112       7.61751       7.76161       7.41287       6.82908       6.18744       5.38488       4.52877       3.55334       2.82660       2.06495       1.55440       1.07168      0.728793      0.473526      0.293185      0.174240
  18  21 3868.2954    1.6865  6.8882 10.6881 -0.0017  0.0796   0.0187   0.2279    0.0759   0.0000   445.5746       21.6379       1.93621       15.9082       7.46506      -18.6894      -2.85621      -11.8608       1.10776      -3.01056       2.50705      -2.23459       5.17360      0.828759     -0.815795     -0.546821      0.511336      0.373968       6.94105       8.85058       9.67393       9.70062       9.41953       8.70053       8.00574       6.82014       5.75233       4.56595       3.58789       2.69326       1.97361       1.39619      0.955614      0.618730      0.374423      0.228183
  18  22 4011.1885    1.3581  8.2533 10.7112 -0.0010  0.0995   0.0165   0.2836    0.0588   0.0000   427.1544       35.2623       1.92711       4.01082       8.15490       7.73880       5.35147      -11.6225      -4.71276      -11.5911       4.37830       4.18645       2.13169       2.85965       1.01926     -0.790884      0.534201      0.293483       8.24021       10.8810       12.0910       11.8837       11.9815       11.0082       9.93719       8.42415       6.98641       5.70288       4.37504       3.32876       2.44617       1.71610       1.16491      0.761793      0.470661      0.287663
  18  23 4154.4528    1.0825  9.3621 10.7264 -0.0060  0.1203   0.0155   0.3644    0.0506   0.0000   436.6209       28.7527      -6.83303       17.6154       12.2837       13.6426      -8.01397      -6.12021      0.177622       14.3441       7.21138      -8.12973      -2.47058       3.30438      0.251909      -1.14113      0.849681     -0.369803       10.0649       13.1685       14.4809       14.6725       13.9030       13.4278       11.7711       10.3854       8.50580       6.85800       5.37654       4.06930       2.94340       2.13162       1.42981      0.956543      0.557421      0.344845
  18  25 4439.9158    0.6223 11.6669 10.7179 -0.0006  0.2184   0.0148   0.6754    0.0378   0.0000   426.1661       43.7189       33.5244       23.2890       10.9027       24.9575       6.77861      -18.8028       39.5750      -19.8104     -0.195754       2.95609      -7.37326       3.94812      0.251825      -1.25494     -0.278316     -0.233051       17.9500       23.3492       25.5248       25.6884       25.2603       24.0049       21.1348       18.8998       15.0142       12.5639       9.84807       7.40798       5.55796       3.93443       2.61640       1.78407       1.09913      0.665369
  19   7 1867.2970    0.4579  0.3430  9.9908 -0.0067  0.0160   0.0178   0.0381    0.0446   0.0000   438.1201      -1.02282       12.5542       2.49744      -1.09201     -0.123144      0.394506      -1.88580      0.687884      0.707955     -0.221908      0.386700     -0.171776     -0.599229      0.273292      0.176541      0.196954     0.0399711       1.32108       1.68532       1.92440       1.85800       1.80572       1.78778       1.51716       1.41469       1.04458      0.853878      0.678594      0.501195      0.374852      0.280891      0.196832      0.132276     0.0842444     0.0485190
  19   8 2021.7628    0.6042  0.5074 10.1268 -0.0081  0.0208   0.0191   0.0431    0.0627   0.0000   437.9841    -0.0302676       10.6988      -1.88065      -1.82456      -1.03690       1.01932     -0.215770      -1.81393      -1.44810      0.800346      0.721823     0.0652597      0.544440      0.219610    -0.0947289     0.0545821  -0.000755933       1.70429       2.22696       2.40884       2.58980       2.44543       2.28113       2.08548       1.69895       1.44947       1.14364      0.907693      0.652481      0.509595      0.361961      0.249834      0.169033      0.105242     0.0678872
  19   9 2173.7485    0.8830  0.7112 10.2453 -0.0065  0.0222   0.0228   0.0509    0.0833   0.0000   437.6598      0.647876       12.8751      -3.41268       1.04088      -1.77830       3.58577    -0.0129513      -2.69705     -0.887017      -1.37669     -0.310423      0.903101     -0.127964      0.521199   -0.00641959    -0.0294081    -0.0615430       1.98353       2.47917       2.47612       2.66252       2.62716       2.47513       2.25161       1.91980       1.55237       1.27991       1.00057      0.793134      0.560676      0.398173      0.283356      0.196823      0.123617     0.0753480
  19  10 2322.3998    1.2166  0.9054 10.4874 -0.0036  0.0254   0.0276   0.0587    0.1104   0.0000   441.2545      0.778898       16.9864       3.04584      -3.83436      -1.71224       2.69946     -0.412818     -0.246601     -0.372623      0.191408      0.401962     -0.333083     0.0814742    -0.0538214     -0.280751     0.0288137     0.0709586       2.06157       2.60209       3.01639       3.03255       2.79638       2.62122       2.46138       2.04826       1.72423       1.46454       1.12839      0.827981      0.615041      0.456507      0.289413      0.190560      0.131988     0.0821477
  19  11 2468.1480    1.6301  1.0202 10.7783 -0.0045  0.0290   0.0369   0.0616    0.2137   0.0000   440.9679       6.82352       14.5957      -1.54685     -0.671862       1.25167     -0.940795      -3.91045      -2.02989     -0.653973      0.988620      0.262430      -1.09472      0.205261    -0.0796597    -0.0916852      0.160343     -0.156319       2.50300       3.46550       3.81276       3.93264       3.68941       3.30875       3.13881       2.49802       2.10893       1.74344       1.27696       1.01778      0.690194      0.516504      0.327734      0.231379      0.138162     0.0887372
  19  12 2613.1147    2.1579  0.9491 11.7388 -0.0066  0.0253   0.0500   0.0620    0.1405   0.0000   437.6037       3.77724       8.96165      -3.52264       1.00615      -3.10557       1.14928     -0.144062       2.48754      -2.04104     -0.806271     -0.296546       1.47154     -0.270220     -0.181770    -0.0700007     -0.109178     0.0414369       2.19402       2.88051       3.07902       3.07377       2.98202       2.63214       2.60958       2.16110       1.83595       1.50238       1.17095      0.934100      0.647342      0.466625      0.317628      0.203374      0.139761     0.0845750
  19  13 2758.0674    2.7743  0.9616 11.7426 -0.0041  0.0255   0.0600   0.0571    0.1590   0.0000   440.5767       1.51317       11.1529       1.51684      -3.79511     -0.590681      0.966932      -1.63145      -2.55242     -0.145579      -1.26961     -0.368106     -0.484054     -0.179112     -0.397431      0.439492    -0.0988353   -0.00640911       2.38943       3.14171       3.15868       3.00917       2.77722       2.71710       2.58669       2.35593       2.05139       1.63388       1.31011      0.995909      0.714919      0.521735      0.336131      0.223510      0.140050     0.0868829
  19  14 2902.6020    3.4240  0.8117 12.3508 -0.0006  0.0214   0.0794   0.0514    0.1249   0.0000   438.4930       8.59102       13.9239       4.62614      -2.41979       1.79620    -0.0154618      0.882913       2.15456      -1.20410       1.02629     -0.764296     -0.708503      0.233755     -0.278936      0.479260      0.244219   -0.00177110       1.89360       2.32525       2.39593       2.40904       2.40603       2.42214       2.18008       1.86591       1.51958       1.16823      0.958927      0.720044      0.576334      0.416554      0.283297      0.191543      0.130687     0.0786613
  19  15 3046.6876    3.7327  1.1091 12.4847 -0.0042  0.0292   0.0769   0.0637    0.1572   0.0000   436.8651       11.4269       12.3695       1.52363       3.00055       1.70244       2.24211      -1.31798      0.682410      -1.45298      0.508867      -1.43874     0.0207677     -0.648282     0.0638380     0.0704842    -0.0870639   -0.00381370       2.23607       3.26364       3.30313       3.59474       3.27347       3.29196       2.79913       2.43948       1.91490       1.56425       1.20928      0.917167      0.687000      0.509196      0.345051      0.229402      0.152487     0.0923543
  19  16 3189.9725    3.7897  1.3888 12.3624 -0.0059  0.0295   0.0712   0.0781    0.1591   0.0000   438.8730       17.0589       10.1839       10.3287      -2.11517      -1.32900       5.63785      -1.58018      -1.26938     -0.728029      0.532415      -2.01195      0.602828     -0.194797    -0.0119210     -0.372327     -0.257167      0.102757       2.59991       3.21451       3.51330       3.56243       3.50329       3.09553       2.92664       2.50578       2.14693       1.74630       1.38231       1.03323      0.762324      0.542130      0.370138      0.250573      0.157056      0.100708
  19  17 3333.0398    3.4567  1.6692 12.6648 -0.0039  0.0340   0.0636   0.0892    0.1193   0.0000   439.9013       19.6302       12.1501      0.595914     -0.258587      -3.01681       1.14812      -5.75911     -0.414811      -2.59663       3.01055      -3.07805     -0.158704      -1.96323     -0.185440     -0.486700    -0.0716097     -0.165017       2.93805       3.80776       3.87795       3.88076       3.95907       3.82850       3.49448       2.91015       2.39972       1.88938       1.48689       1.16693      0.905861      0.639408      0.448410      0.295153      0.194921      0.125215
  19  18 3476.3475    2.8178  2.6058 11.9597  0.0004  0.0422   0.0440   0.1163    0.1321   0.0000   443.9357       17.4495     -0.395579       5.58194       3.27294      -10.5408      -6.16545      -4.67259      -1.36506    -0.0784996     -0.719551       1.39991       2.76253     -0.249421      -1.30588     -0.102791      0.173766    -0.0652628       3.55807       4.63310       4.99313       5.06844       4.88943       4.55391       4.21147       3.65017       3.05609       2.52447       1.96959       1.51185       1.11394      0.811038      0.538127      0.363020      0.236061      0.150480
  19  19 3619.5181    2.3668  3.8825 11.2163 -0.0021  0.0519   0.0305   0.1488    0.1291   0.0000   434.6658       19.0035       8.84917       2.01138       9.27123       3.72141       1.06786      -5.47240      -3.06261      -7.00978       2.86995      -1.39624      0.368690      -1.97573     -0.444497      0.227943      0.311128    -0.0399707       4.25274       5.42542       6.06696       6.16676       6.05894       5.58607       5.08119       4.38368       3.75380       3.04630       2.32718       1.89743       1.33468      0.975684      0.661566      0.456940      0.285179      0.183011
  19  20 3762.6040    1.8803  5.6248 11.1048 -0.0001  0.0671   0.0220   0.2004    0.0730   0.0000   439.4098       33.8368       8.92696      -3.68727      -12.7399      -7.70664      -1.21529      -6.74556      -4.94424      -1.15019       1.97998      -2.63536       1.84120       1.26119      -1.05379     0.0977092     0.0337834     -0.204378       5.58020       7.22032       7.98450       8.06736       7.94402       7.38684       6.65681       5.84238       4.77822       3.93154       3.10535       2.36852       1.79253       1.25006      0.883745      0.580293      0.379672      0.245283
  19  21 3906.0212    1.5616  6.9341 10.8785 -0.0048  0.0809   0.0178   0.2379    0.0594   0.0000   435.1981       22.4284       17.0864       1.39254       2.71488      -4.30294      -17.3141      -10.0509       1.00255      -10.5562       6.38051      -4.21703      0.648333      -4.19892     -0.902519      0.185322    -0.0464438     0.0244405       6.60206       8.38153       9.42361       9.47673       9.39434       8.82608       7.94079       6.81493       5.77903       4.74935       3.65705       2.90417       2.09437       1.53781       1.05079      0.725738      0.453560      0.287131
  19  22 4049.5110    1.2863  8.8536 10.7205 -0.0031  0.1019   0.0154   0.3043    0.0517   0.0000   438.5833       11.3327       48.9202      -9.30848      -11.0165       7.34931       10.7331      -1.18263       7.03826      -10.6844      -7.50347     -0.793055       5.53153       1.46610     0.0997610      -1.70364      0.252239      0.485785       8.10126       10.5212       11.7539       12.0267       11.6473       11.0895       10.0084       8.55987       7.27460       5.84823       4.65763       3.56029       2.68481       1.93040       1.35359      0.927740      0.562283      0.359470
  19  23 4192.6460    1.0203 10.2883 10.7103  0.0012  0.1301   0.0149   0.3978    0.0459   0.0000   423.6499       37.7541       28.7432      0.512760      -12.9050      -10.4829      -4.50583      -2.73823    -0.0322719      -10.1168       3.13753       5.90047     -0.792881      -1.98316      -1.32106      0.925899       1.14176     -0.512251       10.0448       13.4147       14.7049       14.9717       14.8207       13.6231       12.6162       10.8024       9.36339       7.46352       6.16221       4.56246       3.44588       2.51627       1.73540       1.16938      0.718251      0.453275
  19  24 4335.7811    0.7891 10.7317 10.6770  0.0001  0.1571   0.0142   0.4952    0.0411   0.0000   437.7974       56.7255       45.8324       2.18979      -7.96308      -13.1978       7.32184      -20.6116      -19.7318      -15.4791       13.5461       2.08250      -9.56847      -6.30151       2.81630       5.00178     0.0267295     -0.572394       12.1298       15.8715       17.2313       18.2123       17.4830       16.7240       14.7917       13.0745       11.0223       9.21675       7.18001       5.59352       4.10073       3.03387       2.09924       1.44074      0.875115      0.556984
  19  27 4765.8417    0.4164 18.0691 10.2907  0.0177  0.4308   0.0086   1.0594    0.0228   0.0000   373.3842       52.5774       91.2083      -57.2053       46.8665       25.9288      -67.2975      -6.47609       41.8668       11.1955       3.31004      -2.57139       5.26324       7.58445      -4.76150      -4.22942      -1.39092       1.71602       32.5748       43.4067       47.2817       49.5168       47.7353       45.1642       41.0494       35.5484       30.1563       25.2970       19.3148       15.5240       11.4465       8.38339       5.72256       4.05867       2.42103       1.53697
  20   5 1566.5577    0.1899  0.1604  9.8524 -0.0144  0.0216   0.0119   0.0325    0.0310   0.0000   439.5503      -2.38605       14.9021       2.76563       1.40194     0.0230371       1.23071      -1.33534      0.438604    -0.0100164     -0.444026     -0.233789      0.478905    -0.0319917      0.324194    -0.0896035    -0.0850959    -0.0714143       1.85867       2.40552       2.86072       3.22502       2.95727       2.67157       2.57608       2.07829       1.26050       1.43895       1.29157      0.571563      0.645209      0.619976      0.312046      0.169194      0.208985      0.105468
  20   7 1893.9188    0.4657  0.4013  9.9927 -0.0066  0.0182   0.0163   0.0413    0.0464   0.0000   438.3630       1.36522       13.4239      -1.24856      -1.96762     -0.309157     0.0199431     -0.669302      -1.88084     -0.870119      0.296189      0.465401     0.0323990     -0.245228      0.444914     0.0959166    -0.0260981    -0.0876274       1.47012       1.94753       2.25223       2.31204       2.29256       2.08385       1.80010       1.60890       1.27881       1.04544      0.810237      0.618022      0.445317      0.333996      0.241404      0.152740      0.102767     0.0634163
  20   8 2050.0227    0.6561  0.6543 10.0699 -0.0041  0.0265   0.0178   0.0512    0.0673   0.0000   438.0472       3.73698       13.7206     -0.378317      -3.10227      -1.76950       2.44277      0.545816      -1.48092      -1.50253      0.239327       1.23055     -0.430952     -0.281338    0.00412257     -0.320664      0.164840     0.0551874       1.88366       2.67872       2.50167       2.97140       2.73663       2.67621       2.58651       2.09778       2.03222       1.55656       1.29335      0.807693      0.801253      0.530198      0.426403      0.260823      0.187974      0.107376
  20   9 2203.1051    0.9371  0.8600 10.2347 -0.0013  0.0252   0.0215   0.0574    0.1012   0.0000   439.0084       1.34759       18.6030       4.75315      -3.79355      0.922798     -0.174025      -3.15756       1.89112      0.557364      0.168051      0.538888     -0.657681     -0.373255     0.0131877      0.268366    -0.0651691     0.0884921       2.02863       2.62832       2.78652       2.91956       2.73395       2.69781       2.43050       1.94106       1.78888       1.45948       1.21515      0.893038      0.680372      0.471754      0.337502      0.227811      0.151715     0.0969066
  20  10 2352.3925    1.3158  1.0381 10.4520 -0.0022  0.0274   0.0269   0.0630    0.1277   0.0000   439.2524       7.32225       16.3766      -2.62226      -3.01045       1.00505     -0.491663      -2.68546     -0.111004       1.45250      -1.37371      0.524410      0.425687     -0.656790     -0.540486     0.0752322     0.0443056   -0.00541317       2.01804       2.82464       2.75765       3.08734       2.74191       2.72500       2.56379       2.20046       1.87407       1.53813       1.24077      0.930283      0.721243      0.536299      0.356998      0.241217      0.165619      0.103655
  20  11 2499.0126    1.7191  1.0478 11.0475  0.0015  0.0260   0.0370   0.0658    0.1541   0.0000   438.3009       3.83315       14.1836      0.253604      0.734692      -4.48922      -5.29105     0.0352306     -0.557361      0.794424     -0.732939     -0.300646      0.669206      0.587495     -0.282975     -0.227642      0.364828     -0.131872       2.08283       2.70104       2.84262       2.93653       2.85900       2.69183       2.52815       2.16676       1.87272       1.47648       1.11963      0.904258      0.687681      0.513682      0.364927      0.246281      0.169437      0.108399
  20  12 2644.9200    2.2705  1.0741 11.5306 -0.0011  0.0266   0.0480   0.0671    0.1950   0.0000   435.9843       7.35474       6.32738       6.51546     -0.195994       1.29871      -1.42121      -1.42491      -4.58510     -0.269731     0.0966008     -0.419519     0.0315811      0.117817     -0.179197    -0.0228533     -0.228047    -0.0771195       1.97219       2.72626       2.85978       3.03826       2.94977       2.62460       2.50656       2.11924       1.86083       1.47280       1.17580      0.913089      0.669758      0.512420      0.351293      0.248588      0.155975      0.102977
  20  13 2790.7514    2.8505  0.9640 11.8071 -0.0042  0.0238   0.0616   0.0562    0.1640   0.0000   437.5098       7.28409       17.5850     -0.607356      0.119261       1.10027      -4.23247      -2.66256     -0.748272      -3.88197       2.23476    -0.0316818      0.336560    0.00411985    -0.0409179     0.0246482      0.131880    -0.0952137       1.95209       2.59436       2.87054       2.99221       2.86970       2.68867       2.47297       2.06352       1.70995       1.35232       1.08926      0.802192      0.647267      0.455229      0.313846      0.219825      0.147502     0.0992790
  20  14 2936.0785    3.5896  0.9484 12.3512  0.0034  0.0236   0.0761   0.0569    0.1469   0.0000   437.9262       9.62663       7.58972       5.47221       1.11566      -1.29174    -0.0331249      -4.55154       3.59421      -1.75802      0.235894      0.182499     -0.773567     -0.187076     0.0431080      0.163521     -0.112607      0.239500       2.02769       2.68452       2.69942       2.67987       2.60243       2.54646       2.44629       2.21697       1.81724       1.49470       1.13487      0.847802      0.723135      0.517555      0.375504      0.244807      0.168960      0.107163
  20  15 3080.6084    3.8490  1.0591 12.5048 -0.0017  0.0254   0.0791   0.0634    0.1622   0.0000   438.9661       8.04638       10.0775       7.92713      -6.00338     -0.725871      -1.26205      -3.92761       1.44063      -1.89631      0.470093      -1.21714      0.124029      0.107409      0.380681     -0.646370      0.280340     0.0453117       2.01711       2.63178       2.73481       2.81088       2.82420       2.73338       2.25709       2.15700       1.71990       1.60465       1.22067      0.990677      0.683100      0.499609      0.339626      0.238513      0.158481      0.103393
  20  16 3224.5586    3.7425  1.4636 12.4685 -0.0012  0.0303   0.0665   0.0776    0.1321   0.0000   441.2412       14.8179       12.6844       6.28589       2.20689     -0.283024      0.413788      -2.34026     -0.591581      -2.60172       2.80371      0.341787      0.245839     -0.780482      0.258956     0.0218746    -0.0185938    -0.0116324       2.29294       3.21496       3.30568       3.61603       3.44590       3.36508       2.87705       2.53637       2.10959       1.73797       1.43385       1.13506      0.786992      0.577502      0.398642      0.289069      0.184241      0.119790
  20  17 3368.2429    3.2606  1.9497 12.3323 -0.0015  0.0351   0.0527   0.0896    0.1034   0.0000   444.0450       12.6163       5.70778       6.41470       5.58627      -1.77159       1.52373      -2.18061      -1.37977      -2.89679     0.0932121      -2.09532      0.293988      0.344739     -0.441801     -0.238414      0.370297    -0.0837005       2.85824       3.51188       3.86826       3.99761       3.87055       3.74196       3.39106       2.92735       2.49606       2.07232       1.65280       1.29108      0.951951      0.709894      0.509197      0.334325      0.231326      0.151733
  20  18 3511.9552    2.6477  2.8408 12.1004 -0.0032  0.0442   0.0381   0.1213    0.0880   0.0000   438.1485       15.9869       10.5989       5.03050      -7.19499       4.70476       9.79795     -0.956898      -3.89059      -4.54017     -0.758829      -1.83001      -1.11930      0.321362     -0.706428      0.193412    -0.0680389     -0.148366       3.50245       4.39037       4.89708       4.86944       4.91409       4.68320       4.27477       3.66285       3.16229       2.57625       2.06717       1.62363       1.22791      0.886665      0.644784      0.451806      0.292442      0.185429
  20  19 3655.8202    2.2085  4.1667 11.4085 -0.0013  0.0551   0.0280   0.1547    0.0921   0.0000   435.1925       22.9029       14.1335       8.95598     -0.931689     -0.875209      -8.41723     0.0379764     -0.360101       1.67892      -7.81720     -0.108718      0.282716       2.08889      0.456244      -1.18971     0.0218144     -0.268074       4.20995       5.53997       6.15773       6.24088       6.14617       5.81935       5.19599       4.61394       3.89282       3.24735       2.61113       2.02410       1.51107       1.09531      0.793088      0.526405      0.345030      0.227419
  20  20 3799.4928    1.7936  5.8036 11.0605 -0.0006  0.0698   0.0211   0.1983    0.0725   0.0000   441.1880       27.8016       18.2767     -0.103343      -8.98019      -2.38370       3.29865      -5.03585       4.22418      -1.67510      -7.20802      -4.52935      0.184715      -2.22285      0.505980      0.234321   -0.00971463     0.0485179       5.32386       7.00097       7.74328       7.88952       7.77202       7.30591       6.57367       5.88254       5.06229       4.13745       3.33677       2.60051       1.94282       1.43695       1.01268      0.706399      0.437306      0.286937
  20  21 3943.1779    1.4958  7.9292 10.6451 -0.0040  0.0861   0.0158   0.2461    0.0620   0.0000   430.5850       25.2943       19.5374      -2.31445      -4.00298      0.991420      -6.36875      -9.34179       9.99774       1.64450      -3.99141      -2.69255      -1.45025       2.94570      0.789576     -0.701150      0.862480     0.0532402       6.55513       8.63720       9.64739       10.0997       9.63541       9.20576       8.24908       7.22035       6.19710       5.14601       4.07175       3.15242       2.40611       1.73951       1.23628      0.871468      0.536306      0.342635
  20  22 4086.9741    1.1895  8.7449 10.8230  0.0006  0.1036   0.0149   0.3096    0.0458   0.0000   450.3767       9.59693       42.2581       15.7656      -3.08371      -20.4794      -18.0403      0.739482      -2.82116       1.07550       9.48740      -3.38674       2.30098       2.53008      0.226082      0.357629      0.449243     -0.315840       7.86792       10.3077       11.3235       11.4582       11.3816       10.6759       9.82340       8.79661       7.46003       6.12327       4.94766       3.93948       2.87122       2.18458       1.53665       1.07216      0.684594      0.435730
  20  23 4230.7930    0.9567 10.9967 10.7406 -0.0031  0.1380   0.0141   0.4241    0.0408   0.0000   430.0645       41.3316       9.63790       17.4394       10.0394       5.64297       34.0856      -3.98068       29.9239      -12.0945      -13.4086      -2.92539      -3.58234       1.10604      -1.32084     -0.263775      0.370861      -1.03397       10.2448       13.4932       14.7527       15.4876       14.9498       14.3356       12.9510       11.5109       9.78689       7.98322       6.56865       4.99506       3.89031       2.84724       2.02236       1.41429      0.893547      0.589005
  20  24 4374.7546    0.7712 12.9240 10.7450 -0.0032  0.1907   0.0138   0.5820    0.0354   0.0000   434.0759       50.6016       20.6779       47.9521      -11.6005    -0.0761886       11.4702     -0.962529      -45.8278      -1.85771      -31.8533      -7.56883       11.5599       1.13145     -0.866478      0.722513     -0.544358      0.281292       14.0171       18.3959       21.2242       21.3927       20.8121       20.1293       18.1001       15.8012       13.5103       11.0118       8.91606       6.95323       5.34901       3.86174       2.79417       1.93780       1.22744      0.794592
  20  26 4662.2029    0.4196 14.2060 10.5594 -0.0076  0.3581   0.0113   0.9605    0.0254   0.0000   430.9371      -16.9251       36.3853      -57.4735       31.3635       29.3848       6.88888       9.09952      -67.2610      -28.7535     -0.684131       17.9830       7.70143      -13.5346       9.04524      0.500827      -2.84522      -3.71411       26.7428       34.1375       38.9935       39.3817       39.1454       36.8760       34.2084       29.7926       25.0866       20.8634       16.7217       13.2102       10.0531       7.52400       5.30976       3.76178       2.41242       1.58603
  21   6 1758.2082    0.3353  0.2718  9.8745 -0.0075  0.0182   0.0144   0.0351    0.0370   0.0000   439.6674      0.380915       19.2975      -1.76344     -0.984627       2.97016       3.37276    0.00230939      -1.49243    -0.0335523      0.447342     -0.328884     -0.649673     -0.237760     -0.126969    -0.0726087     0.0267846     0.0413350       1.89417       2.46648       2.63814       2.44312       2.52841       2.38569       2.30073       2.00014       1.56356       1.33649       1.04305      0.874772      0.691921      0.456155      0.318980      0.188457      0.116256     0.0775038
  21   7 1919.8501    0.5107  0.4744  9.8990 -0.0054  0.0204   0.0158   0.0414    0.0494   0.0000   440.2333      -3.43716       12.1582     -0.334288      -2.27782     -0.568420      -1.78846      -3.68311      -1.12717       1.26640      -1.06219      0.677495      0.244609     -0.263637     0.0577308     0.0348873    -0.0184687    -0.0528183       1.37997       1.90855       2.08773       2.10426       1.92097       2.08795       1.60224       1.65522       1.36140       1.08144      0.923922      0.695254      0.539159      0.413067      0.280621      0.188618      0.139119     0.0876475
  21   8 2077.7090    0.7426  0.6470 10.1049 -0.0048  0.0225   0.0197   0.0476    0.0717   0.0000   439.0214       1.28887       19.0877       2.14562      -2.79583       2.72521      -2.22038      -1.38052     -0.676199      0.446654      0.551858      0.410111      -1.40020     -0.388610      0.317076     -0.131394    -0.0333855     -0.227733       1.89555       2.45825       2.49478       2.39369       2.43427       2.33771       2.28754       2.12960       1.82705       1.33459       1.00541      0.782432      0.661778      0.531796      0.379326      0.246933      0.172426      0.120744
  21   9 2231.9296    1.0029  0.8063 10.1394 -0.0051  0.0225   0.0234   0.0561    0.1198   0.0000   436.0240       6.19542       13.7122     -0.521400      -1.42274       3.83560       2.39579     -0.981031       2.48517      -1.30244      -1.14423       1.43882      0.210966     0.0445980     -0.268088     -0.463797      0.279878    -0.0150971       1.81306       2.34118       2.41627       2.48502       2.45107       2.36874       2.21552       2.00883       1.74141       1.30662       1.04578      0.806759      0.639907      0.502774      0.360755      0.271255      0.184952      0.117348
  21  10 2381.8874    1.3702  0.9661 10.8096 -0.0027  0.0237   0.0298   0.0631    0.1046   0.0000   435.0640     -0.728170       15.6245       2.20542       2.78190      -4.23537    -0.0996230      0.407594      -1.50370       3.37899       1.75153     -0.623139      -1.72138     -0.455321      0.369201     -0.145040    -0.0782860      0.151256       1.83554       2.47611       2.53212       2.65940       2.61695       2.47611       2.22757       2.00629       1.67917       1.46444       1.18337      0.955622      0.690540      0.510386      0.362750      0.247009      0.166779      0.113025
  21  11 2529.3504    1.7841  1.1034 11.1637 -0.0011  0.0260   0.0366   0.0653    0.1308   0.0000   435.6109       4.54448       10.1906       6.28209      -4.27266     -0.447034      -2.47165     -0.956578     -0.418595      -3.72216      0.869845     -0.908338       1.41339     -0.148168     -0.113614     -0.236936     0.0802788    -0.0719566       2.13591       2.76338       2.87482       3.03134       2.82260       2.55632       2.38784       2.25435       1.99885       1.71639       1.34180       1.06416      0.794865      0.597309      0.405012      0.309656      0.196738      0.121285
  21  12 2676.2242    2.3895  0.9937 11.5814 -0.0046  0.0313   0.0551   0.0615    0.1906   0.0000   437.6872       1.26208       11.6870      0.974747      -1.77138       3.58305      0.108699      -5.50109       2.08604      -2.50388      0.373871      -1.92968     -0.347638     -0.692571      0.556117     -0.352431      0.149098     -0.267896       3.24820       4.39839       4.57645       3.98146       2.95531       2.38817       2.60891       3.17486       3.18458       3.02034       2.46310       1.97830       1.38130       1.00400      0.616478      0.386291      0.222435      0.146795
  21  13 2823.0452    3.1348  0.9022 12.1777  0.0014  0.0220   0.0678   0.0576    0.1657   0.0000   440.0864       11.1737       15.7637       3.99836       1.11391      -3.51523      -3.23051      -1.41497       2.51737     -0.553425     -0.428275      -1.98349      0.436656     -0.471548     -0.544894    -0.0751089      0.102552     0.0224355       1.73708       2.22476       2.33606       2.32941       2.40593       2.26732       2.02427       1.76097       1.57411       1.33097       1.13449      0.872069      0.655859      0.482253      0.337582      0.219463      0.150104      0.103861
  21  14 2969.0281    3.6079  0.9483 12.3139 -0.0030  0.0233   0.0759   0.0536    0.1529   0.0000   442.3925       8.99425       10.8474       4.86016       1.62170      -4.56516      -2.44948      -3.43812       2.24856     -0.640430      -1.21892      -1.49912      0.981942       1.23167     -0.368871     -0.535969      0.176600     0.0362157       1.78494       2.28383       2.43003       2.52050       2.40859       2.42375       2.22799       1.81216       1.61609       1.37402       1.13264      0.866060      0.664764      0.490975      0.339323      0.257518      0.164164      0.113297
  21  15 3114.0471    3.9176  1.2265 12.2631  0.0087  0.0268   0.0742   0.0708    0.1919   0.0000   438.4777       7.44445       16.4608       8.29524      -6.06424      -3.05933      0.726106      -1.12844       2.05981      0.581934       2.88129     -0.979753      0.768252      0.120198     -0.116342     -0.195298      0.249702    0.00109638       2.25714       3.01648       3.08705       3.02442       2.83378       2.57430       2.44359       2.31007       2.11542       1.88523       1.55528       1.22362      0.917079      0.640770      0.442596      0.296825      0.194810      0.125704
  21  16 3258.6990    3.6646  1.5588 12.4701 -0.0008  0.0303   0.0627   0.0770    0.1130   0.0000   437.4647       16.2488       14.5270       2.23969      -1.94805     -0.947176       2.96025      -5.70096       4.55122      -1.61794      -1.88261      -1.79688      -1.23225      0.214352      0.103772     -0.306440     -0.201468      0.112722       2.37462       3.22757       3.34298       3.44368       3.28088       3.23061       2.99403       2.65683       2.20057       1.85683       1.48815       1.17146      0.916078      0.657552      0.492527      0.317748      0.225263      0.150346
  21  17 3403.0110    3.1192  2.0300 12.3625 -0.0036  0.0375   0.0491   0.0885    0.0925   0.0000   438.7996       16.1092       12.9018       1.02326       3.19802       8.79457       4.61114     -0.816824      0.336811       2.79672     -0.278215     -0.785421       1.02423     -0.617017      0.994925      0.160606    -0.0409781    -0.0760909       2.86719       3.79303       4.05616       4.11759       3.98082       3.70045       3.55834       3.16624       2.77439       2.24657       1.83047       1.44067       1.10617      0.812440      0.602274      0.412783      0.277372      0.183512
  21  18 3547.3308    2.5121  3.1197 11.8334 -0.0052  0.0450   0.0336   0.1187    0.0817   0.0000   440.9869       16.7293       16.5723     -0.798195       1.72762       8.23492       4.41380      -7.51182      -2.69084      -3.58242      -3.87664      -3.45861       2.42460     -0.836001      0.298174    -0.0970601      0.201666      0.160503       3.36218       4.45467       4.80802       4.92488       4.95414       4.68794       4.31989       3.72350       3.22566       2.73213       2.20766       1.71913       1.31895      0.988888      0.697972      0.503126      0.325878      0.219942
  21  19 3691.6057    2.0893  4.5984 11.3741 -0.0036  0.0578   0.0250   0.1585    0.0752   0.0000   432.9312       21.1205       18.5624       13.4284      -2.20836       10.1317      0.585916      -11.9726      -1.09523      -3.88264      -3.02975      -1.24226      0.983502      -1.54790     0.0372984      0.196180     -0.366021     -0.540693       4.29535       5.56781       6.20313       6.41468       6.23097       6.06519       5.37711       4.85583       4.13238       3.49137       2.76857       2.20363       1.71692       1.25382      0.900214      0.643773      0.427555      0.278918
  21  20 3835.9334    1.7023  6.1592 11.0165 -0.0040  0.0709   0.0190   0.2021    0.0629   0.0000   438.1575       6.51781       8.62022       9.62425       5.63179      -5.24402       4.52881      -11.7958     0.0255768       1.13800       1.51866      -10.3823       4.25540       1.05546     -0.449600      -1.17826     -0.586199      0.786496       5.23878       6.84789       7.61602       7.73751       7.73487       7.34364       6.61589       5.84422       5.20722       4.28535       3.47926       2.73798       2.15356       1.53405       1.12749      0.783920      0.524022      0.347664
  21  21 3980.0888    1.3875  8.0518 10.8486 -0.0009  0.0905   0.0159   0.2618    0.0511   0.0000   423.7708       6.38898       6.27078       8.61060      -15.2274       8.04710       8.28258       1.36307      -4.60980      -4.43113       1.27515       2.23531      -5.60949      -3.74452       2.75805      0.338172      0.187424    -0.0222621       6.63920       8.62370       9.65457       9.93776       9.70639       9.27684       8.60865       7.48239       6.49411       5.41770       4.48519       3.44311       2.67031       1.99763       1.44477       1.00863      0.671525      0.446209
  21  22 4124.4268    1.1336  9.7334 10.7954 -0.0030  0.1111   0.0140   0.3400    0.0408   0.0000   430.3574       35.3727       18.8016       13.6300      -12.8134      -16.0233      0.487596      -2.22965       3.22811      -4.66124      -4.49566      0.476124     0.0986954       3.95460      -1.10618      0.251411     -0.157103      0.557581       7.87138       10.4912       11.6275       11.8151       11.8063       11.2232       10.3803       9.03627       7.97550       6.55605       5.44171       4.20383       3.29077       2.46740       1.76414       1.27340      0.818139      0.542257
  21  23 4268.5354    0.8600 10.9012 10.8272 -0.0046  0.1464   0.0144   0.4679    0.0367   0.0000   433.8240       41.2960       7.39101       10.3781      -11.9998      -17.0273       20.5115       25.0918       11.2147      -14.4688      0.935465       3.83779      0.830344       5.35937     -0.500915      -2.37275       1.57320      0.143371       10.4843       13.8652       15.4723       15.8221       15.7405       14.7447       13.8122       12.0667       10.5142       8.68370       7.15599       5.59569       4.25594       3.28181       2.33651       1.69180       1.08290      0.718226
  22   5 1611.3353    0.2338  0.1500  9.8288 -0.0046  0.0146   0.0150   0.0286    0.0304   0.0000   438.5690       1.50802       17.3565      0.218047      -3.35139      0.328736      0.148108       1.48300      0.753730      0.283848    -0.0850547    -0.0810771      0.277081    -0.0461742     -0.148016     -0.156049     0.0131303     0.0639937       1.22232       1.13950       1.59434       1.56060       1.34326       1.52207       1.42922       1.07389       1.02782      0.820603      0.584792      0.521328      0.421718      0.293016      0.198873      0.164718      0.103104     0.0678828
  22   6 1781.5778    0.4038  0.2706  9.8012 -0.0047  0.0139   0.0162   0.0325    0.0384   0.0000   440.0033      -3.18083       17.6093      0.736585      -1.28934       1.29342    -0.0927112      -1.27955      0.776155      0.586510     -0.171500      0.242517     -0.130827     -0.249375     0.0816032      0.228772    -0.0177686    -0.0801466       1.02967       1.39824       1.55664       1.67652       1.65058       1.52738       1.35957       1.22197      0.971728      0.824348      0.620295      0.456390      0.396611      0.294570      0.220710      0.149834      0.115424     0.0804116
  22   8 2104.7348    0.7755  0.7249 10.0894 -0.0002  0.0215   0.0187   0.0521    0.0749   0.0000   438.7812      -1.91318       13.2651      -1.92648      -5.09434     -0.674448      -1.52720      -1.21717       1.00000    -0.0896227      -1.18994     -0.660131    -0.0471386      0.653942      0.352775     -0.542175    -0.0899213      0.170820       1.46209       1.98339       2.16722       2.20908       2.25914       2.09062       2.02363       1.66494       1.52302       1.19767       1.00329      0.781562      0.600541      0.463110      0.339575      0.240538      0.175754      0.115277
  22   9 2259.9812    1.0853  0.8369 10.4873 -0.0007  0.0228   0.0242   0.0570    0.0902   0.0000   437.9387       2.88739       19.8150       3.60110      -2.93244      -3.40996      -2.94710       1.27822       1.49710      -1.40353      -1.43175       1.91280     -0.596083     -0.697205     -0.150619     0.0302615     -0.135322     0.0236106       1.57650       2.07861       2.31823       2.24800       2.34763       2.15710       1.93890       1.96455       1.54647       1.43213       1.15195      0.829351      0.698211      0.506180      0.398694      0.306535      0.201159      0.128129
  22  10 2410.8470    1.4471  1.1676 10.5501 -0.0054  0.0261   0.0288   0.0681    0.1787   0.0000   436.0327      0.931463       12.6144      -1.76734      -4.42594      -1.55888      -3.43098     -0.761370      -5.16744      0.820176       1.28959      0.945784     -0.360855      0.604602      0.415914     -0.354063     -0.122644    -0.0270336       1.88981       2.49860       2.64670       2.73579       2.64670       2.50154       2.38429       2.16723       1.82843       1.60564       1.30652       1.07004      0.809079      0.604701      0.432129      0.305546      0.206706      0.141474
  22  11 2559.2257    2.0103  1.0451 11.0856 -0.0006  0.0238   0.0394   0.0585    0.1419   0.0000   438.6845       4.15297       14.3295     -0.697244       2.11978      -1.51555      -1.21879       1.09121     -0.502518      -2.62052       1.26002     -0.427789      0.347062      0.431476     -0.490381     -0.216399      0.443188      0.275684       1.64583       2.25060       2.51977       2.51914       2.63471       2.38050       2.17810       1.99346       1.65597       1.46248       1.14090      0.863101      0.699473      0.523282      0.391440      0.279013      0.199266      0.126043
  22  12 2707.1503    2.5190  1.0036 11.7031  0.0005  0.0224   0.0519   0.0598    0.1586   0.0000   437.2583       4.16895       16.1497       2.56670      -9.54903      -3.69815       2.48185      -3.13529      -1.36816      -1.59272       1.65161      -1.52267     -0.236730     0.0830938      0.198127      0.456398      0.203232    -0.0863995       1.61585       2.10430       2.25462       2.33572       2.30421       2.25746       2.11898       1.81544       1.57007       1.31082       1.07485      0.852388      0.667517      0.513547      0.367914      0.256489      0.184029      0.124675
  22  13 2854.8255    3.2709  1.0285 11.6715 -0.0027  0.0247   0.0657   0.0572    0.3200   0.0000   439.8039       8.60590       16.5123      0.589577      -4.22551     -0.123419       3.15206     -0.769889      -2.34573    -0.0169461       2.05100      -1.58422     -0.442609      0.330547      0.358726      0.240607     0.0325556     -0.248929       1.77643       2.46783       2.58001       2.58478       2.70925       2.43818       2.31432       2.03576       1.76570       1.48148       1.22185      0.965454      0.733655      0.553975      0.408523      0.285828      0.191403      0.132519
  22  14 3001.5269    3.7179  1.0280 12.4225  0.0003  0.0235   0.0724   0.0574    0.1629   0.0000   436.4492       8.50595       15.3553       2.99008      -1.24240      -4.80206      -2.11543    -0.0201446       2.01286      0.768053       1.68004      -1.40140   -0.00779072      0.188837     -0.169362     -0.534486    -0.0422295     0.0816872       1.64082       2.22329       2.30648       2.35349       2.37519       2.25293       2.10660       1.83862       1.68693       1.36054       1.15677      0.913861      0.704066      0.532534      0.377926      0.282053      0.189958      0.130036
  22  15 3147.1478    3.8961  1.2704 12.2706 -0.0020  0.0270   0.0703   0.0666    0.1868   0.0000   440.0404       7.73773       12.3112      0.607811       3.60661       4.37658      -1.92746      -3.73063     -0.819532       1.58700      0.469920     -0.229832     -0.281118      -1.05162     -0.192794     0.0479731      0.409906    -0.0489916       2.13314       2.84828       3.10805       3.22573       3.07091       2.87007       2.69073       2.36714       2.07259       1.72904       1.41814       1.12019      0.862977      0.656243      0.454444      0.309747      0.222401      0.149040
  22  16 3292.3517    3.6566  1.5796 12.2505 -0.0070  0.0293   0.0592   0.0744    0.1273   0.0000   439.8470       12.9383       7.91065       5.34022       6.73078      0.206101       1.75493      -4.35777       2.56209      -2.05084     -0.502569      0.470190     -0.637739      -1.29154     -0.533316     -0.279618      0.256277     -0.231420       2.14391       2.79318       2.97586       3.18661       3.13416       2.94751       2.76647       2.46472       2.07304       1.72490       1.42378       1.13496      0.890213      0.657200      0.491727      0.346145      0.237002      0.166074
  22  17 3437.3534    2.9586  2.0933 12.3450 -0.0024  0.0362   0.0444   0.0899    0.0813   0.0000   438.6594       14.7407       6.63392      -2.81952       6.31896      -1.44193      -1.20592     0.0939123      -2.06879       1.39929      0.240856      -2.73151       1.47936      0.154646      0.529252      0.177363     0.0107694     -0.189886       2.56782       3.42087       3.66156       3.81066       3.82970       3.70045       3.29108       3.01021       2.48630       2.20450       1.76782       1.42136       1.10439      0.814936      0.607257      0.422661      0.297913      0.199522
  22  18 3582.2345    2.3573  3.6141 11.7895 -0.0030  0.0493   0.0293   0.1290    0.0664   0.0000   445.1933       18.2409       6.75636       2.30569      -2.71351      -7.62204      -3.61473      -6.31748     -0.634441     -0.477004       1.17066      -1.76763      0.913912     -0.938684       1.43932      0.403521     0.0988530      0.289038       3.40492       4.44685       4.99663       5.06951       4.97774       4.85527       4.36903       4.04817       3.50107       2.89559       2.37909       1.90622       1.46816       1.14286      0.828054      0.601253      0.406074      0.273987
  22  19 3727.2922    2.0148  4.9194 11.2585 -0.0016  0.0582   0.0231   0.1652    0.0717   0.0000   443.5538       9.31509       28.8043       9.86176      -4.55861      -3.94814      -11.2957      0.523666       5.70448      -1.67280    -0.0356733      -1.92000      -1.67462     -0.396945      -1.11882      -1.23852     -0.449796    -0.0626215       4.06456       5.36058       6.04173       6.16852       6.13873       5.92580       5.29609       4.84858       4.14885       3.49227       2.82492       2.25623       1.77385       1.32572      0.981165      0.702003      0.480429      0.322623
  22  20 3871.8397    1.5890  6.7676 11.0572 -0.0030  0.0747   0.0176   0.2236    0.0523   0.0000   439.6911       26.1070       11.2021      0.307567       11.3974      -10.3715      -1.14772      -5.41017       2.07044      -2.05282      0.583934      -5.22133    -0.0989686       1.01968      -2.79580     0.0717226      0.693844     -0.788770       5.10272       6.75932       7.50848       7.68074       7.73753       7.34996       6.87745       6.04065       5.24803       4.50785       3.63958       3.01229       2.28559       1.74531       1.26432      0.904964      0.616080      0.418369
  22  21 4016.5177    1.3172  8.5077 10.8767 -0.0026  0.0936   0.0150   0.2779    0.0445   0.0000   432.4422       17.3615      -1.53724       13.2410       1.99882      0.153252       3.64444      0.375642      -14.7460      -10.6067      -6.08787       1.00523      -5.63859      -3.65165       4.15875      -1.02505      0.162806     -0.137323       6.40117       8.52703       9.37661       9.73343       9.61007       9.19056       8.53124       7.51222       6.76742       5.55035       4.69003       3.67915       2.91117       2.17541       1.61531       1.14308      0.769669      0.526925
  22  22 4161.1662    1.0551  9.5680 10.8841 -0.0018  0.1144   0.0144   0.3486    0.0383   0.0000   427.8550       40.2416       28.6630      -4.81671       5.08835      -11.8427      0.897691      -13.6367       4.62555       8.72147      -2.74057      -2.52680       5.36511     -0.672036      -3.91550     -0.526833       1.62101      0.514852       7.94054       10.3741       11.5636       11.9008       11.6099       11.2398       10.4770       9.24069       8.18268       6.92815       5.72797       4.63725       3.54175       2.74043       1.94154       1.42724      0.963117      0.649651
  23   7 1969.5992    0.5512  0.5604 10.0262 -0.0042  0.0208   0.0152   0.0452    0.0532   0.0000   439.9788      0.134835       18.2601     -0.993411      -1.10092      -3.51179      -4.61323      0.222708       2.17526      0.177037     -0.637651       1.49285      0.394274     -0.459765     -0.147047    -0.0903454      0.150999     0.0964057       1.53008       2.09271       2.19067       2.18700       1.99578       2.11396       2.06648       1.95910       1.56772       1.33038      0.977058      0.778562      0.601483      0.499572      0.376464      0.274783      0.224810      0.166739
  23   8 2131.1051    0.8402  0.6372 10.2133 -0.0018  0.0186   0.0207   0.0438    0.0676   0.0000   442.0565     -0.194293       16.2392       2.24938      -6.19873      -2.70103      -2.13721     -0.185887      -1.01139      -1.00404     -0.973375     -0.328712      0.146453      0.314253     -0.543583     0.0259506     -0.102643   -0.00875726       1.34658       1.74420       1.90080       2.01132       1.89198       1.83991       1.77814       1.57216       1.31535       1.14283      0.930924      0.757754      0.614708      0.456536      0.330993      0.240566      0.167208      0.116635
  23   9 2287.4714    1.1604  0.8860 10.5724 -0.0023  0.0213   0.0240   0.0547    0.0934   0.0000   440.0565       2.42079       21.7843      0.565856       4.02193      -4.87883       1.52111      0.530644       3.22555      -1.63673     0.0625021    0.00788877      0.717990      0.151949     0.0904527    -0.0510843     -0.128463    -0.0113490       1.51668       2.00262       2.24071       2.33993       2.27501       2.20065       2.03859       1.75366       1.55086       1.31825       1.07262      0.849598      0.693407      0.487800      0.378395      0.277467      0.185991      0.132249
  23  10 2439.2126    1.6229  1.0036 10.7641  0.0053  0.0233   0.0322   0.0592    0.1454   0.0000   437.1363       2.07260       14.1868       1.20239     -0.158537       2.43928      -3.40042      -4.36996     -0.898951       1.03172      0.551598      -1.83775      -1.22469     -0.348399      0.431016     -0.567950      0.189764    -0.0264709       1.70400       2.30147       2.42770       2.52601       2.40009       2.42022       2.27354       2.15754       1.75464       1.44896       1.16645      0.873942      0.716814      0.570489      0.421291      0.316316      0.235366      0.160001
  23  11 2588.7047    2.1459  0.9878 11.2326 -0.0008  0.0223   0.0420   0.0552    0.1384   0.0000   439.4721       8.11733       17.9805    -0.0505468      -2.40835       2.66275      -1.34236     -0.308988      -1.25075      0.967829      0.579875      0.363550    -0.0462439      0.120000      0.416070     -0.266944     0.0895145     0.0273606       1.54689       2.00660       2.28467       2.19208       2.25899       2.20067       1.96430       1.79077       1.64113       1.31449       1.12796      0.902726      0.683528      0.542777      0.399551      0.283892      0.203665      0.141019
  23  12 2737.6745    2.6713  0.9702 11.7866 -0.0020  0.0223   0.0529   0.0534    0.1235   0.0000   435.8668       6.38193       11.4328      -1.09372     -0.259294      0.227850       1.35665      -2.26043       1.67188     -0.696809      0.805305     -0.136499       1.61453     -0.491251     0.0608084     0.0537668      0.143485    -0.0127353       1.53721       2.04669       2.29149       2.42234       2.30296       2.22838       2.15684       1.79860       1.56188       1.39892       1.10982      0.840302      0.706134      0.542234      0.374238      0.279105      0.204403      0.131815
  23  13 2886.1656    3.2475  0.9457 12.4787 -0.0067  0.0222   0.0673   0.0554    0.1633   0.0000   437.1612       6.03198       15.6656      0.693075      -2.17985     -0.412887    -0.0291018      -3.02330      0.627855      -1.14431      0.631935      -1.02009       1.12314     -0.316996     -0.669821     -0.788821     -0.133181    -0.0724911       1.60535       2.02502       2.22885       2.25039       2.29659       2.32205       2.03816       1.86857       1.58198       1.34931       1.07675      0.867209      0.702868      0.535143      0.389664      0.288825      0.217675      0.145143
  23  14 3033.5425    3.8601  0.9786 12.6968 -0.0019  0.0230   0.0783   0.0573    0.1809   0.0000   438.1549       9.31849       14.6145       4.42076      -2.65057      -4.78483     -0.247015      -2.14877     -0.289769     -0.856958       1.30949      0.431213     -0.973794      0.489868      0.373260     0.0335036    -0.0736878    -0.0767164       1.59361       2.15653       2.18017       2.33956       2.26937       2.22579       2.03650       1.93827       1.61006       1.41846       1.12227      0.933397      0.736527      0.561343      0.403852      0.309445      0.218889      0.150039
  23  15 3179.8559    3.8553  1.1966 12.8318 -0.0005  0.0256   0.0731   0.0685    0.1393   0.0000   438.6886       5.88676       11.7309       9.02167      -4.68619       2.21180      -1.74871      -3.33283    -0.0920805     -0.609503       2.50552      -1.36334      0.637098     -0.572429      0.315805     -0.450364     -0.359244     -0.110766       1.76545       2.30510       2.37476       2.42535       2.52536       2.44880       2.34778       2.06106       1.73862       1.51270       1.28205       1.07664      0.777018      0.626843      0.456296      0.326817      0.246596      0.167092
  23  16 3325.6606    3.3474  1.7254 12.5120 -0.0025  0.0307   0.0522   0.0803    0.0876   0.0000   440.6902       11.6178       12.3958      0.462313     -0.758390      0.993026       2.03279      -6.20213       1.41618      -3.34472      0.967368     -0.300746       1.91199      -1.59481      0.246750     -0.147875     -0.393361    -0.0866458       2.20687       3.00802       3.28535       3.45063       3.34446       3.20675       2.96606       2.66015       2.32472       1.87948       1.60828       1.24881      0.969692      0.762793      0.550035      0.400952      0.287981      0.193367
  23  17 3471.4033    2.8053  2.6430 12.1277 -0.0016  0.0385   0.0362   0.1045    0.0667   0.0000   437.7105       12.2522       2.39302     -0.721561      -1.42815      -5.49760      -6.78324      -2.98852      -1.40229      -1.76173       4.76301     -0.658827       2.45216    0.00306536      0.497862     0.0328033    -0.0100730      0.190683       2.65195       3.49100       3.83664       3.81119       3.90474       3.68981       3.37635       3.12716       2.69902       2.39081       1.99428       1.61524       1.25710      0.975337      0.702333      0.498435      0.353798      0.243373
  23  18 3616.9176    2.2938  4.2094 11.5001 -0.0022  0.0511   0.0260   0.1374    0.0666   0.0000   438.2480       21.4445       12.3159       5.88954       7.15837      -8.90857      0.636509      -9.94815     -0.847784      -9.08549       8.02402      -2.85201      -1.19387      0.430660     -0.442826      -1.18244     -0.532550      0.503569       3.43179       4.60298       5.08834       5.22576       5.16217       5.02694       4.65636       4.17614       3.63907       3.06474       2.63128       2.03628       1.65403       1.26857      0.907407      0.672580      0.460425      0.320091
  23  19 3762.2088    1.8615  5.5411 11.1803 -0.0021  0.0618   0.0204   0.1770    0.0636   0.0000   441.1303       17.1968       16.0787       8.59027      -5.01119      -5.41442       2.13980       2.50986     -0.144897      -6.33097      -3.22715      -2.28449      -1.67609      -2.19737       1.97400       1.62962      -1.12819     -0.145813       4.11178       5.38342       6.00930       6.04461       6.26867       5.89256       5.46527       5.07605       4.30397       3.73202       3.10621       2.50887       2.00077       1.52732       1.11745      0.828043      0.570861      0.390287
  23  20 3907.6057    1.4695  6.9393 11.0754 -0.0025  0.0770   0.0168   0.2275    0.0494   0.0000   430.5363       43.6716       31.2851       1.32269      0.720341      -5.50490       4.48148      -6.44389      -7.59463      -1.28072      -1.76973      -5.62243      -3.88773      -2.46374     -0.155669     -0.212541      0.903102     -0.564381       5.02771       6.65954       7.37440       7.63582       7.74728       7.35347       6.82902       6.21278       5.37282       4.57009       3.86636       3.09476       2.43247       1.90239       1.38619       1.03333      0.691416      0.486887
  23  21 4052.7009    1.2157  8.6150 10.9666 -0.0006  0.0981   0.0151   0.2912    0.0417   0.0000   421.0251       28.3557       23.6742       13.3198       5.82766       3.88283       5.93480      -2.18652       9.02984      0.620347      -7.10166      -1.81757      0.260804       2.99471      -1.11600      -1.99707      0.136250      0.124780       6.34566       8.23419       9.56792       9.70330       9.68621       9.42532       8.59324       7.71905       6.94912       5.79257       4.88751       3.89706       3.16539       2.35958       1.82101       1.28684      0.875451      0.613472
  23  23 4342.8035    0.7477 10.8309 10.8761 -0.0045  0.1570   0.0140   0.5010    0.0304   0.0000   443.2599       11.8863       20.1257       4.90212       14.2437      -23.8009      -17.6413      -23.0841       5.17414      -5.65564       1.26140      -3.10093       2.15824       1.80535      -2.57223       5.82850      -3.07906       1.33186       10.2511       13.5718       14.9421       15.7502       15.6139       15.2866       13.7961       12.6177       10.8806       9.40120       7.83909       6.35344       4.94907       3.88287       2.87449       2.12144       1.42590       1.00511
  23  24 4487.9995    0.4571  9.2608 10.9567 -0.0252  0.2150   0.0233   0.9448    0.0391   0.0000   465.7570       62.8994       40.0876       16.8718       12.1393      -20.6357      -10.5566      -4.35321     -0.270602      -30.0602     -0.446823      -10.5361      -9.20624      -17.2644       10.6186      0.329658      0.925363      -2.10076       13.7110       17.9032       20.3670       20.9518       21.2245       20.0206       18.8985       17.0400       15.0527       12.8812       10.7834       8.71541       6.85703       5.40129       4.04684       2.96130       1.98770       1.38794
  24   5 1653.6729    0.2414  0.2735  9.8350 -0.0054  0.0166   0.0107   0.0360    0.0318   0.0000   439.5565       1.47463       20.2290    -0.0397928      -1.28095      0.933000     -0.265460      0.464015       1.97144       1.01553      -1.13669    -0.0752628      0.211895      0.307873     -0.210537     -0.148344     0.0595024     0.0899904       1.16119       1.61091       1.88116       1.80658       1.61343       1.61653       1.50523       1.49449       1.70091       1.44210      0.971713      0.772251      0.555550      0.473242      0.411568      0.308202      0.262235      0.177900
  24   7 1993.5881    0.6077  0.5508 10.0347 -0.0057  0.0196   0.0162   0.0431    0.0573   0.0000   439.3451      0.324649       13.1783      -1.27887     -0.236088      -3.01007      -2.68048      -1.26698      -1.09495      0.587048     -0.866503      -1.20145     -0.579655      0.419149     -0.395652    -0.0961993      0.330282     -0.214329       1.23258       1.62232       1.76758       2.03036       1.89049       1.73199       1.78805       1.67138       1.34504       1.06408       1.01464      0.868319      0.588291      0.473771      0.371819      0.297596      0.173678      0.130500
  24   8 2156.7541    0.8567  0.7446 10.3084 -0.0027  0.0211   0.0196   0.0476    0.0703   0.0000   439.5006      -2.38795       17.1085      0.488730      -2.28769      -3.04063      0.671211       1.18709    -0.0664504     0.0667639      0.591347     -0.604662      -1.23631     -0.953559      0.735486     -0.298492     0.0351203     -0.237421       1.43461       1.88126       2.07672       2.02440       2.18589       2.03218       1.86591       1.68072       1.45014       1.30938       1.09332      0.880088      0.680709      0.542429      0.394577      0.296683      0.217332      0.141339
  24   9 2314.3394    1.2840  0.9293 10.5110 -0.0012  0.0212   0.0258   0.0553    0.0992   0.0000   440.0946       3.15647       17.1636      0.658302      -7.64417     0.0947320      0.639391       1.60443     -0.772501       1.10096       2.14045      -1.20281     -0.120469      0.358518     -0.194234     -0.563413     -0.144021    -0.0309319       1.41659       1.84296       2.01210       2.09151       2.10946       1.97592       1.82158       1.68751       1.45025       1.30709       1.07728      0.928249      0.700706      0.561421      0.403612      0.292152      0.205233      0.140543
  24  10 2467.0952    1.6661  0.9561 11.2230 -0.0001  0.0225   0.0325   0.0555    0.1125   0.0000   438.8531      0.208802       15.3161       2.55916      -3.34500      -3.39559     -0.789086     -0.831031     0.0901952      -1.57453    -0.0585978      0.377172     0.0333868    -0.0342637      0.190618     -0.194277     -0.122263    0.00564196       1.48785       1.98989       2.24094       2.27688       2.22854       2.20112       2.01111       1.86862       1.57535       1.39479       1.10291      0.919195      0.730258      0.553295      0.424673      0.310596      0.225366      0.160756
  24  11 2617.7374    2.1241  1.1136 11.5168  0.0037  0.0241   0.0401   0.0618    0.1391   0.0000   437.5955       3.07604       13.7530      0.766488      -1.85754       2.49880      -2.59696       1.80618       1.08598     -0.401490       1.18826      0.322581      -1.71000     -0.114510     -0.104393     0.0972133     0.0464892    -0.0232450       1.58815       2.15232       2.35221       2.46934       2.46711       2.28556       2.23776       1.93784       1.69147       1.44769       1.23289      0.981754      0.783393      0.600499      0.439086      0.333327      0.237993      0.165968
  24  12 2767.7671    2.8090  1.1329 11.5339 -0.0018  0.0240   0.0501   0.0591    0.1695   0.0000   439.9222       8.17166       11.8657       3.95772     0.0605044      -2.87355      0.598196     0.0405412     -0.330030      -2.07322       2.68704     0.0341355     -0.855898      -1.22456      0.543457     -0.166762      0.398960    -0.0186360       1.50862       2.17059       2.24083       2.54413       2.33994       2.41860       2.07778       1.96212       1.65262       1.45031       1.17769      0.984131      0.741547      0.597208      0.438774      0.317082      0.223767      0.165550
  24  13 2917.0254    3.2809  0.8823 12.8998 -0.0050  0.0208   0.0706   0.0566    0.1010   0.0000   438.1549       9.51380       19.3744       1.27028      -4.30361       1.99853     -0.735598      -3.75465       1.97441      0.249797     -0.600179      -1.07500     -0.258891       1.10289     -0.420496      0.295352      0.285422     -0.268672       1.48352       1.90655       2.00073       2.08298       2.03734       1.94408       1.84569       1.68568       1.57523       1.33023       1.09018      0.863913      0.723387      0.573216      0.404289      0.302757      0.218736      0.161072
  24  14 3065.1133    3.8974  0.9906 13.0736  0.0007  0.0254   0.0802   0.0560    0.1405   0.0000   442.8124       6.93584       14.9590       5.45733   -0.00164310      -1.32029     -0.379867      -2.62045       4.29603       2.05376       1.43183     -0.795514     -0.480559     0.0837832      0.343316     -0.633392     0.0458872     -0.236384       1.65004       2.28149       2.41173       2.57851       2.58173       2.32326       2.19498       2.11079       1.78211       1.55404       1.30495       1.07386      0.875344      0.627113      0.470009      0.330914      0.256848      0.171631
  24  15 3212.1042    3.6323  1.3701 13.0021 -0.0019  0.0276   0.0649   0.0714    0.1158   0.0000   437.2993       12.9722       10.0615      0.190149      -5.80139       1.09900      0.920870      -1.84576       2.96784      -1.07991     -0.778425     -0.875575       1.11853     0.0137798      0.192285     -0.382362      0.236904     -0.307123       1.85990       2.53198       2.75120       2.92989       2.90619       2.83869       2.56360       2.27985       2.00395       1.68970       1.37857       1.15021      0.875653      0.679155      0.512126      0.387265      0.268521      0.188360
  24  16 3358.5591    3.2456  1.7646 12.6246  0.0026  0.0314   0.0511   0.0803    0.0831   0.0000   440.4104       15.2394       6.32175       3.13685       6.69962       1.86673      -9.77331      -1.03398     -0.603358      -6.13513     -0.274423     -0.535089      -1.40445      -1.06726     -0.633118     -0.241525     -0.157355    0.00365426       2.08276       2.77246       2.94797       3.04950       3.08475       2.93107       2.84254       2.47522       2.26058       1.95676       1.60674       1.34084       1.06794      0.803126      0.626253      0.448382      0.328205      0.227156
  24  17 3505.0198    2.6207  2.6773 12.1725 -0.0003  0.0403   0.0343   0.1020    0.0646   0.0000   443.9902       12.5396      -2.14705       2.62345       8.15497      -2.68742      -3.67489       3.51070     -0.252693      -1.47053      -2.43913     -0.902953      -2.57844     -0.889263    -0.0669494      -1.35329    -0.0136677      0.250574       2.52998       3.38895       3.85109       3.86509       3.96642       3.77130       3.51223       3.21394       2.82152       2.43120       1.99895       1.61606       1.33326       1.00185      0.770884      0.563252      0.398093      0.278826
  24  18 3651.2639    2.1964  4.1425 11.5563 -0.0017  0.0494   0.0241   0.1394    0.0592   0.0000   441.0436       18.4488       10.4241       3.04906       6.32414       1.01617      -8.85391      -8.15758     0.0129225      -1.85389       1.32370      0.262377      -3.51212     -0.497868       1.38593     -0.487619      0.443044      0.670147       3.11285       4.18419       4.59403       4.83285       4.74435       4.63011       4.23136       3.97174       3.43083       2.98295       2.49238       2.04758       1.63029       1.26092      0.941296      0.697427      0.497543      0.340767
  24  19 3796.9404    1.7348  5.8060 11.2363 -0.0019  0.0651   0.0195   0.1789    0.0564   0.0000   446.6227       22.1600       13.8982      -3.82811       2.47036      -9.42278      -10.6388      -10.6011     -0.310328       2.49478      -2.27685      0.872007     -0.431208      -3.05715      -1.26369       3.31267       1.85444      -1.06384       4.14914       5.53045       6.10528       6.32123       6.38080       6.23981       5.79833       5.18736       4.66691       3.93772       3.23669       2.73624       2.08655       1.69514       1.23970      0.951252      0.661762      0.470966
  24  20 3942.8934    1.4480  7.5290 10.9473 -0.0027  0.0773   0.0157   0.2262    0.0494   0.0000   446.2811       18.0808       21.4811       17.6574       6.54798       1.21977      -7.20767      -11.8183       17.3991     0.0279744       1.89023      -4.40068      0.545685     -0.662163     -0.345413       1.54075      -1.72399     -0.466526       4.99173       6.61845       7.38563       7.60708       7.58497       7.38004       6.81023       6.25394       5.52560       4.75170       3.95662       3.27138       2.58201       2.00136       1.52397       1.11280      0.795797      0.546007
  24  21 4088.7119    1.1016  8.8985 11.0407 -0.0024  0.1045   0.0156   0.3234    0.0397   0.0000   436.6567       20.8764       29.7695       5.83847       17.4820      -16.2231      -9.96095      -3.61093       12.6849      -2.91395      -5.04488      -3.55371       6.48712     -0.665734       2.25046      -1.78478       2.21475     -0.909658       6.46777       8.58954       9.58261       10.0714       10.0812       9.83703       8.91721       8.34950       7.15756       6.25989       5.25397       4.34250       3.43676       2.65451       2.03156       1.50307       1.03742      0.729831
  24  22 4234.2345    0.8542  9.9451 11.0275 -0.0040  0.1355   0.0160   0.4427    0.0354   0.0000   446.3860      -1.29484       37.8987      -10.4563      -4.23549       9.95174       18.9548      -8.91824       4.23412      -8.61572      -8.65493      -10.2153      -2.69380       1.84519      -1.65606       1.22082      -1.46331      0.544299       8.28903       11.0671       12.4401       12.7625       12.9588       12.6113       11.8560       10.6161       9.18276       8.22039       6.73311       5.58892       4.41072       3.44200       2.63955       1.97119       1.33505      0.949175
  24  23 4379.6051    0.6528 10.8896 10.9746 -0.0071  0.1792   0.0161   0.6027    0.0300   0.0000   454.3123       15.7382      -18.6830       42.1295       11.0294      -19.9203      -11.6990      -9.13963       7.21417       15.0924       4.34111      -22.4556      -3.72223       2.56814       1.99349       4.80100     -0.653936    -0.0966761       10.9810       14.5721       16.6973       17.0294       16.9432       16.6633       15.4389       13.9325       12.5050       10.8030       8.96557       7.55902       5.92829       4.64989       3.46876       2.61970       1.78075       1.26849
  25   6 1847.9094    0.4283  0.4521  9.8660 -0.0045  0.0215   0.0129   0.0406    0.0431   0.0000   441.0186      -1.17801       19.1191      -2.01209      -1.42193       2.77217      0.150292      -1.58056      -1.65723      -2.49759       1.35903       1.20612      0.196501     -0.473574      0.119982      0.153054      0.103395    0.00652185       1.51290       1.56956       1.75801       2.25470       2.26915       1.88076       1.60535       1.71458       1.68988       1.21388      0.950779      0.857647      0.724476      0.496607      0.361761      0.258256      0.204180      0.132308
  25   7 2016.9511    0.6528  0.5584 10.1059 -0.0038  0.0179   0.0166   0.0407    0.0551   0.0000   440.2826      -3.07861       20.1932      -1.63888      -3.74899      -1.28668       1.10185      -1.86377      0.777014     -0.165397      0.502584     0.0327101       1.13794       1.03292    -0.0761145    -0.0555131     0.0996460    -0.0156228       1.14599       1.49685       1.67630       1.74242       1.86090       1.73241       1.51805       1.44216       1.21704       1.05938      0.906308      0.724265      0.555901      0.475080      0.342966      0.250129      0.182656      0.130163
  25   8 2181.7325    0.9254  0.8712 10.2403 -0.0017  0.0218   0.0192   0.0522    0.0793   0.0000   437.8934       1.11876       17.3626      -2.03047      -3.59783       2.20947      -1.72769     -0.997310      -1.22785      -1.52006       1.05985       1.73104     -0.391674     0.0626568      0.352316     -0.184254      0.103995     -0.162200       1.33072       1.76410       1.93862       2.08027       2.02974       1.95890       1.89534       1.61909       1.47971       1.25034       1.10777      0.912697      0.735101      0.574448      0.425002      0.310557      0.221156      0.163961
  25   9 2340.5349    1.2833  1.0263 10.7865 -0.0021  0.0238   0.0249   0.0590    0.0908   0.0000   439.4918       2.87741       15.4497       5.86679      -3.03301      -3.21025      -4.36730       1.21533       1.13752      -1.52834     -0.555573      -1.05960     0.0736840   -0.00250661     0.0398246      0.818982     -0.730795      0.174815       1.50751       1.94844       2.01199       2.21641       2.26684       2.10831       2.04120       1.79147       1.65475       1.41996       1.16183      0.979231      0.811654      0.602369      0.460398      0.351257      0.264497      0.182740
  25  10 2494.4070    1.7704  1.0845 11.0077 -0.0009  0.0236   0.0326   0.0564    0.1356   0.0000   437.8810       2.48453       13.5540       4.60637       2.23574      -1.71212       2.07836     -0.285601      -1.87906     -0.435377       1.04528     -0.154514     0.0814421     0.0636139    -0.0757173      0.745235    -0.0844447     -0.422662       1.50473       1.94122       2.12425       2.12220       2.35854       2.15406       2.04895       1.83923       1.63046       1.46802       1.17693      0.964351      0.769094      0.633174      0.464926      0.367621      0.256996      0.191760
  25  11 2646.2785    2.3104  1.1024 11.2277  0.0001  0.0224   0.0418   0.0590    0.1903   0.0000   439.7088      0.984517       11.7932       2.32462      -3.61301     -0.168390      0.418329       2.13338       1.42918      0.663018     -0.218709     -0.298914      -1.04340      0.761658    -0.0250870     -0.353038      0.333358    -0.0697749       1.42841       1.82621       2.00289       2.11905       2.17913       2.06308       1.92701       1.80247       1.53256       1.34236       1.13291      0.945372      0.764749      0.593032      0.456455      0.326197      0.252215      0.174294
  25  12 2797.4346    2.9447  0.9869 12.0201 -0.0011  0.0212   0.0557   0.0529    0.1222   0.0000   438.8290       6.55686       13.5507      -1.06864      0.751832      -3.43609   -0.00323254     -0.283512    -0.0680132      -1.14866       1.12415     -0.122769      -1.09484       1.25073     -0.516074    -0.0481366     -0.185139     -0.129630       1.41353       1.85096       1.96948       2.25649       2.14217       2.10091       1.89410       1.74962       1.55517       1.31790       1.08946      0.906194      0.710445      0.558749      0.434979      0.325906      0.221424      0.169125
  25  13 2947.5403    3.6974  0.9130 12.3786 -0.0016  0.0201   0.0719   0.0495    0.1348   0.0000   439.4835       4.84485       13.3046       1.37959      -3.23711      0.507122      -2.86859      -4.71592     -0.169507      -3.37665     -0.316406      0.259058     -0.316843     -0.738085     0.0313656    -0.0698520      0.317108     -0.191026       1.32773       1.67838       1.78581       1.86759       1.85928       1.83344       1.71238       1.52564       1.44912       1.24139       1.04800      0.839976      0.698029      0.551038      0.415081      0.312233      0.217471      0.167268
  25  14 3096.3025    3.8372  1.1470 12.9812 -0.0070  0.0242   0.0731   0.0632    0.1508   0.0000   441.8593       7.42635       17.8799       4.85622      -2.11557       2.00571       2.55828      -3.42803    -0.0259857      -4.50368       2.40516     -0.427102      -1.39878     0.0843424    -0.0903586     -0.706235    -0.0930664     -0.338681       1.51383       1.98848       2.15052       2.20803       2.36712       2.18739       2.09232       1.85381       1.64847       1.48520       1.22389       1.03709      0.817239      0.642625      0.484838      0.357321      0.265595      0.187082
  25  15 3244.0453    3.6498  1.4381 12.6896 -0.0039  0.0275   0.0641   0.0713    0.1589   0.0000   435.3719       11.1990       13.5934       6.49401      -3.44441      -4.69892       1.90003      -2.50506     -0.594628      -3.66125    -0.0161706     -0.411006      0.385495      -2.14765      0.465029      0.128481     -0.596368      0.150328       1.76598       2.27603       2.48934       2.66091       2.68884       2.52647       2.37279       2.21536       1.96624       1.64914       1.39920       1.16176      0.908163      0.719480      0.546193      0.426156      0.310229      0.211448
  25  16 3391.2498    3.1948  1.9925 12.3239 -0.0018  0.0319   0.0447   0.0814    0.0919   0.0000   440.0516       12.1133       16.3782       8.27087      0.342072      -2.32654       2.86803      -1.09819     -0.385604      -4.50782      0.522175     -0.622522      -2.39189     -0.951901      -1.15869     -0.246815      0.102179    -0.0108080       1.95527       2.65781       2.87733       2.89914       3.06181       2.79528       2.79152       2.50097       2.22926       1.94785       1.56392       1.32146       1.03879      0.849771      0.643611      0.478106      0.357555      0.252468
  25  17 3538.2447    2.5260  3.1256 12.0118 -0.0026  0.0413   0.0305   0.1128    0.0611   0.0000   438.0686       17.0939       7.57546     -0.298761      0.419122       7.32858       2.48192     -0.263210      0.475392      -5.40185      -1.18772     -0.823285      0.888986     -0.256519       2.17880     -0.159354    0.00138529    -0.0751992       2.58896       3.37297       3.85045       3.81262       3.89970       3.81115       3.59031       3.25074       2.87948       2.52447       2.12919       1.77653       1.42582       1.09288      0.858600      0.624941      0.463714      0.330102
  25  18 3685.0836    2.0503  4.5798 11.5355 -0.0007  0.0516   0.0219   0.1484    0.0529   0.0000   437.2584       22.1505       11.0021       4.39830      -4.22023      -2.55843      -6.47938      -4.23737      -1.61892     -0.710343      -4.63627      0.371441      0.808335     -0.262278      -2.84151       1.13709     -0.108502      0.123068       3.22694       4.26936       4.74898       4.93407       4.93610       4.74065       4.55397       4.10234       3.69906       3.11785       2.64296       2.20025       1.74125       1.35015       1.06423      0.793226      0.581100      0.404743
  25  19 3831.3814    1.6949  6.0452 11.1854 -0.0002  0.0641   0.0182   0.1835    0.0527   0.0000   441.5043       9.94630       2.61502       4.64756       8.97864      -13.5317      -7.66693      -2.50550       9.49331    -0.0976599      -1.46306       2.06949       1.00006      -1.66923       2.55728     -0.563563     0.0262941     -0.319571       3.93926       5.13902       5.98284       5.99970       6.15487       5.98206       5.47330       4.97536       4.58061       3.84109       3.31244       2.72395       2.14237       1.72873       1.32357      0.969538      0.700884      0.493040
  25  20 3977.7669    1.3350  8.2210 11.0259 -0.0021  0.0848   0.0159   0.2633    0.0458   0.0000   442.0149       25.0231       16.2050       10.5134       2.30461       2.07860      -13.0324      -7.22597      -2.72544      -7.27788      -9.01811      -6.95658      -1.67860       1.87342      0.153123      -1.88826      0.252395      0.386946       5.15900       6.86926       7.62250       8.08545       8.02517       7.84062       7.34748       6.55989       5.97804       5.13423       4.35436       3.61096       2.84666       2.25384       1.73497       1.31446      0.929986      0.662799
  25  23 4416.4525    0.5470  9.3979 11.0653 -0.0262  0.1856   0.0204   0.7274    0.0328   0.0000   433.7436       11.2289       8.00574       68.6459       15.4099      -25.0105       7.24145       26.5575       12.7428       6.49044      -8.41724       8.44344       2.34180       5.07110       3.12185       3.44887      0.266015      -3.27664       10.7528       14.1991       15.9876       16.8600       16.9529       16.6758       15.3625       14.2860       12.6547       10.7195       9.46386       7.68312       6.16290       4.95287       3.79143       2.90208       1.96020       1.43951
  26   6 1869.0334    0.4771  0.4142  9.8847 -0.0004  0.0153   0.0139   0.0348    0.0424   0.0000   438.6904       1.08684       18.6465      0.306672      0.661584     -0.151783     -0.283749      0.238077     -0.432649     -0.620917     -0.659493     -0.328380      0.400089     -0.783906      0.308882      0.124073     -0.220252    -0.0608814      0.990638       1.20302       1.34134       1.50954       1.42184       1.28952       1.37147       1.23150       1.05142      0.881230      0.793259      0.675074      0.554033      0.431381      0.324652      0.243311      0.181673      0.126307
  26   7 2039.7498    0.7114  0.6101 10.0247 -0.0003  0.0172   0.0167   0.0420    0.0568   0.0000   439.5724       1.62797       18.5853    -0.0398897      -2.09064     -0.365593       1.17765     -0.102541     -0.248309       1.11142     -0.426822    -0.0664921      0.667312     -0.586853     0.0436153    -0.0611367    -0.0435248     0.0102165       1.09521       1.46856       1.61679       1.70943       1.70178       1.66020       1.53579       1.35328       1.25309       1.09445      0.906347      0.710801      0.621190      0.479648      0.363003      0.290088      0.198434      0.138099
  26   8 2206.0326    0.9714  0.8704 10.3391 -0.0008  0.0212   0.0196   0.0529    0.0806   0.0000   440.1965      0.636648       17.3872      -1.33149      0.401624       1.66274     -0.596495      -1.50604     -0.335714      0.824939     -0.437136      0.465012      0.699371      0.563944     -0.301397     -0.407700     0.0919797     0.0858073       1.28940       1.78510       1.91433       1.96693       1.92595       1.84591       1.71510       1.57179       1.49364       1.33198       1.13327      0.938194      0.754173      0.614021      0.471273      0.343605      0.252424      0.177178
  26   9 2366.1132    1.4038  0.8812 10.8540 -0.0002  0.0210   0.0276   0.0493    0.0876   0.0000   437.9804       1.01819       20.4283       4.42838      -2.26465      -3.42430      -4.53169       1.35667     -0.688829     -0.353384       1.01837      0.110961     -0.241168     0.0334227      0.665460     -0.178073     0.0439906    -0.0413721       1.36344       1.82332       2.00808       2.23926       2.20017       2.04445       1.98616       1.82001       1.57236       1.28375       1.08917      0.923654      0.766573      0.567297      0.422911      0.330391      0.242101      0.180570
  26  10 2521.2468    1.8278  1.1324 11.2209 -0.0024  0.0248   0.0334   0.0599    0.1164   0.0000   437.3263       1.88895       10.5711      0.701953      -1.11893      -4.46153      -4.69525      -6.46460       1.31961      -1.17817      -2.14040     0.0804482     -0.648191      0.464619     -0.831893      0.753359      0.301162     -0.386142       1.50586       1.98322       2.13369       2.28447       2.23457       2.20934       2.13885       1.91702       1.75066       1.49101       1.25024       1.02968      0.861045      0.687522      0.519578      0.385839      0.285507      0.214534
  26  11 2674.3631    2.3727  1.1408 11.7459  0.0014  0.0235   0.0434   0.0622    0.1399   0.0000   435.9057       5.89304       14.6059       1.90507     -0.364726      -2.56196      0.269823      -3.52512      0.166682       2.22694     -0.161429      -2.53632     -0.535525      0.390090      0.407159      0.107220      0.585268     -0.320968       1.42068       1.89488       2.07556       2.16976       2.16756       2.13479       1.97847       1.88448       1.63732       1.43307       1.23201      0.966694      0.826261      0.658274      0.495198      0.370293      0.285414      0.202730
  26  12 2826.6638    3.0406  0.9639 12.2636 -0.0000  0.0210   0.0571   0.0512    0.1199   0.0000   438.4716       4.54797       15.3000       3.57102      -2.70698      -2.46231       3.50715      -2.31960      -1.04000      -1.52062       1.76884     -0.131690      -1.44644      0.349701     -0.200139      0.207072      0.141600     -0.100192       1.30311       1.75056       1.83753       1.99524       1.96805       1.87806       1.88433       1.63836       1.48477       1.26703       1.11296      0.926451      0.771203      0.569847      0.464287      0.331530      0.248606      0.181985
  26  13 2977.5128    3.7422  1.0843 11.8698 -0.0013  0.0219   0.0649   0.0545    0.2144   0.0000   439.2222       9.54469       12.2278       5.54630      -1.47046      -4.14701     -0.468623      -1.01971       1.25829      -2.11903      -1.05778      -1.10699     -0.246128    -0.0487330     0.0130397   -0.00891897     0.0822128     -0.117038       1.39601       1.94117       2.11878       2.21117       2.22129       2.15029       1.94969       1.82861       1.60904       1.39113       1.17885      0.962976      0.784614      0.594353      0.477759      0.351145      0.257779      0.183960
  26  14 3127.0473    3.9364  1.2228 12.6194 -0.0055  0.0245   0.0690   0.0608    0.1591   0.0000   439.1145       8.73247       14.5382       3.22786     -0.647778      -3.22750      -2.53909      -3.03755       4.20633      -3.73846      0.240933      -2.55140     0.0243872     -0.342304      0.185059     -0.351193      0.185227     0.0268290       1.50905       2.05037       2.19620       2.29075       2.35697       2.24760       2.10420       1.95600       1.75311       1.52456       1.29027       1.03987      0.827598      0.671611      0.513258      0.399137      0.292830      0.216557
  26  15 3275.5630    3.6836  1.5637 12.3567 -0.0076  0.0281   0.0591   0.0706    0.1791   0.0000   441.8476       14.8944       13.4736       2.39400      -1.28269     -0.711686      -1.67840      -3.57790       2.07310      -3.05001      0.153513     -0.191350      -2.40921     -0.841249      0.176401      0.531483      0.594867     -0.112138       1.66492       2.24227       2.44232       2.63636       2.66790       2.55244       2.41306       2.20767       1.92270       1.70854       1.44430       1.17564      0.978370      0.767071      0.584945      0.435392      0.336509      0.237018
  26  16 3423.4733    3.0232  2.1789 12.4773 -0.0033  0.0342   0.0424   0.0901    0.0822   0.0000   443.0445       11.9208       7.62469       8.08590       6.09965      -4.32766      -3.67520      -3.18238     0.0408431    -0.0720528       2.05927      -2.04880       1.05978      -1.44075     -0.559218     -0.164032     -0.885548     -0.324469       2.08097       2.82290       3.05784       3.21531       3.12025       3.15017       2.95472       2.71374       2.36884       2.17032       1.76491       1.50854       1.23799      0.946497      0.751038      0.560567      0.413656      0.301249
  26  17 3571.1863    2.3888  3.2156 12.0109 -0.0014  0.0428   0.0294   0.1146    0.0613   0.0000   443.8174       16.4706       6.43575       6.27040      -2.47812      -6.76287       1.67926       1.52894     -0.979698      -1.87670      -1.63854       1.13834      -1.26280     -0.395006      0.537993      -1.18427     -0.351925      0.108739       2.54447       3.37978       3.69252       3.85392       3.96810       3.95186       3.59601       3.35048       2.93538       2.59164       2.15323       1.84978       1.47078       1.15551      0.910465      0.690360      0.505514      0.362270
  26  18 3718.5200    1.9851  5.2390 11.3960 -0.0021  0.0564   0.0204   0.1568    0.0527   0.0000   437.6118       4.35625       9.57572      -6.41315      -3.80468      -7.60263      -10.9785      -9.56202      -1.62195       1.62611      -1.52465      -6.10022      -1.05214      0.235765     0.0661624     -0.655013      0.277573     -0.724608       3.24847       4.38153       4.74413       5.10500       5.00797       5.03198       4.65634       4.30870       3.86528       3.36166       2.84657       2.41642       1.91151       1.52990       1.20356      0.900963      0.662635      0.489425
  26  19 3865.5578    1.5331  6.6326 11.2661  0.0007  0.0712   0.0175   0.2060    0.0454   0.0000   438.2437       19.3759       8.49415      -3.27064     -0.850280      -2.74784      -11.2308       2.15506       8.05498      -3.10426      0.198405       1.06417      0.612316     -0.816897      -1.81485      0.828697     -0.647907     -0.687465       4.12484       5.44015       6.21536       6.27207       6.52552       6.33838       5.93277       5.42518       4.90746       4.25200       3.65145       2.99231       2.48491       1.96630       1.53750       1.14302      0.828387      0.607880
  26  20 4012.3568    1.2235  7.9420 11.1390 -0.0007  0.0864   0.0160   0.2709    0.0404   0.0000   436.5981       24.2797       12.4465      -5.97846       3.59249      -5.03871      -8.77978      -7.60873      -12.3531      0.472906      -2.62548      -8.41213       7.16463       3.45973      -1.01801       1.60624      0.801516      0.119838       5.11854       6.66879       7.46971       7.71404       7.87940       7.80352       7.07634       6.70232       6.02742       5.19574       4.39698       3.68686       3.03416       2.40892       1.86517       1.41581       1.03011      0.747959
  26  21 4159.0685    0.9371  9.0757 11.1089 -0.0036  0.1139   0.0166   0.3785    0.0363   0.0000   430.2815       19.3904       29.6889       6.55097      -19.7238      -20.4131      -16.1039      -1.48384       7.42176     -0.524253      -8.39641      -4.14174      -4.26454      -1.44543      -1.06436       1.00424       1.94123       1.37581       6.45050       8.52651       9.89620       10.0390       10.2725       10.0165       9.40309       8.63168       7.80328       6.79825       5.77953       4.83554       3.96526       3.11144       2.43854       1.86690       1.32267      0.970764
  27   5 1713.5784    0.3236  0.2858  9.8348 -0.0051  0.0135   0.0121   0.0327    0.0319   0.0000   440.7895     -0.878826       21.0920       1.55583     -0.804746     -0.297327      0.224275     -0.196958     -0.371586     -0.641350     -0.215939      0.537599     -0.547414     -0.259649      0.373794      0.369837      0.316510     -0.112821      0.744556       1.03288       1.11564       1.17507       1.21242       1.12496       1.13969       1.00281      0.926945      0.772364      0.634742      0.549628      0.447170      0.358625      0.275564      0.218425      0.163006      0.119355
  27   6 1889.7625    0.4742  0.4667 10.0194 -0.0031  0.0185   0.0133   0.0409    0.0418   0.0000   437.9175      -1.11219       16.9218      0.377441      0.440519       3.66471       1.16944       1.90439      0.132967     0.0494856       1.34311      0.580463      0.273455      0.425849     -0.352834     -0.368983    -0.0956159    -0.0647502       1.38612       1.79632       1.95775       1.87466       1.68643       1.57456       1.40556       1.35326       1.46791       1.38733       1.30263       1.06819      0.864325      0.650117      0.507319      0.344931      0.243882      0.181699
  27   7 2062.0386    0.7473  0.7091 10.0224 -0.0072  0.0189   0.0167   0.0460    0.0642   0.0000   440.1878      -1.53274       20.6332       1.50939     -0.958257     -0.480730     -0.142936       3.18066    -0.0995347     -0.987074    -0.0537905     -0.752705      0.733750      0.700098      0.571738      0.265221     -0.504695    0.00165805       1.09001       1.45504       1.62311       1.80708       1.77980       1.72473       1.66444       1.44875       1.30068       1.09074       1.02617      0.787976      0.646891      0.495926      0.404862      0.317749      0.227263      0.169223
  27   8 2229.7627    1.0075  0.9512 10.4493 -0.0027  0.0220   0.0196   0.0552    0.0810   0.0000   439.0794       1.39284       14.2674      0.810888      -1.97320       1.25908       1.47070       1.22808      0.259397     0.0150666     -0.767297     -0.785794      -1.05948     -0.123126     -0.110082    -0.0587986     -0.132155    -0.0150915       1.35795       1.83275       2.01291       2.01905       2.01182       1.87491       1.83599       1.68835       1.57480       1.40372       1.23006       1.04143      0.814513      0.672167      0.527460      0.393150      0.294098      0.204115
  27   9 2390.9913    1.5018  1.0675 10.7195  0.0013  0.0226   0.0273   0.0579    0.1137   0.0000   440.1052       2.70476       13.7745       1.95548      -4.81877      -2.33171     -0.403016      0.124667      -2.10329     -0.549851     0.0244614      -2.31700      -1.40408     0.0469381      0.698817    -0.0711742      0.330514      0.109935       1.50633       2.00961       2.17760       2.44425       2.40968       2.28368       2.08783       1.97765       1.80171       1.48774       1.24523       1.02865      0.871555      0.672276      0.518953      0.393062      0.283690      0.207053
  27  10 2547.5532    1.9514  1.0995 11.1599 -0.0010  0.0219   0.0342   0.0565    0.1235   0.0000   442.4182       1.40876       15.0427       4.55649      -6.95086     -0.101461     -0.532934      -1.33332     -0.339224      -2.10742     -0.196546      -1.28614     -0.985485      0.113599      0.608158     -0.223193     -0.233503     -0.395874       1.29731       1.71377       1.86858       1.92385       2.00776       1.90216       1.90520       1.70522       1.52824       1.27736       1.13797      0.976022      0.764577      0.612801      0.485014      0.363708      0.287439      0.207844
  27  11 2702.0948    2.5318  1.0997 11.5701 -0.0000  0.0223   0.0446   0.0541    0.1573   0.0000   437.0636       3.44050       14.0007       4.76712      0.998934      -1.58795     -0.978320       1.24360       2.26860     -0.808821     -0.321852      -1.11117       1.65101     -0.693334     0.0871131     -0.209860      0.145448    -0.0771390       1.34016       1.82463       1.93794       2.08306       2.05221       2.02088       1.84450       1.79663       1.58069       1.38303       1.18996      0.979130      0.830560      0.652166      0.515126      0.390451      0.290714      0.206502
  27  12 2855.3652    3.2579  0.9444 11.9231 -0.0063  0.0197   0.0584   0.0496    0.1965   0.0000   438.6121       8.24935       14.1841      0.403558      -3.13836       1.74520       2.20076      -4.87156     -0.510155     -0.195043       1.82209      -2.29883     -0.500005      0.669745     -0.799330     0.0440536      0.378107     -0.119921       1.15648       1.53002       1.67115       1.75871       1.75412       1.74791       1.64334       1.53964       1.34271       1.19855       1.02864      0.838016      0.720932      0.563801      0.447629      0.332159      0.249444      0.184601
  27  13 3007.1370    3.8364  0.9908 12.6993  0.0020  0.0201   0.0692   0.0519    0.1160   0.0000   440.1727       8.52246       13.3668      0.870989    -0.0374743     -0.801801      -3.12158      -1.56544     -0.359478      -1.69506      0.135668     -0.910565     -0.752611      0.324726      0.280340    -0.0739093      0.506936     -0.190435       1.20392       1.61438       1.71539       1.80578       1.87746       1.82983       1.77471       1.61409       1.39175       1.20250       1.05130      0.849961      0.699495      0.574906      0.448609      0.336778      0.248406      0.184739
  27  14 3157.4320    3.9206  1.2444 12.5358 -0.0025  0.0244   0.0657   0.0600    0.1459   0.0000   438.8131       10.4333       14.4264       6.77737      0.664493       1.32437       1.42016      -4.00322     -0.665683     -0.141939     -0.489467      -1.29850       1.14597       1.12711     -0.245472     -0.447125     -0.123478      0.329660       1.36903       1.95496       2.02980       2.23317       2.19750       2.16748       2.03113       1.84766       1.65945       1.45073       1.28723       1.08686      0.846323      0.707260      0.527645      0.410691      0.302586      0.212049
  27  15 3306.7072    3.4422  1.6866 12.7065 -0.0000  0.0291   0.0549   0.0778    0.1115   0.0000   440.2261       12.6238       15.4323       4.40837       1.46527     -0.262183      -8.29754      -4.54673       1.22903      -3.04356      -1.39128      -2.93591      0.299723      0.928793     -0.179448     -0.413615      0.526918     0.0781001       1.63169       2.28672       2.45306       2.59459       2.59833       2.53450       2.40326       2.22095       1.98968       1.82566       1.54694       1.26068       1.06409      0.832383      0.645512      0.513848      0.375114      0.284126
  27  16 3455.3768    2.9051  2.4745 12.0320 -0.0020  0.0341   0.0382   0.0950    0.1075   0.0000   441.5730       10.0021       12.7750       7.56599       3.78610      -3.99273      0.776766      -1.46412       4.02881      -1.26753       3.59397      -1.69464     -0.817030      0.654184     -0.331330     -0.789417      0.425783      0.104684       2.03732       2.63773       2.96431       3.10603       3.15828       3.06377       2.90786       2.63208       2.47726       2.10026       1.80719       1.48843       1.20227      0.960141      0.758125      0.591907      0.449692      0.330993
  27  17 3603.7201    2.2853  3.8398 11.8492 -0.0002  0.0457   0.0261   0.1297    0.0580   0.0000   445.9380       11.8891       8.44813       11.4283       8.73618      -1.75476      -3.95916      -1.52280       1.94126      -6.92943      -3.36772      0.713960      -2.17261     -0.299212     -0.596475     -0.265473     -0.100870      0.288589       2.76316       3.53808       4.00907       4.13784       4.28869       4.12068       3.84861       3.55230       3.21662       2.88386       2.43754       2.02182       1.64958       1.31745       1.03759      0.813044      0.598223      0.441112
  27  18 3751.7467    1.8612  5.4543 11.3201 -0.0015  0.0566   0.0189   0.1620    0.0520   0.0000   437.7388       8.81892       14.2330       4.95765      0.511578       4.26931     -0.257516      -7.30255       4.09098      -6.10554      -1.14608      -2.95317       1.05643       3.03300     0.0333874      0.861072     -0.144705      0.826007       3.24002       4.24627       4.85367       5.00968       5.02172       4.96544       4.66344       4.32499       3.92191       3.44951       2.97896       2.42732       2.03111       1.64384       1.27184      0.963385      0.731486      0.535026
  27  19 3899.3909    1.4625  6.9525 11.2743 -0.0017  0.0720   0.0167   0.2179    0.0423   0.0000   426.2465       11.5555       9.49747       4.86100      -5.06724      -9.86130      -7.12855      -7.64575      -5.90053      0.524173      -3.76473     -0.449545       1.47610      -4.29733      0.283499     -0.504813     -0.208904     -0.719067       4.10628       5.32272       6.17141       6.24701       6.40538       6.22876       5.98088       5.51991       4.96228       4.30760       3.73345       3.13140       2.56350       2.05028       1.62567       1.23933      0.914869      0.683931
  27  20 4046.8296    1.1525  8.3929 11.1770 -0.0043  0.0925   0.0163   0.2925    0.0393   0.0000   433.4104       15.1066       4.13454       11.4160       5.02272       2.34058      -12.6984     -0.994498      0.779156      -9.13985       8.60397       6.53163      -3.42046       3.32736       2.04936     -0.770901       1.28050       1.39565       5.15373       6.82454       7.74596       8.08310       8.18414       7.99760       7.41946       6.92279       6.33804       5.61328       4.81874       4.04286       3.28536       2.65339       2.11212       1.59612       1.16938      0.864225
  27  21 4194.1353    0.8762  9.0452 11.1861 -0.0016  0.1167   0.0170   0.4086    0.0335   0.0000   440.1159       5.82381       11.6255       26.7826      -28.2468      -9.06186       2.33358      -15.4871       7.20542       4.91946       5.56217      -1.76393      -6.70786       10.2781       4.40153      -4.24981      0.837752       1.95844       6.43898       8.43632       9.85058       10.1500       10.0205       10.0654       9.33314       8.71708       8.00906       6.84050       6.09928       5.05487       4.15666       3.39085       2.61278       2.04934       1.44265       1.08119
  28   5 1732.7522    0.3190  0.2862  9.8604 -0.0055  0.0140   0.0111   0.0283    0.0310   0.0000   438.9076     -0.911079       21.2556      0.540816     -0.652771     -0.868432       1.23599      0.634754      0.466705      0.873484     -0.678023     -0.423058    -0.0943395     -0.197151      0.102568     -0.476525     -0.227640     0.0797533      0.754885       1.06163       1.07165       1.21116       1.17682       1.11320       1.09657       1.04834      0.973489      0.877964      0.753908      0.582842      0.477374      0.368152      0.321964      0.247178      0.219670      0.170735
  28   6 1910.1599    0.5080  0.4480 10.0394 -0.0097  0.0151   0.0141   0.0373    0.0410   0.0000   441.7595      0.515254       21.9454      -2.06237      -4.36250      0.624253       2.32671      -1.13152     -0.528279       1.28769     -0.275952      0.923343       1.05396     -0.417156      0.234685      0.801164     -0.109937      0.175344      0.852046       1.09128       1.26132       1.25567       1.35095       1.33742       1.20685       1.11806       1.01522      0.889923      0.785530      0.648551      0.550335      0.439338      0.321743      0.275774      0.204873      0.147059
  28   7 2083.9353    0.7641  0.6309 10.2032 -0.0010  0.0166   0.0171   0.0417    0.0559   0.0000   439.8859       1.11073       17.9081     -0.175402    -0.0123022      0.642662       1.90196       1.19722      -1.78890      0.112482     -0.885008      -1.68645     -0.111095      0.394749     -0.379147      0.289526      0.182474  -0.000793903      0.955457       1.29251       1.34070       1.47247       1.40584       1.46948       1.37685       1.25897       1.14832      0.993592      0.891046      0.770162      0.619683      0.515986      0.395717      0.320642      0.228409      0.165335
  28   8 2252.8150    1.0663  1.0372 10.3788 -0.0041  0.0235   0.0199   0.0580    0.0968   0.0000   439.8862       2.25570       18.7155       1.24432      -2.85357      0.186683     -0.976043      0.373155      0.468758      -1.03135      -1.23040      0.502815     -0.697381     -0.472538      0.722894      0.279812      0.665785      0.166263       1.32420       1.77805       2.04790       2.04075       2.09437       1.97121       1.81154       1.80081       1.60469       1.44821       1.27260       1.04951      0.875020      0.704054      0.550439      0.432375      0.323411      0.228502
  28   9 2415.3587    1.5683  1.0720 10.9349 -0.0006  0.0218   0.0279   0.0578    0.1107   0.0000   438.4028       1.88863       16.7318      0.340281      -3.30446      0.920044      0.325520      -4.94888      -2.00906      0.996022       1.02945      0.700799     -0.110037      0.982140    -0.0468267     -0.382643    -0.0275382     -0.176246       1.31385       1.65634       1.90561       2.10980       2.10254       2.01101       1.86014       1.77141       1.58275       1.34170       1.16331      0.937764      0.811914      0.648277      0.503627      0.396385      0.284496      0.209283
  28  10 2573.4443    2.1362  1.0689 11.1594 -0.0002  0.0213   0.0364   0.0519    0.1345   0.0000   440.4735       3.97352       18.0629       1.49303      -1.43340      0.957030       1.63620      -1.20660      -4.53064      -1.34366       1.92262     -0.464188    -0.0314447     -0.934563     -0.426888     -0.298628      0.372665     0.0863589       1.28145       1.65709       1.75459       1.95294       1.97064       1.93626       1.81370       1.69633       1.54715       1.27783       1.17137      0.958595      0.782635      0.640653      0.508115      0.378587      0.294704      0.222442
  28  11 2729.4043    2.6561  1.0574 11.8139  0.0005  0.0211   0.0462   0.0527    0.1180   0.0000   440.8110       3.18669       14.4606     -0.299383     -0.254664      -2.96322      -1.55935      -1.94176     -0.868618      -2.55644       1.52829     -0.566297      -1.56906     -0.100414      0.514971    0.00203912      0.607635      0.236258       1.24030       1.64105       1.77215       1.96879       1.93859       1.88363       1.78413       1.68712       1.46077       1.30253       1.16050      0.936932      0.787452      0.624845      0.492467      0.389710      0.286459      0.214714
  28  12 2883.7770    3.2892  1.0006 12.1400 -0.0019  0.0202   0.0579   0.0529    0.1536   0.0000   436.7728       7.34079       14.2961       3.58082      -1.13855      0.700789      0.181628      -4.23496     -0.142219      -2.29754     -0.392706     0.0618670     0.0771052     -0.429772     -0.485791     -0.513745    -0.0204360      0.146123       1.12409       1.43011       1.61726       1.71314       1.63914       1.67726       1.63044       1.45193       1.33915       1.20497       1.04013      0.853180      0.717828      0.609931      0.456416      0.371447      0.264816      0.204289
  28  13 3036.3314    3.8773  1.0078 12.9012 -0.0048  0.0209   0.0702   0.0531    0.1124   0.0000   439.8570       7.31494       13.8234       3.77836      -4.25836      0.261644       1.71510     -0.401505      0.158482      -2.88958       1.86412      -2.20834      0.338465      0.556737      0.898901     -0.598909     0.0195411      0.621010       1.19403       1.65206       1.74913       1.94866       1.91544       1.82820       1.74611       1.60653       1.42872       1.26475       1.13494      0.983942      0.811953      0.659858      0.506569      0.379622      0.288495      0.219292
  28  14 3187.3274    3.9072  1.2566 12.9601 -0.0010  0.0247   0.0653   0.0595    0.1074   0.0000   439.4588       6.80021       15.0092      0.755644      0.111323      -2.57665      0.160952     -0.634638      -1.03138     -0.554626     -0.563601      0.533546     -0.112100     -0.452666     0.0293558     -0.160067      0.354295     -0.209368       1.43103       1.99094       2.23160       2.30575       2.42474       2.28761       2.18207       1.95790       1.73286       1.56680       1.31234       1.14816      0.919702      0.736119      0.577567      0.442859      0.334786      0.237807
  28  15 3337.4707    3.2395  1.7437 12.6576 -0.0036  0.0290   0.0481   0.0774    0.0896   0.0000   436.7477       7.03229       14.7651     -0.573478      -2.22118      0.352319      -7.24107       3.70853       1.00219      -5.91674      0.468617      0.196129     -0.581299      0.399129      0.321656    -0.0366880      0.806040      0.447442       1.61815       2.25028       2.36553       2.57030       2.57213       2.54246       2.41221       2.26856       1.99951       1.82286       1.49559       1.32346       1.02550      0.859828      0.645011      0.530662      0.403594      0.292146
  28  16 3486.9520    2.7277  2.7475 12.2197 -0.0021  0.0368   0.0351   0.1064    0.0808   0.0000   442.1848       13.9530       4.16336       4.44332       8.36277       8.85660      -6.51278      -5.94643       3.00667     -0.886196     -0.859375      -2.06889       1.25344       1.14042      0.138404     -0.752895     -0.873405    -0.0448405       2.07351       2.74141       3.02920       3.12733       3.23804       3.18883       2.95535       2.74364       2.50348       2.24209       2.00124       1.62419       1.39053       1.06996      0.868434      0.683256      0.514131      0.381534
  28  17 3635.9881    2.2340  3.9283 11.7415 -0.0029  0.0472   0.0244   0.1279    0.0585   0.0000   440.1833       8.57384       11.3968     -0.819349       3.42609      0.865164      -1.31094      -9.63192      -4.03620      0.974000      -1.02651      -1.81814      0.826557      -2.54261      0.956527      -1.06685     -0.472174     -0.216853       2.46340       3.39898       3.76370       3.86839       4.08675       3.97295       3.73586       3.45754       3.16165       2.79268       2.38344       2.05808       1.66592       1.39876       1.05605      0.845241      0.615918      0.453515
  28  18 3784.5262    1.8053  5.7778 11.2317 -0.0009  0.0583   0.0175   0.1666    0.0493   0.0000   441.9139       18.5716       14.4254       1.12506       11.7992      0.899890      0.305751      -8.92849       3.73657      -5.09759     -0.746560      -3.39313       1.36509      -1.76460       1.20525       2.43518      0.122927     -0.520440       3.18202       4.17077       4.77609       4.87533       5.06709       4.92139       4.68935       4.27554       3.96981       3.47171       3.02504       2.55393       2.13106       1.71581       1.36392       1.04939      0.780247      0.581714
  28  19 3933.0229    1.3903  7.2166 11.1905 -0.0049  0.0757   0.0160   0.2175    0.0424   0.0000   440.3035       13.8899       8.89493       14.1987       11.6821       8.60395      -5.14342      -12.7737       5.11034      -4.08305      -6.08063      -11.5885       1.37828       1.39760       1.25123      0.918805    -0.0845085     -0.279659       4.05128       5.42245       6.13211       6.33651       6.40899       6.41661       5.86817       5.66456       5.09135       4.49352       3.95878       3.34767       2.73262       2.21857       1.73957       1.37600       1.03098      0.766447
  28  20 4080.5829    1.0958  8.4643 11.2046 -0.0028  0.0937   0.0164   0.3081    0.0374   0.0000   437.7740      0.373123       21.0207       17.4883       3.23315      -14.6351      0.370755       8.46012      0.929330      -9.94524      -6.82794      -3.04262      -1.06369      -2.65019      -3.21966     -0.588694     0.0971767     -0.759214       5.07188       6.69849       7.73862       7.87485       8.42161       7.85658       7.60927       7.09896       6.37744       5.67837       4.78006       4.17704       3.33376       2.75338       2.15232       1.67938       1.28030      0.945307
  28  21 4228.5400    0.7803  8.8453 11.2418  0.0021  0.1287   0.0201   0.4835    0.0355   0.0000   441.1010       10.6614       14.8252       11.6856      -20.5127       6.45605      -6.21782      -11.1561       13.5014       12.4661      -11.7005      -7.36211      -1.62524      -5.17499      0.956399      -1.49790       2.12447      -1.44984       6.61626       9.03838       10.3092       10.5156       10.8318       10.5731       10.1401       9.35814       8.54399       7.63595       6.57768       5.57475       4.57547       3.76161       2.94645       2.30278       1.70817       1.27734
  29   5 1751.5505    0.3741  0.2598  9.8187 -0.0040  0.0122   0.0131   0.0248    0.0321   0.0000   442.1078      -1.19786       19.5881     0.0596308      -2.80318     0.0888224       2.38267       1.41809      0.976224      0.120530     -0.398361    -0.0136138     -0.194395     -0.630795      0.138138    -0.0163278      0.268343    -0.0401505      0.643851      0.921239      0.981991       1.09212       1.04197       1.06330       1.03157      0.907980      0.786078      0.723361      0.694288      0.559207      0.527273      0.409896      0.332760      0.229582      0.181368      0.141090
  29   6 1930.2204    0.5451  0.5094  9.9743 -0.0008  0.0154   0.0138   0.0392    0.0440   0.0000   439.7623      -1.57863       21.5894      -3.14186     -0.616261       1.05724      0.106716     -0.903562      0.485995     -0.540441      0.477017      0.234075    -0.0414390      0.216951     0.0409528     -0.183794     -0.488608      0.379092      0.888513       1.16099       1.26911       1.31225       1.37145       1.34795       1.33331       1.17405       1.07868      0.905475      0.824884      0.708288      0.565930      0.482396      0.374972      0.301824      0.215513      0.163226
  29   7 2105.3421    0.8150  0.7404 10.0910 -0.0049  0.0184   0.0172   0.0455    0.0676   0.0000   438.8031       1.07738       21.5851      -1.56729      -3.95791       1.37954      -2.79867       1.59297      0.491579      -3.72359      -1.37597     -0.696085       1.11912      0.209830      0.568696     0.0777900     -0.534733     -0.234472       1.00486       1.32671       1.47074       1.57416       1.64986       1.63588       1.42117       1.37397       1.23950       1.09212      0.953604      0.786542      0.687547      0.551599      0.422315      0.340159      0.255819      0.183056
  29   8 2275.4014    1.1854  0.9362 10.4730 -0.0005  0.0198   0.0216   0.0507    0.0827   0.0000   438.4297       1.27663       16.8663      0.239481      -3.22061     -0.876872      -3.01339      -1.00499      -1.37371       2.50091     -0.381220     -0.905546      0.201574     -0.255161     -0.248175     -0.642326     0.0376817     -0.159746       1.01380       1.41627       1.57588       1.63859       1.65763       1.59498       1.56037       1.43778       1.32310       1.12084       1.02616      0.893644      0.748612      0.608107      0.482664      0.366260      0.276519      0.208302
  29   9 2439.0892    1.6152  1.1452 10.9742  0.0015  0.0225   0.0275   0.0580    0.1088   0.0000   441.4023       2.38771       13.9720      -1.30931     0.0503119       1.98397      0.360405      0.253029     -0.994062     -0.257987      0.655004      -1.17376     -0.598261       1.27938     -0.159383     -0.413010      0.652669      0.260031       1.23885       1.63176       1.79428       1.91561       1.97155       1.91079       1.83698       1.69387       1.51861       1.37000       1.19402      0.983792      0.812765      0.681123      0.535428      0.421045      0.322854      0.243571
  29  10 2598.7471    2.1654  1.0979 11.6487 -0.0025  0.0220   0.0376   0.0570    0.1016   0.0000   436.9101       2.50564       15.3474       4.79850     -0.224731      -1.09939     -0.646504      -2.27327      -1.81897     -0.944564      -1.38649      0.403240     -0.674727      0.397387       1.00015    -0.0606399     -0.500586     -0.133252       1.12572       1.65476       1.73430       1.88659       1.93088       1.87033       1.80669       1.65794       1.48852       1.29411       1.14239      0.963984      0.799316      0.646674      0.504996      0.406870      0.298553      0.224894
  29  11 2756.2329    2.7532  0.9887 12.2964 -0.0030  0.0216   0.0491   0.0499    0.0926   0.0000   441.2341       6.41395       15.9617    0.00759941      -1.83176       2.13173      0.934935      -2.83660      -2.33064     -0.161597       2.10879     -0.344671     -0.758431      0.173372      0.449380     -0.670869     -0.122108     -0.325502       1.10865       1.51145       1.62423       1.78193       1.85848       1.70892       1.61877       1.54878       1.44220       1.26656       1.09453      0.937076      0.768816      0.649959      0.495101      0.415148      0.286981      0.229015
  29  12 2911.7178    3.4282  1.1198 11.9753  0.0003  0.0211   0.0578   0.0513    0.2054   0.0000   439.7406       6.60743       18.3993      0.633363     -0.295920       1.41815      -4.21933      -2.67020      0.661888      -1.73199      0.955959      -1.55301      -1.84391      -1.11332      0.623952     -0.426348    -0.0156885      0.133952       1.22295       1.63635       1.81159       1.92143       1.91186       1.91741       1.84048       1.68803       1.50040       1.35449       1.11687      0.986494      0.808604      0.663389      0.524040      0.395256      0.307271      0.233479
  29  13 3065.1112    3.9355  1.1693 12.7558 -0.0041  0.0224   0.0660   0.0594    0.1476   0.0000   439.9766       8.41312       15.5508       2.03844     -0.101376     -0.483656      -1.70406      -3.97818      -2.49443      -1.52685       2.21463      -1.58180       2.62461     -0.281161      0.506641      -1.12434      0.500543    -0.0359535       1.20557       1.65280       1.73594       1.98982       1.94114       1.89000       1.76567       1.68444       1.49737       1.39797       1.17544       1.03919      0.823526      0.691326      0.518545      0.431186      0.323753      0.244300
  29  14 3216.9254    3.7727  1.3815 12.6523 -0.0040  0.0239   0.0580   0.0646    0.1089   0.0000   440.6644       10.0756       14.5247       4.29447     -0.723062      -5.26037       1.01833      0.240955      0.524547      0.713410      -3.16382      -3.60105       1.00873     -0.691927     -0.714731    -0.0971451      0.370296     -0.209041       1.30348       1.77885       1.89209       2.04637       2.15021       2.02617       1.93133       1.77232       1.61226       1.47932       1.25745       1.08724      0.903780      0.708865      0.568162      0.451893      0.340729      0.265051
  29  15 3367.7073    3.2110  1.9647 12.6309  0.0016  0.0303   0.0445   0.0805    0.0749   0.0000   437.6745       15.9488       12.1153       2.11535       5.78241      -2.09305      -3.60084      -1.69243      0.373125      -1.42542       1.10512    0.00409199      -1.30761      -1.52949      0.697764     -0.601191      0.923610     -0.252476       1.64692       2.21200       2.53786       2.59314       2.73680       2.60996       2.57237       2.34645       2.10707       1.84774       1.58246       1.33708       1.14513      0.913584      0.739594      0.559178      0.423554      0.319117
  29  16 3518.1399    2.6033  3.2759 11.9544 -0.0033  0.0387   0.0293   0.1114    0.0676   0.0000   445.6284       10.1751       7.38247       6.04995       2.41860      -5.68010      -4.59226       2.51902       5.26607      -2.53499       1.11956      0.393305       2.52135     -0.570522       1.10863      -1.10441     -0.116459      0.340776       2.10273       2.81822       3.09352       3.26239       3.38537       3.25856       3.17368       2.86998       2.64008       2.36905       2.06863       1.73843       1.46985       1.20382      0.942969      0.738964      0.561856      0.421404
  29  17 3667.8667    2.1198  4.4033 11.5853 -0.0014  0.0482   0.0222   0.1349    0.0558   0.0000   442.7351       8.66243       19.6075       3.12762      -8.38848     -0.616515      -5.62766      -14.2185      -3.34219     -0.808037       1.90172      -2.28012       1.19234     -0.669431      -1.26345      -1.01960    -0.0882907     -0.489510       2.54508       3.37028       3.78371       3.96822       4.03987       4.02088       3.78148       3.54277       3.25395       2.91940       2.53609       2.11687       1.75913       1.45485       1.15442      0.911790      0.696035      0.524774
  29  18 3817.0965    1.7061  6.0398 11.2746 -0.0004  0.0612   0.0173   0.1752    0.0469   0.0000   446.8725       9.02421       21.5382       4.63921      0.173253      -10.3359       3.45266     -0.711080      -3.93623     -0.112093      -2.79856       2.26418      -1.73030       1.08894      -1.63869     -0.876715      -1.03450     -0.533645       3.18102       4.26198       4.79811       4.95755       5.12535       5.03861       4.76789       4.46617       4.11470       3.59767       3.16746       2.73763       2.24269       1.88339       1.46693       1.16445      0.863603      0.654658
  29  19 3966.1080    1.3479  7.8701 11.1508 -0.0059  0.0779   0.0154   0.2385    0.0405   0.0000   428.2292       11.6334       19.5242       2.92240      -6.92217       1.93007       2.52889      -13.3417      -7.73930      -7.85840       3.77750      -3.80164       3.89422      -5.57448      -3.11206      0.839965       2.15862      -1.95313       4.02171       5.41706       6.07243       6.31440       6.60913       6.29412       6.18538       5.68185       5.19511       4.65290       4.05849       3.44304       2.86856       2.34351       1.87030       1.47581       1.10822      0.842694
  29  20 4114.3660    1.0051  8.6941 11.2601 -0.0051  0.1008   0.0164   0.3365    0.0338   0.0000   440.1404       6.24946       6.27149       5.21786       8.75355       7.89515       1.30260       7.50052     -0.206324      -18.5021       6.44049       1.18788      -2.83777       1.16778      -1.35069      -3.15650     -0.232720     -0.265203       5.16773       6.93693       7.98782       8.08021       8.55933       8.19973       7.86282       7.31260       6.74072       5.97873       5.18044       4.56304       3.72302       3.04734       2.45399       1.91960       1.43526       1.07167
  29  21 4263.2657    0.6879  8.8834 11.3172 -0.0135  0.1415   0.0254   0.6360    0.0374   0.0000   432.1382       13.8929       25.8913      -9.39210      -5.22100       10.0817      -19.9343      -1.28088       3.95920       17.9513      -8.16737      -18.8855       3.77363       1.35467     -0.155834     -0.938136      -1.82120       1.28118       7.25254       9.60104       10.9246       11.4058       11.7452       11.5160       10.8804       10.2890       9.20040       8.40203       7.33628       6.21701       5.24412       4.30114       3.35130       2.72303       1.98974       1.52614
  30   5 1770.0425    0.3708  0.3346  9.8431 -0.0046  0.0148   0.0115   0.0306    0.0332   0.0000   441.1078       1.86517       19.6759     -0.936195     -0.831959      0.667378       3.38235     0.0969078     -0.974704    -0.0231127      0.381893    -0.0772512     -0.317669     -0.245655      0.350732     0.0696367     -0.425432     -0.221103      0.802744       1.09986       1.23848       1.39264       1.33916       1.42267       1.29647       1.16305      0.969169      0.954980      0.786645      0.685666      0.533891      0.430644      0.332231      0.284832      0.214537      0.158447
  30   6 1949.9264    0.5702  0.5862  9.9689 -0.0042  0.0175   0.0132   0.0406    0.0492   0.0000   440.9186       1.77981       21.9952     -0.839876      -3.25793      0.764024      0.901200     -0.746718       1.05122     -0.180685      -1.37617       1.49910     0.0962336     -0.239800      0.449367     -0.174818      0.247691     -0.262274      0.969999       1.24768       1.35789       1.39780       1.39194       1.42498       1.44477       1.33260       1.26043       1.06403      0.929977      0.747606      0.602174      0.513036      0.423733      0.338947      0.279372      0.225601
  30   7 2126.3609    0.8550  0.6652 10.2644 -0.0043  0.0162   0.0181   0.0408    0.0580   0.0000   438.7793       2.08761       18.5657      -1.13783      -3.12619      -2.26291      -1.47758       2.27006     0.0691954     -0.639072      0.135648      -1.48280    0.00705840     -0.586027      0.317918     -0.310580     -0.486627     -0.422247      0.852983       1.12006       1.28286       1.28200       1.36649       1.35686       1.32370       1.26607       1.10878      0.894034      0.819191      0.727629      0.601650      0.496445      0.407389      0.308506      0.229523      0.176150
  30   8 2297.3796    1.2329  0.9248 10.7109 -0.0003  0.0204   0.0226   0.0488    0.0830   0.0000   440.6438    0.00109626       18.0351       1.55930     -0.782017      -1.47040      0.330364      0.335534       3.71547      -1.61617      -1.66694      -1.50404     -0.684460      0.423759     -0.611470     -0.116345      0.188226      0.237873       1.07624       1.44677       1.61688       1.72022       1.77521       1.69944       1.67934       1.59710       1.41841       1.23986       1.07964      0.944274      0.710895      0.609302      0.495052      0.399422      0.301389      0.233420
  30   9 2462.2838    1.6991  1.1902 10.9810 -0.0022  0.0222   0.0280   0.0609    0.1162   0.0000   439.6991       4.79436       18.9738      -3.39957      -3.71519      0.512672     -0.121640      -2.19352     -0.463547     -0.731474      0.910580      0.492259     -0.182951      0.516301     -0.975321     -0.796487     -0.134646     -0.104961       1.14497       1.53430       1.64405       1.80011       1.89292       1.81275       1.72159       1.62648       1.40595       1.30335       1.12266      0.967546      0.839754      0.683501      0.532906      0.423596      0.321175      0.245508
  30  10 2623.5697    2.2582  1.1247 11.4089  0.0000  0.0214   0.0370   0.0549    0.1310   0.0000   439.7727       3.31966       18.4054     -0.276508      0.308386      -3.72212      -1.75855      -1.36097      0.386345       1.81243     -0.201519      0.886724      0.114104      0.526208     -0.243650      0.245386      0.482151     0.0881802       1.10862       1.49903       1.59947       1.68754       1.73030       1.72080       1.61600       1.54085       1.37419       1.23845       1.13454      0.956263      0.832185      0.693368      0.556223      0.417734      0.329009      0.243916
  30  11 2782.5341    2.9210  1.0394 12.0977 -0.0004  0.0201   0.0486   0.0512    0.1057   0.0000   440.9764       6.59416       13.3576       1.42718       1.82624      0.887867     -0.455336      -1.62612     -0.156468      0.732263      0.293646      -1.12619     0.0790736      0.154039     0.0607111     -0.375847    -0.0782388    -0.0313012       1.12318       1.51487       1.64638       1.78543       1.85499       1.81053       1.76135       1.60483       1.44535       1.23536       1.05052      0.939641      0.747447      0.626332      0.497192      0.393179      0.297275      0.221401
  30  12 2939.2259    3.5496  0.9491 12.7002 -0.0018  0.0188   0.0627   0.0491    0.1013   0.0000   440.2892       3.75733       13.6605       3.10716     -0.927281     -0.152984       2.09779      -2.01484      -2.13231       1.00820      0.612084      0.138631    -0.0193195      -1.35294      0.134644    -0.0748433     -0.147758     -0.118178       1.02160       1.35231       1.47242       1.60703       1.64214       1.62679       1.53013       1.43476       1.32327       1.18475       1.02765      0.851861      0.687817      0.589887      0.481985      0.375318      0.295821      0.222600
  30  13 3093.4724    4.0468  1.1664 12.3933 -0.0021  0.0213   0.0655   0.0565    0.2046   0.0000   441.2005       6.72535       17.0882       1.51939      -3.22507     -0.847414     0.0943918      -2.09326     -0.764045      -1.84563    -0.0976756      0.316491     -0.412146      -1.15262    0.00782045    -0.0490565     -0.149625     -0.170238       1.14732       1.53412       1.63129       1.77393       1.74829       1.76253       1.68227       1.55382       1.42361       1.29241       1.16678      0.982432      0.828579      0.663792      0.516935      0.419914      0.331800      0.251673
  30  14 3246.1208    3.7484  1.5036 12.8157 -0.0001  0.0259   0.0547   0.0665    0.0892   0.0000   439.7766       9.40130       15.1671      0.240265      -3.21930      -1.97114      0.185510      -3.50445       5.47094      -2.49577      -1.73117     -0.458072       1.49496      -2.77123      0.197932     -0.101347     -0.612417     -0.196022       1.30232       1.82148       1.98118       2.06067       2.14180       2.05835       2.05520       1.86704       1.69099       1.58990       1.31945       1.16256      0.962232      0.794856      0.620612      0.502050      0.388002      0.289104
  30  15 3397.8632    3.0779  1.9432 12.3999 -0.0006  0.0295   0.0405   0.0750    0.0771   0.0000   440.5474       7.92818       11.7088       7.08294       4.11749      -3.01826      -1.99183     -0.937027     -0.207307      -3.85942       2.91129      -2.91097      0.935511      -1.50367      -1.41348       1.07708      0.875267     -0.141414       1.57648       2.03271       2.31940       2.51572       2.53697       2.41458       2.43143       2.23403       1.97604       1.77779       1.54036       1.33168       1.11631      0.902497      0.729780      0.571865      0.444335      0.328647
  30  16 3548.9190    2.4903  3.4996 11.9436 -0.0013  0.0403   0.0269   0.1155    0.0606   0.0000   442.6155       11.1786       7.58549       5.06534       6.69271       1.11992       1.25580      -7.61822       1.48136      -2.16018     -0.898953       1.87941      0.593359     -0.618326      0.172976      0.960619     -0.745009     -0.109509       2.12827       2.76639       3.07995       3.23270       3.32425       3.27090       3.12237       2.91757       2.67341       2.40955       2.14377       1.85394       1.54318       1.24542       1.01438      0.807904      0.621267      0.473709
  30  17 3699.2611    2.0276  4.8942 11.4586 -0.0009  0.0505   0.0198   0.1412    0.0531   0.0000   436.6538       17.4434       21.0883       2.32317      -1.75636      -10.5615       2.92694       3.92228     -0.634914      -1.11693      0.932176      -5.17371      -2.56792     -0.856477     -0.126104     -0.365839      0.535165     -0.993433       2.57019       3.43818       3.91639       4.00140       4.18090       4.17839       3.92059       3.69080       3.43980       3.00799       2.58471       2.27476       1.85849       1.54161       1.26467      0.987342      0.746171      0.581447
  30  18 3849.2369    1.6197  6.2739 11.3253 -0.0029  0.0635   0.0166   0.1828    0.0428   0.0000   441.6548       2.55085       14.8661       18.5924     -0.100203      -1.01707       4.36368      -6.57111      -2.29631      -5.19549       2.91595      -5.28202     -0.403730      -3.10063     -0.268168       1.99095       1.18608     -0.744433       3.17378       4.30727       4.80224       5.10264       5.22825       5.06755       4.86070       4.54962       4.26665       3.76270       3.26117       2.85864       2.38463       1.98146       1.56650       1.26119      0.945282      0.722660
  30  19 3998.7688    1.2329  7.9774 11.2720 -0.0022  0.0836   0.0157   0.2579    0.0371   0.0000   442.3083       21.5985       12.2545       3.59522       4.82653      -13.4283      -13.3328      -3.80663      0.302783      -2.12901      -1.89857     -0.237447     -0.642561      -2.08082       2.23653      -1.50240     -0.758053       1.55277       4.23009       5.66641       6.42931       6.57686       6.86143       6.76010       6.38167       6.06831       5.51509       4.99219       4.39448       3.71303       3.16398       2.62406       2.08763       1.65789       1.26338      0.964826
  30  20 4148.0929    0.8862  8.5357 11.3682 -0.0048  0.1101   0.0194   0.4084    0.0356   0.0000   441.0205      -2.73133       11.0808       13.8177      -7.97723       10.5162     -0.909132      -16.8253     -0.549155       6.82422      -7.42785      -6.38518       8.14323      -1.92355      0.529535      -1.18906      0.530056     -0.997660       5.42526       7.24800       8.32262       8.56166       9.06963       8.82534       8.43394       7.97113       7.13672       6.59233       5.57223       4.86688       4.10565       3.32465       2.71586       2.17157       1.60596       1.22543
  31   5 1788.2482    0.3961  0.3958  9.8043 -0.0058  0.0146   0.0115   0.0340    0.0366   0.0000   439.6726      -1.04519       21.3308     -0.796946      -4.86367     -0.309685      0.403587      -4.38025      0.397436      -1.30614      -1.18262     -0.326614    -0.0607309      -1.46174      0.311859      0.366218     -0.140773     -0.153773      0.767434      0.990429       1.08039       1.19330       1.16104       1.22746       1.13845       1.09436      0.975735      0.871935      0.773273      0.635031      0.557780      0.519996      0.395814      0.323525      0.222192      0.169525
  31   6 1969.4154    0.6163  0.6548  9.9099 -0.0006  0.0197   0.0133   0.0417    0.0542   0.0000   441.1480      -1.01675       21.0749     0.0512777      -2.99376       1.00070      -1.01096     -0.327348     -0.127801      -2.45098       1.54395     -0.420310      -1.21017     -0.176209   -0.00873247      0.493174     -0.169354     -0.303495       1.00173       1.38945       1.33591       1.58735       1.66251       1.66388       1.43498       1.40672       1.37105       1.23966       1.00040      0.826730      0.650630      0.588212      0.471107      0.372648      0.278342      0.242478
  31   7 2147.0312    0.8963  0.7703 10.1587 -0.0024  0.0179   0.0173   0.0443    0.0686   0.0000   441.9339       3.01469       20.1689      0.587094      -2.57413       1.37012      -1.96114       1.47700       1.76197     -0.871106   -0.00356022      0.914478      -1.09452      0.390203      -1.25404     -0.408845     -0.197660    -0.0512558      0.890985       1.15557       1.36710       1.40781       1.45526       1.42596       1.39347       1.22807       1.13839       1.07092      0.916700      0.800099      0.665051      0.566679      0.453316      0.351447      0.274033      0.210308
  31   8 2318.9587    1.2742  1.0480 10.7442  0.0001  0.0216   0.0220   0.0542    0.0874   0.0000   440.7403     -0.190255       18.9883       2.98671      -3.21707     -0.389971       1.56268     -0.893413    -0.0354006      0.504011       1.53863     -0.272084     -0.661406     -0.490893    -0.0713488     -0.328404      0.212267     0.0228760       1.10051       1.45642       1.58002       1.82364       1.77190       1.75407       1.71296       1.63328       1.48122       1.25916       1.14973      0.962275      0.787021      0.641199      0.522580      0.428280      0.349905      0.256873
  31   9 2485.0663    1.8178  1.1472 10.9052 -0.0007  0.0210   0.0297   0.0554    0.1337   0.0000   439.3627       2.96272       19.6242       1.13549      -4.08848      0.222876      -1.45427     -0.765310       1.18944      -3.63101     -0.532758     -0.101720      -1.34522     -0.401452      0.407985      0.109042    -0.0743803    -0.0527296       1.11470       1.47306       1.62045       1.71033       1.74445       1.66307       1.62132       1.55375       1.36584       1.27679       1.15298      0.997472      0.866399      0.710015      0.580390      0.459228      0.350736      0.264746
  31  10 2647.8547    2.3620  1.1877 11.4306  0.0011  0.0213   0.0375   0.0576    0.1315   0.0000   440.6728       2.28025       17.1086     0.0717732      -1.04877       1.87533     -0.968208      0.248750       2.10247      0.288970      0.236886       1.77335     -0.597816      -1.00631     -0.683506     0.0436156     -0.201659      0.115880       1.14729       1.54447       1.68936       1.82635       1.88114       1.79738       1.71649       1.57319       1.50947       1.33960       1.15906      0.995087      0.841456      0.695965      0.566113      0.450395      0.349601      0.268146
  31  11 2808.4169    3.1328  1.0618 11.9101 -0.0038  0.0207   0.0506   0.0479    0.1358   0.0000   439.7800       6.57925       17.1014     -0.523862      -2.63473      0.646164      -1.02527      -2.58793     -0.666708      -1.35186      -1.10776     -0.640871       1.13167     0.0631422     -0.114507     -0.254426     -0.477446     -0.420208       1.01867       1.48348       1.53145       1.67714       1.67544       1.71208       1.61719       1.56516       1.36357       1.23075       1.07172      0.926011      0.849262      0.673251      0.550071      0.421731      0.319383      0.240656
  31  12 2966.2209    3.7306  1.0121 12.3518 -0.0014  0.0197   0.0626   0.0464    0.1294   0.0000   441.4646       5.43860       17.2966       3.92361     -0.224179      -1.28959       3.30631      -1.88895     -0.363457      -1.55810       2.08527      -1.24661     -0.817864      -2.36890     -0.433108     -0.311030      0.393765     -0.353472       1.07556       1.44302       1.58030       1.68540       1.63393       1.59559       1.56196       1.44572       1.34377       1.25671       1.09562      0.967855      0.800695      0.686593      0.526414      0.429280      0.336353      0.254055
  31  13 3121.4692    4.0328  1.2720 12.3772 -0.0036  0.0223   0.0612   0.0555    0.1700   0.0000   440.0451       8.94895       14.8635       1.20478      0.741945      0.975632      -2.32015      -5.62129      0.512478     -0.726543      0.119226      -1.92747      0.122694    -0.0418806     -0.235674      0.886935     -0.279362     -0.370310       1.12342       1.59684       1.65263       1.76127       1.79686       1.77753       1.74370       1.66794       1.51633       1.33784       1.15622       1.00733      0.824061      0.702476      0.561343      0.457940      0.358270      0.266018
  31  14 3274.9752    3.6135  1.4959 12.8143 -0.0081  0.0262   0.0542   0.0645    0.0988   0.0000   437.3911       9.74227       14.0032       1.56062       1.43363      0.804571      -4.24605      -1.24336      -1.91206      -2.02767      0.349848      -5.49330      -1.31192      -2.59537     -0.613560    -0.0266083      0.469090      0.226633       1.24801       1.71382       1.87505       1.97705       2.14476       2.02352       2.00615       1.83142       1.65649       1.49955       1.33615       1.15807      0.966213      0.805343      0.650866      0.516221      0.388513      0.301450
  31  15 3427.5176    2.9938  2.4062 12.2202  0.0013  0.0318   0.0340   0.0851    0.0655   0.0000   439.7329       10.2784       11.5341       2.48722       3.50592     -0.563997      -8.84747      -1.03734     -0.119529       1.35400       2.71626      -1.03272       2.13895     0.0505599     -0.339373      0.235759      0.901010     -0.264408       1.56639       2.15670       2.44405       2.50047       2.64079       2.52881       2.38823       2.30492       2.07992       1.91443       1.68952       1.47082       1.23718      0.999507      0.818875      0.646818      0.503652      0.385051
  31  16 3579.3945    2.3962  3.6614 11.9469 -0.0015  0.0410   0.0246   0.1158    0.0511   0.0000   443.0781       7.75373       7.32488       7.81191       5.13425       3.07451      -11.6308       1.86310       2.40500       2.09961       3.25706      -1.63652     -0.996003      0.455182      0.134496      0.212553     -0.167646     -0.831838       2.04416       2.71810       3.04578       3.19222       3.37287       3.30088       3.17398       2.94128       2.76279       2.45027       2.10392       1.86330       1.53841       1.26855       1.02219      0.828712      0.651767      0.501860
  31  17 3730.4441    1.9276  5.5242 11.2898 -0.0010  0.0539   0.0181   0.1515    0.0513   0.0000   436.8762       17.9084       13.1853       4.03280      -2.28529      -3.46103       4.27491      -4.96490      -1.07929       1.12893       2.18505      -1.23610       1.54024      -4.58108      0.261444      0.278411     -0.137781     -0.205578       2.65631       3.50509       3.95100       4.19484       4.31822       4.31151       4.14989       3.77591       3.60567       3.15596       2.81808       2.39487       2.00362       1.69509       1.35262       1.08908      0.841633      0.640485
  31  18 3880.8751    1.5033  6.8389 11.2087 -0.0033  0.0666   0.0154   0.1941    0.0413   0.0000   441.2812       26.4408       28.0652      -7.23034      0.815108      0.552237       14.9435      -7.37973      -9.07645      -8.94681     -0.772592     -0.219506       3.76771      0.596671      -2.16521     -0.889083      -1.14886      0.870742       3.28737       4.43050       5.01172       5.25876       5.40430       5.42054       5.12953       4.93211       4.41045       4.00505       3.49502       2.98991       2.54231       2.08060       1.71062       1.37084       1.04077      0.804825
  31  19 4031.2725    1.1542  8.0381 11.3018 -0.0084  0.0894   0.0167   0.2822    0.0371   0.0000   447.4494       9.25796       14.6097      -1.61048      -2.61410       6.57661       4.59593      -5.60547       9.65941      -2.08898      -4.27610      -3.09762       3.09948       4.27833       2.24002       1.50111      -1.94001       1.50068       4.21942       5.86008       6.43575       6.92207       7.01519       6.88094       6.61157       6.27060       5.84059       5.18867       4.65386       4.05935       3.35407       2.80296       2.28905       1.81062       1.40125       1.07633
  31  20 4180.6102    0.7708  8.1343 11.4376 -0.0206  0.1203   0.0266   0.5333    0.0431   0.0000   435.5188       44.2651       21.2799      -10.1390      -6.47899      -2.81208      -1.60744      -8.42914       6.14668       6.34531      -5.78191       1.68422       10.5762     -0.887156     -0.434299      -5.12304       2.38413       2.65406       5.81224       7.64038       8.88775       9.14358       9.66568       9.41280       9.11211       8.63627       7.83687       7.04833       6.18572       5.43518       4.47995       3.78621       3.02419       2.47186       1.86049       1.45583
  32   4 1616.4181    0.2506  0.2057  9.7564 -0.0182  0.0114   0.0107   0.0261    0.0264   0.0000   442.0665      -1.11485       20.9968      -1.18385      -2.65061     -0.932754      0.471504      0.317749      -2.15155       1.07476     -0.408859      0.736506     -0.299029     -0.322830     -0.859662    -0.0573151    -0.0371008      0.138350      0.617302      0.770797      0.823557      0.892664      0.949013      0.959219      0.910998      0.903316      0.798536      0.738524      0.607494      0.498555      0.386325      0.369215      0.302654      0.257852      0.176326      0.141824
  32   5 1806.1495    0.4094  0.4162  9.8032 -0.0054  0.0155   0.0111   0.0347    0.0364   0.0000   440.7490      -1.30623       19.1844      -1.57672      -1.74893      -1.55599     0.0101409     0.0715603      0.104207     -0.128744       1.15806     -0.441781      0.529401    -0.0249211     0.0380957     -0.902814     -0.231086      0.176021      0.848688       1.07614       1.19143       1.41014       1.39824       1.40091       1.35856       1.24253       1.08722       1.00537      0.864771      0.686862      0.575399      0.478223      0.390283      0.315300      0.257797      0.193575
  32   6 1988.6676    0.6379  0.6177  9.9694 -0.0032  0.0166   0.0139   0.0409    0.0512   0.0000   441.1147     -0.365883       21.0035      -1.62406      -4.35773       1.82741       2.38793     -0.598207      0.508578      0.885325     -0.201956     -0.112798     0.0108972      0.903500      0.106304     -0.405205    -0.0974623      0.384301      0.788774       1.06933       1.15122       1.36443       1.26220       1.31725       1.23719       1.18494       1.03889      0.977107      0.804601      0.728960      0.619720      0.518287      0.414397      0.336366      0.278907      0.205002
  32   7 2167.3595    0.9073  0.8280 10.3987 -0.0040  0.0186   0.0174   0.0481    0.0639   0.0000   440.9660       4.04824       19.6938      -1.58797      0.341949       1.46019      0.619257     -0.482723      -1.44737      -1.06325     -0.170681       1.72407      0.765072      -1.77772     0.0676284    -0.0978259    -0.0589501      0.307096      0.902747       1.19483       1.31883       1.35079       1.40918       1.39425       1.36148       1.26939       1.18565       1.07704      0.940765      0.845985      0.728409      0.586890      0.471816      0.379602      0.307930      0.244928
  32   8 2340.1067    1.3480  1.1213 10.4636 -0.0034  0.0212   0.0218   0.0549    0.1111   0.0000   440.9940       2.47320       19.3060       1.98395      -3.51642      -2.30869       1.06905      -2.07873    -0.0941911     -0.780830      -1.92914      -1.00870      0.105499     0.0651051     -0.492553     -0.854650     -0.733282     -0.303674       1.02235       1.43034       1.55602       1.65649       1.68040       1.63440       1.59234       1.50477       1.43880       1.20756       1.17803      0.941574      0.834671      0.697554      0.573999      0.452060      0.349303      0.269923
  32   9 2507.2936    1.8578  1.2178 11.1125 -0.0004  0.0217   0.0293   0.0586    0.1053   0.0000   441.6383       4.53163       13.7604       2.46582     -0.286746     -0.200658     -0.294246     -0.170047      -3.24556      0.953188       1.00119      -2.15806      0.387475      -1.23820      0.546391      0.915469      0.813909      0.327467       1.09270       1.50403       1.66960       1.79296       1.77513       1.82847       1.69824       1.59444       1.46729       1.30642       1.18091       1.01649      0.844643      0.707741      0.573546      0.460113      0.361738      0.275789
  32  10 2671.6943    2.4833  1.0952 11.7038 -0.0002  0.0206   0.0407   0.0512    0.1197   0.0000   439.6276       2.13439       16.9864       1.09755      -2.14581      -2.47765      -2.67451     -0.588307      0.637859     -0.688202      0.605623      0.602658      -2.23038       1.42266      0.830112    -0.0872471     -0.372819     -0.122463       1.07455       1.47094       1.54889       1.64114       1.68760       1.65852       1.62077       1.54351       1.42978       1.28812       1.14937       1.00110      0.799798      0.677062      0.570885      0.440279      0.366921      0.284734
  32  11 2833.7911    3.1402  1.0516 12.1763 -0.0029  0.0194   0.0514   0.0504    0.1130   0.0000   439.5662       3.16031       16.7282       2.71420      -1.66610      -2.41824       1.77081     -0.381653    -0.0849234      -2.51639      -1.49147     -0.533981      0.242053    -0.0463165     0.0519543      0.227816      0.187950     -0.167967       1.01394       1.36831       1.52790       1.69723       1.71041       1.69671       1.58902       1.50958       1.40525       1.23947       1.06561      0.912984      0.785508      0.614787      0.536238      0.430962      0.319562      0.247845
  32  12 2992.8057    3.8105  1.0370 12.5185 -0.0040  0.0189   0.0635   0.0513    0.1233   0.0000   439.3231       6.02313       17.3703       2.78373       2.38909     -0.769871      -1.18245      -2.79837     -0.706992      -2.04717      -1.28738     -0.236758     -0.296822   -0.00666274     -0.143983    -0.0582362     -0.688941    -0.0191667      0.936560       1.28323       1.36609       1.46217       1.50822       1.44411       1.45159       1.31382       1.25418       1.11943      0.993911      0.863889      0.746188      0.624723      0.498512      0.393225      0.325068      0.245399
  32  13 3149.0557    4.0914  1.2233 12.6518 -0.0012  0.0216   0.0632   0.0561    0.1298   0.0000   440.1971       9.06254       16.2174       3.15427      -1.85579      0.333517      -1.17181      -3.89448      0.691193      0.717006      0.191519      -1.56452    -0.0302685      0.507642      -1.32016     -0.864066      0.378463      0.198019       1.17234       1.65340       1.80326       1.90560       1.85425       1.77722       1.64369       1.56018       1.48347       1.37975       1.23445       1.12572      0.943289      0.817938      0.632187      0.506894      0.387686      0.298227
  32  14 3303.4334    3.4520  1.6960 12.6955 -0.0041  0.0266   0.0470   0.0701    0.0920   0.0000   440.0335       10.6661       13.2422       2.48630      -2.95222      -1.98622      -3.40479      -4.48317      0.783377      -2.89320      -3.84320       1.15973       1.15646      -1.37422     -0.544806      0.208605      0.248604   -0.00795623       1.27597       1.78253       1.95080       2.07737       2.19513       2.12762       2.06311       1.94713       1.74435       1.58485       1.37995       1.23028       1.03351      0.854514      0.681611      0.544824      0.438720      0.339537
  32  15 3456.9002    2.8825  2.5866 12.1909 -0.0018  0.0326   0.0323   0.0865    0.0618   0.0000   439.9679       11.3499       6.46338      0.910649       7.08955      0.550355      -3.62084      -1.43736      0.672119      -5.87279       3.73704      -1.51961       4.18082     -0.834481     -0.339355     -0.202241      0.471555      0.115292       1.61802       2.14115       2.39046       2.45315       2.59986       2.57544       2.47243       2.37800       2.17687       1.95095       1.71473       1.47567       1.27044       1.04336      0.852315      0.692770      0.545180      0.418248
  32  16 3609.6425    2.2474  3.9228 11.8481 -0.0020  0.0430   0.0223   0.1188    0.0469   0.0000   438.0226       7.64973       13.6601       8.04675       6.07076      -4.02917      -6.75332      -3.02117       2.22049      -2.14318      -5.99760     -0.115704     -0.567787     -0.834699     0.0994330     -0.629439     -0.741114     -0.634207       2.06869       2.71081       3.10738       3.20104       3.38253       3.23393       3.24562       2.97370       2.80503       2.52101       2.21202       1.94412       1.65000       1.34626       1.13265      0.902441      0.700554      0.549473
  32  17 3761.4537    1.8234  5.5359 11.4181 -0.0025  0.0554   0.0175   0.1548    0.0450   0.0000   439.0955       11.6455       12.1297      -2.25682       1.84445      -10.5905      -6.52990      -3.39273       3.64769      -2.60183      0.179927      -1.69921     -0.439376       2.12090      -2.20481      -1.29420       1.28419     -0.297345       2.74161       3.62230       4.24951       4.37890       4.52659       4.55466       4.26782       4.10863       3.76796       3.34485       3.00491       2.52036       2.16395       1.79518       1.44920       1.16690      0.929262      0.720261
  32  18 3912.5520    1.4457  7.1220 11.2394 -0.0013  0.0694   0.0155   0.2054    0.0396   0.0000   433.9720       15.1139       25.4528       3.83318      -4.05373       4.94970      -2.32185      -14.8053       2.44537      -2.40095      -1.65208      -6.27156      0.185429      -1.19288       1.03054     -0.757398      0.924899      0.816862       3.28987       4.43877       4.96188       5.31356       5.48610       5.41005       5.21101       4.88401       4.62025       4.03448       3.63768       3.14280       2.65396       2.24004       1.82482       1.45362       1.13029      0.892563
  32  19 4063.2478    1.1032  8.4383 11.2805 -0.0004  0.0908   0.0169   0.3074    0.0360   0.0000   423.7557       9.14853       30.3841       11.7077      -20.6236      -2.08850      -2.38285      -3.82345     -0.206721      0.538822      0.715563       1.87903       2.40787      -5.27033      0.397374      -2.72257       1.62898     -0.678910       4.23731       5.72328       6.42240       6.76111       7.06142       6.93663       6.77443       6.28311       5.89437       5.25015       4.66681       4.15011       3.45513       2.92939       2.37894       1.92595       1.47779       1.15982
  32  20 4213.5911    0.7035  8.3280 11.4487  0.0324  0.1328   0.0472   0.9971    0.0653   0.0000   422.8068     0.0816819       16.6771       2.57967      -26.9493      -3.11661      -13.7092      -17.6892      -6.45593      -1.34442       3.82606      -14.2682      -6.15083       2.87984      -2.19053      -2.24744     -0.270904      0.192212       6.15166       8.23213       9.47193       9.79350       10.1598       10.2403       9.61207       9.29096       8.47489       7.66119       6.81114       5.93912       5.06066       4.21592       3.42506       2.80612       2.13931       1.68168
  33   4 1633.2322    0.2734  0.1782  9.8506 -0.0130  0.0108   0.0122   0.0257    0.0262   0.0000   440.3693     -0.604083       23.0147       1.79784      -2.61358    -0.0433102     -0.779068     -0.101995      0.272907       1.08737     0.0804506      0.915541    -0.0989137    -0.0388274      0.148657     -0.166743     -0.190747    -0.0158046      0.605789      0.645096      0.848518      0.926400      0.844814      0.800707      0.845987      0.743487      0.673856      0.689423      0.580235      0.527045      0.431196      0.345260      0.320015      0.219435      0.200295      0.154243
  33   5 1823.8234    0.4401  0.4127  9.9035 -0.0032  0.0139   0.0118   0.0338    0.0363   0.0000   441.3909      -2.53573       21.1211      0.900959      -4.00835     -0.361187      0.555920       1.04690      0.351090     -0.538864      -1.16081     -0.384745    -0.0770553     -0.320055      0.660893     -0.189179     -0.268942    -0.0632280      0.713164      0.916131       1.09060       1.09155       1.12733       1.07976       1.02801       1.01454      0.870169      0.838321      0.772105      0.685170      0.589312      0.544645      0.447748      0.358053      0.283722      0.206435
  33   6 2007.6149    0.6490  0.6350 10.0981 -0.0014  0.0168   0.0140   0.0408    0.0508   0.0000   440.3299      0.104961       20.9582       1.87359      -2.34685      -2.39784      0.872514      -1.69415      -1.14124      0.562452      0.207340       1.09141     -0.393420     -0.750924      0.639797      0.380429      0.209717      0.377411      0.837853       1.13764       1.29542       1.41069       1.47434       1.44720       1.41862       1.28334       1.18974       1.03602      0.920317      0.779069      0.653115      0.577762      0.449322      0.363624      0.286524      0.216873
  33   7 2187.3292    0.9463  0.8839 10.3251 -0.0026  0.0203   0.0170   0.0477    0.0748   0.0000   440.4715       3.93197       21.6637      -1.23483      -2.78082       1.19261       3.90388      0.209500      -1.07438      -1.24733     -0.811305      0.624884     -0.874667      0.304135      0.104902     -0.274866     -0.238659      0.112601       1.01762       1.39861       1.53755       1.61498       1.63498       1.46973       1.42869       1.28293       1.23376       1.22573       1.12735       1.05785      0.920103      0.783548      0.625356      0.494288      0.390909      0.287922
  33   8 2360.8498    1.4447  1.1751 10.7515 -0.0021  0.0216   0.0232   0.0573    0.1040   0.0000   439.8460       3.12292       19.3717     -0.655496      0.244330      0.854036     -0.332912      -4.31913      -1.20222       2.19737      -1.01307      0.514453     -0.508150     0.0299115      0.416453     -0.369392      0.402450      0.219028       1.04765       1.38914       1.49522       1.59355       1.64879       1.69693       1.65842       1.55782       1.40571       1.24316       1.11625      0.968522      0.816342      0.684240      0.567662      0.456268      0.363759      0.282085
  33   9 2529.2113    1.8895  1.1513 11.5691 -0.0017  0.0211   0.0313   0.0564    0.0927   0.0000   441.1695       4.66382       18.5026      -2.49187       2.10203      -4.04972     -0.528977      -1.62079      0.901600      0.539435     -0.217875      -2.20050    0.00732407      -1.71146     -0.119987     -0.360391     -0.509142     -0.563452       1.09147       1.42218       1.57733       1.68023       1.77218       1.72599       1.67746       1.60614       1.46201       1.30352       1.13998      0.989429      0.851981      0.741456      0.590396      0.475081      0.369675      0.296057
  33  10 2695.1185    2.6241  1.2679 11.0966  0.0009  0.0211   0.0376   0.0547    0.1677   0.0000   441.4929       3.29320       20.3196    -0.0322685      -2.13105      0.132728      -2.27477     -0.135389       1.02634      -2.53694      0.428106       1.48199      -1.06824      0.268709     -0.223437     -0.266047     -0.180507     -0.173119       1.01689       1.44069       1.54654       1.68196       1.67055       1.71020       1.58961       1.50174       1.32457       1.23484       1.15995       1.01879      0.913931      0.763952      0.614145      0.492458      0.396458      0.301361
  33  11 2858.6595    3.3413  0.9962 12.6156 -0.0032  0.0186   0.0566   0.0502    0.1007   0.0000   442.8579       4.31702       16.6260       1.80483       1.76516    -0.0255804       1.67589      -3.03785       1.00749     -0.522962     -0.575324      -1.09806      0.217412     -0.495971     -0.252576     -0.816413      0.402781     0.0663972      0.940768       1.28917       1.44168       1.51146       1.56176       1.50093       1.47655       1.39203       1.27917       1.12614       1.07211      0.916535      0.824205      0.703571      0.551098      0.451791      0.352409      0.267187
  33  12 3018.9477    3.8745  1.1224 12.4615 -0.0007  0.0200   0.0596   0.0503    0.1304   0.0000   437.8196       5.45993       17.4739       2.49753     -0.320949       1.45180      0.238879      -2.63309     0.0155531      -1.27695       1.69766      -1.07447     -0.682011     -0.362594      0.221761     -0.778356     0.0644509      0.323255      0.968598       1.31435       1.36275       1.47077       1.53874       1.51215       1.50355       1.38181       1.31998       1.13737       1.05591      0.932959      0.796379      0.677760      0.553768      0.457123      0.348118      0.273724
  33  13 3176.1878    4.0317  1.3133 12.4733 -0.0129  0.0219   0.0579   0.0542    0.1259   0.0000   437.7962       8.54616       13.3986       3.34318       1.33108      -1.01292       1.43366      -7.01563      -1.75522      -3.28457      0.406766      -1.76972      -1.60083      -2.17568     0.0242144     -0.482461      0.170261     0.0579974       1.08771       1.45333       1.55605       1.65082       1.75701       1.74227       1.70535       1.65543       1.43481       1.34465       1.14521      0.990360      0.871993      0.724594      0.601476      0.479000      0.379499      0.292143
  33  14 3331.5516    3.3725  1.9162 12.4782  0.0003  0.0271   0.0432   0.0732    0.0915   0.0000   440.8535       8.31340       16.4914       2.33592     -0.116636     -0.369480      -5.79633      -8.03843       2.98209    -0.0694923      -2.98988      -4.23292      0.975265      -1.61140      0.364080     -0.259664     -0.222053     -0.812407       1.23199       1.69328       1.85638       1.99368       2.04311       2.05345       1.94410       1.90363       1.71547       1.60403       1.41500       1.25604       1.04167      0.861656      0.747599      0.563597      0.465220      0.382100
  33  15 3485.8724    2.7661  2.9254 12.1088 -0.0013  0.0343   0.0290   0.0946    0.0603   0.0000   438.4928       11.2227       8.90778      -1.45056       4.90880      -1.09192      0.841919      -9.06748     0.0263882      -1.55077     -0.938741      -3.01794     -0.340686      0.824209      0.442022     -0.987792     -0.276393      0.917114       1.62247       2.20049       2.43798       2.62067       2.71902       2.72908       2.63861       2.40213       2.27938       2.02426       1.82888       1.55101       1.35584       1.11144      0.912093      0.749381      0.597902      0.455417
  33  16 3639.4087    2.1721  4.4561 11.6914 -0.0028  0.0448   0.0200   0.1239    0.0451   0.0000   439.1998       9.43060       14.1691       1.07270       1.06858      -6.34446      -3.22659      -8.30244       5.85197     -0.399327      -2.93802      -4.48595      0.357970       1.04500      -3.52741      -1.32100      0.496215      0.146136       2.09239       2.79076       3.19053       3.35472       3.43028       3.45501       3.32863       3.16425       2.93318       2.62273       2.34485       2.02488       1.76591       1.48032       1.20830      0.975883      0.773445      0.596888
  33  17 3791.9893    1.7482  6.2699 11.3573 -0.0006  0.0581   0.0161   0.1699    0.0416   0.0000   443.7237       14.7975       13.4438      -3.72490      -7.94690       1.63751       1.43194      0.379946      -3.96994      -5.32380     -0.775225      -5.80778     -0.419848     -0.355992     -0.829134      -2.04576       2.00297      0.395418       2.68270       3.55775       4.09496       4.24579       4.50048       4.36609       4.26028       4.02046       3.75712       3.32204       3.02485       2.64449       2.28672       1.89103       1.59586       1.28538      0.988012      0.776391
  33  18 3943.7973    1.4229  7.8668 11.2005 -0.0039  0.0739   0.0149   0.2170    0.0386   0.0000   441.9215       12.2255       20.6079       6.61024      -5.09390      -1.08421      -7.71422       4.42161       5.38421      -8.92752      -4.17456      -4.78142      -2.21907      -5.54190    -0.0183777      -2.42297      -1.23363      -1.65395       3.35265       4.56609       5.16319       5.46882       5.66884       5.59914       5.38741       5.11467       4.75726       4.28679       3.87030       3.33969       2.86393       2.40091       2.00717       1.63104       1.25128      0.975348
  34   4 1649.7107    0.2711  0.2471  9.7799 -0.0012  0.0120   0.0096   0.0263    0.0267   0.0000   441.2079     -0.633476       21.7690     -0.464186      -2.87580      -1.84643     -0.103482      0.959914    -0.0152469     -0.537654      -1.49219    0.00658956     -0.257796      0.125013     -0.447372      0.183638     -0.523734      0.148135      0.653794      0.811894      0.909234      0.848551      0.957083      0.898662      0.905294      0.906199      0.812812      0.779297      0.696480      0.541246      0.516683      0.398981      0.334523      0.288066      0.245816      0.205257
  34   5 1841.2602    0.4550  0.4354  9.8703 -0.0011  0.0141   0.0115   0.0326    0.0367   0.0000   440.9295     -0.180943       19.7516       1.80565      -2.05219      -2.03820      -2.02685       1.47235      0.288304      -1.71261     0.0127712      0.101793     -0.590842  -0.000492741      0.513451      0.485559     0.0838566     -0.299737      0.638028      0.877962      0.980606      0.991123       1.12168       1.08685       1.06617      0.994089      0.889960      0.833215      0.696037      0.644550      0.549829      0.451040      0.382496      0.303000      0.229683      0.192531
  34   6 2026.3231    0.6906  0.6156 10.1145 -0.0002  0.0157   0.0144   0.0398    0.0513   0.0000   439.9489       1.16665       22.0652       1.66110      -2.60442       1.60692     -0.455425      -1.33275     -0.361733     0.0399472       1.07977      -1.04818      0.360921      0.358530     -0.612391      0.351443     0.0731753   -0.00931020      0.725487      0.956127       1.11177       1.16997       1.27051       1.24671       1.15755       1.15392       1.05818      0.912267      0.778293      0.746262      0.598753      0.502353      0.440850      0.341633      0.269438      0.208244
  34   7 2207.0494    1.0579  0.8949 10.1887  0.0004  0.0196   0.0181   0.0443    0.0846   0.0000   440.7503      -1.00200       18.9199    -0.0724504      -2.86667       1.81183       1.75553      0.957560      -1.22466      -1.66458     -0.205784      -1.04297     -0.498306      0.104314      0.477540      0.262354      0.174186     -0.339836      0.840910       1.17611       1.33956       1.31840       1.47945       1.36801       1.40756       1.29110       1.18487       1.10250      0.965818      0.870782      0.717917      0.624684      0.501737      0.406446      0.332845      0.258618
  34   8 2381.2378    1.4810  1.1537 10.7993 -0.0012  0.0212   0.0234   0.0535    0.1005   0.0000   439.5514       2.69942       19.7719       1.12814      -4.68997     -0.903223      -1.05117      0.288489      -1.29887       2.05072     0.0955945      0.403347     -0.383028      0.768170    -0.0799311     -0.734795      0.353889     -0.262083       1.01836       1.34170       1.50926       1.60378       1.61973       1.62697       1.55094       1.49640       1.38169       1.26795       1.11715       1.01144      0.881760      0.719501      0.600783      0.482531      0.391932      0.308941
  34   9 2550.7125    2.0538  1.1657 11.3816  0.0001  0.0208   0.0318   0.0537    0.1074   0.0000   443.1990       3.16107       21.1070      0.749099       1.27443      -1.44469      -1.87746      -2.11798      -1.32420      0.202554      0.297116     -0.465100      -1.44112     0.0672193      0.115241     -0.136358     -0.324599     -0.281277      0.969014       1.32889       1.46187       1.60967       1.58233       1.61530       1.53582       1.47321       1.39360       1.23198       1.14340      0.959815      0.825603      0.693976      0.593720      0.476540      0.374306      0.301590
  34  10 2718.0360    2.7128  1.1203 11.8789  0.0014  0.0204   0.0424   0.0517    0.1132   0.0000   440.2928       4.22659       17.3754       2.84144    0.00222106      -1.66838      -1.17667     -0.710551     -0.381560     -0.938147       1.82350     -0.369969     -0.885587     0.0724449    -0.0288701      0.572832     -0.372175     -0.164599      0.980103       1.32300       1.38447       1.45774       1.59834       1.52478       1.54771       1.42386       1.35273       1.19389       1.08222      0.938105      0.799203      0.659871      0.566726      0.462880      0.367800      0.285408
  34  11 2883.0258    3.4101  1.0272 12.4752 -0.0008  0.0195   0.0547   0.0475    0.1039   0.0000   440.4283       4.65141       18.3974       1.06622      -1.64032      -1.67765     -0.786334      -1.06547       1.96422      -1.33249     -0.406927     -0.666459     -0.893891     0.0338173      0.482067   -0.00547562    -0.0834660     -0.141854      0.878497       1.23160       1.28048       1.37503       1.42763       1.44592       1.40198       1.29124       1.23576       1.10922       1.03522      0.874949      0.769956      0.636455      0.512710      0.448268      0.344960      0.273828
  34  12 3044.5674    3.8860  1.1280 12.7743 -0.0026  0.0202   0.0614   0.0515    0.1093   0.0000   440.1362       6.31289       18.0506       2.99546      -1.71538      0.197252     -0.526647      -1.48489     -0.967534      -3.72371      0.879278      0.263132       1.06405     -0.342101     0.0760366      0.319897      0.662233    -0.0623090      0.981097       1.32731       1.40392       1.55789       1.59026       1.62041       1.55335       1.50999       1.32951       1.22147       1.09504      0.954820      0.847817      0.672539      0.559190      0.459153      0.370095      0.296472
  34  13 3202.9445    3.9425  1.3900 12.7812  0.0005  0.0224   0.0566   0.0598    0.0961   0.0000   441.5008       9.67572       13.7946       2.37547     -0.322930     -0.828023      -1.99951      -2.25923      -2.51104     -0.204471       2.98256     -0.684500     -0.708466     -0.503479       1.05738      0.749460     -0.209477      0.169543       1.10328       1.49088       1.61077       1.75741       1.83803       1.81976       1.74864       1.67501       1.54217       1.37440       1.21770       1.06429      0.920698      0.761323      0.635304      0.508159      0.406072      0.326129
  34  14 3359.3784    3.2559  2.0962 12.6224  0.0017  0.0288   0.0404   0.0759    0.0694   0.0000   441.3458       8.46370       11.0118       2.49144       3.70594      0.150788      -2.30055     -0.351388      -1.31079      -1.24436     -0.352645   -0.00359186     -0.711093      -2.77182     -0.436508      0.344400   -0.00321676      0.353177       1.29398       1.75857       1.99785       2.04632       2.12923       2.10767       2.07954       1.93489       1.81963       1.68864       1.52172       1.31620       1.13727      0.960209      0.788748      0.652049      0.539663      0.412523
  34  15 3514.5944    2.5814  3.2337 12.0673 -0.0004  0.0372   0.0261   0.0977    0.0530   0.0000   446.6498       8.40995       10.8174       1.91694       3.66747     -0.761617     -0.676443      -4.09707       1.41313       3.60649     -0.553417      -2.55589      -2.16929    -0.0684133      -1.20164       1.08911    -0.0445571     -0.262740       1.68463       2.28914       2.57908       2.71489       2.88562       2.77102       2.72863       2.55741       2.38789       2.17657       1.91870       1.71745       1.48165       1.27036       1.04403      0.852070      0.669881      0.519490
  34  16 3668.8361    2.0627  4.6193 11.6486 -0.0009  0.0460   0.0189   0.1283    0.0422   0.0000   437.6028       10.4865       21.8780      -3.43499      -8.17075      -2.72511      -2.10040      -1.16262      -2.33162      -4.21737      -1.16104     -0.285138      0.657673      -3.26767      0.404908       1.46601       1.36505      0.889066       2.05063       2.78524       3.12454       3.36071       3.45887       3.42686       3.36143       3.13821       2.97316       2.64242       2.37513       2.09834       1.79484       1.54752       1.24796       1.04329      0.810200      0.635735
  34  17 3822.0689    1.6508  6.4151 11.3451 -0.0017  0.0595   0.0158   0.1767    0.0402   0.0000   439.8849       19.3897       9.19104       4.77795      -9.10462      -1.17842      -5.19382      -13.9009       5.64162      0.584075      -8.92369      -1.19016     -0.426572     -0.882010     -0.953839     -0.207428      0.444234       1.20059       2.68034       3.63740       4.08190       4.39429       4.44670       4.51594       4.31759       4.08004       3.83350       3.42154       3.14181       2.74070       2.34470       2.02146       1.68351       1.33484       1.08241      0.840190
  34  18 3974.8744    1.2824  7.5817 11.3270 -0.0006  0.0774   0.0152   0.2331    0.0350   0.0000   435.5640       23.0600       20.3386       9.37562      -15.3556      -4.58905       10.7422       1.79892      0.149715      -8.13783       3.19206       1.72323       6.08242     -0.251420       2.21184      -1.35948      0.935385      0.204780       3.36850       4.69460       5.24868       5.60846       5.73642       5.70000       5.51738       5.25333       4.92222       4.47295       4.06520       3.50106       3.04125       2.57176       2.11953       1.71707       1.35578       1.07818
  34  19 4126.7790    0.9447  8.4291 11.3535 -0.0071  0.1031   0.0187   0.3609    0.0346   0.0000   436.4311       13.0257       20.9484       14.2357      -9.79100      -9.66355       3.01923       11.3053      -2.55343      -1.84399      -3.71262      -3.44962       9.72406      -5.24777       1.30034      -1.52119       2.50735       1.13760       4.42573       6.08845       6.83006       7.24241       7.54659       7.50074       7.40969       6.87300       6.42781       5.86086       5.25539       4.59781       3.99633       3.32801       2.80665       2.25182       1.77010       1.38414
  35   4 1665.9573    0.2844  0.2549  9.8508 -0.0085  0.0196   0.0098   0.0254    0.0269   0.0000   441.4221      -2.24231       23.0126     -0.219811      -2.81328     -0.214173      0.469679      0.954060      0.144601      0.742066      0.472431     -0.559659     -0.613387      0.294665     -0.223541      0.148969    -0.0705927   -0.00273940      0.932478      0.667434       1.33148       1.64238      0.980336       1.24130       1.60330       1.12921      0.832437       1.18972      0.928758      0.601762      0.647151      0.597289      0.406724      0.302711      0.275820      0.184166
  35   5 1858.4336    0.4832  0.4158  9.8953 -0.0069  0.0129   0.0124   0.0315    0.0361   0.0000   441.8551     -0.153452       20.9460      -2.29878      -3.39816     -0.887933      -1.97894      -1.59519      -2.33431      -1.06736      0.600826     -0.218612     -0.764644     -0.850359     -0.885882  -4.26019e-05      0.300623      0.145586      0.615263      0.801654      0.893102      0.973597      0.998964      0.979372      0.977197      0.964232      0.838300      0.806332      0.694998      0.612236      0.508488      0.440997      0.361621      0.296275      0.249284      0.196237
  35   6 2044.8207    0.7129  0.7246 10.1195 -0.0047  0.0183   0.0139   0.0431    0.0541   0.0000   440.8745     -0.859367       22.0326     -0.418559      -2.62740     -0.559643      0.218434       2.79231       1.38648       1.81579      0.432197     -0.238833      0.378622       1.32277      0.655491     -0.196659      0.222275     -0.102715      0.859840       1.19117       1.34178       1.35722       1.32114       1.33570       1.22089       1.18250       1.13008       1.03600      0.995863      0.868087      0.765555      0.663218      0.539325      0.433416      0.351483      0.282753
  35   7 2226.4410    1.0914  0.9466 10.4019 -0.0023  0.0191   0.0184   0.0463    0.0786   0.0000   440.6447       1.50659       20.8147       1.40567      -2.67291     -0.204275       2.02859     -0.491167      -2.18263       1.46442      0.280777     -0.685512     -0.756335     -0.289460      0.289751      0.914836      0.215378     -0.165415      0.853752       1.18645       1.33039       1.37281       1.45289       1.40812       1.37714       1.30780       1.21444       1.11799      0.997445      0.913762      0.760315      0.675523      0.528039      0.454821      0.358917      0.286146
  35   8 2401.2973    1.5189  1.2287 10.8526 -0.0036  0.0221   0.0231   0.0562    0.0948   0.0000   441.8196       4.25939       16.6987      0.674017     -0.973991      0.232719     -0.191808     -0.635011      -2.32596      -2.53978      0.448498     0.0417068       1.32813     -0.418351    -0.0350606     -0.145345      0.648559     -0.310498      0.933470       1.28708       1.44260       1.51343       1.59610       1.58264       1.50341       1.45419       1.40225       1.23371       1.13733      0.972063      0.862080      0.712777      0.584081      0.504625      0.398713      0.315678
  35   9 2571.8733    2.1024  1.2039 11.3397 -0.0021  0.0211   0.0314   0.0533    0.1019   0.0000   440.3875       5.16692       18.2307      -2.12074     -0.974797     -0.123403      0.640219       2.08479      0.282449     -0.706473      0.835062      -1.26765       1.65244     -0.967573     -0.303906      0.200500     -0.332962      0.212296      0.930090       1.30208       1.41050       1.48560       1.54994       1.52496       1.50401       1.43247       1.32942       1.24392       1.14412      0.957998      0.872014      0.692218      0.577467      0.480513      0.390853      0.318919
  35  10 2740.6336    2.8300  1.1323 11.9399 -0.0020  0.0198   0.0439   0.0509    0.1186   0.0000   442.5451       2.67925       20.1629       1.24123      -2.69509      -1.89916       1.21915     -0.565776      -2.33337      -3.00271       1.40468      -1.61009      -1.18831      -1.02020      0.252749      0.553847      0.382934      0.417505      0.942879       1.25591       1.37124       1.49695       1.52820       1.47897       1.42119       1.37807       1.28404       1.18095       1.08000      0.974042      0.852426      0.718213      0.579744      0.495536      0.394010      0.311121
  35  11 2906.9283    3.5347  1.0705 12.4754 -0.0059  0.0196   0.0559   0.0497    0.1148   0.0000   442.6862       3.55495       18.1532      0.817872      -1.88442      -2.23282       1.52358      -4.28161      -2.02841      -1.46352     -0.168598       1.26398   -0.00762264     -0.865067     -0.854711      0.102092     -0.271938     -0.488328      0.863905       1.22279       1.26511       1.48601       1.39192       1.51375       1.38220       1.39298       1.18796       1.16329      0.982463      0.901797      0.777020      0.674336      0.542965      0.451917      0.356748      0.288109
  35  12 3069.7641    3.9538  1.1375 12.7867 -0.0020  0.0197   0.0613   0.0522    0.1166   0.0000   441.4982       9.81098       15.6370       1.30796      -1.48793      -2.51694     -0.777710      -1.75454     -0.843550      -2.53311       1.78335     0.0538443      0.228739     -0.718998     -0.166385      0.212384      0.594087     -0.585568      0.880560       1.19013       1.27543       1.39054       1.46394       1.43982       1.37299       1.33334       1.20522       1.13558       1.03670      0.894118      0.808319      0.669985      0.562327      0.463779      0.368472      0.291545
  35  13 3229.3151    3.9206  1.3768 12.8582 -0.0018  0.0223   0.0562   0.0584    0.0906   0.0000   441.3102       7.65683       14.0166       3.28873      0.303663      -2.63166       1.20777      0.275191       2.55857      -2.14296     -0.442254      -2.72215      0.250785      -1.67228      0.306050    -0.0113140       1.03943    -0.0166048       1.02175       1.38198       1.46003       1.57979       1.64019       1.58813       1.62326       1.51134       1.42615       1.29625       1.16092       1.04004      0.902474      0.772646      0.627636      0.532240      0.425291      0.330090
  35  14 3386.8229    3.1602  2.0187 12.6706  0.0002  0.0282   0.0390   0.0755    0.0631   0.0000   442.4901       9.28306       10.9256       3.91211       3.63050       5.45936      -4.54626      -4.84395       3.51726      -1.92093      -2.26369      -1.99881     -0.759083      -2.00894      0.339721      0.893625     -0.598038     -0.153716       1.21327       1.69070       1.83363       1.98009       2.11037       2.03473       1.96954       1.90254       1.75183       1.61605       1.45061       1.27675       1.12483      0.959796      0.779956      0.658779      0.503516      0.411384
  35  15 3543.0356    2.4772  3.4779 12.0664 -0.0014  0.0385   0.0252   0.1046    0.0501   0.0000   442.3030       14.0700       17.9751       6.74323       2.23938      -1.47686      -5.76700      -7.13390       4.13630      -5.04917      -2.95663      -1.71885      0.854897      -1.86281       1.17216     -0.956670      0.181415      0.357427       1.68784       2.27445       2.56893       2.77906       2.73960       2.83548       2.72255       2.61102       2.48629       2.22919       1.99390       1.73958       1.53031       1.28531       1.07124      0.879877      0.715219      0.560609
  35  16 3698.0263    2.0273  4.9968 11.5647 -0.0012  0.0486   0.0180   0.1311    0.0419   0.0000   439.7706       18.2290       12.6722      -3.54956      -1.17104       5.63356       2.62736      -4.07321      0.465394      -7.10469     -0.728944     -0.502012      -2.21795     -0.461390      -1.61692      -1.05265      0.460890     -0.282066       2.09054       2.82145       3.25901       3.32387       3.55802       3.49702       3.39572       3.27118       2.99416       2.79095       2.49285       2.23380       1.91008       1.64768       1.35576       1.12440      0.878884      0.705427
  35  17 3852.0512    1.5479  6.4836 11.4567 -0.0026  0.0615   0.0159   0.1822    0.0373   0.0000   439.6964       12.3836       16.6900       4.38879      -7.30540      -6.35637     -0.884292      -10.1203       2.00397      -7.03635      0.856410     -0.906898     -0.375148       1.89394      -1.28143       2.09319      0.499430     -0.471447       2.74185       3.63450       4.24111       4.40459       4.61895       4.53396       4.45721       4.22770       3.88306       3.60339       3.22557       2.85249       2.49012       2.12581       1.78433       1.43920       1.16353      0.913448
  35  18 4005.3479    1.2057  8.2888 11.3749 -0.0033  0.0834   0.0161   0.2765    0.0343   0.0000   435.2507       10.2537       29.3609     -0.988193      0.750363      -6.83099       3.77096      -5.10820       7.71644      -7.92422      -2.74230      -2.67578      -4.09526      -2.64814      -4.65957     -0.907461      -1.39250     -0.720624       3.54701       4.89386       5.51193       5.95536       6.00940       6.10453       5.89322       5.62216       5.23898       4.82200       4.26978       3.82469       3.30361       2.80750       2.33486       1.91066       1.52417       1.19793
  35  19 4158.0459    0.8605  8.5622 11.4254 -0.0321  0.1130   0.0235   0.4734    0.0409   0.0000   431.1478       23.2698       29.0905       6.40971      -10.8221      -8.19979       3.49477       17.3780      -5.43871      -26.6014      0.129938       6.93268       4.74887      -9.11069       9.37024       2.31171      -4.78014       1.25687       4.57748       6.47649       7.14575       7.69990       8.02994       8.04128       7.73446       7.38248       7.00798       6.31417       5.72574       4.96358       4.33249       3.72952       3.12392       2.54825       1.96625       1.57352
  36   5 1875.4503    0.4971  0.4709  9.9156 -0.0057  0.0142   0.0119   0.0328    0.0379   0.0000   440.3749      -1.10812       18.9756      0.894295      -2.46442     0.0740975      0.974097      0.591671       2.39248      -1.14279      0.355458     -0.676340     -0.638123      0.351753     -0.547267     -0.593410      0.104292     0.0347244      0.633353      0.875836      0.962726       1.07381       1.05876       1.01990      0.962217      0.963524      0.909624      0.812248      0.758006      0.670333      0.618163      0.519451      0.431176      0.365539      0.302152      0.229525
  36   6 2063.0800    0.7594  0.7833  9.9876 -0.0014  0.0172   0.0139   0.0435    0.0604   0.0000   441.0538      0.138449       23.8503     -0.122721     -0.988317      0.581306      -1.95760     -0.158025      0.797982     -0.183152      0.729364     -0.386991      0.788193      -1.16299     -0.355894     -0.428020      0.448161     -0.721333      0.716141      0.988204       1.03462       1.15693       1.17022       1.18523       1.15782       1.13144       1.07261      0.952085      0.856155      0.756322      0.660113      0.559870      0.466311      0.379914      0.317112      0.256214
  36   7 2245.5062    1.1117  1.1095 10.1129 -0.0003  0.0208   0.0170   0.0500    0.0996   0.0000   442.1435       1.33467       24.1825     0.0507916      -2.15621      -1.13677      0.370046      -1.02253      -2.19877     0.0266403      0.348236      0.625206      -1.12707   -0.00361932      0.393139     -0.494259     -0.261450    -0.0138807      0.894314       1.27791       1.43269       1.54884       1.64173       1.63650       1.58886       1.53388       1.36020       1.23525       1.14533      0.972102      0.842506      0.683440      0.569107      0.475741      0.389282      0.304813
  36   8 2421.1684    1.6172  1.1756 10.6438 -0.0001  0.0201   0.0240   0.0520    0.1226   0.0000   441.0292       4.43404       19.8617      0.241013      -2.38006      0.619187       1.44888      -1.58168      -2.41378     -0.410672       2.12747     -0.735785      -1.15674      0.141500      0.577816     -0.907371      0.571479    -0.0449687      0.899015       1.18661       1.30261       1.41600       1.47060       1.45929       1.47312       1.38369       1.27852       1.16276       1.05510      0.908381      0.804696      0.681667      0.579459      0.461837      0.389739      0.310029
  36   9 2592.8132    2.2031  1.2009 11.5570 -0.0010  0.0207   0.0339   0.0542    0.1031   0.0000   441.4679       1.11071       19.6048       1.95541      -2.29370      -2.17616      0.868072      -4.47983     -0.326652     -0.578521     -0.467455      -2.20696      -2.19839     -0.364203      0.627519     -0.411968     -0.446864     -0.172488      0.903009       1.29031       1.40489       1.54081       1.62281       1.55306       1.54871       1.44069       1.35034       1.22615       1.10379      0.966576      0.856990      0.718594      0.605086      0.505713      0.402117      0.327719
  36  10 2762.8265    2.9690  1.1213 12.1732 -0.0007  0.0193   0.0456   0.0497    0.1049   0.0000   439.9361       2.42600       21.4359       3.91362      0.848764    -0.0762860      -1.39523     -0.778851      0.455573      -1.66752      0.581673      -1.82206     -0.677609     0.0555776     0.0912302     -0.186050     -0.306295     -0.440231      0.889756       1.14295       1.27658       1.36501       1.38900       1.41554       1.39793       1.34393       1.22211       1.11878       1.03476      0.899193      0.788277      0.676450      0.566086      0.465634      0.370756      0.303336
  36  11 2930.3743    3.8045  1.0957 12.3302 -0.0034  0.0192   0.0569   0.0461    0.1335   0.0000   443.1443       4.44110       16.6392       4.00077     0.0673453      -1.59193     -0.876793      0.482421      -3.18020     -0.436212     0.0281763     -0.832300     0.0568159     -0.749590      0.185196      0.309458     -0.830431      0.224614      0.812712       1.11543       1.23155       1.30580       1.40948       1.28695       1.36674       1.23730       1.20861       1.11865      0.978386      0.877317      0.741614      0.660623      0.524858      0.441219      0.366467      0.290712
  36  12 3094.4153    4.0131  1.2243 12.7671 -0.0036  0.0204   0.0592   0.0524    0.1096   0.0000   441.1870       6.48675       16.7515       3.39806      0.311076      -1.71430      0.730884      -2.59565    -0.0197797      -1.73731      0.266712     -0.158266      0.160112    -0.0308502     -0.539105      0.483961     0.0538470     -0.306655      0.929077       1.19892       1.34425       1.39871       1.50874       1.47330       1.44225       1.37383       1.24486       1.18320       1.09638      0.943877      0.846269      0.707677      0.621516      0.496072      0.413317      0.331205
  36  13 3255.2857    3.7043  1.5001 12.9673 -0.0059  0.0239   0.0515   0.0600    0.0747   0.0000   440.7000       9.52918       10.8289       4.81657     -0.152500       1.13359       2.22871      -4.66045     -0.443598      -4.77167      -1.50546      -2.81587       1.35562     -0.866425     -0.813324     -0.280011      0.137833     -0.124908       1.06266       1.42765       1.52493       1.67647       1.75057       1.74895       1.73093       1.65038       1.51098       1.38162       1.22202       1.13688      0.963236      0.827048      0.707666      0.573444      0.458972      0.370004
  36  14 3413.8916    3.1061  2.2316 12.4442  0.0002  0.0280   0.0353   0.0788    0.0595   0.0000   444.2347       14.2415       9.89119       6.05942       4.61084     0.0856432      -3.88889      -2.76237      -2.17383      -4.18333       1.10050      -4.18416      -1.67265     -0.496317      -1.03376      -1.58954     -0.213555     -0.264102       1.23106       1.65472       1.89498       1.96096       2.15022       2.08687       2.01786       1.97476       1.76131       1.70128       1.46373       1.31087       1.12068      0.967948      0.803194      0.656635      0.534840      0.428799
  36  15 3570.9912    2.3913  3.6383 12.0724 -0.0014  0.0397   0.0238   0.1057    0.0464   0.0000   437.6137       10.5925       15.6008       7.45165     -0.617487      -3.95200     -0.904217      0.489624       2.88348      -4.37847     -0.902534      -1.18831      -2.74041      -1.71846       2.45096      0.569794      0.528895     -0.295788       1.64564       2.28021       2.57152       2.73276       2.85054       2.79659       2.72367       2.63079       2.43551       2.28868       2.03288       1.80533       1.61148       1.35415       1.14822      0.936957      0.752233      0.604617
  36  16 3726.8412    1.9255  5.2950 11.5145 -0.0004  0.0504   0.0168   0.1382    0.0392   0.0000   439.5202       7.47013       16.2307       1.12313       4.10910    -0.0665952      -1.19049      -8.89714       1.22749       1.78885       5.25675      -1.77855      -1.12173       2.72465      0.228683      -1.30565      0.153460      0.622758       2.08679       2.88722       3.28654       3.39696       3.64293       3.55684       3.50228       3.33398       3.11151       2.81701       2.62436       2.28737       2.00326       1.74786       1.43449       1.19963      0.956018      0.765184
  36  17 3881.5820    1.4773  7.3923 11.3929 -0.0014  0.0672   0.0155   0.2057    0.0362   0.0000   441.6818       20.7423       16.0186      0.347784      -6.94192      -8.19373      0.828533      0.185124       4.11114      -5.85446     -0.313594      -3.11412      -6.95074     0.0803679     -0.378846      -3.15263      -1.38693    -0.0685856       2.88564       3.85957       4.42472       4.65670       4.90549       4.84831       4.74942       4.52293       4.30035       3.88285       3.50093       3.13728       2.67721       2.31136       1.91969       1.61259       1.28920       1.03337
  36  18 4035.8236    1.1141  8.1031 11.4305 -0.0085  0.0873   0.0171   0.2904    0.0343   0.0000   434.6014       9.16452       31.3022      -4.84175      -13.6986      -9.13550       2.31179       1.03598      0.748946      -5.32470      -15.3808      -8.45631     -0.268491       1.14012       3.92673      -4.42905      -2.48312      -3.14217       3.58242       4.86054       5.50270       5.94681       6.11986       6.08662       5.97943       5.65937       5.44866       4.87681       4.49854       3.92081       3.45560       2.93323       2.48961       2.03137       1.59680       1.29371
  36  19 4188.9015    0.8050  8.1423 11.4559  0.0164  0.1139   0.0248   0.5043    0.0375   0.0000   427.3155       19.9825       31.9740      -23.1433      -5.22481      -8.91165       11.8098      -2.67395      -9.91476      -13.1965      -12.6747      -8.56943      -1.68850       3.88185       1.55316       2.18231       2.72210     -0.275338       4.59166       6.25174       7.16003       7.51663       8.10219       7.73358       7.83398       7.36967       6.96393       6.31542       5.70062       5.08334       4.36914       3.78162       3.18319       2.61017       2.05600       1.62181
  37   4 1697.5867    0.3175  0.3284  9.7709 -0.0089  0.0129   0.0097   0.0321    0.0284   0.0000   441.0134     -0.252851       22.1350      0.907613      -2.82379       1.06666     0.0807929      -2.30609     -0.190452     0.0570595      0.684595      0.339220     -0.724396     0.0463973     -0.454897     -0.436429     -0.212081    0.00115633      0.526159      0.744001      0.819172      0.845733      0.903419      0.846518      0.862611      0.894126      0.758416      0.731596      0.633736      0.546802      0.494036      0.412192      0.358072      0.306508      0.243238      0.188566
  37   5 1892.2296    0.5501  0.4565  9.9363 -0.0027  0.0139   0.0127   0.0303    0.0388   0.0000   440.8593      -1.55413       20.9563       1.24478      -2.91712     -0.245053      0.570937       2.73184     0.0323739     -0.627755      0.191909    -0.0324962     -0.208170      0.341541      0.345884      0.137989     -0.362741      0.252187      0.586513      0.786982      0.871219      0.914912      0.934403      0.976392      0.984089      0.886559      0.830101      0.766679      0.682618      0.612600      0.534627      0.474448      0.379009      0.336934      0.254426      0.214057
  37   6 2081.1260    0.8049  0.7543 10.1577 -0.0031  0.0171   0.0148   0.0407    0.0569   0.0000   440.9961      0.971030       20.1424      0.410718     -0.464483      0.626959    -0.0415036       1.23710       1.61900       1.16937      -1.55760      -1.95371     -0.350068      0.259166      0.572108      0.524821     -0.245606      0.213209      0.689406      0.957502       1.03811       1.11305       1.16914       1.14799       1.17505       1.04837       1.02227      0.923384      0.907149      0.762324      0.670142      0.566509      0.491405      0.407202      0.317964      0.264175
  37   7 2264.3885    1.1641  0.9932 10.3951 -0.0019  0.0185   0.0185   0.0470    0.0854   0.0000   440.6379      -1.61592       21.0039       2.56943      -5.33999     -0.846683       2.73351      0.375594      0.225820     -0.589895       1.72157     -0.378755     -0.340861     0.0802887     -0.681842     -0.351153     -0.284904    -0.0190414      0.795697       1.02542       1.14622       1.21031       1.28032       1.34713       1.27864       1.21898       1.16081       1.01515      0.967966      0.840980      0.720095      0.637432      0.532287      0.421395      0.368018      0.284987
  37   8 2440.7026    1.6496  1.2796 11.1571 -0.0010  0.0210   0.0241   0.0576    0.0851   0.0000   441.2938      0.843155       19.0572      0.754903     -0.696765      0.217782      0.613239      0.279543     -0.697952     -0.229955      0.258215      -1.30951    -0.0680294     -0.232028      0.738151      0.341145     -0.106407      0.241518      0.913302       1.19411       1.34824       1.41965       1.53596       1.51068       1.46303       1.43170       1.30675       1.25508       1.09942      0.988456      0.844725      0.714438      0.615774      0.514404      0.417801      0.335723
  37   9 2613.3947    2.3277  1.1836 11.6620 -0.0019  0.0200   0.0345   0.0516    0.1018   0.0000   441.4650       4.35374       21.8834      0.110277      -2.94865     -0.919006     -0.888423     -0.682987       1.39551      -3.25408      0.460941    -0.0448100     -0.655622      -1.19864      0.300381    -0.0954164      0.538735     -0.511765      0.841477       1.13859       1.23901       1.34106       1.42007       1.38245       1.39430       1.29012       1.24952       1.12533       1.02916      0.926019      0.804059      0.688434      0.567801      0.484387      0.394865      0.317309
  37  10 2784.6356    3.0395  1.1926 11.7699  0.0017  0.0194   0.0436   0.0511    0.1399   0.0000   440.7581       4.07937       18.9055      0.206155      -1.64177      -1.37137    -0.0990914      -1.98411      0.797494      -1.47711      0.109300     0.0599659     -0.104381      0.579398      0.421699     -0.585678      0.541178     -0.459271      0.836323       1.14727       1.24277       1.34294       1.36874       1.37510       1.34821       1.29166       1.20311       1.11739       1.00184      0.909039      0.812309      0.698455      0.605870      0.485063      0.409574      0.326961
  37  11 2953.4218    3.7155  1.1503 12.4786 -0.0033  0.0195   0.0549   0.0498    0.1229   0.0000   442.0273       4.72127       19.7252     -0.317758      -1.38853     -0.683327       1.82810      -3.07439      0.863071      -2.49256       1.39699     -0.825740      0.887952     -0.255969      0.830588      0.117199     -0.347251    -0.0888571      0.848594       1.17622       1.27935       1.40369       1.42862       1.41380       1.35727       1.33002       1.23701       1.14646       1.06867      0.919971      0.810874      0.688802      0.574448      0.484696      0.401704      0.313748
  37  12 3118.6749    4.0595  1.3105 12.5528 -0.0016  0.0212   0.0561   0.0520    0.1209   0.0000   441.2119       10.0170       17.4398       5.59336     -0.362521     0.0169848      -1.71155      -2.16637      -1.50075      -2.80128       1.57802      -1.24716    -0.0411208     -0.444581      0.815410      -1.02954      0.540093      0.192017      0.873115       1.19469       1.28256       1.43249       1.43775       1.49199       1.39415       1.35422       1.28520       1.19149       1.09394      0.937753      0.858376      0.736567      0.636700      0.522996      0.411009      0.334929
  37  13 3280.7752    3.7053  1.7423 12.5573 -0.0015  0.0244   0.0463   0.0636    0.0831   0.0000   441.6920       10.9518       13.9642       3.45835     -0.591536       1.25913       1.23371      -2.98332      0.193155      -3.46743     -0.171804      -1.25912      0.912706      -1.05927      0.368309     -0.338293      0.304830      0.898514       1.11680       1.56874       1.76428       1.91792       2.04905       2.03133       1.96937       1.85826       1.71275       1.57115       1.39682       1.18480       1.04383      0.861979      0.714013      0.591455      0.498133      0.396263
  37  14 3440.5539    2.9447  2.6515 12.2434  0.0002  0.0302   0.0299   0.0825    0.0542   0.0000   441.9972       11.6180       8.91570       7.19462       3.37770      -2.35252      -6.01970      -2.70986       2.29177      -1.91951     -0.523974      0.586460     -0.735713      -2.98661      -1.39940     0.0337544     -0.101220     -0.614558       1.31536       1.73778       2.03776       2.10754       2.25740       2.28076       2.14766       2.08040       1.91660       1.77258       1.60244       1.41950       1.25559       1.03935      0.927674      0.735766      0.611774      0.484437
  37  15 3598.6286    2.2845  4.0684 11.9266 -0.0007  0.0407   0.0215   0.1119    0.0433   0.0000   443.3723       6.64923       13.3006       3.65258       1.19192      -5.00963      -3.98020     -0.833460       2.92236    -0.0477198      -1.53964      -2.36502      -2.45369      -1.11963      -1.24880      0.697352       1.30366     -0.332927       1.72283       2.31042       2.58223       2.76938       2.90194       2.88124       2.81511       2.72158       2.55164       2.35531       2.08716       1.87227       1.63554       1.43809       1.23244       1.00872      0.818063      0.653908
  37  16 3755.4213    1.8295  5.5461 11.5230 -0.0021  0.0526   0.0165   0.1447    0.0379   0.0000   439.8573       11.7318       19.3098       3.46572      -4.30770       2.88208       1.74867      -8.83252     -0.513290       2.16385     0.0594709      0.451720       5.89487      -1.13104       2.35831     -0.549671       2.43598     -0.790108       2.12561       2.94794       3.33240       3.49229       3.77936       3.68766       3.61220       3.51824       3.20516       2.99008       2.72007       2.42324       2.07581       1.80280       1.53391       1.24452       1.01713      0.824432
  37  17 3911.0346    1.4383  7.4556 11.4097 -0.0026  0.0691   0.0152   0.2099    0.0344   0.0000   434.8195       12.7744       20.9941       2.71638      -8.08395     0.0491216       9.33095      -7.95804      -1.61710      -11.8889     -0.649615       3.11020     -0.873459       3.54174    -0.0490761       1.00016      0.800150     -0.475683       2.79482       3.80183       4.35094       4.51939       4.81257       4.76091       4.74455       4.51015       4.22906       3.89195       3.54519       3.10059       2.77179       2.34834       1.99143       1.66179       1.32486       1.05692
  37  18 4065.6313    1.0543  8.3364 11.5002  0.0008  0.0908   0.0190   0.3350    0.0336   0.0000   444.2866       24.4772       11.1230      -4.13957      -5.94038      -6.24276       16.7354      0.172827       1.81874      -1.07254       2.69136      -16.2216     -0.496540       6.35452       3.40163      -5.09987      -2.37118      -1.79480       3.72598       4.88676       5.68727       6.07003       6.34981       6.38014       6.19285       5.98198       5.51220       5.14962       4.67996       4.09843       3.65160       3.06538       2.63100       2.18273       1.74839       1.42069
  38   3 1501.5417    0.1740  0.1427  9.7490 -0.0107  0.0099   0.0089   0.0248    0.0220   0.0000   441.6326     -0.341333       22.6686       1.05331      -4.01847       1.08862      0.940039      -1.26254     0.0910604      0.254959     0.0545305      0.594603      0.210263     -0.358609     -0.178565     -0.335516     -0.119553      0.186480      0.394090      0.480148      0.605990      0.641336      0.655690      0.688794      0.659160      0.670623      0.595087      0.517331      0.496316      0.499126      0.367496      0.342595      0.321404      0.222537      0.194734      0.150040
  38   4 1713.0375    0.3449  0.2839  9.8025 -0.0003  0.0120   0.0102   0.0252    0.0279   0.0000   441.2343      0.213682       22.9309     -0.605240      -3.67629      0.294822      -1.27988     -0.466480      0.967112    -0.0686901     -0.114391     -0.826800      0.900243     -0.353694     -0.461894      0.145626    -0.0997400     0.0259292      0.498898      0.650683      0.805869      0.756045      0.884917      0.859460      0.776618      0.774312      0.718537      0.668138      0.682548      0.558646      0.512307      0.428828      0.376282      0.356726      0.306246      0.238985
  38   5 1908.7866    0.5423  0.5675  9.8289 -0.0017  0.0147   0.0112   0.0345    0.0423   0.0000   442.0287    -0.0621502       23.5991     -0.289470      -2.66562       1.08681       1.19389      -1.13011      0.700241      0.706764      0.807709      0.397522     -0.429792     -0.178076    -0.0375867     -0.231523      0.267982     0.0855821      0.608157      0.808835      0.932543       1.00558       1.00424       1.04868       1.02350      0.972172      0.943171      0.801849      0.778505      0.680867      0.570232      0.532236      0.440508      0.387000      0.297112      0.247920
  38   6 2098.9524    0.8049  0.8110 10.1384 -0.0035  0.0169   0.0143   0.0434    0.0600   0.0000   441.1703     -0.569269       22.0266     -0.316961      -2.08366      -2.11703       1.20033      -1.57015       1.19712     0.0816541     -0.996247       1.49962       1.06813      0.259305     -0.187606     -0.198413     0.0827038      0.698713      0.677372      0.935199      0.992457       1.11470       1.15355       1.14344       1.14428       1.05338       1.04774      0.884660      0.875157      0.748603      0.707850      0.589145      0.502947      0.428292      0.345272      0.275124
  38   7 2282.9280    1.2528  1.0597 10.3352 -0.0014  0.0196   0.0194   0.0466    0.1026   0.0000   440.8458       1.46225       19.9631      0.611121      -1.54457     -0.289314      0.214395      -1.82903     -0.589107      -1.63110      0.101745      0.263756       1.06890      0.184075     -0.801487      0.253334       1.49438     -0.181946      0.844109       1.14941       1.29566       1.33219       1.48771       1.42801       1.37943       1.32889       1.17367       1.14459       1.05230      0.926966      0.826483      0.714838      0.601421      0.506772      0.422471      0.330836
  38   8 2459.9948    1.7046  1.3127 11.0144 -0.0014  0.0222   0.0239   0.0549    0.0904   0.0000   439.4458       2.05772       18.6579       2.88284      -1.39820      0.847694      0.204097      -1.66975       1.25396     -0.227616     0.0972817      -1.14107     -0.342919     -0.982565     -0.499289      0.522274     -0.614390      0.116372      0.851481       1.18872       1.31200       1.38886       1.50176       1.48409       1.47282       1.40320       1.31001       1.18888       1.11520      0.974605      0.861313      0.740752      0.616778      0.535688      0.413998      0.350899
  38   9 2633.7895    2.4128  1.2436 11.3080 -0.0003  0.0196   0.0332   0.0498    0.1240   0.0000   441.1470       4.55401       19.5576       1.64102      -2.46341      0.295127     -0.610050      -2.17738       1.31531      0.214379     -0.200401     -0.409944      0.276451     -0.278639      -1.32124      0.131173   -0.00279235     0.0711471      0.818460       1.10459       1.23895       1.30102       1.35625       1.38881       1.35214       1.32006       1.24064       1.10090       1.01886      0.904280      0.792196      0.699669      0.573067      0.489941      0.413395      0.325105
  38  10 2806.1956    3.1699  1.1104 12.0831 -0.0026  0.0181   0.0470   0.0477    0.1118   0.0000   439.9177       4.11495       19.2738       1.92822      -1.44606      0.458965      -2.74862      -3.54541      0.681926      -2.23263      -1.28621     -0.830292      -1.55748      -1.40998      0.103499     -0.429939     0.0687874     -0.287148      0.789746       1.02596       1.09396       1.17795       1.23832       1.27807       1.26442       1.22211       1.12123       1.00500      0.953906      0.822376      0.764073      0.642258      0.543708      0.464585      0.380623      0.304160
  38  11 2976.0077    3.8517  1.1358 12.3581 -0.0016  0.0185   0.0563   0.0492    0.1363   0.0000   441.8135       6.76979       19.3315       2.11502    -0.0288407     -0.467055     -0.898878      -1.84285      -2.35283      -3.02406       1.36482      -1.50708     -0.986110      0.605207   -0.00121008      0.434206     -0.519943      0.159649      0.817713       1.09142       1.19188       1.28905       1.34714       1.31042       1.28603       1.22106       1.18102       1.11684      0.989749      0.887236      0.795938      0.664605      0.563124      0.471525      0.390646      0.312197
  38  12 3142.4428    4.1816  1.3368 12.4244  0.0009  0.0206   0.0558   0.0515    0.1315   0.0000   441.5090       7.29728       19.2373       2.48355      -1.76228     -0.339129      -2.98502      -1.70868     -0.397960      -3.61476      0.473946     -0.852904       1.32862     -0.657337       1.29192     -0.625332      0.243353      0.111078      0.846204       1.15736       1.24845       1.37042       1.43923       1.41393       1.40761       1.33290       1.25566       1.17083       1.06562      0.940772      0.831058      0.724062      0.613615      0.502033      0.413303      0.334504
  38  13 3305.8817    3.5459  1.7867 12.7899  0.0004  0.0256   0.0443   0.0649    0.0708   0.0000   441.6145       5.94479       15.3134       2.49991      -1.42283      -1.71332      -3.59342      -3.32693       1.37613      -3.85828     -0.764933      -2.35328      -1.90117     -0.138481     -0.440882     -0.981514      0.552004      0.357343       1.05638       1.43079       1.60182       1.66766       1.79294       1.73770       1.72860       1.67233       1.59776       1.48197       1.32838       1.17766       1.04178      0.878603      0.736101      0.635625      0.513268      0.416925
  38  14 3466.7931    2.8475  2.9181 12.2120 -0.0007  0.0315   0.0275   0.0897    0.0489   0.0000   444.7289       9.97357       12.3299       5.68318       4.75598      -2.83815      -5.40846      -6.01333       1.62264      -1.24561      -2.24574      -2.66784       1.53104       1.77236     -0.333798      0.371711      0.151176     -0.724957       1.28005       1.67976       1.95386       2.04870       2.14115       2.15653       2.10216       2.04341       1.92547       1.73834       1.63563       1.42178       1.25640       1.08184      0.903215      0.768866      0.636767      0.510447
  38  15 3626.0297    2.2206  4.1942 11.8897 -0.0035  0.0411   0.0201   0.1149    0.0397   0.0000   439.1788       10.1477       12.5961       5.03262       4.39758      -1.66722      -2.58845      -2.27524       6.01788     -0.518639     -0.816326      -3.02905      -2.38665      -3.11667      0.228270       2.23648      -3.05601      0.163901       1.64054       2.21052       2.51044       2.67929       2.83064       2.74566       2.77310       2.61417       2.43522       2.32608       2.08312       1.86980       1.63811       1.44015       1.19496       1.03499      0.819313      0.674433
  38  16 3783.6338    1.7465  5.8408 11.5122 -0.0008  0.0545   0.0160   0.1557    0.0367   0.0000   438.2662       6.92858       16.5006       2.14422      -3.12804       4.57350       2.27897       2.54900      -2.49434      -4.07697      -2.84108       3.23463      -1.94030      -1.16908     -0.660917      -1.09702      0.365622     -0.759379       2.12517       2.95547       3.29380       3.53671       3.67700       3.72199       3.68407       3.47325       3.32823       3.08004       2.74508       2.48988       2.13946       1.86489       1.57719       1.33631       1.06967      0.855025
  38  17 3940.0802    1.3519  7.4096 11.4402 -0.0032  0.0715   0.0156   0.2214    0.0341   0.0000   438.5049       5.60642       14.8710       14.9300      -4.58410      -5.59890      -3.00073      -1.23861       5.80362      -1.48408      -7.78145      -3.19855      -4.51864      -1.40469     0.0219850       2.18046      -2.46542      0.629237       2.78388       3.87134       4.31877       4.67246       4.86377       4.85963       4.79352       4.60022       4.34795       4.01714       3.63665       3.24926       2.81200       2.49342       2.07417       1.72336       1.41232       1.13811
  38  18 4095.5835    0.9209  7.7341 11.6313 -0.0053  0.1003   0.0266   0.4482    0.0403   0.0000   438.3491       17.5680       30.0196       5.58958      -21.5927      -1.06728      -5.23900      -11.4884       7.86079      -7.82326     -0.716651       2.51001     -0.364083      0.252359      -3.05947      0.321059     -0.965409      0.114646       3.80469       5.14583       6.07470       6.25386       6.65081       6.68085       6.51068       6.31944       5.85773       5.44808       5.01204       4.41011       3.93631       3.43269       2.93484       2.45965       1.92395       1.57929
  39   4 1728.2528    0.3423  0.3031  9.8493 -0.0024  0.0104   0.0097   0.0268    0.0276   0.0000   440.3050    -0.0234434       21.6802     -0.626940      -3.58910       1.78505      0.482728       1.07402     -0.146414     -0.422276     0.0882964      0.561079     -0.293371      0.286735      0.130467     -0.204123     0.0683061    -0.0584009      0.443017      0.579178      0.658725      0.702793      0.729192      0.720025      0.718048      0.673879      0.678072      0.600546      0.552847      0.501029      0.422233      0.381373      0.339953      0.288027      0.234415      0.195129
  39   5 1925.1837    0.5624  0.5432  9.9573 -0.0020  0.0150   0.0118   0.0337    0.0412   0.0000   441.8451      -1.25711       20.6027       2.67125      -4.10637      -1.05219     -0.710984      0.114892     -0.728912     -0.807138     0.0749550   -0.00533463      -1.05171       1.29669      0.292240     -0.211973      0.182971     -0.471082      0.655131      0.836917      0.985284       1.00997       1.04390       1.02095      0.999605      0.982420      0.843244      0.790470      0.784494      0.721468      0.604922      0.538081      0.496870      0.410260      0.365397      0.299448
  39   6 2116.5534    0.8562  0.8203 10.0718 -0.0006  0.0168   0.0145   0.0419    0.0628   0.0000   441.6468       2.40494       21.6193      0.899527      -3.75478     -0.659111      -2.08131       1.69948      0.490700     -0.769442      0.970883     -0.365691     -0.444286     -0.620259      0.496843      0.885566     0.0127669     0.0389260      0.629141      0.918741      0.940322       1.07099       1.10083       1.07084       1.08973       1.02312      0.989853      0.897284      0.821660      0.733500      0.661689      0.586944      0.501020      0.420690      0.343932      0.288716
  39   7 2301.2289    1.2954  1.1188 10.4277 -0.0033  0.0190   0.0193   0.0488    0.0985   0.0000   442.8760       2.61343       18.7079     -0.899700      -1.25177      0.627209      -1.05494     -0.439754      -1.97400      -3.47804     -0.654283     -0.151575     0.0960850    -0.0627469      0.479766      -1.05818      0.437058      0.457110      0.778078       1.03284       1.15663       1.20500       1.27117       1.28062       1.27264       1.25126       1.14237       1.09747      0.963824      0.900444      0.769881      0.680844      0.585246      0.470460      0.401841      0.335491
  39   8 2479.0858    1.7944  1.2182 11.1767  0.0017  0.0197   0.0258   0.0540    0.0986   0.0000   440.9533       2.22521       22.1751       2.97796      -2.16269       1.48065      -2.23781      -1.50075       1.08374       1.66147     0.0985935     -0.420153      -1.14576      0.682980     -0.163794     -0.159885     0.0542735    -0.0605948      0.815906       1.09126       1.23199       1.32763       1.41445       1.37712       1.38702       1.32770       1.23221       1.19238       1.04031      0.925710      0.844057      0.681974      0.611501      0.509012      0.408850      0.345750
  39   9 2653.9709    2.5444  1.1840 11.5308 -0.0009  0.0190   0.0360   0.0493    0.1240   0.0000   440.2396       1.75955       21.9147     -0.455096      -1.45536      -1.45492       2.88496     -0.362018      -1.15064      0.789737      0.738907      0.271228     0.0604498      -1.47911      0.852791      0.202869      0.190712     -0.368663      0.794354       1.04783       1.19053       1.31406       1.35334       1.34077       1.33421       1.30055       1.19406       1.12043       1.02327      0.886465      0.797826      0.705448      0.559082      0.482277      0.385837      0.333503
  39  10 2827.3798    3.2760  1.2259 11.7701  0.0002  0.0188   0.0444   0.0502    0.1396   0.0000   442.3121       3.97443       18.7706       2.99553     -0.467108     -0.735699      -1.00417      -1.99642       1.46106      -1.51905    -0.0456840     -0.924243      0.424314      -1.14673       1.13931     -0.244533      0.295460      0.109077      0.764262       1.03632       1.15498       1.23229       1.31643       1.27526       1.31973       1.23917       1.19056       1.06095      0.992062      0.857364      0.757871      0.654283      0.551774      0.473856      0.384791      0.311576
  39  11 2998.3146    3.7454  1.2036 12.6419 -0.0129  0.0197   0.0530   0.0508    0.1033   0.0000   441.5847       6.39961       20.0868       3.21777      -1.69280      0.190899       1.36008       1.01824     -0.724833      -3.29247      0.351429      -1.96816     -0.677309      -1.19457      0.230210     -0.870414     -0.380853      0.301942      0.805654       1.10568       1.24609       1.30354       1.30993       1.33972       1.30194       1.27618       1.18690       1.09904       1.03424      0.921965      0.824544      0.756251      0.614814      0.530402      0.438292      0.372588
  39  12 3165.8686    4.1090  1.3329 12.7855 -0.0009  0.0209   0.0567   0.0531    0.1020   0.0000   442.5957       7.76422       16.2317       2.76844      -2.35282     -0.922442      -2.84930     -0.470110       1.99048      -2.75127      -2.27158      -3.85638       1.18618     -0.745583      0.743704     -0.132473     -0.315655    -0.0871814      0.887186       1.23125       1.34857       1.44436       1.50523       1.51176       1.51348       1.46057       1.40678       1.27057       1.11930       1.01288      0.851824      0.766334      0.637412      0.537836      0.454044      0.361831
  39  13 3330.5036    3.4634  1.8941 12.5652  0.0001  0.0254   0.0403   0.0656    0.0687   0.0000   444.0518       6.18233       14.8776       6.15830     -0.212468      -1.30191      -1.90096     -0.933561       4.23952      -2.92188      0.591392      -3.60667     -0.990820       1.60733    0.00132156     -0.461872      0.230290      0.395300       1.03842       1.43744       1.63868       1.71273       1.81919       1.78170       1.79312       1.67100       1.59918       1.46632       1.36796       1.23099       1.08251      0.913401      0.777223      0.666930      0.541105      0.429314
  39  14 3492.7638    2.7418  3.0173 12.3580  0.0010  0.0325   0.0266   0.0916    0.0427   0.0000   443.2147       11.4281       7.61469       2.09533       6.58664      0.837897      -8.47165      -1.63058       1.74093      -1.41576      -2.19943    -0.0878590      -2.58640     -0.243538     -0.719134    -0.0302531      -1.09099     -0.175152       1.31672       1.72902       1.96949       2.08443       2.22952       2.24400       2.15105       2.14376       1.95549       1.81837       1.71182       1.49440       1.31349       1.11862      0.981160      0.816806      0.671977      0.550967
  39  15 3652.9147    2.1145  4.7356 11.8238 -0.0012  0.0449   0.0182   0.1237    0.0357   0.0000   441.3815       10.8577       12.6937       4.54708       1.86786      -1.45403    -0.0124225     0.0915356     -0.348975      -4.33461       1.27387      -2.51449      0.973088      0.699620      -2.45438       1.54990       1.30688     -0.460509       1.71911       2.37946       2.73308       2.81922       3.02650       2.99804       2.94612       2.86632       2.64435       2.49422       2.25065       2.04903       1.82851       1.55662       1.33529       1.10805      0.910840      0.748874
  39  16 3811.3937    1.7050  6.5111 11.4433 -0.0006  0.0568   0.0150   0.1645    0.0354   0.0000   441.0526       8.29604       18.1293       6.58636      -1.60975      -9.62185       10.1262      -1.60841      -1.94531     -0.874165      0.552652     0.0614597     -0.179128     -0.142707      -1.66313      -1.90040      -1.33394      0.411087       2.17726       2.96025       3.40012       3.62319       3.73864       3.81832       3.68838       3.59332       3.39670       3.14096       2.87960       2.54703       2.29552       1.96337       1.70907       1.42221       1.14601      0.940036
  39  17 3968.6109    1.2446  7.5922 11.5329 -0.0103  0.0771   0.0170   0.2472    0.0340   0.0000   435.1728       11.5524       22.9395     -0.141158      -6.97745       5.73411      -4.52272      -3.01072     -0.624880     -0.537897      -4.50924     -0.518827      0.728573      -2.98165       2.35942       2.83424      0.235896     -0.598693       2.93720       4.04293       4.58037       4.93203       5.06583       5.14781       5.05752       4.88089       4.57615       4.21940       3.89617       3.49264       3.09540       2.70965       2.31401       1.94546       1.57788       1.28905
  40   4 1743.2608    0.3854  0.3428  9.7367 -0.0037  0.0117   0.0102   0.0269    0.0297   0.0000   441.7016     -0.663535       21.8559      0.200239      -1.79462     0.0491900      0.625396     0.0404625       1.59340     0.0706450     -0.581510      0.460762     0.0579774     0.0315142     -0.531266      0.361865     -0.344645    -0.0781845      0.466344      0.634722      0.738104      0.753251      0.796172      0.716696      0.815080      0.757168      0.733232      0.687383      0.594720      0.522585      0.456569      0.409986      0.356861      0.299860      0.264722      0.218731
  40   5 1941.4137    0.5868  0.5854  9.9073 -0.0019  0.0142   0.0116   0.0355    0.0429   0.0000   441.9191       1.73224       22.5567     -0.548443      -2.50362     -0.443315      -1.61636      0.505870      -1.54455      0.720789       1.47660     -0.393734     0.0569319      0.233673     -0.509354      0.352517      0.179568      0.503005      0.571146      0.749106      0.850390      0.889389      0.976964      0.986008      0.973462      0.927623      0.875998      0.796392      0.744028      0.645405      0.603378      0.497644      0.423021      0.369969      0.302329      0.251230
  40   6 2133.9680    0.8947  0.8132 10.2540 -0.0001  0.0173   0.0155   0.0417    0.0617   0.0000   441.4216      0.397236       20.4477       1.15983      -3.27979      -1.01663     -0.123199      -1.95345       1.41249      0.831364      0.870128    -0.0347785    -0.0431918     -0.311418     -0.967731      0.670465     -0.308990     -0.566421      0.692091      0.967850       1.07171       1.22804       1.26319       1.28860       1.25455       1.15446       1.11644       1.05489      0.908362      0.819414      0.706824      0.610604      0.511917      0.433760      0.373646      0.287305
  40   7 2319.3465    1.3325  1.0458 10.5369 -0.0030  0.0183   0.0197   0.0463    0.0895   0.0000   441.1277       3.05873       22.0162      0.749073      -1.34997      0.434686      -1.58234     -0.734984      -1.97504     -0.815675     -0.357846     -0.758150     -0.533560     -0.730264     -0.138941     -0.557779     -0.645164      0.130089      0.689738      0.981768       1.05878       1.20207       1.20281       1.20405       1.18182       1.14856       1.08584       1.04656      0.926431      0.835328      0.730772      0.662348      0.536165      0.466901      0.376103      0.319852
  40   8 2497.9324    1.9093  1.1972 11.2560  0.0010  0.0196   0.0277   0.0520    0.1016   0.0000   440.8911       4.85596       18.8970     -0.661415      -1.98095      -3.09435       1.48003      -1.94271       1.65779      0.300042      0.618830      -2.19196     -0.821223       1.11821      0.269546   -0.00280628      0.315744     0.0348247      0.795451       1.07177       1.18682       1.28274       1.34717       1.28881       1.27985       1.26556       1.18334       1.13513       1.02830      0.927956      0.811300      0.694768      0.604511      0.500231      0.422377      0.359116
  40   9 2673.8316    2.5583  1.1855 11.7829 -0.0034  0.0193   0.0367   0.0496    0.1097   0.0000   439.9602       5.01180       19.8958       1.19728      -3.08989      -2.24549       1.45492      -1.62728     -0.829646      -1.19509    -0.0503376      -2.01415     -0.125988      0.331583      0.346451      -1.09327     -0.305550      0.933844      0.803771       1.07477       1.21173       1.29967       1.31547       1.28845       1.31493       1.27791       1.21393       1.13593       1.05662      0.920289      0.827900      0.701374      0.583853      0.509201      0.423240      0.352884
  40  10 2848.3746    3.3508  1.0980 12.1480 -0.0001  0.0179   0.0482   0.0466    0.1160   0.0000   441.5905       3.89308       20.3677      0.407761      -1.77626       1.92428   -0.00476981      0.104096      0.380203      -1.27900      0.205571      -1.19344     -0.226510      -1.25501      0.520920     -0.404551      0.584166     0.0877522      0.727187      0.981418       1.11636       1.11927       1.20072       1.20042       1.17731       1.15735       1.06912      0.992123      0.953094      0.835326      0.763753      0.653875      0.550977      0.469819      0.394922      0.333348
  40  11 3020.2075    3.9883  1.2033 12.6350 -0.0009  0.0194   0.0561   0.0486    0.1189   0.0000   441.3473       6.18608       19.6958       3.53651      -1.06435     -0.961327    -0.0405132      -2.58986       1.66623      -1.41025       1.04512      0.203694      0.298236      0.755739     -0.607579     -0.379988     -0.248237      0.261044      0.795964       1.08719       1.16715       1.26197       1.32376       1.35453       1.30736       1.27166       1.19299       1.11859       1.02199      0.900538      0.839675      0.701862      0.622026      0.507931      0.424542      0.365479
  40  12 3188.9060    4.0029  1.3677 13.0879 -0.0015  0.0210   0.0549   0.0562    0.0761   0.0000   441.9131       7.39116       17.5292       5.48648      -2.42480      -1.54769     -0.219290      -3.44120    -0.0675738      -2.70087      0.170462      -1.58231      -1.83936     -0.415011       1.35949     -0.987495      0.783070     -0.215267      0.825824       1.14343       1.24935       1.35390       1.42197       1.35861       1.37401       1.34291       1.26704       1.16651       1.10880      0.982249      0.884232      0.730372      0.643889      0.551846      0.445431      0.368206
  40  13 3354.8151    3.4094  2.0050 12.5233  0.0006  0.0249   0.0380   0.0665    0.0662   0.0000   442.0921       4.84327       11.8645      0.525650      0.649157       1.89360     -0.751897      -3.22046     -0.847482      -3.88633      -1.17817     -0.148847      -2.07781     -0.582825      -1.08033      -1.88484      0.392352     -0.277537       1.00375       1.36417       1.52373       1.66622       1.68768       1.71203       1.66584       1.61422       1.53417       1.43656       1.31461       1.17171       1.05567      0.911961      0.776481      0.649246      0.551186      0.440081
  40  14 3518.3834    2.5940  3.3050 12.2954 -0.0017  0.0356   0.0241   0.0958    0.0389   0.0000   442.3002       8.15454       13.7154       8.04539      -2.52947      0.938342      -8.13504      -4.54531      0.742163     -0.720365     -0.269358     -0.322569      -1.33225      0.837442      0.102839     -0.450629     -0.193906     0.0519759       1.32248       1.86398       2.03023       2.23536       2.31911       2.37390       2.25505       2.24741       2.11937       1.93949       1.77351       1.58897       1.44049       1.24502       1.06200      0.912278      0.725777      0.604325
  40  15 3679.5813    2.0299  4.8421 11.7752 -0.0024  0.0453   0.0176   0.1270    0.0353   0.0000   438.3935       11.3923       15.1068       6.75749      0.621306       4.58246      -2.73570      -2.44696      -3.99027      -2.82003       2.57470     -0.549533      -2.53008      -3.79041      -1.17101     -0.656781       2.14226       1.48616       1.73465       2.36090       2.68741       2.87838       3.02264       2.99031       2.91541       2.88658       2.69717       2.50337       2.29602       2.07957       1.85287       1.60298       1.38216       1.17210      0.962650      0.783630
  40  16 3838.9697    1.6170  6.4225 11.4833 -0.0007  0.0582   0.0152   0.1680    0.0355   0.0000   443.7536       12.8741       12.8493       4.03753      -3.10159      -4.80479       2.79970      -7.97570      -3.44816      -5.78806       1.02595      -1.39142      0.436615     0.0569462     -0.424443      -1.57445      0.911392     -0.142609       2.16924       3.01522       3.39217       3.69823       3.82148       3.85763       3.80598       3.63014       3.45410       3.21876       2.95297       2.65153       2.35681       2.03441       1.75903       1.48143       1.22700      0.990947
  41   4 1758.0403    0.3790  0.3655  9.8361 -0.0019  0.0124   0.0099   0.0289    0.0300   0.0000   441.2025     -0.244308       21.0584      -1.12707      -3.14658       1.17169      0.547081     -0.552365    -0.0648349      -1.21802      0.840130     -0.722110     -0.988044      0.209167     -0.420327     -0.680549    -0.0967596      0.467705      0.520358      0.691376      0.791348      0.880880      0.962643      0.932383      0.932015      0.879520      0.807984      0.751118      0.716114      0.611969      0.540057      0.447001      0.395921      0.330323      0.277107      0.234363
  41   5 1957.4840    0.6343  0.5540  9.9263 -0.0026  0.0136   0.0126   0.0318    0.0430   0.0000   440.9168     -0.726697       20.7543     -0.429686     -0.241276      -1.73270     -0.400658       1.43832       1.27179       1.06194      0.376687   0.000679798       1.14020     -0.113640     -0.108268     -0.525484     -0.799784     -0.228898      0.513158      0.686385      0.745330      0.809674      0.890239      0.874124      0.866471      0.858997      0.800173      0.749886      0.668119      0.588252      0.539628      0.461983      0.412549      0.331365      0.272920      0.238403
  41   6 2151.1293    0.9329  0.8987 10.0915 -0.0032  0.0185   0.0151   0.0422    0.0763   0.0000   441.7493      0.445866       20.1625       1.74815      -2.85183      0.725331      0.183789      0.858837    -0.0115688      0.906407      -1.81542      -1.49979       1.28277      0.964612      -1.50401     -0.945486      0.370640     0.0706712      0.832902       1.18695       1.42624       1.64572       1.73890       1.80172       1.72144       1.60696       1.47159       1.35164       1.19008       1.00584      0.834384      0.725940      0.594388      0.502588      0.411622      0.315420
  41   7 2337.2094    1.3578  1.1261 10.5312 -0.0006  0.0190   0.0197   0.0486    0.0978   0.0000   441.9143       3.03853       21.1694      0.630467     -0.549254      -1.52683      -1.89835     0.0187952     -0.148975      -1.95284     -0.994978     -0.721137     -0.776026     -0.146719      0.279500     -0.686981      0.396018     -0.190158      0.739489       1.00928       1.06358       1.15469       1.20675       1.24254       1.22225       1.18078       1.11311       1.02761      0.970111      0.872177      0.783317      0.687899      0.573753      0.495797      0.426432      0.353290
  41   8 2516.6434    1.9555  1.2024 11.5223 -0.0014  0.0198   0.0285   0.0532    0.0890   0.0000   440.0828       1.11336       22.1265     -0.460822      -2.86425      0.550759   -0.00829265      -2.45606     -0.706347      -1.51480      0.788059     -0.965240      -2.24055      -1.21165       1.04025      0.398695     -0.727587    -0.0630499      0.752590       1.04128       1.11999       1.19528       1.25952       1.27428       1.29400       1.27238       1.16206       1.10003       1.00059      0.899354      0.807410      0.671392      0.611825      0.498751      0.421824      0.341235
  41   9 2693.5691    2.7161  1.2808 11.2452 -0.0010  0.0191   0.0355   0.0494    0.1520   0.0000   442.0467       4.20343       19.0142       3.71635      -1.12693      -1.58713      -1.76253      -2.36835       2.27857      -1.14335      -1.04023      -1.30619      0.508128     -0.214956     -0.761463     -0.120335     0.0450513     -0.119440      0.774322       1.03663       1.16736       1.21344       1.22550       1.24815       1.26909       1.22470       1.16034       1.07965      0.985410      0.888154      0.801723      0.705704      0.618031      0.520331      0.438222      0.363933
  41  10 2869.0498    3.5035  1.0432 12.3412 -0.0011  0.0172   0.0511   0.0442    0.1070   0.0000   440.6556       4.55377       21.8399      0.277209      -3.64351      0.255176     -0.870471      -4.42758      0.811780      -1.04188      0.570998      -2.72142     -0.109633     -0.469344      0.155309      -1.11254     -0.488599     -0.199000      0.686963      0.929566       1.01086       1.07930       1.19121       1.20315       1.19200       1.11594       1.06309       1.00401      0.924570      0.822387      0.712646      0.620088      0.510616      0.438792      0.363697      0.301013
  41  11 3041.7748    4.1281  1.2285 12.3122  0.0016  0.0184   0.0562   0.0492    0.1312   0.0000   440.8953       7.24394       20.2753       3.72549      -1.97637      -3.06693     -0.958436      -3.12993       3.25076      -3.19321      0.982572      -1.25919      -1.22668      0.390395       1.57662      0.106039     -0.481636     -0.102326      0.723604      0.993735       1.06574       1.17833       1.24280       1.22617       1.22769       1.15785       1.09237       1.03281      0.943742      0.868467      0.759821      0.679485      0.580120      0.483685      0.419191      0.349037
  41  12 3211.4996    4.0757  1.4951 12.5855 -0.0005  0.0210   0.0513   0.0554    0.0973   0.0000   442.1556       5.47127       16.3024       2.98292      -2.54015      -4.92061      -1.85599      -2.24549       1.07604     -0.687826      -2.03603     -0.561524     -0.440263     0.0696674      0.716094    -0.0464979      0.473799      0.603546      0.848484       1.18324       1.30063       1.41473       1.44911       1.42055       1.38756       1.35933       1.29623       1.23301       1.12289       1.00367      0.891369      0.804294      0.674445      0.578059      0.484405      0.395277
  41  13 3378.6992    3.2566  2.1266 12.6256 -0.0028  0.0261   0.0360   0.0712    0.0572   0.0000   442.4713       10.0463       12.9515       2.22412       5.70418     0.0268624      -2.50081      -3.82895      -2.84686      -1.55727      -1.15559      0.140414       2.01574      -3.28068     -0.744627     -0.676978     -0.287119     -0.991876      0.998775       1.34130       1.53229       1.62702       1.75451       1.76381       1.72185       1.63101       1.57859       1.43847       1.36138       1.18434       1.07370      0.939632      0.811846      0.682681      0.565540      0.467559
  41  14 3543.5150    2.5299  3.7077 12.0338 -0.0001  0.0363   0.0217   0.1013    0.0385   0.0000   441.9586       7.34163       11.4861       4.57680       3.64254      -8.51844     -0.924347       2.89897      0.123115     -0.839089      -4.40545      -1.87649     -0.486569      -1.89921      -2.74093      0.572737      0.582817     -0.537921       1.31585       1.85889       2.04335       2.24878       2.30564       2.36530       2.27535       2.28688       2.07743       1.97156       1.79907       1.63923       1.46210       1.29097       1.10602      0.923441      0.780658      0.639971
  41  15 3705.9145    1.9724  5.0149 11.7192 -0.0033  0.0474   0.0170   0.1290    0.0347   0.0000   438.6192       12.9629       22.0739     -0.961047      -4.21645   -0.00737702     -0.347285      -8.84249       8.49892      0.450845      -1.28706      -2.34726      -1.73636      -2.72282       1.43538       1.81196      0.969173      -1.92596       1.71158       2.41493       2.65094       2.94777       3.07418       3.16363       2.97682       2.98343       2.76563       2.56958       2.40129       2.11463       1.90571       1.64203       1.42633       1.20607      0.990682      0.818544
  41  16 3866.1381    1.5449  7.2177 11.5197 -0.0004  0.0644   0.0158   0.1922    0.0344   0.0000   440.0441       15.0597       17.8452       5.98630      -3.29321      -4.05167       9.53833      -5.40926       4.94363       4.34939      -6.16326       2.71277       1.74547      -6.71244      -2.44328      -1.53388      0.847934      0.725300       2.34982       3.18452       3.67215       3.88051       4.15320       4.15162       4.03009       3.99897       3.71508       3.48274       3.24617       2.86813       2.58930       2.27814       1.96840       1.67562       1.34313       1.11999
  41  17 4025.0397    1.0464  7.8195 11.7043 -0.0419  0.0915   0.0236   0.3567    0.0380   0.0000   438.6105       14.8193       29.9235      -1.34794      -11.0465       13.4947       14.6213       4.77143       3.59310      -4.53466      -8.68500      0.370852       4.44604       3.59515      -3.67286       1.63017       1.47837      -4.29457       3.24079       4.46568       5.09464       5.42603       5.80057       5.80431       5.72504       5.52989       5.22773       4.90982       4.48938       4.04277       3.61626       3.17633       2.73579       2.32940       1.89568       1.55628
  42   3 1558.1969    0.2328  0.1751  9.7150 -0.0096  0.0085   0.0090   0.0209    0.0221   0.0000   442.2166      0.717741       20.9578      0.126469      -3.75063      0.103357     -0.238226     -0.436299      0.392922     -0.616869      0.625189      0.587295      0.926772     -0.430265      0.575009     0.0396162    -0.0231160    -0.0910765      0.361501      0.500816      0.518204      0.561892      0.579455      0.590227      0.597430      0.593200      0.595362      0.468054      0.460204      0.442364      0.427643      0.357610      0.334304      0.262592      0.215081      0.176031
  42   4 1772.6228    0.3898  0.3952  9.8056 -0.0047  0.0124   0.0099   0.0295    0.0301   0.0000   440.7363      0.194034       22.2719     0.0715309      -3.88953      0.116425       1.87159     0.0316006     -0.735514     -0.446687       1.18288     -0.507072      0.247234    0.00529967     0.0336993     -0.430474    -0.0911979     -0.113224      0.500254      0.705796      0.830913      0.917845      0.858168      0.874503      0.811340      0.788930      0.741137      0.695540      0.654894      0.665997      0.536931      0.514824      0.453704      0.373138      0.312862      0.272794
  42   5 1973.3697    0.6425  0.6073  9.9420 -0.0009  0.0144   0.0121   0.0335    0.0446   0.0000   441.1819     -0.681474       21.2447       2.05913      -2.74495      -1.35028       1.18863      0.887396     -0.454433     -0.949582     -0.608056      0.545759     -0.154037     -0.247349      0.215645      0.367238     0.0670978     -0.331292      0.520757      0.741301      0.802577      0.933235      0.930985      0.958721      0.966617      0.931611      0.853931      0.814989      0.729141      0.637452      0.586548      0.524657      0.431297      0.373552      0.316085      0.251406
  42   6 2168.1221    0.9910  0.8837 10.1809 -0.0003  0.0167   0.0154   0.0409    0.0682   0.0000   442.0917       1.33875       20.0731    -0.0231909      -1.75162      -1.46392      0.229651      0.714848     -0.258817     -0.452301      0.627539     -0.358600     -0.459137     0.0234252      0.878510      0.526497      0.200695      0.108827      0.615457      0.874874      0.946715       1.00748       1.08538       1.03959       1.08117      0.999391      0.976629      0.891816      0.848738      0.768976      0.692065      0.610735      0.518018      0.444816      0.360370      0.301593
  42   7 2354.8465    1.4220  1.1495 10.8248  0.0009  0.0190   0.0208   0.0505    0.0824   0.0000   440.8374       2.91959       22.4054     -0.187519      -1.52448      0.129949     -0.863535       1.34813     0.0320584      -2.86420      0.127173     -0.793097    -0.0203488     -0.149037      0.299128     -0.436614      0.370836     -0.141838      0.705161      0.963156       1.08187       1.19658       1.23944       1.24113       1.21111       1.20179       1.11868       1.10085      0.964134      0.842347      0.786129      0.672927      0.599178      0.508337      0.420135      0.348963
  42   8 2535.1052    2.0808  1.2412 10.9928 -0.0021  0.0195   0.0278   0.0488    0.1200   0.0000   441.3479       1.90087       20.9663      -1.11956      -2.59326      0.589244       1.49895      -1.41126     -0.372477      -1.62524     -0.841083      -1.98988      -1.32675     -0.547194      0.545284      0.308517     -0.723328      0.267351      0.736475       1.00389       1.08551       1.16977       1.19774       1.26154       1.18173       1.18264       1.11192       1.06095      0.967115      0.900452      0.795510      0.718587      0.612479      0.536697      0.458487      0.364473
  42   9 2713.1336    2.7143  1.2233 11.7933 -0.0020  0.0186   0.0372   0.0503    0.1068   0.0000   441.5322       3.63596       19.9213       1.41187     -0.832769     -0.102092     -0.350131      -3.84113       2.15257      0.569789      0.687916     -0.562098     -0.660828      0.597024      0.137957      0.253751      0.409140   -0.00808015      0.702752      0.960198       1.04650       1.15100       1.18644       1.20872       1.16893       1.17006       1.08331       1.02929      0.944200      0.852870      0.768045      0.679370      0.585855      0.500223      0.413183      0.342711
  42  10 2889.5199    3.4547  1.1857 12.3345 -0.0125  0.0186   0.0467   0.0471    0.1051   0.0000   441.8710       5.53089       19.8481      0.171937      -1.76111     -0.326044      0.730864     -0.602601      0.466292      -3.43417       1.33301      -1.52074      -1.31686     -0.149497       1.16060      0.181815     -0.673358     -0.264427      0.737560      0.974051       1.07574       1.14247       1.20556       1.24086       1.21621       1.20033       1.09439       1.07716      0.954493      0.865619      0.777374      0.692886      0.594182      0.488750      0.419023      0.342939
  42  11 3063.0550    4.2058  1.1910 12.6053 -0.0018  0.0188   0.0572   0.0465    0.1252   0.0000   440.8419       7.45921       20.5350       1.00872      -1.54895     -0.842721       1.80912      -1.79983     -0.911396      -1.12831       1.14905     -0.597809      0.621993     -0.939814      -1.40854     -0.699444      0.242228      0.127084      0.705097      0.987349       1.05529       1.19099       1.23446       1.21089       1.21836       1.20291       1.11158       1.05362      0.954196      0.879761      0.770962      0.684597      0.592211      0.499051      0.414405      0.354961
[truncated: 657,104 more chars]
