# Supplementary material for: Global-Mode Analysis of Full-Disk Data from the Michelson Doppler Imager and the Helioseismic and Magnetic Imager
Source: Sol Phys. 2018 Jan 31;293(2):29. doi: 10.1007/s11207-017-1201-5 (PMC6566312; doi:10.1007/s11207-017-1201-5)
Supplement: Supplementary file 2 — (TAR 362.4 MB) [file 11207_2017_1201_MOESM2_ESM.tar › HMI/hmiv72dasym.7840]

   0  18 2629.8256    2.3324  1.4256  0.4990  0.0000       3.92549  0.2674   0.3003   0.6584 1000.0000   0.0000       5.35946    -0.0000       0.00000       0.00000       0.00000       0.00000       0.00000       0.00000       0.00000       0.00000       0.00000       0.00000       0.00000
   0  20 2898.9141    3.4805  0.9348  3.5921  0.0000      0.999648  0.2017   0.4601   0.3790 1000.0000   0.0000       3.32142    -0.0000       0.00000       0.00000       0.00000       0.00000       0.00000       0.00000       0.00000       0.00000       0.00000       0.00000       0.00000
   1  14 2156.9912    0.8455  0.9822  8.3228  0.0000       4.36545  0.1303   0.0649   0.2771    2.6832   0.0000       3.10190   463.3498      -43.4370       0.00000       0.00000       0.00000       0.00000       101.769       54.0649       0.00000       0.00000       0.00000       0.00000
   1  15 2291.8799    1.2326  1.1099 -3.9737  0.0000       2.33191  0.1076   0.0962   0.3435 1000.0000   0.0000       2.14572   392.6095      -2.73998       0.00000       0.00000       0.00000       0.00000       105.158       52.8532       0.00000       0.00000       0.00000       0.00000
   1  18 2693.5664    2.4106  0.9813 11.3997 -0.0006       2.78394  0.1183   0.1919   0.3285    1.3676   0.0000       2.61060   594.7324      -8.80144       0.00000       0.00000       0.00000       0.00000       98.7504       51.1835       0.00000       0.00000       0.00000       0.00000
   1  22 3233.2862    3.4290  1.4259 12.6172  0.0000       3.84020  0.1805   0.2798   0.3126    1.0046   0.0000       2.92202    95.7590       119.406       0.00000       0.00000       0.00000       0.00000       146.470       77.0470       0.00000       0.00000       0.00000       0.00000
   1  25 3640.6849    2.4841  4.4264  1.8454  0.0000      0.108813  0.2819   0.1183   0.6823 1000.0000   0.0000      0.487293   497.4348       219.072       0.00000       0.00000       0.00000       0.00000       212.726       135.108       0.00000       0.00000       0.00000       0.00000
   1  26 3777.1611    2.0375  6.1182 10.2735 -0.0179      0.595081  0.4436   0.0744   0.7673    0.9673   0.0000      0.453118   351.4671       92.0202       0.00000       0.00000       0.00000       0.00000       313.099       186.162       0.00000       0.00000       0.00000       0.00000
   2  11 1810.2932    0.3193  0.3222 10.0831  0.0007       19.4882  0.0777   0.0364   0.1232    0.1209   0.0000       12.8491   455.8869       34.4622       9.89162       2.93908       0.00000       0.00000       26.3961       39.1383       17.3207       12.0449       0.00000       0.00000
   2  12 1945.9441    0.4586  0.3798 10.1278  0.0000       24.2018  0.0661   0.0762   0.3063    0.1484   0.0000       11.0788   421.3232      -5.15212       22.2679       2.02411       0.00000       0.00000       33.1358       36.8906       24.8607       5.42017       0.00000       0.00000
   2  13 2082.2444    0.6435  0.3758  9.9042  0.0000       8.62741  0.0703   0.0611   0.1105    0.2528   0.0000       4.12051   436.8532      -17.8519      -1.50967       6.72707       0.00000       0.00000       35.5355       28.3316       29.8836       9.29870       0.00000       0.00000
   2  14 2217.6730    1.0109  0.6583 10.3716  0.0000       5.25870  0.0644   0.0729   0.1649    0.3920   0.0000       2.50666   418.0106       28.3365       21.1366       9.63637       0.00000       0.00000       39.4777       31.0450       18.0683       6.38187       0.00000       0.00000
   2  16 2486.0856    1.7140  1.0069  5.2667  0.0000       3.81586  0.0990   0.0988   0.1622  148.2494   0.0000       1.69378   353.5327      -10.8251       7.11076      -5.72400       0.00000       0.00000       44.9101       39.3447       23.3799       8.69777       0.00000       0.00000
   2  17 2619.9047    2.2854  0.8754  2.6057  0.0000       3.06081  0.0891   0.1344   0.1387 1000.0000   0.0000       1.71267   456.4835       18.9324       23.3321       4.78427       0.00000       0.00000       47.1783       35.5484       26.2440       8.07819       0.00000       0.00000
   2  18 2754.5110    2.7471  0.8173 10.7884  0.0000      0.539374  0.0825   0.1737   0.1684    1.5521   0.0000       1.72611   481.2971       32.0338       31.8073       10.1528       0.00000       0.00000       38.2380       32.4781       26.2606       8.69618       0.00000       0.00000
   2  21 3159.9627    4.2887  0.8749 12.0274  0.0000       1.92396  0.0806   0.2577   0.1631    1.4225   0.0000       2.07520   378.4798       56.7543      0.164809       12.2987       0.00000       0.00000       39.4033       35.0320       19.8159       7.97940       0.00000       0.00000
   2  23 3431.0158    3.1998  2.8456  9.6518  0.0063       1.32695  0.1452   0.1088   0.3413    2.1219   0.0000      0.542734   472.2724       58.4483       35.3139       9.45912       0.00000       0.00000       70.2119       61.6492       33.9257       13.7588       0.00000       0.00000
   2  24 3566.8215    2.6944  3.6112 10.4352 -0.0018     -0.181036  0.1813   0.0897   0.3715    1.0009   0.0000      0.398995   467.0937       37.0153       33.3467       23.1878       0.00000       0.00000       90.3849       76.6333       42.8885       16.7178       0.00000       0.00000
   3  11 1865.3172    0.4868  0.2386  9.6145 -0.0020       11.3743  0.0367   0.0493   0.0733    0.1698   0.0000       5.00176   407.8002       17.5542       2.79703       2.72346      -2.46389      0.368282       16.1693       15.8815       13.5132       6.61913       3.69488      0.897559
   3  13 2137.8276    0.7654  0.6350  9.3436  0.0000       9.11988  0.0626   0.0470   0.1063    0.4893   0.0000       2.38190   434.1244       29.0433      -1.61377       9.93361      -3.58139      -1.20612       25.9443       24.7227       18.0983       9.25504       4.72174       1.27945
   3  14 2273.5718    1.1626  0.8818  9.7490  0.0000       4.12299  0.0743   0.0606   0.1357    0.6665   0.0000       1.64132   467.3874       6.64381      -18.8793      -3.10780      -4.21912    -0.0905977       24.6511       23.2871       19.4369       13.2419       5.49882       1.68573
   3  15 2407.7490    1.4380  0.8912 10.7458  0.0000       3.11697  0.0792   0.0773   0.1427    0.4900   0.0000       1.48489   463.5232      -12.7776      -13.7680       2.38998     -0.924227      0.364144       35.9589       35.4876       22.9457       11.7373       5.04306       1.49450
   3  16 2541.7659    1.7778  0.6689 11.3584  0.0000       4.33992  0.0672   0.1057   0.1262    0.3290   0.0000       2.02857   423.1794       83.7898      -16.7664      -4.86146      -2.12685    -0.0582608       24.4132       19.0447       18.7044       13.7368       5.51050       1.32854
   3  17 2676.2472    2.4646  1.0303  3.0768  0.0000       1.46946  0.0778   0.1318   0.1521 1000.0000   0.0000       1.33504   403.0270       29.3462       18.9470      -5.43308       1.28380      0.663927       31.9514       28.7050       20.8566       10.6434       4.92041       1.39700
   3  18 2811.4810    2.9336  0.7451 11.9458 -0.0005       1.82085  0.0677   0.1642   0.1233    0.4805   0.0000       1.52073   354.1273       21.6458       39.8732      -9.38047       5.10125       2.77373       31.0891       29.4926       19.0376       9.68996       3.91282       1.12315
   3  19 2947.1240    3.4822  0.7525 12.4656  0.0000       1.91131  0.0651   0.1879   0.1137    0.4427   0.0000       1.81472   452.4169       51.6861      -19.6461       7.79337      -2.03471     -0.101789       26.4320       24.4455       17.2815       9.73428       4.30497       1.23980
   3  21 3217.9590    3.7539  1.2372 11.3793  0.0000     -0.134491  0.0814   0.1711   0.1786    1.7159   0.0000       1.15067   441.2618       24.2930       27.0019       9.35882       4.98820      0.584302       29.1371       28.7159       20.2541       12.7987       5.23548       1.70613
   3  22 3353.7032    3.3685  2.0318  9.9001  0.0000      0.687120  0.1092   0.1186   0.2338    2.6794   0.0000      0.586889   492.3349       110.765      -35.6214       1.06420       3.33688      0.602693       36.5531       33.1758       25.8523       16.6159       6.93307       1.97716
   3  23 3489.6681    2.8303  2.7170 10.9384  0.0000      0.675069  0.1413   0.0866   0.2438    0.5101   0.0000      0.448179   451.6428       45.1145       23.5175       24.3398      -3.74397      -3.65081       47.8391       45.8727       34.9160       19.4401       9.44144       2.79935
   3  24 3626.3549    2.4469  4.4247  9.9949  0.0000      0.348983  0.1640   0.0597   0.3366    0.5507   0.0000      0.222669   495.9589      -87.7535       1.71582       23.8959      -5.39566      -1.80573       54.9580       54.6277       40.3577       24.4152       10.8861       3.44634
   3  25 3763.4107    2.1112  5.4891 10.2116 -0.0009      0.567676  0.1977   0.0473   0.4050    0.3214   0.0000      0.196983   520.9629       79.4868      -19.3623       29.6596       3.33562      -5.21924       64.5408       61.9871       47.5575       28.9269       13.0550       3.97554
   4  11 1914.7446    0.4783  0.4052  9.9999  0.0000       7.26940  0.0345   0.0350   0.1124    0.1239   0.0000       3.65935   424.5718       6.60004      -9.31762      -15.9170       1.81552      0.594003       12.5312       13.1009       11.0317       7.22830       4.13602       2.02400
   4  12 2051.8093    0.6431  0.4492 10.1610  0.0000       13.0000  0.0610   0.0429   0.0858    0.1433   0.0000       3.68927   431.9099       31.6473       30.5172       9.24696       10.6005      -1.94210       26.4550       26.4464       20.1507       11.4708       5.66727       2.42816
   4  13 2188.5008    0.8465  0.6247 10.5331  0.0000       9.65223  0.0541   0.0500   0.1149    0.2141   0.0000       2.66501   400.1597      -8.79973       2.68432       17.4603       2.47825       2.32708       17.6592       18.4198       15.4676       9.90735       5.75109       2.99202
   4  14 2324.3076    1.1838  0.8018 10.1506  0.0000       4.21279  0.0607   0.0588   0.1286    0.4756   0.0000       1.70062   457.6749       16.2556      -27.7589     -0.647132      -6.87679      -2.50084       19.5436       22.0590       15.7048       11.3337       6.37059       2.60874
   4  16 2593.1626    1.9257  0.9011 11.4035  0.0000       3.04020  0.0735   0.0963   0.1268    0.5322   0.0000       1.52338   422.1802       1.19750       17.8787      -22.2614       2.34024      -5.96950       20.1297       22.1621       15.6472       13.3495       8.09341       3.45868
   4  17 2728.5801    2.8742  0.9308 -2.8493  0.0000       3.42779  0.0644   0.1243   0.1158 1000.0000   0.0000       1.28273   425.9866      -8.23730      -5.47556       11.5732       6.77742       1.84261       16.0172       15.9956       16.0395       10.1774       6.59299       3.57443
   4  18 2864.3548    3.0257  1.0802 10.7357  0.0000      0.334416  0.0721   0.1266   0.1451    2.0705   0.0000       1.70252   456.3177       49.8308      -7.60743      0.827595       11.2441       3.76709       22.0528       23.3052       17.6726       11.8528       6.77712       3.12512
   4  19 3000.1436    3.9740  1.0113  4.6605  0.0000     -0.567671  0.0735   0.1735   0.1140 1000.0000   0.0000      0.998718   433.6578       18.6234       30.5344       12.8459       5.09689      -2.18430       23.6477       25.2233       19.2057       11.9017       6.01899       3.13866
   4  20 3136.0620    3.9165  0.9240 12.2528  0.0000       1.75886  0.0633   0.1804   0.1164    0.6710   0.0000      0.992552   409.1198       12.7667      -6.32139       34.3662       4.53348      -4.51317       17.1700       17.7208       15.5941       11.0827       6.33398       3.64729
   4  21 3271.9252    3.6197  1.3535 12.2103  0.0000      0.409184  0.0832   0.1523   0.1614    0.6889   0.0000       1.06172   440.2473      -14.3260      -21.0710       22.6802       7.81827       1.43745       22.9765       24.4740       20.8974       13.4710       7.00833       4.43864
   4  22 3408.4075    3.2650  2.0949 11.9352  0.0000       1.40531  0.1051   0.1132   0.2032    0.4464   0.0000      0.587222   433.7904       21.4999      -8.28991       21.7411       2.77285      0.888029       27.0326       29.0215       23.0901       17.0706       10.3653       4.77785
   4  24 3681.7072    2.2038  4.6002 10.8565  0.0000      0.356854  0.1721   0.0531   0.3211    0.2521   0.0000      0.224971   385.5688       16.5076      -23.3905     -0.276800       17.7598      -2.21801       48.5349       53.0493       41.1574       26.7896       15.3284       7.30126
   4  26 3956.5660    1.6640  7.5607 10.4354  0.0000      0.229240  0.2285   0.0346   0.4914    0.1701   0.0000      0.139833   394.7956       29.4259      -39.6588       36.8723      -10.9346       10.2335       57.1573       59.9320       51.1043       36.4075       21.4894       10.9493
   4  27 4094.6185    1.3226  9.2868 10.3902  0.0000      0.334062  0.3022   0.0294   0.6057    0.1319   0.0000      0.146658   513.9389       198.002       59.2768       54.6117       9.21128       5.96357       74.3867       79.2795       65.4976       45.3520       27.3656       12.8610
   5  10 1823.3980    0.3672  0.3180 10.0090  0.0000       11.5254  0.0399   0.0262   0.0710    0.0888   0.0000       5.61354   420.1949      -3.81621       9.48109      -1.20035       3.46908       1.92144       11.8547       12.1821       11.7536       7.77083       4.79939       2.97806
   5  11 1960.6004    0.5267  0.4217  9.8540  0.0000       7.50359  0.0365   0.0318   0.0783    0.1200   0.0000       2.94034   443.2757       1.91546       7.38718      -2.14302      -5.22354      -1.07808       8.55247       10.7880       8.86639       7.90950       4.27826       2.88501
   5  12 2098.5686    0.7653  0.4471  9.9726  0.0000       10.2182  0.0394   0.0416   0.0679    0.1699   0.0000       2.20068   438.8573      -3.58158       5.66242       2.36922       3.14939       4.72754       10.7014       10.2947       10.6238       7.87495       5.27734       3.82068
   5  13 2235.5121    1.0097  0.6746 10.2633  0.0000       5.05160  0.0721   0.0506   0.1074    0.2212   0.0000       1.84288   427.7698       4.32510      -6.04336       6.18609      -10.8070       4.22982       19.0998       14.6273       11.4414       14.2329       10.1509       5.78038
   5  14 2371.1912    1.3613  0.7954 10.5752  0.0000       3.09720  0.0521   0.0593   0.0992    0.3019   0.0000       1.27453   429.3834      -17.0446      -23.7286      -12.8653      -5.21396      -1.43076       11.8515       13.2873       11.0703       9.77340       7.00940       4.38956
   5  16 2641.1953    2.1750  0.8673 11.6622  0.0000     -0.182218  0.0602   0.0964   0.1045    0.3442   0.0000       1.64799   442.9903       14.0617      -3.99774       12.1468      -9.95832     -0.833748       15.9120       14.4057       12.6356       11.2713       8.09982       4.63327
   5  17 2777.2993    2.9860  0.9473  0.1778  0.0000    0.00445487  0.0567   0.1115   0.1023 1000.0000   0.0000      0.881393   415.5878       42.3553       11.5438       1.37753      -3.02816      -2.84203       13.5454       14.3071       12.6752       9.94585       6.64451       3.80676
   5  18 2913.8476    3.6014  0.8077 11.4771  0.0017       2.65890  0.0473   0.1628   0.1091    0.9825   0.0000       1.16488   433.8680       36.1332      -6.21879       4.93507       14.7947      -6.21395       11.8535       12.6295       11.4626       8.77505       5.83919       3.56663
   5  19 3050.0712    3.8246  0.8986 12.6358 -0.0046      0.159547  0.0574   0.1626   0.1112    0.5975   0.0000       1.31495   454.7890       42.5853      -28.6676       14.4002      -2.69513      -2.62595       13.7037       14.2982       13.1239       10.3034       7.21435       4.20735
   5  20 3186.3507    4.1660  1.0683  3.7238  0.0000      0.534798  0.0666   0.1866   0.1306 1000.0000   0.0000       1.11540   418.7713       16.0582       17.8746      -5.48261      -6.09215      -3.71960       14.9119       16.1220       13.7493       11.3317       8.38207       4.97133
   5  21 3322.6936    3.6971  1.6401  4.2256  0.0000    -0.0863076  0.0829   0.1190   0.1535 1000.0000   0.0000      0.650750   429.6816       29.5461       33.0190       1.01756       8.60323      -11.8619       18.1325       20.8281       17.9665       13.5072       9.65006       5.52797
   5  22 3459.7524    3.0353  2.4294 11.5721 -0.0000       1.18111  0.1071   0.0909   0.2088    0.5372   0.0000      0.375148   443.8849       35.0792      -39.2893       17.6269       3.12598      -6.58055       22.8624       26.1943       23.5043       18.1034       11.7508       7.06424
   5  23 3597.0937    2.4786  3.5821 10.5864 -0.0004      0.961140  0.1336   0.0595   0.2497    0.5059   0.0000      0.283153   441.5984       69.1427       3.29370      -31.2369       11.2669      -5.21255       26.5400       31.9463       26.9864       21.8743       14.0728       8.41622
   5  24 3734.3739    2.0740  5.4936 10.7288  0.0003      0.398632  0.1706   0.0400   0.3308    0.1805   0.0000      0.165314   400.5489      0.634981       17.6009       20.1177      -23.4647      -7.60293       34.1149       39.1118       35.4644       27.9924       19.1223       11.4064
   5  26 4009.6764    1.5765  9.1582 10.1119  0.0000     0.0528004  0.2482   0.0263   0.4617    0.1295   0.0000      0.105522   353.1699       64.8147       25.0015      -6.30921       8.40896      -6.11696       47.4113       53.8821       48.5224       36.7353       25.8740       15.1689
   6   9 1727.7723    0.2805  0.1928  9.9643  0.0000       22.9865  0.0279   0.0232   0.0456    0.0687   0.0000       10.4603   428.4229      -7.31981       7.69199       3.67758      -1.68517      -1.54214       5.48791       6.75078       6.02390       5.17582       4.39593       3.13696
   6  10 1866.1413    0.4008  0.3203  9.9843  0.0000       13.4780  0.0303   0.0249   0.0610    0.0827   0.0000       4.79199   434.3265       10.1636       27.6612       3.24023      -5.88786      -4.36044       5.74208       7.24620       6.32173       5.00172       4.73127       3.51024
   6  11 2004.1664    0.5818  0.3812 10.0178  0.0000       10.7881  0.0358   0.0314   0.0568    0.1154   0.0000       2.94362   427.4853      -2.89461       20.1935      -12.4315       5.32254      -2.87325       8.34303       10.1422       8.33993       6.92124       4.95649       3.02313
   6  12 2142.6312    0.8649  0.5070  9.9670  0.0000       8.02718  0.0366   0.0416   0.0691    0.1659   0.0000       1.86277   436.6130      0.442225       2.57694      0.802295      -4.20196       1.48769       9.05012       10.7671       9.40217       7.77298       5.15016       2.87738
   6  13 2279.9728    1.0876  0.7841  9.9990  0.0000       3.68149  0.0452   0.0424   0.0886    0.2587   0.0000       1.17215   447.1912       15.3031       30.5192      0.685608      -4.72892       1.63331       9.05541       10.7869       9.89648       8.19159       5.79199       4.03242
   6  14 2415.6542    1.4470  0.9839 10.7697  0.0000       4.50961  0.0591   0.0553   0.1026    0.2905   0.0000       1.25243   449.2932      -12.7310       14.6549     -0.603521      -1.58289      -5.83348       10.3421       12.3053       11.5972       8.52516       7.90264       5.21556
   6  15 2551.1374    1.8844  1.0273 11.1492  0.0000       1.72435  0.0575   0.0681   0.1087    0.3360   0.0000       1.17387   429.3615       22.7681       20.3507       16.8809      -3.49262       1.41885       10.2176       12.2459       11.3163       8.85974       6.88408       4.49712
   6  16 2687.1786    2.3815  0.8901 11.7006  0.0000       1.62383  0.0573   0.0897   0.0933    0.2847   0.0000       1.14308   429.5178       23.2333      -7.66689       14.7607       6.53897      -4.16034       11.2257       12.4565       11.8490       8.83915       7.13952       4.65567
   6  17 2823.9187    3.0899  0.9525 12.0449  0.0000       2.45442  0.0520   0.1195   0.1027    0.3873   0.0000       1.06996   434.9412       42.5259       5.36687       5.93975      -4.96462      -2.64442       11.0197       12.0224       11.0515       8.86793       6.49566       4.27584
   6  18 2960.7915    3.3863  0.8847 12.5481  0.0006       1.17380  0.0495   0.1316   0.0985    0.2891   0.0000       1.14413   431.7346       5.30823       15.3777       5.68547      -2.52656       5.87257       9.73444       11.3680       10.6792       7.99221       6.26104       4.00688
   6  19 3097.4752    4.0228  0.8351 13.0505  0.0000       2.45774  0.0565   0.1608   0.0884    0.2560   0.0000       1.23066   423.4081       2.78279       14.9323     0.0845448       3.83151      -4.24748       10.7889       12.4587       11.3340       8.97446       6.48161       4.14668
   6  20 3234.1632    3.6083  1.4145 12.3227 -0.0007       1.98591  0.0760   0.1208   0.1341    0.4895   0.0000      0.977133   461.5232       14.4097       35.2723       17.8230      -12.5978      -4.91682       13.2067       14.9331       14.1572       12.0433       8.02824       5.67650
   6  21 3371.2442    3.2906  1.9497 12.1149  0.0000       1.43734  0.0896   0.0939   0.1554    0.3382   0.0000      0.634620   446.9409       55.8411       46.1224       12.9412      -5.34960      -3.50257       16.0364       18.6572       17.1835       14.1770       9.91924       7.00167
   6  22 3508.6889    2.8270  3.2903 10.8117  0.0006      0.709199  0.1144   0.0595   0.2126    0.3768   0.0000      0.270277   417.2260       25.5680       13.7285       18.0346      -19.4446       16.4347       21.5027       24.7537       22.7734       18.4983       12.9654       8.53294
   6  24 3784.2425    2.0099  5.7115 10.4679  0.0000      0.438298  0.1559   0.0349   0.3096    0.1818   0.0000      0.146479   426.8887       71.6798       28.5938       4.52745      -14.5755       18.0026       26.8137       32.7038       29.0089       24.6267       18.2198       12.0864
   6  25 3922.0357    1.7239  7.8754 10.2800  0.0000     0.0742914  0.2041   0.0264   0.3781    0.1183   0.0000      0.103437   415.3262       81.5982       24.6126       38.2771      -14.4958      -23.0441       33.5610       38.3482       36.4056       30.0841       22.9719       15.2796
   6  27 4199.6200    1.2546 12.5240 10.1205  0.0000     0.0497139  0.3207   0.0189   0.5768    0.0788   0.0000     0.0912123   487.2108       53.7895      -34.5584      -25.5277      -49.2792       12.2686       46.7944       54.9459       51.3183       43.9957       32.6365       22.2121
   7  11 2045.9762    0.6001  0.5102 10.0448  0.0000       10.4544  0.0334   0.0289   0.0818    0.1120   0.0000       2.54147   436.6188      -20.5423       8.56591       10.3742       4.77902       2.21923       6.35600       6.50917       6.74951       6.17220       4.51311       3.28965
   7  12 2184.6401    0.8708  0.7227  9.7929  0.0000       4.08949  0.0444   0.0334   0.0752    0.2215   0.0000       1.26237   438.1802       7.75102       4.99514      -6.22016      -7.15258      -4.65068       7.83995       9.24937       8.80937       8.22834       5.87172       4.04847
   7  13 2322.3486    1.1315  0.8450 10.6618  0.0000       4.49103  0.0474   0.0423   0.0892    0.1998   0.0000       1.26200   425.2780      -5.86981       9.18909       6.61728       3.01126      -2.87948       8.43172       9.70487       9.49068       7.94068       6.58873       4.82552
   7  14 2458.3632    1.5521  0.8639 10.7143 -0.0003       4.18487  0.0464   0.0557   0.0937    0.2784   0.0000       1.14176   438.8376      -2.28922       4.20796       13.5031      -14.4718       5.65020       8.33727       9.28996       9.78348       7.82555       5.92081       4.13298
   7  15 2594.4321    1.9940  0.9929 11.0630  0.0000       3.76622  0.0553   0.0668   0.0925    0.3168   0.0000       1.32695   427.2162       8.45180       11.1688     -0.431393      -4.21646       2.65177       9.16235       11.1714       10.5284       8.66872       6.33802       4.80892
   7  16 2731.1631    2.3577  0.9738 12.2892  0.0000     0.0992653  0.0575   0.0841   0.1026    0.2046   0.0000       1.51542   432.8043       5.77562       5.97549       1.19965     0.0346033       7.39682       9.82174       11.6464       11.2327       9.74857       6.99689       4.82316
   7  17 2868.3861    3.2884  0.8689 12.0671  0.0000      0.136096  0.0431   0.1132   0.0863    0.3133   0.0000      0.919952   433.4728       25.7019       1.65013      -8.63255      -1.80450      -4.14208       7.49857       8.79332       7.93208       7.26545       5.71732       3.88475
   7  18 3005.7457    3.5061  0.9749 12.8108  0.0000      0.394522  0.0500   0.1240   0.1042    0.2356   0.0000       1.03971   442.3832      0.175634       13.0549       8.42125      -2.22747      -2.99681       8.15192       9.69544       9.11526       7.93420       6.12015       4.33050
   7  19 3142.9413    3.7569  1.1006 12.6988  0.0000      0.915620  0.0545   0.1244   0.1106    0.3042   0.0000      0.973986   435.5882       36.4863      -7.95354       11.7628       8.43494       2.70078       8.32084       9.84119       9.10230       8.09305       6.34302       5.06173
   7  20 3280.1744    3.8375  1.2911 12.2395 -0.0008       2.12260  0.0599   0.1171   0.1106    0.3866   0.0000      0.875980   428.5380       19.1102       32.0261       7.70822      -20.8039      -8.80200       9.76374       10.3246       10.8708       9.36239       7.00907       4.86703
   7  21 3417.6222    3.0932  2.2878 12.0203  0.0000      0.735196  0.0865   0.0765   0.1664    0.2235   0.0000      0.515145   440.2351       38.8992      -12.2462       27.1617       1.13009       5.52032       13.3588       15.5430       15.2140       12.6189       10.0589       6.94162
   7  22 3555.5591    2.6835  3.1497 11.3333  0.0000      0.302780  0.1027   0.0563   0.1997    0.2356   0.0000      0.289270   437.9255       16.6591      -7.69722       11.1126       14.3825       4.02115       15.2386       19.1029       16.9961       15.0967       12.0719       8.16194
   7  23 3694.1159    2.2569  4.7777 10.2461 -0.0002      0.565806  0.1293   0.0360   0.2281    0.2322   0.0000      0.140416   430.5961       15.2929       17.1998      -8.02892      -6.05079       1.22487       19.7829       23.6614       22.2748       19.8376       14.9032       10.7068
   7  24 3832.5695    1.9206  5.9805 10.4249  0.0000      0.499046  0.1570   0.0300   0.2899    0.1410   0.0000      0.136630   462.8706       48.6506       14.3648      0.855923       7.43074       19.9369       22.2582       26.7632       26.1032       22.4148       17.0264       12.7319
   7  26 4109.9537    1.3919 11.2136 10.0871  0.0001      0.120905  0.2592   0.0187   0.4740    0.0773   0.0000     0.0814848   424.0236       50.7735      -47.4444      -31.9325      -3.24643       11.6954       33.3330       42.5465       39.5442       35.1135       27.1318       18.9866
   7  28 4387.3399    0.9477 15.6173 10.1505  0.0000     -0.308559  0.4454   0.0161   0.8006    0.0618   0.0000      0.106745   400.4339      -21.7317      -15.9597       45.7760       3.09246      -9.90329       50.9502       62.6422       61.0128       51.0410       41.2189       29.6831
   8   6 1372.1174    0.0961  0.0310 10.0793 -0.0514      -5.56057  0.0365   0.0226   0.0236    0.0448   0.0000       172.136   427.2295      -6.75473       11.9372       4.29240       4.52705       1.98193       6.43169       5.57878       5.02478       6.87624       4.96893       2.82907
   8   9 1806.2681    0.3346  0.3617 10.0000  0.0000       12.9437  0.0435   0.0192   0.0623    0.0730   0.0000       4.95907   426.6093      -2.12248     -0.257429      -2.38244      -2.01500      0.680024       9.11249       11.2036       10.1620       7.43897       5.66968       3.95555
   8  10 1946.1257    0.5182  0.4314 10.0325  0.0000       8.20772  0.0320   0.0239   0.0587    0.0971   0.0000       2.51328   430.0290      -2.25602       13.4830      -4.61953       5.73255      -2.94452       5.10391       6.25360       5.93183       5.31026       4.77492       3.69168
   8  11 2086.2148    0.6795  0.6290 10.2332  0.0000       6.41494  0.0396   0.0275   0.0778    0.1159   0.0000       1.92710   430.5442       1.00180       22.3193      -2.33092      -1.07810       4.68200       6.20142       7.15554       8.09593       5.72282       5.66448       3.86882
   8  12 2225.2234    0.9024  0.7223 10.1572  0.0000       3.43240  0.0394   0.0324   0.0740    0.1664   0.0000       1.25534   440.6051       1.67510       7.81830       9.80246       2.27261       2.06132       6.21331       6.75062       6.56696       6.38324       5.26168       3.99063
   8  13 2363.0039    1.1974  0.8000 10.9640  0.0000       4.53000  0.0458   0.0426   0.0846    0.1605   0.0000       1.32909   444.0973       21.8822       10.5153       14.0409       1.09400      -6.25776       7.07906       9.07454       8.47393       7.51625       5.50566       4.77088
   8  14 2499.6807    1.6044  1.0957 10.8815  0.0000       4.98231  0.0535   0.0490   0.1012    0.2424   0.0000       1.17054   437.4732       20.6325       10.9295      -14.1486       4.81248       6.53773       7.43579       9.18684       8.37875       7.54452       5.99411       5.00848
   8  15 2636.2478    2.1318  0.8881 11.7291  0.0000       2.08771  0.0438   0.0709   0.0862    0.2130   0.0000       1.05816   440.2582      -1.29237       13.0977       4.85995      -5.35361      -4.74542       6.75366       8.38133       8.04900       7.61150       5.67698       4.21202
   8  16 2773.9050    2.8488  0.7971 11.8528  0.0000       2.39879  0.0414   0.0946   0.0707    0.2631   0.0000       1.11357   427.7106       7.39557       9.81722       14.0445      -11.3036     -0.374175       6.51187       7.59804       7.32779       6.89429       5.59050       3.74385
   8  17 2911.5852    3.3433  0.9478 12.5567 -0.0003      0.128949  0.0442   0.1114   0.0979    0.2364   0.0000       1.07706   442.4463       15.3809       14.9343       1.64657      -5.24707      -1.71566       6.80734       8.06393       7.83674       7.08777       5.50245       3.91259
   8  18 3049.3974    3.6944  1.2718 12.4054  0.0000       2.04462  0.0597   0.1075   0.1117    0.2961   0.0000      0.853477   429.9282       14.1657       2.64981       14.8425       5.89440       3.59073       8.21605       8.97386       8.99924       7.91231       6.44270       5.41473
   8  19 3186.9259    3.9378  1.1081 13.0460  0.0000       1.77217  0.0542   0.1214   0.1034    0.2457   0.0000       1.05140   437.3946       4.02682       19.6362       1.13962       3.01797       7.26539       8.40775       9.16993       8.26583       7.78291       6.82185       5.40498
   8  20 3324.5778    3.5142  1.6566 11.9629  0.0000      0.922847  0.0657   0.0877   0.1194    0.2914   0.0000      0.658091   437.6449       35.7792       8.79308      -5.41216      -5.01160      -10.3486       9.10838       10.7025       10.3927       9.31307       7.66398       5.62790
   8  21 3462.6557    3.0287  2.3005 11.9563  0.0000      0.357862  0.0868   0.0698   0.1441    0.1948   0.0000      0.437628   428.1278       42.3294       24.0922      -12.9433      -3.15335       5.89562       11.8812       13.7732       13.2710       12.4696       9.70155       7.32414
   8  22 3601.0472    2.5656  3.4635 11.1048  0.0000      0.356230  0.1014   0.0461   0.1757    0.1861   0.0000      0.215389   431.3786       42.2774      -3.49023      -1.87930       7.96574      -1.40606       13.4703       16.0669       15.4207       14.0526       11.6012       8.69602
   8  23 3739.9379    2.1266  5.0935 10.8695  0.0004      0.490381  0.1297   0.0332   0.2402    0.1230   0.0000      0.143348   436.0231       59.1815       17.8447      -1.09244      -6.13649      -11.3724       17.3546       21.3516       20.7148       18.0322       14.8062       11.0475
   8  24 3879.0749    1.8271  6.6105 10.6191  0.0000      0.504062  0.1513   0.0264   0.2979    0.0996   0.0000      0.112763   403.6039       69.3319       56.6963       34.2401      -3.06313      -2.69832       19.8821       24.2722       23.6039       21.3827       17.3327       12.7493
   8  26 4156.9491    1.2881 12.3670 10.1318  0.0000  -0.000823710  0.2737   0.0172   0.5126    0.0708   0.0000     0.0796626   412.9873       76.4816       52.6436       18.3015      -17.3705      -24.8781       31.2065       37.9143       37.2365       33.5866       28.0927       20.7784
   8  28 4435.4594    0.9353 17.9060 10.1065  0.0000     -0.168263  0.4954   0.0132   0.8392    0.0549   0.0000     0.0980323   445.9028       9.10972       38.2579       20.8408       58.0927       11.6117       46.8420       58.3497       58.9974       52.2810       41.5496       31.6169
   9   8 1702.4548    0.2732  0.2735 10.0102  0.0000       7.18224  0.0299   0.0169   0.0508    0.0575   0.0000       6.79021   433.5711      -1.07017       17.0746      -4.90170      -2.88773      -1.76217       4.70889       5.66138       5.97303       4.59095       4.11434       2.90001
   9  10 1984.2788    0.5797  0.4793  9.7131  0.0000       7.73486  0.0313   0.0238   0.0541    0.1143   0.0000       1.98667   442.9437      -2.39251       13.6828     -0.138096       1.46142       4.83380       4.84430       5.78365       5.95243       5.32836       4.26831       3.39868
   9  11 2125.1646    0.6929  0.6735  9.9883  0.0000       5.01044  0.0371   0.0250   0.0715    0.1430   0.0000       1.48087   446.6709      -3.66824       15.6960       8.42574      -10.4547      -5.88606       5.64720       6.74387       6.83657       6.37697       5.20136       4.01828
   9  12 2264.6599    1.0277  0.7572 10.3360  0.0000       5.37324  0.0369   0.0356   0.0781    0.1691   0.0000       1.14112   437.1528     -0.646130       7.25681       10.2572       1.68423       1.26367       5.12817       6.05136       5.91865       6.13023       4.64561       3.64428
   9  13 2402.4854    1.4781  0.7896 10.9320  0.0000       5.21634  0.0368   0.0504   0.0786    0.1758   0.0000       1.07541   432.7905       9.23793       12.5244       2.53318      -4.71296       1.66466       5.40394       6.05895       5.96166       5.87636       4.84855       3.59483
   9  14 2539.7641    1.7451  0.9343 11.5223  0.0000       4.45313  0.0470   0.0541   0.0860    0.1750   0.0000       1.12107   436.7190       7.61061       1.65250       3.58409      -5.48660      -9.35685       6.38035       7.58128       7.92100       7.07518       5.93532       4.34594
   9  15 2677.1616    2.2378  1.0770 12.0262  0.0003       3.36883  0.0521   0.0703   0.0917    0.1984   0.0000       1.09450   432.9344       8.55121     -0.198851       1.22431      -2.41297       9.81496       6.58713       8.14199       7.69301       6.82571       5.82648       5.23751
   9  16 2815.3185    3.0404  0.9052 11.6655  0.0000       1.46045  0.0394   0.0911   0.0776    0.3054   0.0000      0.845742   433.8626       9.65976       23.2381      -4.42857     -0.552195      -5.49529       5.05640       6.25930       6.35157       5.62557       5.05477       3.61106
   9  17 2953.6601    3.7348  0.8450 12.2650  0.0000       2.69812  0.0385   0.1140   0.0717    0.2514   0.0000       1.05486   444.2921       22.3052       25.0231       10.8370       1.58964      -2.66927       5.35914       6.73579       6.54207       6.21156       4.93069       3.84922
   9  18 3091.5713    3.8218  1.0264 12.7253  0.0000     -0.195401  0.0454   0.1123   0.0895    0.2336   0.0000      0.980324   438.4076       31.3598       16.3399       25.6220       9.30579       3.60438       5.77289       7.25481       7.26479       6.34640       5.54185       4.14070
   9  19 3229.7048    3.5847  1.3658 12.9855  0.0000       1.24093  0.0588   0.0961   0.1147    0.1632   0.0000      0.760410   427.1054       26.2509       12.0692       3.18030       3.84246      -5.23824       7.00166       8.46787       8.59673       7.86435       6.51403       5.03600
   9  20 3367.9554    3.2625  1.9111 12.3768  0.0000       1.55011  0.0756   0.0752   0.1235    0.1624   0.0000      0.597027   432.4533       25.3284       11.8980       2.70591      -1.47388      -10.8049       8.89257       10.8688       9.81154       9.63651       8.12085       6.72260
   9  21 3506.4725    2.8654  2.6825 11.6633 -0.0001     0.0591297  0.0827   0.0541   0.1503    0.1420   0.0000      0.331250   423.7045       11.4174       19.2867       31.7958      -7.06879      -13.8579       9.75802       12.3359       11.9355       10.8260       9.12544       7.21851
   9  22 3645.6516    2.3656  4.0629 11.2243  0.0000      0.631407  0.1071   0.0402   0.1910    0.1184   0.0000      0.166503   415.9453       20.2451       5.03266       32.6156      -5.32150       1.90944       13.0828       15.4530       15.5854       14.0781       12.0882       9.55248
   9  24 3923.7104    1.6890  7.6923 10.4306  0.0000      0.229988  0.1616   0.0221   0.3063    0.0874   0.0000     0.0882661   424.8406       71.2832       17.7234       20.0668       9.60784      -12.9833       18.5880       22.3478       22.6423       21.2131       17.4399       13.8831
   9  27 4342.2405    1.0507 16.2655 10.1490  0.0012     -0.179789  0.3967   0.0136   0.6873    0.0557   0.0000     0.0886745   410.6191       71.2075       26.6159      -27.0966      -45.5383      -6.55280       35.5920       45.2394       43.7000       41.4611       34.5974       27.8938
  10   9 1880.0037    0.4412  0.3040  9.9544  0.0000       7.82469  0.0256   0.0212   0.0432    0.0713   0.0000       3.21387   437.6309      -2.83272       4.01086       4.43203       3.58641      -1.47595       2.97580       4.07234       3.44209       3.43006       3.26385       2.84521
  10  10 2021.5580    0.6026  0.4769 10.0483  0.0000       11.1150  0.0288   0.0245   0.0554    0.0927   0.0000       1.92764   435.1984      -3.44326       12.5633       1.80915       5.65310      -5.25168       3.47500       4.67189       4.33580       4.57622       3.57585       2.90333
  10  11 2163.0757    0.7925  0.7910 10.0060  0.0000       6.18578  0.0378   0.0257   0.0781    0.1613   0.0000       1.26498   436.8484      0.747782       13.0048       4.64496       6.62763       1.49054       4.39678       5.47787       5.70984       5.14273       4.70973       3.65139
  10  12 2302.8874    1.1787  0.8130 10.3569  0.0000       3.84236  0.0411   0.0359   0.0695    0.1989   0.0000       1.05763   433.7385       3.58316       15.9165       5.24375      -4.34723      -2.10210       5.95960       7.53761       7.28582       6.90015       5.55826       4.52444
  10  13 2440.8914    1.5114  0.8864 10.8184  0.0000       2.39397  0.0401   0.0452   0.0793    0.2049   0.0000       1.00834   443.7742       5.29459       12.3496       2.21009      -4.61612      -2.09690       4.67990       5.74522       5.30688       5.30825       4.64071       3.67595
  10  14 2578.7624    1.8798  0.7936 11.8571  0.0000       4.26956  0.0410   0.0605   0.0714    0.1358   0.0000       1.14063   447.3666       18.8234       9.77025       12.3437      -10.0378       6.09100       5.37550       6.20791       6.57942       6.21260       5.08841       3.96630
  10  15 2717.1163    2.4799  0.9003 12.0653  0.0000       2.25540  0.0441   0.0727   0.0757    0.1732   0.0000      0.997470   428.3387       8.96574       14.5574       7.36334      -3.63385      0.637212       5.78719       7.59436       7.48684       6.95519       5.67785       4.43956
  10  16 2855.8636    2.9784  0.9655 12.2625  0.0000       2.22913  0.0435   0.0843   0.0750    0.2145   0.0000      0.826130   436.9609       1.53242       12.0181      -2.61461       1.83354       16.7388       5.39295       6.70035       6.86216       5.98498       5.58196       4.24361
  10  17 2994.6407    3.7378  0.9147 12.6880  0.0000       2.56406  0.0442   0.1090   0.0785    0.2134   0.0000      0.904089   436.1695       17.7659       7.30252       11.5788      -2.09523      -2.46863       6.46393       8.19085       7.84381       6.71107       5.72926       4.57649
  10  18 3133.0564    3.7171  1.0314 12.8816  0.0000       1.08452  0.0468   0.1052   0.0827    0.1928   0.0000      0.988851   437.2086       16.9541       11.2694       15.6117      -5.53898      -1.05245       5.15484       6.18803       6.68053       6.41534       5.09477       4.24624
  10  19 3271.5017    3.4524  1.0975 13.2758  0.0000       1.55064  0.0524   0.0989   0.0926    0.1650   0.0000      0.977555   423.6160       27.0321       6.28555       8.48238      -16.3770       6.53556       6.24912       8.25042       7.62731       7.24918       6.10270       5.09529
  10  20 3410.4371    3.0854  1.8213 12.6428 -0.0006       1.13299  0.0676   0.0708   0.1226    0.1280   0.0000      0.561351   449.7766       9.37638       21.5993       7.36315       14.3302       1.14213       7.69792       9.71774       9.74804       8.96297       7.62230       6.24637
  10  21 3549.4116    2.7139  3.0494 11.4826  0.0000      0.941124  0.0843   0.0468   0.1515    0.1206   0.0000      0.264400   442.4447       31.8291      -22.2657      -10.3505       3.62638      -3.39798       9.02346       10.9769       10.9883       10.6357       9.03208       7.44299
  10  22 3688.6525    2.2589  4.2860 11.2907  0.0000      0.435551  0.1048   0.0352   0.1959    0.0929   0.0000      0.175859   419.9071       47.4753       35.4674       34.7402       3.64195       3.23979       11.2750       13.5071       13.7470       12.7752       11.5912       9.08944
  10  24 3968.1550    1.6100  8.4575 10.4097 -0.0000      0.364221  0.1694   0.0194   0.3143    0.0704   0.0000     0.0855827   417.2673       67.3750       9.74884       10.7475       8.49093      -3.48809       17.0095       21.4443       21.0142       20.0701       17.5955       14.1695
  10  27 4388.0213    0.9430 15.3746 10.2093 -0.0009    -0.0638988  0.3801   0.0128   0.6414    0.0489   0.0000     0.0935654   427.9005      -15.2478       35.6182       4.26075      -39.9531       10.9288       30.6384       38.7065       38.9400       37.1467       31.8815       26.0454
  11   7 1627.1105    0.2520  0.1435  9.9576  0.0000       22.2190  0.0144   0.0191   0.0348    0.0471   0.0000       10.8646   436.9450       3.00766       13.0399    -0.0586561     -0.678114       1.67035       2.10658       2.38831       2.52078       2.44713       2.23316       1.51405
  11   8 1772.2399    0.3483  0.2548  9.9529  0.0000       20.2260  0.0201   0.0186   0.0424    0.0548   0.0000       5.51619   436.2176     -0.526083       11.5162     -0.975134      0.748948     -0.139128       2.45651       2.84845       3.24538       2.76436       2.32567       2.49275
  11   9 1915.5344    0.4566  0.3982  9.9074  0.0000       14.7556  0.0243   0.0196   0.0517    0.0735   0.0000       2.82737   438.5768     -0.387464       15.1460       4.21588      0.494117      -3.22838       3.11798       3.47412       3.94910       3.53192       3.18424       2.74458
  11  10 2057.9973    0.6656  0.5025  9.8554  0.0000       6.98842  0.0276   0.0233   0.0498    0.1035   0.0000       1.54578   439.7663      0.682366       11.9560      -2.11623      -2.23007      0.919388       3.18934       3.59612       3.60141       4.06875       3.14171       2.83881
  11  11 2199.9807    0.9189  0.5829 10.3149  0.0000       7.52794  0.0276   0.0320   0.0592    0.1171   0.0000       1.39241   436.1063      -6.53986       10.5415      -1.79248       10.4599      0.815052       3.19043       3.96449       3.95965       3.87160       3.42351       2.90275
  11  12 2340.1089    1.2195  0.8180 10.5800  0.0000       4.16052  0.0361   0.0372   0.0711    0.1819   0.0000       1.07174   437.2727       4.59251       16.5825      -4.69781      0.205560       9.69226       4.12829       5.07377       5.03787       4.74567       4.13272       3.65867
  11  13 2478.6325    1.5936  0.8234 11.2327  0.0000       5.53898  0.0394   0.0465   0.0683    0.1661   0.0000       1.12456   437.9241       16.4161       10.2601      -3.52110       1.02430     -0.671330       4.51580       5.51383       5.63556       5.15779       4.46363       3.90963
  11  14 2617.0148    2.1083  1.0607 11.3553  0.0000       1.66414  0.0412   0.0570   0.0853    0.2532   0.0000      0.834214   444.1130       10.9320       10.1594       3.28101       5.44973       1.08289       4.43130       5.12447       5.65900       5.08725       4.73043       3.82793
  11  15 2756.2434    2.8026  0.8534 11.9792  0.0000       1.93194  0.0347   0.0825   0.0721    0.1850   0.0000      0.867440   436.7016       9.76733       13.3274      -1.79535       5.57014       2.29947       4.08784       5.25822       5.14015       5.03816       4.18571       3.35827
  11  16 2895.5295    3.1602  0.8705 12.6088  0.0000       1.60650  0.0359   0.0907   0.0729    0.1636   0.0000      0.694074   436.7124       14.6210       11.9929      0.738719      -2.21687    -0.0441927       4.04365       4.74231       4.91103       4.53141       4.08301       3.53653
  11  17 3034.5873    3.9157  0.9575 12.9354  0.0000     -0.630520  0.0413   0.1071   0.0722    0.1816   0.0000      0.594290   439.6943       20.0869       8.22748       3.02343      -3.63464      0.201093       4.33270       5.05652       5.59817       5.26276       4.49639       3.75158
  11  18 3173.6897    3.7304  1.1478 12.8687  0.0000      0.890894  0.0485   0.0981   0.0859    0.2042   0.0000      0.673066   431.3712       18.7298       11.6812       4.81817      -3.30066      0.817982       4.96490       6.10513       5.60501       5.63741       5.09605       4.50257
  11  19 3312.5751    3.6093  1.4555 12.7536  0.0000       1.59221  0.0559   0.0843   0.1007    0.1681   0.0000      0.686328   440.8199       28.8086       3.01902       9.28743      -4.97424      -7.12872       5.85808       7.43172       7.50534       7.12733       6.14739       5.12669
  11  20 3451.9108    3.0384  2.2038 11.6164  0.0000      0.962640  0.0652   0.0565   0.1162    0.1542   0.0000      0.365004   433.6732       25.1843       21.5953       4.45248      -13.6593      -11.6929       6.53239       7.96860       8.26608       8.09099       7.01549       5.74005
  11  21 3591.5011    2.5479  3.3248 11.5467  0.0000      0.543109  0.0864   0.0404   0.1532    0.0966   0.0000      0.220835   440.0121       18.3998       17.6596       9.38606       4.83484      -2.04404       8.29221       10.1544       10.7678       10.3019       8.95070       7.47954
  11  22 3731.1287    2.1334  4.7533 11.1400  0.0000      0.560217  0.1073   0.0296   0.1976    0.0792   0.0000      0.143512   432.3978       56.3219       21.9563       21.8075       3.73828       10.4440       10.4730       12.6761       13.1480       12.3326       11.3869       9.31168
  11  23 3871.4760    1.7737  6.7455 10.7427  0.0000      0.409241  0.1394   0.0226   0.2545    0.0729   0.0000      0.105084   449.9291       41.2281       25.4628       11.2458      -2.93577      -5.86850       12.8551       16.3002       16.3707       16.0775       14.1831       11.5670
  11  24 4011.6817    1.5092  8.9649 10.4853  0.0000      0.306195  0.1678   0.0177   0.3291    0.0603   0.0000     0.0837941   411.5723       5.70158       24.2654       2.37002      -21.1141       12.4450       15.4952       19.4662       19.4675       19.3533       16.8308       13.9052
  12   6 1509.6503    0.1426  0.1162 10.0243  0.0000       12.5592  0.0210   0.0132   0.0370    0.0389   0.0000       32.3141   439.3865      -4.81037       15.9000      -4.09848       1.90537      -3.02996       4.18521       5.35232       8.29201       7.95620       6.14065       7.32388
  12   7 1660.2542    0.2256  0.1875  9.9798  0.0000       23.0072  0.0258   0.0149   0.0368    0.0466   0.0000       11.6044   439.1796      -1.06123       14.4360      -2.71079     -0.247038       1.79080       3.66186       4.62937       6.08871       5.41062       4.65088       3.54011
  12   8 1805.8460    0.3716  0.3121  9.8678  0.0000       11.8723  0.0250   0.0177   0.0456    0.0617   0.0000       3.54279   440.1349      -4.32824       7.24168      -1.42183      -2.92360      0.599563       5.12566       3.76698       4.27982       4.69662       3.97811       4.52826
  12   9 1950.0948    0.5257  0.4249  9.9618  0.0000       12.9436  0.0234   0.0203   0.0496    0.0761   0.0000       2.24422   437.5216      -2.06234       15.8241       2.19425      -3.67040       2.46797       2.60914       3.40285       3.27399       3.27446       2.73867       2.44398
  12  10 2093.7247    0.7364  0.5627  9.9508 -0.0001       7.07209  0.0274   0.0242   0.0547    0.1080   0.0000       1.32568   442.1316      -1.80851       9.03428      -2.11020      -4.53677     -0.829767       3.05075       3.97521       4.01555       3.87735       3.49494       2.89608
  12  11 2235.9738    1.0103  0.6972 10.2881  0.0000       6.34473  0.0310   0.0302   0.0576    0.1322   0.0000       1.07231   429.4951      0.167186       7.32885       5.34655      -3.57720       2.42006       3.37238       3.99818       4.39082       4.13387       3.88572       3.00672
  12  12 2376.4308    1.3713  0.9188 10.4339  0.0000       3.13356  0.0368   0.0370   0.0737    0.2274   0.0000      0.910869   438.3240       3.33329       6.15755       4.29580       1.97761       2.58920       3.48584       4.35173       4.55591       4.53491       3.81912       3.29171
  12  13 2515.5979    1.7689  0.9414 10.9295  0.0000       2.89325  0.0384   0.0479   0.0724    0.2517   0.0000      0.882628   441.9954       5.13983       14.8081      -9.20850    -0.0289463     0.0970932       3.86383       5.08226       5.16998       5.21237       4.59254       3.63611
  12  14 2654.7251    2.1761  0.9875 11.8192  0.0000       2.21584  0.0416   0.0583   0.0762    0.1960   0.0000      0.887703   435.0473       16.3119       14.9354      -3.83325      -7.29734       5.68933       4.38989       5.63899       5.88489       5.87039       5.13912       4.20539
  12  15 2794.5917    2.9431  0.8231 12.2282  0.0000       2.31831  0.0349   0.0849   0.0655    0.1978   0.0000      0.925675   442.1197       5.38288       13.8027      0.733576      -3.66010     -0.580828       3.95492       4.83613       4.64219       4.36505       3.90175       3.63225
  12  16 2934.4611    3.3794  0.9721 12.4825  0.0001      0.774609  0.0433   0.0880   0.0693    0.2010   0.0000      0.821344   445.8570       21.6304       8.44958      -6.96960      -4.58291      -5.31601       4.76384       6.71413       6.61754       6.63951       5.52258       4.47369
  12  17 3074.0620    3.9273  0.9142 12.8240  0.0000       2.25281  0.0369   0.1041   0.0659    0.1828   0.0000      0.773544   438.0607       11.3725       3.56627       1.97847      -4.92463     -0.829636       3.83807       4.52972       4.58406       4.55450       3.80719       3.51104
  12  18 3213.3531    3.8276  1.3347 12.7935  0.0000       1.08048  0.0485   0.0883   0.0915    0.1727   0.0000      0.748919   433.3215       10.9048       22.4499      0.146324       1.37607       3.96032       4.44286       5.44455       5.73625       5.30609       4.96013       4.10693
  12  19 3352.8574    3.2961  1.5772 12.6383  0.0000       1.00573  0.0568   0.0717   0.0959    0.1394   0.0000      0.563773   450.5495       14.4067       9.61150       10.7152      -1.75624       2.47765       5.13694       6.17118       6.23408       6.03652       5.55938       4.98359
  12  20 3492.7795    2.8767  2.6451 11.8125  0.0000       1.12893  0.0719   0.0491   0.1259    0.1092   0.0000      0.270880   442.7072       10.5898       9.17834       12.2126      -8.77189       1.77954       6.78202       8.36225       8.95144       8.28354       7.37332       6.40278
  12  21 3632.8954    2.3360  3.9527 11.5620  0.0000      0.592079  0.0955   0.0340   0.1709    0.0705   0.0000      0.183405   450.6596       21.1341       24.0353       13.3004      -11.5513      -5.92139       8.75294       11.3201       11.4236       10.9373       9.82185       8.32638
  12  22 3773.2938    2.0091  5.8320 10.9253 -0.0000      0.834769  0.1191   0.0247   0.2140    0.0676   0.0000      0.113848   462.8860       6.87739      -19.5387      -4.66103      -7.54965       3.42242       10.3063       13.0275       13.0379       12.6587       11.5087       9.95984
  12  23 3913.5670    1.6857  7.3725 10.6267  0.0000      0.481363  0.1410   0.0197   0.2591    0.0644   0.0000     0.0982674   429.0592       18.8780       45.3145      -30.6728       4.11760      -6.20430       11.9883       14.8846       15.2124       15.1328       13.3164       11.4299
  12  25 4194.2719    1.1786 11.7490 10.4230  0.0000   0.000771111  0.2365   0.0144   0.4281    0.0494   0.0000     0.0836711   443.3850       6.11441       14.9466      -23.8926       17.8800      -17.4030       18.3592       23.6243       24.1902       23.6218       21.2111       18.0308
  12  26 4335.5626    1.0025 14.4808 10.3128 -0.0004    -0.0649906  0.3135   0.0122   0.5526    0.0443   0.0000     0.0859415   438.0048       15.5223       72.6655       15.3515       58.0285       1.36935       22.2803       28.3459       29.1262       28.4228       25.3429       21.9374
  13   5 1382.3625    0.1109  0.0892 10.0680  0.0000       14.0126  0.0300   0.0135   0.0334    0.0351   0.0000       69.4081   440.4553       2.49723       10.2932    -0.0177118      0.747642      -1.89489       3.41551       3.58175       3.50070       3.02013       4.47764       3.11311
  13   8 1838.6919    0.4236  0.3745  9.8775  0.0000       10.9439  0.0244   0.0172   0.0489    0.0689   0.0000       2.76482   442.0789       2.91008       9.48598       3.67632       1.92623      -2.34606       2.02207       3.39612       2.84030       3.08190       2.72345       2.35698
  13   9 1983.9123    0.5598  0.4829  9.8493  0.0000       9.32577  0.0253   0.0191   0.0495    0.0865   0.0000       1.75069   433.7555       3.22406       17.4791      -1.24221      -5.99102    -0.0234325       2.67552       3.18183       3.44020       3.12666       3.07327       2.67018
  13  10 2128.6363    0.7963  0.6033 10.0013  0.0000       7.91062  0.0325   0.0243   0.0520    0.1152   0.0000       1.25797   437.8838       2.22479       14.7196     0.0714536      0.992737      0.397470       4.04155       4.60135       4.91210       4.65997       4.30905       3.70468
  13  11 2271.2268    1.0687  0.7452 10.4968  0.0000       4.97006  0.0472   0.0302   0.0668    0.1267   0.0000       1.14986   441.7890       1.98003       17.6121      0.835907       3.42375       6.14017       6.31453       8.66995       8.60789       8.11153       6.53124       4.45731
  13  12 2411.8616    1.3881  0.9273 10.8120  0.0001       3.59362  0.0379   0.0362   0.0686    0.1672   0.0000      0.991793   438.5432       1.44690       11.9381       4.21909       7.50411      -3.54026       3.42809       4.08209       4.20497       4.15905       3.91886       3.63959
  13  13 2551.7355    1.8807  0.9807 11.3115  0.0003       1.19601  0.0400   0.0480   0.0706    0.2075   0.0000      0.920662   438.2535       4.55975       9.52250       1.44269      -2.47430      -4.81941       3.58900       4.29600       4.50634       4.54469       4.03683       3.52863
  13  14 2691.7292    2.5359  0.9654 11.5358  0.0000       1.17602  0.0365   0.0655   0.0705    0.2630   0.0000      0.754369   436.2708       5.03419       11.0203       7.76100      -1.72612      -7.25126       3.46873       4.06553       4.34761       4.14877       3.88210       3.43328
  13  15 2832.3003    3.0346  1.0136 11.9537  0.0000       2.39193  0.0376   0.0783   0.0746    0.2768   0.0000      0.877899   440.3159       10.0423       16.1202       6.34564      -1.10104      -1.46979       3.56448       4.20917       4.39947       4.39118       4.04245       3.47019
  13  16 2972.6771    3.7081  0.7757 12.8100  0.0000      0.168022  0.0300   0.1037   0.0598    0.1684   0.0000      0.899483   438.1172       10.4429       16.2193       3.21676      -4.29873       1.33850       2.94053       3.62011       3.79004       3.71483       3.06264       3.14249
  13  17 3112.5785    3.9370  0.9560 12.8993  0.0000      0.725875  0.0372   0.0981   0.0678    0.1838   0.0000      0.716885   441.4690       11.2581       8.42634       11.2382       1.37820     0.0203566       3.43014       4.18720       4.53907       4.19579       3.92646       3.56550
  13  18 3252.5104    3.5800  1.2696 13.1381  0.0000      0.719778  0.0511   0.0858   0.0874    0.1540   0.0000      0.806277   439.2358       15.5604       11.0788       9.71170       2.36093       4.21111       4.33700       5.92993       5.90769       5.97087       5.11887       4.38032
  13  19 3392.6279    3.1301  2.0429 12.3853  0.0000      0.630493  0.0607   0.0594   0.1148    0.1082   0.0000      0.391741   444.5202       23.8177       12.0750       11.2322      -4.54092      -2.20925       4.78458       6.44226       6.23556       6.72745       5.53496       5.09660
  13  20 3532.8492    2.7292  2.7641 11.8179  0.0000      0.894531  0.0720   0.0441   0.1283    0.0934   0.0000      0.257512   433.9127       19.2972       20.0803       4.28686      -19.3925      -6.92862       6.15993       7.49535       7.59881       7.86537       6.97029       6.09723
  13  21 3673.5033    2.2917  4.0756 11.2605  0.0000      0.580806  0.0892   0.0310   0.1604    0.0770   0.0000      0.158064   433.0395       19.1325       8.30012       6.90650       1.73288       3.10844       7.48756       9.51344       9.56743       9.50270       8.58846       7.56282
  13  23 3955.0257    1.5709  8.3328 10.7080  0.0000      0.439216  0.1531   0.0178   0.2869    0.0540   0.0000     0.0861816   430.0791       5.13731       27.7494      -13.5207      -18.6519      0.573528       11.8199       15.0540       15.2378       15.2806       14.0523       12.4121
  13  24 4096.1805    1.3243 10.3279 10.4500  0.0000      0.292820  0.1837   0.0149   0.3665    0.0526   0.0000     0.0796179   417.6126       16.0840       25.1000      -35.6525       15.2838      -24.5750       13.9238       17.4194       18.4514       17.9501       17.2923       14.4196
  13  27 4518.6586    0.7735 17.5813 10.2644 -0.0029     -0.216754  0.4494   0.0093   0.6875    0.0346   0.0000      0.100989   439.9613       43.0948      -16.3456      -9.07822       24.0425       25.7106       26.3060       33.6815       35.6549       34.8777       31.8396       27.6613
  14   6 1571.5686    0.1861  0.1266 10.0830  0.0000       18.3579  0.0189   0.0138   0.0294    0.0376   0.0000       18.2221   440.0674       1.57476       11.1145       3.33924      -2.62494      -2.41940       1.62812       2.36722       2.53563       2.47178       1.91155       1.80325
  14   7 1723.5482    0.2872  0.2791 10.0347  0.0000       16.3326  0.0199   0.0138   0.0426    0.0483   0.0000       5.69434   435.2027       1.51953       14.5953      -3.20914       1.23702      -2.46005       1.94360       2.44865       2.76114       2.61122       2.26818       2.15984
  14   8 1870.9159    0.4332  0.4279  9.8406  0.0000       15.1918  0.0232   0.0165   0.0474    0.0652   0.0000       2.63182   436.4298      -1.62987       14.6778      0.219450      -3.18475       8.90569       2.25004       2.62535       2.79167       2.63900       2.77126       2.21208
  14   9 2017.1149    0.6239  0.5588 10.0348  0.0000       7.36366  0.0261   0.0197   0.0531    0.0917   0.0000       1.49453   433.7028     -0.543123       17.1832      0.603486      0.570947       4.85114       2.47067       3.01635       3.31621       3.11714       2.94529       2.83823
  14  10 2162.6233    0.8572  0.6491 10.0869  0.0000       6.59691  0.0262   0.0247   0.0560    0.1173   0.0000       1.08921   436.0530      -3.09754       11.2257       3.71268      -2.12054      0.422533       2.44934       3.10416       3.21452       3.05621       2.91019       2.61581
  14  11 2305.8842    1.1229  0.8433 10.5334  0.0000       5.80192  0.0334   0.0289   0.0638    0.1315   0.0000      0.960011   436.7492       12.4351       19.1923      0.381218      -10.9852       1.49987       2.88158       3.45441       3.67508       3.47251       3.49003       3.11540
  14  12 2446.7921    1.5513  1.0386 10.9083  0.0000       3.06880  0.0413   0.0367   0.0715    0.1765   0.0000      0.882948   440.5300       5.85719       13.1492      0.334389       3.02899       4.47080       3.69639       4.73694       4.97567       4.86497       4.31755       3.77514
  14  13 2587.4231    2.1061  1.0392 11.3408  0.0000       2.44826  0.0357   0.0505   0.0773    0.1935   0.0000      0.819141   438.2282       3.31200       4.74498       5.19675       3.35952      -1.87061       2.99847       3.85624       3.98482       3.81805       3.43550       3.18915
  14  14 2728.2998    2.5461  0.9662 12.1436  0.0000       1.01331  0.0360   0.0636   0.0705    0.1800   0.0000      0.867227   437.1715       13.9520       10.8096       4.24552      0.645231      0.775676       3.11011       3.77486       3.94840       3.98952       3.79962       3.43640
  14  15 2869.3108    3.3212  0.9758 12.4147  0.0000      0.999754  0.0362   0.0854   0.0715    0.2116   0.0000      0.789695   437.6130       17.4303       6.32582       5.95719       1.44730     -0.170683       3.17868       3.65883       3.80300       3.85792       3.66378       3.21906
  14  16 3010.3299    3.7150  0.9537 13.0493  0.0000       1.95376  0.0353   0.0940   0.0715    0.1793   0.0000      0.780105   443.4321       19.3112       4.24501       10.5354       3.83525      -4.01649       3.02071       3.83327       3.92661       4.03148       3.56582       3.28711
  14  17 3150.7252    3.9414  1.0895 12.8357  0.0000       1.74203  0.0385   0.0949   0.0770    0.2234   0.0000      0.862618   432.5025       10.8018       15.5943       7.57696      -6.45746      -4.49300       3.11630       4.09119       4.34935       4.25817       3.84203       3.19306
  14  18 3290.9324    3.6309  1.5558 12.7224  0.0000      0.149998  0.0517   0.0748   0.0866    0.1522   0.0000      0.566771   440.2436       9.89793       13.2784       10.0928       5.05591      0.549300       4.05393       5.06857       5.42518       5.36210       4.97868       4.55213
  14  19 3431.5535    3.0810  2.2023 12.3506  0.0000      0.593140  0.0609   0.0540   0.1129    0.0980   0.0000      0.321327   429.1366       19.5663       27.2655      -8.84567     -0.100486      -6.87548       4.88228       6.11161       6.27197       6.56275       5.89203       5.25887
  14  20 3572.4345    2.5730  2.9846 11.8951  0.0000      0.604705  0.0724   0.0397   0.1384    0.0851   0.0000      0.236463   453.9367       13.8426       9.19820       19.6525       8.88922      -5.11520       5.63966       7.20472       7.52048       7.22098       6.71446       6.22272
  14  21 3713.4160    2.0877  4.3999 11.4992  0.0000      0.544688  0.0950   0.0281   0.1781    0.0623   0.0000      0.157720   426.9874       16.6186       4.21087       9.66557      -14.0952      -11.8478       7.15694       9.06032       9.46397       9.55374       8.64203       7.65633
  14  22 3854.8025    1.8078  6.5735 10.9933  0.0000      0.479660  0.1207   0.0207   0.2330    0.0545   0.0000      0.100783   441.2880       21.3882       14.8703       8.23605       5.05700      -3.37817       9.09098       11.4857       12.2666       11.7750       10.9823       9.89216
  14  23 3995.7589    1.5196  8.9382 10.6529  0.0000      0.363303  0.1583   0.0164   0.2902    0.0517   0.0000     0.0781221   422.7854       57.4845       44.4704       1.32978      -11.9144       15.6679       11.2523       14.3394       15.1986       14.8642       13.9816       12.2101
  14  24 4136.9879    1.2904 11.2508 10.5043  0.0002      0.262466  0.2030   0.0143   0.3714    0.0480   0.0000     0.0754913   471.5486       43.7678       7.32914       1.92561       21.0938      -2.51632       13.6427       17.7775       18.6199       18.4797       17.0088       15.2065
  14  26 4419.9226    0.9025 16.3262 10.3494 -0.0018     0.0864995  0.3635   0.0099   0.5924    0.0360   0.0000     0.0908089   454.3575       38.4998       20.4138       40.5056       27.2265       13.0795       20.3294       26.7269       27.5755       27.8149       25.1424       22.6496
  15   5 1440.0649    0.1352  0.0714 10.0296  0.0000       8.38297  0.0408   0.0232   0.0658    0.0342   0.0000       49.0369   436.2507     0.0679627       13.4365      -1.71782      0.931540      -2.24192       8.33716       8.16701       4.43799       5.48419       9.22443       8.16871
  15   6 1601.0135    0.2342  0.1257  9.9891  0.0000       7.32484  0.0164   0.0157   0.0260    0.0378   0.0000       11.3794   437.5671       1.04686       12.3103      0.204652      -2.48370      -1.54889       1.30575       1.81672       1.96026       2.10841       1.55043       1.58723
  15   7 1753.8124    0.3274  0.2950  9.9432  0.0000       15.1073  0.0175   0.0147   0.0461    0.0504   0.0000       4.50621   440.0426      -1.19027       17.6202      -2.90583   -0.00806188      -2.46704       1.69860       2.30265       2.18843       2.28530       2.00410       1.91759
  15   8 1902.4125    0.4951  0.3310  9.9875  0.0000       12.5273  0.0204   0.0186   0.0344    0.0624   0.0000       2.44416   436.5669     -0.134363       16.3965      0.169126      -2.77388      -1.32964       1.69693       2.37815       2.21858       2.31811       2.25595       1.77471
  15   9 2049.7400    0.6447  0.5427  9.9860  0.0000       8.16574  0.0245   0.0196   0.0477    0.0847   0.0000       1.46889   436.6796      -3.49619       13.6550       1.25656     -0.379489       4.12844       2.19540       2.82750       2.94884       3.04268       2.93216       2.75471
  15  10 2195.8875    0.9046  0.6888 10.3317  0.0000       6.35555  0.0306   0.0244   0.0511    0.1085   0.0000       1.15951   437.9357     -0.694359       15.3846       10.6995      -1.29915      -3.47766       2.61506       3.42223       3.44451       3.52029       3.31678       2.98506
  15  11 2339.5870    1.2527  0.8765 10.5876  0.0000       4.16381  0.0306   0.0311   0.0673    0.1360   0.0000      0.870858   440.6893       8.37739       15.7703       3.77958      -5.51261      -2.71606       2.61207       3.21922       3.34148       3.35363       3.09337       2.93482
  15  12 2481.1655    1.6551  0.8657 11.2036  0.0000       5.70662  0.0326   0.0409   0.0609    0.1381   0.0000      0.911038   438.6856       6.96147       15.4494       1.68384      -4.44386       3.05013       2.73750       3.42009       3.61671       3.59388       3.45814       3.03118
  15  13 2622.4443    2.1303  0.9298 11.6884  0.0000       1.15009  0.0345   0.0510   0.0665    0.1414   0.0000      0.858073   436.0423       5.66521       11.6631       6.89404      -3.12834       1.08376       2.54348       3.19375       3.43321       3.35922       3.17105       2.79621
  15  14 2764.2308    2.7378  0.9464 12.2062  0.0000       2.50121  0.0354   0.0657   0.0623    0.1524   0.0000      0.784601   437.2616       14.9771       15.5168       3.07866       1.09344      -6.87070       2.72609       3.42047       3.54290       3.50565       3.33595       3.06534
  15  15 2905.8662    3.4122  0.8791 12.6176  0.0000       1.15443  0.0316   0.0869   0.0631    0.1864   0.0000      0.828460   439.5516       9.67338       17.2577       4.54807       4.29377      -5.03468       2.62706       3.45158       3.46275       3.56892       3.05321       2.87020
  15  16 3047.2063    3.7447  1.0113 13.2338  0.0000      0.494270  0.0378   0.0931   0.0748    0.1530   0.0000      0.900682   434.1432       12.2385       9.68488      -2.40927       6.08814      0.315905       3.12710       3.77842       3.93947       3.96832       3.81824       3.40437
  15  17 3188.1177    3.8528  1.2780 13.2180  0.0000      0.937828  0.0474   0.0895   0.0846    0.1691   0.0000      0.769083   437.7518       6.49322       12.8393       2.34482     -0.363721       3.04003       3.46418       4.30254       4.54186       4.51107       4.12901       3.84774
  15  18 3329.0298    3.3336  1.7832 12.6921  0.0000      0.873116  0.0583   0.0672   0.0967    0.1428   0.0000      0.476267   431.9459       14.6625       11.6778       8.70392       12.0254      -8.18940       4.34855       5.40466       5.64335       5.86007       5.28718       4.76814
  15  19 3470.1350    2.9940  2.2342 12.2490  0.0000      0.686981  0.0623   0.0520   0.1080    0.1126   0.0000      0.331182   438.2720       26.0006       14.4070       6.57311      -6.09242      -7.17456       4.52057       5.78224       5.95243       6.18302       5.68967       5.17075
  15  20 3611.6891    2.4747  3.3292 11.7829  0.0000       1.07965  0.0754   0.0359   0.1427    0.0781   0.0000      0.201804   427.7515       10.5186       10.1514       3.76831      -7.62920      -2.41794       5.57071       7.20814       7.48135       7.47971       6.92133       6.32866
  15  21 3753.1431    2.0694  5.2044 11.0612  0.0000      0.631307  0.0983   0.0244   0.1828    0.0658   0.0000      0.118810   446.5868       14.8758       6.88401       2.62441       8.14930      -6.38044       6.88911       8.67610       9.36280       9.51518       8.93706       7.74235
  15  22 3894.8292    1.7044  6.8580 10.7892  0.0000      0.613830  0.1222   0.0185   0.2289    0.0544   0.0000     0.0967297   439.5467       6.59577       29.4020      -1.43600      -1.74840       2.71177       8.49919       10.6452       11.3552       11.2662       10.7779       9.57862
  15  24 4178.0144    1.1941 11.6129 10.4715 -0.0023      0.300485  0.2123   0.0129   0.3836    0.0439   0.0000     0.0785137   441.4452       42.9831       15.2726      -47.9574       23.6971      -1.99829       13.1179       16.5513       17.8336       17.7692       16.8151       15.0153
  15  25 4319.9573    1.0268 15.4182 10.3540 -0.0004     0.0422697  0.3121   0.0105   0.5219    0.0388   0.0000     0.0801032   425.6008       15.1063       26.6537      0.328332      -26.9473       1.63037       17.0895       22.4122       23.7507       23.5669       22.1113       19.7828
  15  26 4462.3758    0.8611 18.0735 10.2845  0.0010      0.189857  0.4145   0.0088   0.6217    0.0326   0.0000     0.0868223   447.1440       16.5737       3.00298      -25.1816       16.9974      -8.70770       20.6840       26.7773       29.2257       28.7125       26.4733       23.8673
  16   5 1467.3172    0.1279  0.0745 10.0325  0.0000       17.3964  0.0223   0.0124   0.0217    0.0330   0.0000       46.6185   437.6150      0.562092       17.5660     -0.289100      -3.84311      -1.32728       2.82283       3.94214       4.39512       3.96020       3.73796       3.01298
  16   6 1629.5285    0.2381  0.1760 10.0314  0.0000       19.1756  0.0157   0.0137   0.0311    0.0382   0.0000       9.83952   437.0901      0.577100       14.0035       1.61477      -1.62863     -0.769686       1.29085       1.60432       1.96800       1.92318       1.79808       1.85560
  16   7 1783.3316    0.3544  0.3424  9.9405  0.0000       18.4883  0.0286   0.0146   0.0422    0.0512   0.0000       3.75231   439.1616       2.59615       15.8014       1.71886      -2.67962       2.64803       2.64246       3.63080       3.73737       4.60282       4.30088       4.06415
  16   8 1933.2453    0.5048  0.3852  9.9108  0.0000       13.3186  0.0218   0.0172   0.0384    0.0651   0.0000       2.16755   434.8300      0.754526       14.1795       3.80275      -5.19217       2.80597       1.70302       2.47185       2.49198       2.65485       2.30576       1.96310
  16   9 2081.6841    0.7190  0.5978 10.0348  0.0000       6.41645  0.0248   0.0204   0.0502    0.0921   0.0000       1.23685   442.6016       3.52612       10.5818      -5.06520       1.34817       1.17472       2.00051       2.44042       2.86258       2.68147       2.47206       2.27366
  16  10 2228.5369    0.9699  0.7085 10.2930  0.0000       7.00056  0.0276   0.0261   0.0546    0.1238   0.0000       1.07850   435.8879       7.95297       13.5533      -4.26079      -2.80900       2.58953       2.17868       2.60354       2.81805       2.86437       2.77360       2.46818
  16  11 2372.7474    1.3189  0.9570 10.7004  0.0000       4.11078  0.0333   0.0303   0.0673    0.1417   0.0000      0.839094   438.8661       6.10539       18.3667       3.18208      0.290948       1.67018       2.47621       3.11575       3.16088       3.24224       2.98698       2.71494
  16  12 2514.9944    1.8452  0.9388 11.3276  0.0000       3.72007  0.0338   0.0422   0.0631    0.1429   0.0000      0.786284   436.3127       8.75948       15.1088       2.47837       1.30944      0.353033       2.44522       3.06630       3.15953       3.45854       3.09538       2.79711
  16  13 2657.1159    2.3141  1.0009 11.9430 -0.0002       4.33485  0.0351   0.0536   0.0671    0.1340   0.0000      0.787430   438.4448       3.17893       14.8937       3.41289       1.83199      0.790953       2.53871       3.49144       3.48509       3.59615       3.33777       3.10426
  16  14 2799.6632    2.8442  0.9055 12.4227  0.0000       2.55425  0.0315   0.0681   0.0620    0.1320   0.0000      0.837013   438.6989       7.24114       13.3514       3.25775       6.25322      -1.77513       2.35999       2.88314       3.04267       3.24642       2.95313       2.67476
  16  15 2941.9172    3.5239  0.8910 12.8067  0.0000       1.09199  0.0317   0.0855   0.0618    0.1438   0.0000      0.780668   437.1155       10.4950       18.4036     -0.588298      -4.15052     -0.542962       2.57637       2.95435       3.00400       3.23421       2.88241       2.73368
  16  16 3083.5884    3.9254  0.9529 13.1408  0.0000       1.82099  0.0329   0.0953   0.0676    0.1565   0.0000      0.762028   442.1366       10.5851       9.91821       2.85155     -0.253615       1.25041       2.40388       2.96115       3.02797       3.22292       2.98827       2.73138
  16  17 3225.1079    3.8132  1.2232 12.8441  0.0068       1.51499  0.0456   0.0847   0.0773    0.1947   0.0000      0.886830   432.5709       18.0285       14.8821      -4.67503      -2.20213       5.44588       3.04481       3.79043       4.35646       4.28616       3.98480       3.48603
  16  18 3366.4506    3.3297  1.6776 12.7821  0.0000      0.278085  0.0533   0.0651   0.0939    0.1341   0.0000      0.523187   444.2403       13.0723       14.7683       9.13228      -9.03993    -0.0609850       3.62740       4.60629       5.13973       5.07849       4.88933       4.24330
  16  19 3508.1900    2.7795  2.7674 11.8023  0.0000      0.626713  0.0667   0.0414   0.1184    0.1108   0.0000      0.228764   435.1864       16.7170       14.0950       19.7411       6.90462       3.34876       4.82084       6.16965       6.58383       6.70362       6.14845       5.78760
  16  20 3649.9856    2.2791  3.8379 11.5855  0.0000      0.249006  0.0845   0.0306   0.1472    0.0741   0.0000      0.175832   441.3774       20.3291       10.6387       24.2059      -3.65600       6.35255       5.52615       7.15213       7.42089       7.72993       7.18962       6.51826
  16  21 3791.8129    1.9832  5.7151 10.9785  0.0000      0.246411  0.1035   0.0223   0.1881    0.0636   0.0000     0.0918293   436.7013       22.0853       18.2252      -11.7895      -2.91428      -1.60965       6.95563       8.68632       9.20946       9.11277       8.73443       8.16307
  16  22 3934.5152    1.6082  7.4872 10.7891  0.0000      0.651980  0.1299   0.0174   0.2427    0.0502   0.0000     0.0823694   450.5988       9.10839       8.25627       13.9432      -7.62431       4.84082       8.49227       10.8866       11.5654       11.6657       11.3356       10.0956
  16  23 4076.3243    1.3703  9.8311 10.5256  0.0000      0.392167  0.1677   0.0141   0.3051    0.0474   0.0000     0.0756699   445.6221       9.57552       22.8065       17.0944      -5.98211      -15.8107       10.4990       13.7062       14.4095       14.7679       14.0039       12.5527
  16  24 4218.9366    1.1652 12.9975 10.4473 -0.0009      0.439694  0.2296   0.0121   0.4190    0.0413   0.0000     0.0751245   419.5471       35.2075       8.70814       5.65411   -0.00406970      -2.07901       13.1090       17.0525       17.9380       18.2273       17.2372       15.5955
  16  25 4360.3183    0.9473 15.0848 10.3740  0.0000      0.107804  0.3173   0.0099   0.5167    0.0368   0.0000     0.0946183   445.3280       10.6940       61.8099       12.2594      -20.2330       6.86264       16.2210       21.5361       22.8197       23.1281       21.5212       19.5868
  17   6 1657.0767    0.2630  0.2041  9.9673  0.0000       16.3589  0.0152   0.0130   0.0301    0.0398   0.0000       7.07401   438.4456      -2.23928       14.8885       2.09673      0.506339      -1.64125       1.40668       1.60713       1.53994       1.59560       1.66828       1.62506
  17   7 1812.0165    0.4015  0.2880  9.9016  0.0000       13.9266  0.0182   0.0155   0.0314    0.0510   0.0000       3.07604   436.0430     0.0742103       15.0330       2.50198      0.476482       2.45385       1.54711       1.90639       2.21846       2.24192       2.26549       1.68378
  17   8 1963.4018    0.5350  0.4635  9.9641  0.0000       10.8987  0.0213   0.0167   0.0442    0.0680   0.0000       1.88981   436.8604      -2.09384       17.3011       6.04815      -2.57886     -0.128589       1.64375       2.10852       2.11180       2.32491       2.00197       2.01387
  17   9 2113.0301    0.7698  0.5714 10.1012  0.0000       5.81497  0.0260   0.0209   0.0431    0.0876   0.0000       1.14859   442.4665      -3.79720       14.8698       4.77165     -0.565520      0.980156       2.26845       3.05537       3.16593       3.02242       2.75783       2.57415
  17  10 2260.4824    1.0951  0.7739 10.1800  0.0000       6.36691  0.0285   0.0262   0.0532    0.1421   0.0000      0.897931   438.2199      0.442265       6.49616     -0.529617      -3.65118       1.40580       2.15914       2.73923       3.01114       3.02919       2.86759       2.69910
  17  11 2405.0881    1.4414  0.9643 10.9428  0.0000       2.16269  0.0345   0.0329   0.0631    0.1400   0.0000      0.846968   435.1495       2.15592       9.58460     -0.785371      -1.50197      -3.98646       2.50089       3.25517       3.38468       3.29458       3.10140       2.88327
  17  12 2548.1704    1.9551  0.9531 11.4498  0.0000       2.64991  0.0341   0.0438   0.0594    0.1478   0.0000      0.822022   442.2228       5.27459       13.6124       4.95257      -4.25087       2.29105       2.37522       3.07498       3.08305       3.17283       2.98626       2.92764
  17  13 2691.1077    2.3305  0.8868 12.1616 -0.0001      0.694480  0.0304   0.0546   0.0620    0.1210   0.0000      0.862437   436.4997       5.12125       15.2965       4.29688      0.736250       1.34077       2.12467       2.66552       2.87708       2.92284       2.80063       2.60797
  17  14 2834.4158    3.1578  0.9701 12.2199  0.0000      0.875851  0.0357   0.0694   0.0575    0.1612   0.0000      0.712301   437.6563       10.2408       13.8424       8.56693     -0.353368      0.565274       2.57362       3.44714       3.46717       3.58184       3.12799       2.90387
  17  15 2977.3389    3.7786  0.8902 12.6607  0.0000       1.29856  0.0313   0.0840   0.0535    0.1516   0.0000      0.691796   440.2929       7.86953       6.92733       11.3227      -1.30348      -3.87203       2.29340       2.99603       3.20380       3.32164       3.07786       2.85061
  17  16 3119.5514    3.8522  0.9642 13.1562  0.0000       1.37482  0.0324   0.0900   0.0631    0.1387   0.0000      0.718649   440.2974       3.82367       11.2153       2.96056      -2.35089     -0.644224       2.33272       2.82369       2.79972       2.92912       2.81533       2.70978
  17  17 3261.6667    3.7221  1.3658 12.8085  0.0000       2.26506  0.0426   0.0754   0.0810    0.1710   0.0000      0.609429   440.3277       11.3475       11.8091       5.08237      0.456515      -2.46184       2.83940       3.50204       3.59432       3.67805       3.67089       3.21515
  17  18 3403.6016    3.1812  2.2137 11.9669  0.0001      0.766744  0.0562   0.0525   0.1008    0.1608   0.0000      0.334069   433.9984       7.76878       14.6557       9.07721      -2.29299       3.99969       3.64226       4.73361       4.70033       5.05344       4.67959       4.47098
  17  19 3545.6982    2.7138  3.1512 11.6503 -0.0050      0.387588  0.0700   0.0381   0.1273    0.1143   0.0000      0.193597   434.6241       22.5364       16.3728       6.10863      -10.9401      -2.71755       4.44238       5.75526       5.85892       6.11658       5.72139       5.49564
  17  20 3688.2173    2.2436  4.2739 11.3647  0.0000      0.586431  0.0866   0.0279   0.1545    0.0761   0.0000      0.137165   445.2023       29.1850       7.73262       9.12479      -13.9902       6.92098       5.55637       7.03196       7.50906       7.51182       7.33094       6.74402
  17  21 3830.4192    1.8787  6.1221 10.8328  0.0000      0.407381  0.1070   0.0198   0.1926    0.0605   0.0000     0.0919578   444.6747       17.9687       4.03304      -6.81974      -4.00717       20.6441       6.81815       8.84278       9.27913       9.47287       8.90690       8.14199
  17  22 3973.1243    1.5671  8.4003 10.6369  0.0000      0.491144  0.1374   0.0154   0.2515    0.0478   0.0000     0.0742135   441.3701       6.60118       11.0643       2.52668      -5.03298      -4.97491       8.30228       10.7815       11.4145       11.6989       10.8921       10.1534
  17  23 4115.7096    1.3256 11.3169 10.5081  0.0000      0.324105  0.1858   0.0129   0.3408    0.0426   0.0000     0.0701824   410.8776       13.6011       24.7539       16.8041      -14.0600      -4.27385       10.4364       13.4875       14.3709       14.6055       13.9381       12.7102
  17  24 4258.1748    1.1109 14.4543 10.4309  0.0000      0.233005  0.2641   0.0105   0.4478    0.0377   0.0000     0.0720313   430.2119       27.2807       24.6478       16.5280      -8.15597       11.3829       13.3130       17.6370       18.4419       19.4386       18.2223       16.4406
  17  25 4401.1649    0.8828 16.1296 10.3682 -0.0014      0.335525  0.3426   0.0089   0.5506    0.0334   0.0000     0.0920229   415.4799       56.7890       37.4189       7.33772      -29.4863      -5.98742       16.0955       20.7997       22.2053       22.7723       21.5422       19.5110
  17  26 4542.2058    0.7541 18.6827 10.2437  0.0018     -0.190433  0.4425   0.0075   0.6387    0.0296   0.0000      0.107108   449.7518       31.7339      -3.62162       3.00378       11.5368       17.6305       18.9810       24.7320       27.0380       27.3467       25.9039       23.7133
  18   6 1683.6829    0.2773  0.2202  9.9655  0.0000       16.5867  0.0171   0.0127   0.0287    0.0406   0.0000       6.19676   439.0588     -0.868923       16.5611    -0.0427661      -3.06206       3.92916       1.32471       2.14518       2.37813       2.30547       2.28450       2.13773
  18   7 1840.0279    0.3841  0.3886  9.9879  0.0000       10.6367  0.0225   0.0136   0.0412    0.0523   0.0000       2.73192   438.5195       1.03333       17.0043      0.493467    -0.0940716      0.872759       1.83678       2.47344       2.48247       2.46840       2.40209       2.18614
  18   8 1992.9183    0.5949  0.4606 10.1050  0.0000       11.0811  0.0196   0.0188   0.0436    0.0697   0.0000       1.70529   437.9325     -0.381062       11.9433      -3.20690      -3.85174       1.48187       1.55182       1.87634       1.94280       2.05653       1.87837       1.86748
  18  10 2291.7905    1.1600  0.7785 10.3702  0.0000       5.66759  0.0265   0.0271   0.0523    0.1355   0.0000      0.841868   440.7739       2.18051       13.5170       5.21482      -4.71064      -6.36777       1.84057       2.36636       2.43073       2.58507       2.61373       2.34427
  18  11 2436.9979    1.4930  1.0910 11.1173  0.0011       3.68398  0.0392   0.0325   0.0675    0.1468   0.0000      0.823188   436.8271    -0.0772280       11.6821      -2.84663      -1.98319      0.793582       2.49875       3.24564       3.38606       3.49375       3.26764       3.08210
  18  12 2580.9253    2.0762  0.9700 11.4076  0.0000       2.81492  0.0326   0.0436   0.0591    0.1517   0.0000      0.771940   439.2120       8.38503       10.4517       2.97707      -4.18897      -2.01006       2.18576       2.67836       2.88475       3.07241       2.99030       2.74214
  18  13 2724.8053    2.5973  0.9802 12.0567  0.0000       1.20786  0.0327   0.0556   0.0622    0.1349   0.0000      0.784687   437.4259       5.01914       11.4270      -3.58344      -4.63341      -2.90174       2.16826       2.52294       2.92050       2.89660       2.82423       2.58973
  18  14 2868.7783    3.2449  0.9124 12.4899  0.0000       1.44141  0.0287   0.0721   0.0595    0.1430   0.0000      0.669157   437.6286       6.59416       9.82408       1.97276       5.28966      -3.77889       2.05368       2.53725       2.64428       2.76373       2.58130       2.40416
  18  15 3012.3274    3.8015  0.9833 12.5742  0.0000       1.88314  0.0326   0.0803   0.0614    0.1600   0.0000      0.825790   435.1381       9.33308       12.7970       3.70754       1.42971       3.76480       2.22280       2.88457       3.12880       3.13658       2.91474       2.66112
  18  16 3154.9697    3.9406  1.1179 13.1751  0.0000      0.101403  0.0381   0.0831   0.0675    0.1402   0.0000      0.797732   439.4188       5.97985       13.3085       4.03264      -2.52246     -0.406359       2.38893       3.00164       3.33762       3.30134       3.07365       2.92995
  18  17 3297.5210    3.6270  1.4260 13.0642  0.0001      0.851440  0.0450   0.0708   0.0786    0.1207   0.0000      0.568324   437.8523       10.0088       11.7752       4.10288      -3.63028       4.62698       2.80183       3.54127       3.80603       3.96207       3.73437       3.46644
  18  18 3440.1329    2.9850  2.2678 12.3841  0.0000      0.390762  0.0594   0.0482   0.1072    0.1038   0.0000      0.333305   437.8261       17.8774       14.1679      -3.54563       8.61786      -1.41303       3.42302       4.33786       4.53605       4.71009       4.46465       4.30288
  18  19 3583.0058    2.6661  3.5512 11.2388  0.0000      0.824283  0.0701   0.0331   0.1267    0.1161   0.0000      0.143537   433.5388       23.5771       17.2299       4.37573      -1.97898       6.30185       4.27037       5.53843       5.88361       6.14884       5.85414       5.40680
  18  20 3725.8116    2.1302  4.7604 11.2577  0.0009      0.531997  0.0899   0.0246   0.1613    0.0677   0.0000      0.122066   431.0552       11.4462       14.1051       8.25699     -0.304104      -11.3406       5.40775       7.07761       7.36656       7.58256       7.21100       6.62697
  18  21 3868.8180    1.7740  6.9434 10.7527 -0.0002      0.559262  0.1136   0.0174   0.2108    0.0538   0.0000     0.0816155   443.5813       7.22020       16.3635       19.5710      -7.83421      -6.50056       6.60880       8.60970       9.04926       9.56365       8.98652       8.37844
  18  22 4011.5752    1.5246  9.3917 10.4710 -0.0000      0.392476  0.1416   0.0138   0.2661    0.0470   0.0000     0.0652699   434.8252       17.2121       20.8895       11.4222      -2.34677      -6.06801       8.05880       10.2384       11.0321       11.5100       10.9766       10.1036
  18  23 4154.3350    1.2473 11.8654 10.5278  0.0000      0.273966  0.1993   0.0116   0.3528    0.0385   0.0000     0.0731781   427.5820       22.2979       12.9634       3.24524      -20.1810       1.76043       10.1915       12.9897       13.8316       14.2934       13.9265       12.9310
  18  24 4297.2603    1.0596 15.0556 10.3706  0.0000      0.135100  0.2805   0.0094   0.4535    0.0365   0.0000     0.0726739   458.0720       26.9434       11.0390       21.9338       32.2742      -5.87618       12.6575       16.6174       17.7346       18.4181       17.4009       16.2230
  18  25 4441.1769    0.8583 17.6848 10.3601 -0.0025      0.387523  0.3701   0.0082   0.5714    0.0306   0.0000     0.0868435   441.0872       28.0337       18.4487       48.3285       4.80706      -2.22080       15.9995       20.6017       22.4380       22.7911       22.1495       20.2009
  19   4 1364.3417    0.1092  0.0456 10.0814  0.0000       17.6468  0.0151   0.0165   0.0245    0.0285   0.0000       95.7161   437.2022     -0.469469       21.2770      -2.24663      -3.47075       1.40285       1.31954       1.34861       2.61111       1.41444       1.86142       1.65021
  19   5 1543.0711    0.1647  0.1364 10.0230  0.0000       27.6224  0.0167   0.0105   0.0277    0.0342   0.0000       19.8968   438.7404      0.516452       19.0154      -2.37019      -3.99668      0.903321       1.31925       1.65686       1.94118       1.94475       1.65287       1.62511
  19   7 1867.3639    0.4190  0.3946  9.9293  0.0000       13.4548  0.0205   0.0139   0.0376    0.0545   0.0000       2.39518   440.2953      -1.44990       13.4733     -0.121931    0.00800160       3.32814       1.44396       1.97027       2.13861       2.24964       1.94263       1.90373
  19   8 2021.8618    0.6245  0.4424 10.0709  0.0000       11.3993  0.0203   0.0184   0.0357    0.0666   0.0000       1.61334   439.1405       1.07414       11.5206      -1.77203      -1.18373    -0.0117267       1.36965       1.84821       1.93100       1.96803       1.97074       1.81146
  19   9 2173.8963    0.8876  0.7431 10.0787  0.0000       6.61610  0.0258   0.0211   0.0529    0.1039   0.0000       1.01122   437.7736      0.680050       7.49102     -0.543607     -0.463760      0.308355       1.82129       2.19650       2.24944       2.35480       2.27827       2.02801
  19  10 2322.4717    1.2066  0.8568 10.3789  0.0000       4.86621  0.0287   0.0263   0.0544    0.1365   0.0000      0.815692   434.4080       2.53734       11.0001     -0.199513       1.25362       1.75808       1.82402       2.36439       2.38786       2.67038       2.46057       2.40310
  19  11 2468.2909    1.6493  0.9848 11.0185  0.0000       2.85041  0.0313   0.0347   0.0604    0.1417   0.0000      0.731751   432.4526       7.29430       14.4587      0.876521      -1.81782      -4.16005       1.98352       2.62037       2.82736       2.97102       2.80642       2.53337
  19  12 2613.2207    2.1313  1.0096 11.5797  0.0000       4.00746  0.0331   0.0453   0.0586    0.1547   0.0000      0.779334   439.2731       5.90106       12.5275       2.29368      -3.80165      -4.58185       2.03906       2.53306       2.93405       3.08763       2.72578       2.64328
  19  13 2758.0202    2.8254  0.9907 12.0652  0.0000       1.07516  0.0306   0.0582   0.0574    0.1460   0.0000      0.682987   441.4487       4.85607       15.0014      -2.40471      -2.09350       2.59254       1.96715       2.45179       2.63831       2.83257       2.68087       2.50068
  19  14 2902.6449    3.5822  0.8373 12.7225  0.0000       1.24203  0.0275   0.0786   0.0523    0.1251   0.0000      0.677057   436.3343       5.88327       14.1137       3.00392     -0.139845     -0.717412       1.85443       2.46267       2.59249       2.52853       2.54891       2.54987
  19  15 3046.6835    3.8124  0.9592 13.0981  0.0000       1.38451  0.0301   0.0818   0.0598    0.1197   0.0000      0.765955   438.6071       12.3757       17.2207       2.46260      -2.24258      0.402075       1.93276       2.43612       2.62494       2.74006       2.59828       2.38946
  19  16 3190.0021    3.7735  1.2966 13.0044  0.0000      0.420945  0.0405   0.0717   0.0728    0.1205   0.0000      0.633723   437.3549       9.14176       11.4680       7.48515      -2.69130      -2.77256       2.50714       3.23863       3.55502       3.56973       3.38726       3.16572
  19  17 3333.1514    3.4567  1.7442 12.5834  0.0018       1.09616  0.0464   0.0570   0.0874    0.1036   0.0000      0.417646   441.0104       10.7792       14.0318      -5.08784      -10.2782      0.336871       2.58914       3.28458       3.55050       3.60402       3.41916       3.36237
  19  18 3476.3820    2.9185  2.6616 11.9771  0.0000       1.23046  0.0610   0.0416   0.1097    0.0967   0.0000      0.252760   437.5492       25.4602       9.54889       10.7007      -1.72760       2.12621       3.54025       4.58383       4.77519       5.11420       5.07746       4.54804
  19  19 3619.7880    2.4480  3.7371 11.3211  0.0001      0.836112  0.0746   0.0297   0.1321    0.0889   0.0000      0.169134   427.8474       21.3967       3.97248     -0.517150      -5.66016       3.96979       4.25915       5.51426       6.01649       6.16865       5.92637       5.62778
  19  20 3763.0369    2.0813  5.6363 10.7404  0.0000      0.445758  0.0939   0.0206   0.1686    0.0698   0.0000     0.0934967   441.2034       17.8678       18.3905       8.13860       4.39485      -8.89512       5.17629       6.61772       7.12290       7.12353       6.99896       6.60907
  19  21 3906.3408    1.7274  7.3365 10.6564  0.0000      0.484607  0.1155   0.0163   0.2086    0.0507   0.0000     0.0733954   439.1542       16.5844       14.7072       9.85275     0.0909039       9.92916       6.18755       8.19138       8.81131       9.04987       8.67608       8.03373
  19  24 4336.1247    1.0031 15.6188 10.3512  0.0001      0.129099  0.2951   0.0086   0.4807    0.0338   0.0000     0.0789124   424.0719       44.2245      -6.96398      -1.85998      -1.99231      -9.24569       12.4617       16.5019       17.6626       18.3500       17.2869       16.4287
  19  25 4479.3084    0.8469 18.6189 10.3032  0.0018     0.0601399  0.3969   0.0076   0.5767    0.0281   0.0000     0.0822010   417.8032       7.41234       28.7425       11.3973       6.91324      -2.00657       15.0503       19.9579       21.6520       22.0705       20.9383       19.7141
  20   5 1566.5550    0.1878  0.1437  9.9987  0.0000       23.2321  0.0193   0.0109   0.0248    0.0328   0.0000       15.0410   438.7545       1.38025       14.8898     -0.444318      -2.18636       2.63273       1.27282       1.90015       1.90180       2.51473       2.75056       1.98473
  20   6 1734.2371    0.3412  0.2349 10.0307  0.0000       20.9663  0.0143   0.0140   0.0278    0.0409   0.0000       4.50526   440.2627      -1.91891       15.2763      0.736585      -4.07817      -1.67329       1.07296       1.43614       1.53971       1.59126       1.53618       1.31641
  20   7 1893.9705    0.5025  0.3876  9.8312  0.0000       11.0807  0.0184   0.0156   0.0355    0.0583   0.0000       1.86808   437.6942      -1.85888       15.0778     -0.703771      -2.90875      0.711834       1.43222       1.90522       1.87055       1.95162       1.91511       1.70234
  20   8 2050.1507    0.6819  0.5321 10.1365  0.0000       8.99640  0.0206   0.0181   0.0430    0.0726   0.0000       1.42346   435.3738       1.44479       11.9584      0.258877      -3.30454      -2.02888       1.33783       1.80734       1.92783       2.08821       1.98743       1.77653
  20   9 2203.2812    0.9559  0.7044 10.3556  0.0000       6.64728  0.0244   0.0225   0.0488    0.0979   0.0000      0.982259   440.3836       3.13743       15.3491       2.26262      -4.58422       2.69715       1.51309       1.97445       2.03972       2.16563       2.13693       2.08970
  20  10 2352.5686    1.2630  1.0040 10.8354  0.0000       6.16326  0.0316   0.0265   0.0643    0.1096   0.0000      0.864800   439.4776       2.21400       10.8598       1.64558      -1.24145     -0.696702       1.85734       2.40507       2.61045       2.61602       2.55912       2.35468
  20  11 2499.0616    1.7800  1.0460 11.3635  0.0000       3.02383  0.0354   0.0362   0.0621    0.1335   0.0000      0.804805   440.0492       1.05181       12.3895       5.00248     -0.150542       2.81717       2.36436       3.17503       3.44740       3.49379       3.53136       3.01415
  20  12 2644.9488    2.2124  1.0215 12.0400  0.0000       3.09100  0.0333   0.0464   0.0628    0.1276   0.0000      0.780126   440.0283       5.19611       14.0951      -5.53382      -1.84109    -0.0388029       1.98554       2.64402       2.70422       2.89977       2.77955       2.61856
  20  13 2790.7920    2.9003  0.8922 12.5128  0.0000       1.29612  0.0281   0.0629   0.0560    0.1169   0.0000      0.751638   441.1206       5.47054       11.0207       2.87709   -0.00991173       2.00213       1.86522       2.43739       2.49048       2.63733       2.51925       2.36635
  20  14 2936.0548    3.3786  1.0076 12.7044  0.0000       1.27282  0.0308   0.0687   0.0592    0.1315   0.0000      0.681986   439.8099       8.92263       14.6228       2.90906      0.345336      -1.57755       1.88301       2.35444       2.58424       2.66437       2.57479       2.27238
  20  15 3080.5583    3.9566  0.9369 13.0739  0.0000       1.09649  0.0308   0.0825   0.0556    0.1280   0.0000      0.739537   440.3961       9.41082       13.6898       2.65145      0.224309      -2.23821       2.05667       2.65476       2.91415       3.01864       2.87640       2.76628
  20  16 3224.5759    3.8779  1.2227 13.0493  0.0000      0.585789  0.0370   0.0752   0.0699    0.1350   0.0000      0.630583   436.0165       11.8328       14.6396       5.65827    -0.0691890      0.524803       2.16630       2.75747       2.78821       2.99134       2.83099       2.71066
  20  17 3368.2518    3.2836  1.9240 12.6100  0.0000       1.42006  0.0514   0.0506   0.0886    0.0848   0.0000      0.376184   439.2508       12.0235       10.6930      0.571272       1.71870      -2.03391       2.81435       3.72592       4.07021       4.09519       4.00435       3.70540
  20  18 3512.1739    2.7615  2.6468 12.1032  0.0000       1.20706  0.0575   0.0385   0.1105    0.0797   0.0000      0.255244   437.4201       3.73338       14.1068       12.2979      -6.34770       4.35569       3.20215       4.21306       4.54317       4.66920       4.52216       4.18002
  20  19 3656.1164    2.3367  4.1003 11.4076  0.0000      0.824430  0.0759   0.0263   0.1400    0.0708   0.0000      0.146970   432.5187       10.9517       7.90850       5.93449      -3.74884     -0.873011       4.04222       5.25111       5.69287       5.92825       5.73602       5.33934
  20  20 3799.9173    1.9554  5.8808 10.9504  0.0001      0.558646  0.0960   0.0191   0.1758    0.0553   0.0000     0.0960897   434.8761       15.5275       12.7247       17.8792      -4.28829       5.30101       5.08830       6.75319       7.12200       7.53112       7.31025       7.05927
  20  21 3943.3471    1.6472  8.1584 10.7183  0.0000      0.276549  0.1231   0.0147   0.2267    0.0433   0.0000     0.0704586   431.1547       16.3451       21.6046       12.2973      -14.2946      -10.9435       6.38916       8.32698       8.98857       9.43867       9.05433       8.51007
  20  22 4087.2299    1.3845 10.9390 10.4709  0.0000      0.161309  0.1660   0.0114   0.2974    0.0398   0.0000     0.0660255   443.5842       9.14511       29.7230       21.4357      -4.33404      -1.30987       7.98254       10.3842       11.1909       11.6718       11.4353       10.4805
  20  24 4375.7426    0.9581 16.0050 10.3934 -0.0014      0.405252  0.2973   0.0081   0.4724    0.0303   0.0000     0.0794515   446.8876       35.7829       32.7209      -5.33627      -22.3677       6.35614       11.7378       15.4425       16.9815       17.3915       16.8829       15.7698
  21   6 1758.2679    0.3542  0.2766  9.9231  0.0000       14.5977  0.0166   0.0129   0.0284    0.0431   0.0000       3.62343   440.8424     -0.135448       15.0627      0.288660      -1.98650       1.61843       1.21074       1.47323       1.63374       1.70037       1.54107       1.56192
  21   7 1919.8764    0.5059  0.4516  9.9430  0.0000       11.1479  0.0212   0.0143   0.0354    0.0582   0.0000       1.81399   436.9191      0.210320       18.8254      0.384711      -3.75736       1.75826       1.43949       1.91554       1.94527       1.98482       1.97355       1.77775
  21   8 2077.8352    0.7210  0.6021 10.0448  0.0000       9.83089  0.0208   0.0177   0.0454    0.0756   0.0000       1.24965   436.6389       4.93084       15.9362     -0.681358      -4.16042       1.43427       1.32790       1.65594       1.75345       1.94282       1.93281       1.82480
  21   9 2232.0080    1.0082  0.7734 10.4979  0.0000       6.34274  0.0263   0.0230   0.0516    0.1010   0.0000      0.973010   440.4465     -0.202297       12.9116     -0.251006      -1.13764      -3.58040       1.58800       2.01903       2.11484       2.25774       2.28449       2.07779
  21  10 2382.0571    1.4051  0.8747 10.7040  0.0000       3.62216  0.0264   0.0293   0.0535    0.1255   0.0000      0.751248   437.2036       5.03980       11.4264      0.688982      -4.64259       1.82389       1.48081       1.95057       2.05497       2.15411       2.19146       1.94726
  21  11 2529.3986    1.8415  1.0192 11.6118  0.0000       2.69634  0.0309   0.0370   0.0623    0.1113   0.0000      0.746947   438.8859       5.08276       14.8556      -3.62718       1.87946       2.57007       1.69433       2.18568       2.34034       2.52897       2.45076       2.28527
  21  12 2676.3087    2.4486  0.9837 11.6757  0.0000       2.32029  0.0307   0.0482   0.0565    0.1577   0.0000      0.636332   436.4098       3.63164       13.6564     -0.430019      0.648183      -5.75938       2.04999       2.74558       2.92696       2.98616       2.76818       2.59278
  21  13 2823.0688    3.0014  0.8831 12.2650  0.0000       1.99649  0.0272   0.0619   0.0503    0.1435   0.0000      0.713286   438.6021       5.39922       14.2049       1.19556      0.550867      -3.16725       1.61144       2.01666       2.22960       2.39589       2.23538       2.08325
  21  14 2969.0266    3.6306  0.8731 12.8140  0.0000      0.832775  0.0265   0.0754   0.0509    0.1171   0.0000      0.657716   439.8200       4.60343       11.0357       4.30586     -0.522414      -1.51927       1.58431       2.00810       2.13363       2.18371       2.08439       2.18950
  21  15 3114.0875    3.9200  1.1431 13.0127  0.0000       1.78501  0.0343   0.0748   0.0655    0.1340   0.0000      0.725619   439.5806       5.22704       8.09040       4.75751      -1.65591    -0.0834683       1.83609       2.33254       2.65693       2.84623       2.79827       2.59803
  21  16 3258.6334    3.7606  1.4895 12.6004  0.0000      0.488814  0.0405   0.0618   0.0710    0.1257   0.0000      0.469235   441.1481       5.77639       8.91949       3.22541       1.48055       2.49368       2.17150       2.84821       3.01804       3.23306       3.08684       2.86973
  21  17 3403.0192    3.2118  2.0895 12.4752  0.0000       1.10767  0.0487   0.0464   0.0903    0.0774   0.0000      0.294322   437.7849       15.7444       14.2756      -3.13498      -5.83261       4.03280       2.50933       3.38773       3.49992       3.75807       3.52727       3.38586
  21  18 3547.5545    2.6975  2.9406 11.9958  0.0000      0.986134  0.0605   0.0337   0.1111    0.0658   0.0000      0.211125   436.5658       20.0807       21.5905      -4.12959      -7.89949       1.47961       3.17059       3.91549       4.24075       4.45128       4.48887       4.25921
  21  19 3691.9777    2.2728  4.3232 11.3248  0.0000      0.844990  0.0751   0.0245   0.1404    0.0638   0.0000      0.130953   445.9239       21.4027       13.0636       9.49023       10.0575       3.91633       3.85017       4.98386       5.32245       5.66807       5.43493       5.39527
  21  20 3836.1871    1.8743  6.5878 10.6987  0.0000      0.363996  0.1000   0.0165   0.1798    0.0526   0.0000     0.0801462   440.8118       8.34480       23.0026       7.74024       12.9946      -5.45589       5.07612       6.61516       7.10733       7.28763       7.19209       6.95338
  21  21 3980.2696    1.5895  8.6559 10.6430  0.0000      0.224545  0.1284   0.0136   0.2338    0.0418   0.0000     0.0662154   443.2593       32.2588       19.6229       14.5141      -6.14833      -2.68290       6.28004       8.12632       8.76959       9.16305       8.78213       8.44844
  21  22 4124.4366    1.3247 11.8686 10.4735  0.0000      0.173498  0.1836   0.0105   0.3187    0.0366   0.0000     0.0648349   442.3097       16.0631       31.4977       6.83781       2.44876       10.0275       8.00788       10.5665       11.4338       11.8963       11.4900       10.9548
  21  23 4268.6004    1.0731 14.0335 10.4880  0.0000      0.117006  0.2427   0.0088   0.4058    0.0316   0.0000     0.0749582   428.2919       23.2611       13.2556     -0.838342       10.8026      -11.9384       9.88040       13.0720       14.1239       14.6757       14.5028       13.4656
  22   5 1611.3245    0.2502  0.1575 10.0731  0.0000       14.9018  0.0260   0.0127   0.0275    0.0318   0.0000       11.2884   438.9529       1.65629       19.8414      0.711480      -3.09062      0.531028       2.40960       3.67244       3.61521       3.92443       2.62996       2.96367
  22   6 1781.5577    0.3665  0.3423  9.9933  0.0000       15.6450  0.0180   0.0122   0.0335    0.0433   0.0000       3.22102   440.9123      0.529089       18.9392       1.90470      -3.30662       1.01019       1.10125       1.43893       1.50044       1.51660       1.49945       1.43713
  22   7 1945.1189    0.5435  0.5216  9.9744  0.0000       9.53946  0.0200   0.0145   0.0422    0.0626   0.0000       1.55689   438.4043       1.44737       16.0830      -1.93590     -0.807083      0.494693       1.22543       1.52447       1.61673       1.77590       1.67811       1.60930
  22   8 2104.8712    0.7606  0.6715 10.1652  0.0000       7.90889  0.0236   0.0178   0.0456    0.0792   0.0000       1.15407   438.1493      -1.66144       13.2024       1.58890      -1.46226       1.37030       1.39586       1.82972       1.89982       2.06418       1.92658       1.99919
  22   9 2260.1719    1.0623  0.8024 10.6071  0.0000       6.54716  0.0248   0.0230   0.0545    0.0969   0.0000      0.905555   439.4565       3.35928       13.3994       3.47680      -2.44642      -3.39243       1.43174       1.80167       1.92654       2.03306       1.90941       1.88630
  22  10 2410.9521    1.4686  0.9706 11.0091  0.0000       3.07398  0.0309   0.0296   0.0563    0.1267   0.0000      0.782672   438.9565      0.676428       16.2471      0.290032      -1.42205      -4.55314       1.63239       2.08583       2.33734       2.40892       2.38695       2.25567
  22  11 2559.2988    1.9440  1.0456 11.4113  0.0000       1.99058  0.0310   0.0369   0.0567    0.1349   0.0000      0.670314   437.4849       3.86718       12.5619      0.678537      -2.83912      -2.33440       1.67496       2.12100       2.44565       2.53188       2.36650       2.26460
  22  12 2707.1717    2.6592  0.9413 12.2894  0.0000       1.54205  0.0295   0.0533   0.0532    0.1176   0.0000      0.700394   437.8852       3.23648       11.3357       2.04158      -4.72167     -0.292974       1.73477       2.36122       2.49261       2.65827       2.36473       2.28364
  22  13 2854.8256    3.3131  0.7955 12.8207  0.0000       1.57325  0.0243   0.0706   0.0488    0.1044   0.0000      0.713491   438.2501       10.8927       12.4128       1.56028      0.881976       3.57672       1.42549       1.78812       1.98595       2.19379       2.04955       1.96465
  22  14 3001.5272    3.7345  0.9892 13.0066  0.0000       1.41037  0.0295   0.0744   0.0555    0.1211   0.0000      0.699322   436.6101       6.58391       12.7240       4.37037       1.98171       2.60049       1.64216       1.97887       2.16283       2.42381       2.31628       2.24862
  22  15 3147.1520    3.7178  1.1928 13.3035  0.0000       1.44939  0.0378   0.0708   0.0656    0.1165   0.0000      0.791569   441.6032       9.93301       14.3605     -0.641681       1.40816      0.133906       1.95836       2.50914       2.70469       2.80339       2.75923       2.56715
  22  16 3292.3896    3.6406  1.6032 12.7596  0.0000      0.585698  0.0415   0.0572   0.0750    0.1030   0.0000      0.504052   438.9108       13.7628       15.4425       2.44219     -0.441624     -0.751030       2.06186       2.65368       2.93297       3.00293       3.02076       2.94092
  22  17 3437.3747    3.0714  2.1375 12.2931  0.0000      0.122159  0.0468   0.0421   0.0910    0.0759   0.0000      0.283374   431.2602       11.8145       17.2612     -0.116527      -4.74796    -0.0258302       2.37452       3.10443       3.29661       3.55849       3.28029       3.29324
  22  18 3582.5148    2.5386  3.3425 11.8217 -0.0003      0.856621  0.0656   0.0292   0.1151    0.0580   0.0000      0.160170   443.5544       18.6366       17.4556       8.39928       5.77918       2.81983       3.21433       4.34096       4.52930       4.79780       4.69951       4.44032
  22  19 3727.3175    2.1083  4.8471 11.2957  0.0000      0.619487  0.0815   0.0211   0.1489    0.0517   0.0000      0.118789   437.7047       10.1062       10.4816       16.5560      -2.21283      -6.79009       3.95010       5.25751       5.64048       6.02015       5.83484       5.55019
  22  20 3872.2757    1.7730  6.9276 10.8248  0.0000      0.381025  0.1032   0.0155   0.1903    0.0463   0.0000     0.0762904   440.1565      -1.22934       9.91344      -4.77445      -6.61561      -3.55433       4.97211       6.42983       7.00936       7.37684       7.13643       6.88470
  22  21 4016.7152    1.5026  9.3680 10.6785  0.0000      0.305876  0.1375   0.0124   0.2494    0.0371   0.0000     0.0661230   447.9072       28.2013       28.0040      -8.20424       2.56115       4.85848       6.30873       8.23703       8.93977       9.37188       9.20969       8.65424
  22  22 4161.5820    1.2603 11.7690 10.5106 -0.0006      0.217087  0.1806   0.0099   0.3164    0.0341   0.0000     0.0689282   437.6690       13.1393       15.0920       5.19347      -13.4579      -3.77477       7.59079       9.95362       10.7262       11.2498       11.3054       10.6660
  23   4 1449.7179    0.1395  0.1394 10.0648  0.0000       54.8105  0.0199   0.0093   0.0320    0.0338   0.0000       30.5192   438.0402     -0.127323       21.1185       1.93194      -2.17939     -0.444495      0.970065       1.49576       1.47641       1.59861       1.77112       1.56614
  23   5 1632.8010    0.2603  0.1934  9.9210  0.0000       11.3949  0.0122   0.0116   0.0261    0.0328   0.0000       6.72034   438.6748      -1.34535       18.9388       1.04008      -1.42303      0.987038      0.728650      0.980462       1.05636       1.12683       1.10195      0.956130
  23   6 1804.2438    0.3972  0.3168 10.0157  0.0000       12.3219  0.0158   0.0129   0.0312    0.0434   0.0000       3.09058   439.6562      -1.06189       19.1279       2.94772     -0.305551      -2.13509       1.06707       1.41773       1.58502       1.60055       1.53501       1.31566
  23   7 1969.7271    0.5732  0.5039 10.0694  0.0000       11.0029  0.0192   0.0151   0.0404    0.0586   0.0000       1.56362   439.6263       3.18131       16.2703      -1.84774      -4.18625       1.47820       1.10155       1.52922       1.62733       1.74973       1.79566       1.73492
  23   8 2131.2014    0.8079  0.6277 10.1517  0.0000       6.40356  0.0216   0.0182   0.0417    0.0810   0.0000       1.08526   438.5634      0.862757       17.0152       2.55997      -2.07216      -2.06641       1.29791       1.57914       1.65532       1.87089       1.73075       1.68172
  23   9 2287.5890    1.1873  0.7754 10.5606  0.0000       4.01334  0.0236   0.0249   0.0473    0.1038   0.0000      0.806747   441.0407       2.92856       14.3226     -0.944033     -0.876891       3.88434       1.32310       1.67329       1.74174       1.86277       1.89421       1.77751
  23  10 2439.3325    1.5103  0.9684 11.3019  0.0000       3.36542  0.0303   0.0299   0.0550    0.1082   0.0000      0.756941   438.7367     -0.300716       15.8548       1.35428      -1.10071    -0.0279407       1.57112       1.92103       2.08183       2.26327       2.20856       2.19731
  23  11 2588.7953    2.0696  1.0396 11.6351  0.0000       3.18521  0.0306   0.0391   0.0574    0.1251   0.0000      0.743272   441.5429       3.28056       15.5539      -2.94725      -1.07486       2.04165       1.52771       2.04899       2.07253       2.30659       2.27796       2.11753
  23  12 2737.6701    2.7141  0.9795 11.8179  0.0000      0.925667  0.0274   0.0506   0.0520    0.1424   0.0000      0.626873   436.3069       1.92020       15.4643       1.07789      0.517309       3.49917       1.44960       1.85297       1.89663       2.18588       2.15426       2.04685
  23  13 2886.2050    3.2846  0.9758 12.7147  0.0000       1.14622  0.0294   0.0631   0.0544    0.1211   0.0000      0.651807   438.5094       5.13732       13.4309       5.54404      0.143863      -2.99141       1.49186       1.90591       2.14074       2.29001       2.13074       2.09095
  23  14 3033.5647    4.0586  0.9980 12.8282  0.0000       1.84273  0.0298   0.0768   0.0531    0.1572   0.0000      0.588733   439.8231       10.1443       17.1818       3.57525      -2.58947      -3.58756       1.57954       2.11220       2.13865       2.26385       2.23518       2.21842
  23  15 3179.9065    3.8657  1.2569 13.0246  0.0000       1.96896  0.0366   0.0691   0.0644    0.1311   0.0000      0.727005   437.1633       10.3089       18.0106       5.68564     -0.610557       1.38216       1.81227       2.37375       2.46540       2.64867       2.69229       2.60263
  23  16 3325.6722    3.5136  1.6299 12.7944  0.0000     0.0822929  0.0411   0.0546   0.0740    0.0893   0.0000      0.442616   434.1286       7.21384       17.6330       9.23691      -5.07376      -5.53755       1.96978       2.54712       2.66823       2.90894       2.87444       2.75775
  23  17 3471.5876    2.8811  2.5272 12.2207  0.0001       1.05008  0.0540   0.0361   0.0953    0.0634   0.0000      0.217640   445.7453       11.6678       14.8033       6.09406       6.73660      -2.70474       2.55601       3.43877       3.61123       3.79803       3.88558       3.69929
  23  18 3617.1679    2.4013  3.7528 11.7692  0.0000      0.990538  0.0679   0.0258   0.1222    0.0487   0.0000      0.154204   435.9125       21.7863       19.5735       1.56551     -0.460807       5.78536       3.24823       4.07049       4.51576       4.80895       4.78151       4.51087
  23  19 3762.7314    2.0217  5.4529 11.1902  0.0000      0.673628  0.0849   0.0189   0.1601    0.0466   0.0000      0.102647   440.8249       18.2616       24.0565       6.97399      -1.50274      -5.49947       3.94386       5.19742       5.59440       5.96483       5.80716       5.72898
  23  20 3907.8591    1.6825  7.1281 10.8850  0.0000      0.447420  0.1050   0.0147   0.2006    0.0413   0.0000     0.0813827   433.6515       27.4992       17.9127      -12.5711      -11.2830      -4.30859       4.74771       6.29012       6.77288       6.96320       6.94862       6.77542
  23  21 4053.0091    1.4422 10.6175 10.6152  0.0000      0.218536  0.1505   0.0111   0.2724    0.0343   0.0000     0.0624135   442.7648       7.66214       12.6049       7.32597      -9.38282       2.07234       6.38516       8.30731       9.08500       9.37176       9.47165       9.00592
  23  22 4198.0555    1.2061 12.9722 10.5534  0.0000      0.203583  0.2028   0.0091   0.3479    0.0308   0.0000     0.0673261   449.5274       33.4126       19.0932       13.3115      -6.13085       10.7529       7.72085       10.1524       11.0849       11.5367       11.3324       10.9959
  23  23 4343.1635    0.9700 14.4471 10.4762  0.0000     0.0626654  0.2625   0.0076   0.4187    0.0282   0.0000     0.0844364   442.5124       23.7378       2.50711      -9.44624       8.10062       22.5433       9.41806       12.4230       13.5483       14.1355       14.0918       13.6036
  24   3 1270.9611    0.0775  0.0875 10.1332  0.0000       15.5943  0.0265   0.0098   0.0345    0.0254   0.0000       123.191   439.4625     0.0601626       20.2190      0.912498      -2.16969       2.96523       1.51787       2.49974       2.44563       2.75175       2.44839       2.26041
  24   6 1826.3289    0.4092  0.3528  9.9971  0.0000       18.7693  0.0165   0.0128   0.0324    0.0430   0.0000       2.73550   441.1041      0.901368       18.5199       1.84728     -0.857657     -0.213849      0.960642       1.15184       1.33865       1.40744       1.32009       1.37166
  24   7 1993.6355    0.5998  0.6267  9.8411  0.0000       7.96769  0.0226   0.0139   0.0414    0.0733   0.0000       1.24858   439.2329       1.19306       17.5762     -0.916619      -1.08800       2.91544       1.18800       1.55446       1.70239       1.89557       1.86127       1.72421
  24   8 2156.9046    0.8616  0.6529 10.2018  0.0000       8.69780  0.0210   0.0192   0.0424    0.0799   0.0000       1.01184   440.9875      0.625387       20.4675      -1.46399      -3.29462      0.109595       1.10764       1.53677       1.53210       1.73814       1.62132       1.61689
  24   9 2314.4258    1.2225  0.8312 10.7018  0.0000       4.91783  0.0241   0.0245   0.0511    0.0978   0.0000      0.810025   440.6009       1.58406       18.7327       1.17404       1.80825      -1.53714       1.21799       1.61874       1.69750       1.80050       1.80368       1.76948
  24  10 2467.1340    1.6837  1.0065 11.1801  0.0000       2.34435  0.0285   0.0316   0.0563    0.1236   0.0000      0.702295   439.6826       3.64510       12.3825       2.84887     -0.258154     -0.107898       1.38069       1.81174       1.93957       2.06583       2.12233       2.03816
  24  11 2617.8365    2.1890  1.0069 11.8924  0.0000       4.13918  0.0303   0.0415   0.0543    0.1073   0.0000      0.745855   440.1116       3.88296       16.9663      0.974297      -4.51895      -2.04282       1.42879       1.80961       1.93422       2.05687       2.07698       1.99111
  24  12 2767.7867    2.8269  0.9870 12.1529  0.0000       1.74329  0.0266   0.0533   0.0534    0.1226   0.0000      0.631412   438.0091       8.92816       13.0590       4.74745      -2.47040       3.96681       1.38642       1.67939       1.86639       2.01742       1.98765       1.93021
  24  13 2917.0852    3.5907  0.8892 12.5512  0.0000       2.33362  0.0262   0.0690   0.0468    0.1320   0.0000      0.711795   436.5444       8.64074       13.1910       1.74261      -2.32130      0.815661       1.36390       1.71532       1.81073       1.85971       1.87260       1.83988
  24  14 3065.1573    3.9342  1.0906 12.9646  0.0000      0.665424  0.0309   0.0706   0.0584    0.1314   0.0000      0.660880   440.2523       3.59430       17.1600       6.55922       1.64071      -2.28090       1.54157       1.97719       2.17935       2.24092       2.23542       2.12509
  24  15 3212.1632    3.8271  1.3200 13.0050  0.0000       1.49359  0.0363   0.0653   0.0652    0.1192   0.0000      0.598307   440.1196       12.0181       18.8022      0.544914      -1.26747      0.680079       1.68160       2.17631       2.31187       2.48340       2.52947       2.45155
  24  16 3358.6061    3.3860  1.9032 12.7179  0.0000      0.276743  0.0452   0.0479   0.0801    0.0737   0.0000      0.385220   439.6395       9.16466       12.2398       7.48028      -3.41989       1.03993       2.11683       2.69070       2.93369       3.10230       3.00307       2.94651
  24  17 3505.0908    2.7534  2.7117 12.1269  0.0003      0.573036  0.0558   0.0328   0.0960    0.0582   0.0000      0.209526   438.5647       14.0380       11.8198      0.917502      -4.33681       3.54149       2.48956       3.29538       3.61681       3.82219       3.73032       3.61532
  24  18 3651.3633    2.2819  4.1000 11.6227  0.0000      0.618226  0.0704   0.0230   0.1267    0.0452   0.0000      0.130742   430.3645       21.7821       15.7713      0.651124      -9.39584       5.47067       3.16904       4.12180       4.54949       4.76253       4.78647       4.59676
  24  19 3797.3360    1.9241  5.9622 11.0839  0.0001      0.599135  0.0884   0.0169   0.1679    0.0427   0.0000     0.0893098   432.3121       16.6805       15.6807       11.0728      -1.01164       1.08922       3.98942       5.22216       5.67561       5.93520       5.87678       5.72197
  24  20 3943.1437    1.6222  8.0234 10.7456 -0.0002      0.491935  0.1126   0.0131   0.2104    0.0385   0.0000     0.0745369   433.4478       16.2394       6.90314       14.0269     -0.138475      -12.4407       4.80752       6.20803       6.86996       7.11056       7.13296       6.89858
  24  22 4233.8663    1.1414 13.9730 10.5309  0.0000     0.0212493  0.2323   0.0082   0.3745    0.0292   0.0000     0.0682593   435.8974       18.2956       14.7982       5.85012      -4.29656       1.49793       8.16226       10.7466       11.9125       12.1828       12.4936       11.7868
  24  23 4380.1083    0.9321 15.4893 10.4719  0.0000      0.192327  0.2809   0.0072   0.4427    0.0266   0.0000     0.0794930   431.3730       2.67018      0.474179      0.271693       8.22375      -8.02846       9.43094       12.4543       13.7545       14.5601       14.3883       13.7888
  25   5 1674.1111    0.2810  0.2165  9.9223  0.0000       14.6340  0.0126   0.0107   0.0250    0.0351   0.0000       5.79832   439.7369      -1.72132       18.1689     0.0395580      -2.25458      0.714676      0.672030      0.902244       1.01662       1.09372       1.09505       1.08623
  25   6 1847.9504    0.4393  0.3940  9.9202  0.0000       10.3789  0.0169   0.0124   0.0326    0.0479   0.0000       2.10826   439.8222      0.318466       17.6833       1.06247      -2.27447      -1.25585      0.928478       1.21609       1.33538       1.39769       1.32127       1.30957
  25   7 2017.0542    0.6400  0.4993 10.1467  0.0000       9.60174  0.0173   0.0159   0.0373    0.0596   0.0000       1.38262   437.4370     -0.301131       17.5429       2.97956      -2.75367      0.234066      0.951437       1.21030       1.35981       1.44198       1.44720       1.36014
  25   8 2181.8645    0.9170  0.7820 10.2966  0.0000       6.79041  0.0242   0.0186   0.0470    0.0886   0.0000      0.914322   438.9412       1.44315       12.8976      -1.26770      -3.35664      -1.12283       1.27084       1.67669       1.86203       1.94886       1.97103       1.80076
  25   9 2340.6643    1.2833  0.8869 10.7630  0.0000       6.39186  0.0258   0.0246   0.0490    0.0973   0.0000      0.776288   439.0297      0.858836       13.2202      -1.30225      0.856001     -0.514490       1.27968       1.69329       1.84138       1.98910       1.87988       1.88386
  25  10 2494.4828    1.7902  0.9601 11.3830  0.0000       3.10815  0.0282   0.0328   0.0504    0.1075   0.0000      0.734848   438.9701       7.07659       18.8831      0.991855      -2.65860      0.286066       1.33410       1.74436       1.88669       1.98383       1.90549       1.89011
  25  11 2646.2970    2.3275  1.0909 11.5518  0.0000       1.80757  0.0294   0.0411   0.0580    0.1616   0.0000      0.660536   440.0560       4.86828       15.3051      -1.06799      0.398663      0.541704       1.38074       1.76396       1.91094       2.10962       2.03097       1.94804
  25  12 2797.4356    2.9575  0.8608 12.5473  0.0000       1.31298  0.0245   0.0577   0.0473    0.0986   0.0000      0.663618   437.6667       5.22205       14.4612       1.95276      -2.88320      -2.46250       1.25911       1.52709       1.62220       1.78662       1.75642       1.73497
  25  13 2947.5456    3.5932  0.8948 12.8595  0.0000       1.67778  0.0257   0.0677   0.0470    0.1070   0.0000      0.615633   440.4831       9.18719       14.6855       1.44869      -3.20139      -1.51110       1.29722       1.68462       1.80517       2.03344       2.05064       1.95939
  25  14 3096.3688    3.9505  1.0922 13.2011  0.0001       1.63918  0.0297   0.0712   0.0612    0.1148   0.0000      0.805605   439.5922       5.21276       9.44305       3.94159      -1.96112      -2.44337       1.37722       1.79349       1.99113       2.09185       2.08743       2.08304
  25  15 3243.9675    3.7736  1.3498 12.9090 -0.0016     0.0194296  0.0352   0.0608   0.0649    0.1104   0.0000      0.587156   444.1981       9.49619       18.4167       1.26809      -3.33753       3.41443       1.63787       2.06286       2.29038       2.45488       2.55950       2.52366
  25  16 3391.2119    3.1370  1.9238 12.8383  0.0000      0.239855  0.0458   0.0448   0.0824    0.0685   0.0000      0.329654   439.6625       11.3420       10.9555       2.01894      -3.53174     -0.451490       1.97977       2.56738       2.82565       3.03242       2.92591       2.89496
  25  17 3538.4363    2.6302  2.9501 12.1733  0.0000      0.896903  0.0585   0.0304   0.1014    0.0520   0.0000      0.198305   438.3216       13.4669       7.58934       3.42504       3.34198      -2.48558       2.49453       3.31292       3.54631       3.83837       3.84403       3.63118
  25  18 3685.1012    2.2276  4.4921 11.4782  0.0000      0.452093  0.0725   0.0208   0.1315    0.0431   0.0000      0.118300   437.9773       14.4626       10.8027       3.12759       4.78940       5.44310       3.10754       4.12535       4.37822       4.84120       4.59734       4.48048
  25  19 3831.9199    1.8563  6.3794 11.0672  0.0000      0.618169  0.0927   0.0157   0.1708    0.0391   0.0000     0.0824758   435.6286       7.16289       22.1250       3.96814      -10.5707      -2.61225       3.89932       5.16105       5.69411       6.02118       5.98731       5.80175
  25  20 3978.1805    1.5625  8.9154 10.7095  0.0000      0.332513  0.1208   0.0120   0.2279    0.0358   0.0000     0.0680555   449.1162       21.4685       11.0404       9.05567      -20.6319      -2.11204       4.91729       6.50642       7.05419       7.55770       7.30701       7.17108
  25  21 4124.0393    1.3009 11.0605 10.5972 -0.0023      0.150949  0.1632   0.0097   0.2903    0.0320   0.0000     0.0678139   433.3699       8.36459       20.1766       2.12616      -9.85236      -4.60528       6.24444       8.13492       8.94979       9.45439       9.24923       8.95295
  25  22 4270.5863    1.0859 14.0833 10.5231  0.0000      0.233001  0.2326   0.0078   0.3768    0.0281   0.0000     0.0743874   425.2722      -3.96962       27.3502       3.75529       4.53388       2.03466       8.02411       10.5455       11.6822       12.0326       12.2624       11.6719
  26   3 1307.4900    0.1074  0.0679 10.0903  0.0000       35.0466  0.0176   0.0106   0.0213    0.0253   0.0000       80.1765   441.0719      -1.98550       18.7829      0.460725      -1.22399     -0.983622      0.885658       1.08036       1.17858       1.33576       1.55817       1.14084
  26   4 1508.7084    0.1772  0.1939  9.9727  0.0000       34.8091  0.0139   0.0087   0.0363    0.0314   0.0000       14.5000   440.2360       1.54993       20.1138       1.03645      -2.63119     0.0542423      0.729880      0.935423       1.13944       1.09263       1.17080       1.01732
  26   5 1694.0777    0.2929  0.2964  9.9370  0.0000       24.1857  0.0165   0.0101   0.0306    0.0367   0.0000       4.67581   439.0270     -0.182321       20.2465      -1.12029      -2.48035     -0.504143      0.837912       1.11722       1.17224       1.38279       1.20599       1.29770
  26   6 1869.0860    0.4809  0.4384  9.9125  0.0000       11.8060  0.0172   0.0127   0.0350    0.0503   0.0000       1.85868   439.1252     -0.595200       18.5694     -0.199120    -0.0269924      0.891305       1.00264       1.19174       1.18887       1.34321       1.43147       1.40266
  26   7 2039.8210    0.6855  0.5910 10.1963  0.0000       8.53382  0.0191   0.0158   0.0405    0.0653   0.0000       1.27751   440.5336     0.0735404       18.6988      0.180188      -2.20816      0.259897      0.971788       1.27494       1.39147       1.47911       1.52663       1.44755
  26   8 2206.1478    0.9837  0.7874 10.3614  0.0000       5.07267  0.0228   0.0195   0.0476    0.0901   0.0000      0.854074   438.1577      -1.15657       18.9144       1.12357     -0.647845       1.05778       1.12754       1.39804       1.46651       1.65480       1.55620       1.62814
  26   9 2366.1789    1.3504  0.8614 11.1919  0.0000       3.86794  0.0252   0.0263   0.0493    0.0888   0.0000      0.772930   441.8170      0.518547       18.0417     -0.360430      -1.92904      -2.07410       1.17043       1.54459       1.75144       1.84670       1.84907       1.78649
  26  10 2521.3686    1.8525  1.0336 11.6121  0.0007       3.74285  0.0285   0.0336   0.0564    0.0997   0.0000      0.718404   439.9079       3.69588       13.4880       3.86604      -2.65816     -0.330023       1.33738       1.64752       1.78344       1.91388       1.82779       1.84691
  26  11 2674.4968    2.3722  1.0979 12.0205  0.0000       2.87401  0.0312   0.0419   0.0571    0.1219   0.0000      0.723571   439.7715       6.84149       14.6036       1.53357      -4.44153      -1.83829       1.35173       1.84854       2.01867       2.17336       2.09020       2.00893
  26  12 2826.6923    3.1946  0.9303 12.3892  0.0000       1.88430  0.0263   0.0580   0.0466    0.1265   0.0000      0.642733   439.5197       2.66922       15.1377       1.40177      -1.24479      0.174832       1.32830       1.75303       1.85731       1.92871       1.86884       1.85946
  26  13 2977.6004    3.7078  1.0374 12.6218  0.0000       1.16408  0.0276   0.0640   0.0514    0.1335   0.0000      0.602088   441.5600       7.21810       15.6133       2.84341      -2.03988       3.11409       1.28711       1.58402       1.75622       1.86362       1.82270       1.73886
  26  14 3127.0801    3.9363  1.0827 13.1904  0.0000       1.06972  0.0290   0.0709   0.0586    0.1096   0.0000      0.721469   438.1625       6.68684       13.9440       6.11439      -1.69435     0.0762267       1.29923       1.67620       1.84201       1.96288       1.92598       1.87899
  26  15 3275.5423    3.7540  1.5117 12.9180  0.0008      0.527344  0.0379   0.0567   0.0686    0.0964   0.0000      0.473143   442.1838       10.4745       14.7116       2.46213     -0.438529      -3.30140       1.61612       2.16510       2.22829       2.45961       2.41598       2.28760
  26  16 3423.5348    3.1005  2.3517 12.4926  0.0000      0.972559  0.0499   0.0391   0.0889    0.0642   0.0000      0.283803   438.2962       6.19915       16.2231       7.76518       1.11066     -0.464694       2.02027       2.65499       2.77678       2.94080       2.98254       2.95278
  26  17 3571.2053    2.5272  3.1452 12.1304  0.0000      0.222996  0.0592   0.0281   0.1068    0.0494   0.0000      0.202882   442.1345       2.82942       10.8450      0.585019    -0.0285382     -0.238176       2.54849       3.21025       3.47362       3.64056       3.66583       3.67281
  26  18 3718.7453    2.1183  4.9733 11.3283  0.0000      0.432772  0.0758   0.0184   0.1372    0.0408   0.0000     0.0967981   439.9107       15.5881       15.5202       7.50358      -2.57246      -7.62313       3.08205       4.07533       4.47512       4.71063       4.56023       4.50974
  26  19 3865.9945    1.7467  6.9695 11.0545  0.0000      0.562848  0.0986   0.0143   0.1843    0.0359   0.0000     0.0796383   435.7335       11.6448       13.8909       3.64997      0.501675       3.85249       4.03335       5.29884       5.76979       6.10712       5.97332       5.91445
  26  20 4012.7101    1.5017  9.1134 10.7694  0.0002      0.288018  0.1261   0.0115   0.2291    0.0340   0.0000     0.0690908   442.1900       18.0838       19.5159       9.58353      -4.81764      -17.5777       4.90761       6.35930       6.91674       7.36104       7.42896       7.30203
  26  21 4159.3390    1.2623 12.0477 10.5986  0.0007      0.246561  0.1792   0.0090   0.3074    0.0305   0.0000     0.0654818   435.3375       10.1449       11.6722       25.4636       9.86918      -15.3412       6.27548       8.20641       9.18642       9.56768       9.62674       9.39083
  26  22 4305.9655    1.0053 14.7365 10.5294  0.0038      0.279416  0.2532   0.0072   0.4013    0.0268   0.0000     0.0819000   438.1696       19.8995       8.50089       2.41306      -8.61346       6.76162       8.12916       10.6761       11.8989       12.5287       12.6695       12.3468
  27   3 1325.2381    0.0745  0.0456 10.1454  0.0000       5.35811  0.0169   0.0094   0.0222    0.0235   0.0000       180.219   435.6551      0.735280       11.6233     -0.685375      -3.21104      -2.67259       1.14250       1.45664       1.41239       1.13716       1.38600       1.53367
  27   5 1713.6372    0.3299  0.2459  9.9388  0.0000       19.6934  0.0122   0.0116   0.0257    0.0360   0.0000       4.27973   441.3108      -1.64058       20.5607       2.48673      -1.52355      0.171282      0.668478      0.900710      0.933236       1.05530      0.986962      0.948306
  27   6 1889.8247    0.4934  0.4481  9.9759  0.0000       12.7939  0.0169   0.0129   0.0344    0.0488   0.0000       1.83106   440.0385      0.746588       18.9892       2.66706      -4.35646       3.55896      0.908363       1.17493       1.30626       1.42728       1.36084       1.30369
  27   7 2062.1794    0.7171  0.6184 10.0264  0.0000       10.6922  0.0191   0.0159   0.0405    0.0681   0.0000       1.16277   440.8919     -0.530863       20.6947      -3.07877      -4.88323      0.315401      0.926275       1.12155       1.33448       1.35692       1.36615       1.30853
  27   8 2229.8399    1.0631  0.7671 10.4437  0.0000       6.11792  0.0225   0.0207   0.0441    0.0938   0.0000      0.817970   439.5030       2.55865       18.7481       1.02434      -3.38538       3.15504       1.13320       1.47249       1.63350       1.74570       1.61930       1.62178
  27   9 2391.0945    1.4719  1.0912 10.8759  0.0000       3.51670  0.0290   0.0253   0.0581    0.1196   0.0000      0.737210   440.4543       3.28831       16.9597      -1.22642     -0.846504      -1.10229       1.23609       1.64888       1.82775       1.84866       1.89462       1.90249
  27  10 2547.6470    1.9803  0.9327 11.7968 -0.0002       2.05145  0.0258   0.0363   0.0497    0.0943   0.0000      0.714408   439.9499     0.0932772       17.5454       1.87141      -2.21624     -0.519834       1.13083       1.47598       1.56669       1.75337       1.76118       1.74714
  27  11 2702.2411    2.6050  1.0204 12.1244  0.0000       3.35600  0.0270   0.0455   0.0530    0.1050   0.0000      0.679401   440.4095       5.48723       16.7731       3.74327      -6.84430      -4.17833       1.19122       1.52383       1.70828       1.76015       1.83089       1.81440
  27  12 2855.4723    3.3456  0.9452 12.4962  0.0000       2.00496  0.0254   0.0604   0.0481    0.1242   0.0000      0.626739   437.6425       2.43852       13.7194       2.83816     -0.660371       1.51083       1.17661       1.55870       1.59815       1.76458       1.73952       1.74015
  27  13 3007.1924    3.7859  1.1002 12.7292  0.0000       1.31529  0.0295   0.0632   0.0542    0.1280   0.0000      0.648606   438.0664       6.95281       14.4378       1.66283      -2.35668       4.22366       1.25999       1.62191       1.80581       1.90275       1.92373       1.87886
  27  14 3157.3783    3.9332  1.1674 13.1311  0.0009      0.929015  0.0308   0.0663   0.0584    0.1167   0.0000      0.632545   441.2102       12.5589       16.3059       2.97207     -0.771066      0.428215       1.32321       1.64370       1.79606       1.91646       1.93479       1.90030
  27  15 3306.6477    3.5189  1.6548 12.9253  0.0000      0.886011  0.0389   0.0513   0.0722    0.0824   0.0000      0.421402   438.1651       10.0048       11.4881       6.20095      -1.26343      -2.55397       1.57157       2.01398       2.21871       2.36437       2.32196       2.23380
  27  16 3455.4391    3.0137  2.3511 12.4730  0.0000      0.757253  0.0481   0.0369   0.0880    0.0628   0.0000      0.262090   442.3626       10.1296       15.0869       3.31526       3.29122     -0.664812       1.96664       2.60555       2.74527       2.95110       2.96883       2.88344
  27  17 3603.8803    2.4454  3.4903 11.8780  0.0004      0.828931  0.0620   0.0251   0.1087    0.0486   0.0000      0.165660   438.9651       12.9870       12.4696       10.9877      -5.64380      -2.61698       2.39068       3.19107       3.44997       3.72929       3.64892       3.52717
  27  18 3751.8097    2.0280  5.4506 11.2933  0.0000      0.382317  0.0802   0.0169   0.1468    0.0379   0.0000     0.0988640   444.4742       4.96786       4.07255       8.13556       6.04544       5.63433       3.19895       4.06696       4.62042       4.82921       4.85674       4.71866
  27  19 3899.7729    1.6810  7.4495 10.9912  0.0000      0.552412  0.1020   0.0132   0.1940    0.0341   0.0000     0.0762872   437.6724       12.9170       28.5930      -13.9914       3.26391     0.0500659       3.95331       5.24494       5.68440       6.16131       6.03552       5.86255
  27  20 4046.9122    1.4407 10.2456 10.7000  0.0000      0.213568  0.1430   0.0104   0.2479    0.0327   0.0000     0.0662725   435.2481       19.1574       2.64971      -5.67163      -5.24285      -1.59775       5.09976       6.81391       7.41901       7.85376       7.91406       7.76925
  27  21 4194.0553    1.1988 13.4546 10.5858 -0.0002      0.195728  0.2069   0.0079   0.3429    0.0281   0.0000     0.0661128   443.6748       11.8970       26.5368      0.647925      -5.52820      -7.67443       6.52090       8.67087       9.55426       10.2173       10.0870       9.84705
  27  22 4342.0591    0.9885 15.6610 10.5161  0.0006      0.423612  0.2615   0.0069   0.4072    0.0249   0.0000     0.0750158   445.3612       5.67868      -4.25687       9.35704       10.1662      -4.08472       7.88619       10.6200       11.6867       12.4338       12.5694       12.0520
  28   3 1342.6344    0.1032  0.0775 10.0802  0.0000       38.3614  0.0151   0.0089   0.0236    0.0254   0.0000       73.1115   441.9811      0.705593       19.5624       1.13412      -3.90921       1.14895      0.850340       1.02442       1.20978       1.05246       1.24313       1.22564
  28   4 1546.0419    0.2033  0.1588  9.9505  0.0000       34.4371  0.0237   0.0099   0.0257    0.0305   0.0000       11.7913   441.1401      0.489110       20.4173     -0.864808      -2.19470      -1.34724       2.08150       2.84842       3.36524       3.46104       2.96343       1.97830
  28   5 1732.7746    0.3333  0.2846  9.9574  0.0000       16.9953  0.0141   0.0108   0.0271    0.0369   0.0000       3.81341   440.4331      -1.67438       20.4986      -2.61986      -2.66642     -0.751385      0.737028      0.973895       1.04128       1.11432       1.17018       1.10833
  28   6 1910.1970    0.5280  0.4666  9.9306  0.0000       10.6756  0.0163   0.0128   0.0341    0.0516   0.0000       1.56340   439.6724      0.723229       20.5288      -2.87909     -0.746136     -0.265812      0.789308      0.951935       1.12839       1.24688       1.19727       1.18001
  28   7 2083.9817    0.7774  0.6195 10.1768  0.0000       7.21389  0.0201   0.0162   0.0385    0.0703   0.0000       1.08860   439.5692       1.80202       16.6892      -1.82294      -2.67295     -0.948782       1.00933       1.26279       1.40320       1.42112       1.40811       1.36859
  28   8 2252.9236    1.1221  0.9157 10.4332  0.0000       5.09739  0.0254   0.0202   0.0473    0.1052   0.0000      0.749415   440.1950       2.12624       20.2059      -1.36771      0.339348      -2.64158       1.12519       1.46594       1.63842       1.61530       1.60863       1.70457
  28   9 2415.4299    1.5067  1.1134 10.7672  0.0000       4.27794  0.0297   0.0250   0.0547    0.1344   0.0000      0.672833   440.3793       1.66666       17.4299      0.252140      -3.38515      0.396181       1.29281       1.70243       1.85534       1.98967       2.00381       1.96989
  28  10 2573.4670    2.0512  0.9831 11.8392  0.0000       2.86294  0.0279   0.0360   0.0493    0.0975   0.0000      0.720163   439.5618       4.48890       16.2558       1.29307     -0.885133      0.945896       1.19207       1.56184       1.70776       1.76492       1.75799       1.81680
  28  11 2729.4272    2.6727  0.9734 12.2955  0.0000       3.04680  0.0262   0.0467   0.0493    0.0998   0.0000      0.846216   438.6386       4.55140       13.9892       2.46680      -1.56345      -3.31757       1.09801       1.42407       1.56786       1.71552       1.65038       1.63822
  28  12 2883.7900    3.4732  0.9370 12.7300  0.0000     -0.134796  0.0250   0.0620   0.0478    0.1101   0.0000      0.647854   439.3178       4.42625       15.7699       2.09531      0.389464       2.75566       1.12634       1.54155       1.68452       1.81794       1.68373       1.68034
  28  13 3036.4124    3.9125  1.0112 13.1914  0.0000       1.67602  0.0266   0.0680   0.0517    0.1019   0.0000      0.548286   440.8670       6.64122       16.2444       2.62579     -0.185482      0.581521       1.16308       1.52545       1.66181       1.82089       1.84385       1.78967
  28  14 3187.3136    4.0217  1.2317 12.8688  0.0000      0.952826  0.0310   0.0635   0.0585    0.1288   0.0000      0.578080   439.8690       5.71358       14.8543       2.10499       1.72479     -0.866058       1.29741       1.79504       1.90890       2.17328       2.12269       2.00830
  28  15 3337.4444    3.4506  1.6653 12.9527  0.0000      0.825395  0.0403   0.0498   0.0706    0.0789   0.0000      0.437840   439.4578       11.4098       16.2297       4.69827     -0.855002      -1.75130       1.54835       1.97893       2.29097       2.41676       2.42204       2.39193
  28  16 3487.0007    2.8854  2.6810 12.2796  0.0000      0.843019  0.0522   0.0333   0.0907    0.0599   0.0000      0.226342   442.3338       8.88136       11.2458       9.03884       5.07061      -2.90575       2.00098       2.62365       2.85214       3.08385       3.11564       3.05566
  28  17 3636.0075    2.3497  4.1847 11.5650  0.0000      0.446905  0.0649   0.0215   0.1217    0.0453   0.0000      0.128275   437.3716       9.95789       18.5116       3.17022       4.41770       5.69589       2.52008       3.22761       3.58641       3.82793       3.82969       3.81151
  28  18 3784.6620    1.9799  5.9006 11.1721  0.0000      0.376065  0.0824   0.0155   0.1508    0.0367   0.0000     0.0832842   438.8240       9.75600       14.4452       5.42018       9.65643       1.28945       3.09674       4.09600       4.50150       4.84314       4.83012       4.82381
  28  19 3933.1102    1.6761  8.3704 10.8861  0.0000      0.453351  0.1092   0.0121   0.2022    0.0324   0.0000     0.0648080   438.1827       19.4935       7.86511       1.75262     -0.375172      -4.12223       4.06712       5.40137       5.89886       6.28170       6.38926       6.27092
  28  20 4080.9238    1.3410 10.3988 10.7461 -0.0004      0.334681  0.1502   0.0097   0.2594    0.0302   0.0000     0.0703244   447.7916       22.4562       18.1523     -0.316336      -19.7867       2.92119       5.07622       6.63547       7.33942       7.82140       7.84862       7.63557
  28  21 4229.0679    1.1339 13.7369 10.5638  0.0000      0.370545  0.2147   0.0074   0.3438    0.0271   0.0000     0.0761250   442.0167       27.7848       13.6377       18.2764       4.02361       1.01093       6.51358       8.66336       9.65174       10.0568       10.2220       9.87632
  29   4 1564.1457    0.1878  0.1965  9.9983  0.0000       22.0192  0.0136   0.0082   0.0291    0.0298   0.0000       12.0220   441.2497     -0.124003       19.7206      0.416471      -1.67670     -0.636380      0.642487      0.939047      0.992719      0.946259       1.04185      0.959734
  29   5 1751.6335    0.3729  0.3517  9.9770  0.0000       16.7525  0.0149   0.0109   0.0315    0.0371   0.0000       3.00215   439.8136     -0.953768       20.4612     -0.806745      -2.15756      -1.55640      0.733742      0.889344      0.977154      0.999315       1.04885       1.04091
  29   6 1930.2787    0.5427  0.4649  9.9913  0.0000       12.9134  0.0160   0.0133   0.0335    0.0500   0.0000       1.60410   440.2542     -0.755383       19.2847       1.30762      0.640459     -0.255440      0.740677       1.00221       1.07376       1.13070       1.16607       1.11469
  29   7 2105.3960    0.7816  0.6989 10.1821  0.0000       8.27350  0.0199   0.0158   0.0431    0.0706   0.0000       1.08658   439.7888       3.54463       21.3402     -0.597100      -3.10839      0.618023      0.855606       1.13784       1.24406       1.39479       1.40174       1.36110
  29   8 2275.4545    1.1486  0.9227 10.5156  0.0000       4.63015  0.0244   0.0200   0.0488    0.0952   0.0000      0.748374   439.6585       2.10569       18.8082       1.82070      -4.82658      -2.18261       1.00728       1.31384       1.43608       1.54515       1.57807       1.55870
  29   9 2439.2357    1.6256  1.0759 11.4077  0.0000       4.51881  0.0288   0.0280   0.0542    0.0957   0.0000      0.727552   440.1330       2.75556       18.5198      -1.33072     -0.498571       1.12430       1.14778       1.47438       1.60093       1.78495       1.75471       1.79573
  29  10 2598.8387    2.1220  1.1299 11.7737  0.0000       3.84802  0.0299   0.0350   0.0550    0.1074   0.0000      0.680742   439.9978       1.49180       16.1811     -0.131337      -1.58586    -0.0818429       1.14405       1.56173       1.66383       1.73570       1.72788       1.68751
  29  11 2756.2843    2.8186  0.9485 12.5015  0.0000       2.37368  0.0260   0.0491   0.0467    0.0955   0.0000      0.703767   440.4850       2.20858       16.8729       4.24344      -3.35170       2.27680       1.12547       1.40548       1.52260       1.59929       1.65968       1.61802
  29  12 2911.7352    3.4366  1.0657 12.7193  0.0000       1.09688  0.0286   0.0575   0.0510    0.1183   0.0000      0.654382   440.9978       5.10381       17.2976       4.21515      0.143863       2.67660       1.19966       1.48158       1.69372       1.78131       1.75918       1.69961
  29  13 3065.1529    3.9773  1.0946 13.0785  0.0000       1.17248  0.0286   0.0662   0.0525    0.1242   0.0000      0.597701   439.2849       6.18007       15.7207       1.95546    -0.0274707       1.32938       1.16156       1.50289       1.66025       1.80861       1.77553       1.75989
  29  14 3216.9681    3.8525  1.2740 13.2294  0.0000       1.46958  0.0338   0.0608   0.0584    0.1001   0.0000      0.592595   439.1485       9.26834       14.4830       3.15321     0.0937229       2.28141       1.29427       1.64438       1.81375       1.85870       1.97626       1.85485
  29  15 3367.8622    3.3466  1.9255 12.7594  0.0000       1.12584  0.0417   0.0433   0.0745    0.0672   0.0000      0.350063   439.2604       6.26054       15.8763       3.56620      -2.56372      -3.47360       1.53343       2.03137       2.26888       2.41344       2.40028       2.37108
  29  16 3518.1948    2.7602  2.7492 12.2355  0.0000      0.838881  0.0517   0.0305   0.0928    0.0552   0.0000      0.217947   439.5860       16.8570       14.4993       3.76501      0.159795       1.47642       1.93921       2.57049       2.80738       3.04884       3.06323       3.03040
  29  17 3668.2078    2.2719  4.3277 11.5793 -0.0001      0.881991  0.0668   0.0209   0.1227    0.0441   0.0000      0.121358   441.0374       13.2899       10.9859       2.60998       6.66406      0.759907       2.49315       3.26441       3.66152       3.91338       3.95159       3.81339
  29  18 3817.2994    1.8649  6.2397 11.2157  0.0000      0.562471  0.0870   0.0148   0.1599    0.0345   0.0000     0.0883855   438.2737       9.71171       14.9642       10.7430      -8.46670       5.77466       3.24777       4.24501       4.67387       5.00008       5.04431       4.96060
  29  19 3966.1736    1.5627  8.8693 10.9172  0.0000      0.344098  0.1170   0.0112   0.2174    0.0298   0.0000     0.0692814   442.3956       18.2947       3.70351      -2.13527       6.18506     -0.966320       4.00751       5.35339       5.92702       6.20954       6.24726       6.12217
  29  20 4114.6858    1.3393 11.6565 10.7051  0.0002      0.338578  0.1649   0.0090   0.2768    0.0290   0.0000     0.0644298   448.4033       10.5232       4.29861       14.8645       12.2245       3.76568       5.22236       7.04560       7.73379       8.25163       8.32982       8.18982
  30   4 1581.9294    0.2252  0.2134  9.9326  0.0000       29.3238  0.0116   0.0089   0.0290    0.0309   0.0000       8.52886   440.3371      0.792264       20.9192      -1.04018      -2.44519      0.838488      0.584950      0.717449      0.735593      0.852700      0.837286      0.884966
  30   5 1770.0913    0.3678  0.3360  9.9885  0.0000       13.7760  0.0150   0.0104   0.0283    0.0374   0.0000       2.93718   440.0761     0.0326455       20.5894      0.419564      -2.89236   -0.00954608      0.718012       1.01019       1.14463       1.23868       1.23484       1.14500
  30   6 1950.0284    0.5599  0.5851 10.0200  0.0000       9.42219  0.0184   0.0122   0.0404    0.0543   0.0000       1.37842   439.4091       1.56991       20.3047      -2.36918      -4.34092      0.893111      0.802803       1.08702       1.18996       1.22664       1.29536       1.26227
  30   7 2126.4707    0.8055  0.7531 10.3269  0.0000       8.33946  0.0221   0.0155   0.0437    0.0711   0.0000       1.03383   442.2718     -0.293851       18.7559     -0.952714     -0.836257     -0.711456      0.922858       1.21667       1.27947       1.44510       1.42446       1.42077
  30   8 2297.5035    1.2048  0.8791 10.7086  0.0000       4.66753  0.0238   0.0212   0.0457    0.0932   0.0000      0.780019   439.1265       2.25250       19.6072       1.04220      -2.62278      0.332478      0.964263       1.29886       1.36800       1.50722       1.47602       1.44946
  30   9 2462.3866    1.6810  1.1448 11.1910  0.0000       3.44125  0.0284   0.0270   0.0570    0.1120   0.0000      0.680074   438.9182       2.18323       19.1160       1.24253      -2.72453     -0.150109       1.06716       1.44632       1.51348       1.73084       1.70847       1.73258
  30  10 2623.5607    2.2274  1.1757 11.9323  0.0000       2.41212  0.0307   0.0354   0.0565    0.1072   0.0000      0.706522   440.9858      0.609983       19.6420     -0.438092      0.524258      -3.97376       1.18664       1.57109       1.65848       1.78529       1.83294       1.80631
  30  11 2782.5611    2.9798  0.9355 12.4439  0.0000       1.27668  0.0245   0.0504   0.0442    0.0993   0.0000      0.665885   441.8202       5.04789       15.3069       3.15435      -4.53459     -0.130242       1.00191       1.23595       1.36831       1.46550       1.44222       1.48256
  30  12 2939.1847    3.4710  1.0613 12.8732  0.0000      0.750166  0.0272   0.0573   0.0523    0.1034   0.0000      0.741354   439.9997       2.50500       15.0356       1.17955      -3.16916       2.41269       1.04018       1.36603       1.42981       1.56774       1.55282       1.55442
  30  13 3093.4498    4.0215  1.1023 13.2185  0.0000   -0.00926621  0.0291   0.0660   0.0528    0.1101   0.0000      0.631707   440.4601       4.30537       14.2643       1.51290      -1.27641      -2.15992       1.12860       1.43247       1.66296       1.73002       1.73270       1.73307
  30  14 3246.0839    3.7217  1.5052 13.0669 -0.0003      0.867936  0.0346   0.0529   0.0652    0.0854   0.0000      0.402091   438.9642       7.17003       12.5276       3.77073     -0.754706      0.964986       1.32724       1.78885       1.89943       2.16654       2.15423       2.08270
  30  15 3397.8686    3.2201  2.1900 12.5288  0.0000      0.522645  0.0419   0.0377   0.0794    0.0588   0.0000      0.255331   437.8887       9.24464       14.0311       6.03741       4.13160       4.28258       1.55736       2.01712       2.22066       2.34043       2.39438       2.36864
  30  16 3549.2035    2.6398  3.2752 11.9748  0.0000       1.17545  0.0549   0.0261   0.1024    0.0487   0.0000      0.168667   444.4393       18.0344       20.4225       4.58615      -1.13896       6.41851       1.95596       2.53734       2.76330       2.90314       3.02754       2.97333
  30  17 3699.5003    2.2084  4.6692 11.4670  0.0000      0.617906  0.0686   0.0189   0.1257    0.0420   0.0000      0.113013   437.9674       7.01826       13.8963       2.93391       2.22698      -2.78322       2.43530       3.23806       3.49926       3.79474       3.84854       3.82884
  30  18 3849.4157    1.8100  6.8524 11.0553  0.0000      0.467750  0.0912   0.0134   0.1661    0.0338   0.0000     0.0781470   439.5503       11.3679       14.3084       5.29143      -4.36263       5.40690       3.17694       4.25948       4.53412       4.99051       5.02807       4.93856
  30  19 3998.7356    1.5407  9.1255 10.8506  0.0000      0.202672  0.1196   0.0106   0.2164    0.0301   0.0000     0.0674390   440.0913       3.69495       21.2340       1.76032      0.634349      -2.90981       3.97616       5.26928       5.74484       6.26458       6.16798       6.14648
  30  20 4147.7934    1.2502 12.0077 10.7474 -0.0000      0.219839  0.1769   0.0083   0.2949    0.0275   0.0000     0.0685747   444.2092       6.57057       5.53359       22.5119       4.91901      -2.03477       5.28708       6.98807       7.72930       8.23887       8.28424       8.17040
  30  21 4296.8065    1.0569 15.0376 10.5266  0.0001      0.278642  0.2394   0.0064   0.3698    0.0249   0.0000     0.0726290   435.7787       14.9443       32.9245       3.34345      -2.19183      -6.31887       6.41800       8.56536       9.39543       10.1350       10.2754       10.0981
  31   4 1599.3663    0.2246  0.2066  9.9747  0.0000       38.3546  0.0116   0.0087   0.0256    0.0314   0.0000       9.25140   441.6095       1.61856       20.4075     -0.307841      -1.59370      0.316382      0.561980      0.713797      0.775178      0.832173      0.859377      0.793614
  31   5 1788.3053    0.4069  0.3363  9.9620  0.0000       15.0947  0.0136   0.0113   0.0263    0.0379   0.0000       2.40965   440.2220     -0.272202       20.8119     -0.494441      -3.87751       1.42528      0.626089      0.833009      0.903447      0.968898      0.961833      0.989431
  31   6 1969.5083    0.5819  0.5696  9.8861  0.0000       9.01510  0.0176   0.0123   0.0361    0.0584   0.0000       1.29437   438.9907       1.23322       20.8043       1.06673      -3.57990    -0.0745070      0.812199       1.04407       1.16675       1.21990       1.24326       1.17170
  31   7 2147.1640    0.8938  0.7397 10.1829 -0.0040       7.45881  0.0207   0.0164   0.0402    0.0812   0.0000      0.878891   440.3685      0.735636       21.1913       1.26613     -0.993966     -0.910451      0.861297       1.03587       1.22865       1.34682       1.35170       1.24911
  31   8 2319.0400    1.2922  1.0555 10.7064  0.0000       5.37083  0.0268   0.0211   0.0516    0.1027   0.0000      0.725109   440.8290       2.36045       19.0575      0.179344      -3.61914      0.516248       1.00194       1.33255       1.47205       1.57058       1.60296       1.59020
  31   9 2485.1126    1.7680  1.0501 11.4137 -0.0003       2.45936  0.0275   0.0287   0.0495    0.1012   0.0000      0.679805   439.3931       3.51751       19.5103      0.270707      -6.02747      -1.77733       1.07753       1.43744       1.53638       1.63116       1.70468       1.64557
  31  10 2647.9694    2.3253  1.0621 12.0283 -0.0000       3.00966  0.0271   0.0376   0.0509    0.1010   0.0000      0.657770   440.9729       4.72358       19.0399       1.75346     -0.366648     -0.497123       1.02043       1.38223       1.44320       1.64684       1.64966       1.67144
  31  11 2808.4850    3.0977  1.0413 12.2967  0.0000       2.25169  0.0253   0.0497   0.0478    0.1248   0.0000      0.587870   440.3354       3.80930       18.9426       1.81996     0.0521589      0.630283      0.978994       1.23079       1.38288       1.47316       1.48737       1.52564
  31  12 2966.2637    3.7395  1.0276 12.8628  0.0000       1.38179  0.0257   0.0599   0.0477    0.1084   0.0000      0.585448   439.4548       3.98875       13.2950       3.56255      -3.96710     -0.221613      0.950081       1.30257       1.41225       1.53202       1.55890       1.53634
  31  13 3121.5483    4.0257  1.1539 13.2194  0.0000       2.45662  0.0298   0.0644   0.0528    0.1124   0.0000      0.626964   439.0317       10.1958       14.8517      0.478150      -2.47951     -0.600771       1.11900       1.46190       1.64916       1.78603       1.85215       1.77438
  31  14 3275.0175    3.7328  1.5340 13.0158  0.0000      0.928022  0.0355   0.0525   0.0638    0.0875   0.0000      0.491473   437.7011       7.82320       12.1115       5.04104    -0.0710254    -0.0650029       1.25802       1.70123       1.82258       1.94696       1.97993       2.00014
  31  15 3427.5449    3.1777  2.2558 12.4595  0.0006      0.779944  0.0435   0.0356   0.0768    0.0589   0.0000      0.254199   439.9150       8.03243       14.0225       3.06206       1.30096       2.78815       1.50146       2.02174       2.22710       2.40273       2.44996       2.40290
  31  16 3579.7386    2.6097  3.4739 11.8397  0.0000       1.19502  0.0554   0.0241   0.0984    0.0462   0.0000      0.144152   440.3026       12.2019       13.2512       2.92603      -1.89938      -2.98788       1.93870       2.60074       2.85156       3.03304       3.06905       3.04119
  31  17 3730.8157    2.1307  5.0834 11.3115  0.0000      0.782046  0.0704   0.0171   0.1289    0.0399   0.0000      0.100309   440.3677       10.4539       18.4647       3.83242       1.96884      0.467675       2.42492       3.20680       3.54689       3.73738       3.81414       3.81476
  31  18 3881.3851    1.7738  7.3639 11.0358  0.0000      0.436516  0.0960   0.0126   0.1712    0.0316   0.0000     0.0737649   436.5105       15.6730       13.4303       10.3676       4.18332       5.37491       3.17305       4.21709       4.63292       5.02341       5.05212       5.04770
  31  19 4031.3263    1.4517  9.9736 10.7791 -0.0008      0.293639  0.1331   0.0095   0.2338    0.0297   0.0000     0.0668555   433.3199       14.6155       27.9197     -0.667761       2.48202      -1.57906       4.15492       5.49622       6.13718       6.54365       6.56785       6.50245
  31  20 4180.9585    1.2033 12.3027 10.7513 -0.0006      0.311821  0.1837   0.0079   0.3007    0.0262   0.0000     0.0729980   437.7754       11.9319       10.8127       6.42514      -2.55953      -5.34735       5.23846       6.96624       7.74180       8.34844       8.46870       8.30310
  31  21 4329.9291    1.0226 15.6919 10.4911  0.0007      0.119117  0.2507   0.0061   0.3735    0.0244   0.0000     0.0725693   443.3411       17.0157       10.2569       6.66904      -5.25946      -13.5895       6.47064       8.54718       9.57440       10.1940       10.3291       10.1206
  32   3 1409.4305    0.1213  0.1346 10.0807  0.0000       18.1686  0.0140   0.0077   0.0307    0.0235   0.0000       35.3894   442.1363    -0.0925676       20.8951       1.08481      -2.80350      0.403945      0.587578      0.760669      0.886599      0.992536      0.840720      0.967181
  32   4 1616.4626    0.2521  0.2205  9.9277  0.0000       28.7483  0.0112   0.0090   0.0249    0.0311   0.0000       6.80326   441.6198      0.410312       19.9869     -0.999812      -2.50546    -0.0981923      0.542833      0.619395      0.684693      0.738181      0.774644      0.712830
  32   5 1806.2179    0.4227  0.3880 10.0106  0.0000       11.7924  0.0150   0.0109   0.0296    0.0385   0.0000       2.22146   441.0027      0.476683       20.6798      -2.43749      -2.45136       1.45834      0.628913      0.905226      0.968039       1.04031       1.07411       1.03776
  32   6 1988.7364    0.6350  0.5998 10.0636  0.0000       10.9309  0.0187   0.0129   0.0359    0.0551   0.0000       1.21307   440.8913      0.372665       21.3044      0.639217      -2.68368     0.0446455      0.711422      0.959325       1.04629       1.17765       1.14958       1.18135
  32   7 2167.4776    0.9285  0.8530 10.1634  0.0000       6.96981  0.0226   0.0160   0.0441    0.0910   0.0000      0.859085   441.4867      0.142676       19.0878       1.01392      0.155288     -0.152568      0.866577       1.11977       1.27237       1.34855       1.37042       1.36187
  32   8 2340.1516    1.3724  0.9254 10.9024  0.0000       3.70134  0.0235   0.0229   0.0454    0.0920   0.0000      0.701580   441.1769       2.63905       18.1542      0.124616     -0.147772      0.365521      0.889496       1.18921       1.28008       1.38211       1.40797       1.38732
  32   9 2507.4167    1.8530  1.1599 11.4147  0.0000       3.13771  0.0282   0.0289   0.0538    0.1091   0.0000      0.647868   440.2270       2.74657       19.7395       3.46666      -4.21783       2.65875       1.02934       1.34624       1.49226       1.65320       1.61213       1.61420
  32  10 2671.7606    2.5487  1.0235 11.9879  0.0000       3.20900  0.0250   0.0408   0.0474    0.1085   0.0000      0.688112   441.7347       4.31670       20.7807       3.00586      -1.08157    -0.0103931      0.915093       1.18832       1.28536       1.39659       1.38331       1.41486
  32  11 2833.8014    3.1585  1.0667 12.5348  0.0000      0.657857  0.0261   0.0499   0.0492    0.1054   0.0000      0.608871   439.7274       6.49981       17.1429       3.04358      -5.91581       1.66177      0.993090       1.36983       1.43280       1.59092       1.60931       1.54413
  32  12 2992.8460    3.7423  1.0218 13.2862  0.0000       2.42720  0.0264   0.0615   0.0486    0.0862   0.0000      0.602372   438.8912       3.65953       14.5685       2.98806      0.790953       1.89706      0.977809       1.25864       1.32198       1.42761       1.46811       1.53890
  32  13 3149.0232    3.9054  1.1227 13.5688  0.0000       1.64677  0.0283   0.0643   0.0548    0.0848   0.0000      0.782960   440.1282       7.34401       16.9399     -0.936914      -2.42769      -3.44380       1.00133       1.28020       1.43196       1.54655       1.49957       1.55453
  32  14 3303.3690    3.6919  1.6761 12.8098  0.0000      0.239389  0.0357   0.0473   0.0644    0.0808   0.0000      0.371019   439.7501       11.5002       18.8125       3.58599       2.19622      0.880785       1.24952       1.62963       1.83242       1.94761       1.96149       1.92418
  32  15 3457.1132    2.9784  2.5476 12.3872  0.0000       1.17262  0.0460   0.0317   0.0846    0.0518   0.0000      0.206191   439.6642       8.53826       12.2671       5.18034     -0.940813       3.53627       1.56113       2.08283       2.32712       2.44808       2.53174       2.46454
  32  16 3609.6887    2.4591  3.7688 11.8845 -0.0007      0.922125  0.0596   0.0220   0.1053    0.0402   0.0000      0.148267   438.4200       12.5092       19.3232       2.69969       1.47952      -5.25580       1.98728       2.65521       2.92060       3.09405       3.09798       3.07996
  32  17 3761.5923    2.0538  5.4680 11.2913  0.0000      0.531783  0.0737   0.0157   0.1344    0.0367   0.0000     0.0908553   443.5563       4.30763       12.1257       10.7242      -1.18861       4.64950       2.48032       3.31166       3.63735       3.90806       3.90790       3.85604
  32  18 3912.8622    1.6994  8.0002 10.9172  0.0000      0.365535  0.1024   0.0114   0.1808    0.0311   0.0000     0.0678172   437.0697       20.4544       6.95640      -8.44723      0.704710      -2.52514       3.28646       4.41406       4.79314       5.10770       5.20597       5.19013
  32  19 4063.5748    1.4276 10.7774 10.7739  0.0005      0.294638  0.1450   0.0089   0.2463    0.0284   0.0000     0.0644150   432.5714       5.27500       11.3781       9.29563       5.11857      -3.04607       4.24967       5.55346       6.25923       6.61014       6.85791       6.77334
  32  20 4214.0308    1.1623 13.0032 10.7239  0.0000      0.351723  0.1962   0.0073   0.3114    0.0250   0.0000     0.0742199   439.0923       4.60421       10.7670       8.82408      -5.24001       11.0274       5.30035       7.10165       7.89923       8.40163       8.50880       8.35523
  33   3 1425.4180    0.1297  0.1111 10.0736  0.0000       21.8520  0.0197   0.0082   0.0263    0.0231   0.0000       35.3249   441.8244     -0.225833       21.0378      0.486484      -2.22786       1.03134       1.39108       2.06535       2.46145       2.62424       2.44823       1.75010
  33   4 1633.2543    0.2599  0.2002 10.0131  0.0000       28.6384  0.0107   0.0096   0.0231    0.0299   0.0000       7.04396   440.3590      0.636067       21.3110     -0.776969      -2.66693    0.00737847      0.517061      0.688781      0.753929      0.836303      0.848696      0.785141
  33   5 1823.8551    0.4501  0.3972  9.9289  0.0000       9.93443  0.0138   0.0112   0.0304    0.0409   0.0000       1.94577   440.7479      0.747231       20.5457      -1.74382      -3.40617     -0.309043      0.601644      0.776465      0.883870      0.947007      0.961451      0.947087
  33   6 2007.6807    0.6854  0.6218  9.8921  0.0000       7.94619  0.0185   0.0133   0.0354    0.0658   0.0000       1.01506   441.2676      -1.20379       19.7556      -1.07369      -1.41660      0.897809      0.801902       1.10093       1.17073       1.28975       1.29874       1.23327
  33   7 2187.4741    0.9590  0.8708 10.4736  0.0000       7.02965  0.0231   0.0166   0.0449    0.0791   0.0000      0.886435   440.9146       1.89813       19.3437      -1.34687      -2.40503      0.430747      0.857020       1.14160       1.26167       1.32484       1.35914       1.37735
  33   8 2360.9497    1.3588  1.0895 11.1212  0.0000       3.09971  0.0283   0.0215   0.0522    0.0864   0.0000      0.755793   438.9381       1.83574       19.4645      0.340156      -1.33332      0.138448      0.949467       1.25319       1.37587       1.55155       1.51709       1.56445
  33   9 2529.2666    1.9524  1.1180 11.7253  0.0000       3.06623  0.0277   0.0312   0.0529    0.1021   0.0000      0.681029   440.2192      0.471075       20.1423     -0.916880      -2.06815       2.19448       1.02580       1.33321       1.47802       1.59602       1.57083       1.54184
  33  10 2695.1288    2.6001  1.0083 12.2485  0.0000       2.71398  0.0251   0.0414   0.0470    0.0924   0.0000      0.652557   441.6638       4.44809       17.0745       1.84670      -5.71914       1.22167      0.912285       1.26805       1.36361       1.49866       1.52579       1.44644
  33  11 2858.6805    3.2745  0.9957 12.7942  0.0000       2.04093  0.0238   0.0532   0.0475    0.0963   0.0000      0.730579   442.1869       6.51340       20.1143      0.180983      -2.16350     -0.542766      0.883110       1.16967       1.27672       1.43138       1.38310       1.37357
  33  12 3018.9182    3.9775  0.9924 13.1898  0.0000      0.157849  0.0246   0.0638   0.0456    0.0989   0.0000      0.690817   438.5006       6.73304       15.9915       2.47035      -2.17971     -0.381608      0.905469       1.19307       1.29784       1.44946       1.47891       1.50116
  33  13 3176.1568    4.0260  1.1981 13.4769  0.0000      0.172636  0.0307   0.0624   0.0544    0.0920   0.0000      0.566439   438.5842       3.91320       17.4972       4.12143      -4.23078     -0.300319       1.01237       1.33039       1.46239       1.54714       1.56294       1.55505
  33  14 3331.6963    3.4952  1.7049 12.8856  0.0000       1.42437  0.0369   0.0447   0.0649    0.0692   0.0000      0.348971   441.3203       7.36424       16.9728       2.43543      -2.00634       5.84825       1.19765       1.59151       1.71287       1.85908       1.87559       1.93238
  33  15 3486.0424    2.9399  2.6155 12.3874  0.0000       1.13649  0.0466   0.0311   0.0844    0.0502   0.0000      0.225511   440.5337       9.34328       16.7280       3.04934     -0.824459       2.58404       1.54434       2.00917       2.19568       2.40332       2.50767       2.47857
  33  16 3639.6994    2.3979  4.2405 11.6270  0.0002      0.930748  0.0603   0.0196   0.1106    0.0384   0.0000      0.119625   435.9300       11.0543       18.6830     -0.367830       3.88825      -1.87211       2.00764       2.66269       2.97033       3.18701       3.28106       3.16866
  33  17 3792.3322    1.9671  6.0734 11.2877  0.0000      0.580326  0.0797   0.0143   0.1452    0.0316   0.0000     0.0886257   439.6012       7.91622       14.2427       4.93773       1.88730       1.90887       2.51219       3.21562       3.65826       3.89420       4.00784       3.96561
  33  18 3944.2742    1.6207  8.5408 10.9449  0.0000      0.386893  0.1096   0.0106   0.1952    0.0291   0.0000     0.0710983   440.5490       5.96515       11.7373      -4.41633      -12.6954      -4.19649       3.38533       4.44305       4.96942       5.35724       5.43496       5.40251
  33  19 4095.4062    1.3685 11.6545 10.7575  0.0009      0.207062  0.1581   0.0080   0.2677    0.0269   0.0000     0.0657277   426.8337       2.34474       19.8998       12.0411     -0.291329      -3.23199       4.32037       5.75272       6.53282       6.80522       6.95227       6.92491
  33  20 4246.6092    1.1135 13.9561 10.6793  0.0009      0.367342  0.2118   0.0067   0.3306    0.0238   0.0000     0.0757570   435.7683       10.1708       21.8636       3.45199      -1.25185     -0.134173       5.31137       6.99148       7.82541       8.36129       8.49700       8.39015
  34   3 1441.1534    0.1572  0.1102 10.0144  0.0000       9.50907  0.0116   0.0089   0.0199    0.0229   0.0000       23.7020   441.8286     -0.925564       20.9255      0.917118      -2.12317     -0.206900      0.531066      0.608384      0.639110      0.712277      0.717180      0.603298
  34   4 1649.7585    0.2857  0.2137  9.9302  0.0000       21.9862  0.0097   0.0097   0.0234    0.0302   0.0000       5.33216   441.1547       1.02217       20.8927      0.506459      -2.80577     -0.388966      0.425998      0.514516      0.590198      0.625869      0.634799      0.632809
  34   5 1841.3150    0.4367  0.4685  9.9316  0.0000       11.6083  0.0151   0.0102   0.0355    0.0415   0.0000       1.88119   441.3799     -0.945225       21.7323      0.560227      -4.48967       1.24062      0.595607      0.763545      0.864914      0.906960      0.974758      0.954911
  34   6 2026.4342    0.7009  0.5896 10.1175  0.0000       7.78337  0.0167   0.0139   0.0354    0.0595   0.0000       1.12800   442.2427      0.571266       20.0834       1.65257      -2.24162      -3.06975      0.696224      0.920602       1.04896       1.13062       1.14882       1.13943
  34   7 2207.1605    1.0220  0.8552 10.2977  0.0000       6.38821  0.0214   0.0173   0.0433    0.0902   0.0000      0.807600   440.5323       2.39639       20.5061     -0.647450      -1.42429       1.96520      0.740779       1.01791       1.06010       1.20156       1.20752       1.19489
  34   8 2381.3460    1.4543  1.1267 10.9912  0.0000       3.83044  0.0284   0.0221   0.0505    0.1006   0.0000      0.703689   440.9829       3.50353       19.4026     -0.627680      0.996491      -2.35205      0.939106       1.26959       1.36343       1.45129       1.40138       1.47755
  34   9 2550.7548    2.0226  1.1865 11.6084  0.0000       2.08522  0.0281   0.0302   0.0544    0.1089   0.0000      0.639394   440.9112       3.92972       17.5742      0.768387     -0.738754      0.387673      0.950431       1.23392       1.33538       1.48095       1.49793       1.52206
  34  10 2718.0924    2.7906  1.0264 12.2657  0.0000       1.96253  0.0239   0.0437   0.0471    0.0992   0.0000      0.636376   440.3386       5.06128       18.9598       1.56733      -3.87310      -1.45013      0.832337       1.09123       1.19922       1.32680       1.37688       1.34895
  34  11 2883.0565    3.4054  1.0167 12.7353  0.0000       1.07572  0.0243   0.0528   0.0461    0.0982   0.0000      0.654808   438.7502       3.24604       15.7216       4.30575      -3.31086     -0.577044      0.848159       1.11891       1.25179       1.32092       1.35288       1.33421
  34  12 3044.5854    3.9815  1.0547 13.1227 -0.0006      0.646522  0.0252   0.0614   0.0483    0.0992   0.0000      0.590480   441.6860       6.91058       15.8728       2.52052     -0.706105      0.340709      0.850303       1.13773       1.21029       1.33316       1.34848       1.33932
  34  13 3202.9454    3.8314  1.3894 13.3445  0.0000       1.27071  0.0314   0.0549   0.0629    0.0737   0.0000      0.526741   440.0237       9.67116       16.5542       2.92508      -2.80910       1.89915       1.04764       1.37635       1.52298       1.70311       1.77595       1.82552
  34  14 3359.4344    3.3547  1.9089 12.8465  0.0000      0.963128  0.0386   0.0410   0.0708    0.0637   0.0000      0.353923   438.4052       8.52459       15.5590       3.02682      0.896546     -0.681335       1.22785       1.66621       1.78712       1.93733       1.98582       1.97359
  34  15 3514.5999    2.7867  2.8724 12.3149  0.0000      0.601719  0.0492   0.0278   0.0877    0.0461   0.0000      0.195950   439.3892       7.26200       11.8235       3.76784     -0.380788       1.06026       1.54332       2.07509       2.28620       2.45843       2.45651       2.45387
  34  16 3669.0930    2.3025  4.8014 11.4511  0.0002      0.690479  0.0632   0.0175   0.1187    0.0366   0.0000     0.0975255   437.6640       7.91098       6.56722       4.58949      -3.49417      -1.66764       2.01887       2.66544       2.93714       3.19343       3.27057       3.24265
  34  17 3822.4912    1.8822  6.5747 11.1351  0.0000      0.455192  0.0821   0.0129   0.1516    0.0318   0.0000     0.0757131   442.3583       11.0996       16.9317       13.7606      -13.4053       2.00388       2.58970       3.32519       3.75216       3.97013       4.11247       4.08354
  34  18 3975.3099    1.5692  9.3830 10.8813  0.0000      0.509385  0.1176   0.0098   0.2120    0.0286   0.0000     0.0677578   440.3365       11.3733       21.3991       6.86829      -13.1294      -2.30007       3.41856       4.50224       5.06176       5.41803       5.59616       5.54079
  34  19 4126.6871    1.2773 11.8011 10.7694 -0.0012      0.185811  0.1690   0.0075   0.2763    0.0256   0.0000     0.0782959   439.3000       12.8840       10.9667      0.305337       3.19752      0.313953       4.38924       5.91865       6.58395       6.97576       7.23210       7.11918
  35   2 1221.9186    0.0781  0.0735 10.2084  0.0000       11.6583  0.0191   0.0094   0.0360    0.0209   0.0000       150.562   441.4159      0.274033       20.2456     -0.899674      -2.48038   0.000812413      0.726533       1.01152       1.03712       1.07576       1.03603       1.20400
  35   3 1456.6227    0.1448  0.1142 10.1245  0.0000       28.5636  0.0112   0.0083   0.0235    0.0230   0.0000       29.5442   440.6431    -0.0472028       21.6463      0.926149      -3.53020     -0.673583      0.406010      0.565087      0.646496      0.684759      0.652504      0.626918
  35   4 1665.9904    0.3041  0.2477  9.9379  0.0000       20.6512  0.0112   0.0095   0.0235    0.0315   0.0000       4.42837   441.4744    -0.0609906       21.6661      0.399153      -3.09537     -0.261864      0.483737      0.604766      0.741192      0.689643      0.716073      0.695036
  35   5 1858.5105    0.4816  0.5005  9.9418  0.0000       11.7605  0.0161   0.0107   0.0333    0.0446   0.0000       1.57875   440.7387      0.975696       21.6488      0.983952      -3.63828    -0.0963583      0.616579      0.815193      0.912973      0.998027       1.04455       1.02447
  35   6 2044.9299    0.7318  0.5896 10.1649  0.0000       9.34078  0.0165   0.0141   0.0335    0.0591   0.0000       1.09358   440.1995    -0.0210802       22.2198     -0.978896      -4.82872      0.134756      0.638992      0.808634      0.903443      0.964016      0.989339      0.994270
  35   7 2226.5539    1.0325  0.9339 10.5537  0.0000       6.07570  0.0236   0.0169   0.0460    0.0811   0.0000      0.804636   440.2600     -0.966197       19.5848       3.46145      -2.83567     -0.238665      0.835048       1.07115       1.18434       1.26925       1.29492       1.30381
  35   8 2401.4880    1.5512  1.1198 11.1183  0.0000       4.06583  0.0270   0.0235   0.0504    0.1038   0.0000      0.690818   440.0079       3.42879       19.9073       3.35118      -3.47236      -2.46052      0.898787       1.19010       1.31239       1.42687       1.47814       1.44353
  35   9 2571.9177    2.1076  1.1106 11.7759  0.0000       2.02149  0.0275   0.0315   0.0470    0.0988   0.0000      0.660632   441.5399       3.47431       21.7239       2.26462      -4.19006      0.834174      0.878912       1.17272       1.31697       1.39652       1.48404       1.49118
  35  10 2740.6440    2.8246  1.1016 12.2525  0.0000       1.35754  0.0269   0.0420   0.0469    0.1047   0.0000      0.625217   439.9017       4.67655       19.8178       1.77787      0.548716       1.46838      0.863652       1.16511       1.24416       1.37419       1.37145       1.37778
  35  11 2906.9517    3.5897  0.9407 12.9201 -0.0002       1.73124  0.0225   0.0573   0.0433    0.0918   0.0000      0.583638   441.1637       5.17829       17.7903       4.69576      -2.47094    -0.0683396      0.830908       1.07144       1.15342       1.22435       1.28053       1.27216
  35  12 3069.8134    4.0159  1.1921 13.1526  0.0000       2.26450  0.0286   0.0589   0.0515    0.1026   0.0000      0.631216   442.4526       7.53879       18.4646       2.37437      -1.35753      -1.34361      0.887482       1.16878       1.27170       1.40742       1.40721       1.43072
  35  13 3229.3190    3.9112  1.5018 13.0673  0.0000       1.06356  0.0325   0.0508   0.0576    0.0752   0.0000      0.443378   441.3418       7.25380       18.1047       4.15930     -0.620073     -0.512957       1.05632       1.41111       1.57983       1.75869       1.75643       1.72267
  35  14 3386.8723    3.3124  2.2451 12.6020  0.0009       1.32510  0.0406   0.0359   0.0742    0.0544   0.0000      0.262601   439.0606       6.68182       17.0476       2.86255      -1.55106       4.73038       1.27953       1.70469       1.89202       2.06100       2.11398       2.09289
  35  15 3543.0059    2.7848  3.1066 12.1081  0.0001      0.598187  0.0504   0.0255   0.0869    0.0454   0.0000      0.176623   435.6771       9.43310       14.4039       2.49007      -4.30061       1.93899       1.55455       2.07099       2.22299       2.51775       2.59579       2.63092
  35  16 3698.0897    2.2378  5.1388 11.4061  0.0000      0.577886  0.0673   0.0163   0.1213    0.0355   0.0000     0.0910328   437.8702       12.3458       15.9276       6.26860      -3.75114      0.486805       2.02954       2.75591       3.00657       3.25710       3.35004       3.30169
  35  17 3852.2441    1.8182  7.0232 11.1065 -0.0000      0.442793  0.0861   0.0121   0.1603    0.0305   0.0000     0.0735766   446.7037       10.9768       20.7906       8.76775     -0.486744       4.04659       2.57928       3.39692       3.84029       4.09719       4.19858       4.15535
  35  18 4005.7398    1.5328 10.0445 10.8272  0.0000      0.379989  0.1251   0.0088   0.2201    0.0277   0.0000     0.0646875   441.1634       14.3468       20.7919       1.74137      -6.12707      -7.40192       3.44032       4.57326       5.06643       5.49750       5.64781       5.65135
  35  19 4158.5621    1.2471 12.0925 10.7452  0.0000      0.357990  0.1710   0.0073   0.2759    0.0253   0.0000     0.0767671   439.1217       8.56644       19.0442     -0.159372      -5.38433      -5.56126       4.40558       5.82368       6.51362       6.93601       7.07569       7.21292
  36   3 1471.8506    0.1650  0.1456 10.0339  0.0000       21.6972  0.0149   0.0077   0.0218    0.0238   0.0000       17.6621   441.8078      -1.17694       21.1774      0.402680      -2.80531     -0.166872      0.659275      0.824354      0.977065       1.37090       1.53561       1.20976
  36   4 1681.9316    0.3136  0.2489  9.9499  0.0000       25.2587  0.0114   0.0095   0.0223    0.0307   0.0000       4.24148   441.1467      0.518560       21.2308     -0.804592      -2.51259      0.563568      0.426380      0.573412      0.681070      0.723555      0.738408      0.739547
  36   5 1875.4807    0.5116  0.4404  9.9400  0.0000       11.2001  0.0147   0.0113   0.0287    0.0447   0.0000       1.53573   441.3992      0.188633       20.7654      0.700659      -1.28383      -1.49385      0.537277      0.796294      0.778615      0.899748      0.899607      0.902994
  36   6 2063.2324    0.7342  0.6879 10.1636  0.0000       10.3610  0.0196   0.0133   0.0359    0.0623   0.0000       1.08034   442.0599       1.31145       21.3756    -0.0609314      -2.71012      0.417578      0.712611      0.951814       1.07964       1.19216       1.15370       1.19823
  36   7 2245.6307    1.1241  0.9531 10.3962  0.0000       4.81314  0.0231   0.0176   0.0445    0.0993   0.0000      0.735581   442.8558       2.54740       22.3562       1.81384      -2.71133     -0.328585      0.757275      0.983520       1.13236       1.19285       1.22982       1.19282
  36   8 2421.2893    1.5599  1.1932 11.2019  0.0000       4.08442  0.0282   0.0233   0.0532    0.1038   0.0000      0.662881   441.6837       1.84083       19.6421      0.962006      -3.62945      0.652383      0.896318       1.14307       1.31193       1.42341       1.43234       1.43947
  36   9 2592.8637    2.1658  1.2507 11.6869  0.0000       2.80774  0.0295   0.0302   0.0514    0.1001   0.0000      0.624518   440.9869       2.52306       19.8634       2.75268     0.0997782      -1.20430      0.897630       1.17864       1.29689       1.34663       1.39642       1.45159
  36  10 2762.8251    2.8205  1.0674 12.5320  0.0009       1.57494  0.0256   0.0424   0.0477    0.0904   0.0000      0.646232   442.2475       4.18566       19.3363      0.139442      -1.35568      -1.85742      0.842604       1.10010       1.22221       1.33286       1.35870       1.30965
  36  11 2930.4291    3.6651  1.0677 12.9739  0.0000       2.02938  0.0250   0.0553   0.0476    0.0949   0.0000      0.612142   440.8351       4.84530       17.0310      -1.06927      -3.18794      -1.28217      0.810448       1.12074       1.19259       1.33655       1.31553       1.34774
  36  12 3094.4347    4.1407  1.0642 13.2805  0.0000       2.03906  0.0242   0.0621   0.0472    0.0949   0.0000      0.614435   440.0216       6.64393       18.2106       2.19531      0.250158     0.0121204      0.824395       1.07176       1.16995       1.30970       1.33620       1.34667
  36  13 3255.2350    3.9179  1.4799 13.0935  0.0000      0.739935  0.0313   0.0507   0.0573    0.0768   0.0000      0.446397   441.4089       4.21440       14.8111      0.865302       1.75124       2.39473      0.969969       1.26386       1.38005       1.51676       1.53644       1.62717
  36  14 3413.9296    3.1398  2.3490 12.6493  0.0000      0.966815  0.0417   0.0330   0.0771    0.0483   0.0000      0.244687   441.8617       11.4325       18.6718       4.65194      -1.83639       6.20320       1.29122       1.71881       1.88495       2.05317       2.13895       2.09842
  36  15 3571.1563    2.5779  3.5936 11.9584  0.0000      0.885232  0.0528   0.0220   0.0981    0.0411   0.0000      0.146962   440.8761       10.1820       16.6529     -0.306742      -1.99675      -1.30852       1.61157       2.10046       2.32712       2.51907       2.56046       2.58784
  36  16 3727.0556    2.1564  5.3873 11.3527  0.0000      0.600321  0.0682   0.0151   0.1250    0.0336   0.0000     0.0897027   440.3424       5.24443       19.3950       2.28698      -1.30363      -3.95383       2.04118       2.75320       3.05224       3.28401       3.38644       3.40429
  36  17 3882.0624    1.7535  7.7640 11.0658 -0.0005      0.497663  0.0948   0.0111   0.1700    0.0295   0.0000     0.0717852   435.6924       12.3814       17.0543       13.0771      -8.57923      -2.61271       2.70157       3.53017       3.91851       4.24571       4.39158       4.40563
  36  18 4035.8580    1.4833 11.0072 10.8202  0.0014      0.269288  0.1427   0.0081   0.2377    0.0270   0.0000     0.0663873   435.7109       12.7097       11.7298     -0.208676      -5.34234       6.10767       3.65891       4.90148       5.43515       5.99766       6.08802       6.10785
  36  19 4189.2756    1.2012 13.2991 10.7429 -0.0000      0.273084  0.1950   0.0065   0.3015    0.0239   0.0000     0.0770160   444.5347       5.11015       16.4121      -9.01168      -3.37767       7.14245       4.58229       6.12388       6.98382       7.32127       7.64177       7.74068
  37   3 1486.8214    0.1654  0.1247 10.0284  0.0000       35.4986  0.0102   0.0088   0.0271    0.0235   0.0000       21.3791   441.2793      -1.08871       21.8251   -0.00899898      -2.74879     -0.339029      0.452540      0.577675      0.656226      0.744026      0.729932      0.871718
  37   4 1697.6131    0.3109  0.3028  9.9754  0.0000       17.8412  0.0129   0.0087   0.0256    0.0309   0.0000       4.01064   440.8414     -0.527346       21.5350    -0.0556757      -1.95293       2.78882      0.467849      0.604191      0.677138      0.722129      0.840955      0.899284
  37   5 1892.2740    0.5310  0.5095  9.8951  0.0000       11.0353  0.0159   0.0109   0.0301    0.0460   0.0000       1.45821   441.4743      -1.58535       19.6661     -0.160441      -2.24057       1.30749      0.548321      0.733448      0.849662      0.849507      0.967523      0.947926
  37   6 2081.2585    0.7780  0.7157 10.1477  0.0000       8.61560  0.0184   0.0138   0.0387    0.0676   0.0000      0.992491   441.4341      0.683224       22.7162       1.62554      -3.78208      0.440426      0.651735      0.844946      0.972923       1.07737       1.09510       1.09841
  37   7 2264.4786    1.1500  1.1037 10.3968  0.0000       5.36730  0.0259   0.0169   0.0491    0.1035   0.0000      0.735074   441.9350       2.22498       19.6176     -0.640328      -3.33728      0.427933      0.782473       1.08298       1.18291       1.29074       1.30843       1.34660
  37   8 2440.7516    1.6512  1.1813 11.2505  0.0000       1.65363  0.0280   0.0238   0.0516    0.1013   0.0000      0.684083   441.7353       4.12285       21.0679       1.76895      -2.98779      0.557433      0.852246       1.12164       1.23257       1.34136       1.39300       1.40168
  37   9 2613.4964    2.3113  1.2002 11.8343  0.0000       2.52505  0.0274   0.0328   0.0518    0.1027   0.0000      0.628369   441.1862       1.32716       20.7667       1.54268      -1.70228       1.93942      0.813277       1.07412       1.22668       1.30713       1.35750       1.35145
  37  10 2784.6625    3.0305  1.1459 12.3144  0.0000       1.60976  0.0265   0.0435   0.0474    0.1143   0.0000      0.576240   441.2700       5.63814       20.7484       2.38747      -2.61793       1.57316      0.833861       1.13193       1.22186       1.33704       1.34896       1.35652
  37  11 2953.4558    3.8259  1.0499 12.8375  0.0000       2.47961  0.0235   0.0559   0.0439    0.1011   0.0000      0.580066   441.6043       6.27308       19.3961       2.94920      -1.34936       1.01606      0.738617      0.997676       1.07885       1.18384       1.21022       1.24691
  37  12 3118.6770    4.1242  1.1700 13.3396  0.0000      0.969413  0.0266   0.0605   0.0517    0.0975   0.0000      0.606021   439.0675       7.71904       18.9138       2.55859     -0.941986       1.79306      0.839366       1.09915       1.20156       1.30621       1.29074       1.34325
  37  13 3280.8259    3.7259  1.7023 12.8739  0.0000       1.50690  0.0338   0.0442   0.0590    0.0677   0.0000      0.356376   441.7897       8.13467       16.9719       6.32039      -2.81870     -0.794215       1.01318       1.31713       1.45876       1.56773       1.59830       1.66879
  37  14 3440.6614    3.0737  2.5177 12.5001  0.0000      0.832710  0.0420   0.0304   0.0777    0.0453   0.0000      0.221416   441.3357       8.33343       14.0637       4.25615      -1.61027       4.52985       1.25031       1.67954       1.85580       1.97435       2.03313       2.03742
  37  15 3598.8335    2.5269  4.0575 11.7666  0.0000      0.897245  0.0554   0.0201   0.1021    0.0377   0.0000      0.122183   437.8494       12.9741       16.4682       3.33430      -3.84300      -1.32286       1.64055       2.17097       2.37767       2.62088       2.70425       2.69832
  37  16 3755.5785    2.1006  6.0737 11.0478  0.0000      0.467719  0.0713   0.0135   0.1313    0.0344   0.0000     0.0754545   439.9827       7.08673       16.7259       6.76970      0.830073      -2.23934       2.04183       2.72650       3.06930       3.29421       3.44541       3.39687
  37  17 3911.1812    1.7176  8.3575 10.9898  0.0000      0.406284  0.1002   0.0104   0.1822    0.0290   0.0000     0.0699415   435.2699       11.2502       18.4779       5.99555      -8.34600       11.1005       2.75237       3.65236       4.06158       4.37182       4.52201       4.56350
  37  18 4065.8473    1.4081 11.1340 10.8080 -0.0003      0.152232  0.1476   0.0076   0.2441    0.0262   0.0000     0.0699152   440.1333       4.58787       9.47405     -0.813432      -5.12901       6.16514       3.63425       4.82476       5.36871       5.74823       5.90905       5.95907
  37  19 4220.2932    1.1522 13.8806 10.6929 -0.0009      0.375601  0.2066   0.0062   0.3130    0.0233   0.0000     0.0782737   440.2708       18.3725       3.49621       4.24944       4.68570      -5.80279       4.68034       6.30043       6.99985       7.45593       7.93159       7.90656
  38   3 1501.5589    0.1839  0.1480 10.0165  0.0000       21.3304  0.0105   0.0080   0.0215    0.0234   0.0000       15.1041   441.7749    -0.0441169       22.8507       1.49743      -3.10396      0.223492      0.367482      0.435556      0.581595      0.545673      0.589115      0.581207
  38   4 1713.0868    0.3398  0.3189  9.9557  0.0000       16.8862  0.0123   0.0091   0.0268    0.0320   0.0000       3.23429   441.1988      -1.05951       20.2490     -0.457694      -3.36421      0.148587      0.503306      0.659463      0.754560      0.836648      0.876729      0.828515
  38   5 1908.8852    0.5160  0.5168 10.0873  0.0000       10.8441  0.0154   0.0108   0.0335    0.0435   0.0000       1.59442   441.3418     -0.447396       21.0072      0.105082      -3.20703      0.425216      0.562405      0.737059      0.790231      0.879022      0.886722      0.880065
  38   6 2099.0782    0.7708  0.7838 10.1343  0.0000       9.09159  0.0197   0.0129   0.0406    0.0666   0.0000      0.996318   440.9758       1.33580       21.8910      0.823319      -1.86358      0.368530      0.653513      0.851451      0.963098       1.05239       1.07847       1.05755
  38   7 2283.0360    1.1897  1.0043 10.6825  0.0000       4.73426  0.0238   0.0181   0.0459    0.0880   0.0000      0.734315   441.1687       1.12448       21.0585      -1.23568      -1.20445      -2.20818      0.770632       1.02308       1.12754       1.20064       1.21844       1.24194
  38   8 2460.1609    1.7597  1.1670 11.1956  0.0000       4.04573  0.0271   0.0249   0.0503    0.1117   0.0000      0.687918   441.0837       1.97772       20.2657       1.06847     -0.821514       1.12865      0.810775       1.09927       1.23357       1.31910       1.40294       1.35238
  38   9 2633.8381    2.4164  1.1932 11.8871  0.0000       1.33768  0.0270   0.0340   0.0500    0.1072   0.0000      0.626035   441.4428       5.21336       22.0735      -1.51598      0.436032      0.927442      0.822550       1.07239       1.18149       1.28629       1.28983       1.32808
  38  10 2806.2062    3.0982  1.1162 12.7424  0.0000       2.56544  0.0262   0.0453   0.0478    0.0859   0.0000      0.671583   441.4529       4.44959       19.8786       1.92185      -4.87579      0.387673      0.802494       1.04529       1.14150       1.25973       1.30371       1.33256
  38  11 2976.0240    3.9278  1.0443 12.9324  0.0000      0.794400  0.0239   0.0565   0.0422    0.0988   0.0000      0.592641   440.1507       4.82420       19.1836      0.868232      -2.52187       1.04616      0.741402      0.985703       1.10461       1.18942       1.23562       1.20961
  38  12 3142.4877    4.0474  1.2095 13.4921  0.0000       1.09839  0.0280   0.0588   0.0529    0.0879   0.0000      0.608352   441.5135       4.37218       17.4495       1.20614     -0.409859     -0.875364      0.841050       1.11259       1.25623       1.32858       1.38871       1.38906
  38  13 3305.9379    3.6578  1.7846 12.9517  0.0000      0.999056  0.0342   0.0427   0.0628    0.0605   0.0000      0.344100   440.1142       7.13882       18.5910       1.38835     0.0352113       1.95490       1.00573       1.36509       1.48496       1.62556       1.61904       1.74415
  38  14 3467.0908    3.0225  2.7560 12.3548  0.0000       1.13946  0.0450   0.0281   0.0783    0.0437   0.0000      0.201479   440.6209       9.28845       15.6171       3.08729      -2.24915    -0.0219504       1.29483       1.72008       1.86933       2.04262       2.07803       2.11711
  38  15 3626.1193    2.4373  4.1688 11.8010  0.0002      0.629161  0.0567   0.0190   0.1028    0.0354   0.0000      0.123687   438.3829       9.26949       16.8098      0.586455      -2.07075      -2.10059       1.63642       2.17642       2.42081       2.67000       2.76181       2.75667
  38  16 3783.7543    1.9989  6.3597 11.1715  0.0003      0.393175  0.0762   0.0128   0.1386    0.0313   0.0000     0.0767034   439.4572       6.94520       16.2087       7.07511      -3.42516      -5.31824       2.10255       2.77740       3.10406       3.35078       3.42601       3.44429
  38  17 3940.2200    1.6432  8.8014 10.9929 -0.0006      0.466244  0.1076   0.0095   0.1891    0.0272   0.0000     0.0693681   442.3469       3.74621       7.15353       8.08184      -4.55935     -0.950062       2.77405       3.68460       4.10026       4.43654       4.64863       4.60007
  38  18 4095.8776    1.3737 11.5579 10.8001 -0.0002      0.359177  0.1562   0.0073   0.2491    0.0255   0.0000     0.0710620   438.8544       15.8736       12.6621      -1.05008       1.75140       2.66409       3.65894       4.88882       5.47333       5.88631       6.07659       6.15569
  38  19 4250.7495    1.1303 14.5688 10.6722  0.0007      0.274144  0.2192   0.0058   0.3235    0.0222   0.0000     0.0721271   442.8940       14.2881       7.87483      -4.08757      -8.55975       11.8405       4.70154       6.38585       7.10317       7.50315       7.82706       7.80325
  39   2 1275.7551    0.0921  0.0560 10.1771  0.0000       2.13268  0.0135   0.0083   0.0154    0.0196   0.0000       127.054   441.4939      0.206483       22.3464     -0.311094      -2.61675      0.681727      0.496475      0.580536      0.694252      0.782985      0.770462      0.890865
  39   3 1516.0692    0.1863  0.1567 10.0205  0.0000       27.5226  0.0097   0.0077   0.0205    0.0244   0.0000       12.8298   441.2922    -0.0788676       22.3444      0.306842      -2.26428      0.570784      0.360236      0.444236      0.544143      0.589803      0.574886      0.541698
  39   4 1728.3051    0.3342  0.3215  9.9568  0.0000       19.5178  0.0128   0.0088   0.0257    0.0313   0.0000       3.23388   440.3100     -0.340133       22.1579     -0.465036      -3.96568     -0.767352      0.462730      0.659591      0.688082      0.673889      0.739753      0.786190
  39   5 1925.2923    0.5607  0.4898 10.0868  0.0000       12.4657  0.0138   0.0117   0.0314    0.0438   0.0000       1.48092   441.4945     -0.178231       20.3566     0.0675671     -0.913170       1.86350      0.500453      0.626573      0.689326      0.768448      0.821392      0.813504
  39   6 2116.7080    0.8669  0.7607 10.2489  0.0000       8.88677  0.0192   0.0143   0.0365    0.0691   0.0000      0.875354   442.6441       1.69017       20.3103      0.265040      -1.10609      0.393864      0.623794      0.829807      0.924550       1.00505       1.01094       1.01513
  39   7 2301.3847    1.2554  0.9706 10.8723  0.0000       5.76806  0.0227   0.0189   0.0435    0.0769   0.0000      0.745049   441.1395    -0.0459418       20.7358       1.12414      -2.19901       2.14440      0.697180      0.927782       1.00706       1.07835       1.11090       1.14946
  39   8 2479.1997    1.7820  1.1799 11.3857  0.0000       3.98373  0.0263   0.0252   0.0506    0.0990   0.0000      0.688402   440.7477       1.55558       20.3719       3.22336      -1.50388     -0.183199      0.755760       1.00422       1.10850       1.19988       1.23373       1.27063
  39   9 2653.9386    2.5375  1.0852 11.9663  0.0000       1.41600  0.0241   0.0360   0.0452    0.1066   0.0000      0.621354   441.9602       3.54283       21.8050      0.478442     -0.515054     -0.218088      0.747660      0.971738       1.06886       1.14146       1.19380       1.20924
  39  10 2827.4138    3.2041  1.1765 12.7116  0.0000       1.52100  0.0269   0.0453   0.0505    0.0938   0.0000      0.622701   440.9906       5.35836       18.8811       1.47101      -3.15606       1.01931      0.805484       1.09605       1.19505       1.31953       1.34763       1.35825
  39  11 2998.2934    3.9740  1.0316 13.1241  0.0000       1.65525  0.0231   0.0571   0.0436    0.0898   0.0000      0.623072   440.2524       4.47947       20.3813       2.66581      -3.67447       1.66028      0.698296      0.934548       1.01408       1.10754       1.13982       1.16158
  39  12 3165.8358    4.0062  1.2936 13.3470  0.0000      0.642220  0.0281   0.0539   0.0535    0.0765   0.0000      0.572971   441.3192       7.03658       18.5227       2.77527     0.0377946      -1.14028      0.800319       1.07913       1.15511       1.26457       1.31909       1.33811
  39  13 3330.5635    3.5748  1.8751 13.0146  0.0000      0.783334  0.0354   0.0402   0.0633    0.0535   0.0000      0.325364   442.9207       9.68656       18.7643       1.04511      0.631758     0.0300908      0.977888       1.33881       1.44917       1.63477       1.66350       1.69868
  39  14 3492.8602    2.9342  3.0263 12.2258  0.0000      0.614194  0.0459   0.0254   0.0808    0.0409   0.0000      0.169829   440.4153       7.77073       18.2164       2.46346     -0.773000     -0.131947       1.28578       1.69781       1.89046       2.04845       2.07461       2.12524
  39  15 3653.0823    2.3803  4.5787 11.7546  0.0001      0.513359  0.0597   0.0175   0.1086    0.0327   0.0000      0.105901   441.1460       7.67163       18.9268       8.26557       2.08465       2.40303       1.66323       2.23587       2.42483       2.66645       2.76320       2.76839
  39  16 3811.6964    1.9406  6.8237 11.1989  0.0000      0.409096  0.0804   0.0120   0.1461    0.0297   0.0000     0.0730961   444.0539       8.30230       17.4030      0.300633      -3.71166      0.707963       2.17733       2.90233       3.19954       3.50447       3.66418       3.62743
  39  17 3968.9325    1.6350  9.6170 10.9010  0.0003      0.390521  0.1163   0.0088   0.1993    0.0278   0.0000     0.0652485   434.4670       10.7525       20.8776      -1.36250      -7.11753      -1.12665       2.89717       3.86442       4.33174       4.66004       4.76943       4.78586
  39  18 4125.2959    1.3142 11.9403 10.8623  0.0000      0.323474  0.1643   0.0068   0.2599    0.0238   0.0000     0.0733929   442.4235       16.0669       21.7292       3.62254       4.09274      -2.80819       3.64021       4.94254       5.49532       5.95324       6.08130       6.16310
  40   3 1530.3349    0.2004  0.1539 10.0233  0.0000       37.3752  0.0137   0.0081   0.0203    0.0248   0.0000       12.6268   441.6116     0.0248823       21.5808      0.412447      -4.06314      0.318028      0.535846      0.425040      0.602769      0.912749      0.915424      0.756016
  40   4 1743.3041    0.3660  0.3738  9.9913  0.0000       14.3064  0.0131   0.0089   0.0279    0.0319   0.0000       2.66619   441.6002     -0.741458       21.4138      0.863216      -2.91431    -0.0581414      0.450485      0.595345      0.698754      0.733027      0.765332      0.766764
  40   5 1941.5056    0.5872  0.5545  9.9960  0.0000       9.59677  0.0157   0.0111   0.0309    0.0492   0.0000       1.27959   441.0139     -0.318665       21.6850       1.25089      -1.95601      0.681294      0.554434      0.709983      0.808146      0.865825      0.906163      0.914035
  40   6 2134.1010    0.8880  0.8068 10.1734  0.0000       6.65984  0.0191   0.0141   0.0393    0.0753   0.0000      0.852073   440.4625     0.0733306       20.6797       1.41377      -2.35076    -0.0907383      0.590886      0.774140      0.864504      0.951546      0.985286      0.976069
  40   7 2319.4535    1.2803  1.0175 11.0440  0.0000       4.76620  0.0244   0.0191   0.0457    0.0757   0.0000      0.770415   440.3670       1.71909       22.2576      0.887705      -1.25728      -1.97945      0.690031      0.939940      0.991161       1.10312       1.11709       1.14336
  40   8 2498.0785    1.8555  1.1037 11.7771 -0.0005       4.02102  0.0256   0.0270   0.0477    0.0817   0.0000      0.695320   440.8433       1.00541       21.7837       3.29527      -2.63519      -1.32840      0.746085       1.00878       1.10228       1.22379       1.20761       1.23897
  40   9 2673.9577    2.5981  1.1391 12.2703  0.0000       2.88778  0.0262   0.0365   0.0461    0.0906   0.0000      0.646393   441.2427       4.15928       19.9517       1.61130      -3.83925       1.26919      0.758738      0.985728       1.10182       1.22280       1.25310       1.26147
  40  10 2848.3857    3.3119  1.1050 12.6576 -0.0000       1.77630  0.0244   0.0461   0.0443    0.0963   0.0000      0.613765   441.0657       4.96851       19.7780       1.66181      -2.83660       1.77948      0.716571      0.949205       1.06664       1.16068       1.19626       1.21146
  40  11 3020.1423    4.0509  1.1111 13.1375  0.0000      0.953737  0.0243   0.0565   0.0458    0.0911   0.0000      0.619561   441.1711       5.88188       20.7408      0.511224      -1.48425      0.867226      0.680669      0.904065       1.00182       1.10230       1.12051       1.15571
  40  12 3188.8700    4.0513  1.3595 13.4120  0.0000      0.737317  0.0293   0.0529   0.0529    0.0724   0.0000      0.502314   439.0227       6.78132       18.5378       2.03017     -0.216905      -1.10804      0.818604       1.10476       1.20306       1.33777       1.32742       1.35166
  40  13 3354.8369    3.5683  2.0379 12.7923 -0.0001      0.744339  0.0355   0.0376   0.0657    0.0548   0.0000      0.279354   439.0307       8.37886       18.3444       2.37284      0.319974     -0.621256      0.981229       1.29895       1.43084       1.57263       1.61578       1.61974
  40  14 3518.4053    2.8323  3.1744 12.1596 -0.0005      0.842535  0.0462   0.0239   0.0846    0.0399   0.0000      0.159183   444.2175       5.37940       18.4120       4.74945      -2.19928      -2.09196       1.25516       1.65907       1.85849       1.97512       2.05830       2.06279
  40  15 3679.8615    2.2880  4.9918 11.5652 -0.0000      0.631486  0.0627   0.0157   0.1122    0.0314   0.0000     0.0981981   441.2737       5.84441       14.8858       6.79789     -0.501164    -0.0807667       1.69250       2.26206       2.51266       2.75228       2.80650       2.83148
  40  16 3839.2321    1.8620  7.2491 11.1515 -0.0004      0.444535  0.0850   0.0111   0.1534    0.0287   0.0000     0.0743030   446.6363       8.90209       16.8257       1.68915       2.32656      0.412468       2.21636       2.96635       3.27668       3.49007       3.68574       3.71130
  40  17 3997.3802    1.5689 10.1272 10.8961  0.0000      0.321423  0.1262   0.0080   0.2095    0.0265   0.0000     0.0682758   436.7487       14.4051       20.0977       6.50009      -5.36238     -0.352991       2.90862       3.93663       4.44521       4.78975       4.90840       4.95679
  40  18 4154.4960    1.2682 12.7551 10.8330 -0.0001      0.351826  0.1767   0.0065   0.2736    0.0231   0.0000     0.0762922   441.3561       15.2829       12.3501      0.430503       2.53760      -1.79806       3.71509       5.04541       5.59005       6.08091       6.32153       6.44795
  41   3 1544.3769    0.2120  0.1570 10.0162  0.0000       24.4509  0.0107   0.0082   0.0192    0.0235   0.0000       10.5530   441.6632      0.251956       21.6199      0.938607      -1.83700     -0.544070      0.472013      0.683370      0.787781       1.08797       1.02536      0.970178
  41   4 1758.0623    0.3887  0.3432  9.9943  0.0000       11.7190  0.0128   0.0094   0.0248    0.0328   0.0000       2.54122   441.8611     -0.943272       23.0856     -0.738690      -3.36662     -0.745840      0.490664      0.687760      0.746794      0.772196      0.778425      0.857796
  41   5 1957.5529    0.6018  0.6281 10.0270  0.0000       10.3811  0.0166   0.0109   0.0362    0.0505   0.0000       1.21443   441.9295     -0.166215       22.3868      0.913977      -4.63769      0.773286      0.508144      0.727744      0.771625      0.809978      0.898490      0.923918
  41   6 2151.3015    0.9151  0.8557 10.2249  0.0000       7.95382  0.0213   0.0139   0.0383    0.0799   0.0000      0.824819   441.1624    -0.0958617       20.6511     -0.645324      -1.49404     -0.952510      0.612067      0.846544      0.878773       1.00031       1.03490       1.10242
  41   7 2337.2978    1.3703  1.1293 11.0378  0.0000       4.02573  0.0257   0.0193   0.0489    0.0838   0.0000      0.721190   441.1272       1.30096       22.4966     0.0298199      -3.56682      0.549788      0.694860      0.948571       1.03832       1.15991       1.15544       1.19685
  41   8 2516.6673    1.9323  1.2112 11.6267  0.0000       3.18096  0.0273   0.0265   0.0499    0.0978   0.0000      0.682288   439.9629       1.13516       21.0559       1.68576     -0.393097       1.35822      0.734411      0.979902       1.05044       1.12306       1.18677       1.18406
  41   9 2693.5785    2.6353  1.2150 12.2232  0.0000       1.19944  0.0264   0.0359   0.0505    0.0988   0.0000      0.642934   440.6630       2.70690       21.9880     -0.352870      -5.09374       1.09073      0.744702      0.949839       1.04361       1.16507       1.18994       1.21287
  41  10 2869.0913    3.3840  1.0853 13.0285  0.0000       1.41182  0.0251   0.0479   0.0453    0.0788   0.0000      0.654816   441.4664       5.98716       20.9233      0.418205      -3.23219     -0.123347      0.728558      0.959938       1.06202       1.16670       1.19267       1.18635
  41  11 3041.7762    4.0190  1.1009 13.2710  0.0000       1.12683  0.0249   0.0560   0.0446    0.0879   0.0000      0.637926   442.4809       4.57793       20.4632      -1.22370      -1.99909     -0.414020      0.697156      0.978720       1.03282       1.15428       1.19448       1.23247
  41  12 3211.5098    4.0823  1.5015 13.0736  0.0000      0.550629  0.0292   0.0487   0.0550    0.0706   0.0000      0.429478   439.9454       6.39246       18.9643       2.21098       1.08399     -0.580417      0.806518       1.05224       1.14628       1.23858       1.28987       1.29808
  41  13 3378.7535    3.3761  2.1906 12.8963 -0.0000      0.779909  0.0377   0.0347   0.0697    0.0465   0.0000      0.258879   441.8709       6.88304       19.8546       3.96725      -3.26803      0.463636       1.03090       1.37546       1.48767       1.66722       1.68897       1.72753
  41  14 3543.5096    2.7209  3.4070 12.2203  0.0000      0.712504  0.0496   0.0223   0.0893    0.0358   0.0000      0.155985   439.6819       9.42395       18.1210       2.45578      -1.42726      -2.11489       1.28765       1.71229       1.91464       2.12330       2.16967       2.15166
  41  15 3706.0924    2.2238  5.3300 11.5758  0.0000      0.573810  0.0650   0.0148   0.1186    0.0294   0.0000     0.0936078   442.6743       12.0875       15.8876       7.21890     -0.811159       1.62301       1.65534       2.25666       2.49246       2.69121       2.84646       2.82735
  41  16 3866.5577    1.8610  7.7702 11.0623  0.0005      0.388249  0.0880   0.0104   0.1578    0.0287   0.0000     0.0685468   438.9296       8.12846       16.0743       2.83466      0.754211      0.245489       2.23072       2.90257       3.27345       3.52839       3.69064       3.64414
  41  17 4025.2537    1.5026 10.5595 10.9172 -0.0007      0.314748  0.1339   0.0076   0.2199    0.0258   0.0000     0.0759207   434.9513       10.6916       17.8052       2.50921      -7.18762      -7.58193       3.05809       4.12535       4.57227       4.97092       5.19244       5.16947
  42   2 1314.2280    0.0921  0.1160 10.1711 -0.0343     -0.437528  0.0188   0.0069   0.0290    0.0200   0.0000       70.0981   441.9414    -0.0247500       20.4730     -0.877108      -2.03525    0.00262513      0.643192      0.712033      0.863610      0.817540      0.964613       1.08059
  42   3 1558.2034    0.2180  0.1778 10.0456  0.0000       12.4511  0.0102   0.0077   0.0191    0.0230   0.0000       8.35089   441.7505     -0.803744       22.2478     0.0129826      -3.00005      0.830550      0.357885      0.435580      0.517608      0.488008      0.543125      0.563538
  42   4 1772.6801    0.3818  0.3277 10.0427  0.0000       16.3542  0.0120   0.0093   0.0236    0.0320   0.0000       2.79509   441.5407      -1.16706       21.5321      0.104469      -2.75247      0.264059      0.438514      0.560803      0.625793      0.699372      0.768814      0.771097
  42   5 1973.4355    0.6048  0.6016 10.0677  0.0000       11.0816  0.0165   0.0109   0.0321    0.0495   0.0000       1.21058   441.4195       1.13192       22.5272    -0.0105764      -2.90065      0.140361      0.532124      0.684278      0.755681      0.847507      0.906426      0.899272
  42   6 2168.2675    0.9330  0.8660 10.3281  0.0000       8.68793  0.0203   0.0140   0.0396    0.0706   0.0000      0.864964   441.5045       1.99852       21.9315     -0.133020      -1.90512     -0.641503      0.570518      0.770771      0.841764      0.916322      0.956921      0.967821
  42   7 2354.9341    1.4184  1.0936 11.0576  0.0000       4.33214  0.0245   0.0199   0.0460    0.0855   0.0000      0.700719   441.1253       2.30534       20.9951       1.74410      -2.09098      0.738958      0.676300      0.893400       1.02178       1.08479       1.13880       1.14609
  42   8 2535.1696    1.9790  1.1547 11.9233  0.0000       3.07476  0.0259   0.0276   0.0492    0.0823   0.0000      0.691629   442.5952       2.27342       20.7771      -1.40660      -1.07566      0.284079      0.703745      0.937942       1.05007       1.16346       1.20699       1.19723
  42   9 2713.1487    2.7892  1.1725 12.2414  0.0000       1.85696  0.0257   0.0373   0.0461    0.1018   0.0000      0.596592   441.2327       3.88039       19.5471       1.77409      -1.29462      0.601395      0.736207      0.990695       1.09258       1.18717       1.21044       1.22789
  42  10 2889.5352    3.5457  1.1375 12.8859  0.0000       1.59320  0.0247   0.0482   0.0469    0.0883   0.0000      0.645913   440.6170       5.48381       19.8468      0.509643      -3.62974      -1.97659      0.693697      0.879932      0.938015       1.02535       1.09924       1.14498
  42  11 3063.1008    4.1008  1.2063 13.3767  0.0000      0.899224  0.0266   0.0559   0.0488    0.0903   0.0000      0.600670   442.3687       6.57046       20.3533      0.113832      0.117160      -2.95610      0.715929      0.961513       1.02258       1.14896       1.18068       1.20423
  42  12 3233.8658    4.0040  1.5046 13.1763  0.0000       1.29726  0.0293   0.0484   0.0546    0.0686   0.0000      0.422458   441.8493       6.86103       20.7055       3.60188      -2.03201      -1.06070      0.763604       1.01386       1.11891       1.24442       1.27962       1.33702
  42  13 3402.3087    3.3407  2.3992 12.6489 -0.0000       1.00671  0.0393   0.0314   0.0699    0.0438   0.0000      0.236150   443.1361       7.06382       19.1449       4.55820      -1.41140     0.0824715      0.990060       1.35598       1.47893       1.62462       1.68611       1.67892
  42  14 3568.4647    2.6927  3.6013 12.1056  0.0014       1.09628  0.0495   0.0213   0.0910    0.0350   0.0000      0.148738   440.0981       8.55454       18.2270       3.39308      -2.50079       1.12337       1.29509       1.75931       1.93594       2.09640       2.19945       2.23059
  42  15 3731.8901    2.1350  5.7286 11.4843 -0.0005      0.372022  0.0674   0.0136   0.1260    0.0287   0.0000     0.0931933   442.8222       8.61774       11.8321      0.963511      -5.34745       2.39615       1.70056       2.27846       2.54946       2.76793       2.85261       2.93181
  42  16 3893.2381    1.7840  8.5515 11.1034  0.0000      0.191113  0.1014   0.0095   0.1729    0.0269   0.0000     0.0708373   441.4482       5.76305       19.7928       16.0696       2.58272      -1.12814       2.32901       3.10652       3.47617       3.83696       3.95148       4.03355
  42  17 4053.0784    1.4458 10.9889 10.9036  0.0002      0.293216  0.1417   0.0071   0.2298    0.0249   0.0000     0.0741990   437.7831       9.41671       19.9582       3.59417       9.17513    -0.0959732       3.04807       4.05271       4.58747       4.98904       5.15827       5.24312
  42  18 4211.1970    1.1499 13.4993 10.8270 -0.0026     0.0453745  0.2023   0.0057   0.2998    0.0213   0.0000     0.0887417   442.6327       10.8667       12.3200       12.4731      -9.75204      -9.45932       3.92798       5.28705       5.96685       6.45496       6.67044       6.75868
  43   2 1326.7514    0.0987  0.0718 10.0973  0.0000       69.9162  0.0133   0.0076   0.0171    0.0212   0.0000       82.0592   441.6386     -0.244839       21.4780      0.913126      -4.06325       1.20397      0.411772      0.632321      0.622360      0.821757      0.788905      0.849782
  43   3 1571.8289    0.2314  0.1816  9.9890  0.0000       23.4065  0.0088   0.0080   0.0199    0.0234   0.0000       8.28706   442.3689     -0.520018       21.5176     0.0682649      -3.24222      0.359732      0.291548      0.374162      0.429971      0.457599      0.482611      0.508660
  43   4 1787.0871    0.4180  0.3687  9.9404  0.0000       16.9956  0.0122   0.0094   0.0251    0.0340   0.0000       2.29790   442.1554     -0.171553       21.6777    -0.0959580      -2.20488      0.326640      0.393813      0.553526      0.604054      0.633158      0.676182      0.684252
  43   5 1989.1359    0.6688  0.6129 10.1230  0.0000       9.70834  0.0161   0.0119   0.0317    0.0504   0.0000       1.09854   441.6474     -0.266384       21.6683       1.91774      -2.66552      0.454231      0.488968      0.684696      0.712816      0.811057      0.879797      0.889336
  43   6 2185.0208    0.9892  0.8889 10.4545  0.0000       7.21365  0.0205   0.0147   0.0402    0.0723   0.0000      0.819963   442.1620     -0.486106       22.5811      0.225090      -3.48971      0.198607      0.582948      0.770528      0.853493      0.946661      0.975975       1.01845
  43   7 2372.3741    1.4603  1.2064 11.0874  0.0000       3.84164  0.0270   0.0194   0.0497    0.0868   0.0000      0.698968   443.0181       1.41828       21.2783      0.350172      -3.52577      0.209902      0.669259      0.899860      0.981426       1.09687       1.10908       1.15978
  43   8 2553.4829    2.0457  1.2319 11.8699  0.0000       3.43370  0.0263   0.0273   0.0493    0.0774   0.0000      0.621872   441.7862       1.85748       22.7808       1.63920      -3.03671      0.107152      0.685421      0.917960       1.00320       1.09066       1.11730       1.14962
  43   9 2732.5148    2.7901  1.0500 12.6083  0.0000       2.56068  0.0231   0.0391   0.0435    0.0780   0.0000      0.645650   439.9626       3.66522       21.5772       2.32861      -2.59275       1.25398      0.613765      0.823945      0.909297      0.998094       1.04308       1.07114
  43  10 2909.7934    3.6515  1.1090 12.9858 -0.0000       1.84835  0.0233   0.0496   0.0453    0.0884   0.0000      0.616088   440.8337       4.41990       19.4735      0.725756     -0.705677      -1.69069      0.639729      0.829479      0.928042       1.03933       1.11197       1.09180
  43  11 3084.1502    4.2602  1.2197 13.4201  0.0000       1.34551  0.0259   0.0569   0.0493    0.0881   0.0000      0.626792   440.6739       3.69119       21.5257       1.60805      -2.17555     -0.808990      0.661019      0.886241      0.970665       1.07130       1.05347       1.10216
  43  12 3255.7980    3.8759  1.6706 13.1659  0.0000      0.844436  0.0316   0.0443   0.0579    0.0618   0.0000      0.394002   441.6225       7.35546       19.7607       1.29438      -2.60483       2.45233      0.798940       1.06862       1.18345       1.30313       1.35412       1.41619
  43  13 3425.3928    3.2684  2.6211 12.4350  0.0000      0.941428  0.0396   0.0286   0.0732    0.0436   0.0000      0.207817   441.6606       9.82479       20.5086       1.29006      -6.22490     -0.818539       1.03023       1.35681       1.51866       1.65336       1.73419       1.77539
  43  14 3592.7619    2.5910  3.8939 12.0077  0.0003      0.629591  0.0523   0.0194   0.0934    0.0337   0.0000      0.136299   440.5135       10.7846       17.4347       6.54890      -3.03008     0.0848549       1.33400       1.76460       1.97264       2.14622       2.23066       2.23333
  43  15 3757.4680    2.1010  6.1461 11.2935  0.0000      0.389885  0.0711   0.0125   0.1293    0.0302   0.0000     0.0823104   439.9626       7.47662       19.6086      0.210492      0.676481      -4.78248       1.80926       2.38185       2.65106       2.91769       3.05692       3.02964
  43  16 3919.9415    1.7073  8.8625 11.1056  0.0000      0.291406  0.1064   0.0089   0.1839    0.0262   0.0000     0.0743734   439.1555       12.1399       19.9386       2.70679      -2.46225      -1.06659       2.38900       3.13621       3.56102       3.87716       4.02583       4.08172
  43  17 4080.6878    1.4144 12.1479 10.9087  0.0000      0.303641  0.1610   0.0066   0.2477    0.0234   0.0000     0.0750339   441.9731       11.5088       9.79827       15.7613      -2.96320       6.33030       3.23768       4.34050       4.93132       5.34163       5.61352       5.65694
  44   2 1339.0526    0.1185  0.1126 10.0498  0.0000       16.0713  0.0133   0.0066   0.0200    0.0196   0.0000       44.2464   441.0208     -0.438441       20.8222       1.62438      -2.44240      0.832342      0.393886      0.471016      0.590923      0.576043      0.571169      0.660069
  44   3 1585.2359    0.2303  0.1954  9.9940 -0.0000       23.9068  0.0099   0.0076   0.0190    0.0235   0.0000       8.03706   442.0978     -0.759992       22.3175     -0.121770      -2.79743      0.230905      0.312052      0.425356      0.472422      0.457742      0.523986      0.494457
  44   4 1801.2938    0.4137  0.4196  9.9477  0.0000       16.0219  0.0135   0.0089   0.0271    0.0363   0.0000       2.18901   441.5600     -0.324693       21.1813      0.441112      -3.06921       1.09108      0.438765      0.580265      0.645461      0.696229      0.744021      0.756035
  44   5 2004.6895    0.6905  0.6968  9.9247  0.0000       6.79671  0.0164   0.0113   0.0349    0.0623   0.0000      0.915178   441.3375    -0.0393612       21.2214      0.320716      -3.25257      -1.54967      0.501064      0.626051      0.723591      0.770242      0.769753      0.821688
  44   6 2201.5910    1.0295  0.9274 10.4464  0.0000       6.35333  0.0210   0.0148   0.0405    0.0776   0.0000      0.761265   442.6139       1.24317       21.4275     -0.648615      -2.84826     -0.355641      0.559489      0.753886      0.819071      0.909480      0.942838      0.952369
  44   7 2389.6039    1.5384  1.1573 11.1628  0.0000       4.36581  0.0251   0.0205   0.0471    0.0867   0.0000      0.677901   441.8971       2.46646       22.4687       1.04763      -3.12197     -0.446707      0.642491      0.864081      0.937816       1.04335       1.06443       1.08615
  44   8 2571.5322    2.1559  1.2538 11.7726  0.0000       2.32122  0.0263   0.0277   0.0481    0.0873   0.0000      0.589404   442.7187       2.79583       20.6635       3.48354      -3.55809      0.419329      0.677580      0.906166      0.995180       1.10915       1.14743       1.18344
  44   9 2751.7148    2.8533  1.1555 12.5119  0.0000       2.27581  0.0247   0.0382   0.0466    0.0845   0.0000      0.631931   440.1225       3.29553       19.8164       2.52247      -2.62445      0.755952      0.637060      0.837223      0.922802       1.02617       1.05380       1.08900
  44  10 2929.7823    3.7736  1.0954 13.0147  0.0000       1.94998  0.0230   0.0510   0.0440    0.0861   0.0000      0.620759   440.6448       5.13859       22.5780       1.46305      -2.89349     -0.300614      0.615218      0.804372      0.885636       1.01106       1.06122       1.06744
  44  11 3104.9457    4.1841  1.2507 13.4760  0.0000       1.17648  0.0263   0.0552   0.0490    0.0793   0.0000      0.598713   441.7783       4.83517       19.7019       3.86879      -1.48408     -0.641939      0.697565      0.931873       1.01438       1.14307       1.13497       1.17455
  44  12 3277.5204    3.8382  1.7224 13.1117  0.0000      0.712846  0.0315   0.0423   0.0563    0.0585   0.0000      0.347107   442.4047       6.54129       21.0976       3.26664      -1.88361      -1.91781      0.778123       1.04747       1.15618       1.30793       1.34355       1.36348
  44  13 3448.3164    3.1502  2.7833 12.3325 -0.0000       1.28247  0.0401   0.0266   0.0746    0.0424   0.0000      0.179027   441.9688       9.00414       19.6810       6.19932      0.406273      0.967388       1.01658       1.34833       1.51158       1.64960       1.70966       1.71365
  44  14 3616.8025    2.5668  4.3040 11.8743 -0.0000      0.827074  0.0539   0.0180   0.0988    0.0321   0.0000      0.117064   441.3307       8.31649       16.7875       1.65613      -2.03303      -1.35007       1.34976       1.77620       1.96472       2.15508       2.25465       2.29162
  44  15 3782.9103    2.0329  6.4861 11.3924  0.0000      0.704406  0.0763   0.0121   0.1354    0.0276   0.0000     0.0890234   440.2100       12.0687       18.0960       9.27293      -6.13919       2.66903       1.79370       2.40732       2.66888       2.91879       3.03556       3.15764
  44  16 3946.0349    1.6834  9.5809 11.0681  0.0007      0.227218  0.1179   0.0082   0.1928    0.0257   0.0000     0.0786206   441.9136       8.97914       16.2329      -1.30789       6.33339       5.49313       2.52366       3.40075       3.84126       4.17727       4.41133       4.46545
  44  17 4107.7179    1.3386 12.5430 10.9318 -0.0001      0.167999  0.1727   0.0062   0.2609    0.0219   0.0000     0.0830280   437.7312       4.31990       20.7811       5.96108      -7.62140      -3.34869       3.29304       4.51332       5.01912       5.43952       5.65681       5.68672
  45   2 1351.2655    0.1120  0.1087 10.0591  0.0000       22.2046  0.0137   0.0075   0.0276    0.0194   0.0000       52.0335   441.8979     -0.376609       22.3165     -0.560189      -3.57164       1.25410      0.576269      0.872200       1.21744       1.29779       1.49751       1.00087
  45   3 1598.4464    0.2353  0.2225  9.9964  0.0000       18.3672  0.0112   0.0072   0.0202    0.0244   0.0000       7.01777   442.1691      -1.05541       20.4359      0.518475      -3.06090     0.0598690      0.330357      0.450649      0.526086      0.559520      0.539321      0.573255
  45   4 1815.3447    0.4378  0.4491  9.9527  0.0000       15.6557  0.0136   0.0089   0.0278    0.0377   0.0000       1.97962   441.4831     -0.285126       21.3521       1.73187      -2.83136     -0.237139      0.417595      0.541526      0.625511      0.718173      0.728845      0.729276
  45   5 2020.0849    0.7201  0.7066 10.0359  0.0000       7.93722  0.0172   0.0115   0.0340    0.0602   0.0000      0.963183   442.2203      0.294184       19.9438     0.0613045      -2.77628      0.525535      0.509941      0.681523      0.781369      0.842163      0.899530      0.929191
  45   6 2217.9091    1.0569  0.9495 10.4434  0.0000       6.26145  0.0205   0.0149   0.0415    0.0822   0.0000      0.726932   442.2253       1.51548       21.5382      -1.27020      -2.76339       1.82519      0.564738      0.762248      0.832090      0.911951      0.956400      0.962689
  45   7 2406.5816    1.6065  1.1117 11.1948  0.0008       3.63375  0.0234   0.0215   0.0441    0.0897   0.0000      0.627322   440.8728       2.39671       22.9322      0.626327      -2.62752      -1.32776      0.612719      0.789851      0.899199       1.02470       1.06527       1.06366
  45   8 2589.5889    2.2640  1.2133 11.9008  0.0000       3.22713  0.0260   0.0296   0.0474    0.0964   0.0000      0.616851   439.7887       1.42638       20.9926       2.64489      -1.51236      -2.54421      0.664633      0.902531      0.990159       1.06824       1.12851       1.16452
  45   9 2770.6878    3.0568  1.1879 12.5280  0.0000       2.84413  0.0255   0.0399   0.0449    0.0905   0.0000      0.647920   441.7559       3.64716       20.1115      0.925732      -4.07906     -0.204645      0.621904      0.856560      0.904249       1.05084       1.05035       1.07710
  45  10 2949.5946    3.7661  1.2075 12.9806  0.0000       1.00789  0.0257   0.0486   0.0454    0.0939   0.0000      0.609534   441.2516       4.41873       20.6129       1.51423      -4.46498      0.673493      0.639727      0.832229      0.922673       1.02217       1.04340       1.11058
  45  11 3125.5319    4.1379  1.3387 13.3240 -0.0025       1.17361  0.0269   0.0509   0.0494    0.0727   0.0000      0.499337   441.0055       4.85905       20.2014       1.77548      -2.34707     -0.340898      0.668884      0.904320      0.986327       1.09348       1.11820       1.16863
  45  12 3298.9855    3.7606  1.7578 13.1205 -0.0005      0.725413  0.0322   0.0406   0.0567    0.0550   0.0000      0.351070   442.1298       7.29333       22.7668       1.91878     -0.988093      -1.95777      0.782048       1.04582       1.17604       1.29033       1.33280       1.32386
  45  13 3470.7496    3.0757  2.9665 12.3438 -0.0000       1.03161  0.0421   0.0250   0.0763    0.0394   0.0000      0.177728   441.8041       6.19435       16.2172       3.72600      -6.59030       2.35684       1.02150       1.39222       1.55439       1.69803       1.75583       1.78210
  45  14 3640.1573    2.4791  4.6426 11.8084  0.0001      0.331181  0.0569   0.0165   0.1021    0.0307   0.0000      0.111311   443.7783       4.02213       15.7284       6.68626      -1.74171      -1.59849       1.37510       1.79666       1.98588       2.18626       2.26188       2.28785
  45  15 3807.4079    2.0086  7.1795 11.2816  0.0008      0.334932  0.0819   0.0109   0.1434    0.0277   0.0000     0.0761892   441.6194       10.1524       17.9856       7.20904      -2.05831       10.2417       1.87691       2.48675       2.77894       3.03868       3.14868       3.23591
  45  16 3971.8061    1.6214 10.0770 11.0647 -0.0002      0.156953  0.1257   0.0077   0.2074    0.0255   0.0000     0.0778030   442.5373       8.69070       15.8511       4.32702      -6.94875       12.3843       2.56801       3.40487       3.86174       4.17405       4.34658       4.38889
  46   1 1071.9916    0.0399  0.0104 10.3135  0.0000       86.5233  0.0163   0.0096   0.0082    0.0176   0.0000       2304.06   440.0762     -0.519985       18.7456      0.504952      -1.17947     -0.481386      0.508628      0.960956      0.924296       1.01129       1.03522       1.11280
  46   2 1363.3100    0.1114  0.0881 10.1043  0.0000       24.7658  0.0121   0.0068   0.0169    0.0189   0.0000       58.5709   442.2724     -0.588048       21.2161     -0.408117      -1.93527    -0.0386045      0.349030      0.510385      0.541647      0.516154      0.654139      0.656255
  46   3 1611.4660    0.2536  0.2231  9.9803  0.0000       27.2602  0.0104   0.0076   0.0194    0.0245   0.0000       6.36607   441.9403      -1.10024       21.9893      0.450314      -3.24173     -0.727715      0.327028      0.424625      0.487752      0.508227      0.548702      0.583186
  46   4 1829.2715    0.4660  0.4853  9.9342  0.0000       16.1848  0.0141   0.0090   0.0289    0.0388   0.0000       1.82100   441.9443     -0.608613       21.1979       1.53782      -2.52625     -0.798755      0.399337      0.530454      0.613821      0.622201      0.675350      0.689855
  46   5 2035.3658    0.7305  0.7224 10.0691  0.0000       10.0383  0.0169   0.0116   0.0347    0.0599   0.0000      0.968426   441.7892     -0.602589       21.3804      0.877478      -3.57629      -1.76373      0.462718      0.630696      0.693124      0.779350      0.821681      0.813494
  46   6 2234.1106    1.1031  1.1094 10.6226  0.0000       6.63707  0.0251   0.0150   0.0444    0.0805   0.0000      0.750385   441.6915      0.927980       21.1428       1.02251      -2.75935     -0.903583      0.615743      0.819499      0.921872       1.00621       1.04602       1.06734
  46   7 2423.4783    1.5697  1.2866 11.5011 -0.0048       3.61229  0.0277   0.0200   0.0503    0.0692   0.0000      0.649639   441.4701       2.47770       20.6027       3.10565      -2.45473     -0.506935      0.643142      0.875359      0.967301       1.07683       1.11011       1.11960
  46   8 2607.4045    2.3144  1.2095 12.0431  0.0000       4.00376  0.0256   0.0300   0.0463    0.0840   0.0000      0.648380   439.8629       2.77247       21.8427      0.957562      -2.47946      0.327055      0.627504      0.846100      0.916246       1.03708       1.05374       1.03925
  46   9 2789.4831    3.1787  1.0843 12.6733  0.0000       1.44369  0.0224   0.0421   0.0434    0.0835   0.0000      0.649080   440.9615       2.28334       21.3085      0.681796      -4.13581      -1.33778      0.561819      0.773860      0.855993      0.949625      0.987575      0.987495
  46  10 2969.1742    3.8661  1.1629 13.2136  0.0000       1.15579  0.0248   0.0508   0.0443    0.0853   0.0000      0.596801   441.9364       4.90671       20.7387       2.76072      -1.70986      0.241617      0.597256      0.803184      0.896022      0.981278       1.01664       1.05395
  46  11 3145.8826    4.1640  1.3942 13.3615  0.0000       1.39285  0.0279   0.0502   0.0493    0.0694   0.0000      0.485263   441.4008       5.94493       21.6654       2.85057     -0.952066      -1.47920      0.658955      0.894259      0.988929       1.09270       1.11136       1.15375
  46  12 3320.2942    3.7103  1.9907 12.9371 -0.0004       1.02157  0.0338   0.0365   0.0602    0.0495   0.0000      0.298627   441.2144       8.00681       19.9191       2.02619      -2.33112       2.45216      0.792663       1.07315       1.18896       1.26692       1.35236       1.37593
  46  13 3492.9525    3.0180  3.1220 12.3553  0.0001      0.864497  0.0433   0.0239   0.0795    0.0367   0.0000      0.175199   441.6727       7.03227       21.2587       1.76854      -3.86308      -1.74284       1.01001       1.37190       1.52052       1.65632       1.75543       1.77929
  46  14 3663.6861    2.3981  5.0755 11.7056  0.0000      0.498472  0.0602   0.0150   0.1111    0.0301   0.0000      0.101855   442.3909       8.30840       18.6332       3.71297      -3.40530       3.83770       1.38658       1.87043       2.08964       2.26836       2.36808       2.39131
  46  15 3831.9739    1.8829  7.3571 11.4005  0.0000      0.543918  0.0879   0.0104   0.1553    0.0262   0.0000     0.0862250   440.3360       7.02458       13.8435       6.59304      -1.74662       6.04541       1.91113       2.57943       2.91084       3.13879       3.26131       3.35906
  46  16 3997.7138    1.5533 10.7383 11.0677 -0.0005      0.384118  0.1395   0.0071   0.2195    0.0246   0.0000     0.0861657   441.6193       4.28862       19.4104     -0.999000      -9.91407      -4.22033       2.75084       3.63417       4.13432       4.54192       4.74199       4.84082
  47   2 1375.1966    0.1359  0.1190 10.0937  0.0000       32.8191  0.0117   0.0069   0.0212    0.0195   0.0000       33.1226   441.8865      0.411842       21.8960     -0.183411      -3.99050      0.897637      0.354472      0.478127      0.553871      0.619187      0.619663      0.645142
  47   3 1624.2807    0.2712  0.2465 10.0058  0.0000       21.6897  0.0100   0.0077   0.0226    0.0241   0.0000       5.35633   442.4703     -0.966528       21.7255      0.597916      -3.28383     -0.590810      0.285136      0.364851      0.433984      0.451862      0.495993      0.483472
  47   4 1843.0172    0.4795  0.5150  9.9163  0.0000       15.1632  0.0146   0.0090   0.0291    0.0393   0.0000       1.63366   442.1387    -0.0459537       22.2032      -1.06121      -2.46739     -0.819410      0.393106      0.552178      0.622651      0.653938      0.692414      0.698275
  47   5 2050.4784    0.7487  0.7263 10.0404  0.0000       9.50260  0.0168   0.0116   0.0342    0.0632   0.0000      0.946680   442.4595      0.512155       22.4064       1.06458      -3.76489       1.22110      0.460391      0.619331      0.703375      0.752743      0.810675      0.797709
  47   6 2250.0945    1.1444  1.0138 10.6708  0.0000       5.26172  0.0219   0.0154   0.0422    0.0764   0.0000      0.770042   441.5725       1.53821       22.6652       1.46845      -3.02731      0.272628      0.555802      0.765996      0.854748      0.954128       1.02025       1.01814
  47   7 2440.0810    1.6637  1.3167 11.4247  0.0000       2.47339  0.0275   0.0203   0.0492    0.0708   0.0000      0.618355   441.6023       3.30191       21.0492     -0.540976      -2.41676      0.806353      0.633858      0.847407      0.940658       1.04432       1.06340       1.14719
  47   8 2624.9756    2.3467  1.1759 12.4227  0.0000       1.85097  0.0251   0.0313   0.0483    0.0712   0.0000      0.673383   439.8497       2.03107       20.5955      0.770434      -2.15946      -1.55168      0.589943      0.781114      0.861526      0.981324      0.967728       1.03103
  47   9 2808.1729    3.2051  1.1880 12.6838  0.0000       2.48165  0.0247   0.0408   0.0455    0.0881   0.0000      0.584254   441.2674       2.83855       20.3039       2.61974      -4.90184     -0.308320      0.583600      0.786849      0.862759      0.937347      0.971854       1.02049
  47  10 2988.6712    3.9061  1.1159 13.3687  0.0000       3.14827  0.0236   0.0518   0.0430    0.0752   0.0000      0.649878   442.7698       7.20078       21.8380       2.02059      -1.78647      0.444058      0.573780      0.786788      0.868221      0.963069      0.973178       1.00556
  47  11 3166.0038    4.1710  1.4395 13.1112  0.0000      0.975724  0.0272   0.0478   0.0480    0.0768   0.0000      0.438143   442.0305       5.18858       22.0795      0.528641     -0.549367     -0.611222      0.666223      0.893023      0.964656       1.05706       1.10492       1.11038
  47  12 3341.3187    3.6862  2.1309 12.7583  0.0002       1.18243  0.0337   0.0344   0.0615    0.0481   0.0000      0.257895   440.3320       6.09475       21.7125       2.23539      0.578353      0.260766      0.781332       1.07838       1.18209       1.31457       1.33880       1.35425
  47  13 3514.9514    2.9293  3.3479 12.3846 -0.0001      0.790413  0.0447   0.0225   0.0837    0.0331   0.0000      0.161222   440.7207       9.20113       19.7878       2.07503      -1.09557       2.27428       1.02634       1.39655       1.56038       1.70127       1.78894       1.82196
  47  14 3686.7286    2.3555  5.5461 11.6190  0.0001      0.644991  0.0631   0.0140   0.1155    0.0290   0.0000     0.0932235   438.3927       7.92763       20.3936       2.75196      -3.96956       2.89498       1.43128       1.92158       2.13989       2.34312       2.46814       2.50637
  47  15 3855.9661    1.9084  8.2869 11.2716  0.0010      0.430857  0.0982   0.0095   0.1669    0.0272   0.0000     0.0823295   443.6565       11.9462       13.8791       3.52129      -3.39518      -2.05714       2.06463       2.75784       3.07169       3.39315       3.55715       3.62024
  47  16 4022.7731    1.5196 11.5778 11.0836 -0.0005      0.231012  0.1548   0.0067   0.2343    0.0233   0.0000     0.0892028   436.0996       9.27924       15.7133       6.53673      -1.04860      -11.1474       2.78027       3.78231       4.24899       4.55939       4.78625       4.84191
  48   2 1386.9283    0.1421  0.1544 10.0688  0.0000       18.4625  0.0122   0.0064   0.0244    0.0196   0.0000       25.8871   442.1674     -0.519722       21.7257     -0.369241      -3.49212    -0.0388551      0.316694      0.449361      0.621049      0.451157      0.582705      0.632672
  48   3 1636.8978    0.2793  0.2694  9.9930  0.0000       15.0614  0.0104   0.0075   0.0226    0.0245   0.0000       4.78976   442.5967     -0.611174       22.1692      0.361798      -2.57966     -0.540379      0.310464      0.413635      0.470752      0.479338      0.479601      0.543930
  48   4 1856.5854    0.4984  0.5150  9.9788  0.0000       12.0522  0.0138   0.0092   0.0294    0.0398   0.0000       1.52458   442.2051    -0.0189600       21.4895      0.604189      -3.33910      0.253258      0.374789      0.502812      0.587547      0.640574      0.666492      0.652283
  48   5 2065.4126    0.7819  0.8278 10.0779  0.0000       9.19172  0.0193   0.0115   0.0363    0.0672   0.0000      0.888719   442.1142     -0.132119       22.4114    0.00255419      -3.26646      -1.78501      0.494865      0.666072      0.759177      0.839396      0.890528      0.888090
  48   6 2265.8916    1.1738  1.1271 10.7029  0.0000       5.78249  0.0242   0.0156   0.0449    0.0833   0.0000      0.726720   441.2327       1.87267       21.2631     -0.262014      -2.09341      0.577352      0.568909      0.772641      0.847084      0.931228      0.951454       1.02552
  48   7 2456.6497    1.7422  1.2393 11.4544  0.0000       3.93669  0.0251   0.0218   0.0473    0.0780   0.0000      0.629540   441.7887       2.45266       22.2692       1.52225      -4.01466       2.18313      0.604803      0.782597      0.874917      0.967173      0.992431       1.03324
  48   8 2642.5557    2.4256  1.2810 12.0833  0.0000       2.09895  0.0253   0.0299   0.0484    0.0832   0.0000      0.563124   440.7803       2.73669       20.4620       2.66612      -3.18959     -0.249156      0.595665      0.833144      0.911096       1.01289       1.06114       1.09950
  48   9 2826.6128    3.3886  1.0718 12.8892  0.0000       3.24880  0.0230   0.0442   0.0401    0.0773   0.0000      0.776975   441.2148       4.40229       21.1240       1.74810      -2.41759      0.421526      0.542558      0.744413      0.822038      0.911071      0.954241      0.962740
  48  10 3007.8223    4.0723  1.2006 13.1802  0.0000     -0.151074  0.0248   0.0506   0.0438    0.0872   0.0000      0.612562   441.0764       4.85133       20.5303       3.14142      -2.86903       1.35867      0.578349      0.749965      0.826476      0.930823       1.00420       1.00645
  48  11 3185.9972    4.1347  1.4756 13.3755  0.0000      0.964043  0.0286   0.0477   0.0508    0.0640   0.0000      0.423436   440.9597       6.71788       21.1393       1.04052      -3.64334       1.65603      0.642550      0.859283      0.932552       1.04127       1.07038       1.11308
  48  12 3361.9941    3.6032  2.3399 12.6294  0.0000      0.574973  0.0356   0.0314   0.0637    0.0464   0.0000      0.241270   440.7180       7.90136       20.2783       2.16429      -1.27331       1.61128      0.793542       1.10231       1.21670       1.31045       1.39546       1.40952
  48  13 3536.4869    2.8140  3.6027 12.1866  0.0001      0.398393  0.0475   0.0204   0.0848    0.0341   0.0000      0.141151   443.4406       7.84203       20.5831      0.373526      -1.31154    -0.0861342       1.06603       1.45331       1.59828       1.73606       1.80917       1.87465
  48  14 3709.3504    2.2634  5.7675 11.6523  0.0000      0.468925  0.0661   0.0132   0.1209    0.0278   0.0000     0.0888327   440.1232       7.58619       21.5034       6.35564      -3.66048       1.46124       1.44162       1.92066       2.14573       2.34790       2.47213       2.52456
  48  15 3880.0008    1.8060  8.5258 11.2899 -0.0010      0.655366  0.1043   0.0090   0.1744    0.0270   0.0000     0.0897844   437.6028       6.69458       20.5158       3.74708      -4.00965     -0.628019       2.07185       2.78364       3.12007       3.38803       3.53757       3.61748
  48  16 4047.6110    1.4730 11.9738 11.1039  0.0003      0.210264  0.1631   0.0065   0.2454    0.0223   0.0000     0.0847411   444.3545       7.53653       24.2226       2.73525      -2.48527      -4.08094       2.90851       3.91798       4.45021       4.86226       5.09256       5.22502
  49   2 1398.5162    0.1205  0.1004 10.0584  0.0000       9.35176  0.0116   0.0066   0.0174    0.0185   0.0000       42.6450   441.8646    -0.0742432       21.8233     -0.349355      -2.34885      0.165531      0.356486      0.413395      0.476995      0.547224      0.585861      0.533177
  49   3 1649.3409    0.2818  0.2636 10.0097  0.0000       16.1795  0.0108   0.0075   0.0208    0.0250   0.0000       4.68875   441.8512      0.707676       22.0095      0.184048      -2.59539      0.120026      0.301644      0.398852      0.446248      0.494975      0.515924      0.533039
  49   4 1870.0439    0.5104  0.5241  9.9181  0.0000       12.4630  0.0140   0.0091   0.0283    0.0414   0.0000       1.44553   442.2989      0.653620       21.2548      0.240689      -3.05486      0.354631      0.385928      0.508313      0.560058      0.602326      0.659251      0.696722
  49   5 2080.1682    0.8143  0.8018 10.2388  0.0000       8.59152  0.0182   0.0119   0.0355    0.0600   0.0000      0.893090   441.7251     0.0178144       21.4727     0.0622123      -2.33414       2.13222      0.471215      0.630116      0.700259      0.763905      0.798541      0.821935
  49   6 2281.4380    1.2226  1.1039 10.8516  0.0000       5.16692  0.0236   0.0160   0.0445    0.0790   0.0000      0.747695   442.0419      0.647854       21.5946       1.66691      -2.13570     -0.448659      0.549738      0.736257      0.821439      0.924724      0.919528      0.939519
  49   7 2472.9872    1.8117  1.2682 11.5083  0.0000       3.45380  0.0256   0.0221   0.0463    0.0774   0.0000      0.598461   441.9327       1.95442       21.4185      0.116951      -4.49466     0.0732476      0.575269      0.780541      0.860845      0.960395      0.992842       1.03543
  49   8 2659.9347    2.5222  1.3154 11.9867  0.0000       2.70010  0.0249   0.0298   0.0473    0.0828   0.0000      0.524390   441.4098       3.04531       22.1134       1.78845      -2.72693      -1.34479      0.578592      0.736002      0.832143      0.941268      0.959771      0.959653
  49   9 2844.9353    3.4234  1.1396 12.7837  0.0000       2.02112  0.0224   0.0433   0.0443    0.0838   0.0000      0.629866   440.9819       3.40283       19.6946       1.73259     -0.661449       1.69465      0.519595      0.692596      0.765608      0.843735      0.877111      0.903639
  49  10 3026.9278    4.1372  1.2290 13.2384  0.0000       1.18616  0.0244   0.0502   0.0447    0.0781   0.0000      0.551990   441.2799       4.83585       21.0722       2.70659      -1.27887      0.413234      0.581048      0.780223      0.857502      0.928162      0.972215      0.994992
  49  11 3205.8286    4.1398  1.4580 13.4134  0.0000       1.20031  0.0282   0.0472   0.0498    0.0620   0.0000      0.457770   442.4029       4.33344       21.7698       3.11362      -2.46592     -0.960106      0.615717      0.849571      0.910225       1.01499       1.06645       1.10488
  49  12 3382.7436    3.5038  2.3245 12.7811  0.0000       1.22843  0.0351   0.0311   0.0653    0.0427   0.0000      0.246172   441.1976       9.02831       20.4501       4.04873      -2.79554     -0.256214      0.787461       1.03564       1.16133       1.28431       1.33741       1.34753
  49  13 3558.0797    2.7434  3.9917 12.0408  0.0001      0.828443  0.0489   0.0184   0.0894    0.0316   0.0000      0.134190   441.6270       12.3108       20.3148       3.71600      -3.93229      0.495996       1.09633       1.44061       1.61632       1.78107       1.86219       1.90965
  49  14 3731.6661    2.2042  6.2623 11.5601 -0.0003      0.357635  0.0716   0.0123   0.1284    0.0285   0.0000     0.0940995   440.0555       5.58485       21.7570       2.58307      -6.32283       2.82447       1.52163       2.02042       2.28951       2.46124       2.60272       2.69389
  49  15 3903.1980    1.8525  9.5841 11.2187  0.0017      0.346425  0.1148   0.0082   0.1834    0.0262   0.0000     0.0788508   438.1593       9.69275       20.0653       3.22318      -4.66415      -3.16483       2.13777       2.88490       3.23313       3.55082       3.72810       3.77901
  50   1 1110.7832    0.0583  0.0344 10.2381  0.0000       24.5196  0.0188   0.0082   0.0142    0.0169   0.0000       514.430   440.5924     -0.257861       22.5355     -0.714730      -3.63946      0.409031      0.493985      0.614429      0.671826      0.671640      0.759665      0.836551
  50   2 1409.9782    0.1417  0.1342 10.0399  0.0000       27.8335  0.0103   0.0064   0.0189    0.0193   0.0000       26.8771   442.5398    -0.0301033       22.6820      0.217089      -4.04692     -0.481242      0.279316      0.372186      0.435144      0.411738      0.460044      0.466220
  50   3 1661.6405    0.3097  0.2764  9.9582  0.0000       20.9382  0.0102   0.0078   0.0207    0.0257   0.0000       4.01071   442.0000     -0.257544       22.1896      0.937541      -3.54187      0.604004      0.281457      0.370284      0.404276      0.432840      0.502720      0.496578
  50   4 1883.3705    0.5065  0.5875  9.9491  0.0000       13.2480  0.0152   0.0088   0.0315    0.0410   0.0000       1.49376   442.7312       1.08351       21.5640     -0.331281      -3.41413      -1.15158      0.403476      0.551010      0.588340      0.638616      0.689165      0.712167
  50   5 2094.7810    0.8515  0.8544 10.0292  0.0000       6.94288  0.0185   0.0119   0.0358    0.0724   0.0000      0.790422   442.1390     -0.160882       21.7404       1.46827      -2.57627     -0.197136      0.450539      0.583999      0.657529      0.733048      0.775181      0.772708
  50   6 2296.9021    1.2534  1.1248 10.9509  0.0000       6.58342  0.0241   0.0166   0.0450    0.0746   0.0000      0.780889   443.0596       1.38090       21.5563      0.685841      -2.73607     -0.896000      0.541463      0.737180      0.785352      0.891176      0.917914      0.926291
  50   7 2489.1191    1.9183  1.2007 11.5548 -0.0000       2.13649  0.0242   0.0238   0.0452    0.0860   0.0000      0.663259   439.9179       1.73293       21.8206       2.26569      -2.53149     -0.214782      0.544247      0.731153      0.806638      0.880019      0.905282      0.938879
  50   8 2677.1272    2.6200  1.3272 12.1157  0.0000       1.68949  0.0258   0.0302   0.0454    0.0777   0.0000      0.502215   440.9498       3.68902       20.8518      0.559494      -1.56914     -0.213688      0.597556      0.815327      0.892007       1.02766       1.03709       1.06182
  50   9 2863.0716    3.4831  1.1367 12.9308  0.0000       2.05396  0.0228   0.0437   0.0421    0.0787   0.0000      0.738980   441.8259       4.30769       23.6796       2.54728      -2.32486      0.384433      0.518183      0.695608      0.759277      0.886499      0.882007      0.904679
  50  10 3045.7246    4.1694  1.1899 13.4251  0.0000     -0.289806  0.0241   0.0519   0.0452    0.0772   0.0000      0.692601   441.1793       3.12740       20.9484       3.46713      -1.40926       1.61026      0.542070      0.707690      0.808494      0.882594      0.927537      0.967693
  50  11 3225.4123    4.0647  1.5585 13.2643  0.0000      0.150503  0.0282   0.0443   0.0507    0.0600   0.0000      0.333650   441.9860       4.56654       20.6403       1.70002      -1.64015      -1.70210      0.644972      0.859646      0.929640       1.02988       1.07929       1.09712
  50  12 3403.2067    3.3812  2.6860 12.6435  0.0000       1.14453  0.0382   0.0279   0.0693    0.0389   0.0000      0.195238   442.4435       7.18939       21.9660       1.83662      -3.75201       3.35996      0.830824       1.11509       1.24302       1.39406       1.42824       1.45505
  50  13 3579.2684    2.7586  4.4149 11.7791  0.0001      0.318177  0.0511   0.0171   0.0923    0.0335   0.0000      0.110691   443.4562       7.64231       21.8928       4.58387     -0.559668       3.80706       1.10424       1.47355       1.65210       1.80875       1.90329       1.93657
  50  14 3753.9128    2.1436  6.5690 11.5480 -0.0003      0.579004  0.0769   0.0117   0.1337    0.0285   0.0000     0.0950307   438.9730       8.30816       21.6436       8.34259      -7.67416      -3.07348       1.57657       2.15880       2.39412       2.64030       2.76669       2.83613
  50  15 3925.8823    1.7041  9.2507 11.2928  0.0001     0.0123267  0.1205   0.0079   0.1905    0.0253   0.0000     0.0938525   441.4167       4.75080       14.7514       5.82587       3.20545      -4.25377       2.18939       2.94125       3.31393       3.61042       3.76021       3.89508
  51   2 1421.2999    0.1573  0.1342 10.0991  0.0000       39.9651  0.0095   0.0067   0.0196    0.0199   0.0000       23.3529   442.3247     -0.594817       22.0508      0.447092      -2.67204      0.135249      0.224056      0.352267      0.336263      0.415807      0.468557      0.485036
  51   3 1673.7832    0.3239  0.2895  9.9911  0.0000       20.8640  0.0105   0.0079   0.0207    0.0259   0.0000       3.85330   441.7879     -0.139938       22.4578      0.271770      -3.96845     -0.804171      0.301999      0.359617      0.403231      0.487315      0.492201      0.495073
  51   4 1896.5799    0.5453  0.5556  9.9729  0.0000       13.0191  0.0140   0.0094   0.0287    0.0420   0.0000       1.42813   441.7550     0.0484101       21.9874     -0.543071      -3.59020       1.58198      0.368921      0.474988      0.550372      0.595948      0.660298      0.668137
  51   5 2109.2884    0.8721  0.8585 10.2864  0.0000       7.77902  0.0187   0.0122   0.0357    0.0625   0.0000      0.837521   442.7071      0.238557       20.2927     0.0907387      -2.65236      -1.29933      0.443610      0.590485      0.654808      0.711629      0.741555      0.771862
  51   6 2312.1640    1.3115  1.2069 10.7610  0.0000       4.42783  0.0248   0.0163   0.0460    0.0926   0.0000      0.687361   441.6474      0.737376       23.1576      0.813012      -2.80423      -1.42143      0.528517      0.729344      0.789629      0.889697      0.894563      0.962116
  51   7 2505.1853    1.9363  1.3532 11.4485  0.0000       3.18892  0.0256   0.0219   0.0461    0.0751   0.0000      0.523437   442.0369       1.19592       21.8806     -0.215641      -1.33363       1.36041      0.562186      0.757002      0.847379      0.954801      0.971975      0.981097
  51   8 2694.2431    2.7320  1.2830 12.2438  0.0000       1.86304  0.0247   0.0322   0.0459    0.0816   0.0000      0.592914   442.3136       3.37862       22.1694       1.05542      -1.90039      0.847481      0.551586      0.742162      0.798859      0.934115      0.951145      0.986436
  51   9 2881.0716    3.5828  1.1709 12.9582  0.0000       1.24859  0.0236   0.0440   0.0417    0.0820   0.0000      0.621003   441.2697       4.53896       21.2452       3.05792      -1.59832      -1.27356      0.538057      0.723094      0.808904      0.878653      0.903449      0.937308
  51  10 3064.4974    4.1771  1.3298 13.2287  0.0000      0.693941  0.0251   0.0479   0.0455    0.0741   0.0000      0.486098   442.4788       5.15400       20.8696       2.57427      -1.06907     -0.305571      0.543055      0.729181      0.810817      0.908530      0.913748      0.948635
  51  11 3244.9015    3.9392  1.8121 13.0772  0.0000       1.24115  0.0306   0.0389   0.0552    0.0525   0.0000      0.350706   442.0618       7.07467       23.4599       2.02079      -3.00748     -0.249006      0.663690      0.892641      0.983674       1.11033       1.12570       1.15818
  51  12 3423.4165    3.3299  2.8125 12.5266 -0.0001      0.428600  0.0386   0.0261   0.0695    0.0394   0.0000      0.192793   442.0017       8.92218       19.6330       2.75330      -1.48075       2.08073      0.833013       1.12620       1.28389       1.40658       1.44849       1.52856
  51  13 3600.4196    2.6849  4.5426 11.8774  0.0000      0.478727  0.0525   0.0166   0.0961    0.0320   0.0000      0.107788   440.7983       6.23556       19.7717     -0.374470      -3.16479       2.91312       1.10679       1.48391       1.66863       1.84233       1.91292       1.94700
  51  14 3775.7390    2.1391  7.1181 11.5099  0.0006      0.357471  0.0817   0.0109   0.1413    0.0284   0.0000     0.0860080   441.0960       12.4467       19.8255      0.234701      -11.1489      -3.73680       1.63264       2.15580       2.43677       2.68310       2.80848       2.89909
  51  15 3949.3109    1.6542  9.9643 11.3448  0.0000      0.559679  0.1321   0.0076   0.2052    0.0244   0.0000     0.0960760   438.8724       8.36880       22.4336       4.26120       5.46372      -14.3895       2.29814       3.08355       3.44969       3.78366       3.95028       4.03778
  52   2 1432.4604    0.1612  0.1394 10.0464  0.0000       27.3859  0.0106   0.0065   0.0181    0.0196   0.0000       20.6990   442.2747     -0.137245       21.8768     0.0569258      -3.42330      0.625395      0.234935      0.397908      0.379651      0.460363      0.509801      0.494050
  52   3 1685.7300    0.3076  0.3224  9.9820  0.0000       21.7816  0.0115   0.0072   0.0231    0.0266   0.0000       3.99253   442.4398     -0.439079       22.0784      0.401208      -3.47158   -0.00206802      0.313907      0.401742      0.451818      0.485084      0.458764      0.494885
  52   4 1909.6517    0.5679  0.6028 10.0173  0.0000       12.6181  0.0153   0.0093   0.0295    0.0431   0.0000       1.29976   441.8188      0.860074       20.9256      0.344466      -3.55264       2.24644      0.382945      0.520620      0.590145      0.647937      0.663594      0.695747
  52   5 2123.6329    0.9030  0.8817 10.4295  0.0000       6.14065  0.0185   0.0125   0.0374    0.0609   0.0000      0.825434   443.5653     -0.370887       21.4442      0.318178      -3.14759     -0.373026      0.429705      0.573520      0.651373      0.713358      0.737894      0.772876
  52   6 2327.2155    1.3522  1.2239 10.9983  0.0002       5.61668  0.0249   0.0167   0.0454    0.0757   0.0000      0.664534   442.3374       1.64350       19.5942     -0.318317      -1.66683      0.978173      0.538824      0.736650      0.826469      0.909724      0.941238      0.953434
  52   7 2521.1203    1.9818  1.3043 11.7091 -0.0001       3.67619  0.0245   0.0233   0.0477    0.0731   0.0000      0.563173   441.1407       2.36469       21.9850       1.25332      -3.28353     -0.681478      0.535488      0.705930      0.774885      0.850014      0.903523      0.936015
  52   8 2711.2052    2.7908  1.2680 12.3216  0.0000       2.35549  0.0242   0.0330   0.0450    0.0827   0.0000      0.611790   441.5450       2.45027       20.7410       1.79320      -2.07892     -0.689921      0.524699      0.700708      0.783056      0.874128      0.884775      0.924223
  52   9 2898.8818    3.7066  1.2288 12.9098 -0.0004      0.615900  0.0232   0.0437   0.0435    0.0792   0.0000      0.652274   442.3867       2.68750       22.1858     -0.226949     -0.581165      0.687652      0.526277      0.699152      0.785819      0.869282      0.887283      0.935947
  52  10 3083.0479    4.1949  1.2798 13.4671  0.0001     0.0273034  0.0251   0.0499   0.0460    0.0725   0.0000      0.506009   442.5439       4.83279       20.8004     0.0962580      -2.54111      0.163363      0.540097      0.722945      0.815490      0.875961      0.896440      0.942037
  52  11 3264.2666    3.9438  1.8205 13.0286  0.0000       1.65454  0.0295   0.0381   0.0545    0.0526   0.0000      0.290372   441.9249       6.10411       20.9726       2.79488      -2.93606       2.34471      0.639908      0.859583      0.958349       1.04304       1.07471       1.12523
  52  12 3443.4745    3.2306  2.9330 12.5317  0.0000      0.641995  0.0400   0.0247   0.0723    0.0368   0.0000      0.202701   440.9364       6.57960       20.6925       3.82921      -2.37538       2.00428      0.842257       1.12167       1.24868       1.37289       1.42845       1.45934
  52  13 3621.2613    2.5452  4.6558 11.9518  0.0002      0.394152  0.0542   0.0158   0.1006    0.0299   0.0000      0.116324   442.3023       8.49655       21.8133       3.76813      -2.51354       1.29169       1.12343       1.49489       1.68590       1.84130       1.93584       1.98227
  52  14 3797.3946    2.0631  7.5299 11.5122 -0.0009      0.323286  0.0890   0.0101   0.1519    0.0276   0.0000     0.0934610   445.3010       10.8993       19.0114       3.00852      0.122083      -4.10440       1.69567       2.23424       2.55093       2.80157       2.95620       3.02431
  53   2 1443.5064    0.1584  0.1636 10.0771  0.0000       34.1213  0.0096   0.0061   0.0218    0.0196   0.0000       19.8725   442.6987    0.00161365       22.2451    -0.0867769      -3.34587      0.502761      0.261503      0.336554      0.396400      0.411150      0.451687      0.456459
  53   3 1697.5301    0.3306  0.3557  9.9747  0.0000       21.9528  0.0120   0.0074   0.0240    0.0281   0.0000       3.33386   442.3652      0.461106       20.9441     -0.554180      -3.16377      0.998516      0.330731      0.448326      0.493027      0.562122      0.607485      0.611670
  53   4 1922.5475    0.5743  0.6030 10.0393  0.0000       10.8649  0.0147   0.0093   0.0296    0.0440   0.0000       1.28095   441.9511      0.487872       23.3149      0.231272      -2.81023     -0.740830      0.372641      0.484077      0.539599      0.610357      0.644913      0.661539
  53   5 2137.8135    0.9126  0.8932 10.3869  0.0000       6.93276  0.0187   0.0124   0.0370    0.0645   0.0000      0.819818   441.8331      0.150649       21.3837       1.58447      -1.65132      -1.02230      0.426221      0.564796      0.643500      0.718127      0.777602      0.800604
  53   6 2342.1258    1.4333  1.1679 11.0023  0.0009       3.93381  0.0233   0.0174   0.0437    0.0841   0.0000      0.680792   442.3054       1.30390       21.7712     0.0629171      -1.77465     -0.445890      0.481281      0.672245      0.744526      0.844156      0.890153      0.930870
  53   7 2536.8941    2.0541  1.3454 11.7814  0.0000       3.60869  0.0264   0.0236   0.0455    0.0733   0.0000      0.555044   441.6190      0.351678       20.2254       1.44503      -2.45801     -0.459044      0.542315      0.733497      0.805738      0.893367      0.927849      0.937717
  53   8 2728.0329    2.8612  1.2499 12.4650  0.0000       2.08452  0.0238   0.0339   0.0451    0.0774   0.0000      0.627795   442.9077       2.92449       21.0481       2.41805      -2.63457      0.669921      0.519549      0.672450      0.744362      0.837817      0.845150      0.893024
  53   9 2916.5991    3.7938  1.1257 13.2129 -0.0000      0.803024  0.0216   0.0466   0.0419    0.0734   0.0000      0.605982   441.7480       3.82558       21.5689       2.19497      -2.19138      0.891060      0.473102      0.644112      0.715576      0.760769      0.804845      0.826647
  53  10 3101.4789    4.2184  1.3238 13.3471  0.0000      0.999613  0.0251   0.0483   0.0455    0.0739   0.0000      0.473369   440.7702       4.35636       20.7185      0.752126      -4.44503      0.437524      0.528690      0.733741      0.783860      0.892854      0.936884      0.946763
  53  11 3283.4080    4.0019  1.9161 12.9553 -0.0001       1.44649  0.0301   0.0376   0.0546    0.0541   0.0000      0.292294   442.1212       5.97713       22.0421       2.55515      -2.53095       1.46878      0.637087      0.864190      0.954147       1.05612       1.10776       1.14571
  53  12 3463.5259    3.1561  3.1636 12.3846 -0.0000      0.985129  0.0402   0.0226   0.0737    0.0353   0.0000      0.170385   442.2383       6.66965       22.0654       3.50109      -3.81966      -2.46058      0.833495       1.10939       1.24851       1.37783       1.42718       1.46254
  53  13 3641.9808    2.4939  5.1248 11.8854 -0.0003      0.457036  0.0582   0.0147   0.1071    0.0297   0.0000      0.110293   439.6496       7.63205       21.8737       4.44837      -3.19140       1.89249       1.17341       1.56600       1.75782       1.96565       2.04083       2.09390
  53  14 3818.8558    2.0250  8.0587 11.5082  0.0000      0.399850  0.0956   0.0095   0.1596    0.0277   0.0000     0.0999154   443.6296       6.03259       16.7468       8.22797      0.101258       5.01779       1.74505       2.32362       2.68014       2.91366       3.07049       3.19924
  54   1 1147.8924    0.0692  0.0839 10.2264  0.0000       21.2645  0.0253   0.0074   0.0283    0.0170   0.0000       207.175   439.8920     -0.682418       23.0518      0.751845      -2.57404       1.20165      0.520557      0.594929      0.894737      0.958603      0.792979      0.936850
  54   2 1454.4011    0.1743  0.1644 10.0092  0.0000       25.4061  0.0106   0.0063   0.0213    0.0197   0.0000       15.8486   442.5200    0.00612094       22.2658      0.165714      -3.10754      0.563338      0.376943      0.567576      0.627963      0.867762       1.03301      0.934518
  54   3 1709.1673    0.3647  0.3441  9.9663  0.0000       20.3477  0.0113   0.0078   0.0221    0.0278   0.0000       2.87263   442.2380   0.000992427       22.4361     -0.547884      -4.17610     -0.366766      0.279744      0.411622      0.438545      0.457800      0.499284      0.530048
  54   4 1935.4236    0.6056  0.6283 10.0006  0.0000       10.9025  0.0146   0.0095   0.0300    0.0469   0.0000       1.18213   442.6423     0.0922485       21.5584     -0.395882      -2.77450     -0.313104      0.361673      0.479262      0.548146      0.608339      0.625620      0.651330
  54   5 2151.8965    0.9459  0.9442 10.4183  0.0000       6.89413  0.0194   0.0125   0.0384    0.0660   0.0000      0.792962   442.2655      0.240694       22.5742      0.701021      -2.88054      -1.09637      0.432988      0.580851      0.632508      0.706416      0.729095      0.774949
  54   6 2356.9710    1.4730  1.2240 10.9389 -0.0021       5.89472  0.0234   0.0172   0.0445    0.0916   0.0000      0.641954   442.1806      0.968075       22.0016      0.145924      -3.65256      0.407684      0.487690      0.638457      0.722283      0.821622      0.869613      0.862271
  54   7 2552.5069    2.1109  1.4028 11.7268 -0.0006       2.34983  0.0258   0.0232   0.0466    0.0705   0.0000      0.504683   441.8340       2.83032       21.3501       1.65158      -3.39682       1.85956      0.528300      0.729602      0.794824      0.885095      0.901260      0.949205
  54   8 2744.7962    3.0143  1.2757 12.4140  0.0000       2.69240  0.0244   0.0344   0.0437    0.0821   0.0000      0.620357   441.6117       2.90115       21.3196       3.42410      -2.34852      -3.44810      0.498418      0.676827      0.730460      0.815286      0.867446      0.882863
  54   9 2934.1333    3.7681  1.1797 13.3467  0.0000      0.500888  0.0233   0.0461   0.0439    0.0697   0.0000      0.652931   441.8874       4.30230       20.7161       1.89639      -2.87561      0.391799      0.480248      0.659948      0.716818      0.806807      0.846597      0.862536
  54  10 3119.7018    4.2826  1.3463 13.4854  0.0000       1.11598  0.0252   0.0490   0.0466    0.0676   0.0000      0.491517   440.6406       4.76583       21.5187       1.32541      -4.00695     -0.134772      0.530894      0.700732      0.783354      0.851996      0.882980      0.937196
  54  11 3302.3803    3.8097  2.0071 12.9366  0.0001      0.994328  0.0316   0.0343   0.0547    0.0479   0.0000      0.289609   441.7120       6.21935       20.6038       1.27286      -1.34777     -0.253471      0.647785      0.873029      0.953346       1.07007       1.14080       1.15666
  54  12 3483.2273    3.0895  3.2832 12.3418  0.0000      0.557884  0.0413   0.0217   0.0758    0.0347   0.0000      0.157428   442.7381       8.33923       21.4324       3.81994      -2.27287       1.56726      0.851892       1.15255       1.27176       1.41959       1.49100       1.50623
  54  13 3662.6519    2.4167  5.3211 11.8077  0.0000      0.638688  0.0606   0.0138   0.1093    0.0298   0.0000      0.111924   440.3452       6.69735       21.1874       4.77277      -2.02782      0.188718       1.19031       1.60065       1.79431       1.98749       2.09849       2.15682
  54  14 3839.9661    1.9644  8.3079 11.5086  0.0019    -0.0283187  0.1023   0.0092   0.1653    0.0273   0.0000      0.102472   444.6326       8.15166       20.1551       4.60068       1.90023      -1.73018       1.78160       2.39240       2.69912       2.96784       3.10994       3.14195
  55   2 1465.1763    0.1660  0.1768 10.0501  0.0000       39.6178  0.0107   0.0061   0.0218    0.0201   0.0000       16.5394   441.7697    -0.0908533       22.8553     -0.586589      -2.88432     -0.525285      0.309039      0.410065      0.453682      0.500948      0.526111      0.503882
  55   3 1720.6701    0.3611  0.3822  9.9563  0.0000       19.5937  0.0117   0.0075   0.0244    0.0283   0.0000       2.72388   442.6137     -0.130460       21.9752     0.0966844      -3.66524      0.330591      0.291963      0.398550      0.429277      0.488358      0.524531      0.561202
  55   4 1948.1447    0.6039  0.6961 10.0152  0.0000       11.9633  0.0157   0.0091   0.0327    0.0465   0.0000       1.14372   442.6565      0.262732       21.9740     0.0705283      -2.87080     -0.311944      0.387780      0.500203      0.582312      0.621895      0.656086      0.691103
  55   5 2165.7829    0.9648  0.9308 10.4651  0.0000       6.36478  0.0201   0.0127   0.0360    0.0675   0.0000      0.788580   442.9222       1.58097       22.8074     -0.433760      -3.52605      0.365670      0.441202      0.601850      0.677286      0.722493      0.785709      0.784110
  55   6 2371.5388    1.4987  1.2430 11.2367  0.0004       5.16631  0.0246   0.0177   0.0445    0.0698   0.0000      0.675788   442.1440       1.23845       21.3043    -0.0634417      -2.09114     -0.332603      0.493755      0.641805      0.726801      0.812210      0.841087      0.866035
  55   8 2761.3253    2.9983  1.3221 12.5437  0.0000       1.85568  0.0240   0.0337   0.0442    0.0702   0.0000      0.501102   442.5849       2.02111       20.7350      0.642055      -1.62056      0.190510      0.502281      0.662252      0.740444      0.815657      0.859426      0.914641
  55   9 2951.5792    3.8298  1.2831 13.0871  0.0016       1.90617  0.0235   0.0432   0.0439    0.0684   0.0000      0.498836   442.9601       4.01177       21.2856       3.61939      -4.67915       1.10122      0.485684      0.651187      0.720448      0.808461      0.850392      0.854214
  55  10 3137.9220    4.3107  1.4862 13.2085  0.0000       2.33539  0.0259   0.0445   0.0459    0.0600   0.0000      0.422417   441.7006       5.66687       22.5670       2.88650      -2.60312      -1.41451      0.516864      0.708729      0.776971      0.875353      0.906485      0.912488
  55  11 3321.3034    3.7941  2.0801 12.9436  0.0000       1.31649  0.0316   0.0335   0.0556    0.0458   0.0000      0.283378   442.8802       6.26358       20.6306       3.16549      -2.61485     -0.777236      0.646955      0.854618      0.960023       1.07265       1.11989       1.13954
  55  12 3502.9464    3.0424  3.5633 12.1778  0.0000      0.764648  0.0428   0.0201   0.0779    0.0347   0.0000      0.146279   441.4161       10.2039       20.0868       2.60125     -0.476125     0.0579905      0.847911       1.13334       1.28200       1.41075       1.48777       1.50485
  55  13 3682.9915    2.4211  5.7127 11.7441  0.0003      0.538137  0.0632   0.0132   0.1139    0.0299   0.0000     0.0994459   443.5703       7.38678       20.3307       3.80244      0.313769       2.41265       1.21340       1.61627       1.81587       2.01276       2.09785       2.15511
  55  14 3861.3085    1.8169  8.3640 11.5673 -0.0024      0.407635  0.1101   0.0085   0.1786    0.0263   0.0000      0.110795   441.4738       9.20144       27.0974       8.07582      -6.45045      -5.67913       1.85829       2.47573       2.83485       3.10029       3.27291       3.37137
  56   1 1165.8968    0.0797  0.0627 10.1883  0.0000       70.6471  0.0155   0.0072   0.0179    0.0173   0.0000       189.233   440.7861      0.685391       21.4814     -0.589546      -3.81153      0.620097      0.352778      0.441111      0.549267      0.590074      0.569910      0.596168
  56   2 1475.8397    0.1736  0.1588 10.0461  0.0000       29.1855  0.0098   0.0062   0.0174    0.0191   0.0000       17.2352   442.2089     -0.742351       21.8961      0.784800      -3.65046     -0.462395      0.227012      0.317688      0.351546      0.379397      0.385956      0.453025
  56   3 1732.0197    0.3829  0.3467  9.9805  0.0000       15.3179  0.0107   0.0078   0.0211    0.0282   0.0000       2.65899   441.8278      0.196713       22.2517      0.260440      -3.43096     -0.194509      0.267650      0.363046      0.414137      0.460055      0.508196      0.525407
  56   4 1960.7574    0.6460  0.6525 10.1087  0.0000       10.7516  0.0150   0.0099   0.0301    0.0456   0.0000       1.12696   442.2435      0.432495       21.9782       1.09609      -2.71924      0.996871      0.354872      0.497719      0.537427      0.612193      0.638780      0.657031
  56   5 2179.5659    0.9862  1.0155 10.4593  0.0000       6.59032  0.0209   0.0124   0.0395    0.0708   0.0000      0.791568   442.1064       1.25053       21.9951      0.663628      -2.05470     0.0949644      0.436119      0.581428      0.654598      0.722515      0.763327      0.764996
  56   6 2385.9519    1.5706  1.2095 11.4178  0.0000       4.37216  0.0241   0.0191   0.0446    0.0746   0.0000      0.683934   442.6719       1.82899       22.7528      0.660035      -4.03113       1.17730      0.489611      0.652117      0.727611      0.788496      0.844772      0.862573
  56   7 2583.4934    2.2328  1.4098 11.9472  0.0000       3.40076  0.0256   0.0243   0.0470    0.0657   0.0000      0.536193   441.7556       1.41677       23.1452       1.29759      -3.25193     0.0341231      0.493401      0.672969      0.745552      0.813680      0.849928      0.867875
  56   8 2777.7445    3.1002  1.1559 12.8909  0.0000       1.38993  0.0227   0.0379   0.0417    0.0718   0.0000      0.723298   442.4068       4.81930       21.4498       2.12412      -2.51237      0.563779      0.474117      0.612916      0.714737      0.791139      0.819121      0.825273
  56   9 2968.7993    4.0707  1.1766 13.3201  0.0000      0.324812  0.0222   0.0484   0.0424    0.0761   0.0000      0.598584   441.5688       3.96958       20.7101       1.74553      -2.04191     -0.233111      0.449109      0.611175      0.654233      0.739835      0.774171      0.813352
  56  10 3155.8018    4.2135  1.5397 13.2480  0.0003      0.711580  0.0267   0.0434   0.0477    0.0617   0.0000      0.397232   443.2067       5.31394       22.0755       2.11011      -3.66846    -0.0302266      0.536568      0.717890      0.790453      0.888408      0.916383      0.937752
  56  11 3339.9606    3.7590  2.0711 12.9102 -0.0000      0.536904  0.0309   0.0331   0.0557    0.0465   0.0000      0.254035   442.2957       4.89035       23.5523       3.01027     -0.432267      -1.94846      0.618385      0.834144      0.935869       1.04615       1.11064       1.12467
  56  12 3522.5093    2.9573  3.6888 12.1898  0.0000      0.812605  0.0440   0.0194   0.0796    0.0333   0.0000      0.136662   443.1411       6.74942       22.1307       1.66319      -3.46802      0.906103      0.851362       1.13618       1.26349       1.40173       1.50386       1.54540
  56  13 3703.1657    2.3424  6.2485 11.6676  0.0006      0.326323  0.0700   0.0119   0.1225    0.0294   0.0000     0.0950570   439.8970       8.23916       21.9918       4.98210      -2.20854       3.91241       1.28452       1.71142       1.95312       2.15115       2.25259       2.32889
  56  14 3882.6497    1.8311  8.8802 11.4865 -0.0007      0.979368  0.1112   0.0084   0.1780    0.0255   0.0000      0.100255   439.8308       9.60586       20.6471       5.32316       2.27045      -4.32673       1.82102       2.47435       2.76616       3.04743       3.22834       3.30876
  57   1 1174.7564    0.0713  0.0552 10.1949  0.0000       17.4799  0.0131   0.0070   0.0185    0.0163   0.0000       218.065   440.2166     -0.459835       22.1161     -0.877096      -2.73886       1.05658      0.297056      0.448948      0.460881      0.496474      0.558844      0.659839
  57   2 1486.3337    0.1803  0.1752 10.0349  0.0000       18.9875  0.0088   0.0061   0.0199    0.0192   0.0000       14.0195   441.8747    -0.0846272       21.8854    -0.0301132      -3.46783      0.390811      0.229843      0.311686      0.346030      0.391477      0.379977      0.400955
  57   3 1743.2900    0.3757  0.3888  9.9601  0.0000       19.4463  0.0117   0.0075   0.0235    0.0289   0.0000       2.60431   442.4653     -0.115960       22.8738       1.05854      -3.29475     -0.927148      0.302852      0.406362      0.452698      0.490488      0.512943      0.503524
  57   4 1973.2710    0.6526  0.6996 10.0279  0.0000       9.56731  0.0151   0.0095   0.0316    0.0479   0.0000       1.06328   442.7351      0.615502       21.8802     -0.253352      -2.33739      0.294689      0.347427      0.482383      0.530774      0.595380      0.616492      0.616302
  57   5 2193.1770    1.0583  1.0587 10.4675  0.0000       7.46391  0.0213   0.0131   0.0397    0.0751   0.0000      0.770309   442.2195     -0.146589       20.9506     0.0760682      -2.48138     -0.376868      0.420430      0.571053      0.627337      0.704946      0.750714      0.746526
  57   6 2400.2911    1.6022  1.3396 11.1707  0.0000       3.37335  0.0254   0.0176   0.0444    0.0746   0.0000      0.575169   442.1769       1.01546       22.2929     -0.369446      -2.32504      0.121883      0.506040      0.690752      0.777171      0.873137      0.878830      0.934380
  57   7 2598.7245    2.3151  1.3553 11.8094  0.0000       2.59314  0.0238   0.0247   0.0448    0.0720   0.0000      0.507342   442.9230       2.46805       21.3849       1.40953      -2.82862     -0.499264      0.481782      0.651139      0.719109      0.800197      0.840947      0.868537
  57   8 2794.1094    3.2275  1.3071 12.5112  0.0000       1.85249  0.0235   0.0350   0.0422    0.0754   0.0000      0.512260   442.5910       3.26147       21.2728      0.476047      -2.99976     -0.343896      0.456224      0.625250      0.683627      0.785029      0.821464      0.833126
  57   9 2985.9325    4.0348  1.2075 13.2552  0.0000       1.46796  0.0228   0.0466   0.0421    0.0795   0.0000      0.561757   442.5553       2.99331       22.9614       2.88756      -1.22717       1.21924      0.453965      0.623859      0.663611      0.756505      0.780597      0.814418
  57  10 3173.7066    4.2303  1.4285 13.4262  0.0000       1.46044  0.0251   0.0450   0.0465    0.0583   0.0000      0.504136   441.1647       4.32746       20.3447       1.76521      -1.96347      -1.18785      0.497983      0.665735      0.733278      0.823411      0.845177      0.897277
  57  11 3358.6250    3.6778  2.3931 12.7041  0.0000      0.408495  0.0323   0.0291   0.0603    0.0427   0.0000      0.226337   441.5291       6.53531       20.5643       2.50022      -1.78799      -1.95488      0.633343      0.844962      0.941208       1.04310       1.06548       1.10767
  57  12 3541.7889    2.8739  3.9360 12.1528  0.0002      0.555045  0.0459   0.0180   0.0828    0.0319   0.0000      0.124704   442.5261       6.46955       22.1950       2.24484      -5.29489     -0.187641      0.870903       1.15651       1.30236       1.44229       1.54659       1.57990
  57  13 3723.1847    2.2825  6.3918 11.6864  0.0000      0.424024  0.0734   0.0115   0.1260    0.0295   0.0000      0.104131   442.5508       6.87533       20.4790      0.595816      -4.66987     -0.658060       1.29763       1.76034       1.96084       2.15955       2.27450       2.35549
  57  14 3902.8875    1.8320  9.9081 11.4649  0.0023      0.232621  0.1245   0.0077   0.1908    0.0246   0.0000     0.0972876   440.3836       5.55877       20.5496       2.99669      -12.6698      -2.00817       1.89823       2.52135       2.89199       3.17757       3.31030       3.41148
  58   1 1183.5492    0.0812  0.1017 10.1843  0.0000       57.4561  0.0171   0.0066   0.0302    0.0172   0.0000       133.013   441.1300   0.000242639       21.7336     0.0883942      -3.63742     -0.103256      0.347603      0.489097      0.506075      0.544002      0.621327      0.612355
  58   2 1496.7271    0.1997  0.1737 10.0347  0.0000       30.1893  0.0081   0.0064   0.0188    0.0197   0.0000       12.2508   442.3264     -0.220189       21.6931      0.123232      -3.32399     -0.843230      0.199440      0.282478      0.307024      0.362911      0.366846      0.404201
  58   3 1754.3730    0.4003  0.4287  9.9433  0.0000       17.0641  0.0125   0.0076   0.0246    0.0303   0.0000       2.30983   442.2972     -0.481663       22.3709     -0.157386      -3.84429     -0.164837      0.309700      0.434977      0.482533      0.539969      0.538692      0.551852
  58   4 1985.6678    0.6717  0.6971 10.2006  0.0000       9.16723  0.0151   0.0097   0.0316    0.0459   0.0000       1.09892   442.2366      0.610358       22.8114      0.510431      -4.04361      0.301077      0.337551      0.450065      0.492298      0.538310      0.586907      0.591078
  58   5 2206.6817    1.0583  1.0170 10.6303  0.0000       6.94169  0.0204   0.0131   0.0384    0.0662   0.0000      0.771631   441.6804      0.422664       22.6642      0.854260      -2.86803      -1.34440      0.410457      0.559287      0.627880      0.691879      0.739036      0.771227
  58   6 2414.4861    1.6530  1.3895 11.2987  0.0000       4.43124  0.0253   0.0180   0.0468    0.0657   0.0000      0.553943   441.5159      0.565101       21.1919      0.897355      -2.17621     -0.414044      0.463078      0.649080      0.694560      0.795860      0.832585      0.851588
  58   7 2613.9736    2.3461  1.3782 12.2616  0.0000       3.97483  0.0248   0.0259   0.0473    0.0572   0.0000      0.567445   442.7600       2.11432       21.3936       1.25219      -2.10879     -0.935146      0.474339      0.636353      0.713087      0.790517      0.834810      0.848492
  58   8 2810.2991    3.2828  1.2839 12.6762  0.0000       1.97169  0.0238   0.0360   0.0415    0.0734   0.0000      0.590270   441.3137       3.17563       21.5283       1.67060      -3.01950       1.31885      0.442808      0.594832      0.691735      0.748956      0.765933      0.805405
  58   9 3002.8776    4.1191  1.2828 13.3798  0.0000      0.944973  0.0237   0.0466   0.0429    0.0697   0.0000      0.530638   441.8070       3.87857       22.4315       2.82566      -4.12235       1.32212      0.456330      0.617592      0.668870      0.752627      0.783062      0.811498
  58  10 3191.3999    4.2239  1.5878 13.1901  0.0000       1.79066  0.0259   0.0417   0.0488    0.0606   0.0000      0.381561   441.4701       4.73515       22.1415       2.13086      -3.04033      -1.70418      0.496425      0.667337      0.726043      0.818305      0.887016      0.890370
  58  11 3377.1504    3.5492  2.4505 12.8046 -0.0000      0.862856  0.0332   0.0281   0.0632    0.0388   0.0000      0.235914   440.8716       5.86662       19.5790       1.55233      -1.66174       1.16153      0.634325      0.859902      0.955729       1.05035       1.10487       1.13986
  58  12 3561.0601    2.8446  4.2587 12.0010 -0.0000      0.641762  0.0477   0.0169   0.0859    0.0329   0.0000      0.116419   442.7934       10.0178       20.7949       2.23912      -2.65816      0.137238      0.887773       1.17917       1.35083       1.46155       1.56702       1.60687
  58  13 3743.2928    2.2549  6.9918 11.7007  0.0012      0.544719  0.0794   0.0110   0.1347    0.0287   0.0000      0.103813   441.6719       10.0876       20.8254       3.61058     -0.770976       2.06150       1.36809       1.84191       2.06515       2.27713       2.45058       2.51693
  58  14 3923.4544    1.7327  9.9211 11.4991 -0.0012      0.109147  0.1324   0.0074   0.1991    0.0240   0.0000      0.107634   443.1823       11.2420       25.2136       6.11606     -0.868704       4.27626       1.97618       2.65309       3.01567       3.29452       3.51484       3.60986
  59   1 1192.2523    0.0725  0.0788 10.1768  0.0000       66.9782  0.0173   0.0066   0.0236    0.0169   0.0000       175.820   441.2795     -0.646771       22.5008      0.334740      -2.84092      0.453627      0.320023      0.512624      0.553529      0.604038      0.637857      0.594030
  59   2 1506.9797    0.1927  0.1883 10.0647  0.0000       34.3443  0.0091   0.0061   0.0191    0.0197   0.0000       12.2424   442.0956     -0.292756       22.2850      0.586753      -4.12547     -0.152020      0.206709      0.261534      0.329557      0.346355      0.382983      0.398419
  59   3 1765.3326    0.4267  0.4316  9.9551  0.0000       16.6602  0.0111   0.0080   0.0251    0.0313   0.0000       2.00887   442.5634     -0.831727       22.2385     -0.501387      -3.16991     -0.150162      0.271691      0.363798      0.396823      0.476434      0.472655      0.476483
  59   4 1998.0023    0.6836  0.7677 10.2345  0.0000       11.5948  0.0165   0.0098   0.0331    0.0470   0.0000       1.06460   442.8302      0.791286       22.5596      0.280101      -4.35219     -0.632983      0.346268      0.478200      0.534666      0.591016      0.635908      0.647242
  59   5 2219.9772    1.1094  1.1002 10.7033  0.0000       5.92457  0.0221   0.0135   0.0401    0.0718   0.0000      0.762076   442.6547       1.72919       22.9627      0.614661      -3.50571     0.0906848      0.435818      0.619261      0.675558      0.807509      0.820535      0.846706
  59   6 2428.4624    1.7084  1.3322 11.4570  0.0000       2.86770  0.0239   0.0187   0.0460    0.0662   0.0000      0.587158   441.9638       1.70106       20.5117     0.0784343      -3.90839      0.168680      0.457660      0.616968      0.681139      0.764327      0.789433      0.811467
  59   7 2628.9530    2.4621  1.3726 12.0555 -0.0004       2.57654  0.0246   0.0258   0.0432    0.0668   0.0000      0.528145   441.9979       2.93919       21.7496      0.724556      -1.11385      0.369132      0.455489      0.609513      0.674389      0.756937      0.805625      0.829357
  59   8 2826.2926    3.3324  1.2593 12.8698  0.0000      0.981133  0.0228   0.0374   0.0426    0.0710   0.0000      0.622993   441.4572       2.60980       21.8274      0.891850      -2.81249      0.816113      0.438491      0.582081      0.650306      0.722553      0.757637      0.782309
  59   9 3019.7357    4.1701  1.2499 13.3767  0.0000      0.443223  0.0223   0.0469   0.0426    0.0719   0.0000      0.496634   440.7361       4.55983       20.3859       1.60195      -3.37237      0.888876      0.436635      0.578402      0.643530      0.717815      0.762804      0.784841
  59  10 3209.0103    4.2702  1.6650 13.0363  0.0000       1.70477  0.0270   0.0405   0.0460    0.0653   0.0000      0.313540   441.8792       4.41653       22.1434       3.22336      -1.01077       1.33948      0.532070      0.702156      0.771585      0.868088      0.921498      0.970071
  59  11 3395.5301    3.4656  2.6974 12.5996  0.0000      0.803114  0.0344   0.0256   0.0649    0.0391   0.0000      0.201786   441.6418       5.05202       20.9194       3.56118      -2.41108      0.988245      0.648428      0.882239      0.976128       1.09144       1.15108       1.15572
  59  12 3580.1756    2.7119  4.3951 12.1477 -0.0002      0.666383  0.0501   0.0161   0.0921    0.0298   0.0000      0.129824   439.8245       4.13466       22.9427      0.275497      -1.76148       1.07758      0.895617       1.21074       1.35627       1.51178       1.59463       1.65092
  59  13 3762.8836    2.1307  6.9321 11.7977 -0.0021      0.252987  0.0836   0.0105   0.1382    0.0275   0.0000      0.109409   442.5521       7.07774       24.5453       2.79473      -1.85240      -1.86332       1.38462       1.87666       2.10668       2.34679       2.46118       2.56872
  60   1 1200.8490    0.0874  0.1047 10.1753  0.0000       9.63756  0.0156   0.0062   0.0272    0.0160   0.0000       111.428   441.0925     -0.824148       22.6455      0.556879      -3.72069     -0.224502      0.307164      0.381794      0.516764      0.498501      0.531104      0.616719
  60   2 1517.1272    0.1947  0.2125 10.0010  0.0000       30.5585  0.0095   0.0058   0.0211    0.0197   0.0000       10.8551   442.3264      0.232750       21.4933     0.0254972      -3.50835      0.552328      0.211570      0.281145      0.341108      0.359655      0.389475      0.381541
  60   3 1776.1929    0.4311  0.4517  9.9822  0.0000       15.2506  0.0120   0.0076   0.0248    0.0304   0.0000       2.01434   442.0665     0.0572326       21.8103      0.102529      -3.63061      0.247165      0.254848      0.355632      0.376883      0.444938      0.431178      0.453729
  60   4 2010.1478    0.7150  0.7080 10.2349  0.0000       8.44183  0.0153   0.0100   0.0305    0.0483   0.0000       1.02186   442.0792    -0.0235849       21.9076      0.650660      -2.10081      0.441193      0.331742      0.457308      0.506880      0.562072      0.613393      0.611738
  60   5 2233.2219    1.1380  1.1055 10.7785  0.0000       5.54144  0.0211   0.0136   0.0415    0.0685   0.0000      0.756770   442.6285       1.42510       21.8375      0.763513      -1.67069      -1.86230      0.407830      0.536340      0.603091      0.669938      0.709691      0.731282
  60   6 2442.4026    1.7514  1.3541 11.3663  0.0000       3.51687  0.0235   0.0186   0.0448    0.0670   0.0000      0.526796   441.8378       2.66154       21.7234      0.598905      -2.17802     -0.183883      0.450644      0.602143      0.667478      0.738957      0.769436      0.782664
  60   7 2643.9786    2.5256  1.3992 12.1059  0.0000       2.70011  0.0244   0.0262   0.0447    0.0657   0.0000      0.505473   442.0557       2.38643       21.5512       1.03849      -2.17940       2.34069      0.440972      0.615623      0.674123      0.762153      0.762300      0.804419
  60   8 2842.3043    3.4129  1.2004 13.0921  0.0000       2.09011  0.0226   0.0391   0.0429    0.0677   0.0000      0.680016   442.2520       2.96434       20.5674      0.960628      -1.18180       1.31402      0.418830      0.570138      0.622469      0.715522      0.728952      0.767387
  60   9 3036.4460    4.1509  1.2776 13.4540  0.0000      0.878873  0.0232   0.0463   0.0440    0.0669   0.0000      0.605863   441.7987       3.87027       21.9766       1.28370      -3.92435     -0.392331      0.423266      0.578854      0.629802      0.710149      0.738888      0.781961
  60  10 3226.2820    4.1592  1.7194 13.2174  0.0000      0.643593  0.0271   0.0393   0.0491    0.0511   0.0000      0.367193   442.1999       5.38384       19.9179       2.26513      -2.34654       1.73547      0.490586      0.664756      0.741064      0.820479      0.871750      0.890321
  60  11 3413.6655    3.4208  2.9172 12.5130  0.0000      0.360939  0.0361   0.0241   0.0657    0.0377   0.0000      0.162278   443.3298       7.46182       19.3537       5.21397      -2.81568     -0.260136      0.669179      0.905508       1.01745       1.13895       1.17120       1.24203
  60  12 3599.1879    2.6804  4.8086 12.0260  0.0000      0.796098  0.0529   0.0151   0.0962    0.0296   0.0000      0.112111   442.7979       7.25187       22.7167       3.62254       1.99901       2.61474      0.938440       1.26600       1.43087       1.56718       1.65621       1.70914
  60  13 3782.5937    2.1030  7.5528 11.7371  0.0011      0.316106  0.0919   0.0098   0.1488    0.0275   0.0000      0.118869   441.2619       5.60802       19.0171       5.06181      0.215487       2.33223       1.44121       1.93559       2.19368       2.42483       2.56456       2.65613
  61   1 1209.4013    0.0721  0.1005 10.1915  0.0000       28.0327  0.0187   0.0063   0.0328    0.0160   0.0000       158.648   440.4193     0.0600156       22.2453      0.153362      -3.57561     -0.139940      0.350054      0.493060      0.532814      0.613001      0.642580      0.716863
  61   2 1527.1258    0.2071  0.2194 10.0370  0.0000       25.0917  0.0097   0.0060   0.0206    0.0199   0.0000       9.58874   442.1570     -0.306293       22.4758    -0.0809674      -3.02669      0.115455      0.227419      0.283971      0.355896      0.375411      0.399474      0.421791
  61   3 1786.9317    0.4481  0.4361  9.9738  0.0000       15.4207  0.0109   0.0080   0.0245    0.0309   0.0000       1.91982   442.7415     0.0227504       21.7593      0.103026      -3.45360     -0.150546      0.247165      0.334732      0.364428      0.409950      0.459959      0.484560
  61   4 2022.2784    0.7559  0.8442 10.1320  0.0000       9.01039  0.0175   0.0099   0.0331    0.0554   0.0000      0.909956   442.3509      0.155144       21.1404      0.572195      -3.52398      0.277175      0.350057      0.477577      0.539974      0.607375      0.633580      0.653377
  61   5 2246.2707    1.1800  1.0949 10.9053  0.0000       6.30481  0.0211   0.0142   0.0405    0.0653   0.0000      0.769330   442.6238      0.954384       21.5023       1.10537      -2.63902      -1.20223      0.387702      0.535155      0.593545      0.662404      0.676990      0.724273
  61   6 2456.2078    1.7989  1.4040 11.4263  0.0000       2.70528  0.0241   0.0187   0.0455    0.0674   0.0000      0.531364   442.8371       1.82291       21.6453      0.462379      -3.98749       1.04130      0.438473      0.590891      0.659812      0.754803      0.784802      0.808568
  61   7 2658.7454    2.6153  1.3594 12.2318  0.0000       1.96793  0.0236   0.0273   0.0431    0.0629   0.0000      0.506276   442.3538       2.75572       21.8227       1.17056      -3.31806     -0.551118      0.439860      0.593522      0.660535      0.734122      0.763321      0.781264
  61   8 2858.1461    3.5457  1.3274 12.7423  0.0000       2.29984  0.0226   0.0374   0.0430    0.0773   0.0000      0.539357   441.9996       2.68985       22.5870       1.42285      -2.36178      -1.14574      0.419903      0.556340      0.614701      0.678322      0.711118      0.737934
  61   9 3052.9584    4.3116  1.3325 13.1923  0.0000      0.527076  0.0225   0.0451   0.0426    0.0730   0.0000      0.607359   442.5831       4.47778       22.6193       1.81899      -3.08961      0.832360      0.414802      0.553291      0.622942      0.700102      0.713076      0.735575
  61  10 3243.6522    4.2146  1.7915 13.0326  0.0000     -0.250379  0.0271   0.0377   0.0482    0.0544   0.0000      0.300354   443.1085       4.32304       22.2821       2.67597      -4.27577      0.586697      0.493192      0.671663      0.734101      0.825484      0.865111      0.874525
  61  11 3431.7891    3.2923  3.0724 12.5105  0.0000      0.627401  0.0380   0.0226   0.0687    0.0356   0.0000      0.147377   442.4856       8.02196       21.2930       1.32558      -1.63978     -0.688415      0.688785      0.937077       1.02416       1.12951       1.20279       1.23931
  61  12 3618.0263    2.6417  5.1049 11.9352  0.0000      0.611116  0.0547   0.0142   0.1006    0.0305   0.0000      0.107516   442.3009       6.35683       21.4037       2.67177       2.16359      0.746479      0.954149       1.27891       1.43441       1.56338       1.68263       1.72786
  61  13 3802.3249    2.0279  8.1564 11.7601 -0.0001      0.519920  0.1027   0.0093   0.1618    0.0268   0.0000      0.112579   441.2232       6.40854       22.9323       5.54295      -1.39136     -0.551414       1.53739       2.07918       2.38258       2.58351       2.74008       2.81781
  62   1 1217.8686    0.0820  0.0635 10.1738  0.0000       7.37864  0.0120   0.0067   0.0173    0.0156   0.0000       159.575   441.5032      0.331519       22.2125      0.121230      -4.76714     -0.295451      0.241665      0.339446      0.415085      0.400670      0.483584      0.514712
  62   2 1537.0367    0.2108  0.2275 10.0013  0.0000       23.9545  0.0098   0.0059   0.0200    0.0198   0.0000       9.01399   442.2414     -0.488658       22.2055      0.521732      -3.30032     -0.747183      0.230682      0.317418      0.346520      0.391855      0.458604      0.485324
  62   3 1797.5601    0.4496  0.5126  9.9243  0.0000       12.2145  0.0128   0.0075   0.0274    0.0338   0.0000       1.76005   442.5023     -0.251909       21.9413     0.0611594      -4.05636     -0.533191      0.295958      0.392977      0.438270      0.467478      0.519737      0.531561
  62   4 2034.2732    0.7457  0.8321 10.1648  0.0000       8.43674  0.0173   0.0098   0.0340    0.0552   0.0000      0.957267   442.9862     0.0496438       22.5516      -1.04068      -3.72208      0.126860      0.360863      0.507274      0.582693      0.644119      0.663722      0.678201
  62   5 2259.2116    1.2170  1.2235 10.7447  0.0000       4.67311  0.0228   0.0136   0.0424    0.0707   0.0000      0.678717   442.1821       1.21907       21.9756      0.871992      -4.69439      0.606727      0.410250      0.551546      0.616048      0.704984      0.732515      0.770562
  62   6 2469.9226    1.8339  1.3687 11.5305  0.0000       3.21182  0.0243   0.0190   0.0436    0.0621   0.0000      0.542986   442.2941       1.80636       21.5936      0.381295      -3.44898      0.440756      0.433984      0.584152      0.656104      0.730899      0.761902      0.777107
  62   7 2673.5552    2.6810  1.3710 12.0414  0.0000       3.08681  0.0232   0.0273   0.0416    0.0738   0.0000      0.460746   442.6592       2.75985       23.2303      0.446791      -3.03468     -0.148464      0.421995      0.581689      0.655835      0.717941      0.763742      0.779299
  62   8 2873.8435    3.6279  1.2958 12.7843  0.0000       2.25996  0.0219   0.0384   0.0404    0.0754   0.0000      0.481605   442.1602       3.34848       20.8616       1.70040      -3.85400    -0.0264590      0.410439      0.558693      0.623127      0.698012      0.729138      0.756222
  62   9 3069.4458    4.2544  1.4533 13.2209  0.0000       1.42533  0.0241   0.0426   0.0440    0.0630   0.0000      0.470020   442.8748       3.99705       22.9116       3.41489      -2.46423     -0.283914      0.432120      0.572950      0.635787      0.713266      0.731244      0.757900
  62  10 3260.8767    4.0596  1.8641 13.1718  0.0000      0.613588  0.0287   0.0360   0.0510    0.0494   0.0000      0.356386   442.2062       5.32026       22.3534       1.11916      -4.02878     -0.388510      0.504253      0.684329      0.763386      0.863506      0.897398      0.920695
  62  11 3449.7480    3.3100  3.2228 12.3021  0.0000      0.320435  0.0376   0.0213   0.0685    0.0359   0.0000      0.149164   441.0170       4.84259       22.2454       2.43223      -4.78255      0.206430      0.679289      0.912531       1.02521       1.12396       1.19919       1.25146
  62  12 3636.6454    2.6045  5.4671 11.8625  0.0007      0.485879  0.0590   0.0135   0.1046    0.0309   0.0000      0.101625   441.7566       9.20694       20.8767       2.26595      -1.74187       1.40286       1.00815       1.33951       1.51617       1.65065       1.75320       1.82314
  62  13 3821.5954    1.9736  8.3287 11.7354 -0.0007      0.415893  0.1065   0.0088   0.1641    0.0255   0.0000      0.113015   443.9597       6.41994       24.2052       7.98323     -0.585635       2.55623       1.54752       2.09940       2.34525       2.59866       2.74005       2.80171
  63   1 1226.2390    0.0866  0.0768 10.1425  0.0000       20.4130  0.0124   0.0063   0.0212    0.0158   0.0000       129.283   440.8583     -0.583273       22.6926     0.0543306      -3.82208      0.134583      0.243889      0.330783      0.356138      0.448131      0.407137      0.452898
  63   2 1546.8232    0.2315  0.2262 10.0034  0.0000       21.1053  0.0090   0.0062   0.0196    0.0202   0.0000       7.92416   441.9797     -0.202823       22.2910    0.00578298      -3.10515      0.131049      0.207251      0.279583      0.306046      0.319984      0.351744      0.376587
  63   3 1808.1009    0.4618  0.4930  9.9962  0.0000       16.9432  0.0121   0.0077   0.0254    0.0326   0.0000       1.83913   441.8850    -0.0410473       21.9470      0.182656      -3.37950     -0.399322      0.259736      0.338674      0.381288      0.431272      0.449006      0.455057
  63   4 2046.1649    0.7583  0.9027 10.1023  0.0000       9.31097  0.0184   0.0095   0.0349    0.0590   0.0000      0.915435   442.7569       1.02676       22.5634      -1.13530      -3.79691      0.260774      0.336635      0.456629      0.514332      0.585683      0.610095      0.642890
  63   5 2272.0153    1.2518  1.2833 10.7927  0.0000       5.28127  0.0233   0.0138   0.0446    0.0716   0.0000      0.664349   442.9643      0.683383       21.4484       1.12970      -2.62588      0.504008      0.413195      0.560782      0.617168      0.685491      0.716227      0.751956
  63   6 2483.5017    1.8802  1.4621 11.5353  0.0000       3.58786  0.0246   0.0189   0.0459    0.0615   0.0000      0.523694   442.0708       2.94804       21.9842      0.137833      -2.39257     0.0468517      0.443488      0.602942      0.650342      0.740970      0.776604      0.797357
  63   7 2688.1500    2.7770  1.3057 12.4707  0.0000       1.39010  0.0232   0.0296   0.0420    0.0639   0.0000      0.576247   442.0398       2.64997       21.8528      0.508715      -1.83285     -0.609721      0.410961      0.557963      0.626731      0.695310      0.728498      0.729605
  63   8 2889.4177    3.6400  1.2884 13.0384 -0.0030       1.41269  0.0224   0.0385   0.0408    0.0676   0.0000      0.534303   442.7992       3.45263       21.9213       1.43921      -3.35659      0.496478      0.393479      0.527360      0.598877      0.671706      0.704595      0.734053
  63   9 3085.7707    4.3142  1.3849 13.3386 -0.0004      0.976451  0.0236   0.0436   0.0431    0.0613   0.0000      0.465218   442.7407       4.03114       21.4664       2.07463      -3.61990       1.18848      0.421098      0.573700      0.638881      0.714628      0.743411      0.761801
  63  10 3278.0556    4.0067  1.9595 13.0149 -0.0002       1.32513  0.0288   0.0339   0.0509    0.0474   0.0000      0.286078   441.2341       4.27101       20.9282       2.41575      -2.78467     -0.682951      0.516371      0.716159      0.784861      0.880855      0.913858      0.927180
  63  11 3467.6926    3.2424  3.3507 12.3804 -0.0001      0.793457  0.0388   0.0209   0.0709    0.0346   0.0000      0.163441   441.7894       6.03766       20.6574       3.62422      -2.55148      0.291555      0.696757      0.935895       1.05159       1.17179       1.22388       1.26197
  63  12 3655.1058    2.5189  5.8023 11.8943  0.0000      0.196938  0.0635   0.0124   0.1112    0.0290   0.0000      0.109180   441.5288       7.92052       21.2979       2.92022      -2.39107       1.95251       1.02394       1.37623       1.56025       1.71981       1.81255       1.87291
  63  13 3840.9135    1.9331  8.4900 11.7278 -0.0005      0.507066  0.1077   0.0085   0.1690    0.0249   0.0000      0.109068   445.5980       8.80580       23.1288       2.18551       1.08776      0.271770       1.54844       2.09905       2.38922       2.62055       2.76708       2.86187
  64   1 1234.5544    0.0935  0.0872 10.1512  0.0000       63.7595  0.0125   0.0063   0.0187    0.0164   0.0000       102.036   440.7459     -0.205319       21.8484   -0.00533682      -3.22128      0.454554      0.252940      0.330587      0.349253      0.415641      0.458484      0.476662
  64   2 1556.4999    0.2341  0.2555  9.9570  0.0000       30.9118  0.0097   0.0060   0.0204    0.0211   0.0000       6.90800   442.2337     -0.411678       22.3743      0.155094      -3.84572     -0.159948      0.218298      0.280278      0.333438      0.372706      0.380161      0.402926
  64   3 1818.5323    0.4771  0.5415  9.9768  0.0000       16.2136  0.0130   0.0077   0.0268    0.0339   0.0000       1.62367   442.8145      0.232671       22.2331     -0.175677      -2.74378     -0.342844      0.274051      0.348982      0.408180      0.443283      0.490158      0.510495
  64   4 2058.0005    0.8087  0.8701 10.1808  0.0000       9.15144  0.0170   0.0101   0.0339    0.0582   0.0000      0.907624   442.6540    -0.0974318       22.7026       1.03852      -4.41008     -0.282100      0.336023      0.447995      0.498215      0.566098      0.601109      0.611122
  64   5 2284.6985    1.3070  1.2669 10.8160  0.0000       4.27727  0.0231   0.0139   0.0419    0.0706   0.0000      0.666899   442.1575      0.909717       21.6389      0.573093      -3.14187      0.388436      0.395755      0.522682      0.588676      0.640592      0.678629      0.706105
  64   6 2496.9264    1.9542  1.4961 11.6169  0.0000       2.76080  0.0254   0.0191   0.0445    0.0579   0.0000      0.465225   442.4325       1.80606       21.8491       1.64298      -3.19902     -0.196300      0.447490      0.602574      0.667831      0.756276      0.797674      0.802739
  64   7 2702.7466    2.7465  1.3805 12.4668  0.0000       2.83721  0.0234   0.0283   0.0437    0.0593   0.0000      0.516693   442.3645       2.32831       21.7448     -0.211360      -3.44858      0.310458      0.397105      0.540121      0.602324      0.680963      0.703254      0.734567
  64   8 2904.8876    3.7906  1.2647 13.0894  0.0000       1.46664  0.0218   0.0405   0.0410    0.0690   0.0000      0.537331   442.2833       3.41604       22.0140       2.39581      -2.82147      0.517829      0.378585      0.504542      0.573354      0.627086      0.663721      0.679611
  64   9 3102.0139    4.2833  1.4124 13.4627  0.0022       2.20089  0.0237   0.0435   0.0439    0.0542   0.0000      0.466291   442.3231       4.27027       21.9798      0.992402      -3.41393       1.99394      0.409507      0.561541      0.632111      0.710957      0.746945      0.777250
  64  10 3294.9817    3.9338  2.0187 13.1413  0.0000       1.08988  0.0296   0.0331   0.0518    0.0429   0.0000      0.322161   441.2682       5.47562       20.6105       2.91418      -1.22810     -0.512362      0.510990      0.689264      0.760320      0.844717      0.905998      0.944815
  64  11 3485.3417    3.1241  3.5309 12.3603  0.0000      0.289264  0.0405   0.0197   0.0733    0.0332   0.0000      0.146676   442.2977       6.41799       23.1485       2.58255      -3.91841      0.324664      0.693972      0.938683       1.06092       1.16532       1.21739       1.27774
  64  12 3673.8879    2.4351  6.0519 11.9165  0.0000      0.528775  0.0686   0.0121   0.1175    0.0294   0.0000      0.105443   441.5043       3.87266       23.3535       2.00058      -1.15009     -0.756895       1.07077       1.44880       1.63984       1.79741       1.92605       1.97224
  64  13 3860.1688    1.9161  9.2106 11.6684  0.0002      0.564515  0.1166   0.0080   0.1772    0.0243   0.0000      0.109770   446.9490       8.01084       20.5623       2.96593      -2.48161       1.34949       1.59405       2.16453       2.43764       2.70617       2.84208       2.91746
  65   1 1242.7776    0.0947  0.0872 10.1588  0.0000       29.2119  0.0118   0.0060   0.0172    0.0157   0.0000       96.5377   440.8297    -0.0339193       22.1007    0.00326569      -3.83450      0.801282      0.250246      0.331650      0.369207      0.412976      0.466860      0.475119
  65   2 1566.0260    0.2384  0.2650 10.0235  0.0000       27.3044  0.0101   0.0059   0.0204    0.0208   0.0000       6.69343   442.2678     -0.247390       22.2321     -0.197350      -3.21308     -0.281999      0.214527      0.279739      0.313277      0.339821      0.392381      0.385089
  65   3 1828.8393    0.4980  0.5565  9.9401  0.0000       12.1796  0.0130   0.0077   0.0262    0.0354   0.0000       1.45703   442.0327      0.311241       22.3947      0.209686      -4.64637      0.254874      0.265213      0.371382      0.412473      0.458776      0.488385      0.504999
  65   4 2069.7114    0.8099  0.9274 10.2835  0.0000       9.71542  0.0183   0.0100   0.0356    0.0558   0.0000      0.939626   442.3943      0.622869       21.9411     -0.148095      -3.06161     -0.889641      0.343368      0.469161      0.524506      0.579718      0.623608      0.621485
  65   5 2297.2737    1.2969  1.2698 10.9249  0.0000       5.17219  0.0234   0.0140   0.0423    0.0680   0.0000      0.671895   442.8342      0.907824       20.7867       1.86374      -2.66211     -0.637816      0.401913      0.529750      0.610179      0.680365      0.714045      0.730630
  65   6 2510.3201    1.9742  1.4677 11.7959  0.0000       3.27620  0.0250   0.0197   0.0454    0.0562   0.0000      0.519799   442.2316       1.70691       22.9025      0.957352      -2.03493     -0.199774      0.428434      0.582354      0.642207      0.712682      0.737427      0.766912
  65   7 2717.1913    2.8143  1.3412 12.6097  0.0000       2.41330  0.0236   0.0297   0.0430    0.0613   0.0000      0.590514   442.1962       2.76298       22.5440       1.94613      -3.02440      0.978515      0.403972      0.546959      0.615596      0.704059      0.729851      0.764385
  65   8 2920.2352    3.9400  1.2649 13.0406  0.0000       1.08263  0.0214   0.0415   0.0397    0.0765   0.0000      0.543370   441.8567       3.56883       21.9902       1.55531      -2.65944     -0.180044      0.378168      0.500044      0.554278      0.621361      0.669535      0.682999
  65   9 3117.9989    4.3951  1.4738 13.2705  0.0000      0.717727  0.0236   0.0426   0.0439    0.0617   0.0000      0.426332   442.6319       3.81045       21.4287       3.01498      -3.63869      0.125610      0.396549      0.545234      0.614766      0.682809      0.696605      0.735532
  65  10 3311.8654    3.8608  2.3446 12.9302 -0.0000      0.946811  0.0310   0.0294   0.0561    0.0396   0.0000      0.231765   442.5484       5.34540       21.4443       1.07858      -3.16397     -0.907439      0.518726      0.713321      0.789640      0.882182      0.939827      0.985270
  65  11 3503.0515    3.0469  3.6630 12.3815 -0.0001      0.358613  0.0418   0.0188   0.0763    0.0319   0.0000      0.151631   441.5552       5.98843       21.8783       2.77121      -4.05244       1.10640      0.703790      0.928440       1.05934       1.15947       1.21956       1.28640
  65  12 3692.0813    2.4026  6.3115 11.9468  0.0002      0.300293  0.0714   0.0116   0.1213    0.0283   0.0000      0.109377   445.0102       6.25484       22.2550      0.527609      -4.45836      -1.08354       1.07790       1.45282       1.65601       1.81350       1.93517       1.99583
  66   1 1250.9312    0.0825  0.0865 10.1554  0.0000       22.1795  0.0127   0.0057   0.0229    0.0154   0.0000       119.296   440.9187     0.0380751       21.3339     -0.340662      -3.46977      -1.01484      0.246564      0.340469      0.455836      0.391885      0.470354      0.423956
  66   2 1575.4967    0.2459  0.2747  9.9910  0.0000       23.2953  0.0099   0.0059   0.0209    0.0208   0.0000       6.12096   441.8649      0.295764       22.2704     0.0635044      -3.39015    -0.0807163      0.231332      0.301202      0.341012      0.370254      0.395236      0.376610
  66   3 1839.0984    0.5063  0.5308 10.0002  0.0000       12.7714  0.0123   0.0078   0.0248    0.0340   0.0000       1.47598   442.5311      0.249485       21.2157     -0.639644      -3.31764      0.504819      0.248795      0.334023      0.373422      0.417206      0.452679      0.471016
  66   4 2081.3543    0.8218  0.8890 10.5113  0.0000       10.8495  0.0175   0.0104   0.0355    0.0500   0.0000       1.00382   442.0220     -0.122445       21.8648     0.0991860      -3.53748      0.194094      0.331450      0.445290      0.510073      0.567134      0.582885      0.609066
  66   5 2309.7198    1.3536  1.3439 10.9206  0.0000       4.69146  0.0234   0.0140   0.0436    0.0662   0.0000      0.621672   442.4459      0.603508       21.9601    -0.0300515      -2.63100      0.644260      0.389889      0.524276      0.598982      0.661088      0.694827      0.714640
  66   6 2523.5778    2.0590  1.5397 11.5821  0.0000       2.76139  0.0249   0.0194   0.0445    0.0626   0.0000      0.446114   442.6021       1.64245       21.7565       1.21963      -2.84712      -1.72552      0.419870      0.565160      0.627648      0.697915      0.747350      0.772152
  66   7 2731.5339    2.9409  1.3481 12.5904  0.0000       2.64327  0.0232   0.0303   0.0419    0.0645   0.0000      0.546700   442.3891       3.54092       22.1730       2.27522      -3.00571       1.15331      0.394650      0.540687      0.600482      0.681208      0.725698      0.735324
  66   8 2935.4356    3.9100  1.3423 13.1091  0.0000       1.36054  0.0225   0.0399   0.0419    0.0666   0.0000      0.516198   442.1557       3.29589       21.7014       2.46141      -3.77044     -0.380506      0.410614      0.562086      0.631201      0.691058      0.716144      0.730523
  66   9 3134.0561    4.2816  1.5052 13.3199  0.0000       1.07210  0.0234   0.0411   0.0451    0.0572   0.0000      0.441704   442.0943       5.02477       21.0475       2.83806      -3.27849      -1.60551      0.418496      0.554223      0.621663      0.706327      0.746922      0.780927
  66  10 3328.6012    3.8293  2.3486 12.7826  0.0000      0.400834  0.0309   0.0285   0.0539    0.0428   0.0000      0.228796   442.1218       5.54309       20.2156       1.75711      -2.91498     0.0132743      0.516686      0.695144      0.783664      0.854024      0.921290      0.936537
  66  11 3520.6114    2.9924  3.7841 12.3697  0.0000      0.379879  0.0426   0.0181   0.0786    0.0316   0.0000      0.135194   440.5358       6.71504       21.1225      0.990030      -2.36693     -0.582391      0.705332      0.960051       1.07658       1.19478       1.27729       1.30822
  66  12 3710.3726    2.2968  6.5771 11.9735 -0.0013      0.464053  0.0762   0.0109   0.1310    0.0276   0.0000      0.116365   440.4067       6.52267       21.3519       3.08645      -2.45197      0.490853       1.12440       1.50672       1.71597       1.86556       1.96977       2.06513
  67   1 1259.0168    0.0901  0.0941 10.1423  0.0000       8.98823  0.0143   0.0058   0.0183    0.0156   0.0000       96.2076   440.9030      0.378183       21.7360      0.108752      -3.28652       1.04597      0.307050      0.348652      0.476892      0.480900      0.521100      0.596071
  67   2 1584.8238    0.2506  0.2548  9.9958  0.0000       26.8484  0.0089   0.0060   0.0196    0.0204   0.0000       6.21220   441.8262    0.00726557       22.4554      0.541611      -2.92210      0.456040      0.194291      0.264530      0.303062      0.340507      0.358046      0.379104
  67   3 1849.2145    0.5177  0.5836  9.9822  0.0000       10.6405  0.0129   0.0077   0.0268    0.0370   0.0000       1.36987   442.7542     -0.383215       21.8329    0.00325616      -3.74216    -0.0441090      0.252681      0.345566      0.394672      0.426343      0.467068      0.483039
  67   4 2092.8462    0.8638  0.9328 10.3651  0.0000       9.24651  0.0178   0.0104   0.0346    0.0560   0.0000      0.884044   442.2477       1.40900       22.7836     -0.641898      -2.47174      0.123612      0.310011      0.413662      0.469735      0.505518      0.547201      0.588443
  67   5 2322.0350    1.4252  1.3220 10.8896  0.0000       4.28325  0.0227   0.0146   0.0422    0.0723   0.0000      0.613001   442.5330       1.51803       21.8776      0.874112      -3.40647      0.983297      0.386141      0.524607      0.584348      0.638144      0.673073      0.697834
  67   6 2536.6980    2.1555  1.5033 11.7129  0.0004       2.20312  0.0240   0.0203   0.0435    0.0588   0.0000      0.443520   442.9010       1.96313       23.8584      0.248118      -4.29063     -0.197976      0.392666      0.538143      0.600015      0.683578      0.703229      0.730487
  67   7 2745.8361    3.0756  1.3170 12.6006  0.0000       2.98749  0.0223   0.0314   0.0406    0.0648   0.0000      0.572651   442.0245       2.15005       21.5448       1.53210      -2.17899      -1.05639      0.367990      0.498017      0.552525      0.631286      0.646749      0.677416
  67   8 2950.5305    3.9641  1.2912 13.0616 -0.0000      0.660104  0.0217   0.0401   0.0383    0.0671   0.0000      0.497020   442.5341       3.83259       21.9170       1.69532      -3.75271     0.0787712      0.375658      0.500450      0.558203      0.617697      0.653171      0.692883
  67   9 3149.9582    4.3577  1.5859 13.2921  0.0000       1.39238  0.0243   0.0400   0.0444    0.0547   0.0000      0.387023   442.4483       4.61036       21.7990       3.18819      -2.04572     -0.817905      0.418411      0.549288      0.616280      0.683893      0.736868      0.747633
  67  10 3345.2308    3.7091  2.4179 12.9075 -0.0002      0.314247  0.0317   0.0275   0.0572    0.0392   0.0000      0.238637   442.7498       2.71983       22.0878       3.61303      -3.65393       1.49985      0.529639      0.713695      0.785446      0.886651      0.947815      0.976504
  67  11 3538.0349    2.9732  4.0974 12.2733  0.0000      0.515196  0.0446   0.0171   0.0823    0.0319   0.0000      0.122733   441.5822       5.18477       22.9394       6.21551      -2.61604      -1.27898      0.722581      0.971303       1.09374       1.22042       1.27469       1.35294
  67  12 3728.5517    2.2813  7.0193 11.9403  0.0019      0.453448  0.0820   0.0104   0.1352    0.0276   0.0000      0.112874   443.5166       4.96400       19.5485       1.15822      -1.16537       2.90214       1.15724       1.54127       1.76604       1.95457       2.05104       2.09373
  68   1 1267.0669    0.1051  0.1026 10.1394  0.0000       77.0369  0.0110   0.0059   0.0201    0.0168   0.0000       77.1684   440.6909     -0.131385       22.1353     -0.392903      -3.54228      0.153502      0.192569      0.254971      0.300281      0.342743      0.346775      0.362959
  68   2 1594.0457    0.2802  0.2836 10.0051  0.0000       20.3429  0.0094   0.0062   0.0196    0.0210   0.0000       4.97440   442.2464     -0.731021       22.1724      0.365695      -3.46793      0.117516      0.197243      0.260858      0.287838      0.311457      0.352618      0.373986
  68   3 1859.3078    0.5306  0.5904  9.9889  0.0000       13.5362  0.0130   0.0078   0.0267    0.0376   0.0000       1.43649   441.9529     -0.484997       22.3477     -0.566101      -3.08643      0.451111      0.250164      0.349380      0.373531      0.429050      0.456710      0.477320
  68   4 2104.2245    0.8920  0.9899 10.4823  0.0000       6.99775  0.0185   0.0105   0.0375    0.0555   0.0000      0.885663   442.5515     -0.159750       22.0563     -0.304427      -2.61964    0.00506828      0.317830      0.422564      0.468206      0.528972      0.547856      0.573634
  68   5 2334.2852    1.4297  1.3050 11.2604  0.0000       6.05956  0.0230   0.0150   0.0426    0.0556   0.0000      0.674192   442.3404       1.15543       21.5696     -0.186657      -3.24526      0.711381      0.365407      0.496283      0.550484      0.627276      0.655473      0.683671
  68   6 2549.7937    2.2104  1.5400 11.6319  0.0000       2.03929  0.0241   0.0203   0.0439    0.0636   0.0000      0.443906   442.3422      0.872153       21.8794       2.10515      -5.18924      -1.52289      0.410130      0.541422      0.602197      0.680432      0.708614      0.718185
  68   7 2759.9902    3.1082  1.3764 12.5650  0.0000       2.47733  0.0219   0.0304   0.0416    0.0621   0.0000      0.479787   442.6085       2.88133       22.5124      0.884386      -3.77614    -0.0156333      0.361648      0.484932      0.551754      0.607073      0.661054      0.691511
  68   8 2965.5881    4.0400  1.2749 13.3219  0.0000       1.19408  0.0218   0.0422   0.0398    0.0669   0.0000      0.595176   442.5750       4.21619       21.0847      0.959954      -3.38374       2.00991      0.369229      0.491586      0.548544      0.625434      0.667088      0.694078
  68   9 3165.5868    4.2967  1.6511 13.3012  0.0000      0.460907  0.0251   0.0388   0.0459    0.0524   0.0000      0.383058   442.6849       3.60038       21.5996      0.949339      -3.24166     -0.158752      0.416437      0.563379      0.617500      0.691480      0.722488      0.770174
  68  10 3361.7764    3.6744  2.5099 12.8404 -0.0002      0.611910  0.0314   0.0261   0.0583    0.0366   0.0000      0.206943   442.9159       5.44149       23.0489       2.03604      -1.21026      0.836126      0.508017      0.684916      0.763855      0.869541      0.915633      0.958114
  68  11 3555.3688    2.8770  4.6048 12.2285  0.0000      0.476155  0.0494   0.0156   0.0892    0.0303   0.0000      0.124888   442.0810       3.95611       22.5988       2.64366      -1.71194     -0.719084      0.778861       1.04154       1.18580       1.30401       1.38346       1.43907
  68  12 3746.5271    2.2295  7.3037 11.9340 -0.0009      0.283104  0.0874   0.0100   0.1405    0.0275   0.0000      0.114084   441.8267       5.85271       18.8480       2.22696       1.30350       2.75268       1.19930       1.62705       1.83667       2.05734       2.18264       2.28509
  69   1 1275.0374    0.0926  0.1004 10.1455  0.0000       30.2642  0.0129   0.0056   0.0191    0.0154   0.0000       83.9890   440.9882     -0.400182       21.9207      0.299183      -3.73765      0.193258      0.259035      0.316754      0.310111      0.411404      0.425630      0.411874
  69   2 1603.1703    0.2712  0.2837  9.9887  0.0000       23.0413  0.0094   0.0060   0.0200    0.0212   0.0000       5.11890   442.2596      0.194746       21.7871      0.773403      -2.71906      0.410933      0.184267      0.258913      0.295059      0.320509      0.334553      0.342271
  69   3 1869.2935    0.5413  0.6284 10.0412  0.0000       14.5727  0.0139   0.0077   0.0275    0.0374   0.0000       1.43461   442.4689      0.312821       22.4473      0.257799      -3.60334      0.668722      0.259920      0.334580      0.374743      0.426950      0.438860      0.447830
  69   4 2115.5749    0.9330  1.0059 10.3140  0.0000       7.25239  0.0186   0.0107   0.0351    0.0655   0.0000      0.794305   441.9638       1.17490       22.3589      0.631233      -3.79127    -0.0637423      0.314392      0.428063      0.487806      0.527421      0.578173      0.612838
  69   5 2346.3046    1.4964  1.3204 11.2077  0.0000       4.48600  0.0225   0.0154   0.0421    0.0617   0.0000      0.609373   442.8413       1.13264       21.7016     0.0256628      -2.86167      -2.33223      0.367048      0.496973      0.541755      0.608133      0.651204      0.693205
  69   6 2562.7603    2.2293  1.5265 11.7629  0.0000       2.45337  0.0242   0.0206   0.0441    0.0612   0.0000      0.462001   443.2358       2.75581       22.0648       1.25132      -2.26681       1.46032      0.385957      0.526507      0.578581      0.650810      0.674788      0.712477
  69   7 2774.0237    3.1289  1.3542 12.6503  0.0000       1.93835  0.0220   0.0304   0.0403    0.0581   0.0000      0.511070   442.6534       2.56409       22.0811       2.40325      -3.17411     -0.287004      0.365764      0.483714      0.544741      0.617801      0.657863      0.697475
  69   8 2980.5040    4.0318  1.3712 13.1538  0.0000      0.947915  0.0217   0.0391   0.0424    0.0612   0.0000      0.475187   443.0606       3.15068       21.5877       2.46445      -2.34272     -0.208215      0.360404      0.488676      0.541044      0.604873      0.651281      0.674030
  69   9 3181.2980    4.3192  1.6687 13.2966 -0.0000       1.59039  0.0247   0.0386   0.0475    0.0522   0.0000      0.373872   441.5277       4.96287       22.2024       2.34470      -3.40910     -0.532998      0.389446      0.530475      0.587481      0.652529      0.688924      0.724295
  69  10 3378.2391    3.6009  2.7333 12.7459 -0.0000      0.829447  0.0329   0.0246   0.0603    0.0364   0.0000      0.203527   443.6184       4.30284       21.7836       2.04848     -0.861808      0.362758      0.533073      0.703466      0.802154      0.878110      0.938308      0.975666
  69  11 3572.5650    2.8042  4.7154 12.2482 -0.0003      0.494775  0.0516   0.0151   0.0924    0.0299   0.0000      0.131700   442.3562       3.91580       21.9777       1.03631      -2.77111      -1.75132      0.779199       1.04646       1.18564       1.31251       1.37619       1.43441
  69  12 3764.4071    2.1582  7.5553 11.9547 -0.0015      0.375810  0.0926   0.0095   0.1477    0.0265   0.0000      0.119521   445.1513       6.61202       21.1728       3.85834     -0.712197     -0.962507       1.22677       1.65484       1.88337       2.07060       2.19574       2.28813
  70   1 1282.9080    0.1051  0.1300 10.0873  0.0000       28.7092  0.0118   0.0054   0.0220    0.0156   0.0000       57.4537   440.9253     -0.591351       22.4954    -0.0229161      -2.99787     -0.215576      0.218528      0.319965      0.343343      0.412049      0.474452      0.471086
  70   2 1612.1870    0.2725  0.3153  9.9707  0.0007       24.6788  0.0101   0.0059   0.0217    0.0214   0.0000       4.86753   442.0736      0.180333       23.0674    -0.0712156      -3.88260     -0.337249      0.210329      0.275477      0.322671      0.336511      0.349155      0.368153
  70   3 1879.1633    0.5648  0.6268 10.0116  0.0000       13.6960  0.0132   0.0080   0.0275    0.0382   0.0000       1.33599   442.2824      0.411277       22.1591      0.137016      -2.28542     0.0347235      0.254733      0.331439      0.384193      0.431653      0.458931      0.480709
  70   4 2126.8143    0.9485  0.9826 10.3509 -0.0001       7.98527  0.0179   0.0108   0.0346    0.0624   0.0000      0.821732   442.3181      0.778811       22.4085      0.965912      -3.24282     -0.479945      0.310496      0.404021      0.461774      0.518418      0.564970      0.584551
  70   5 2358.2744    1.5211  1.3250 11.2107  0.0000       3.54873  0.0224   0.0156   0.0417    0.0639   0.0000      0.601471   442.2695      0.658776       22.4070      0.281097      -2.90274      -1.00398      0.366375      0.482994      0.541068      0.607932      0.633125      0.660617
  70   6 2575.6590    2.2508  1.5682 11.8512  0.0000       2.26684  0.0246   0.0207   0.0440    0.0560   0.0000      0.425865   442.6492       1.25784       21.3329      0.492758      -4.07788      0.640166      0.386849      0.524787      0.585599      0.656056      0.675739      0.713759
  70   7 2788.0285    3.1633  1.3529 12.8457  0.0000       2.44890  0.0227   0.0315   0.0407    0.0535   0.0000      0.500597   442.5613       4.18964       21.9765      0.418107      -3.21911      -1.04087      0.359049      0.491024      0.549342      0.616268      0.652788      0.673280
  70   8 2995.3609    4.1920  1.3387 13.3084  0.0000       3.13467  0.0222   0.0420   0.0401    0.0624   0.0000      0.515478   442.3641       3.57205       22.3101       1.48575      -2.47683     0.0708088      0.358422      0.488590      0.551023      0.611977      0.638683      0.669900
  70   9 3196.8630    4.1826  1.6811 13.3591  0.0000       1.48161  0.0248   0.0367   0.0467    0.0440   0.0000      0.406944   442.4838       5.06579       22.2829       2.93153      -2.18273      0.368203      0.403633      0.544131      0.604587      0.675782      0.707053      0.743775
  70  10 3394.5958    3.5611  2.7823 12.7523 -0.0000      0.570758  0.0340   0.0242   0.0601    0.0357   0.0000      0.194987   441.7053       6.20170       21.8012       3.73998      -2.61286       1.30514      0.539704      0.725480      0.809264      0.906221      0.954345      0.995456
  70  11 3589.8170    2.7541  5.0158 12.1375  0.0000      0.740354  0.0544   0.0142   0.0950    0.0298   0.0000      0.121703   442.6997       5.88677       19.1247       1.26010      0.562979       1.92774      0.801819       1.09039       1.23598       1.37436       1.46004       1.52150
  70  12 3782.2613    2.1453  7.9120 11.9202  0.0014      0.448326  0.0961   0.0093   0.1509    0.0256   0.0000      0.119807   443.0802       8.24480       21.0347       4.01587     -0.816979      -1.19465       1.24335       1.66227       1.90157       2.10914       2.22397       2.28978
  71   2 1621.0826    0.2851  0.3154  9.9732  0.0005       20.0680  0.0098   0.0059   0.0203    0.0220   0.0000       4.38891   442.0070      0.387742       22.2183      0.172273      -4.07585     -0.325090      0.191359      0.249947      0.292473      0.305393      0.338182      0.347332
  71   3 1888.9755    0.5735  0.7045 10.0102  0.0000       11.8666  0.0150   0.0077   0.0288    0.0407   0.0000       1.23322   442.3059      0.233829       22.5867     0.0421824      -2.79909     -0.292555      0.263257      0.343368      0.399565      0.450433      0.474055      0.498172
  71   4 2137.9575    0.9539  1.0607 10.5044  0.0000       7.90321  0.0196   0.0107   0.0377    0.0611   0.0000      0.857307   442.8781      0.621286       22.6616      0.878893      -2.55648     0.0104772      0.310807      0.425579      0.483736      0.531622      0.562486      0.581704
  71   5 2370.1155    1.5557  1.4160 11.3431  0.0000       3.47539  0.0233   0.0151   0.0434    0.0524   0.0000      0.568682   443.2271      0.293953       20.5308     -0.111537      -4.32614      0.952352      0.369142      0.487356      0.553255      0.622806      0.666010      0.683217
  71   6 2588.4911    2.3762  1.4777 12.0147  0.0000       2.64688  0.0235   0.0224   0.0429    0.0578   0.0000      0.493715   441.8505       2.14934       22.9112       1.42869      -2.14040      0.774168      0.361524      0.493204      0.551168      0.628728      0.661096      0.685818
  71   7 2801.8597    3.2841  1.3791 12.8524  0.0000       1.74174  0.0224   0.0320   0.0410    0.0553   0.0000      0.526934   442.8873       2.96645       21.5008      0.427164      -2.32332      0.397926      0.354255      0.480688      0.536689      0.595934      0.634097      0.645591
  71   8 3009.9475    4.1624  1.4272 13.2989  0.0000       1.10587  0.0222   0.0395   0.0411    0.0551   0.0000      0.426900   443.3388       3.84145       22.0039       2.39329      -2.65246      0.363355      0.352998      0.478472      0.531719      0.609680      0.620540      0.660633
  71   9 3212.3779    4.2559  1.7806 13.2796  0.0000       1.72376  0.0258   0.0359   0.0467    0.0461   0.0000      0.343761   441.6902       5.44048       21.7477       2.09395      -2.13038       1.48230      0.411542      0.561817      0.629152      0.693690      0.737762      0.766530
  71  10 3410.8044    3.5063  2.8706 12.6684  0.0000      0.681259  0.0340   0.0232   0.0625    0.0367   0.0000      0.198344   442.3237       5.28469       20.5271       4.50624      -2.23672       1.60413      0.529473      0.716242      0.791356      0.883154      0.927971      0.963309
  71  11 3606.7686    2.7271  5.0424 12.0911  0.0000      0.569338  0.0545   0.0139   0.0954    0.0314   0.0000      0.131452   442.0549       4.31649       23.4188       1.53636      -2.74412      -1.89360      0.802858       1.08228       1.21141       1.35681       1.44670       1.49457
  71  12 3799.7423    2.0578  8.1665 11.9399 -0.0011    -0.0494024  0.1046   0.0088   0.1582    0.0253   0.0000      0.123169   444.6361       3.90482       19.4999       1.65148     -0.874709       1.35045       1.30628       1.75444       2.01389       2.17954       2.35713       2.42268
  72   1 1298.4966    0.1123  0.1152 10.0875  0.0000       45.3854  0.0107   0.0052   0.0176    0.0157   0.0000       54.9092   440.6188    -0.0655790       22.0813      0.387488      -3.65303     0.0613834      0.169089      0.254595      0.284641      0.341964      0.307792      0.313558
  72   2 1629.9254    0.2920  0.3418  9.9512  0.0018       24.3349  0.0106   0.0059   0.0207    0.0223   0.0000       4.12754   442.0287      0.196067       22.0334      0.163418      -3.94604      0.116365      0.201491      0.271419      0.302873      0.328346      0.343376      0.358122
  72   3 1898.7452    0.5920  0.6952 10.0895  0.0000       11.5297  0.0142   0.0080   0.0287    0.0394   0.0000       1.21188   442.0864      0.360096       22.1275      0.223368      -2.77720    0.00120982      0.247345      0.335022      0.382247      0.416359      0.453592      0.451301
  72   4 2149.0295    0.9881  1.0961 10.5282  0.0000       8.44824  0.0200   0.0110   0.0385    0.0627   0.0000      0.837526   442.3378       1.03046       22.9923     -0.385511      -2.31448      -1.18836      0.322200      0.431223      0.488567      0.541110      0.582563      0.605678
  72   5 2381.9389    1.5608  1.4351 11.3019  0.0000       3.90332  0.0233   0.0150   0.0442    0.0558   0.0000      0.556331   442.2633       1.05835       22.9625     -0.122501      -3.41117      0.509116      0.358397      0.486520      0.537299      0.600518      0.623912      0.667580
  72   6 2601.2273    2.4034  1.4664 12.0500  0.0000       2.43617  0.0233   0.0227   0.0426    0.0604   0.0000      0.485072   441.9880       2.50378       21.3582       1.58406      -3.87933    -0.0919646      0.377274      0.492148      0.561787      0.631441      0.662247      0.698359
  72   7 2815.6563    3.4039  1.3681 12.7834  0.0000       1.85053  0.0216   0.0327   0.0399    0.0587   0.0000      0.500441   442.8080       2.88169       22.3292       1.21731      -2.42092    0.00937469      0.331099      0.447744      0.508751      0.560608      0.586481      0.613530
  72   8 3024.5099    4.3254  1.4040 13.2002  0.0000       1.08807  0.0218   0.0408   0.0403    0.0637   0.0000      0.450185   442.6235       3.66554       21.9459       1.19798      -1.59732     -0.742827      0.352379      0.472420      0.522613      0.588837      0.613772      0.638179
  72   9 3227.6452    4.1756  1.8406 13.4372  0.0000       1.34157  0.0268   0.0355   0.0480    0.0411   0.0000      0.333631   442.8529       4.19595       22.2515       1.78121      -2.95747     -0.180088      0.400861      0.545442      0.608011      0.688992      0.721955      0.748282
  72  10 3427.0268    3.4176  3.1370 12.6965  0.0002      0.870575  0.0362   0.0216   0.0654    0.0319   0.0000      0.183035   442.2449       6.83021       23.2584       3.66923      -1.10097       1.39192      0.546778      0.726781      0.825719      0.923940      0.977790       1.00758
  72  11 3623.6550    2.6499  5.7991 12.0655  0.0008      0.484783  0.0630   0.0124   0.1078    0.0302   0.0000      0.116720   442.5369       7.52136       22.8462       3.61065      -3.31491       1.76780      0.871688       1.17789       1.33360       1.46443       1.56103       1.61725
  72  12 3817.8062    1.9693  8.3059 11.9069 -0.0010      0.807150  0.1085   0.0085   0.1653    0.0254   0.0000      0.127926   445.4320       5.90128       19.9750       3.64148       1.13178      -1.91942       1.34746       1.84072       2.07608       2.32113       2.44684       2.57856
  73   1 1306.2104    0.1162  0.1235 10.0854  0.0000     0.0795549  0.0106   0.0053   0.0206    0.0153   0.0000       44.0874   440.8639     -0.470198       22.2917     -0.304930      -3.28866     -0.610333      0.218694      0.231563      0.257793      0.308463      0.332219      0.331448
  73   2 1638.6495    0.2988  0.3149 10.0090  0.0000       22.5610  0.0101   0.0061   0.0190    0.0213   0.0000       3.64833   442.4047      0.189844       22.1277    -0.0826667      -3.87738      0.137932      0.182977      0.253714      0.287551      0.328866      0.366630      0.359585
  73   3 1908.4070    0.6012  0.7336 10.0652  0.0000       10.1925  0.0145   0.0079   0.0307    0.0403   0.0000       1.15945   442.1507      0.211135       22.3167     -0.491396      -3.79807     -0.676873      0.259259      0.346848      0.383357      0.427901      0.446253      0.483635
  73   4 2159.9736    1.0111  1.0541 10.4978  0.0000       8.03127  0.0191   0.0110   0.0358    0.0625   0.0000      0.817478   442.3406      0.736717       22.5316      0.431069      -2.25835     -0.135961      0.301473      0.415376      0.463884      0.526637      0.539883      0.573484
  73   5 2393.6315    1.6276  1.5096 11.1958  0.0000       4.09576  0.0233   0.0150   0.0446    0.0582   0.0000      0.510718   442.6076       1.29532       22.8937      0.349270      -2.52397      0.190363      0.356288      0.476514      0.539106      0.602513      0.628297      0.658407
  73   6 2613.8767    2.4752  1.5979 11.9259  0.0003       2.20502  0.0242   0.0215   0.0430    0.0559   0.0000      0.464290   442.5143       1.83685       22.5677       1.83771      -3.72403      0.425240      0.364733      0.494359      0.562268      0.629990      0.658378      0.695701
  73   7 2829.2762    3.4594  1.3650 12.8923  0.0000      0.683770  0.0219   0.0330   0.0401    0.0557   0.0000      0.492788   442.9545       1.40502       21.6411      0.550723      -2.14914      0.417656      0.336218      0.474404      0.507029      0.593204      0.605634      0.623452
  73   8 3039.0671    4.2283  1.4332 13.2906  0.0001       1.48500  0.0224   0.0395   0.0403    0.0560   0.0000      0.447311   442.1059       3.91224       23.3443       1.96262      -3.24139      -1.11526      0.346179      0.464891      0.520163      0.574872      0.609802      0.633020
  73   9 3242.8480    4.2365  1.8902 13.2096  0.0001      0.469851  0.0262   0.0343   0.0471    0.0436   0.0000      0.319577   442.3567       4.75140       22.4008       1.56539      -3.14981      0.908836      0.410815      0.556947      0.620774      0.696756      0.733007      0.766790
  73  10 3443.0067    3.3441  3.4302 12.5345  0.0000      0.452275  0.0377   0.0200   0.0686    0.0317   0.0000      0.153256   442.5902       4.32597       20.8607       3.81760      -1.02767      0.337132      0.567636      0.753133      0.845943      0.934810       1.00328       1.04272
  73  11 3640.4452    2.5613  5.5531 12.1563 -0.0006      0.348191  0.0624   0.0125   0.1085    0.0283   0.0000      0.124331   441.6392       6.36914       21.1853     -0.306281      -3.52347      -1.38607      0.851862       1.16702       1.30693       1.43943       1.52734       1.58293
  74   1 1313.8352    0.1112  0.1381 10.0881  0.0000       22.5527  0.0103   0.0050   0.0245    0.0154   0.0000       49.9363   440.9361     -0.320482       22.2146     -0.332407      -4.01416      0.156594      0.182558      0.240747      0.286621      0.316242      0.326518      0.337663
  74   2 1647.2407    0.3039  0.3287  9.9969  0.0006       17.3897  0.0095   0.0060   0.0206    0.0221   0.0000       3.88600   441.7678      0.147559       22.1845      0.516477      -3.32060    -0.0382433      0.180667      0.229793      0.259057      0.298599      0.320328      0.326690
  74   3 1918.0168    0.6022  0.7282 10.0567  0.0000       10.4578  0.0145   0.0078   0.0298    0.0428   0.0000       1.12965   442.2798     -0.204683       22.4035     0.0415172      -2.93451      0.931344      0.246146      0.331622      0.377949      0.418516      0.442259      0.457570
  74   4 2170.8504    1.0131  1.1336 10.7343  0.0000       8.28032  0.0211   0.0112   0.0389    0.0574   0.0000      0.883750   442.4349      0.874632       21.9935     -0.748257      -2.45191     -0.509655      0.308527      0.418140      0.470425      0.519794      0.534757      0.562075
  74   5 2405.1740    1.6609  1.5463 11.3150  0.0000       3.65751  0.0244   0.0150   0.0428    0.0518   0.0000      0.490204   442.5079       1.26529       22.4293     -0.323815      -3.67279     -0.773656      0.358459      0.482752      0.549864      0.610073      0.669330      0.704846
  74   6 2626.4900    2.5226  1.4688 12.1605  0.0000       2.35912  0.0227   0.0233   0.0428    0.0583   0.0000      0.484095   442.3197       2.18913       22.1421      0.225170      -3.00002     -0.192975      0.355299      0.479524      0.530988      0.585519      0.621854      0.650222
  74   7 2842.9702    3.5326  1.4076 12.9241  0.0000       2.05883  0.0223   0.0335   0.0404    0.0589   0.0000      0.493593   442.5070       4.02413       22.4908       2.08783      -2.01865    -0.0505050      0.325447      0.448531      0.495462      0.565902      0.594441      0.608741
  74   8 3053.4067    4.3088  1.4744 13.1997 -0.0008       1.59225  0.0225   0.0388   0.0403    0.0558   0.0000      0.449050   442.8579       3.33414       21.6581       1.77029      -3.79279     -0.180692      0.339917      0.455891      0.512478      0.568142      0.606890      0.624677
  74   9 3258.0030    4.1495  2.0179 13.1523  0.0000      0.600381  0.0270   0.0320   0.0485    0.0410   0.0000      0.301806   442.7127       5.11469       22.4488      0.635520      -2.51363     -0.525835      0.401495      0.548019      0.595253      0.671674      0.712288      0.746308
  74  10 3459.0177    3.3003  3.3461 12.4943  0.0000      0.433712  0.0371   0.0195   0.0676    0.0333   0.0000      0.157464   443.2302       4.01625       20.9979       3.19637      -1.40365      0.354570      0.549356      0.749888      0.843252      0.932582      0.994254       1.01923
  74  11 3657.1833    2.5235  6.1426 12.1625  0.0007      0.458494  0.0698   0.0115   0.1173    0.0279   0.0000      0.124699   443.2434       4.12693       20.2435       5.97682      -2.42370      -1.66442      0.909701       1.21682       1.38300       1.53611       1.61726       1.70104
  75   2 1655.7782    0.3107  0.3394 10.0006  0.0000       24.3367  0.0101   0.0060   0.0202    0.0224   0.0000       3.86281   441.6283      0.348008       22.3480      0.236064      -4.29123      0.171282      0.190341      0.267652      0.296781      0.336202      0.356053      0.361672
  75   3 1927.5610    0.6223  0.7413 10.0990  0.0000       11.2998  0.0147   0.0080   0.0296    0.0433   0.0000       1.17193   442.3216      0.437480       22.3294      0.167202      -3.03215       1.18295      0.246655      0.335915      0.371011      0.421965      0.452065      0.468694
  75   4 2181.5962    1.0504  1.2145 10.6583  0.0000       7.64228  0.0218   0.0112   0.0405    0.0628   0.0000      0.810673   442.4401       1.48503       23.4323     -0.703366      -3.40376     0.0690899      0.318862      0.443146      0.500837      0.549659      0.567667      0.600854
  75   5 2416.5820    1.6981  1.5506 11.4590  0.0001       2.96356  0.0242   0.0152   0.0447    0.0488   0.0000      0.508153   442.3372       1.66385       22.1382      0.375481      -3.11977     -0.381816      0.347745      0.472923      0.524452      0.596207      0.607826      0.651605
  75   6 2638.9674    2.5635  1.5984 12.0985  0.0000       2.78708  0.0240   0.0224   0.0429    0.0530   0.0000      0.441872   442.9511       1.35393       22.5907      0.659626      -2.04281     -0.125791      0.363232      0.483330      0.547690      0.627230      0.668647      0.682159
  75   7 2856.4265    3.5331  1.3387 13.1102  0.0000       1.23602  0.0221   0.0346   0.0394    0.0564   0.0000      0.575281   442.3436       2.90015       21.5326      0.954744      -3.31738      0.306112      0.332674      0.446818      0.491263      0.557020      0.584818      0.603506
  75   8 3067.6480    4.4303  1.4363 13.3734  0.0000      0.791301  0.0219   0.0409   0.0403    0.0567   0.0000      0.482562   442.0589       3.38485       22.5124       1.57539      -3.44390      0.216540      0.323158      0.432568      0.487735      0.548402      0.565522      0.592307
  75   9 3273.0784    4.0802  2.1848 12.9681  0.0000      0.192002  0.0276   0.0298   0.0510    0.0431   0.0000      0.244849   442.3867       4.22495       22.6786      0.730130      -2.33062      0.292719      0.406259      0.550542      0.625294      0.689944      0.738289      0.765162
  75  10 3474.9393    3.2369  3.7081 12.4901  0.0000      0.691461  0.0405   0.0183   0.0731    0.0315   0.0000      0.143527   442.2692       5.52507       20.7355       3.49626      -2.34728    -0.0483482      0.567799      0.776149      0.872644      0.975884       1.03103       1.07648
  75  11 3673.7368    2.5238  6.4072 12.0973  0.0000      0.361466  0.0721   0.0112   0.1192    0.0289   0.0000      0.122299   442.4118       7.84704       23.8777       5.54458      -3.28367       1.82949      0.927488       1.24916       1.41729       1.56907       1.66709       1.73977
  76   1 1328.9834    0.1172  0.1381 10.0724  0.0000       56.2272  0.0104   0.0051   0.0195    0.0158   0.0000       43.0663   441.2888     0.0628171       21.7512     -0.253888      -3.23376     0.0538921      0.182921      0.227639      0.265781      0.301845      0.295508      0.304077
  76   2 1664.2165    0.3255  0.3933  9.9383  0.0000       19.8285  0.0106   0.0059   0.0227    0.0237   0.0000       3.30152   442.1342      0.223037       22.1243     -0.285303      -3.85798     0.0600087      0.190943      0.248676      0.298384      0.327505      0.369721      0.380841
  76   3 1937.0411    0.6474  0.7952 10.0347  0.0000       12.2442  0.0152   0.0079   0.0308    0.0442   0.0000       1.10592   442.4963      0.562414       22.7711      0.475653      -3.79717     0.0213597      0.235838      0.325802      0.367321      0.420801      0.427351      0.454039
  76   4 2192.2425    1.0925  1.2254 10.6877  0.0000       4.62411  0.0215   0.0113   0.0390    0.0609   0.0000      0.721596   442.4541      0.498206       22.5607      0.223202      -2.73935     -0.658170      0.315904      0.424869      0.479621      0.533388      0.563869      0.596253
  76   5 2428.0495    1.7269  1.6144 11.3249  0.0000       3.85962  0.0245   0.0148   0.0444    0.0501   0.0000      0.476587   441.9180       1.12069       21.5069      0.908417      -1.65652     -0.610926      0.352031      0.482733      0.533895      0.606898      0.643199      0.660675
  76   6 2651.3716    2.6213  1.5710 12.0645  0.0000       1.74117  0.0235   0.0226   0.0413    0.0555   0.0000      0.428602   443.2453       2.15347       22.6538      0.899997      -3.28807      -1.21235      0.343254      0.460769      0.510790      0.583321      0.616855      0.634083
  76   7 2869.8866    3.6020  1.4027 13.0273  0.0000       1.69517  0.0225   0.0337   0.0405    0.0556   0.0000      0.527384   442.4925       3.29471       21.6776       1.35490      -2.74641     -0.170729      0.327193      0.445871      0.485533      0.543277      0.580667      0.605085
  76   8 3081.8566    4.3984  1.4892 13.3399  0.0000       1.03042  0.0225   0.0388   0.0394    0.0513   0.0000      0.429908   442.8400       3.66923       22.4387       1.09673      -2.75842      0.402893      0.328280      0.441707      0.490891      0.556666      0.570393      0.612434
  76   9 3288.1265    4.0195  2.1686 13.0874  0.0000      0.693063  0.0284   0.0296   0.0507    0.0401   0.0000      0.263592   442.1114       5.34025       21.6408       1.94134      -3.58179      0.469844      0.414655      0.557180      0.623681      0.704734      0.742202      0.762490
  76  10 3490.7325    3.1880  4.1242 12.3413  0.0015      0.775727  0.0427   0.0170   0.0782    0.0319   0.0000      0.143717   442.0382       6.84803       19.5855       1.37549      -2.92009     -0.268974      0.600692      0.815478      0.924209       1.02514       1.07476       1.12747
  76  11 3690.0647    2.4023  6.4755 12.1198 -0.0007     0.0198085  0.0763   0.0107   0.1227    0.0277   0.0000      0.133384   442.1769       5.19237       21.5247       1.99739      -1.08989      0.402515      0.933795       1.26738       1.43691       1.61780       1.70157       1.77931
  77   1 1336.4203    0.1295  0.1253 10.0885  0.0000       15.6470  0.0098   0.0051   0.0148    0.0152   0.0000       39.2343   440.9951     -0.335810       22.3375      0.421797      -3.67419      0.145585      0.162571      0.223473      0.237080      0.247732      0.276940      0.323708
  77   2 1672.5689    0.3325  0.3897  9.9748  0.0000       23.5129  0.0107   0.0060   0.0215    0.0239   0.0000       3.24138   441.6804    0.00924515       22.2487      0.449518      -2.85292     -0.310481      0.195239      0.268234      0.294426      0.344906      0.347221      0.366641
  77   3 1946.4333    0.6437  0.8391 10.0972  0.0000       10.1659  0.0159   0.0078   0.0323    0.0456   0.0000       1.06132   442.6849     0.0831188       21.7721      0.386883      -2.52443     -0.638998      0.247763      0.336296      0.381009      0.420521      0.450397      0.456232
  77   4 2202.8550    1.1280  1.1869 10.6942  0.0000       5.64632  0.0207   0.0117   0.0389    0.0685   0.0000      0.787047   442.7331      0.338248       22.5295     0.0532240      -3.53817      0.441081      0.298706      0.407123      0.458021      0.519223      0.547116      0.566751
  77   5 2439.3667    1.8060  1.5985 11.3790  0.0000       3.52717  0.0240   0.0155   0.0431    0.0536   0.0000      0.465202   442.6828      0.468291       23.0259       2.10884      -3.61617      -1.23715      0.347630      0.462569      0.533940      0.585387      0.615000      0.634988
  77   6 2663.7008    2.6255  1.4749 12.4964  0.0000       2.17118  0.0237   0.0241   0.0422    0.0506   0.0000      0.517820   442.5279       2.66935       22.6607      0.541629      -3.10358       1.65589      0.335424      0.458727      0.512466      0.590056      0.634044      0.660369
  77   7 2883.2069    3.7399  1.5032 12.9503  0.0000       2.16676  0.0218   0.0330   0.0419    0.0531   0.0000      0.434493   442.6087       2.39254       21.0506       1.22277      -3.18356      0.578317      0.322328      0.437459      0.479574      0.544717      0.570278      0.611063
  77   8 3095.9562    4.3674  1.5407 13.5038  0.0000       1.14472  0.0233   0.0388   0.0420    0.0489   0.0000      0.454993   443.0199       3.66935       22.1508       2.37424      -3.00570      0.304100      0.329113      0.450694      0.500016      0.570461      0.615635      0.644132
  77   9 3302.9568    3.9565  2.3760 13.1668 -0.0001      0.771413  0.0296   0.0281   0.0551    0.0351   0.0000      0.257517   442.6987       4.76946       22.8475       1.59607      -4.11293     -0.234625      0.423147      0.576994      0.645726      0.719254      0.753819      0.772526
  77  10 3506.4014    3.1195  4.1225 12.5117 -0.0003      0.482847  0.0439   0.0172   0.0789    0.0301   0.0000      0.142023   443.3654       5.60281       22.5934       3.03467      -4.52809       1.73285      0.604058      0.812299      0.929566       1.02332       1.09194       1.13109
  77  11 3706.7627    2.3429  6.6129 12.1981 -0.0003      0.473498  0.0796   0.0106   0.1272    0.0270   0.0000      0.132507   441.3319       4.90981       23.4957       5.75734      -4.07471    -0.0987900      0.974040       1.29590       1.50908       1.65390       1.77987       1.86251
  78   1 1343.8449    0.1290  0.1630 10.0526  0.0000       50.8096  0.0101   0.0050   0.0202    0.0160   0.0000       32.1059   441.0935      0.314410       22.1681      0.542316      -3.35258    -0.0164887      0.173019      0.236625      0.264253      0.284332      0.337996      0.347199
  78   2 1680.8139    0.3497  0.3909  9.9393  0.0000       22.1795  0.0099   0.0061   0.0217    0.0238   0.0000       3.05225   441.6643     0.0525145       22.0960     -0.144632      -3.39436      0.421314      0.175963      0.239286      0.270491      0.308411      0.315126      0.338461
  78   3 1955.7448    0.6655  0.7988 10.1353  0.0000       9.99533  0.0149   0.0081   0.0310    0.0444   0.0000       1.07635   442.0430      0.147241       22.1203      0.448882      -3.01987      0.678532      0.240766      0.335235      0.365044      0.423873      0.444014      0.466702
  78   4 2213.3781    1.1338  1.2761 10.5864  0.0000       7.09681  0.0220   0.0113   0.0397    0.0687   0.0000      0.741325   442.4806       1.26501       23.2554      0.675362      -3.54041      0.186243      0.307549      0.414615      0.457431      0.512404      0.557618      0.562607
  78   5 2450.4838    1.8677  1.5783 11.5224  0.0000       2.88406  0.0234   0.0163   0.0432    0.0518   0.0000      0.456872   442.2835       2.13790       22.3305      0.890948      -3.07848      -1.42254      0.339347      0.456114      0.515876      0.564604      0.602297      0.629678
  78   6 2676.0645    2.7375  1.5794 12.3740  0.0000       3.10443  0.0235   0.0239   0.0427    0.0494   0.0000      0.447752   442.6857       2.13562       22.4791       1.01387      -3.16551     -0.878038      0.335081      0.445315      0.506086      0.568505      0.615604      0.638660
  78   7 2896.4347    3.7619  1.3874 13.1816  0.0000       1.52647  0.0215   0.0349   0.0397    0.0532   0.0000      0.562064   442.7536       3.07134       22.6558       2.09131      -3.66401     -0.397821      0.308682      0.414827      0.472893      0.532882      0.565389      0.592950
  78   8 3109.9171    4.4403  1.5892 13.2587  0.0000      0.483963  0.0228   0.0380   0.0416    0.0550   0.0000      0.400701   442.7444       3.93127       21.3697      0.837562      -2.43507     0.0878159      0.324903      0.448628      0.498790      0.568664      0.611892      0.623314
  78   9 3317.7622    3.9309  2.4281 12.9205  0.0000      0.535459  0.0293   0.0265   0.0529    0.0374   0.0000      0.229167   442.9897       4.18024       22.2558       2.22312      -2.06269      0.407895      0.410651      0.563827      0.622001      0.693297      0.736257      0.774512
  78  10 3521.8761    2.9841  4.2121 12.5808 -0.0002      0.182892  0.0464   0.0166   0.0826    0.0287   0.0000      0.150469   441.1322       5.43785       22.8233       2.93619      -2.27585     -0.537082      0.625392      0.840054      0.938313       1.05649       1.11745       1.16338
  78  11 3722.9811    2.3168  7.0397 12.2063  0.0012      0.340698  0.0846   0.0102   0.1352    0.0258   0.0000      0.125755   442.7076       8.27771       22.5704     -0.320612      -3.82400       3.04262       1.00085       1.33617       1.51807       1.68862       1.77393       1.83821
  79   1 1351.1878    0.1360  0.1481 10.0985  0.0000       38.9617  0.0092   0.0051   0.0183    0.0153   0.0000       31.7567   440.5897     0.0350275       22.3226      0.387642      -3.66802     -0.456710      0.184032      0.247472      0.284878      0.303468      0.321751      0.332956
  79   2 1689.0038    0.3582  0.4107  9.9589  0.0000       20.5633  0.0102   0.0061   0.0219    0.0247   0.0000       2.82382   441.4019      0.129347       22.1938     -0.113957      -3.29878      0.700011      0.180777      0.229518      0.270902      0.296791      0.326798      0.337010
  79   3 1965.0398    0.6918  0.8282 10.2429 -0.0002       10.9509  0.0150   0.0083   0.0321    0.0444   0.0000       1.05360   442.6404      0.805457       22.6438     0.0846583      -4.26948     -0.704588      0.236873      0.329184      0.367518      0.415236      0.441651      0.449132
  79   4 2223.7795    1.1798  1.3746 10.6600  0.0000       6.36589  0.0223   0.0111   0.0405    0.0607   0.0000      0.646789   442.7482      0.591579       21.7963      0.371617      -3.92771    -0.0238848      0.313966      0.420007      0.469502      0.526696      0.570185      0.594634
  79   5 2461.5898    1.8686  1.5507 11.6351  0.0000       1.94419  0.0233   0.0164   0.0433    0.0505   0.0000      0.502945   442.8251       1.61214       21.6390      0.147006      -4.18843      0.491019      0.322915      0.440664      0.493662      0.555072      0.587877      0.617060
  79   6 2688.1820    2.7763  1.5708 12.3556  0.0000       1.61465  0.0227   0.0239   0.0424    0.0527   0.0000      0.413033   443.1631       1.92919       22.1234      0.976631      -3.78135      0.124375      0.321722      0.432479      0.494834      0.545399      0.573898      0.617051
  79   7 2909.5866    3.8020  1.4801 13.0434 -0.0013       1.88154  0.0221   0.0331   0.0394    0.0554   0.0000      0.439618   443.0199       3.26684       21.3768       1.41994      -2.69954      0.923503      0.312527      0.432913      0.478890      0.554253      0.583217      0.607336
  79   8 3123.8956    4.3920  1.5902 13.3943 -0.0000       1.29519  0.0232   0.0371   0.0423    0.0490   0.0000      0.442126   442.3116       3.30972       21.8463       1.62348      -3.40537      -1.15375      0.320778      0.437857      0.478963      0.531892      0.568143      0.598872
  79   9 3332.4787    3.9134  2.6198 12.8983 -0.0000      0.552894  0.0303   0.0255   0.0557    0.0369   0.0000      0.213487   442.4883       5.11932       22.4091       2.20581      -1.09899     0.0530289      0.425233      0.577246      0.638647      0.713009      0.756790      0.790254
  79  10 3537.4662    2.9775  4.3416 12.4659 -0.0005      0.503670  0.0472   0.0158   0.0841    0.0307   0.0000      0.146193   441.7206       7.10614       23.4178       1.21440      -2.07878    -0.0721842      0.622656      0.857334      0.943999       1.06688       1.12334       1.17099
  79  11 3739.2278    2.2293  7.3347 12.2137 -0.0025      0.283979  0.0922   0.0096   0.1426    0.0254   0.0000      0.137379   441.8368       4.74471       22.1513       4.66189      -4.21030      -3.82768       1.04477       1.42108       1.61325       1.78661       1.91044       2.00791
  80   1 1358.4624    0.1409  0.1790 10.0785  0.0000       5.71468  0.0115   0.0049   0.0189    0.0154   0.0000       25.9618   440.6561     -0.631700       21.6969     -0.158032      -4.36527     -0.417494      0.223477      0.302532      0.366052      0.444032      0.479015      0.491461
  80   2 1697.0924    0.3537  0.4310  9.9949  0.0000       19.7148  0.0109   0.0059   0.0226    0.0249   0.0000       2.85726   441.5778     -0.113663       22.4293      0.438754      -3.77041    -0.0135544      0.176708      0.240589      0.278080      0.295614      0.322425      0.337267
  80   3 1974.2454    0.7077  0.8521 10.1584  0.0000       8.31564  0.0156   0.0082   0.0310    0.0486   0.0000      0.990927   442.2874     0.0741249       21.6805      0.741807      -3.19320      0.174068      0.244475      0.320011      0.367367      0.401604      0.412540      0.448774
  80   4 2234.0695    1.1959  1.3053 10.8285 -0.0001       5.82787  0.0216   0.0115   0.0397    0.0565   0.0000      0.696735   443.0034      0.501343       21.5210      0.688330      -3.20282      0.257190      0.299909      0.407798      0.458986      0.516090      0.550104      0.575997
  80   5 2472.7041    1.9386  1.5595 11.6076  0.0000       3.18510  0.0231   0.0165   0.0423    0.0508   0.0000      0.473961   442.3380       1.37394       21.3967      0.850622      -3.75064      0.698906      0.325700      0.445138      0.502915      0.557588      0.589449      0.618057
  80   6 2700.3718    2.8377  1.5078 12.4775  0.0000       2.52032  0.0225   0.0245   0.0408    0.0498   0.0000      0.462209   442.6065       1.89953       22.1076       1.17024      -2.43269     -0.398237      0.312284      0.408915      0.466597      0.524213      0.565215      0.574981
  80   7 2922.6950    3.9183  1.4642 13.1168  0.0001       2.47731  0.0213   0.0347   0.0403    0.0543   0.0000      0.440327   442.1920       3.49250       21.9476       1.56691      -3.19174     0.0502095      0.294769      0.397407      0.453315      0.507171      0.517779      0.557157
  80   8 3137.7747    4.4260  1.7428 13.1693  0.0000       2.22972  0.0234   0.0348   0.0429    0.0488   0.0000      0.374538   442.6519       3.61561       22.5009       2.71109      -2.55541      -1.04084      0.325393      0.443331      0.490923      0.549553      0.591318      0.607487
  80   9 3347.0961    3.7702  2.6919 13.0015  0.0000      0.330010  0.0316   0.0243   0.0572    0.0336   0.0000      0.217998   442.2348       5.86677       22.9359      0.467298      -3.55047     -0.986026      0.431103      0.579201      0.656623      0.723963      0.776947      0.806716
  80  10 3553.0872    2.9078  4.8026 12.3911  0.0006      0.890370  0.0519   0.0145   0.0900    0.0308   0.0000      0.132822   441.6881       6.50348       22.5175       1.06598      -4.06496      -2.89096      0.652259      0.896004       1.00718       1.12085       1.19215       1.24364
  80  11 3755.4689    2.2178  7.6323 12.1494  0.0015      0.592441  0.0947   0.0092   0.1447    0.0247   0.0000      0.138737   443.0107       3.44389       21.9764       2.29666      -3.48645       1.57389       1.04520       1.43483       1.61896       1.80786       1.91664       2.00040
  81   1 1365.7189    0.1424  0.1504 10.0655  0.0000       34.3548  0.0089   0.0050   0.0174    0.0155   0.0000       27.7194   440.7258    -0.0302635       21.9513      0.327485      -3.34370      0.219169      0.129054      0.191499      0.218681      0.225701      0.234781      0.242580
  81   2 1705.0956    0.3755  0.4452  9.9472 -0.0002       23.4359  0.0108   0.0060   0.0223    0.0250   0.0000       2.54039   441.4708     -0.155105       22.4055     -0.246037      -4.18501      0.509940      0.182722      0.235596      0.287687      0.324390      0.346529      0.352049
  81   3 1983.4148    0.7128  0.8774 10.1971  0.0000       10.7227  0.0157   0.0083   0.0325    0.0472   0.0000       1.03426   442.4232      0.394633       22.5022     -0.187888      -3.31354      0.364320      0.237825      0.314006      0.355729      0.394559      0.426183      0.443971
  81   4 2244.3357    1.2395  1.3315 10.8344  0.0000       5.74251  0.0214   0.0118   0.0399    0.0586   0.0000      0.662578   442.4650      0.428691       22.1606     -0.126525      -3.42683      0.356490      0.292948      0.394897      0.441655      0.493687      0.521482      0.543521
  81   5 2483.6361    1.9596  1.6490 11.7459  0.0002       2.85047  0.0241   0.0165   0.0444    0.0458   0.0000      0.456450   443.1967       1.33534       21.6499       1.26908      -4.67269     -0.492076      0.328209      0.447057      0.501818      0.560204      0.609551      0.627137
  81   6 2712.4512    2.9374  1.5400 12.5404  0.0004       2.71495  0.0230   0.0254   0.0411    0.0505   0.0000      0.475970   442.8156       1.87871       21.6296       1.58059      -3.78478     -0.607554      0.313995      0.428878      0.476918      0.533105      0.565171      0.585572
  81   7 2935.5957    4.0684  1.4069 13.2318  0.0000       1.32909  0.0209   0.0367   0.0390    0.0556   0.0000      0.472415   442.6902       2.95264       21.9728       1.83123      -4.55514     -0.231903      0.287613      0.387516      0.432212      0.487630      0.525166      0.554755
  81   8 3151.4625    4.4295  1.7939 13.3585 -0.0000       1.80585  0.0246   0.0351   0.0439    0.0431   0.0000      0.365354   442.5751       3.74860       21.5008       1.73817      -3.21827     -0.540897      0.329635      0.453237      0.502610      0.566116      0.599261      0.615786
  81   9 3361.6025    3.7262  2.9079 12.8875  0.0002      0.396002  0.0327   0.0230   0.0592    0.0328   0.0000      0.201836   443.1186       4.75562       23.5728     -0.387037      -4.14949      0.181468      0.443440      0.605325      0.673838      0.762079      0.796097      0.842069
  81  10 3568.3025    2.9340  5.1842 12.3014  0.0004      0.491313  0.0552   0.0137   0.0945    0.0312   0.0000      0.128688   442.7253       6.27060       22.4182       2.99328      -2.08663      -1.32618      0.692091      0.932061       1.04888       1.17030       1.24911       1.31496
  82   1 1372.8965    0.1496  0.1491 10.0507  0.0000       43.8235  0.0083   0.0051   0.0168    0.0155   0.0000       25.9593   441.0449     -0.446784       22.4036     -0.720399      -3.26536    -0.0813651      0.148253      0.187944      0.225591      0.245320      0.277992      0.272939
  82   2 1713.0098    0.3817  0.4295  9.9759  0.0000       17.1803  0.0105   0.0062   0.0212    0.0253   0.0000       2.50343   441.6529     0.0620248       21.5943      0.286851      -3.02115     -0.972560      0.178273      0.239498      0.276187      0.300652      0.312382      0.325067
  82   3 1992.5366    0.7228  0.9296 10.2847  0.0000       9.64916  0.0171   0.0082   0.0335    0.0471   0.0000       1.04594   442.0839      0.432456       23.1413     0.0349746      -3.62865      0.317629      0.255059      0.348783      0.399879      0.439845      0.461385      0.480600
  82   4 2254.4748    1.2351  1.3711 10.8855  0.0000       5.38630  0.0220   0.0116   0.0402    0.0541   0.0000      0.651120   442.7278       1.00512       22.3288     -0.477731      -3.17397    -0.0330340      0.302143      0.404035      0.455124      0.506847      0.548570      0.569206
  82   5 2494.5344    2.0333  1.6220 11.7730  0.0004       2.54478  0.0238   0.0171   0.0434    0.0487   0.0000      0.467995   442.5349       2.00699       21.2106       1.38558      -2.59133     -0.262000      0.321626      0.430978      0.504698      0.547053      0.595188      0.613731
  82   6 2724.4066    2.9709  1.6377 12.2847  0.0000       1.84129  0.0227   0.0240   0.0414    0.0529   0.0000      0.395074   442.2959       1.93583       22.1830       1.90612      -2.62661      -1.04491      0.309636      0.417393      0.464715      0.529898      0.569602      0.600531
  82   7 2948.5346    4.0629  1.4320 13.1077  0.0000       1.35947  0.0206   0.0356   0.0385    0.0565   0.0000      0.493126   442.8217       2.10748       23.1607       1.42987      -3.58459      0.361088      0.293726      0.386234      0.433822      0.495736      0.524357      0.543594
  82   8 3165.0223    4.4620  1.7946 13.2460  0.0000      0.267342  0.0240   0.0348   0.0429    0.0476   0.0000      0.351822   442.0675       4.05682       21.9493       1.12725      -3.73954       1.05829      0.328602      0.439293      0.496094      0.547183      0.596180      0.613562
  82   9 3376.0866    3.7287  2.9044 12.8700  0.0012      0.240710  0.0321   0.0227   0.0594    0.0327   0.0000      0.181389   443.2977       5.60311       21.9709       1.89521      -3.30398      0.786853      0.424436      0.576007      0.650268      0.735951      0.781779      0.809800
  82  10 3583.5061    2.8610  5.3436 12.3200 -0.0003      0.247055  0.0574   0.0131   0.0984    0.0304   0.0000      0.129595   444.1518       5.54736       22.4595       1.40513      -2.50406      0.103830      0.697402      0.943435       1.04665       1.17328       1.25575       1.30778
  83   1 1380.0244    0.1457  0.1543 10.0354  0.0000       10.7036  0.0084   0.0048   0.0173    0.0150   0.0000       26.5786   440.4559    0.00395132       22.5241      0.344889      -3.32149     -0.735828      0.139883      0.201221      0.244715      0.289342      0.319408      0.329917
  83   2 1720.8677    0.3892  0.4459  9.9867  0.0000       17.4546  0.0105   0.0062   0.0220    0.0256   0.0000       2.36856   441.6548      0.629511       22.2729     0.0943680      -2.46599    -0.0327961      0.168735      0.229501      0.262414      0.285268      0.308218      0.315577
  83   3 2001.5638    0.7337  0.8972 10.2126  0.0000       10.7595  0.0161   0.0083   0.0317    0.0486   0.0000       1.01994   442.0499      0.286387       22.9157     -0.508030      -2.62073      0.412038      0.235478      0.316848      0.358871      0.401248      0.426900      0.448797
  83   4 2264.5144    1.2747  1.4344 10.9919  0.0000       4.53817  0.0229   0.0116   0.0417    0.0490   0.0000      0.644500   442.9759      0.717003       22.7077      0.479306      -5.18220      0.383635      0.308247      0.418264      0.475047      0.532551      0.564851      0.594730
  83   5 2505.3478    2.0933  1.6421 11.7581  0.0000       3.22008  0.0234   0.0172   0.0432    0.0483   0.0000      0.453912   443.4993      0.908475       22.9627      0.115978      -3.01630      0.756888      0.317886      0.422324      0.469480      0.535566      0.557459      0.592360
  83   6 2736.3175    3.0783  1.6133 12.4262 -0.0000       1.80995  0.0220   0.0250   0.0416    0.0501   0.0000      0.411899   442.9690       2.41491       22.3112       1.63513      -3.02419      0.323020      0.297521      0.405893      0.447188      0.508944      0.549491      0.580519
  83   7 2961.3457    4.1384  1.5204 13.0463  0.0000       1.11904  0.0215   0.0345   0.0397    0.0544   0.0000      0.464005   442.6815       2.75134       22.3143       2.15187      -3.47735     -0.141866      0.284736      0.385979      0.422143      0.476644      0.511379      0.535768
  83   8 3178.5907    4.3366  1.7737 13.4600  0.0000      0.421561  0.0247   0.0346   0.0446    0.0425   0.0000      0.383257   442.3128       4.27631       22.0497       1.39400      -3.86291     -0.397225      0.324279      0.443049      0.488089      0.553272      0.580742      0.615453
  83   9 3390.5497    3.5738  3.0140 12.8479  0.0002      0.426156  0.0337   0.0216   0.0625    0.0329   0.0000      0.200666   443.0492       4.20915       21.4185       3.77218      -3.46094      -1.34060      0.439435      0.594354      0.670878      0.756416      0.786663      0.825943
  83  10 3598.6133    2.7588  5.3379 12.4055 -0.0002     0.0332977  0.0600   0.0131   0.1015    0.0295   0.0000      0.141835   442.6245       4.67205       21.1431       3.23213      0.126315     -0.672716      0.710666      0.967594       1.08066       1.20342       1.27716       1.34770
  84   1 1387.1127    0.1494  0.1652 10.0783  0.0001       47.1205  0.0087   0.0048   0.0163    0.0157   0.0000       23.9598   440.6398     0.0366482       22.0117      0.397437      -3.54606     -0.254437      0.132185      0.181648      0.203159      0.225031      0.223852      0.261835
  84   2 1728.6279    0.3918  0.4936  9.9893 -0.0002       17.0238  0.0113   0.0059   0.0234    0.0271   0.0000       2.25949   441.7063    -0.0619014       22.2388   -0.00923664      -3.39480      0.102977      0.172779      0.238584      0.262736      0.305757      0.314890      0.337232
  84   3 2010.5792    0.7576  0.9394 10.2634  0.0000       10.0569  0.0167   0.0084   0.0325    0.0492   0.0000       1.00072   442.7862      0.829378       22.1893     -0.109940      -4.08997      0.259527      0.233659      0.312698      0.350818      0.392426      0.424722      0.443824
  84   4 2274.5055    1.3001  1.4315 10.9422  0.0002       4.81593  0.0226   0.0118   0.0409    0.0553   0.0000      0.627405   442.3491       1.69658       23.5844     0.0395533      -3.55180     -0.241193      0.305191      0.417024      0.464375      0.519014      0.567741      0.603276
  84   5 2516.0855    2.1045  1.7123 11.6605  0.0000       2.30307  0.0237   0.0168   0.0437    0.0521   0.0000      0.429970   442.0205       1.04373       22.8110      0.432735      -3.92452     -0.715115      0.314505      0.422542      0.478478      0.536410      0.581485      0.601453
  84   6 2748.1783    3.1137  1.6379 12.4574  0.0000       1.38229  0.0231   0.0249   0.0397    0.0505   0.0000      0.383687   442.9902       1.85443       22.1645       2.17953      -3.25955     -0.339575      0.300562      0.411652      0.462810      0.514088      0.543039      0.571198
  84   7 2974.1101    4.1205  1.5797 13.1945  0.0000       1.99598  0.0219   0.0341   0.0408    0.0499   0.0000      0.385872   441.9742       3.73841       21.7340       1.30320      -3.09091     -0.484761      0.289941      0.397901      0.441462      0.488404      0.533089      0.555562
  84   8 3192.1940    4.2971  1.9096 13.3278  0.0000       1.55781  0.0252   0.0326   0.0455    0.0426   0.0000      0.327521   442.9230       4.20213       22.2383       1.89674      -2.48649     -0.580920      0.334672      0.453521      0.508182      0.571685      0.606812      0.634426
  84   9 3404.9086    3.5643  3.1635 12.8651 -0.0007      0.989213  0.0354   0.0208   0.0626    0.0317   0.0000      0.192581   443.8544       5.37770       22.0827       3.00396      -2.66936      -1.62870      0.448576      0.617873      0.681046      0.775945      0.822388      0.863488
  84  10 3613.8999    2.6519  5.5730 12.4865  0.0001      0.602414  0.0650   0.0125   0.1090    0.0284   0.0000      0.160665   443.4793       5.99727       19.9117       2.99439      -3.21338      0.241958      0.753929       1.01846       1.16276       1.26940       1.35542       1.41739
  85   1 1394.1529    0.1519  0.1770 10.0669  0.0003       33.4240  0.0087   0.0047   0.0177    0.0154   0.0000       22.8858   440.4482   0.000365778       22.3357      0.106699      -2.78120    -0.0104000      0.138885      0.178431      0.203117      0.229825      0.236843      0.253159
  85   2 1736.3380    0.3931  0.5050  9.9965  0.0000       19.9733  0.0118   0.0059   0.0234    0.0272   0.0000       2.32794   441.5106     0.0383276       22.0633      0.306334      -3.58026    -0.0115054      0.186281      0.247116      0.274611      0.302728      0.320090      0.336247
  85   3 2019.4788    0.7644  0.9712 10.3532  0.0000       9.44185  0.0174   0.0083   0.0336    0.0489   0.0000       1.00312   441.9626      0.742834       22.6456     -0.201454      -3.01516    -0.0490447      0.245596      0.339254      0.389058      0.441046      0.483856      0.499039
  85   4 2284.3792    1.3409  1.4713 10.9291  0.0000       5.04922  0.0223   0.0118   0.0425    0.0569   0.0000      0.604849   443.1308       1.13558       21.3235      0.581299      -3.05041     -0.242127      0.293911      0.397367      0.434650      0.495169      0.513239      0.550717
  85   5 2526.8027    2.1347  1.6773 11.7899  0.0000       2.87866  0.0236   0.0170   0.0434    0.0490   0.0000      0.483803   442.5373       1.27509       21.8658       1.71100      -4.40912      0.585847      0.305310      0.422621      0.465770      0.522327      0.555791      0.588046
  85   6 2759.9413    3.1393  1.6045 12.6060  0.0000      0.652293  0.0229   0.0256   0.0408    0.0504   0.0000      0.449862   443.2207       1.89956       22.1121      0.619524      -3.97312      0.648760      0.293724      0.397936      0.452393      0.505115      0.531614      0.553391
  85   7 2986.7176    4.2146  1.4910 13.3112  0.0002       1.00130  0.0208   0.0357   0.0391    0.0491   0.0000      0.392740   442.5240       3.31322       22.1313       1.80993      -2.72514     -0.145713      0.284827      0.388201      0.435049      0.492932      0.522798      0.551523
  85   8 3205.5784    4.2952  1.8873 13.4509  0.0000       1.09403  0.0249   0.0326   0.0455    0.0394   0.0000      0.322387   442.4291       4.25260       22.4198       1.13391      -1.57740      0.261006      0.322587      0.438931      0.492550      0.558835      0.591322      0.610720
  85   9 3419.1604    3.5060  3.3926 12.8147  0.0003      0.847513  0.0367   0.0200   0.0661    0.0318   0.0000      0.179940   443.7788       4.12013       21.0183       1.56494      -1.58026     -0.523266      0.469582      0.639621      0.710902      0.799335      0.853882      0.891288
  85  10 3628.7894    2.6732  6.1738 12.4596  0.0000      0.440003  0.0713   0.0115   0.1157    0.0270   0.0000      0.150204   442.9302       6.31229       22.2442       5.22336      -6.38622      -1.50922      0.776940       1.04515       1.19891       1.34271       1.41370       1.49317
  86   1 1401.1316    0.1570  0.1952 10.0452  0.0000       34.6867  0.0092   0.0047   0.0193    0.0154   0.0000       20.0994   440.4979     -0.233351       22.1083    -0.0411052      -3.27611     0.0656889      0.145382      0.196509      0.227578      0.238214      0.251347      0.256983
  86   2 1743.9532    0.4067  0.5197  9.9815  0.0000       19.7091  0.0112   0.0059   0.0248    0.0268   0.0000       2.28155   441.6119     -0.293737       21.8991    -0.0407538      -3.35809      0.278893      0.166747      0.228164      0.255715      0.284148      0.300916      0.308152
  86   3 2028.3557    0.7945  0.9805 10.3305  0.0000       9.69811  0.0173   0.0086   0.0337    0.0506   0.0000      0.990285   442.0753      0.326557       22.4007      0.696312      -2.67796      0.496948      0.236865      0.323573      0.366086      0.415397      0.443926      0.457409
  86   4 2294.2363    1.3791  1.4299 11.0283  0.0000       5.91821  0.0217   0.0122   0.0411    0.0541   0.0000      0.614202   442.7007       1.15648       21.8907     -0.146194      -4.23296      0.625811      0.283818      0.377060      0.419726      0.473402      0.506908      0.535191
  86   5 2537.3950    2.1914  1.7500 11.7854  0.0002       2.78578  0.0238   0.0171   0.0440    0.0482   0.0000      0.413855   443.1252       1.76807       22.6307     -0.497199      -3.50769       1.21943      0.315684      0.427585      0.484070      0.534893      0.584188      0.611820
  86   6 2771.6966    3.1977  1.5746 12.5952  0.0000       1.74933  0.0221   0.0259   0.0404    0.0505   0.0000      0.480445   443.0929       3.08176       21.8403       1.14864      -3.83545      -1.17956      0.294815      0.389412      0.437652      0.489351      0.521986      0.554026
  86   7 2999.2547    4.2876  1.5149 13.2206  0.0000      0.448024  0.0209   0.0355   0.0388    0.0517   0.0000      0.398638   443.1971       2.78417       22.6138       2.28756      -3.72467      0.370260      0.276806      0.371608      0.416015      0.475709      0.511454      0.538925
  86   8 3218.9770    4.2864  2.0131 13.2759  0.0000       1.60495  0.0249   0.0311   0.0468    0.0398   0.0000      0.268459   442.5905       3.65745       22.4668       1.79664      -2.90445     -0.602882      0.327458      0.440660      0.499034      0.563092      0.590423      0.623474
  86   9 3433.3472    3.4249  3.4395 12.8557 -0.0002      0.870129  0.0379   0.0195   0.0674    0.0302   0.0000      0.194361   442.9526       4.28584       23.1904       1.80545      -4.21826       1.50456      0.473011      0.637510      0.724711      0.799352      0.866531      0.903154
  86  10 3643.7101    2.5526  5.9948 12.4236 -0.0012      0.467986  0.0718   0.0113   0.1155    0.0275   0.0000      0.162052   442.0353       5.17187       20.1625       1.75090      -1.98845      -2.03974      0.777371       1.05490       1.21082       1.32643       1.41519       1.48356
  87   1 1408.0445    0.1605  0.1629 10.0575  0.0000       28.0437  0.0085   0.0048   0.0150    0.0153   0.0000       21.3864   440.3524      0.145740       22.2930      0.276614      -3.53506     -0.275371      0.137695      0.190782      0.210648      0.241006      0.273851      0.273413
  87   2 1751.4941    0.4040  0.5557  9.9837  0.0000       19.9176  0.0122   0.0059   0.0259    0.0278   0.0000       2.17879   441.3653    -0.0450459       22.3563     -0.260609      -3.14727      0.330252      0.185037      0.249820      0.289568      0.322195      0.339183      0.357234
  87   3 2037.2082    0.8079  1.0276 10.3386  0.0000       9.66965  0.0179   0.0085   0.0336    0.0511   0.0000      0.947187   442.3779      0.962051       21.4532     -0.235602      -2.39585      0.392809      0.242195      0.328693      0.374865      0.415334      0.459141      0.481622
  87   4 2303.9395    1.4124  1.4963 11.0254  0.0000       5.08904  0.0224   0.0122   0.0416    0.0539   0.0000      0.579281   442.8125       1.03614       22.6055       1.03265      -3.14955    -0.0902156      0.276250      0.382202      0.419712      0.478138      0.499218      0.522683
  87   5 2547.9683    2.2259  1.7456 11.9403 -0.0001       2.51638  0.0241   0.0173   0.0439    0.0441   0.0000      0.412396   442.2047       1.56150       22.4405      0.318199      -2.97240      0.300203      0.297623      0.420259      0.462667      0.530808      0.555341      0.591240
  87   6 2783.4163    3.3198  1.6016 12.7698  0.0000       2.44504  0.0222   0.0272   0.0412    0.0479   0.0000      0.465253   443.3543       2.62561       21.5633       1.40771      -3.28970     -0.638571      0.290033      0.389971      0.443696      0.495813      0.523604      0.553366
  87   7 3011.7895    4.3648  1.6352 13.1224  0.0000      0.723264  0.0218   0.0341   0.0395    0.0504   0.0000      0.385883   442.9043       3.61454       22.5715       1.72581      -3.13566      0.752723      0.280596      0.386322      0.430443      0.483718      0.500290      0.529965
  87   8 3232.1764    4.2656  2.1354 13.2836  0.0000      0.786968  0.0262   0.0296   0.0473    0.0363   0.0000      0.258715   443.2655       3.99634       22.4709       2.30172      -3.66938     0.0181234      0.335586      0.459707      0.518386      0.578318      0.613599      0.629814
  87   9 3447.4317    3.3686  3.7509 12.7778  0.0000      0.954988  0.0394   0.0183   0.0722    0.0299   0.0000      0.163805   442.4771       5.35408       22.3519       3.54991      -4.36899      0.613692      0.486190      0.644441      0.742521      0.816559      0.876876      0.922966
  87  10 3658.7853    2.5924  6.5960 12.3752  0.0017      0.768431  0.0774   0.0110   0.1212    0.0277   0.0000      0.151540   443.9253       3.82245       22.2620     -0.151934      -2.59463      0.345676      0.814372       1.11049       1.25299       1.39083       1.49086       1.54594
  88   1 1414.9243    0.1498  0.1813 10.0177  0.0000       58.8842  0.0084   0.0046   0.0195    0.0158   0.0000       21.4609   440.4156      0.231411       22.4165     0.0410774      -4.35972    -0.0240267      0.124789      0.165147      0.201181      0.220178      0.246435      0.246486
  88   2 1758.9798    0.4406  0.5382  9.9748  0.0000       16.3494  0.0114   0.0061   0.0237    0.0278   0.0000       1.99056   441.4266    -0.0472365       22.0635     -0.504085      -3.05338      0.337345      0.172727      0.238190      0.263711      0.307071      0.311883      0.340079
  88   3 2045.9782    0.8317  1.0588 10.3352  0.0000       8.18212  0.0178   0.0087   0.0350    0.0530   0.0000      0.901353   442.6378     0.0782496       22.7225      0.713207      -2.96225      0.130827      0.236325      0.322329      0.363770      0.401133      0.450962      0.467841
  88   4 2313.5837    1.4414  1.5293 11.1459 -0.0003       4.86766  0.0230   0.0124   0.0420    0.0505   0.0000      0.586023   442.8884      0.691419       21.5994      0.953402      -4.01213      0.588842      0.285381      0.387152      0.431743      0.485958      0.516774      0.539568
  88   5 2558.4238    2.2887  1.7747 11.9188  0.0000       2.31670  0.0243   0.0175   0.0437    0.0455   0.0000      0.425514   442.6823       1.63928       21.4570       1.30386      -3.03882      0.523057      0.306276      0.411614      0.474959      0.529682      0.560593      0.589009
  88   6 2794.9548    3.3576  1.5419 12.8126 -0.0000       1.39754  0.0221   0.0281   0.0393    0.0509   0.0000      0.466172   442.7839       2.31291       21.6644       1.33166      -2.95795      0.488649      0.281018      0.386289      0.423037      0.495036      0.516514      0.550391
  88   7 3024.1413    4.3011  1.5831 13.3055  0.0000      0.856179  0.0224   0.0348   0.0392    0.0477   0.0000      0.428442   442.9844       3.65190       23.5376       1.65962      -3.53673    -0.0224048      0.280866      0.383034      0.422614      0.479100      0.504614      0.539994
  88   8 3245.3341    4.2348  2.2163 13.1349  0.0000      0.679005  0.0263   0.0284   0.0478    0.0380   0.0000      0.260236   443.0276       3.29810       22.2472       1.44541      -3.71946     -0.185611      0.338998      0.452930      0.516888      0.573250      0.606597      0.637795
  88   9 3461.2898    3.3484  3.8703 12.7116 -0.0000      0.443430  0.0403   0.0177   0.0746    0.0305   0.0000      0.172560   443.3282       4.38922       20.4445       3.77183      -4.05684       1.04498      0.481518      0.666484      0.743677      0.845477      0.885878      0.935128
  88  10 3673.3201    2.5158  6.6312 12.3733 -0.0002     0.0992488  0.0796   0.0106   0.1241    0.0267   0.0000      0.148454   442.2890       6.64429       21.5043       3.77425      -2.54971      -2.47727      0.814514       1.11541       1.25550       1.40829       1.49997       1.57531
  89   1 1421.7319    0.1750  0.1875 10.0237  0.0000       28.6615  0.0080   0.0048   0.0164    0.0156   0.0000       16.2820   440.5590     -0.218395       22.1922      0.118801      -3.53628     -0.289216      0.125777      0.160515      0.181218      0.211662      0.226456      0.234382
  89   2 1766.3964    0.4530  0.5702  9.9417  0.0000       14.9251  0.0115   0.0061   0.0244    0.0297   0.0000       1.81961   441.7222      0.262470       22.1282      0.274116      -3.61897     -0.361299      0.167399      0.229009      0.261189      0.285191      0.310091      0.329575
  89   3 2054.6638    0.8133  1.0993 10.4291  0.0000       7.01220  0.0189   0.0084   0.0371    0.0504   0.0000      0.987674   442.2459      0.129601       22.4493      0.458985      -3.40976      -1.01078      0.235788      0.319521      0.366693      0.412504      0.445607      0.482012
  89   4 2323.1649    1.4533  1.5822 11.0937 -0.0023       4.37556  0.0235   0.0121   0.0428    0.0519   0.0000      0.554998   442.2639       1.31004       22.5725      0.848136      -3.08388      -1.26595      0.290883      0.394110      0.443989      0.502415      0.535545      0.564053
  89   5 2568.8567    2.3247  1.6806 11.9790  0.0000       2.40299  0.0233   0.0181   0.0424    0.0468   0.0000      0.463500   442.2063       1.80317       22.0698       1.20625      -4.18042      0.840667      0.295085      0.406073      0.454323      0.512797      0.552640      0.573076
  89   6 2806.4870    3.3702  1.4824 12.9308  0.0012       1.18177  0.0217   0.0284   0.0387    0.0496   0.0000      0.508459   443.8422       2.33498       21.8672       1.18430      -3.91332     -0.525577      0.271108      0.363062      0.407105      0.450097      0.490579      0.519309
  89   7 3036.4997    4.4033  1.5819 13.3812  0.0000       1.10378  0.0217   0.0356   0.0392    0.0478   0.0000      0.432215   442.5693       2.86477       22.9710       1.07671      -3.18759    -0.0701770      0.279103      0.376081      0.419889      0.473011      0.492901      0.515773
  89   8 3258.3901    4.2202  2.3550 13.1612 -0.0000      0.285941  0.0276   0.0273   0.0497    0.0361   0.0000      0.256886   442.8844       5.24027       21.5307       2.26495      -2.18419    -0.0527561      0.337172      0.462379      0.526010      0.586804      0.627621      0.653735
  89   9 3475.2675    3.3138  4.2002 12.6872  0.0004      0.383003  0.0441   0.0168   0.0787    0.0310   0.0000      0.151804   442.2092       5.83913       21.3099       2.05071     -0.727232       1.20451      0.510790      0.696212      0.779669      0.878609      0.948028      0.988721
  89  10 3688.1634    2.4224  6.6656 12.3933 -0.0011      0.398391  0.0828   0.0103   0.1276    0.0264   0.0000      0.155383   443.1302       4.30301       23.0102       1.36985      0.709014     0.0943262      0.844279       1.16280       1.31895       1.46951       1.56599       1.63827
  90   1 1428.5357    0.1802  0.2126 10.0021  0.0000       33.8821  0.0092   0.0048   0.0181    0.0157   0.0000       14.3576   440.5534      0.228659       21.8487      0.147721      -3.76215      0.175803      0.163093      0.242087      0.260253      0.301588      0.297088      0.308944
  90   2 1773.7564    0.4418  0.5762  9.9603  0.0000       16.9235  0.0123   0.0060   0.0245    0.0310   0.0000       1.92296   441.3740    -0.0416529       22.3081      0.214318      -3.44099      0.189433      0.181508      0.242198      0.272867      0.293466      0.325932      0.343326
  90   3 2063.3396    0.8647  1.0151 10.4979  0.0000       9.82057  0.0173   0.0090   0.0335    0.0484   0.0000      0.984016   442.3332      0.297580       22.5212      0.237001      -3.39368     -0.738478      0.225544      0.299396      0.343938      0.385439      0.406130      0.427617
  90   4 2332.6687    1.4874  1.6070 11.2141 -0.0000       4.79030  0.0240   0.0124   0.0430    0.0486   0.0000      0.559569   442.1678      0.956555       22.1193      0.484576      -4.91282     -0.539696      0.285147      0.388353      0.438304      0.495286      0.525772      0.557186
  90   5 2579.3137    2.3533  1.7295 12.0314  0.0000       3.31416  0.0241   0.0183   0.0433    0.0461   0.0000      0.444686   443.5795       1.15996       22.5961       1.73969      -2.21796     0.0668606      0.290901      0.392987      0.441417      0.492047      0.524593      0.546541
  90   6 2817.9959    3.3853  1.6145 12.9981 -0.0011       2.46723  0.0228   0.0273   0.0413    0.0414   0.0000      0.473607   443.2564       2.85446       21.9752       2.81450      -3.35969     -0.902422      0.282664      0.386834      0.431568      0.483503      0.518578      0.544133
  90   7 3048.7620    4.4332  1.6320 13.3036 -0.0000      0.795501  0.0217   0.0348   0.0394    0.0465   0.0000      0.397902   442.9863       3.13627       22.3993       1.72620      -3.30908      0.278495      0.269737      0.369485      0.405429      0.468458      0.485311      0.513953
  90   8 3271.5176    4.1196  2.4055 13.0740 -0.0000      0.694381  0.0278   0.0263   0.0506    0.0367   0.0000      0.246781   443.1348       3.93344       22.7450       1.35296      -2.70169      0.223437      0.341639      0.463373      0.523148      0.586065      0.620881      0.655419
  90   9 3489.2176    3.2146  4.2073 12.7046 -0.0000      0.361901  0.0454   0.0164   0.0798    0.0302   0.0000      0.166316   442.9165       5.36310       21.8541       3.09197      -3.28914     -0.153238      0.524166      0.714181      0.812245      0.913744      0.982339       1.01693
  90  10 3702.8968    2.4117  7.0747 12.3226 -0.0012      0.628786  0.0872   0.0099   0.1317    0.0257   0.0000      0.149520   443.6496       5.07557       21.4594       1.39224      -2.82997      -1.01063      0.867785       1.18540       1.34170       1.48095       1.62591       1.67227
  91   1 1435.2667    0.1729  0.2079 10.0589  0.0000       32.7876  0.0089   0.0046   0.0177    0.0154   0.0000       15.3530   440.4696     -0.284993       22.2692      0.247620      -3.05768      0.118201      0.127351      0.169524      0.185034      0.206886      0.225025      0.245979
  91   2 1781.0495    0.4556  0.5569 10.0658  0.0000       20.1536  0.0114   0.0061   0.0242    0.0295   0.0000       2.02455   441.2568      0.181041       22.2249      0.311296      -3.72325     -0.136695      0.162419      0.218326      0.244830      0.278586      0.290968      0.311085
  91   3 2071.8784    0.8775  1.2139 10.4169  0.0000       7.00990  0.0207   0.0087   0.0375    0.0561   0.0000      0.887579   442.1035      0.816753       22.0012     -0.463110      -4.08029      0.494752      0.244633      0.330683      0.378503      0.425486      0.462215      0.484392
  91   4 2342.0838    1.5201  1.7310 11.2163  0.0000       4.40119  0.0241   0.0119   0.0444    0.0449   0.0000      0.495666   443.1408      0.686783       22.9302      0.500854      -3.23750     -0.297025      0.289421      0.394914      0.441780      0.493223      0.535461      0.551799
  91   5 2589.5240    2.4145  1.8691 11.9604  0.0002       2.34098  0.0243   0.0174   0.0435    0.0439   0.0000      0.373477   442.4456       1.48091       22.4991      0.783170      -3.11243      0.498217      0.291406      0.392421      0.442180      0.504699      0.528340      0.556254
  91   6 2829.3618    3.5633  1.6041 12.7389 -0.0030       1.86606  0.0210   0.0276   0.0396    0.0502   0.0000      0.444369   442.9492       3.46246       22.4960       1.13659      -3.39111     0.0120551      0.264170      0.352461      0.400174      0.445776      0.484847      0.499635
  91   7 3060.9125    4.4218  1.7236 13.2694  0.0000      0.358722  0.0224   0.0333   0.0402    0.0465   0.0000      0.368329   443.0815       3.31702       22.4514       1.67198      -3.66672      0.187037      0.275408      0.375851      0.421368      0.467710      0.502510      0.524175
  91   8 3284.4635    4.0758  2.4373 13.2530  0.0000      0.680787  0.0284   0.0260   0.0521    0.0335   0.0000      0.239411   442.9575       4.37965       21.7066       2.72408      -3.60698     -0.909590      0.334379      0.455335      0.505707      0.579684      0.601953      0.641356
  91   9 3503.0471    3.2059  4.2984 12.7056 -0.0002      0.589034  0.0467   0.0160   0.0804    0.0306   0.0000      0.163328   442.6254       3.73247       19.5772       2.51608      -4.00036      0.171969      0.528415      0.717960      0.810036      0.913603      0.966289       1.02915
  92   0  975.1574    0.0355  0.0035 10.3284  0.0711       157.204  0.0173   0.0073   0.0025    0.0122   0.0000       7349.95   436.8609     -0.709376       21.1472      0.243045      -3.15326       1.37951      0.341467      0.277322      0.368872      0.510535      0.550175      0.672987
  92   1 1441.9482    0.1821  0.2161  9.9717  0.0000       22.5433  0.0086   0.0046   0.0177    0.0155   0.0000       13.3429   440.6945     -0.157387       21.7863      0.497978      -3.58869     0.0472330      0.130911      0.165879      0.203045      0.225397      0.236199      0.257031
  92   2 1788.3037    0.4644  0.6175  9.9528  0.0000       19.2955  0.0120   0.0060   0.0266    0.0313   0.0000       1.85673   441.4568     -0.163021       22.0987      0.247951      -3.23391      0.194796      0.171963      0.228234      0.259763      0.282761      0.318240      0.334729
  92   3 2080.4612    0.8847  1.1428 10.4879  0.0000       6.91960  0.0191   0.0088   0.0366    0.0517   0.0000      0.935814   442.3994      0.410658       22.9009       1.61696      -3.20000      0.355205      0.230835      0.308512      0.351403      0.390838      0.419287      0.435129
  92   4 2351.3548    1.5522  1.6865 11.2328 -0.0001       2.83373  0.0234   0.0123   0.0437    0.0467   0.0000      0.488146   442.9643      0.864933       22.0104       1.16925      -3.57860     -0.262738      0.283465      0.388577      0.434996      0.489819      0.523807      0.542236
  92   5 2599.8336    2.4631  1.7567 12.1813  0.0001       2.27900  0.0235   0.0186   0.0439    0.0420   0.0000      0.418209   442.9813       1.86300       22.1888       1.36849      -3.86946     0.0747510      0.281581      0.386310      0.431768      0.489488      0.522602      0.547195
  92   6 2840.6402    3.5934  1.6047 12.9014  0.0000       1.98573  0.0216   0.0284   0.0402    0.0480   0.0000      0.465809   443.1681       2.41690       21.9090      0.570275      -3.36833     -0.500842      0.258977      0.346268      0.395804      0.437129      0.466096      0.495077
  92   7 3073.0693    4.4453  1.6487 13.3760  0.0000      0.523280  0.0218   0.0345   0.0407    0.0454   0.0000      0.397406   443.3141       3.61523       21.8919       1.21762      -3.85809      0.254312      0.267349      0.363197      0.402805      0.450789      0.478163      0.502154
  92   8 3297.4272    4.1186  2.5182 13.0227 -0.0000       1.01686  0.0277   0.0250   0.0519    0.0353   0.0000      0.219665   443.8253       5.48501       22.5009       1.62929      -3.90430      0.217588      0.337557      0.450974      0.519759      0.581334      0.618432      0.647850
  92   9 3516.7773    3.1350  4.5753 12.6887  0.0013      0.610734  0.0495   0.0154   0.0862    0.0303   0.0000      0.166749   441.8900       4.61385       22.1001       2.40382      -2.92249     0.0719119      0.549443      0.753213      0.845967      0.938626       1.01221       1.05857
  93   1 1448.5771    0.1761  0.2298 10.0253  0.0000       26.3892  0.0099   0.0046   0.0187    0.0157   0.0000       14.1796   440.5016     0.0925152       22.0490      0.363637      -3.48729     -0.391163      0.157684      0.212312      0.258004      0.278964      0.335706      0.316542
  93   2 1795.4344    0.4694  0.6122 10.0279  0.0000       18.1007  0.0125   0.0061   0.0253    0.0315   0.0000       1.81791   441.2108     0.0775852       22.6842      0.189230      -3.81623     -0.273844      0.172851      0.228123      0.268599      0.285663      0.310887      0.342813
  93   3 2089.0009    0.8914  1.1447 10.4812  0.0000       7.26757  0.0194   0.0090   0.0365    0.0559   0.0000      0.917277   442.0845      0.538547       22.6177      0.406121      -3.11362      0.340196      0.237531      0.335010      0.375807      0.432512      0.455362      0.475270
  93   4 2360.6583    1.5637  1.7389 11.2672 -0.0000       3.20287  0.0240   0.0121   0.0440    0.0443   0.0000      0.485924   442.4184       1.04506       22.0038      0.629767      -3.16340      0.864033      0.287801      0.385237      0.433829      0.492263      0.526013      0.539359
  93   5 2610.0100    2.4774  1.7836 12.1321 -0.0000       2.37299  0.0240   0.0183   0.0433    0.0425   0.0000      0.425339   442.8145       2.46799       21.9897      0.737276      -2.81493     -0.246852      0.279111      0.382946      0.426468      0.472479      0.502466      0.535564
  93   6 2851.9132    3.6637  1.5626 12.9107  0.0000       1.89120  0.0210   0.0291   0.0387    0.0494   0.0000      0.460766   442.9913       2.14422       22.7234       1.70405      -3.15486      0.808928      0.255162      0.338697      0.379650      0.443380      0.468638      0.485822
  93   7 3085.0689    4.4583  1.7593 13.2677 -0.0006      0.547854  0.0229   0.0328   0.0399    0.0436   0.0000      0.361412   443.0890       2.93388       22.0239       1.45227      -3.93104      0.372522      0.272343      0.366934      0.409034      0.454722      0.490835      0.518927
  93   8 3310.2954    4.1590  2.6643 12.8952  0.0000      0.874314  0.0282   0.0245   0.0523    0.0378   0.0000      0.199277   443.2651       3.82715       21.8871       1.24542      -3.99911       1.18483      0.338143      0.452907      0.510251      0.578856      0.615998      0.645716
  93   9 3530.3857    3.0329  4.6679 12.7464 -0.0010      0.469316  0.0521   0.0149   0.0896    0.0289   0.0000      0.174800   443.5655       5.97641       21.6079       2.60779      -3.20034      -1.13313      0.550862      0.742915      0.851234      0.930750       1.00633       1.04060
  94   1 1455.1673    0.1800  0.2445  9.9869  0.0000       32.9049  0.0094   0.0044   0.0194    0.0160   0.0000       12.6798   440.2654     -0.618745       22.2069     0.0870154      -3.51089     -0.444445      0.131423      0.178252      0.203194      0.227385      0.257666      0.260765
  94   2 1802.5484    0.4930  0.6200  9.9940  0.0000       17.3738  0.0120   0.0063   0.0249    0.0327   0.0000       1.67269   441.0909      0.180338       22.1401      0.103839      -3.96955      0.616364      0.166039      0.224766      0.249948      0.274003      0.293584      0.307410
  94   3 2097.4292    0.9298  1.2241 10.5096  0.0000       7.51819  0.0197   0.0089   0.0372    0.0520   0.0000      0.847310   442.1945      0.110395       22.6115     -0.167711      -3.72274      0.242946      0.228386      0.315839      0.349951      0.395884      0.429389      0.445134
  94   4 2369.8462    1.6186  1.6653 11.3430  0.0000       3.31353  0.0234   0.0128   0.0435    0.0480   0.0000      0.527345   442.4099       1.64601       21.9795       1.36742      -2.90467      0.698798      0.274620      0.368478      0.424792      0.466126      0.491737      0.529002
  94   5 2620.1584    2.5787  1.7708 12.1654  0.0000       2.14458  0.0229   0.0193   0.0430    0.0453   0.0000      0.400227   442.3509       1.27366       22.6503      0.742923      -3.46206     -0.447297      0.268988      0.370303      0.412933      0.478510      0.489934      0.514263
  94   6 2863.1128    3.6374  1.5823 13.1538 -0.0001       2.16717  0.0218   0.0292   0.0398    0.0425   0.0000      0.497171   442.8542       2.91181       22.7211       1.10812      -2.36453     -0.644324      0.259180      0.348822      0.391744      0.441429      0.467645      0.486944
  94   7 3097.0528    4.3991  1.7953 13.4103 -0.0003      0.467055  0.0230   0.0328   0.0431    0.0424   0.0000      0.393938   443.5104       2.84595       22.5294       2.10068      -3.16949     0.0349338      0.272829      0.376106      0.423509      0.471434      0.494063      0.525490
  94   8 3323.0283    3.9935  2.8208 13.0378  0.0000      0.496188  0.0302   0.0233   0.0567    0.0340   0.0000      0.221287   442.3030       4.42603       22.4438       1.59557      -2.49902      -1.31729      0.353037      0.480015      0.546912      0.616353      0.660759      0.685688
  94   9 3543.8839    3.0660  5.2749 12.6894 -0.0001     0.0136361  0.0591   0.0137   0.0983    0.0295   0.0000      0.158947   442.3231       5.36630       21.1239       3.22361      -5.01245     -0.754893      0.601334      0.815438      0.928265       1.02722       1.11303       1.14948
  95   1 1461.7247    0.1860  0.2234 10.0114  0.0000       44.8897  0.0086   0.0046   0.0173    0.0158   0.0000       12.7579   440.5498    -0.0865577       22.0138      0.416265      -3.09468      0.366775      0.125480      0.168609      0.190210      0.206531      0.225597      0.241606
  95   2 1809.6094    0.4981  0.6445  9.9960  0.0000       16.2432  0.0123   0.0062   0.0254    0.0328   0.0000       1.64322   440.9409      0.288709       22.5716     0.0169146      -4.04958      0.159043      0.167685      0.221517      0.256654      0.286273      0.307629      0.320934
  95   3 2105.7844    0.9365  1.1394 10.6221  0.0013       6.31555  0.0190   0.0093   0.0360    0.0538   0.0000      0.948342   442.0454      0.550570       22.3588      0.424271      -4.03001      0.270475      0.228775      0.296735      0.341953      0.382486      0.419156      0.436059
  95   4 2378.9741    1.6510  1.7271 11.3803  0.0000       3.42295  0.0240   0.0127   0.0433    0.0453   0.0000      0.520409   442.1768      0.870344       21.8976      0.771618      -2.86883      0.113370      0.276004      0.368536      0.420043      0.470576      0.517453      0.547467
  95   5 2630.2416    2.5938  1.8484 12.1952  0.0000       1.64674  0.0237   0.0188   0.0439    0.0437   0.0000      0.394680   442.6347       1.69735       22.2604      0.694616      -3.02380      0.317809      0.277406      0.376544      0.429604      0.473045      0.509428      0.533870
  95   6 2874.2469    3.7246  1.6826 12.9302  0.0001       1.36329  0.0216   0.0279   0.0403    0.0445   0.0000      0.397256   442.9233       2.61885       22.2572       1.13448      -2.59378     -0.641157      0.255284      0.336851      0.386871      0.424324      0.461472      0.474781
  95   7 3109.0017    4.5286  1.7609 13.4548  0.0001       1.04990  0.0226   0.0332   0.0408    0.0403   0.0000      0.378258   443.0667       3.66157       23.0749      0.525890      -3.61651     -0.427481      0.267002      0.363556      0.406175      0.464040      0.503425      0.508779
  95   8 3335.7474    3.9099  2.9438 13.0897 -0.0000      0.472156  0.0321   0.0226   0.0581    0.0320   0.0000      0.218671   443.3779       4.39167       22.0254       2.81623      -2.47914      0.446620      0.364475      0.497265      0.551225      0.628408      0.659551      0.704787
  95   9 3557.5133    2.9676  4.9234 12.7323  0.0009      0.510320  0.0560   0.0140   0.0951    0.0292   0.0000      0.172445   443.2339       5.62074       21.3782       4.03659      -4.54809      0.250557      0.581914      0.781349      0.886940       1.00562       1.05976       1.12772
  96   1 1468.2197    0.1858  0.2429 10.0441  0.0000       20.3909  0.0095   0.0045   0.0186    0.0158   0.0000       12.2821   440.2915     -0.529684       22.5241      0.323948      -3.35037     -0.353927      0.129532      0.177507      0.199988      0.222898      0.238690      0.260028
  96   2 1816.6204    0.4964  0.6743 10.0442  0.0000       16.5581  0.0127   0.0061   0.0270    0.0335   0.0000       1.62229   441.1284      0.126376       22.6290     -0.121333      -3.92509     -0.203481      0.172074      0.229998      0.258974      0.288516      0.305690      0.316625
  96   3 2114.1970    0.9613  1.2913 10.4336  0.0040       8.37951  0.0205   0.0088   0.0385    0.0596   0.0000      0.838560   442.1215      0.358376       22.4142      0.838669      -3.67021     0.0457383      0.231880      0.314066      0.356097      0.405353      0.429068      0.464346
  96   4 2388.0792    1.6385  1.7274 11.6288  0.0000       4.04544  0.0247   0.0129   0.0446    0.0406   0.0000      0.556096   441.9887       1.31419       22.4339      0.380071      -2.96049      -1.06474      0.276547      0.383396      0.431674      0.494459      0.507052      0.536979
  96   5 2640.2776    2.6248  1.8094 12.2672  0.0000       1.48828  0.0234   0.0190   0.0433    0.0435   0.0000      0.407569   443.1648       2.66706       22.9063       1.05629      -3.39054      0.544688      0.264018      0.364919      0.401075      0.460573      0.484012      0.515029
  96   6 2885.3027    3.8202  1.7028 12.9674 -0.0000       1.58480  0.0221   0.0282   0.0393    0.0451   0.0000      0.406534   443.2440       2.85525       22.0969       1.29205      -4.22894      0.486099      0.258063      0.347977      0.388895      0.436446      0.469799      0.504180
  96   7 3120.8032    4.5311  1.8338 13.4835  0.0003      0.500912  0.0227   0.0328   0.0425    0.0397   0.0000      0.350639   443.3932       4.32334       23.0868       1.27070      -4.39706     -0.968903      0.268828      0.366498      0.408092      0.467718      0.488881      0.512369
  96   8 3348.4373    3.8618  2.9285 13.0929  0.0001      0.714141  0.0315   0.0221   0.0584    0.0320   0.0000      0.209931   443.1730       3.73156       22.1618       2.04282      -3.26393      -2.06988      0.355098      0.484046      0.543494      0.619369      0.663658      0.696131
[truncated: 180,130 more chars]
