# Supplementary material for: Global-Mode Analysis of Full-Disk Data from the Michelson Doppler Imager and the Helioseismic and Magnetic Imager
Source: Sol Phys. 2018 Jan 31;293(2):29. doi: 10.1007/s11207-017-1201-5 (PMC6566312; doi:10.1007/s11207-017-1201-5)
Supplement: Supplementary file 2 — (TAR 362.4 MB) [file 11207_2017_1201_MOESM2_ESM.tar › HMI/hmivw72d.6904.18]

   0  13 1957.4964    0.6044  0.4450 10.1949  0.0000  0.0974   0.1104   0.2574    0.3998   0.0000    -0.0000       0.00000       0.00000       0.00000       0.00000       0.00000       0.00000       0.00000       0.00000       0.00000       0.00000       0.00000       0.00000       0.00000       0.00000       0.00000       0.00000       0.00000       0.00000       0.00000       0.00000       0.00000       0.00000       0.00000       0.00000       0.00000       0.00000       0.00000       0.00000       0.00000       0.00000       0.00000       0.00000       0.00000       0.00000       0.00000
   0  14 2093.5437    0.9206  0.5324  9.2602  0.0000  0.1148   0.1585   0.2788    1.1073   0.0000    -0.0000       0.00000       0.00000       0.00000       0.00000       0.00000       0.00000       0.00000       0.00000       0.00000       0.00000       0.00000       0.00000       0.00000       0.00000       0.00000       0.00000       0.00000       0.00000       0.00000       0.00000       0.00000       0.00000       0.00000       0.00000       0.00000       0.00000       0.00000       0.00000       0.00000       0.00000       0.00000       0.00000       0.00000       0.00000       0.00000
   0  15 2228.7998    0.9529  0.6607 10.8249  0.0000  0.1307   0.1682   0.4926    0.5325   0.0000    -0.0000       0.00000       0.00000       0.00000       0.00000       0.00000       0.00000       0.00000       0.00000       0.00000       0.00000       0.00000       0.00000       0.00000       0.00000       0.00000       0.00000       0.00000       0.00000       0.00000       0.00000       0.00000       0.00000       0.00000       0.00000       0.00000       0.00000       0.00000       0.00000       0.00000       0.00000       0.00000       0.00000       0.00000       0.00000       0.00000
   0  19 2764.2631    2.6541  0.5720 11.9154  0.0000  0.0895   0.4725   0.3623    0.9608   0.0000    -0.0000       0.00000       0.00000       0.00000       0.00000       0.00000       0.00000       0.00000       0.00000       0.00000       0.00000       0.00000       0.00000       0.00000       0.00000       0.00000       0.00000       0.00000       0.00000       0.00000       0.00000       0.00000       0.00000       0.00000       0.00000       0.00000       0.00000       0.00000       0.00000       0.00000       0.00000       0.00000       0.00000       0.00000       0.00000       0.00000
   0  23 3303.5140    3.1687  0.4215 14.1179  0.0000  0.1273   0.6583   0.3899    0.4777   0.0000    -0.0000       0.00000       0.00000       0.00000       0.00000       0.00000       0.00000       0.00000       0.00000       0.00000       0.00000       0.00000       0.00000       0.00000       0.00000       0.00000       0.00000       0.00000       0.00000       0.00000       0.00000       0.00000       0.00000       0.00000       0.00000       0.00000       0.00000       0.00000       0.00000       0.00000       0.00000       0.00000       0.00000       0.00000       0.00000       0.00000
   0  24 3439.0746    2.4825  1.6190 13.1942  0.0000  0.2477   0.4940   1.1196    0.8856   0.0000    -0.0000       0.00000       0.00000       0.00000       0.00000       0.00000       0.00000       0.00000       0.00000       0.00000       0.00000       0.00000       0.00000       0.00000       0.00000       0.00000       0.00000       0.00000       0.00000       0.00000       0.00000       0.00000       0.00000       0.00000       0.00000       0.00000       0.00000       0.00000       0.00000       0.00000       0.00000       0.00000       0.00000       0.00000       0.00000       0.00000
   1  13 2020.7211    0.6281  0.2812 10.0319  0.0000  0.0500   0.0986   0.1505    0.1976   0.0000   346.7874       7.51469       0.00000       0.00000       0.00000       0.00000       0.00000       0.00000       0.00000       0.00000       0.00000       0.00000       0.00000       0.00000       0.00000       0.00000       0.00000       0.00000       77.1951       31.7707       0.00000       0.00000       0.00000       0.00000       0.00000       0.00000       0.00000       0.00000       0.00000       0.00000       0.00000       0.00000       0.00000       0.00000       0.00000       0.00000
   1  14 2156.8682    0.8337  0.3205 10.3820  0.0000  0.0681   0.1084   0.1266    0.2380   0.0000   504.3385       32.5486       0.00000       0.00000       0.00000       0.00000       0.00000       0.00000       0.00000       0.00000       0.00000       0.00000       0.00000       0.00000       0.00000       0.00000       0.00000       0.00000       68.5143       59.7033       0.00000       0.00000       0.00000       0.00000       0.00000       0.00000       0.00000       0.00000       0.00000       0.00000       0.00000       0.00000       0.00000       0.00000       0.00000       0.00000
   1  15 2291.9861    1.1225  0.9400 10.3761  0.0000  0.1375   0.0971   0.2437    0.5964   0.0000   429.2506      -101.092       0.00000       0.00000       0.00000       0.00000       0.00000       0.00000       0.00000       0.00000       0.00000       0.00000       0.00000       0.00000       0.00000       0.00000       0.00000       0.00000       89.5148       126.244       0.00000       0.00000       0.00000       0.00000       0.00000       0.00000       0.00000       0.00000       0.00000       0.00000       0.00000       0.00000       0.00000       0.00000       0.00000       0.00000
   1  16 2425.5508    1.5001  1.4190 -4.8970  0.0000  0.0880   0.1060   0.4319 1000.0000   0.0000   293.9357      -65.9669       0.00000       0.00000       0.00000       0.00000       0.00000       0.00000       0.00000       0.00000       0.00000       0.00000       0.00000       0.00000       0.00000       0.00000       0.00000       0.00000       121.467       57.0573       0.00000       0.00000       0.00000       0.00000       0.00000       0.00000       0.00000       0.00000       0.00000       0.00000       0.00000       0.00000       0.00000       0.00000       0.00000       0.00000
   1  17 2559.1577    1.9263  1.3684  0.0574  0.0000  0.0912   0.1373   0.3284 1000.0000   0.0000   441.7434       17.3864       0.00000       0.00000       0.00000       0.00000       0.00000       0.00000       0.00000       0.00000       0.00000       0.00000       0.00000       0.00000       0.00000       0.00000       0.00000       0.00000       122.409       60.0179       0.00000       0.00000       0.00000       0.00000       0.00000       0.00000       0.00000       0.00000       0.00000       0.00000       0.00000       0.00000       0.00000       0.00000       0.00000       0.00000
   1  19 2828.2301    2.9749  1.1197  1.3898  0.0000  0.0944   0.2356   0.2457 1000.0000   0.0000   399.2662      -141.110       0.00000       0.00000       0.00000       0.00000       0.00000       0.00000       0.00000       0.00000       0.00000       0.00000       0.00000       0.00000       0.00000       0.00000       0.00000       0.00000       103.971       72.1784       0.00000       0.00000       0.00000       0.00000       0.00000       0.00000       0.00000       0.00000       0.00000       0.00000       0.00000       0.00000       0.00000       0.00000       0.00000       0.00000
   1  20 2963.3988    3.5212  1.0806  7.8205  0.0000  0.0847   0.2696   0.3501   98.8714   0.0000   431.5191       87.1604       0.00000       0.00000       0.00000       0.00000       0.00000       0.00000       0.00000       0.00000       0.00000       0.00000       0.00000       0.00000       0.00000       0.00000       0.00000       0.00000       107.952       57.9673       0.00000       0.00000       0.00000       0.00000       0.00000       0.00000       0.00000       0.00000       0.00000       0.00000       0.00000       0.00000       0.00000       0.00000       0.00000       0.00000
   1  21 3098.2466    4.0369  0.8695  6.0024  0.0000  0.0974   0.3069   0.2863  732.7407   0.0000   468.8777       83.3695       0.00000       0.00000       0.00000       0.00000       0.00000       0.00000       0.00000       0.00000       0.00000       0.00000       0.00000       0.00000       0.00000       0.00000       0.00000       0.00000       142.057       57.4774       0.00000       0.00000       0.00000       0.00000       0.00000       0.00000       0.00000       0.00000       0.00000       0.00000       0.00000       0.00000       0.00000       0.00000       0.00000       0.00000
   1  22 3233.3864    3.8124  1.1807  6.2200  0.0000  0.1027   0.3170   0.3708  857.6032   0.0000   425.4730       124.932       0.00000       0.00000       0.00000       0.00000       0.00000       0.00000       0.00000       0.00000       0.00000       0.00000       0.00000       0.00000       0.00000       0.00000       0.00000       0.00000       100.259       78.3493       0.00000       0.00000       0.00000       0.00000       0.00000       0.00000       0.00000       0.00000       0.00000       0.00000       0.00000       0.00000       0.00000       0.00000       0.00000       0.00000
   1  23 3368.5585    3.2672  1.5791 12.4684 -0.0331  0.1186   0.2374   0.3983    1.1273   0.0000   307.4269       131.519       0.00000       0.00000       0.00000       0.00000       0.00000       0.00000       0.00000       0.00000       0.00000       0.00000       0.00000       0.00000       0.00000       0.00000       0.00000       0.00000       145.849       80.9665       0.00000       0.00000       0.00000       0.00000       0.00000       0.00000       0.00000       0.00000       0.00000       0.00000       0.00000       0.00000       0.00000       0.00000       0.00000       0.00000
   1  24 3504.6302    3.0866  3.1618  3.4247  0.0000  0.1737   0.1889   0.6055 1000.0000   0.0000   622.0247       20.0519       0.00000       0.00000       0.00000       0.00000       0.00000       0.00000       0.00000       0.00000       0.00000       0.00000       0.00000       0.00000       0.00000       0.00000       0.00000       0.00000       214.376       124.622       0.00000       0.00000       0.00000       0.00000       0.00000       0.00000       0.00000       0.00000       0.00000       0.00000       0.00000       0.00000       0.00000       0.00000       0.00000       0.00000
   2  11 1810.3018    0.3945  0.3973  9.6584  0.0000  0.0715   0.0412   0.1339    0.1496   0.0000   449.4461       12.8667       34.0598      -3.30153       0.00000       0.00000       0.00000       0.00000       0.00000       0.00000       0.00000       0.00000       0.00000       0.00000       0.00000       0.00000       0.00000       0.00000       31.3629       46.7407       19.6546       13.2771       0.00000       0.00000       0.00000       0.00000       0.00000       0.00000       0.00000       0.00000       0.00000       0.00000       0.00000       0.00000       0.00000       0.00000
   2  13 2082.1448    0.7007  0.3399 10.4955  0.0000  0.1460   0.0750   0.1445    0.1674   0.0000   388.5702      -12.9296       28.4889       10.4076       0.00000       0.00000       0.00000       0.00000       0.00000       0.00000       0.00000       0.00000       0.00000       0.00000       0.00000       0.00000       0.00000       0.00000       26.2718       108.357       16.3801       32.3469       0.00000       0.00000       0.00000       0.00000       0.00000       0.00000       0.00000       0.00000       0.00000       0.00000       0.00000       0.00000       0.00000       0.00000
   2  14 2217.6570    0.8700  0.7035 10.5339  0.0000  0.0585   0.0681   0.1857    0.2316   0.0000   450.6951       12.2797      -12.4193       1.82808       0.00000       0.00000       0.00000       0.00000       0.00000       0.00000       0.00000       0.00000       0.00000       0.00000       0.00000       0.00000       0.00000       0.00000       44.0671       34.9800       20.7426       7.21178       0.00000       0.00000       0.00000       0.00000       0.00000       0.00000       0.00000       0.00000       0.00000       0.00000       0.00000       0.00000       0.00000       0.00000
   2  15 2352.2051    1.2276  0.8791 10.6155  0.0000  0.0655   0.0797   0.2194    0.3901   0.0000   402.1554       38.2548      -1.23156       4.60209       0.00000       0.00000       0.00000       0.00000       0.00000       0.00000       0.00000       0.00000       0.00000       0.00000       0.00000       0.00000       0.00000       0.00000       43.3656       41.6037       22.0482       9.91754       0.00000       0.00000       0.00000       0.00000       0.00000       0.00000       0.00000       0.00000       0.00000       0.00000       0.00000       0.00000       0.00000       0.00000
   2  17 2619.7175    1.8919  0.9535 11.8649  0.0000  0.0780   0.1244   0.2070    0.3389   0.0000   470.4960      -5.99535    -0.0292803      -2.26487       0.00000       0.00000       0.00000       0.00000       0.00000       0.00000       0.00000       0.00000       0.00000       0.00000       0.00000       0.00000       0.00000       0.00000       54.8525       42.4887       32.2754       9.88943       0.00000       0.00000       0.00000       0.00000       0.00000       0.00000       0.00000       0.00000       0.00000       0.00000       0.00000       0.00000       0.00000       0.00000
   2  20 3024.9513    3.8141  0.8188 12.4178  0.0000  0.0729   0.2524   0.1556    0.6374   0.0000   482.4920       22.0907       38.3827     0.0816094       0.00000       0.00000       0.00000       0.00000       0.00000       0.00000       0.00000       0.00000       0.00000       0.00000       0.00000       0.00000       0.00000       0.00000       62.3333       49.7433       22.5279       7.45608       0.00000       0.00000       0.00000       0.00000       0.00000       0.00000       0.00000       0.00000       0.00000       0.00000       0.00000       0.00000       0.00000       0.00000
   2  21 3159.9505    4.1296  1.1576 -1.8686  0.0000  0.0653   0.2307   0.2256 1000.0000   0.0000   455.3670       74.1529       16.5424      -6.58885       0.00000       0.00000       0.00000       0.00000       0.00000       0.00000       0.00000       0.00000       0.00000       0.00000       0.00000       0.00000       0.00000       0.00000       41.7117       42.2634       19.7614       10.1179       0.00000       0.00000       0.00000       0.00000       0.00000       0.00000       0.00000       0.00000       0.00000       0.00000       0.00000       0.00000       0.00000       0.00000
   2  23 3430.9183    3.2326  2.5313 11.2047  0.0000  0.1042   0.1347   0.3290    0.6999   0.0000   374.9787       34.7210       9.13833       20.6199       0.00000       0.00000       0.00000       0.00000       0.00000       0.00000       0.00000       0.00000       0.00000       0.00000       0.00000       0.00000       0.00000       0.00000       73.6233       62.0809       38.3270       13.7440       0.00000       0.00000       0.00000       0.00000       0.00000       0.00000       0.00000       0.00000       0.00000       0.00000       0.00000       0.00000       0.00000       0.00000
   2  24 3566.8796    2.5607  3.0456 10.9481  0.0086  0.1305   0.1046   0.3601    0.5524   0.0000   420.9247       1.89673      -63.9799      0.659090       0.00000       0.00000       0.00000       0.00000       0.00000       0.00000       0.00000       0.00000       0.00000       0.00000       0.00000       0.00000       0.00000       0.00000       92.5371       77.1891       48.1639       17.2904       0.00000       0.00000       0.00000       0.00000       0.00000       0.00000       0.00000       0.00000       0.00000       0.00000       0.00000       0.00000       0.00000       0.00000
   3  11 1865.1534    0.3753  0.5627  9.7858  0.0000  0.0676   0.0267   0.1427    0.1616   0.0000   395.2357      -54.7385       5.39545      -13.2218    -0.0443041      -2.44711       0.00000       0.00000       0.00000       0.00000       0.00000       0.00000       0.00000       0.00000       0.00000       0.00000       0.00000       0.00000       27.8890       31.5934       27.5849       12.1384       8.87697       2.38335       0.00000       0.00000       0.00000       0.00000       0.00000       0.00000       0.00000       0.00000       0.00000       0.00000       0.00000       0.00000
   3  12 2001.1984    0.5338  0.5130 10.1715 -0.0084  0.0757   0.0412   0.1516    0.2095   0.0000   411.0028       9.34475       6.05643       14.1673      -3.21194     -0.544870       0.00000       0.00000       0.00000       0.00000       0.00000       0.00000       0.00000       0.00000       0.00000       0.00000       0.00000       0.00000       35.4742       22.9868       26.7258       19.4623       7.62707       1.44597       0.00000       0.00000       0.00000       0.00000       0.00000       0.00000       0.00000       0.00000       0.00000       0.00000       0.00000       0.00000
   3  13 2137.7512    0.7322  0.5977 10.3421  0.0000  0.0605   0.0520   0.1248    0.1897   0.0000   420.3641      -2.49171       3.96937      -1.83503      -7.58382      0.128573       0.00000       0.00000       0.00000       0.00000       0.00000       0.00000       0.00000       0.00000       0.00000       0.00000       0.00000       0.00000       36.0147       33.6723       22.8491       11.5877       5.04605       1.33435       0.00000       0.00000       0.00000       0.00000       0.00000       0.00000       0.00000       0.00000       0.00000       0.00000       0.00000       0.00000
   3  14 2273.4177    1.1118  0.7227 10.5264  0.0000  0.0553   0.0669   0.1195    0.2777   0.0000   456.5265      -2.85440      -1.53540      -4.27842       1.18254      -1.22896       0.00000       0.00000       0.00000       0.00000       0.00000       0.00000       0.00000       0.00000       0.00000       0.00000       0.00000       0.00000       24.5521       25.2331       19.2130       10.8105       5.65182       1.76193       0.00000       0.00000       0.00000       0.00000       0.00000       0.00000       0.00000       0.00000       0.00000       0.00000       0.00000       0.00000
   3  15 2407.5106    1.5613  0.8079 10.2310  0.0000  0.0613   0.0980   0.1384    0.7546   0.0000   433.8854      -8.13172       15.0627       17.1354      -1.25920     0.0203307       0.00000       0.00000       0.00000       0.00000       0.00000       0.00000       0.00000       0.00000       0.00000       0.00000       0.00000       0.00000       27.0831       25.5603       22.8357       12.3733       7.19697       1.87138       0.00000       0.00000       0.00000       0.00000       0.00000       0.00000       0.00000       0.00000       0.00000       0.00000       0.00000       0.00000
   3  17 2676.2368    2.3905  0.9659 11.4880  0.0000  0.0905   0.1383   0.1681    0.7068   0.0000   425.6850      0.807935      -12.2156       18.4781      0.150573      -4.35807       0.00000       0.00000       0.00000       0.00000       0.00000       0.00000       0.00000       0.00000       0.00000       0.00000       0.00000       0.00000       49.7784       58.0154       27.4514       21.6828       5.41952       3.20976       0.00000       0.00000       0.00000       0.00000       0.00000       0.00000       0.00000       0.00000       0.00000       0.00000       0.00000       0.00000
   3  19 2947.1400    3.8946  0.8816  8.8862  0.0000  0.0511   0.1940   0.1251   11.5885   0.0000   465.1032       24.9924      -2.13176      -12.1829      -3.66015      0.110095       0.00000       0.00000       0.00000       0.00000       0.00000       0.00000       0.00000       0.00000       0.00000       0.00000       0.00000       0.00000       24.7480       25.2048       18.9498       9.44328       5.19981       1.53956       0.00000       0.00000       0.00000       0.00000       0.00000       0.00000       0.00000       0.00000       0.00000       0.00000       0.00000       0.00000
   3  20 3082.4493    4.1350  1.1048 12.1186  0.0000  0.0689   0.2080   0.1728    0.8175   0.0000   471.2846       63.4291      -4.54830      -8.88833      -7.57741      -3.11410       0.00000       0.00000       0.00000       0.00000       0.00000       0.00000       0.00000       0.00000       0.00000       0.00000       0.00000       0.00000       28.1362       32.4457       25.0487       12.0528       7.71593       2.32973       0.00000       0.00000       0.00000       0.00000       0.00000       0.00000       0.00000       0.00000       0.00000       0.00000       0.00000       0.00000
   3  21 3217.8457    3.4978  0.9623 13.4908  0.0000  0.0623   0.1989   0.1888    0.2446   0.0000   448.0210       40.5036      -11.3550       10.2772       2.37619      -1.06992       0.00000       0.00000       0.00000       0.00000       0.00000       0.00000       0.00000       0.00000       0.00000       0.00000       0.00000       0.00000       27.7527       29.9367       22.2425       14.8123       6.32802       2.13466       0.00000       0.00000       0.00000       0.00000       0.00000       0.00000       0.00000       0.00000       0.00000       0.00000       0.00000       0.00000
   3  22 3353.5493    3.2989  1.9058 12.2745  0.0036  0.0835   0.1318   0.2259    0.2628   0.0000   415.3312       32.0767      -48.0089      -23.5479       10.4779      -1.08978       0.00000       0.00000       0.00000       0.00000       0.00000       0.00000       0.00000       0.00000       0.00000       0.00000       0.00000       0.00000       43.0395       40.4596       31.0376       18.0433       8.27799       2.35040       0.00000       0.00000       0.00000       0.00000       0.00000       0.00000       0.00000       0.00000       0.00000       0.00000       0.00000       0.00000
   3  23 3489.6427    2.9497  2.5310 11.6989  0.0000  0.0934   0.1021   0.2627    0.2795   0.0000   517.3999      -35.9085       51.4463      -5.10520      0.407460      -4.71370       0.00000       0.00000       0.00000       0.00000       0.00000       0.00000       0.00000       0.00000       0.00000       0.00000       0.00000       0.00000       48.5444       47.6318       33.7352       19.4582       8.64766       2.71295       0.00000       0.00000       0.00000       0.00000       0.00000       0.00000       0.00000       0.00000       0.00000       0.00000       0.00000       0.00000
   3  24 3626.2528    2.2810  3.6375 11.4767  0.0000  0.1201   0.0725   0.3740    0.1919   0.0000   417.9696      -6.45947       7.10503      -10.6902       16.4919      -2.04415       0.00000       0.00000       0.00000       0.00000       0.00000       0.00000       0.00000       0.00000       0.00000       0.00000       0.00000       0.00000       56.8132       56.9922       43.3265       27.5856       12.1176       3.79622       0.00000       0.00000       0.00000       0.00000       0.00000       0.00000       0.00000       0.00000       0.00000       0.00000       0.00000       0.00000
   4  11 1914.7468    0.4790  0.2237 10.0630 -0.0016  0.0285   0.0515   0.0659    0.0815   0.0000   430.0298      -16.3304       14.0083      -1.31112       7.61761       2.16434   0.000612210      0.340266       0.00000       0.00000       0.00000       0.00000       0.00000       0.00000       0.00000       0.00000       0.00000       0.00000       10.1153       9.57287       9.79997       5.95589       3.37047       2.16864      0.776033      0.182460       0.00000       0.00000       0.00000       0.00000       0.00000       0.00000       0.00000       0.00000       0.00000       0.00000
   4  13 2188.3619    0.9372  0.7141  9.5546  0.0008  0.0455   0.0505   0.1257    0.4040   0.0000   439.0116      -7.57753      -14.7247       6.26017       14.2417      -1.29598      -1.60402     -0.133664       0.00000       0.00000       0.00000       0.00000       0.00000       0.00000       0.00000       0.00000       0.00000       0.00000       16.0466       16.8273       14.4248       9.79009       6.06265       2.95822       1.17485      0.294224       0.00000       0.00000       0.00000       0.00000       0.00000       0.00000       0.00000       0.00000       0.00000       0.00000
   4  14 2324.1725    1.3005  0.7252  9.9932  0.0038  0.0666   0.0702   0.1343    0.5498   0.0000   463.5666      -32.1955       14.7212      -18.8151       5.56873      -5.27421       2.74625      0.431200       0.00000       0.00000       0.00000       0.00000       0.00000       0.00000       0.00000       0.00000       0.00000       0.00000       19.0473       27.1571       18.7378       16.5058       12.8149       3.91998       2.04707      0.609227       0.00000       0.00000       0.00000       0.00000       0.00000       0.00000       0.00000       0.00000       0.00000       0.00000
   4  17 2728.4603    2.4497  0.7860 12.0783 -0.0103  0.0532   0.1178   0.1131    0.3968   0.0000   447.3988      -10.6967       18.9464      -14.8180      -10.5099       1.73644       1.49261    -0.0570663       0.00000       0.00000       0.00000       0.00000       0.00000       0.00000       0.00000       0.00000       0.00000       0.00000       19.4117       22.1359       16.0579       13.1894       7.81879       3.45187       1.27441      0.394592       0.00000       0.00000       0.00000       0.00000       0.00000       0.00000       0.00000       0.00000       0.00000       0.00000
   4  18 2864.3162    3.1991  0.9538 12.4873  0.0000  0.0479   0.1518   0.1519    0.3639   0.0000   433.5674       10.5210       12.1951       16.8626      0.873528      -1.65531       0.00000       0.00000       0.00000       0.00000       0.00000       0.00000       0.00000       0.00000       0.00000       0.00000       0.00000       0.00000       18.7113       20.2873       16.2215       11.5010       6.58305       3.24792       1.18384      0.319073       0.00000       0.00000       0.00000       0.00000       0.00000       0.00000       0.00000       0.00000       0.00000       0.00000
   4  21 3271.8048    4.0902  1.4118  4.7349  0.0111  0.0631   0.1669   0.1653   15.1768   0.0000   406.2304      0.496558       18.9922       32.4704      -18.6353      -4.55358       1.76280     -0.125780       0.00000       0.00000       0.00000       0.00000       0.00000       0.00000       0.00000       0.00000       0.00000       0.00000       24.9654       26.9892       21.7918       14.2783       7.99485       4.17621       1.63148      0.420143       0.00000       0.00000       0.00000       0.00000       0.00000       0.00000       0.00000       0.00000       0.00000       0.00000
   4  22 3408.1444    3.0929  2.1191 12.1281 -0.0033  0.0866   0.1120   0.2258    0.3060   0.0000   454.5731       37.7812       10.6755      -2.51135      -3.97237      -6.63654       3.02105     -0.926456       0.00000       0.00000       0.00000       0.00000       0.00000       0.00000       0.00000       0.00000       0.00000       0.00000       29.3637       34.4924       28.2965       19.2930       12.8954       5.59065       2.56122      0.669574       0.00000       0.00000       0.00000       0.00000       0.00000       0.00000       0.00000       0.00000       0.00000       0.00000
   4  23 3544.7955    2.5164  3.1553 11.6480 -0.0011  0.1124   0.0721   0.2812    0.2195   0.0000   466.0385       33.7840      -2.82252      -13.1772      -5.65437       10.9984       2.04559     -0.678988       0.00000       0.00000       0.00000       0.00000       0.00000       0.00000       0.00000       0.00000       0.00000       0.00000       38.4885       40.8491       38.6735       26.3862       18.0995       8.25395       3.63708      0.824598       0.00000       0.00000       0.00000       0.00000       0.00000       0.00000       0.00000       0.00000       0.00000       0.00000
   4  27 4093.9575    1.2988  8.7329 10.3455 -0.0039  0.2272   0.0315   0.6288    0.1577   0.0000   546.5953       66.8231       33.8633      -59.4873       6.38300      -9.98890      0.291903      -1.14395       0.00000       0.00000       0.00000       0.00000       0.00000       0.00000       0.00000       0.00000       0.00000       0.00000       81.1375       90.5477       77.6520       54.2872       31.7661       17.4752       6.62396       1.69617       0.00000       0.00000       0.00000       0.00000       0.00000       0.00000       0.00000       0.00000       0.00000       0.00000
   5  11 1960.5703    0.5624  0.3474  9.8468  0.0123  0.0293   0.0423   0.0814    0.0951   0.0000   428.2929       1.80078       14.7207       18.1538      -2.53234      -2.12617       1.08633      0.193673     -0.260121   -0.00883457       0.00000       0.00000       0.00000       0.00000       0.00000       0.00000       0.00000       0.00000       8.24227       10.8663       8.20410       6.93460       4.40452       2.81486       1.15904      0.624868      0.192706     0.0619623       0.00000       0.00000       0.00000       0.00000       0.00000       0.00000       0.00000       0.00000
   5  12 2098.4377    0.7107  0.5806 10.1805 -0.0004  0.0422   0.0405   0.0901    0.1233   0.0000   427.0628      -8.73827       46.9768       7.05673      -2.65689       1.98896       4.77688       1.15668     0.0877300    -0.0546146       0.00000       0.00000       0.00000       0.00000       0.00000       0.00000       0.00000       0.00000       11.2376       14.7072       11.5211       9.89797       6.24294       3.46483       2.05686      0.763364      0.295001     0.0825532       0.00000       0.00000       0.00000       0.00000       0.00000       0.00000       0.00000       0.00000
   5  13 2235.3628    0.9531  0.6254 10.3831  0.0160  0.0503   0.0532   0.0884    0.1567   0.0000   454.5292       34.1242       29.7483      -22.4342       9.59541      -7.13220      -3.46629      -1.40228      0.911646     -0.283144       0.00000       0.00000       0.00000       0.00000       0.00000       0.00000       0.00000       0.00000       16.1674       16.0364       12.2927       12.5455       9.83257       5.33888       2.59216      0.874450      0.331414     0.0835575       0.00000       0.00000       0.00000       0.00000       0.00000       0.00000       0.00000       0.00000
   5  14 2371.0484    1.2880  0.9638 10.5821  0.0035  0.0544   0.0541   0.1101    0.2240   0.0000   436.5118       11.2250       9.53330       1.35710      -2.84349      -7.32051      0.532336    -0.0999387      0.148331     0.0702724       0.00000       0.00000       0.00000       0.00000       0.00000       0.00000       0.00000       0.00000       14.8349       16.2884       16.6830       12.0026       8.58557       5.31881       2.70856       1.27524      0.444136     0.0918614       0.00000       0.00000       0.00000       0.00000       0.00000       0.00000       0.00000       0.00000
   5  15 2506.0444    1.7410  1.0559 10.2294 -0.0009  0.0501   0.0695   0.1207    0.5033   0.0000   435.2212       16.6153       21.3509       6.30006      -19.3917      0.113871       4.67280    -0.0305073      0.376119     -0.114069       0.00000       0.00000       0.00000       0.00000       0.00000       0.00000       0.00000       0.00000       17.1031       15.7873       13.8511       12.7291       9.18609       5.28949       2.63654      0.989832      0.292814     0.0640678       0.00000       0.00000       0.00000       0.00000       0.00000       0.00000       0.00000       0.00000
   5  16 2641.2283    2.2461  0.9218 10.7480  0.0008  0.0426   0.0921   0.1099    0.5628   0.0000   434.9124      -16.3468       2.84217      -5.76332       2.63644       3.94776       1.29981      -1.03234      0.430647    -0.0188115       0.00000       0.00000       0.00000       0.00000       0.00000       0.00000       0.00000       0.00000       13.0581       14.5516       12.7381       9.93413       6.99199       4.20425       1.99077      0.886090      0.304022     0.0699954       0.00000       0.00000       0.00000       0.00000       0.00000       0.00000       0.00000       0.00000
   5  20 3186.4017    3.9772  1.1058 12.5875 -0.0208  0.0635   0.1795   0.1647    1.2249   0.0000   407.6952      -34.7533       5.32236       16.7180      -5.11160      -16.9522      0.357235       2.36243     0.0568606     -0.231253       0.00000       0.00000       0.00000       0.00000       0.00000       0.00000       0.00000       0.00000       18.0998       20.8990       17.1086       16.3968       11.4425       6.94576       3.42295       1.40867      0.455324      0.124160       0.00000       0.00000       0.00000       0.00000       0.00000       0.00000       0.00000       0.00000
   5  22 3459.5185    3.1787  2.4943  0.8140  0.0000  0.0884   0.0935   0.2281 1000.0000   0.0000   413.8533       69.9338       32.4096       1.75291      -2.83280      0.225608       0.00000       0.00000       0.00000       0.00000       0.00000       0.00000       0.00000       0.00000       0.00000       0.00000       0.00000       0.00000       25.5769       28.2037       25.1975       21.7340       15.2236       9.31358       4.65263       2.00054      0.690812      0.156178       0.00000       0.00000       0.00000       0.00000       0.00000       0.00000       0.00000       0.00000
   5  23 3596.6769    2.5044  3.2201 11.2502 -0.0037  0.1028   0.0699   0.2868    0.4394   0.0000   440.3725      -41.8369      -4.89037       5.39450       13.7397      -19.8514       3.28193     -0.750967     -0.973406      0.301686       0.00000       0.00000       0.00000       0.00000       0.00000       0.00000       0.00000       0.00000       27.4997       35.3683       29.5377       24.8095       17.2822       10.3283       5.62085       2.35720      0.825962      0.201393       0.00000       0.00000       0.00000       0.00000       0.00000       0.00000       0.00000       0.00000
   5  25 3871.7819    1.7094  6.2544 10.4329 -0.0036  0.1564   0.0344   0.4190    0.1945   0.0000   551.7640       42.3403      -36.4423      -15.7014       18.0381      -4.00928      -7.26110      -4.01382       2.55503      0.322722       0.00000       0.00000       0.00000       0.00000       0.00000       0.00000       0.00000       0.00000       44.5435       50.7299       50.1369       39.1068       27.8502       18.9118       9.01901       4.47816       1.38220      0.279057       0.00000       0.00000       0.00000       0.00000       0.00000       0.00000       0.00000       0.00000
   5  26 4009.6848    1.4086  7.7731 10.5045 -0.0065  0.1999   0.0295   0.5436    0.1322   0.0000   449.3439       39.6347      -10.1147       26.2984      -26.7799      -26.5435       4.02158       12.6403      -2.89085     -0.212360       0.00000       0.00000       0.00000       0.00000       0.00000       0.00000       0.00000       0.00000       55.3615       64.9158       61.6014       50.6705       35.4761       21.2336       12.8081       5.17266       1.74740      0.369612       0.00000       0.00000       0.00000       0.00000       0.00000       0.00000       0.00000       0.00000
   6  13 2279.8063    1.1173  0.7341 10.1928  0.0028  0.0389   0.0478   0.0910    0.1998   0.0000   428.9090       2.21696       15.2667      -6.42567       4.92213      0.231155      -4.49825     -0.945708       1.19665     0.0798001    -0.0562947   -0.00340569       0.00000       0.00000       0.00000       0.00000       0.00000       0.00000       9.80038       11.7524       10.9936       8.98451       6.26027       3.93707       2.58394       1.33567      0.647878      0.229114     0.0731010     0.0157119       0.00000       0.00000       0.00000       0.00000       0.00000       0.00000
   6  14 2415.6256    1.3873  0.9308 10.9256 -0.0009  0.0463   0.0548   0.1114    0.1722   0.0000   443.6671      -2.04664      -10.0520     -0.803883      -1.38813      -1.36108      -3.07189      -1.09864    -0.0131016      0.145978     0.0123892    0.00383219       0.00000       0.00000       0.00000       0.00000       0.00000       0.00000       11.6963       11.8815       11.5848       10.8580       7.29340       5.01935       3.21245       1.79155      0.808394      0.273949     0.0713407     0.0164619       0.00000       0.00000       0.00000       0.00000       0.00000       0.00000
   6  15 2551.1143    1.8771  0.7572 11.8927 -0.0117  0.0413   0.0873   0.0969    0.1531   0.0000   457.3462       18.1990      -5.72107      0.242957     -0.848730     -0.490245      -5.52847       1.36085       1.62505     0.0220814     0.0514786   -0.00106579       0.00000       0.00000       0.00000       0.00000       0.00000       0.00000       10.4804       11.4020       11.0175       9.28049       6.73679       4.75534       2.96095       1.41267      0.716075      0.249619     0.0723636     0.0153536       0.00000       0.00000       0.00000       0.00000       0.00000       0.00000
   6  16 2687.1465    2.3150  0.8844 11.9695 -0.0100  0.0458   0.0999   0.1088    0.1862   0.0000   440.9753       5.10277       33.4387       27.6337       6.91524       1.01878      -4.96533      -1.52801      0.293178     -0.318828     0.0987643   0.000747071       0.00000       0.00000       0.00000       0.00000       0.00000       0.00000       11.5705       13.1083       13.1784       10.1680       6.99706       5.62281       3.03773       1.30464      0.774135      0.316430     0.0811145     0.0166750       0.00000       0.00000       0.00000       0.00000       0.00000       0.00000
   6  17 2823.7297    2.8922  1.0136 11.7053  0.0038  0.0481   0.1076   0.1106    0.2992   0.0000   448.5629       18.8367       1.74174      -12.1212       2.17825      -4.19761     -0.532942      0.489981       1.28251     -0.406762    -0.0400431   -0.00810707       0.00000       0.00000       0.00000       0.00000       0.00000       0.00000       10.3656       14.3959       10.7844       11.9353       7.09901       5.53938       2.81639       1.96124      0.666709      0.334378     0.0764664     0.0249281       0.00000       0.00000       0.00000       0.00000       0.00000       0.00000
   6  18 2960.7834    3.4689  0.8451 12.4378 -0.0153  0.0468   0.1522   0.0940    0.2940   0.0000   442.8436       34.3103       33.7480      -6.17713      -14.5108      -4.37934      0.328342     -0.183899      0.953363     -0.483305    -0.0783167     0.0283855       0.00000       0.00000       0.00000       0.00000       0.00000       0.00000       12.4974       15.4477       14.7475       10.3912       7.76772       5.00771       2.66747       1.56868      0.628085      0.330641     0.0940914     0.0177006       0.00000       0.00000       0.00000       0.00000       0.00000       0.00000
   6  19 3097.3505    3.9368  1.0662 12.1929 -0.0056  0.0486   0.1426   0.1088    0.4736   0.0000   442.3822       37.2849       19.0528      -16.6673     -0.551583     0.0669511       1.95840      -3.24461     -0.172217    -0.0585158     0.0807379   -0.00399522       0.00000       0.00000       0.00000       0.00000       0.00000       0.00000       11.0344       13.1162       12.6703       10.2605       7.82336       5.65719       3.20644       1.56608      0.813946      0.318023     0.0962158     0.0198066       0.00000       0.00000       0.00000       0.00000       0.00000       0.00000
   6  20 3234.0732    3.7565  1.3524 11.7390  0.0100  0.0557   0.1302   0.1288    0.6212   0.0000   448.5509       27.7565       11.1732       1.88921     -0.577973      -7.13126      -2.43563      -5.09328     0.0223695     -0.250719     0.0339549   -0.00884646       0.00000       0.00000       0.00000       0.00000       0.00000       0.00000       12.2596       16.3276       14.3172       11.7872       9.23005       5.66532       3.68327       1.88848      0.894190      0.326353      0.114682     0.0248875       0.00000       0.00000       0.00000       0.00000       0.00000       0.00000
   6  21 3371.2484    3.2499  1.6376 12.2106 -0.0016  0.0677   0.1095   0.1587    0.4623   0.0000   451.6384       62.2564       37.2094      -17.8726       12.0712      -8.33471      -3.16809      -1.43653       1.77030      0.322129    -0.0240901    -0.0230822       0.00000       0.00000       0.00000       0.00000       0.00000       0.00000       16.8655       20.0745       19.6249       15.2434       11.1633       8.42507       4.44987       2.57193       1.11332      0.500922      0.137364     0.0276825       0.00000       0.00000       0.00000       0.00000       0.00000       0.00000
   6  22 3508.4058    2.7666  2.4317 12.0886 -0.0113  0.0881   0.0797   0.2346    0.2922   0.0000   457.8677       22.1717       7.37515       5.23677      -7.61612      -22.7952      -10.5862       1.36636       2.24060      0.130905     -0.241734    -0.0325990       0.00000       0.00000       0.00000       0.00000       0.00000       0.00000       20.4043       26.6966       24.0009       21.0672       15.2476       11.4258       6.78685       3.78002       1.75722      0.707409      0.199107     0.0413208       0.00000       0.00000       0.00000       0.00000       0.00000       0.00000
   6  23 3646.0185    2.3085  3.9562 11.2086 -0.0001  0.1107   0.0523   0.3026    0.2232   0.0000   407.6171       15.4050       55.7200      -2.83218      -15.4604      -1.99416      -4.69641      -3.69291       6.09125      0.552148     -0.152633    -0.0723939       0.00000       0.00000       0.00000       0.00000       0.00000       0.00000       27.1530       33.5748       32.1546       26.8018       20.3242       14.2794       8.53818       5.10102       2.17616      0.906963      0.254473     0.0490318       0.00000       0.00000       0.00000       0.00000       0.00000       0.00000
   6  26 4060.4352    1.3384  8.1366 10.3945  0.0001  0.1856   0.0245   0.5276    0.1084   0.0000   468.0701       72.2877       1.78517      -83.1451      -3.60170       30.5257      -22.1758      -9.48518       6.09247      -1.00866     -0.236080      0.158675       0.00000       0.00000       0.00000       0.00000       0.00000       0.00000       43.1942       52.4558       53.6149       42.3145       34.9679       24.3244       14.8141       8.55686       3.74033       1.54949      0.457106     0.0799841       0.00000       0.00000       0.00000       0.00000       0.00000       0.00000
   7  11 2045.8048    0.6891  0.4806 10.0886 -0.0066  0.0567   0.0358   0.0904    0.0978   0.0000   428.7095       9.52955       15.5266      0.647836      -2.19371      -3.15761       2.73836      0.445052      0.412101      0.204490      0.150849    -0.0396386   -0.00212442   -0.00193121       0.00000       0.00000       0.00000       0.00000       6.33216       13.6008       8.62467       10.6711       7.22621       6.06883       4.51630       1.49279       1.32666      0.352555      0.293053     0.0644146     0.0305077    0.00789816       0.00000       0.00000       0.00000       0.00000
   7  12 2184.5619    0.8124  0.8624 10.1624 -0.0032  0.0433   0.0315   0.1034    0.1459   0.0000   445.3576       2.32118       7.34232       9.88512       4.26179      0.181260      -3.83652      -1.80216     -0.271270     -0.326851      0.138326     -0.112513     0.0125104  -0.000359629       0.00000       0.00000       0.00000       0.00000       9.79425       11.3572       10.4384       9.58585       7.88285       5.09044       3.51710       2.12705       1.17136      0.499079      0.209107     0.0686542     0.0212381    0.00403978       0.00000       0.00000       0.00000       0.00000
   7  14 2458.2046    1.5934  0.7845 11.2097 -0.0117  0.0411   0.0644   0.0901    0.1674   0.0000   444.3234       16.9751      -17.1451       6.13004       4.87942     -0.952134      0.927265      0.771818      -1.96948     -0.262376     -0.139433    -0.0504257    -0.0177245    0.00103573       0.00000       0.00000       0.00000       0.00000       8.82595       10.5448       10.0478       8.54303       6.76468       5.49001       3.08044       1.97904       1.13174      0.411715      0.203969     0.0790999     0.0195763    0.00402553       0.00000       0.00000       0.00000       0.00000
   7  15 2594.2502    2.1543  1.1547 11.1172 -0.0029  0.0476   0.0699   0.1153    0.2523   0.0000   432.7650      -21.6068       17.7695       6.92478       11.9522       1.01428       7.36063     -0.509410       1.06755      0.502636    -0.0331515      0.128453     0.0403417    0.00427667       0.00000       0.00000       0.00000       0.00000       10.1905       12.6423       12.1816       9.55642       9.02601       5.56444       4.27612       2.14753       1.16061      0.566021      0.234497     0.0775148     0.0299349    0.00477040       0.00000       0.00000       0.00000       0.00000
   7  16 2731.1801    2.5442  0.8700 12.0047 -0.0050  0.0399   0.1013   0.1029    0.1795   0.0000   435.1569       10.5146       3.77605      -4.06792      -12.8141      -12.2762      -1.18750       2.59983     -0.339931     -0.529574     -0.114468    -0.0753142    -0.0117603  -0.000931965       0.00000       0.00000       0.00000       0.00000       8.22965       10.5420       10.3591       7.57418       7.38398       4.56178       3.27115       1.89678      0.899231      0.511449      0.182052     0.0711227     0.0242235    0.00387115       0.00000       0.00000       0.00000       0.00000
   7  17 2868.3796    2.9128  0.7997 12.8961 -0.0144  0.0459   0.1211   0.1028    0.1477   0.0000   449.0476      -1.90205     -0.194553      0.857949  -0.000594708       4.48700      -1.64778      -2.93775      0.702661     -0.388326   -0.00186650    -0.0117060   -0.00920417   -0.00873728       0.00000       0.00000       0.00000       0.00000       8.51800       11.8604       11.1444       9.16439       7.83619       4.91051       3.45236       2.04646       1.18759      0.552444      0.235996     0.0824166     0.0269208    0.00506808       0.00000       0.00000       0.00000       0.00000
   7  18 3005.7584    3.5650  0.7648 13.2129 -0.0130  0.0386   0.1531   0.0975    0.1502   0.0000   435.3121       17.8147       8.20654       4.47176      0.387848      -10.4891       4.10750      -2.34487     -0.591250     0.0960922     -0.244435     -0.118502     0.0222036  -0.000100728       0.00000       0.00000       0.00000       0.00000       9.79464       10.7766       9.25082       8.40873       7.11648       5.30655       3.54956       1.87387      0.972511      0.403054      0.179755     0.0528136     0.0159715    0.00324583       0.00000       0.00000       0.00000       0.00000
   7  19 3142.8529    3.9639  0.9530 12.2219 -0.0004  0.0410   0.1472   0.0886    0.3106   0.0000   422.7289       22.9252       42.0732      -4.36715      -3.81725      -5.97518      -4.76388      -4.27691      -1.19440     -0.175645     -0.276557    -0.0485980    -0.0181427    0.00544796       0.00000       0.00000       0.00000       0.00000       9.63376       10.4525       9.87999       8.55653       7.42995       5.45433       3.34868       2.19642       1.03553      0.505367      0.175181     0.0728500     0.0190883    0.00362510       0.00000       0.00000       0.00000       0.00000
   7  20 3280.0110    3.6544  1.3601 12.6276  0.0010  0.0524   0.1191   0.1199    0.2328   0.0000   437.2670       39.3930       6.01378      -2.98088      -1.77949      -5.54797      -6.26237       2.00930     -0.259495     -0.876157     0.0898777    -0.0437590     0.0541110   -0.00725211       0.00000       0.00000       0.00000       0.00000       11.3132       13.2708       12.9146       11.0332       8.91083       6.38065       4.18977       2.49535       1.30269      0.649056      0.258118     0.0942147     0.0264075    0.00493467       0.00000       0.00000       0.00000       0.00000
   7  21 3417.5651    3.1065  2.2062 11.8554 -0.0034  0.0617   0.0816   0.1727    0.2227   0.0000   434.3963       49.4191       42.4936       18.5049      -7.72638       6.56421       1.03535      -2.93664     -0.855627      0.680420     0.0502760      0.146564    -0.0421827    0.00291404       0.00000       0.00000       0.00000       0.00000       13.6853       15.5789       14.9240       13.5440       10.3985       8.05518       5.37374       3.01235       1.56567      0.809267      0.330303      0.114574     0.0305300    0.00609245       0.00000       0.00000       0.00000       0.00000
   7  23 3693.6136    2.1655  4.0901 11.1709 -0.0013  0.1106   0.0421   0.2653    0.1592   0.0000   417.1777       75.6331       20.7841       8.65576      -39.9773      -23.0206       11.2128      -5.51399      -3.03821     -0.131065     -0.436704    -0.0586562      0.129464     0.0120565       0.00000       0.00000       0.00000       0.00000       20.7847       28.4049       24.9379       23.9309       19.5975       13.6828       9.89311       5.66453       3.39957       1.47789      0.665239      0.211837     0.0668384     0.0130815       0.00000       0.00000       0.00000       0.00000
   7  25 3970.4590    1.4920  7.6341 10.5204 -0.0065  0.1650   0.0246   0.4414    0.1039   0.0000   458.2273       66.2789       51.9697      -9.73102       6.59072      -17.3378      -24.7040      -12.7772       14.9535       2.90202     -0.389366      0.291249    0.00687841     0.0129107       0.00000       0.00000       0.00000       0.00000       33.2243       41.9161       40.8431       36.4686       29.8811       21.5046       14.8676       9.31735       4.99587       2.58412       1.00703      0.360277     0.0990659     0.0178564       0.00000       0.00000       0.00000       0.00000
   8  10 1946.0715    0.4875  0.4374  9.9470 -0.0055  0.0359   0.0255   0.0683    0.0864   0.0000   442.5050      -4.51892       10.1432      -1.06015      -3.28489       6.34175       3.12403      0.331435       1.35796     -0.246204     -0.709253      0.217220     0.0116044     0.0495280    0.00221860   0.000534191       0.00000       0.00000       6.61682       8.00226       8.97279       6.80930       5.93173       4.16393       2.46023       1.93907       1.05316      0.609933      0.306820      0.126973     0.0519124     0.0206536    0.00466640   0.000701318       0.00000       0.00000
   8  11 2086.1035    0.6815  0.5574 10.3145  0.0037  0.0348   0.0303   0.0720    0.0863   0.0000   435.3460      -12.3800       16.4340      0.503673       2.81524       3.81434      -1.26338      -1.37783      0.882872     -0.137859      0.188584    -0.0844330     0.0294705   -0.00229113   0.000352468  -0.000477715       0.00000       0.00000       5.67904       7.87298       6.62216       6.56504       5.29747       4.06850       3.08923       1.89006       1.06828      0.594791      0.291626      0.132996     0.0465553     0.0152954    0.00454376   0.000960771       0.00000       0.00000
   8  12 2225.1393    0.9882  0.6658 10.4939 -0.0033  0.0374   0.0395   0.0775    0.1188   0.0000   441.7779      -19.5459      -6.50181       3.25978       3.93914      -2.14355       1.24312       1.20486      -2.04799     -0.912985      0.668483    -0.0230754   -0.00902480    0.00486015    0.00258162  -0.000352133       0.00000       0.00000       7.06166       7.45008       8.77010       7.37143       5.79477       4.49310       3.29181       2.23607       1.15618      0.639676      0.405692      0.151655     0.0595898     0.0195080    0.00459951   0.000724929       0.00000       0.00000
   8  13 2362.8472    1.2944  0.8616 10.8390 -0.0013  0.0365   0.0480   0.0914    0.1428   0.0000   446.1481       4.47430       18.0852      -12.1679      -6.71572       3.67032      -1.11542     -0.638076       2.76849     -0.762726    -0.0274300      0.318913    -0.0749789   -0.00516564   -0.00655973  -0.000742684       0.00000       0.00000       7.23638       7.96710       8.55240       7.38922       5.84094       4.77980       3.28837       2.02692       1.28811      0.661893      0.318952      0.147579     0.0589819     0.0179757    0.00431133   0.000730515       0.00000       0.00000
   8  14 2499.4886    1.6837  1.0206 10.8923 -0.0085  0.0454   0.0567   0.1041    0.2063   0.0000   441.2161       2.34659      -2.10259      -11.6073       3.79804       3.92359      -7.24200     -0.304776      0.325879       1.66882     -0.905860      0.358967      0.150496    -0.0539939   0.000652380    0.00125533       0.00000       0.00000       9.13280       10.7043       10.8310       9.91480       7.16671       5.54951       4.36800       2.59902       1.28947      0.755328      0.443045      0.194220     0.0679109     0.0207477    0.00521942   0.000990915       0.00000       0.00000
   8  15 2636.1678    2.0815  0.9361 11.4293 -0.0070  0.0468   0.0715   0.0864    0.1771   0.0000   435.8154       7.22487       3.64175     -0.195540       1.15045      -5.98024     -0.884896      0.791145     -0.264896    0.00788959     -0.208848     0.0296562    -0.0559109   -0.00409221    0.00293112   0.000214556       0.00000       0.00000       7.68879       10.9395       9.08512       9.93086       7.47397       5.42836       4.40196       2.27101       1.93894      0.768088      0.534880      0.159514     0.0918698     0.0184100    0.00696139    0.00142135       0.00000       0.00000
   8  16 2773.7997    2.8275  0.7522 11.8964 -0.0079  0.0352   0.1035   0.0796    0.2152   0.0000   441.6632       6.50656       10.8454      0.308108       3.66732       5.08801       2.22361       2.21002     -0.402313     -0.635691    -0.0396691    -0.0667515     0.0627291   0.000405190    0.00348546   0.000147200       0.00000       0.00000       6.99459       8.46990       7.25156       7.66904       6.19427       4.31258       2.95718       1.92255       1.34188      0.659853      0.338766      0.117862     0.0517387     0.0138436    0.00414207   0.000859445       0.00000       0.00000
   8  17 2911.6706    3.1798  0.8298 12.8003 -0.0066  0.0504   0.1131   0.0896    0.1562   0.0000   434.4149       27.1099       9.33180       5.82413      -4.75382       6.90190      0.150416      0.446088      -1.18546     -0.616818      0.816789    -0.0427279    0.00869253     0.0159305   -0.00655100   0.000299304       0.00000       0.00000       10.8348       9.61722       9.62666       10.5027       9.91238       6.21578       3.94098       3.24651       2.06153       1.11386      0.532105      0.180249     0.0629893     0.0221319    0.00541043   0.000756303       0.00000       0.00000
   8  18 3049.3004    3.7337  0.9043 13.0371 -0.0130  0.0427   0.1319   0.0911    0.1660   0.0000   444.5596      -4.22289       4.05239       17.6140     -0.987107      0.715765       2.94778       1.04461    -0.0351148      -1.63269      0.147396     -0.141151     0.0412915    -0.0239456   0.000313814    0.00117212       0.00000       0.00000       7.61881       10.4594       9.28596       8.65353       6.90494       5.48020       3.47054       2.58621       1.27897      0.822208      0.373696      0.166552     0.0579702     0.0233294    0.00537040    0.00122259       0.00000       0.00000
   8  19 3186.7686    3.6137  1.0237 13.3741  0.0046  0.0511   0.1272   0.1047    0.1501   0.0000   429.3768       20.2617       14.9479      -3.54680      -3.32953    0.00107947      -5.70362      -1.09736       1.02654     -0.965186      0.107817    -0.0417832    -0.0583058    0.00238994   -0.00180408   0.000405039       0.00000       0.00000       9.94815       11.3126       12.0194       9.98248       7.93829       7.05615       4.42760       2.85849       1.73652      0.952490      0.391435      0.200274     0.0819696     0.0269633    0.00590631    0.00110099       0.00000       0.00000
   8  20 3324.4526    3.3825  1.4433 12.9888 -0.0048  0.0548   0.1005   0.1316    0.1312   0.0000   433.1492       16.0816       24.9211      -9.20206      0.278544      -5.92729     0.0593872      -7.97753      0.118913     -0.248467      0.143112      0.106211      0.105997    -0.0113959   -0.00892588   0.000789521       0.00000       0.00000       10.8659       12.0870       11.3156       10.8422       9.80885       6.97981       4.97407       3.32755       2.01706       1.11469      0.476820      0.211139     0.0764411     0.0249161    0.00705446    0.00117936       0.00000       0.00000
   8  21 3462.5933    2.9494  2.2686 12.0260 -0.0018  0.0650   0.0673   0.1637    0.1367   0.0000   456.1657       2.57346      -7.19299      -2.05307      -5.55370      -5.86022       7.64437      -7.51898     -0.728913      -2.15389     -0.111056     0.0111870     0.0354477     0.0248592     0.0101583    0.00159522       0.00000       0.00000       11.5694       15.1207       14.1550       13.3174       10.1880       8.35656       5.75173       3.77926       2.05232       1.18467      0.565745      0.268452     0.0979698     0.0339694    0.00844391    0.00173004       0.00000       0.00000
   8  22 3601.1195    2.4474  2.9313 11.8128  0.0003  0.0761   0.0529   0.1969    0.1256   0.0000   444.9607       29.4710       24.0814       15.1486       19.0761      -8.51355      -5.58423      -5.85981      0.710936      0.415057       1.41054      0.174338     -0.225939     0.0636442     0.0113646   -0.00104607       0.00000       0.00000       14.5652       17.3371       17.1944       15.5456       13.0232       10.0094       7.02732       4.60579       2.83673       1.50721      0.776132      0.321644      0.130432     0.0409085     0.0104244    0.00180130       0.00000       0.00000
   8  23 3739.6215    1.9856  4.7608 11.0403 -0.0042  0.1013   0.0337   0.2856    0.1222   0.0000   458.5292       22.0757      -28.7546      -8.92712      -18.6294      -10.6556       8.01708       7.41163      -4.20664     -0.359025      0.407664     -0.101925      0.111830    -0.0327631   -0.00198492    0.00277763       0.00000       0.00000       19.6166       23.8771       23.3484       21.1566       17.5400       13.3794       9.47656       6.09872       3.68373       1.90737      0.988951      0.407110      0.167574     0.0531391     0.0138818    0.00241633       0.00000       0.00000
   9  12 2264.5437    1.0541  0.7599 10.5577 -0.0078  0.0330   0.0399   0.0816    0.1327   0.0000   432.7204       4.81484       10.6106      -11.8676       9.70206      0.969913       1.15893      -2.70709      0.523777      0.106401      0.534624    -0.0209930    -0.0131758    -0.0495910    0.00970865   -0.00220237    0.00186919   4.26787e-05       5.73651       6.93535       7.20624       6.30883       5.29251       4.23575       2.87707       2.14828       1.29382      0.715922      0.426489      0.220275     0.0970887     0.0385329     0.0144433    0.00457139    0.00100710   0.000173433
   9  13 2402.3163    1.3747  0.9230 11.0113 -0.0039  0.0401   0.0460   0.0898    0.1367   0.0000   436.2547       11.4267       15.6823       2.67441     -0.533656      -7.90902      -3.81974      -2.18194       1.90580     -0.795936    -0.0931605     -0.342778    -0.0368816     0.0442167     0.0204814   -0.00355864    0.00134883   3.64053e-05       6.24581       8.20100       7.67239       7.50723       6.20870       4.96571       3.53864       2.62292       1.60560      0.882652      0.560925      0.243673      0.134314     0.0430448     0.0179537    0.00534918    0.00133688   0.000257017
   9  14 2539.5888    1.9926  0.7448 11.3989 -0.0079  0.0319   0.0708   0.0682    0.1522   0.0000   443.4295      -6.73109       7.68142      -1.93522      -4.21723      -6.25944       2.35184      -2.77436      0.737839      -1.25801     -0.695104     0.0843900      0.117205     0.0358423   -0.00625595   0.000159145  -0.000322834   0.000197591       5.15251       6.53512       5.94587       5.98756       5.10389       4.03072       2.94206       2.03195       1.35910      0.806623      0.444861      0.213421     0.0962044     0.0375581     0.0139529    0.00410428    0.00107836   0.000199993
   9  15 2677.0292    2.4143  0.9147 11.4260 -0.0041  0.0373   0.0788   0.0805    0.1984   0.0000   437.9685       23.9097       7.26320      0.876332       6.05934      -1.46933      -2.47729      -4.57190      -1.38754     -0.434588      0.381568     -0.130226     0.0625847     0.0478667    0.00595317   -0.00125836  -0.000678483   2.21007e-05       7.28238       8.66398       8.09401       7.44979       6.20778       5.28382       4.07076       2.67375       1.62043      0.863875      0.465581      0.227876      0.105800     0.0415296     0.0152062    0.00417921    0.00109775   0.000196007
   9  16 2815.2132    2.9031  0.7806 12.3247 -0.0060  0.0327   0.1053   0.0812    0.1537   0.0000   433.0485       4.66908       2.07876      -4.20046       1.54570      -7.70166       3.53619      -2.48022     -0.684635     -0.952270     -0.142333      0.145240      0.133905    -0.0645133     0.0172124   0.000151969   -0.00165331   2.50367e-05       5.20529       7.42714       6.81337       6.31713       5.36929       4.05226       2.93891       2.15543       1.17816      0.771923      0.414860      0.197462      0.104841     0.0387552     0.0133615    0.00474210    0.00113376   0.000214608
   9  17 2953.6505    3.6426  0.8921 12.3465 -0.0001  0.0350   0.1237   0.0810    0.2133   0.0000   432.9227       15.2288       5.10398      -11.8173       6.12501    0.00579914      -2.69371      -4.54866       2.13153     -0.392968     -0.131294      0.428220     -0.110934    -0.0639671   -0.00467662   0.000883977   -0.00135881   2.65145e-05       6.26598       6.97691       6.63901       6.39844       5.88108       4.66831       3.32263       2.43867       1.57523      0.852732      0.507050      0.243880      0.103528     0.0375414     0.0152100    0.00444949    0.00106042   0.000180511
   9  18 3091.6395    3.9961  1.0702 12.2018 -0.0042  0.0374   0.1175   0.0860    0.2658   0.0000   435.9964       22.9687       9.72640      -2.34729       5.74294       5.82554       1.90684      -6.61682       4.31011       1.02328    -0.0248734     -0.365237      0.129845     0.0400901   -0.00121341   0.000247520  -0.000670143  -7.51836e-05       6.83529       8.30615       8.34057       7.22892       6.42952       5.09640       3.45761       2.49203       1.62526      0.920423      0.516900      0.238918      0.114063     0.0426302     0.0169713    0.00525753    0.00120406   0.000192898
   9  19 3229.6098    3.5007  1.1607 13.2577 -0.0085  0.0455   0.1125   0.1112    0.1507   0.0000   442.4894       14.7893       10.9305      0.262465       1.88193      -4.96983       2.22476      -5.26613     0.0614574      0.502767   -0.00613083      0.170396    -0.0596760    0.00821289     0.0126454   -0.00150955   -0.00195488   0.000173034       7.47464       9.70809       9.54403       8.73153       7.72016       5.63174       3.93065       2.85895       1.84449       1.09280      0.606962      0.312798      0.128943     0.0542788     0.0198208    0.00631856    0.00159802   0.000269632
   9  20 3367.8771    3.1485  1.7444 12.9504  0.0013  0.0632   0.0815   0.1442    0.1037   0.0000   433.0276       35.8595       14.5934       7.73926      -26.5262      -18.2704       5.94404      -5.07044      -3.40365      -1.76768      0.639626      0.254317    -0.0704868    -0.0664794     0.0532248     0.0129026   -0.00611591  -0.000836842       9.55244       13.1888       11.3210       11.7539       9.55678       7.91494       6.27961       4.13938       2.70144       1.45898      0.855153      0.422882      0.200085     0.0774900     0.0293904    0.00814798    0.00226445   0.000434024
   9  21 3506.3952    2.6567  2.4884 12.3230 -0.0031  0.0700   0.0596   0.1680    0.0900   0.0000   439.2077       25.7179       3.46151     -0.872266       3.81599       5.85872      0.756509      -3.02829       3.06982      0.891605      0.612264      -1.12157    -0.0557947     0.0986844     0.0265279     0.0120022    0.00213711  -0.000129063       11.4806       13.5457       14.0634       12.4175       11.5681       8.67690       6.91373       4.79608       3.02824       1.77831       1.02403      0.503022      0.244758     0.0924997     0.0334804     0.0103105    0.00259587   0.000375997
   9  22 3645.3937    2.3290  3.5229 11.7912 -0.0021  0.0810   0.0456   0.2125    0.0879   0.0000   424.4702       25.0154       12.3836      -16.7412       35.3297     -0.272408      -21.5923     -0.108566       6.77198      -5.56588     -0.150952      0.517640      0.503832    -0.0444747    -0.0607527     0.0125034    0.00339999  -0.000968662       13.0967       17.0819       16.7850       16.0592       13.5646       10.3651       7.90764       5.30018       3.59174       2.11254       1.22343      0.581872      0.286443      0.109177     0.0414201     0.0120721    0.00307354   0.000507450
   9  23 3784.3573    1.8147  4.7890 11.4491 -0.0024  0.1065   0.0322   0.2790    0.0804   0.0000   425.6590       19.8589      -11.3335       3.57967       34.3201      -18.4398     -0.376293      0.846677      -2.01213      -2.31543     -0.665342      -1.38921     -0.153293     -0.111445    -0.0266766    -0.0140368   0.000325809   0.000393070       17.0912       21.9084       22.2758       19.6520       17.7842       14.2237       10.7155       7.49189       4.76647       2.88179       1.59911      0.775305      0.378240      0.149181     0.0554213     0.0171213    0.00410856   0.000637036
   9  24 3923.5616    1.5831  6.6406 11.0318 -0.0012  0.1289   0.0255   0.3657    0.0744   0.0000   424.2302       11.5531       62.8779       20.6109      -15.4044      -28.2414      -1.91215     -0.556363       4.59763      -5.15779     -0.936957     0.0942672      0.432112      0.185367     0.0837546     0.0154078   -0.00408547  -0.000499139       21.2084       27.3737       27.2344       24.7799       22.2713       17.1264       12.9463       9.14359       5.69626       3.54164       1.90924      0.976578      0.447089      0.183610     0.0642422     0.0205631    0.00498421   0.000779063
   9  25 4063.0716    1.2701  7.6737 10.8417 -0.0049  0.1603   0.0213   0.4275    0.0673   0.0000   448.1455       55.7423       16.1877      -5.01704      -30.2889      -20.7743     -0.364669      -19.4868       2.04124       5.42032      -6.80761      -1.49351       2.08827     0.0204257     -0.235579    -0.0178423    0.00900653   0.000529923       25.5853       32.8333       33.8710       30.5928       27.6779       21.1817       15.8052       11.0820       7.29540       4.57680       2.51518       1.22979      0.593216      0.237120     0.0855218     0.0264974    0.00634506   0.000955849
   9  26 4203.0234    1.0783 10.0647 10.4432 -0.0111  0.1981   0.0181   0.5375    0.0679   0.0000   415.0967      -63.4738      -13.6214       32.4584       12.2435      -38.8273      -15.7665       5.54876       2.01977       4.22642       2.07498      -2.81021     0.0886629       1.08003     -0.128902    -0.0529008    0.00450825   -0.00229012       31.0162       39.4893       39.4630       38.1576       32.1917       26.8312       19.9330       14.3769       9.67090       5.83468       3.39439       1.75023      0.802810      0.323197      0.115997     0.0324315    0.00730430    0.00125231
   9  27 4343.0108    0.9048 11.3170 10.3941 -0.0100  0.2379   0.0167   0.6328    0.0596   0.0000   448.0345       11.3819       50.9254      -58.7110       9.67918       13.4742       35.9769      0.147122      -27.9928      -5.55500       5.27429      0.745714      -2.01495   -0.00133534     0.0776689    0.00369657    -0.0171000  -6.21329e-06       38.3335       46.9687       48.9770       44.8063       40.2177       31.4714       24.6924       17.6070       11.4172       7.03040       4.00684       2.02246      0.963263      0.381870      0.134571     0.0395960    0.00922523    0.00138270
  10   8 1737.8797    0.2965  0.2381  9.8146 -0.0148  0.0381   0.0305   0.0553    0.0509   0.0000   439.7949      -9.28801       20.3339       1.08928       3.37247      -1.67442     -0.371617     -0.462429      -1.01335     -0.464163    -0.0589488    -0.0677390     0.0792760    -0.0514086     0.0454335    0.00512581    0.00176634   0.000422318       5.84950       7.24738       7.96307       8.07359       5.12291       4.83685       3.67491       2.10324       1.35972       1.21324      0.638712      0.296738      0.131931     0.0757929     0.0447093     0.0156154    0.00423545    0.00106881
  10  10 2021.4558    0.6093  0.5723 10.0114 -0.0125  0.0334   0.0250   0.0723    0.0978   0.0000   438.5375      -2.47187       12.3894       5.55930       7.60037      -4.04203      -5.27711       1.17593      -1.63111     -0.588396     -0.191352   -0.00582325    -0.0711988     0.0160141    -0.0261162   -0.00917451    0.00431371   -0.00196193       5.09620       6.71194       6.52546       6.05001       5.14390       4.25810       3.38704       2.21441       1.52559      0.919797      0.589023      0.287178      0.133358     0.0770863     0.0291896     0.0118687    0.00394231    0.00120713
  10  11 2162.8983    0.8731  0.7566  9.8103 -0.0051  0.0361   0.0328   0.0766    0.2525   0.0000   441.2065      0.848403       8.47415       12.0790      -7.28399      -5.10299       2.51663      -3.07824       1.41993      -1.64166      0.155481      0.267188     -0.114971      0.162579    -0.0124692     0.0188728    0.00189207   -0.00119315       6.35635       7.88648       8.69905       7.46026       6.62761       4.67650       3.76605       2.42447       1.61988      0.999964      0.532865      0.331418      0.164972     0.0784301     0.0329282     0.0151988    0.00431156    0.00130589
  10  12 2302.8187    1.1804  0.8249 10.0373 -0.0007  0.0362   0.0385   0.0751    0.2978   0.0000   443.2435       8.07323       8.70441      -10.3076       5.55143       10.4247      -4.90250     -0.213495       2.78643      0.719720     -0.730158    -0.0703667      0.264427     -0.115934    -0.0373603   -0.00228379    0.00173071   0.000222551       5.34646       6.43956       6.19124       6.24699       5.81299       3.86832       3.72251       2.40789       1.83433       1.01554      0.606880      0.383453      0.183269     0.0929094     0.0339284     0.0130040    0.00387850    0.00107577
  10  13 2440.7856    1.5017  0.9231 11.3067 -0.0076  0.0365   0.0495   0.0862    0.1414   0.0000   440.6461       8.75328       17.0915       4.74325     -0.384225      -3.63264      -5.10893      -1.59540     -0.307368      0.128317      -1.22500      0.432160     0.0293725     0.0450782    -0.0304495    0.00846572   -0.00447568   0.000869517       5.44581       6.74496       6.51178       5.89593       6.03951       4.43378       3.82165       2.58619       1.76785       1.21497      0.660043      0.374112      0.182827     0.0801267     0.0369800     0.0132503    0.00428654    0.00139113
  10  14 2578.6211    1.9212  0.9470 11.5710 -0.0088  0.0366   0.0617   0.0856    0.1601   0.0000   438.2741       3.45688       18.3292      -8.44995      -4.11940      -4.94073       2.41825      -3.34484      -3.26851      0.458621      0.429829     -0.483299     -0.149718   -0.00258012     0.0208751   -0.00518806   -0.00273569   -0.00154402       6.06375       7.88232       7.81948       7.28927       6.41844       4.84897       3.62094       2.35391       1.78918       1.09565      0.662299      0.387546      0.175392     0.0900003     0.0335327     0.0141869    0.00452543    0.00130471
  10  15 2717.1091    2.4840  0.8931 11.7944  0.0008  0.0330   0.0779   0.0779    0.1598   0.0000   451.4318       17.8581       24.0071       3.48171       5.09705     -0.396050      0.758595      -5.79238      0.648170     -0.224992    -0.0465363     0.0445869      0.118307     -0.204401    -0.0307712     0.0173035   -0.00281090  -0.000237278       5.24998       6.27616       6.36411       5.86027       5.20902       4.29403       3.13598       2.32589       1.53918      0.986921      0.571037      0.327425      0.156512     0.0761183     0.0299581     0.0122293    0.00404536    0.00115164
  10  17 2994.5873    3.6930  0.8735 12.6184 -0.0085  0.0328   0.1186   0.0763    0.1522   0.0000   429.6451      -8.68014       13.7722       4.50593      -9.11589      -4.89876      0.707567      -3.25744      -1.52376     -0.962784      0.770383      0.122626     0.0917981     0.0668526     0.0322970     0.0163994    -0.0100430    0.00205165       5.13270       6.82188       6.10319       6.32342       5.17641       4.53675       3.29348       2.39230       1.64910       1.01046      0.633759      0.324271      0.160667     0.0786995     0.0312329     0.0119687    0.00415216    0.00109911
  10  18 3132.9935    3.9419  0.9350 12.6086 -0.0070  0.0361   0.1221   0.0803    0.1956   0.0000   437.9357       14.9349       4.30398       1.05206      -4.54841      -4.12275       2.68747      0.989220     -0.678253      0.914099      0.228967      0.103854    -0.0840382    0.00690096    -0.0410425    0.00882428    0.00791418  -0.000751497       5.06397       6.84605       6.06544       5.98612       5.54518       4.40241       3.39066       2.34792       1.66679       1.06252      0.640675      0.345737      0.174983     0.0790825     0.0346607     0.0123248    0.00462716    0.00124461
  10  19 3271.4351    3.7245  1.3058 12.1918  0.0035  0.0391   0.0962   0.1035    0.1981   0.0000   441.4971       31.7642       10.7486       6.93202      -9.45519      -14.3121      -3.90543      0.641653      0.294217     -0.843251     -0.898566     -0.118032      0.221017    -0.0191790    -0.0107706     0.0186478   -0.00337369  -0.000571675       6.11806       7.35718       7.03126       7.13454       6.26316       5.01284       3.93267       2.78487       1.99790       1.18222      0.716537      0.395301      0.207622     0.0896556     0.0378698     0.0145420    0.00465088    0.00132564
  10  20 3410.1566    2.8702  1.9737 12.5149 -0.0069  0.0547   0.0689   0.1367    0.1055   0.0000   440.0697       25.2511       15.9327      -12.6442       18.2325      -9.73038      -9.27289      -1.37142       1.37925      -1.49828     -0.752364      0.314252     -0.304151     -0.225761     0.0320820     0.0149471    0.00153258   -0.00177452       8.69081       10.4268       10.3482       9.44247       9.28624       7.18980       5.63898       4.03570       2.76330       1.82973       1.07824      0.566564      0.287799      0.132803     0.0567809     0.0205571    0.00702949    0.00211179
  10  21 3549.1427    2.5161  2.7792 12.1797  0.0024  0.0685   0.0507   0.1714    0.0786   0.0000   438.8547       17.0936       26.5667      -4.39658     -0.963020       4.75785      -5.81555      -6.85454      -2.37143     -0.446281      -1.15076     -0.652936      0.499959   -0.00923930     -0.137323   -0.00878700    0.00559643   -0.00223345       10.2968       12.5971       13.4450       11.8801       10.9741       8.95811       6.55963       5.12974       3.42272       2.08934       1.30458      0.710113      0.380713      0.172917     0.0739242     0.0272402    0.00995513    0.00287794
  10  22 3688.5145    2.0188  3.8429 11.7550 -0.0042  0.0837   0.0369   0.2259    0.0703   0.0000   420.5921       30.6788       27.3257      -23.0021      -8.99522      -14.6395       9.45464       3.95275     -0.706744      -6.38525       1.45437      0.318016      -1.10071   -0.00185957     0.0392406     0.0146820    0.00134059   0.000418724       12.5188       16.2300       15.5036       15.2099       13.3918       11.1266       8.57180       6.30070       4.24456       2.79298       1.65783      0.909072      0.481418      0.216801     0.0948804     0.0350208     0.0115176    0.00336509
  10  23 3828.0808    1.7054  4.9074 11.4657 -0.0032  0.1035   0.0313   0.2724    0.0678   0.0000   462.8434       20.3065      -23.5928       4.35958       26.5533      -11.0106      -28.6101       6.11140       2.73497      -9.24113       1.57841      0.747328     -0.235994     -0.651556     0.0171231      0.118306   -0.00335521    0.00751819       15.5746       19.5208       19.8961       18.8841       16.8950       13.5401       10.7045       7.77491       5.26661       3.45455       1.98124       1.17168      0.567981      0.283933      0.112963     0.0464500     0.0141342    0.00427956
  10  24 3967.8689    1.4397  6.3484 10.9431 -0.0051  0.1214   0.0229   0.3375    0.0702   0.0000   425.0272       18.3938       49.3306       41.8686      -29.4927      -7.70558       10.3976       2.16367       1.78919       1.49397      0.175089       3.04616      0.703639    -0.0270222    -0.0800371    0.00143532     0.0185292   0.000139236       17.9724       22.1795       23.5841       21.2312       19.4228       16.0807       12.2497       9.17997       6.14651       3.99730       2.36969       1.32725      0.684930      0.321254      0.138213     0.0531263     0.0180130    0.00535487
  10  26 4247.8934    1.0174 11.3275 10.4071 -0.0006  0.2030   0.0167   0.6053    0.0602   0.0000   401.8069       89.2029       97.4171      -17.7357      -39.9967      -2.31063      -1.88473      -32.0658       1.31272      -1.71727       5.77796     -0.943757      -2.59410     -0.208273      0.406120      0.115052    -0.0355189     0.0114119       29.6448       36.7827       38.4058       36.6035       32.0862       26.6014       21.6720       15.8570       10.9958       6.98669       4.21472       2.42699       1.27169      0.606065      0.256825     0.0989643     0.0314136    0.00873689
  11  10 2057.9656    0.6689  0.5014 10.0680 -0.0073  0.0269   0.0277   0.0538    0.0826   0.0000   437.4554      -4.24226       10.3666     -0.963944     -0.530947      -3.32605      -1.14451      0.325968      -3.65007     -0.887194    -0.0727127      0.269382      0.112812     0.0339789     0.0510599    -0.0141134     0.0132968   -0.00328602       3.85598       4.62033       4.77254       4.82988       4.06997       3.42924       2.56783       1.94837       1.55401      0.899781      0.542958      0.375155      0.185105      0.100898     0.0530591     0.0195041    0.00780989    0.00304637
  11  11 2199.7955    0.9069  0.7307 10.2556 -0.0085  0.0298   0.0307   0.0720    0.1499   0.0000   432.1684      -1.60256       7.52127       1.15781     -0.939633       1.01456      -3.72761     -0.992063      -3.00777      0.420934     0.0305651      0.526554    0.00933826     0.0644212     0.0122231    -0.0247042    0.00156514    0.00131103       4.26668       4.90069       5.19028       5.14378       4.27564       3.54132       3.26537       2.29196       1.61367       1.05270      0.668967      0.386807      0.201239      0.107512     0.0562848     0.0246266     0.0104180    0.00345464
  11  12 2340.0240    1.3330  0.8748 10.1572 -0.0147  0.0336   0.0473   0.0808    0.4665   0.0000   432.4549       4.02264       1.51299      0.342114       5.27196      -4.06631      -6.80965      0.929904     -0.423082      -3.10960     -0.489914      0.404251     -0.170353      0.173317     0.0415028   -0.00755807    0.00264015   -0.00400555       4.91704       5.30198       5.58807       6.05321       4.99032       3.88411       3.49974       2.60535       1.70431       1.19069      0.779298      0.454186      0.231961      0.127957     0.0657117     0.0288100     0.0112934    0.00365865
  11  13 2478.5079    1.5519  0.8816 10.9888 -0.0106  0.0326   0.0486   0.0748    0.2761   0.0000   435.4911       8.68378       7.13484       10.8146      -2.62086      -8.45459      -5.10168      -2.38616      0.262208      0.141780     -0.663358      0.522049    -0.0720737     -0.162794     0.0669092     0.0294418    0.00341252    0.00230913       5.03113       6.07092       6.95793       6.47337       5.32425       4.48381       3.51545       2.25385       1.69860       1.15935      0.705658      0.421423      0.248899      0.124877     0.0561515     0.0271457     0.0120331    0.00431263
  11  14 2616.9836    2.1934  0.8774 11.7721 -0.0122  0.0333   0.0690   0.0752    0.1866   0.0000   433.5446      -3.26444       12.9356       5.09358       6.08729      -4.72408       1.07641      -4.92399     -0.785638      -1.11269     -0.376057     -0.347144     0.0312374    -0.0980638     0.0707275     0.0254404   -0.00992344    0.00174542       4.77189       5.81976       5.68089       5.55488       5.33924       3.89532       3.44947       2.32293       1.71186       1.20486      0.697614      0.476934      0.218838      0.131947     0.0537142     0.0259568    0.00984617    0.00355686
  11  15 2756.2147    2.7483  0.8246 12.1155 -0.0037  0.0341   0.0848   0.0675    0.1605   0.0000   440.6882       6.46870       13.9006      -1.29630      -9.61492      -3.03248       1.43116      0.197827      -1.48962    -0.0552841     -0.342649    -0.0252337      0.288792     -0.176517    -0.0281017     0.0145729    -0.0151046    0.00166912       4.84911       5.61999       6.37526       5.85536       5.03326       4.00513       3.69270       2.69640       1.49775       1.32172      0.750700      0.407757      0.268786      0.122318     0.0591655     0.0310988     0.0123124    0.00381857
  11  16 2895.4881    3.2550  0.9234 12.3878  0.0032  0.0304   0.1012   0.0861    0.1479   0.0000   440.2148       11.0247       10.6667      0.189334       3.13011      -3.32788      -1.69791      -6.44854      0.784878       1.26704     0.0563358     -0.710781     0.0471887     0.0486745    -0.0967196     0.0241468    0.00996141   0.000384780       4.18916       5.64579       5.53155       5.38513       4.60332       3.82289       3.17424       2.51578       1.53631       1.08678      0.653706      0.390467      0.200591      0.108578     0.0518716     0.0248664    0.00913988    0.00328518
  11  17 3034.6035    3.6683  1.0603 12.5694  0.0000  0.0343   0.1041   0.0869    0.1691   0.0000   438.9593       3.17802       9.12735     -0.693309       8.36477      -5.04405      -2.44720     -0.991239      -1.71823      0.448785     0.0772123     0.0243470      0.194861     0.0539910     0.0657195   -0.00175042   -0.00676698    0.00912983       5.01009       6.38350       5.77638       5.69127       5.15402       4.62798       3.68290       2.81432       1.92437       1.38623      0.762678      0.508453      0.232721      0.139275     0.0549833     0.0277810    0.00966387    0.00412259
  11  18 3173.5926    3.8458  1.1701 12.2015 -0.0102  0.0371   0.1000   0.0888    0.2154   0.0000   432.0877       13.5219       5.89710      -11.4047       3.50875      -1.84963      -2.29140      -5.05956      -2.41345      -2.56036      0.390213     -0.225597      0.118821      0.122282    -0.0748681    -0.0186206     0.0131843   -0.00448132       5.35230       7.29317       7.24365       6.91325       6.22779       4.79793       3.73510       2.64667       1.82681       1.29292      0.774209      0.485330      0.248917      0.125331     0.0634478     0.0251198     0.0104534    0.00373015
  11  19 3312.4574    3.5259  1.4701 12.5052 -0.0035  0.0410   0.0854   0.1047    0.1359   0.0000   436.2023       10.7635       13.4684      -1.53914      -1.07999      -1.43077       2.33891      -1.20467       2.55209      -1.76175       1.61835      -1.01811     -0.312952    0.00266984    -0.0888415    -0.0349369    0.00340136     0.0116171       6.27052       7.67424       7.83895       7.58310       6.30154       5.47454       4.48912       3.12479       2.25773       1.47469      0.965223      0.526037      0.298057      0.144956     0.0739979     0.0315190     0.0141275    0.00466708
  11  20 3451.7676    2.9734  2.2300 11.9254 -0.0059  0.0532   0.0593   0.1270    0.1086   0.0000   435.4513       21.2592       19.6844      0.566687     -0.377825      -10.2860       1.41349      -6.69267      -4.50101      -2.44149       1.89993       1.12587      0.261281    -0.0859277      0.100081    -0.0618563    -0.0140848   -0.00427903       7.41744       9.90442       9.83306       9.48169       8.49059       6.58289       5.68979       3.98354       2.73054       1.90449       1.19458      0.702854      0.365126      0.189944     0.0932670     0.0415988     0.0167239    0.00566861
  11  21 3591.2648    2.4514  3.0774 11.8472 -0.0061  0.0655   0.0454   0.1657    0.0831   0.0000   434.1987       16.6195      0.739201       4.39186       10.8550       6.39174      -5.90030      -2.02333      -4.14518      0.851087      0.129776      0.500793      -1.16023     -0.399059    -0.0267307      0.103977   -0.00430485    0.00829942       9.22184       12.0123       11.6899       11.5338       10.3161       8.60507       7.00327       4.92895       3.69436       2.41189       1.57305      0.925317      0.504014      0.261644      0.119377     0.0549401     0.0207516    0.00779856
  11  22 3730.8928    1.9901  4.5070 11.4375 -0.0027  0.0863   0.0328   0.2258    0.0727   0.0000   423.4322      -8.96574       8.63534       13.6437       19.9027      -29.0762       1.12737       2.44582       1.11774      -4.12147   -0.00797560       1.57790     -0.640036     -0.254864    -0.0519057    -0.0330652     0.0706079     0.0258451       11.5513       14.9947       14.8242       13.9905       13.0542       11.0447       9.00559       6.85111       4.69668       3.33357       2.01508       1.23702      0.665591      0.340340      0.166341     0.0726146     0.0282771     0.0102767
  11  23 3871.0757    1.6670  5.5007 11.2724 -0.0036  0.1016   0.0273   0.2751    0.0676   0.0000   443.9130       18.3576       18.9141      -25.2973       18.2441       27.8936      -2.50747       7.19337     -0.309636     -0.841130      -1.87556     -0.206343     0.0314263      0.723883   -0.00564053     -0.229064   -0.00948727   -0.00150967       13.3551       17.5255       18.1638       17.0542       15.6474       13.1585       10.4233       7.81096       5.57235       3.76448       2.41425       1.46708      0.788768      0.422803      0.201585     0.0912678     0.0343562     0.0130737
  11  24 4011.0566    1.3938  7.6917 10.7668 -0.0089  0.1257   0.0203   0.3592    0.0680   0.0000   459.6133       47.1674      -12.3747       31.2955       6.48670      -6.25407      -21.1711      -25.9778      -15.0487     -0.856906      0.903515      -3.93243      -1.10509       1.16171      0.242945     -0.158964    -0.0325567    0.00433271       17.3127       22.1524       22.4387       21.9351       19.4472       16.6177       13.3318       9.82033       7.18911       4.76599       3.14639       1.82196       1.03579      0.527373      0.260004      0.113419     0.0444639     0.0161550
  11  29 4715.5150    0.5014 17.2780 10.1599 -0.0097  0.4569   0.0105   1.1523    0.0387   0.0000   437.5571      -47.4563      -73.4249       68.4106       57.3139      -20.4148      -60.2238      -32.1560      -41.1456      -6.65080      -18.2981      -3.33301       2.46794      -2.80806      -2.47024      0.640757      0.363830    -0.0679134       60.7392       77.9714       82.0066       78.8976       71.0506       60.7716       49.4303       37.7857       28.2334       19.1314       12.4331       7.94772       4.61145       2.43962       1.26781      0.522478      0.201625     0.0710958
  12   9 1949.9736    0.5916  0.3779  9.9855 -0.0049  0.0249   0.0264   0.0490    0.0663   0.0000   436.8397      -6.80401       14.0049     -0.442718      -1.76542      -2.18121      -1.41537      0.868785      -1.00785     -0.430873     -0.395291      0.366075      0.121187      0.152201   -0.00276901     0.0151946    0.00642102    0.00309814       2.61761       4.02555       3.64290       3.92843       3.46643       2.69101       2.29592       1.49171       1.34424      0.744352      0.565812      0.317182      0.200639      0.120828     0.0564306     0.0324587     0.0115078    0.00574515
  12  10 2093.7075    0.7490  0.5568 10.0455 -0.0006  0.0251   0.0273   0.0578    0.0840   0.0000   434.9536     -0.710172       4.70488     -0.189830      -3.41580       7.25088      -3.35377     0.0286977     -0.192383      0.128606      0.720659      0.357616     -0.274121     -0.352658     0.0296230     0.0522363    0.00376670     0.0123721       3.58803       3.96915       4.22146       4.04759       3.93525       3.24019       2.41280       2.08613       1.54416       1.02576      0.631507      0.383116      0.240513      0.151495     0.0754448     0.0343599     0.0147827    0.00593393
  12  11 2235.9065    0.9735  0.7033 10.4742 -0.0073  0.0277   0.0316   0.0653    0.1069   0.0000   435.7474       4.97820       13.8431      -3.04916      -1.73689       2.65505       5.24863      -1.08219     -0.466404       2.49911     -0.917583     -0.210099      0.121325    0.00362239    -0.0147248     0.0655428     0.0111360    0.00192388       3.65978       4.59567       4.64357       4.39014       4.07248       3.51371       3.03470       2.11395       1.60683       1.13085      0.733922      0.445142      0.262670      0.145421     0.0707045     0.0365602     0.0151333    0.00726269
  12  12 2376.3068    1.3439  0.9278 10.7401 -0.0066  0.0382   0.0403   0.0757    0.2152   0.0000   435.5034       4.89000       14.6244    -0.0310535      0.420946      -8.70944      0.477725      -3.78401     -0.176119     -0.373670     -0.156462     -0.978878      0.133369      0.164878    -0.0217143     0.0378028     0.0127739   -0.00216105       6.02682       7.10618       6.54168       5.50828       5.04314       5.05049       4.69734       3.87549       2.82808       1.81941       1.09357      0.639550      0.333760      0.182841     0.0910883     0.0457778     0.0197873    0.00806266
  12  13 2515.4493    1.8736  0.9398 10.8539 -0.0014  0.0338   0.0586   0.0778    0.4440   0.0000   440.5263       8.82005       9.07135       4.41072       3.26193      -6.47200       3.54991       1.10345      -2.58842     -0.972277     -0.316018      -1.16082      0.498715    -0.0496748     -0.179981     0.0183949  -0.000292243   -0.00662785       4.21684       5.69201       5.43296       5.72728       4.59997       4.22117       3.45977       2.68730       2.01751       1.32430      0.838952      0.523064      0.306043      0.166959     0.0915649     0.0449916     0.0198686    0.00806903
  12  14 2654.6428    2.3174  0.9853 11.1243 -0.0027  0.0328   0.0666   0.0739    0.4546   0.0000   441.2857       8.87940       12.6718       1.41109      -6.19764      -3.72462       1.34524      0.598128      0.530824     -0.865892      -1.35712     -0.183881     -0.344395      0.139790    -0.0211175    -0.0329725    -0.0115143   -0.00207870       4.20460       5.32457       5.40576       5.08650       4.78872       4.28290       3.29567       2.46896       1.88136       1.26134      0.913950      0.551068      0.331032      0.168118     0.0913122     0.0427693     0.0183744    0.00758720
  12  15 2794.5103    2.8822  0.7909 12.5359 -0.0071  0.0291   0.0899   0.0656    0.1498   0.0000   428.0226       4.17358       14.1313       1.39805      -3.88316     -0.710448      -2.23124      -1.37733      0.753696      -2.65626     -0.766607      0.155308     -0.498020      0.126954    -0.0604748     0.0577668    -0.0173891   -0.00575565       3.77270       4.67583       4.46105       4.50243       4.12837       3.54314       2.95918       2.20912       1.74400       1.17908      0.733948      0.455437      0.279665      0.155482     0.0809372     0.0400217     0.0159694    0.00688983
  12  16 2934.4423    3.5697  0.8316 12.7502  0.0016  0.0300   0.1052   0.0662    0.1322   0.0000   438.0067       2.14608       14.8195       8.16065      -1.50485      -2.17080       2.90908     -0.433141     -0.916991     -0.904171     -0.236318      0.214929      0.392864     -0.180677     -0.111035    0.00733733     0.0190172     0.0101185       3.84249       4.59805       4.75357       4.83858       4.14908       3.61499       2.99120       2.19396       1.73563       1.19853      0.705387      0.444107      0.283318      0.163241     0.0834066     0.0403862     0.0170106    0.00761357
  12  17 3073.9357    3.7751  0.8920 12.8438 -0.0014  0.0295   0.1116   0.0782    0.1426   0.0000   432.3023       2.70971       7.37495       2.89015      0.213221      -6.60029      -1.06875      -5.10739      -1.25794      -2.13222     -0.705181     -0.679981     -0.119508     0.0442810     0.0381694    -0.0102029    -0.0260216    0.00613002       3.82444       4.76564       4.64212       4.76230       4.33456       3.63488       2.92601       2.25695       1.61809       1.12087      0.788569      0.494469      0.294406      0.147829     0.0820359     0.0396881     0.0177880    0.00696325
  12  18 3213.3418    4.0630  1.0638 12.5264  0.0044  0.0316   0.1100   0.0828    0.1943   0.0000   433.5202       8.67155       8.43801      -8.27268       2.46737      -3.43095      -4.02724      -5.51299      -3.26936       2.00071      0.934279      -1.00413      0.118007    -0.0721523      0.110615     0.0188108   -0.00101614    0.00376096       4.43592       5.54273       5.14365       5.17228       4.90051       4.22951       3.53145       2.50115       1.91513       1.31289      0.922756      0.566735      0.324499      0.173119     0.0838503     0.0409165     0.0171411    0.00766000
  12  19 3352.8904    3.3045  1.6820 12.4507 -0.0029  0.0450   0.0729   0.1060    0.1178   0.0000   444.6552       15.7394      -10.4438      -1.38606      -7.12292      -12.1912      -9.58256      -5.65320      -1.56091     -0.744106     -0.158544      -1.80266     -0.173800     0.0562598    -0.0665221    -0.0109608    -0.0540882   -0.00361359       5.80195       6.99734       7.06280       7.39105       6.60911       5.46115       4.66013       3.55687       2.71839       1.79275       1.19228      0.775414      0.448224      0.246143      0.133966     0.0659861     0.0298930     0.0115890
  12  20 3492.5937    2.8532  2.5236 11.7269  0.0008  0.0527   0.0512   0.1270    0.0991   0.0000   421.0182       15.3385       7.90455      -10.8084      -7.70511      -6.31315      -7.03853      -9.75049      0.661585      -1.31492      0.447500     -0.501737     -0.472449     -0.323119      0.207167     0.0549524    -0.0261560    -0.0156084       6.64349       8.40912       9.01645       8.41848       7.80333       6.61156       5.46346       4.22524       3.06366       2.13068       1.43560      0.879775      0.528973      0.295062      0.153818     0.0747318     0.0338841     0.0142295
  12  21 3632.6040    2.2290  3.8098 11.4747  0.0016  0.0685   0.0356   0.1840    0.0740   0.0000   460.0164       18.6873      -4.90521      -15.2770       5.72727       3.30749      -9.53761      -3.67222      -1.97916       5.31001      -2.97627      -1.32365     -0.334104      0.377191     -0.349170     -0.186080     0.0159506     0.0115130       8.59337       11.0989       11.2433       11.0334       9.99390       8.69300       7.07862       5.79219       4.16700       2.93837       1.87714       1.15867      0.696627      0.388509      0.206760     0.0963553     0.0443401     0.0175976
  12  22 3772.7430    1.9260  4.8285 11.2907  0.0006  0.0821   0.0291   0.2165    0.0704   0.0000   423.3850       19.0790       21.3467       5.85940      -9.18476      -11.7477      0.958935     -0.765893       2.34059      -1.66463      0.722987     -0.718100      -1.39329      0.132640     -0.164622     -0.130502     0.0199730     0.0389461       10.5369       13.0996       13.9519       13.1610       12.5414       10.4663       8.65842       6.73179       4.85082       3.51462       2.32029       1.44452      0.881681      0.494839      0.256006      0.124885     0.0545766     0.0236127
  12  23 3913.2814    1.5159  6.7499 11.0881 -0.0068  0.1135   0.0234   0.3137    0.0646   0.0000   428.9698     0.0194954      -2.79738       15.2393       18.1355      -27.8895      -13.2010      -10.1404       6.70774      -13.8971      -6.67821       2.82510       2.98679      0.181524     -0.275596      0.194457    -0.0745339    -0.0119661       13.5186       17.8857       18.5849       18.0561       16.6444       14.2437       11.9056       9.27483       6.80378       4.87826       3.24721       1.98965       1.21710      0.685186      0.349885      0.178712     0.0746242     0.0329012
  12  24 4053.7662    1.3283  8.2353 10.6023 -0.0098  0.1280   0.0188   0.3538    0.0727   0.0000   453.1916       30.6671       16.8074       3.45540       6.10629      -20.9121      -14.2522       4.37026      -15.8101      -14.6545       9.16902       3.57059      -1.85742     -0.210672       1.21855     -0.331117     -0.134240     0.0100559       16.1549       20.6937       21.1123       21.0343       19.2718       16.5982       13.4059       10.5331       7.80389       5.52844       3.71013       2.37669       1.41075      0.825536      0.413876      0.210531     0.0867961     0.0379193
  12  27 4476.0553    0.7440 14.9849 10.2850 -0.0075  0.2820   0.0134   0.7745    0.0501   0.0000   471.7972       56.3594       3.35338      -69.5395       43.3692      -28.6680       15.7373       43.2792      -23.6294      -25.6553      -18.1319      -5.32156       4.30084       1.35137     -0.963061     -0.700918     -0.206741     0.0752211       34.6806       43.1927       47.5214       44.9932       42.2115       35.6667       30.2474       23.1696       17.3153       12.6459       8.38238       5.35022       3.35588       1.91903       1.01339      0.512100      0.212064     0.0933480
  12  28 4617.5733    0.5674 15.7178 10.2646 -0.0088  0.3684   0.0118   0.9759    0.0409   0.0000   393.8820       20.9311       3.10097      -4.29740       90.9704       40.1654      -32.5195      -42.2482      -1.42303      -10.5086      -2.71718      -11.9856       9.18932       7.07841     -0.614757      -1.29021     -0.473355      0.299815       43.9326       57.0527       61.1127       58.7511       54.5404       47.0574       39.4401       30.4472       23.2851       16.4037       11.2930       7.24429       4.49906       2.62071       1.36770      0.731466      0.278862      0.128121
  13   9 1983.8373    0.5516  0.5152 10.0461 -0.0066  0.0269   0.0201   0.0544    0.0689   0.0000   434.0539     -0.889500       11.4106      -2.70474      -4.17105      -1.72609     0.0257772      -1.10297      0.877730      0.375129      0.215054     -0.234300     0.0758214     -0.206785     -0.102000     0.0234004     0.0428728   -0.00319604       3.17314       3.86895       4.00393       3.66879       3.71954       3.19586       2.77573       2.06892       1.71510       1.19793      0.778258      0.544134      0.322032      0.188858      0.109818     0.0559033     0.0276715     0.0127617
  13  10 2128.4745    0.7856  0.6806 10.1283 -0.0053  0.0384   0.0269   0.0663    0.0870   0.0000   433.1410     -0.640889       9.74717       1.14887       2.08845       3.23192       3.45518     -0.331562    -0.0186370    -0.0288545      -1.64262     -0.631351      0.253599     0.0505740     0.0505728    -0.0394160    -0.0218624     0.0116468       6.34307       7.82806       6.60643       4.49238       3.74681       4.88684       5.07593       4.80504       3.64383       2.48514       1.51255      0.816660      0.407937      0.216119      0.101060     0.0536822     0.0242414     0.0102439
  13  11 2271.1831    1.0486  0.7681 10.4675 -0.0043  0.0303   0.0313   0.0649    0.1046   0.0000   439.0116       10.3389       6.60503      -3.43631      0.465429       5.68005      -2.23702     -0.149234       1.12924     -0.385079       1.07598    -0.0788791      0.519213     0.0674178    -0.0815992    -0.0369907     0.0142486    0.00628246       3.77622       5.17534       5.48253       5.10408       4.92946       3.81992       3.14202       2.54258       1.68866       1.24909      0.867717      0.509363      0.366491      0.179952      0.109794     0.0576978     0.0264771     0.0135549
  13  12 2411.8740    1.4322  0.8832 11.1848 -0.0122  0.0317   0.0440   0.0732    0.1293   0.0000   442.5584      -1.96576       13.7644      -2.78168      -2.39513      0.195556      0.921045      -4.63026     -0.261095      0.532457      -1.40606     -0.342411     -0.299859     -0.155597     0.0214245    -0.0249854   -0.00597447    -0.0413679       3.79864       4.93520       4.85485       4.88353       4.69380       3.93084       3.18134       2.61537       1.75033       1.45230      0.914073      0.620925      0.391052      0.223225      0.128850     0.0621248     0.0300036     0.0143060
  13  13 2551.7480    1.8884  0.8859 11.6076 -0.0016  0.0291   0.0542   0.0700    0.1783   0.0000   437.8686       6.71899       13.7820       8.49178     -0.420247       1.71643      -2.70860       1.17144      -1.21338      0.235765       1.50771     -0.430526     -0.264791     -0.100596      0.107810     0.0182095     0.0113564   -0.00345342       3.56390       4.59626       4.51681       4.57365       3.91843       3.60852       3.08720       2.51975       1.85929       1.30095      0.939512      0.553369      0.354379      0.202021      0.117308     0.0588125     0.0279059     0.0147985
  13  14 2691.6974    2.6112  1.0861  2.3832  0.0023  0.0338   0.0736   0.0819   22.5464   0.0000   438.1373       6.58310       17.4464      -2.74103      -1.34724      -3.78854      -1.40024      -6.60254      0.588622     -0.789393    -0.0863373    -0.0560843     0.0263481      0.221616     -0.193691    -0.0955825     0.0296292   -0.00485207       3.64838       5.34572       5.16609       5.31462       4.75074       4.24247       3.52536       2.66244       2.12790       1.37869       1.07357      0.625191      0.420975      0.239468      0.131256     0.0681481     0.0312510     0.0143111
  13  15 2832.2463    3.1582  0.7984 12.2166 -0.0073  0.0268   0.0929   0.0654    0.2793   0.0000   446.0629       16.1745       6.64207       4.61452      -2.77507      -6.46498       7.99877      -1.16565      -3.13751      -1.58700      0.177867     -0.248312     -0.633118    -0.0284362     0.0507543     0.0296395     0.0126883    -0.0112244       3.14464       4.10546       4.13175       4.27692       3.85015       3.42548       2.64683       2.19620       1.73448       1.18903      0.809660      0.486759      0.310338      0.208183      0.107185     0.0625465     0.0270093     0.0127304
  13  16 2972.6654    3.4493  0.9277 13.0430 -0.0077  0.0332   0.0970   0.0707    0.1605   0.0000   441.8963       1.84104       2.91539       3.89956       6.37324      0.168423      -4.37805      -4.40863      0.589120     -0.532836     -0.912102     -0.832746      0.406962     0.0769486     0.0548855     0.0501588    -0.0246745    -0.0109804       3.83882       4.98422       4.95704       4.97621       4.39108       3.89524       3.41165       2.80102       2.00059       1.46955       1.01362      0.598167      0.410942      0.216882      0.129453     0.0678608     0.0313362     0.0152157
  13  17 3112.6040    3.8254  0.9766 13.0653 -0.0006  0.0329   0.1053   0.0734    0.1520   0.0000   436.9448      0.215398       22.8545       5.98538      -2.74765      -5.56901      -1.62496    -0.0119022      0.587796      -1.00292      -1.31295      0.572643     0.0828521      0.223736     0.0259966     0.0148246    -0.0545369    -0.0166333       4.01389       4.74096       5.25610       5.20220       4.44453       3.76733       3.44881       2.71381       1.86171       1.39356      0.992491      0.595178      0.364710      0.216209      0.122702     0.0658242     0.0310009     0.0164984
  13  18 3252.4468    3.6930  1.3135 12.8281 -0.0091  0.0355   0.0876   0.0933    0.1340   0.0000   439.9078       6.96084       5.79149      -7.04055       1.92174     -0.771299       4.54771      -3.72370       2.11105      -2.98963      0.637294     -0.214161     -0.466594     -0.184987    -0.0834592    -0.0251471     0.0129532    -0.0239613       4.35025       5.48208       5.65471       5.75534       5.32133       4.44350       3.70616       2.81302       2.17138       1.51285       1.07525      0.692553      0.440447      0.259470      0.141304     0.0757638     0.0385987     0.0169300
  13  19 3392.5205    3.2557  1.8484 12.1255 -0.0060  0.0445   0.0650   0.1028    0.1289   0.0000   441.7172       9.53472       4.15459      -8.31558       3.66061      -5.04961       3.50584      -1.32309      -2.57613      -3.27231    -0.0195381     -0.529896     -0.238710     -0.259148     0.0921687      0.211182     0.0873289   -0.00211233       5.82175       7.55771       7.79611       7.19183       6.31407       5.83466       4.94589       4.03724       3.05709       2.12838       1.42124      0.882441      0.540634      0.309546      0.166001     0.0923115     0.0423486     0.0202214
  13  20 3532.7374    2.6473  2.6784 11.9047 -0.0042  0.0534   0.0464   0.1364    0.0849   0.0000   442.2139       17.0617       5.73815      -10.1983      -8.59176      -7.43194      -5.65431       2.81895      0.491570     -0.802130      -3.84193       1.88162     0.0327830      0.341846    -0.0745593     0.0401442     0.0154366    0.00615250       6.12038       7.81936       8.42992       7.96768       7.77919       6.67295       5.56100       4.31129       3.26122       2.31378       1.70209       1.07924      0.686600      0.406341      0.219222      0.118076     0.0550864     0.0257729
  13  21 3673.2757    2.1896  4.0906 11.3609 -0.0041  0.0694   0.0329   0.1790    0.0757   0.0000   431.9059       22.4965       45.7449      -17.6780      -25.0700      -9.66204     0.0166406      -22.2898      -4.11189       4.03010      -1.49937      -2.45066      0.540998      0.250304     -0.102106    -0.0181448    -0.0986060    -0.0267343       7.99344       10.2595       10.5050       10.6055       9.46503       8.72937       7.04004       6.08374       4.41725       3.26778       2.21794       1.45655      0.907581      0.545088      0.297479      0.162009     0.0766617     0.0351181
  13  22 3813.7914    1.7498  5.9375 11.0786 -0.0015  0.0896   0.0242   0.2468    0.0681   0.0000   432.2448       15.8894       3.20353      -9.81641       2.66771      -7.80376       8.41651       2.07345      -6.57664      -1.06027      0.155754      0.597332     -0.446194      -1.15120      0.324453      0.184950     -0.141794    -0.0122226       10.4065       13.2166       14.0012       13.7264       12.9778       11.3661       9.19457       7.36037       5.73321       4.13848       2.88773       1.85535       1.22848      0.716326      0.397787      0.219098      0.100891     0.0460744
  13  24 4095.4032    1.2299  8.7707 10.6758 -0.0020  0.1335   0.0182   0.3861    0.0638   0.0000   422.6537       45.6037      0.504240      -12.4482      -7.97711      -18.1883     -0.687146     -0.886175       10.8670      -6.01737      0.210184       5.43266      0.270620      -2.01739      0.255553    -0.0936299    -0.0737932    -0.0195189       15.0438       19.6261       20.7880       19.9594       18.9254       16.5760       14.0420       11.2726       8.62195       6.19236       4.37090       2.88034       1.80994       1.07290      0.603405      0.321925      0.148395     0.0718906
  13  25 4236.6158    0.9891 10.5903 10.5738 -0.0027  0.1700   0.0167   0.4949    0.0571   0.0000   466.8702       70.2655      -24.8002      -30.5195       24.3039       8.14934       2.87070      -17.8098       7.25587     0.0838698       1.44931     -0.406055    -0.0596351      -1.31695      0.364996      0.111816    -0.0748943     0.0423203       19.8441       24.9932       26.0005       26.3564       24.1659       21.2672       17.9606       14.2934       11.1817       8.05592       5.64380       3.65505       2.35307       1.41110      0.785949      0.426928      0.200509     0.0923891
  14   7 1723.4878    0.3080  0.2695  9.8496 -0.0260  0.0271   0.0183   0.0397    0.0459   0.0000   435.3826      -4.31843       13.8350       4.30137      -4.12442      -3.09408      -4.27534     -0.647255       3.66336      0.612358     0.0759520     0.0820329     -0.386060     -0.138368     0.0255984      0.101602    -0.0181812    0.00101801       3.76580       4.11976       4.25600       4.66248       5.43719       4.03320       2.54877       2.05013       1.98329       1.43727      0.841555      0.458524      0.328287      0.210430      0.158644      0.102527     0.0569714     0.0256143
  14   8 1870.8055    0.4614  0.3369  9.9345 -0.0053  0.0186   0.0219   0.0474    0.0560   0.0000   440.1618      0.706845       7.72697      -4.72919      -3.19034      0.245630      -1.50807      0.100613     -0.527015      -1.01664      0.175725     0.0507491     -0.159258      0.236794     -0.173159    -0.0562667    -0.0370605    -0.0135686       2.10702       2.72869       2.96680       2.60898       2.77892       2.26110       1.86431       1.55326       1.23872      0.853009      0.613272      0.403340      0.222169      0.169181     0.0913785     0.0536539     0.0282704     0.0126797
  14   9 2017.0206    0.5850  0.5330 10.1149 -0.0219  0.0312   0.0211   0.0498    0.0771   0.0000   434.2008      -3.90111       14.2495       1.32920      -9.39305      -2.46743       4.53180       4.06851      0.509486     -0.721934      0.822735      0.246061     0.0731520    -0.0687145    -0.0210740      0.120207   -0.00213590     0.0312080       3.39731       4.53577       4.28423       3.99897       3.49820       3.60796       3.03017       2.82902       2.05991       1.62204       1.06713      0.645454      0.412501      0.235430      0.135879     0.0779744     0.0385519     0.0187848
  14  10 2162.5299    0.8501  0.6440 10.2957 -0.0055  0.0255   0.0273   0.0574    0.0832   0.0000   439.4485      0.147648       11.1722      -2.55220      -5.38596      0.730499       3.11405       1.26150     -0.363206       1.68281     -0.175616      0.756700    -0.0187711     -0.371254    0.00170376    -0.0117217    -0.0309045     0.0111595       2.85781       3.21943       3.61165       3.81245       3.15295       2.85800       2.71596       2.07264       1.47246       1.20008      0.850470      0.538179      0.354160      0.236137      0.124609     0.0741548     0.0366019     0.0200115
  14  11 2305.7278    1.1826  0.7070 10.6460 -0.0049  0.0266   0.0364   0.0593    0.1085   0.0000   430.8189    -0.0984578       12.2183       4.58327       4.07433     -0.699830      -7.88508     -0.439421       1.83990     -0.323258       1.15299      0.876233     0.0149777     -0.139063     0.0604388     0.0647408    0.00950000    -0.0179296       2.96785       4.18245       4.20673       4.47596       3.94978       3.38125       2.72905       2.33345       1.63124       1.26402      0.806958      0.621063      0.362173      0.229632      0.124990     0.0733373     0.0387287     0.0208364
  14  12 2446.7552    1.4983  0.9553 11.0181 -0.0054  0.0311   0.0404   0.0728    0.1256   0.0000   446.5262      -6.21938       12.7889     0.0845098      0.144315      -4.30067      -2.25488      -4.27132     -0.210277     -0.265621       2.86713     -0.904175     -0.309711    -0.0616657    -0.0532689    0.00521532     0.0531101     0.0113772       3.29343       4.20842       4.12091       4.60451       4.23079       3.70959       2.91420       2.39222       1.95542       1.42504       1.00461      0.661425      0.416503      0.259346      0.175615     0.0941092     0.0502088     0.0240327
  14  13 2587.2920    1.9978  1.0601 11.2518 -0.0047  0.0309   0.0497   0.0759    0.1882   0.0000   438.2588       3.10421       18.3142       1.64809      0.998381      -4.46123       1.59240      -3.25219       2.31630       1.12022     -0.437256    -0.0571303      0.318565     -0.279312     0.0734584      0.131144     0.0158357     0.0240004       3.81073       4.80909       5.11020       5.27235       4.71586       4.12955       3.24091       2.51347       1.94953       1.49588      0.979380      0.647088      0.426977      0.264087      0.162631     0.0917531     0.0484231     0.0235645
  14  14 2728.2343    2.5699  0.9618 12.0135 -0.0036  0.0313   0.0663   0.0737    0.2096   0.0000   438.8217       6.90193       10.8476       1.70393      -1.47154      -7.11879       1.38903      -4.99942      0.393966      0.163468      0.744271     -0.380343     -0.323613     0.0607559    -0.0961258    -0.0921900    -0.0103498     0.0158534       3.96557       4.49484       4.40743       4.30059       4.41267       4.24689       3.59580       2.51288       1.69797       1.34695       1.10961      0.806949      0.548391      0.327930      0.187476     0.0910880     0.0459799     0.0216415
  14  15 2869.3004    3.5508  0.9829  3.8776 -0.0050  0.0283   0.0951   0.0663 1000.0000   0.0000   439.4287       5.43008       21.0450       3.92283      -6.37421      -13.7992      0.778263     -0.798240     -0.888307     -0.390952     -0.334890     -0.219614      0.165069      0.149058     -0.130163    0.00481339    -0.0128817     0.0136141       3.14592       4.20856       4.25920       4.16531       3.86962       3.15782       3.10932       2.37591       1.87432       1.42000      0.925573      0.681297      0.395476      0.239808      0.163545     0.0766068     0.0420880     0.0193624
  14  16 3010.2618    3.8007  0.9386 12.5981 -0.0256  0.0293   0.1110   0.0698    0.4213   0.0000   437.3759       6.56328       12.1064       4.87224      -2.11833      -3.70361       3.01638      -4.41641      -3.33635      -3.59727     -0.111781     0.0604965     -0.201235     -0.590092     -0.128456    -0.0937865     0.0564168    0.00767653       3.35591       4.22170       4.56838       4.56806       4.02942       3.52976       3.18026       2.37695       1.80276       1.41239      0.948903      0.636190      0.411089      0.265509      0.149601     0.0854870     0.0434957     0.0224040
  14  17 3150.5787    3.7865  1.1953 12.9351 -0.0009  0.0336   0.0943   0.0858    0.2117   0.0000   434.3426       18.9352       15.2539      -1.09008      -1.43171      -4.84263      -2.82499      -2.03576     -0.787588      -1.22290      0.325877      0.172367     -0.588989    -0.0930677     -0.280272     -0.119978    -0.0201235     0.0103698       3.63029       4.87120       4.86601       4.80284       4.54630       3.96133       3.33759       2.73902       2.08088       1.61484       1.08532      0.739219      0.474759      0.295912      0.176698     0.0998957     0.0491963     0.0253826
  14  18 3290.9852    3.6981  1.4335 12.5698 -0.0010  0.0384   0.0832   0.0869    0.1843   0.0000   439.7361       11.9704       10.0786      -1.68285      -2.35365      -7.78250      -1.37386      -5.37843     -0.126575      -2.27829       1.30512       1.08667     0.0444968      -1.17128     0.0866719      0.203926     0.0340109    -0.0224649       3.97111       5.54423       5.33982       5.69046       5.20075       4.73702       3.74910       3.07143       2.42296       1.81715       1.27923      0.851714      0.521668      0.355882      0.209158      0.119617     0.0604615     0.0288677
  14  19 3431.5738    3.0289  2.2264 12.4266 -0.0055  0.0461   0.0552   0.1200    0.0914   0.0000   437.3583       12.9188       15.7138      -8.39673       2.68733      -12.6148      -4.31909      -4.28551      -3.94499      -2.89213      0.705645      0.157987     -0.885389     0.0531822      0.323711     -0.147632     0.0557015     0.0387427       5.26530       6.60437       6.89512       6.78785       6.43634       5.75095       4.82354       3.87850       3.21287       2.32795       1.60684       1.08506      0.678095      0.440417      0.260482      0.143522     0.0784766     0.0369877
  14  20 3572.3446    2.3428  3.1354 11.9437  0.0002  0.0580   0.0393   0.1564    0.0754   0.0000   446.1918       8.73597       12.1981       2.06782       6.12793      -7.55694      -19.7371      -10.9963       3.74095      -6.31868      -1.18998    -0.0384738       1.89740     -0.390501     -0.199604      0.162768   -0.00701567     0.0954641       6.32430       8.03872       8.37358       8.47336       7.79483       6.94496       6.12076       4.94986       3.95613       2.79463       2.08206       1.38865      0.920444      0.553449      0.333245      0.184094     0.0949943     0.0490614
  14  21 3713.3073    2.0106  4.4916 11.3640 -0.0021  0.0715   0.0290   0.1885    0.0724   0.0000   438.4988       3.25450      -7.94673      -2.32614      -2.14432       1.45380      -2.84218       5.74159      -3.12778      -6.08757      -1.91661       1.44795       1.08775     -0.887070      0.726227      0.353985    -0.0649582    -0.0543219       8.14222       9.95479       10.8930       10.3433       9.28884       8.85757       7.53418       6.28683       4.86215       3.77382       2.53984       1.69326       1.11762      0.681691      0.398963      0.226445      0.116311     0.0568231
  14  22 3854.3768    1.6766  6.0914 11.0295 -0.0022  0.0898   0.0231   0.2447    0.0703   0.0000   457.2761       28.2698      -1.40274      -16.3604       4.22855       1.57990       7.33464       1.71639       2.78466      -1.04337       3.97153       5.07259      -1.13670     -0.540559    -0.0545629      0.494281    -0.0968682     -0.202993       9.65262       12.4172       13.0715       13.1050       12.5818       10.9291       9.34257       7.48537       5.95226       4.37930       3.18143       2.15113       1.42901      0.876700      0.523043      0.297622      0.148423     0.0772738
  14  23 3995.5468    1.3226  7.5756 10.9371 -0.0073  0.1136   0.0198   0.3260    0.0622   0.0000   422.0289       23.9612       28.9532       7.69456       34.7679      -6.73984     -0.584440      -16.8201      -3.19429      -1.81238     -0.666788      -4.18221       2.47092      0.756864     0.0855297      0.494826     -0.373837     -0.136483       12.1596       15.5036       16.7393       16.1843       15.4089       13.7977       12.0808       9.47185       7.66749       5.59432       4.11827       2.80126       1.81289       1.13844      0.687278      0.381367      0.186909     0.0949234
  14  24 4136.9963    1.1309  9.5262 10.7103 -0.0094  0.1417   0.0172   0.4016    0.0593   0.0000   425.5141       20.5006       36.5899       7.43020      -12.9766       9.22438       12.7078      -8.66051      -13.9940     -0.136511       7.30450       1.40966       2.53433      0.832255      0.658666      0.893725     -0.289607     -0.384052       15.0715       19.5764       21.1026       20.4114       19.4737       17.3756       14.8331       12.0770       9.61929       7.12326       5.06334       3.52709       2.34300       1.45217      0.839418      0.488657      0.241597      0.124889
  14  25 4278.4560    0.9450 10.9874 10.6083 -0.0043  0.1735   0.0157   0.5077    0.0512   0.0000   426.2134       95.3577       22.9095      -31.7973      -40.4474      0.143914      -25.9859      -19.2185       16.9670      -4.66334      -17.6703      -1.02452       6.83642     -0.345201      -3.22734     -0.197488      0.762429     0.0362974       18.3878       23.7070       25.4086       25.7322       23.6194       21.4165       17.7970       14.9523       11.3346       8.45494       6.31114       4.23362       2.84782       1.78950       1.06464      0.624471      0.294352      0.156506
  14  26 4419.7086    0.7185 12.6367 10.5088 -0.0087  0.2365   0.0151   0.6880    0.0495   0.0000   393.8925      -31.4884       50.5055       54.8070       6.15634      -41.3545      -13.3535      -19.3159       2.88833      -3.67293      -15.6322       2.41527       4.11912      -5.21084      -2.16715       2.22995      0.502332     0.0766769       24.0387       31.6817       34.1011       33.5691       32.3287       28.1122       24.3931       20.2596       15.6898       11.6232       8.66327       5.88045       4.02006       2.48098       1.47055      0.839226      0.423985      0.216861
  14  27 4561.7301    0.6292 15.9227 10.3685 -0.0104  0.3167   0.0111   0.8237    0.0370   0.0000   420.6993       86.2871      -11.3524     -0.529528      -5.33645      -40.1792       5.63029      -6.47881      -66.5774       22.4289      0.106083      -12.6237       3.05820      0.651345      -4.34757    -0.0986849      0.109847     -0.292807       32.9720       42.7268       47.1076       46.3485       43.6250       38.3448       33.5689       26.1758       21.2570       15.9139       11.4652       7.90749       5.26695       3.39355       1.99650       1.15947      0.572078      0.287923
  15   8 1902.3220    0.5061  0.3808  9.9648 -0.0011  0.0202   0.0199   0.0426    0.0540   0.0000   436.0645      -2.67397       13.8597       1.91797       2.00438      0.592324      -2.05476      -1.69646     -0.708608      -1.63150       1.03849     -0.260374     -0.137143      0.313782     0.0661497    -0.0549167    0.00945756    -0.0141587       2.13769       2.58933       2.64414       2.69839       2.50191       2.34364       2.06289       1.75580       1.42047       1.02481      0.823778      0.518500      0.366039      0.233601      0.147238     0.0781105     0.0508248     0.0243234
  15   9 2049.6110    0.6681  0.5633 10.0556 -0.0035  0.0247   0.0219   0.0506    0.0801   0.0000   436.7064      -1.76225       3.11408      -1.54216      -3.11080     -0.577138       3.05978      -3.63284     -0.444687       1.34414      0.139366     -0.689306    -0.0403347     -0.352694    -0.0811613      0.153526     0.0183434    0.00273109       2.83152       3.63284       3.48133       3.69872       3.41291       3.19283       2.70809       2.10075       1.51388       1.17136      0.905880      0.622823      0.419372      0.271454      0.170454     0.0934346     0.0520401     0.0265665
  15  10 2195.8251    0.9020  0.7904 10.2552 -0.0019  0.0273   0.0250   0.0632    0.0953   0.0000   438.4367      -1.73298       16.3137       7.32857       5.28787      -2.82947      -1.94775      -2.92586      -1.54483      0.476404     0.0399974      0.575531      0.185210     0.0714329     0.0216985     0.0104261   -0.00655100    0.00979599       2.83268       3.81356       4.13223       3.87397       3.75929       3.09779       2.83843       2.35381       1.73366       1.36863      0.983701      0.639571      0.451734      0.258713      0.169423      0.100387     0.0496021     0.0276054
  15  11 2339.5109    1.2664  0.8807 10.6573 -0.0013  0.0282   0.0329   0.0696    0.1095   0.0000   442.1252       1.74395       11.1599      -7.83013       2.41803      -3.06763       2.11325     0.0300759     -0.164792      0.799990       2.03170      -1.33625     -0.686607      0.198952     -0.110922      0.127341     0.0354288    -0.0143372       3.08493       3.80783       3.71934       3.71391       3.64286       3.50754       3.01371       2.36729       1.73705       1.30256      0.971462      0.771233      0.542157      0.346627      0.202839      0.111415     0.0599858     0.0307527
  15  12 2481.0609    1.6070  1.0572 11.1102 -0.0033  0.0308   0.0398   0.0776    0.1269   0.0000   441.5519       4.59864       13.8179     -0.898961      -2.52174     -0.892793      -2.19965      0.183291      -2.07762     -0.288602     -0.702464      0.154051     -0.202703     -0.553859     -0.134112      0.109018    -0.0160899    -0.0324043       3.21497       4.29251       4.28941       4.31327       4.09623       3.45458       3.25529       2.54143       2.04951       1.58406       1.11107      0.775374      0.512587      0.318920      0.201987      0.112350     0.0627370     0.0334212
  15  13 2622.3710    2.1652  0.9955 11.5717  0.0079  0.0286   0.0534   0.0684    0.1310   0.0000   439.0736       10.0071       12.3882      -1.07077     -0.966165     -0.996084      -9.38394      -2.56545       2.49879      -1.76674     -0.498798     0.0838885     -0.617329     -0.187075      0.101034   -0.00927487   -0.00324303    -0.0611094       3.08638       3.87354       3.82747       3.89936       3.87862       3.48776       2.97858       2.39034       1.94997       1.52792       1.09342      0.736239      0.496731      0.316093      0.200304      0.119851     0.0634431     0.0355334
  15  14 2764.1877    2.7497  0.9180 12.1207 -0.0032  0.0262   0.0704   0.0665    0.1439   0.0000   438.3123      -7.89505       8.35083      0.671353      -3.06956      -9.14410      -3.41833      -3.60015      0.923316      0.322772       1.46442     -0.453663     -0.248188    -0.0864194     0.0782288     0.0353550    -0.0194024    -0.0104904       2.78621       3.59071       3.77260       3.90414       3.50320       3.18926       2.69537       2.24748       1.73411       1.29891      0.947519      0.672714      0.425827      0.286971      0.167079      0.103367     0.0537692     0.0296193
  15  15 2905.8532    3.2161  0.9671 12.0680 -0.0058  0.0289   0.0802   0.0666    0.3217   0.0000   437.1030       8.19964       6.55983      -3.64545      -7.19555      -3.42509       4.15965      -1.31743      -2.52485      0.539374      0.438269      0.418605     -0.178862     -0.292916      0.224178    -0.0556994     0.0129356     0.0224711       3.16767       4.14495       4.01478       4.03883       4.06931       3.72705       3.13715       2.43034       1.84354       1.30970       1.08278      0.755212      0.536712      0.354031      0.199496      0.116249     0.0613436     0.0323325
  15  16 3047.1891    3.7874  1.0499 12.5479 -0.0065  0.0301   0.1027   0.0764    0.3943   0.0000   442.5306       4.13857       13.0191       4.25989      -1.69379      -6.89801      -3.47900      -3.83328       2.42605      -1.32787      -2.10564     -0.716297      0.276974      0.389771     -0.131803     -0.199408     0.0690764     0.0332284       3.09846       3.85915       4.23139       4.12270       4.04069       3.50824       2.92493       2.47257       1.96562       1.51168       1.07790      0.732296      0.494029      0.312513      0.199083      0.115622     0.0664512     0.0352993
  15  17 3188.1083    3.8271  1.1112 13.0753 -0.0022  0.0328   0.1049   0.0824    0.2478   0.0000   434.2903       9.13180       14.7217       1.05099      0.151944      -3.01810      -5.79379      -2.61452     -0.948166      -2.01606      0.263650     -0.285671     -0.314317    0.00986448     -0.177476     0.0803482    -0.0202921     0.0234144       3.32371       4.34612       4.36263       4.39932       4.30896       4.09252       3.27527       2.71289       2.00959       1.60422       1.24386      0.823600      0.592585      0.365960      0.234535      0.138393     0.0749222     0.0388627
  15  18 3328.9192    3.2980  1.4721 13.1154  0.0034  0.0401   0.0789   0.1002    0.1333   0.0000   456.6153       4.77767       13.7229       3.53317       1.59176      -6.32773      -2.99616    -0.0407775       1.41737      -4.12639     -0.259966     -0.945587     -0.423624     0.0527180     -0.318071     0.0808121     0.0705742     0.0533253       3.80150       5.35850       5.43131       5.42216       5.29943       4.53094       3.94142       3.32733       2.51003       2.04320       1.43187      0.948529      0.704494      0.412499      0.265498      0.159518     0.0826117     0.0459628
  15  19 3470.0961    2.6843  2.2677 12.5853 -0.0041  0.0493   0.0537   0.1277    0.0892   0.0000   443.6578       15.0712       10.1729       5.35845      -10.2656      -15.1663      0.800640      0.932558       3.69273      -2.34377     -0.972587      -2.04504    -0.0864894      0.498524      0.298662    -0.0746902      0.150040     0.0234963       4.99767       6.55382       6.70149       6.99043       6.26432       5.70302       4.92516       4.40592       3.28047       2.56903       1.82835       1.30748      0.846558      0.550464      0.337844      0.193189      0.107199     0.0586405
  15  20 3611.2730    2.3080  3.5858 11.7169 -0.0037  0.0606   0.0352   0.1573    0.0804   0.0000   439.7518       12.8861       4.27388       12.6783      -12.6274      -7.72469      -5.76512      -9.38197       1.81391      -2.37219     -0.770199      0.876497      -1.04084      -1.41754     -0.506311    -0.0648267      0.183013      0.110174       6.09281       7.99524       8.56165       8.53364       8.00435       7.19272       6.24458       5.16323       4.13460       3.11659       2.24499       1.59643       1.06682      0.711127      0.419812      0.245810      0.136201     0.0737369
  15  21 3752.7719    1.9960  4.8981 11.1666 -0.0014  0.0715   0.0266   0.1907    0.0763   0.0000   434.7099       23.2553       35.2023       1.58015      -12.4549      -3.03804       3.02992      -8.20619       3.19112     -0.649848       1.57348   -0.00440826     -0.335567     0.0213544      0.829869      0.584223      0.134548    -0.0299232       7.29895       9.52192       10.1379       10.0725       9.38051       8.56263       7.38653       6.23877       4.96436       3.79493       2.75428       1.93252       1.28634      0.829852      0.507643      0.301035      0.159321     0.0860937
  15  22 3894.2363    1.5897  6.6961 10.8877 -0.0004  0.0901   0.0207   0.2565    0.0659   0.0000   456.0583       42.0255       1.24862       13.6224      -9.00451      -8.80440      -9.59268     -0.853934       1.95971      -4.03109      -1.24241      0.619203      0.942856    -0.0956921      0.400619     -0.536147     -0.438826      0.138415       9.18673       11.6966       12.6059       12.7204       11.7279       10.9311       9.30380       7.84679       6.13227       4.59463       3.47281       2.45919       1.64145       1.08141      0.656788      0.385195      0.205611      0.110638
  15  23 4036.0345    1.3227  8.4464 10.7054 -0.0031  0.1163   0.0182   0.3228    0.0626   0.0000   419.0424       4.54091      -12.2772      -9.27044       4.97997      -15.4766      0.988551       16.8403      -9.99503      -10.9572      -5.08501       1.36495      -1.08789      -1.68334      0.757237       1.34765     0.0317262   -0.00123900       11.9351       15.1761       16.2050       15.9920       14.8559       13.9622       12.2898       10.1915       7.88717       6.17287       4.58585       3.17266       2.16785       1.39959      0.867892      0.514365      0.265370      0.143721
  15  24 4177.7133    1.0376 10.0097 10.6704 -0.0029  0.1505   0.0165   0.4367    0.0537   0.0000   456.3069       20.8478       11.5914       11.8229       14.1658      -5.30143       18.1788       20.5361      -27.2870      0.490519       16.1021      -4.91342       1.04465       1.18058      -1.23917      0.403052      0.169672      0.263193       14.5632       19.2119       20.8043       20.5126       19.9331       17.6044       15.6308       12.6662       10.5523       7.66396       5.97392       4.05887       2.80812       1.83438       1.13859      0.663942      0.358845      0.192242
  15  26 4461.4541    0.7243 14.9241 10.3821 -0.0019  0.2559   0.0131   0.7170    0.0440   0.0000   454.0167       71.3903       22.0904      -36.3183      -23.2852      -26.6740      -8.73116       35.3811      -16.3702      -17.9708      -6.81544     0.0529151      -6.20799      -3.08108     -0.710391     -0.133016      0.713216      0.555588       24.7191       32.2409       34.6849       34.9168       33.6643       29.6631       26.3100       21.6010       17.4481       13.5825       9.95967       7.02271       4.82728       3.18520       1.99182       1.19344      0.638149      0.346643
  16   8 1933.1677    0.5216  0.3864  9.9468  0.0010  0.0193   0.0195   0.0421    0.0543   0.0000   437.3012       1.18339       12.6232      -3.12402     -0.500344     -0.393807     -0.177933      0.480345       1.73896       1.84873      0.489704     -0.215889      0.860505      0.201025     -0.208863     -0.111977     0.0451833    0.00875490       1.88328       2.67126       2.53842       2.76390       2.34091       2.34902       1.90250       1.68922       1.37286       1.01840      0.702119      0.535387      0.384091      0.238280      0.149292     0.0910896     0.0470953     0.0274371
  16   9 2081.6098    0.7412  0.5066 10.1887 -0.0036  0.0216   0.0249   0.0500    0.0760   0.0000   440.8589     -0.910394       14.9954       2.66444      -2.05590      -2.86933       1.33977      -1.16618      -1.43379       1.50470      0.586558      0.359951     -0.657693     0.0306189      0.196340   -0.00407982    -0.0422967    -0.0632040       2.08553       2.72325       2.69795       2.67910       2.50108       2.59776       2.05823       1.84312       1.30002       1.06129      0.759994      0.606159      0.422668      0.274845      0.185162      0.104505     0.0612357     0.0303660
  16  10 2228.4235    1.0160  0.6967 10.4830 -0.0008  0.0228   0.0276   0.0566    0.1022   0.0000   441.1409      -3.50984       15.9430       2.08730     0.0874073      -6.00903     -0.184097      -1.57917      0.983653      0.108671      0.904268     -0.366964     -0.387931    -0.0802554      0.218999     0.0378121     0.0316566   -0.00646619       2.31745       2.92065       3.25470       3.17769       3.04376       2.81711       2.34808       1.91439       1.46551       1.13371      0.837692      0.611508      0.428180      0.272966      0.184572      0.106754     0.0644045     0.0348869
  16  11 2372.5792    1.3428  0.8499 10.9001 -0.0058  0.0258   0.0353   0.0647    0.1010   0.0000   434.4209       6.98290       16.3769      0.316423      -9.98776      0.691243       3.50016      -2.06342      -1.00908      -1.33218      -1.25822      -1.59909    -0.0583022      0.221449     -0.267957    -0.0868839     -0.100208    0.00703907       2.40681       3.20379       3.25439       3.57046       3.13001       2.95585       2.57655       2.06553       1.68585       1.31493      0.983184      0.673998      0.479943      0.345332      0.199627      0.125753     0.0713683     0.0425456
  16  12 2514.9062    1.7535  1.1439 10.9358 -0.0001  0.0319   0.0389   0.0708    0.1554   0.0000   437.4005     -0.215030       15.3140       1.28735       4.35811      -2.16473      -1.18777       3.98877      0.760985       1.94393     -0.538901      0.576659     -0.473589      0.252370     0.0636993    -0.0413302    -0.0635416    -0.0111675       3.08599       4.22266       4.44938       4.50085       4.26357       3.69069       3.22982       2.75719       2.16348       1.65502       1.24476      0.851159      0.605457      0.376524      0.249567      0.153129     0.0840620     0.0495344
  16  13 2656.9897    2.2070  1.1308 11.1254 -0.0004  0.0292   0.0487   0.0724    0.1776   0.0000   437.0802       6.84586       4.77668       5.96482       9.45464      -4.86469      0.161064      -3.97449       2.49219     -0.983460      -1.49268     -0.816051      0.227555     0.0667814      0.160536     0.0192211    -0.0379836    0.00439599       2.91075       3.95499       4.00969       3.93873       3.72339       3.34968       3.00533       2.49034       2.11355       1.60006       1.19197      0.825686      0.564012      0.368072      0.225525      0.143907     0.0762170     0.0461011
  16  14 2799.5677    2.8981  0.7889 12.4413 -0.0014  0.0242   0.0760   0.0573    0.1075   0.0000   437.8344       5.78791       19.9293      -2.95536      -7.31508      -2.49450      0.874527      -1.41988       1.05152      -2.99996      0.535680     -0.780884      0.655561    -0.0171713     0.0108691     0.0575618    -0.0262169    -0.0152871       2.43769       3.07499       3.13066       3.09717       2.97196       2.73797       2.37694       2.07950       1.66035       1.33717      0.987772      0.695611      0.452959      0.317035      0.188446      0.119491     0.0737763     0.0381238
  16  16 3083.6117    3.8501  1.0565 12.3748  0.0001  0.0273   0.0929   0.0728    0.3445   0.0000   437.0022       9.93228       14.3348       2.34034       3.40573    -0.0337655      -2.13151      -2.94564      0.943684      -1.44903      0.348637      -1.17532     0.0110935     -0.282931      0.282168    -0.0394962     0.0267786     0.0231826       2.62574       3.46624       3.47761       3.62253       3.52794       3.17743       2.66299       2.33942       1.81863       1.46709       1.07689      0.758952      0.520491      0.359440      0.219459      0.135508     0.0781997     0.0462767
  16  17 3225.0044    3.8333  1.2500 12.4611 -0.0008  0.0342   0.1010   0.0865    0.4415   0.0000   437.4282       3.51706       15.2133      -8.68259      -7.93464       7.79668      -4.04471      0.496796      -2.49265     -0.678521       2.19118     -0.355844      0.241191     -0.104149      0.174967    -0.0817104    -0.0233726    -0.0111227       3.30237       4.31283       4.34150       4.43804       4.22426       4.00448       3.30159       2.97103       2.49415       1.89903       1.49150      0.957446      0.698766      0.449239      0.283049      0.170543      0.100338     0.0557184
  16  18 3366.4822    3.3318  1.8481 12.2748 -0.0048  0.0392   0.0666   0.1074    0.2170   0.0000   435.3045       15.1748       9.64174      -9.87966       3.91182      -3.11568       1.38120      -1.78344     -0.579786      -3.93021      -1.93596      0.257768      0.541733     -0.474523    -0.0586966     -0.142184    -0.0778022     0.0480837       3.85321       4.91322       5.31992       5.41727       5.05689       4.61170       3.99897       3.30523       2.69737       2.13649       1.52052       1.11915      0.742388      0.541733      0.314781      0.200812      0.115673     0.0689987
  16  19 3508.0894    2.7551  2.5334 11.9932 -0.0046  0.0485   0.0482   0.1305    0.1300   0.0000   447.3417       4.35371       4.83302       7.01770      -13.0574      -3.74084       1.19651      -8.32995       1.95333       2.55057       3.41443      -2.07774       1.85234     -0.471909      0.107462      0.279219      0.291095    -0.0362054       5.02976       6.42570       6.91929       6.50066       6.00959       5.72907       4.92948       4.41927       3.65518       2.85641       2.09119       1.47462      0.989085      0.641450      0.400941      0.239402      0.141486     0.0770053
  16  20 3649.9251    2.2577  3.9217 11.4655 -0.0021  0.0617   0.0318   0.1647    0.0926   0.0000   434.5233       26.1478       9.12774      -4.89226      -13.1309     -0.855236       11.8379       3.16211      -4.55797      -2.99962    -0.0433399      0.804726      -1.51016     -0.432847     -0.598829      0.606587     0.0272505     0.0241650       5.80308       7.69082       8.12832       7.96275       7.84308       6.89302       6.50319       5.07206       4.31244       3.37115       2.44080       1.86005       1.21132      0.846285      0.513699      0.332057      0.180570      0.102149
  16  21 3791.7754    1.8191  5.5939 11.1224 -0.0008  0.0777   0.0235   0.2177    0.0708   0.0000   436.9204       19.7703       24.9890      -6.09468      -10.0728       8.53666       5.09660      -7.55196      -2.09979      -2.65979      -2.30128     -0.932388     -0.861243   -0.00227666      0.289026     -0.170229     -0.221690      0.153907       7.35808       9.72630       9.96345       10.4200       9.77638       9.41264       7.74615       6.54009       5.42903       4.24461       3.17723       2.28820       1.57606       1.04541      0.675003      0.414203      0.245455      0.134245
  16  22 3933.7051    1.4721  7.0848 11.0093 -0.0024  0.0959   0.0196   0.2749    0.0572   0.0000   443.1115       40.0498      -2.48099       28.8941      -7.80969      -23.8879      -5.28727     -0.272542       7.27185      -1.08196     -0.786231      -2.07721     -0.953954     -0.138398     -0.843455     -0.273096    -0.0252597      0.500689       9.05927       11.7659       12.8389       12.5918       12.3810       11.0971       9.71256       8.27977       6.64524       5.16178       3.90966       2.78046       1.99251       1.32677      0.839145      0.522391      0.293426      0.164206
  16  23 4075.9800    1.2133  8.7102 10.7901 -0.0024  0.1170   0.0174   0.3498    0.0562   0.0000   425.6635       41.4342       12.9868      -12.1612      -10.7945       2.76326      -11.9924      -15.4441       11.0458      -13.3444      0.840133      -1.58461      -1.50041     -0.271648      -1.49060      0.656792      0.188512     0.0782584       11.1300       14.2837       15.5396       15.7618       15.1722       13.7291       11.8693       10.0695       8.19494       6.24014       4.81380       3.39651       2.44323       1.62281       1.04168      0.645854      0.361286      0.206046
  16  24 4218.0107    0.9950 10.2983 10.7210 -0.0028  0.1482   0.0159   0.4496    0.0487   0.0000   459.3345       14.3452       2.94139      -18.1716      -7.30254      -3.59838       12.6995      -37.8040       3.11746       1.91279       4.76040       2.02510       1.72063      -3.25204     -0.639220      0.769811      0.209184     -0.206794       13.8952       18.1904       19.8396       19.4431       19.2268       16.9358       15.2574       12.7884       10.3480       8.14901       6.11759       4.37876       3.10908       2.04661       1.32699      0.829726      0.452106      0.260532
  16  25 4360.5468    0.7492 11.5435 10.6485 -0.0038  0.1955   0.0149   0.5894    0.0447   0.0000   440.6024       27.0724      -20.6298       23.3153      -20.1191      -25.5966       18.6565      0.954086      -7.05709      -18.7400      -9.41075       2.10412       5.41857      0.272112     -0.388890      -1.61297      0.730065    -0.0947912       17.6815       23.5518       25.1102       25.3593       24.3306       22.5638       19.5051       16.8597       13.5146       10.6224       8.04957       5.87908       4.13535       2.80952       1.79518       1.11775      0.612153      0.349012
  16  27 4645.8372    0.4965 15.7401 10.3888 -0.0012  0.3658   0.0108   0.9358    0.0319   0.0000   471.5703       53.6630      -34.8023       69.3751       65.6039       18.0074       117.927       11.6507      -10.8726      -27.6255       11.2896       5.02937       6.73430      0.980654      -3.44312      -1.75880       1.23488       1.03137       33.6579       44.0530       47.8640       48.0426       46.7052       41.7077       37.2419       31.3665       25.5739       19.7008       15.3292       10.9605       7.82579       5.26544       3.45927       2.18513       1.17401      0.686057
  17   8 1963.3037    0.5195  0.4657  9.9980 -0.0095  0.0208   0.0185   0.0475    0.0556   0.0000   438.2319      -1.53756       13.0658      -1.24406      0.882077       1.18506       1.06486      -1.70663     -0.153788      0.411301       1.06908    -0.0186855     0.0395245     -0.158441    -0.0662904     0.0616275      0.113972     0.0792940       1.88353       2.38383       2.63047       2.47379       2.46521       2.21885       2.10815       1.86261       1.43758       1.04998      0.941106      0.635595      0.424555      0.309518      0.189742      0.121750     0.0739338     0.0437865
  17   9 2112.9756    0.8025  0.5812 10.1782 -0.0087  0.0240   0.0253   0.0518    0.0733   0.0000   435.2278      -1.43982       13.5885     -0.489260      -3.89979     -0.378803     0.0792508     -0.921708       2.81576      -2.12418     -0.497448      0.706333     -0.723752     0.0260617     -0.146177    -0.0280030    -0.0848403    -0.0589899       2.56446       3.33246       3.71740       3.68669       3.28345       2.87553       2.71859       2.10366       1.75089       1.37150       1.01473      0.743872      0.488090      0.312738      0.224527      0.127772     0.0758293     0.0490838
  17  10 2260.3728    1.0393  0.8100 10.3029 -0.0056  0.0261   0.0282   0.0600    0.1482   0.0000   433.7394      -1.22436       13.8067      -5.38985       2.13565       5.55682      -1.62356      0.635371       1.59017     -0.779062      0.251462       1.54767       1.14110     -0.118520     -0.589383     -0.105885     0.0971890     0.0407785       2.43720       3.21166       3.37591       3.20998       2.92513       2.93276       2.48081       2.27628       1.88838       1.48668       1.09270      0.819863      0.587693      0.393016      0.250842      0.154911     0.0888721     0.0530714
  17  11 2405.0530    1.5097  0.8898 10.9492 -0.0080  0.0255   0.0382   0.0625    0.1286   0.0000   433.7377       4.73167       6.17950      0.549661     -0.321012      -4.82118      -1.58608      -5.82789       5.31754     -0.542935    -0.0572720     -0.863636     -0.124562      0.258419      0.125830     0.0371948      0.134906     0.0499241       2.58472       3.15449       3.54301       3.46211       3.45759       3.13469       2.65192       2.23812       1.78382       1.37180       1.06474      0.783844      0.521558      0.366088      0.242864      0.157570     0.0939734     0.0558621
  17  12 2548.0912    1.9251  1.0209 11.1870 -0.0065  0.0288   0.0435   0.0698    0.1380   0.0000   438.1135       1.52523       15.1908      -4.50047      -5.65380       2.29147     -0.768956      0.452684      -2.33735      -2.30661      0.750518     0.0921328      0.274917     -0.610829      0.239992      0.135509      0.144628    -0.0161768       3.00386       3.96397       4.13154       3.89298       3.36894       3.06276       2.99837       2.71203       2.35438       1.92257       1.41862      0.983136      0.642469      0.435977      0.256696      0.157168     0.0920454     0.0529325
  17  13 2691.0833    2.5048  1.0433 11.3633 -0.0005  0.0284   0.0544   0.0651    0.1661   0.0000   435.0131       4.50032       16.3947      -1.90360      -2.06314      -3.04316      -1.41578      -2.63629       1.30551      -1.98240       1.08135      0.660092     -0.425611    -0.0898520      0.309852      0.208528      0.161374    0.00437164       2.50191       3.47088       3.36715       3.70413       3.38935       3.17814       2.77495       2.37708       1.91860       1.45915       1.09556      0.860174      0.583365      0.434385      0.254025      0.168444      0.103583     0.0565697
  17  14 2834.3842    3.0981  0.8815 12.2848 -0.0041  0.0246   0.0759   0.0615    0.1245   0.0000   439.4506       1.90713       12.3459      0.413858       4.03511      -2.57420     -0.118846      -3.24827      -2.45532      -2.34708     -0.190691      -1.18483     -0.847786     -0.145275      0.352790      0.137951    -0.0551797    -0.0507482       2.16115       2.86989       2.96004       3.04038       2.96910       2.63774       2.38242       1.96598       1.67174       1.22660      0.984927      0.701186      0.493354      0.347423      0.221789      0.147994     0.0815567     0.0512947
  17  15 2977.2991    3.7794  0.8665 12.8067 -0.0071  0.0241   0.0936   0.0572    0.1212   0.0000   439.6078       4.50470       17.1515      -4.16590     -0.575069      -1.07748       1.44109     -0.965755      0.545733       1.94233      -1.00908     -0.153165      0.196175      0.384451     -0.383739     -0.302457      0.135342     0.0172081       2.42413       3.08239       3.14079       3.26713       3.11958       2.89062       2.57219       2.06266       1.66222       1.37115       1.00210      0.743759      0.524145      0.350415      0.237743      0.143966     0.0885712     0.0518484
  17  16 3119.4982    3.6992  1.0356 13.2826  0.0007  0.0287   0.0903   0.0728    0.1379   0.0000   440.5720       9.28485       11.4675     -0.180579      -4.70029      -3.37786       2.60123      -4.63506       1.64649     -0.832575      0.470489     -0.589712      -1.44901      0.970245     -0.404064    -0.0819583     0.0625060     0.0260269       2.70444       3.55239       3.41152       3.80518       3.51973       3.40293       2.85751       2.50201       1.86090       1.51919       1.12310      0.862856      0.605936      0.425022      0.289714      0.164081      0.108263     0.0617614
  17  17 3261.4988    3.7138  1.4886 12.1940  0.0063  0.0317   0.0774   0.0883    0.2976   0.0000   442.0043       17.5646       17.8752      -3.18923       3.46526      -1.57367      -4.69109      -3.48816       2.38528      -2.11379     -0.952637      0.990456     -0.101343     -0.898603     -0.128908     0.0356031    -0.0502753    -0.0139465       2.92995       3.84713       4.20157       3.98005       3.93788       3.56932       3.17045       2.74597       2.14465       1.74579       1.28785      0.959138      0.695065      0.457263      0.313078      0.193397      0.110179     0.0672869
  17  18 3403.6031    3.3078  2.1136 11.3336 -0.0001  0.0386   0.0579   0.1109    0.4233   0.0000   443.6809       7.72413       2.68665       2.57392       10.6727      -6.55637      -1.76389      -6.99787      -2.55584      0.109886     -0.606746     -0.783336       1.12195      0.182577      0.431996      0.196634     -0.143754     0.0406055       3.47757       4.44935       4.71463       4.80800       4.63987       4.25567       3.86578       3.20385       2.65467       2.10780       1.60021       1.16156      0.865138      0.572739      0.386669      0.244140      0.145556     0.0847586
  17  19 3545.5566    2.6296  2.9903 11.8559 -0.0033  0.0499   0.0414   0.1348    0.1230   0.0000   445.7268       5.05003       14.9470       5.91028       2.93614      -9.61494       11.0327      -1.41201       1.19323      -1.71067       1.74163       1.53131      -1.06995      -1.79538     -0.546832      0.384079     -0.210841    -0.0143224       4.51771       5.83043       6.43970       6.53854       6.08996       5.82987       4.96229       4.22335       3.46324       2.74414       2.04989       1.55207       1.10042      0.731384      0.497437      0.320641      0.184713      0.110194
  17  20 3687.9150    2.1128  4.3204 11.3890  0.0006  0.0633   0.0283   0.1740    0.0841   0.0000   435.0986       13.9685       3.46017     -0.744430      -1.86461      -10.9204      0.113828      -8.24935       6.39643      -3.29755      -1.01947     -0.810967     0.0538739      0.103752       1.59910     -0.142607     -0.287759     0.0612809       5.54926       7.50243       7.90482       8.16112       7.66966       7.23436       6.34476       5.48199       4.37246       3.48118       2.72576       1.97185       1.39613      0.978710      0.630292      0.397983      0.243246      0.138119
  17  21 3830.2487    1.7870  5.9320 11.0279 -0.0033  0.0777   0.0219   0.2159    0.0683   0.0000   438.9142       14.6269       23.9816      -5.41102       6.28589      -1.54761      -16.2091       11.9630      -6.88596      -5.44013       4.41343      0.708227      -3.21496       1.06715       1.28679      0.615436     -0.359447     -0.505425       6.93819       9.09620       10.0248       10.0584       9.73900       8.98010       7.89248       6.60962       5.51120       4.30629       3.27193       2.45579       1.73938       1.22164      0.788563      0.505415      0.293463      0.171989
  17  22 3972.5562    1.4521  7.5312 10.7631 -0.0010  0.0931   0.0175   0.2722    0.0599   0.0000   469.6134       11.2100      -7.50669       10.5966      -5.68833      0.402675      -20.2447      -15.1291      0.236415      -4.11402       2.53571      -2.28421       1.15428       1.30329     -0.395612      0.244136      0.313936     -0.184204       8.21939       10.7227       11.8565       11.4714       11.5769       10.4894       9.29239       8.08517       6.41163       5.24242       3.97569       2.91506       2.12758       1.44294      0.938927      0.613573      0.358724      0.208193
  17  23 4115.2550    1.1571  9.2365 10.7283 -0.0061  0.1191   0.0159   0.3587    0.0518   0.0000   464.7572       25.4639       16.9167      -10.7093      -6.30588      -3.34657      -7.99800      -15.3928       6.37800       1.27234      -5.48093      -4.94922       2.15359     -0.455627      0.881714     -0.834044     -0.157007     -0.112081       10.4313       13.9201       14.8844       15.2835       14.6379       13.5517       12.0775       10.1547       8.28326       6.66119       5.04429       3.77189       2.70575       1.88141       1.23958      0.794208      0.457290      0.272873
  17  24 4257.4984    0.9171 10.4844 10.7267 -0.0013  0.1505   0.0151   0.4748    0.0439   0.0000   433.7853       31.8345       17.5057       17.5727       28.9720      -40.5847       23.4114       3.22980      -4.81750      -5.49961      -3.30667      0.148358       4.15720     -0.564816      -1.36057     -0.155013     0.0232957     -0.133551       13.2181       17.0633       18.8865       19.0723       18.2735       16.9741       14.7936       12.8936       10.6434       8.26144       6.48179       4.82080       3.36443       2.36993       1.57798       1.00515      0.582466      0.347663
  17  25 4400.3680    0.7623 14.2740 10.5842  0.0006  0.2264   0.0129   0.6713    0.0388   0.0000   436.8128       15.2855       25.5963      -15.7435      -17.3150       13.3240       40.9605      -20.2773      -39.8062       24.3785       7.94021      0.381227       6.22979      -2.21756      0.150013       1.16515      0.441500     -0.139914       19.3639       25.1749       28.1185       27.9569       27.7005       25.0026       22.2529       19.2907       15.9030       12.4896       9.68742       7.16122       5.30971       3.56032       2.47658       1.58076      0.872831      0.537134
  17  27 4685.5211    0.4324 14.3663 10.3973 -0.0264  0.3854   0.0103   0.9294    0.0296   0.0000   411.9046       6.44177       20.0008      -69.0369       45.2119       52.3359      -62.7024      -77.0649       23.3442       40.9665      -14.5234      -12.5908       9.45605       13.3513       5.35235      -10.5944      -2.05258      0.771910       33.9416       43.7090       48.2385       49.1014       46.2668       43.8882       38.7468       32.7227       27.9074       21.4038       16.6142       12.5403       9.18182       6.34259       4.20790       2.77895       1.55388      0.919559
  18   6 1683.6414    0.2758  0.2368  9.9648 -0.0037  0.0215   0.0134   0.0345    0.0358   0.0000   438.3614     -0.419096       15.2457       1.15227      -3.44296      -3.30915      0.416237       1.13855      -1.48907     -0.693335      0.241984      0.248759      0.325018     0.0475637     -0.415977    -0.0803294     0.0613846    -0.0292082       1.76093       2.52271       2.49890       2.73500       2.11267       2.40243       1.66092       1.97117       1.38487       1.30492      0.868889      0.671673      0.513527      0.340921      0.213765      0.144322     0.0849824     0.0488954
  18   7 1839.9773    0.3961  0.3473 10.0373 -0.0095  0.0241   0.0163   0.0397    0.0436   0.0000   437.8394     -0.228130       18.6119      -2.09303      -4.71225      -2.39000      0.641992      -3.51118      -2.19106      0.462871     -0.286033     -0.730701      0.245632      0.428127     -0.261788     0.0400634     0.0836823     -0.127351       2.54763       3.05136       2.72013       2.60230       2.63165       3.32069       2.87176       2.30808       1.54588       1.09334      0.890876      0.780977      0.638953      0.457208      0.284830      0.187593      0.135728     0.0720104
  18   8 1992.8516    0.5805  0.5210  9.9306 -0.0017  0.0234   0.0178   0.0466    0.0653   0.0000   440.2870      -2.17544       13.6237       2.44705     -0.569283       3.69768      0.713606     -0.849769      -1.44248      -1.10614      0.569672   -0.00784298     -0.612217     0.0417990     -0.127905     -0.150698    -0.0569256    -0.0439820       1.79469       2.67338       2.49646       3.00275       2.58768       2.62756       1.95753       2.05509       1.33734       1.30073      0.814597      0.729885      0.472972      0.348984      0.256619      0.142599     0.0950792     0.0589912
  18  10 2291.6589    1.1106  0.7621 10.8609 -0.0079  0.0296   0.0309   0.0622    0.1013   0.0000   436.9069    -0.0259846       18.7457      -1.89748       1.59183     -0.827102      -2.65314      -2.60538       1.52484      0.382430      -1.16962     -0.318565       1.07960     0.0583532     -0.105319     0.0163305      0.134977    -0.0159803       3.34044       4.70192       5.26848       5.41486       5.21768       4.50343       3.75373       2.88080       2.27494       1.58145       1.14015      0.852468      0.612384      0.409768      0.284985      0.171852      0.109922     0.0679503
  18  11 2436.8708    1.5623  1.0311 10.8068 -0.0022  0.0281   0.0357   0.0681    0.1849   0.0000   436.2706       4.53290       15.4879      -2.55461       2.78743      0.875736      0.802593      0.902362       2.27733      0.168257      0.801246     0.0593256      0.472332    -0.0665683      0.564229      0.291469     0.0342054    -0.0111348       2.34335       3.17522       3.39556       3.37126       3.24267       2.89953       2.64132       2.32780       1.93832       1.56849       1.22911      0.887239      0.631593      0.456722      0.289299      0.188647      0.116241     0.0678722
  18  12 2580.9452    1.9105  0.9715 11.8456 -0.0113  0.0273   0.0462   0.0675    0.1034   0.0000   439.7816     -0.291116       12.4265      0.731808      0.552741       1.20910       6.10333      -4.05950       2.86984      -1.59611      -1.88800       2.38708     -0.976510    -0.0940202      0.134911      0.188319     0.0857683    0.00191953       2.38277       3.17591       3.34896       3.34634       3.19876       3.06300       2.77924       2.38682       1.94112       1.57534       1.23050      0.920572      0.694426      0.436516      0.305060      0.201424      0.122864     0.0771811
  18  13 2724.8176    2.6209  0.9219 12.0289 -0.0052  0.0253   0.0607   0.0608    0.1188   0.0000   437.1912       9.89330       12.9469     -0.908811      -3.30175      -1.21224       6.33411      -2.23656     -0.569048     -0.321642       1.54747     -0.378299     0.0610087     -0.580664     -0.405543    -0.0178088     0.0851198    -0.0300298       2.25485       2.92723       3.10837       2.99777       2.95460       2.62353       2.48224       2.23995       1.86583       1.59086       1.14766      0.879313      0.637967      0.426313      0.286506      0.173892      0.116209     0.0683972
  18  14 2868.7421    3.1434  0.8773 12.1727 -0.0032  0.0241   0.0720   0.0539    0.1291   0.0000   436.1677       6.37617       14.5556       1.95466      -2.19465     -0.778069       2.01101      -1.50627     -0.263727     -0.858088     -0.470213     -0.404167     -0.547637     0.0492438     -0.151987      0.380899      0.125262     0.0685310       2.00930       2.61907       2.82020       2.82096       2.72244       2.58856       2.38495       1.97669       1.67142       1.25490       1.01143      0.782281      0.556550      0.391071      0.268460      0.175244      0.110200     0.0666509
  18  15 3012.2431    3.6136  0.8578 13.2350 -0.0091  0.0247   0.0884   0.0606    0.0955   0.0000   438.2316       4.36862       8.11252      0.981302     0.0847511       1.48707       3.46180      -2.06903      -1.12970      -1.89457     -0.187404    -0.0539239      0.152371      0.535749    -0.0729738     0.0360351    -0.0191313     0.0493825       2.34005       2.77304       3.11603       3.27694       3.12913       2.83114       2.44859       2.09295       1.76559       1.33962       1.04984      0.781155      0.574650      0.393098      0.268044      0.172629      0.109265     0.0677699
  18  16 3154.9551    3.8199  1.1140 13.0648 -0.0042  0.0307   0.0870   0.0755    0.1379   0.0000   440.0957       11.3512       6.83470      -4.19841      0.858643       3.60548       2.71633      -4.67587      -1.01567     -0.370139     -0.849528      -1.02173       1.23650     -0.124033     -0.401781      0.215583     0.0949828     -0.153167       2.72145       3.82604       3.61065       3.87562       3.17119       3.16928       2.90753       2.78657       2.30996       1.91759       1.45048       1.04990      0.767690      0.520687      0.325231      0.223248      0.123622     0.0757456
  18  17 3297.4453    3.4855  1.4979 12.7128 -0.0106  0.0324   0.0713   0.0845    0.1719   0.0000   436.8154       9.17519       12.8640      0.577066      -1.70613      -8.19131       3.60604      -4.59878       3.24784      -2.30853     -0.225324      -1.69115     -0.545262      0.679666      0.454993     -0.438831      0.255026     0.0397713       2.84416       3.54699       3.76379       3.87064       3.76594       3.61410       3.15368       2.69919       2.24536       1.78732       1.48120       1.10785      0.763220      0.517948      0.361360      0.243133      0.156198      0.101970
  18  18 3440.0749    3.0441  2.2426 11.9086 -0.0051  0.0394   0.0510   0.1053    0.1972   0.0000   443.6862       13.6131       8.08694      -7.23340     -0.383235      -6.69355     -0.329043      -4.10050      -4.06776     -0.893498       2.31163      -1.73446     -0.517921       1.34720      0.528980     -0.460273     -0.304990      0.100577       3.38555       4.47077       4.74308       4.76393       4.78943       4.47587       3.83964       3.43301       2.72874       2.21267       1.74516       1.24408      0.984080      0.663457      0.445813      0.297984      0.181540      0.114381
  18  19 3582.6900    2.4728  3.4348 11.5153 -0.0025  0.0508   0.0354   0.1444    0.1331   0.0000   438.5718       10.8056       20.1758      -2.05761       6.65594      -8.13343      -3.41759      -4.33255       1.39964      -4.85913      -3.18538     -0.401557       1.22644      0.403931     -0.672906     -0.133218      0.218446      0.201798       4.55218       5.76675       6.17099       6.32792       6.15219       5.78388       5.13711       4.30134       3.67088       2.95315       2.34308       1.70013       1.21974      0.870317      0.604285      0.385950      0.237410      0.145261
  18  20 3725.5249    2.0222  5.0181 11.1795 -0.0042  0.0669   0.0252   0.1808    0.0875   0.0000   434.8637       6.04463       5.57238      -1.24581       12.5624      -7.43359      -2.22810      -9.02785      -6.01090      -6.59036       6.29318      0.448324      0.237850      -2.19641     -0.314774      0.526682      0.134725     -0.178112       5.58948       7.31295       7.93874       8.13185       7.70197       7.31577       6.49061       5.67995       4.83273       3.84800       2.94887       2.25090       1.65123       1.13641      0.784506      0.505252      0.304601      0.185518
  18  21 3868.2971    1.6710  6.7657 10.8151 -0.0023  0.0804   0.0190   0.2326    0.0699   0.0000   438.8100       24.3700       10.6345     -0.953551      -14.1136      -16.6384       1.38430      0.758838       3.63025      -7.84287     -0.621941       2.45970       5.54024      -2.26137       1.01104      0.735458      0.100156      0.194290       6.79414       8.67170       9.62921       9.58999       9.51470       8.89635       8.11264       6.81727       5.64352       4.60117       3.52801       2.69538       2.00313       1.39941      0.947155      0.616466      0.394582      0.234714
  18  22 4011.2285    1.3311  8.3836 10.7615 -0.0046  0.1023   0.0164   0.2910    0.0557   0.0000   443.1228       19.6700       12.0805       17.1716       8.54321      -14.1936      -15.6803      -1.53452       12.0917      -6.69787      -3.96738      -5.94292       1.85544      -2.65325      -1.74959      -1.48561      0.110871      0.506586       8.63875       11.2525       12.4423       12.2775       12.3609       11.1757       10.2666       8.72772       7.21318       5.91386       4.56848       3.44654       2.51559       1.77772       1.19468      0.787522      0.485143      0.292935
  18  23 4154.2397    1.0918  9.7998 10.7615 -0.0086  0.1262   0.0152   0.3794    0.0472   0.0000   451.2841       24.4551       4.80865       32.7803       16.8175      -33.6402       1.51131      -18.3673       31.8772      -18.7365      -9.43271      -1.35657       2.39828      -2.52292      -2.94873     -0.605407     -0.799082     -0.452010       10.5878       13.9752       15.1085       15.8147       15.0972       13.9278       12.6448       10.6466       9.01462       7.36494       5.48388       4.26567       3.11203       2.20349       1.49353      0.988170      0.588457      0.362229
  18  24 4297.4559    0.8544 11.3958 10.7393 -0.0022  0.1610   0.0145   0.5045    0.0409   0.0000   442.5817       1.65042      -6.17850      -31.2066      -7.37341       5.98718      -2.05529      -21.5860       12.2704     -0.995194      -15.9042      -4.03486      -4.04099      -1.21155     -0.448448      -1.45826    -0.0667100      0.143661       13.4028       17.5974       19.4391       19.5718       18.9047       17.8437       15.8998       13.6532       11.4214       9.40883       7.17957       5.60056       3.98137       2.88410       1.92833       1.28657      0.778903      0.478291
  18  26 4582.8758    0.5385 14.0848 10.5176 -0.0047  0.2798   0.0114   0.7913    0.0312   0.0000   399.1556      -9.11738       19.6380       17.2425       25.7772       1.33307      -8.72766      -7.02490      -39.0102      -5.50074       13.5694       9.05368      -15.6052      -10.3633       5.50978     -0.923766      -1.32989       1.04381       23.0058       29.4470       33.0788       33.7166       32.1039       30.9335       27.3083       23.5145       19.6895       15.9875       12.4700       9.54682       6.92501       4.96976       3.36359       2.24852       1.36260      0.834714
  19   5 1543.0382    0.1862  0.1135  9.8110 -0.0140  0.0170   0.0165   0.0292    0.0309   0.0000   439.1426      -3.36042       18.0362     -0.110336      -2.50717       1.20603      0.687352       1.03264     -0.605519     -0.197770      0.555283    -0.0993276   -0.00420033     -0.113161      0.169362    -0.0301967      0.107496    -0.0728521       1.40803       1.33100       1.81728       2.01243       1.69023       1.53316       1.72785       1.25168       1.05133      0.928006      0.741428      0.482637      0.339004      0.303688      0.216194      0.143865     0.0909051     0.0578799
  19   7 1867.2519    0.4297  0.4324  9.8786 -0.0045  0.0228   0.0152   0.0457    0.0486   0.0000   438.1490      0.896754       14.3631      -1.18816      0.269888      -1.10796      -3.44513       1.24679       2.39135       1.81337      -2.37735      -1.51401      0.453604      0.152236     0.0292835    -0.0523057      0.146526    -0.0683745       1.64501       2.16367       2.53599       2.44692       2.43049       2.16572       2.10342       1.59829       1.44119       1.11468      0.899696      0.699655      0.478216      0.386278      0.227481      0.161867      0.110124     0.0640476
  19   8 2021.7425    0.6401  0.5511 10.0028 -0.0056  0.0214   0.0189   0.0469    0.0678   0.0000   437.7728      -3.23929       14.3352       2.89696      -4.79897     -0.759892       1.29347     -0.616452     -0.525844      0.548066     -0.722807      0.516536      0.418748      0.162179      0.229878     -0.436155    -0.0414681     0.0181330       1.87081       2.38520       2.56818       2.35743       2.39767       2.21389       2.11585       1.80395       1.47281       1.26585       1.00745      0.794349      0.541861      0.409625      0.238813      0.177757      0.106381     0.0699052
  19   9 2173.7311    0.8628  0.6952 10.2346  0.0058  0.0236   0.0226   0.0507    0.0775   0.0000   438.8841       1.02952       12.6253     -0.364970      -1.13479     -0.276524     -0.772257     -0.140303      -1.23835      0.337960       1.93791       1.35750    -0.0437216     -0.900969     -0.214310    -0.0295083      0.227445     -0.113287       2.19117       2.73533       2.77949       2.78777       2.74118       2.65650       2.47899       2.17024       1.69060       1.22143       1.01679      0.784726      0.586913      0.465763      0.306102      0.201612      0.135145     0.0827890
  19  10 2322.3052    1.1889  0.9590 10.6046  0.0002  0.0271   0.0268   0.0664    0.1029   0.0000   433.1554      0.725851       18.4164       1.29507       1.52950     -0.155094      -3.21727     -0.978662     -0.184385       2.03792     -0.403855     -0.675060      0.285412      0.640837     -0.395719     -0.219086     0.0722618    -0.0325695       2.07487       3.05774       3.18634       3.16849       3.15087       2.76351       2.59419       2.23668       1.87217       1.57399       1.19591      0.918258      0.668721      0.447058      0.312144      0.196589      0.134654     0.0764799
  19  11 2468.1656    1.6651  0.9950 11.2495 -0.0056  0.0274   0.0393   0.0632    0.1435   0.0000   439.7758      -1.01257       16.8163      0.565147      -1.98673      -2.99684       3.19508      0.141664      -4.02444      -3.70485     -0.298816      0.656667      0.961745     -0.299960     -0.207996     -0.110418    -0.0940997     0.0165690       2.41436       3.03190       3.20031       3.15977       3.26162       2.99335       2.73462       2.47079       2.02070       1.56222       1.14780      0.923934      0.749819      0.515044      0.389500      0.241784      0.164643     0.0940653
  19  12 2613.1411    2.0455  0.9204 11.9110 -0.0082  0.0254   0.0477   0.0627    0.1177   0.0000   441.0912       9.04435       12.6162       5.08972       3.43114      -3.00243     0.0843647     -0.407358      -2.78977      -4.45307      -1.70262      -1.35308     -0.736807      0.340937     -0.197345      0.138415     0.0520621     -0.108524       2.20957       2.96746       3.14370       3.04656       3.15083       2.84385       2.61852       2.18078       1.80438       1.51116       1.15478      0.869790      0.648117      0.479794      0.300102      0.221442      0.136146     0.0823088
  19  13 2757.9737    2.6540  0.8967 12.1733 -0.0016  0.0239   0.0608   0.0594    0.1097   0.0000   437.0599       5.25725       13.0501      -1.61444      -2.01544      0.276885       1.24103      -1.23541     -0.178129     -0.999384     -0.920511      0.725808     -0.597526      0.172267     -0.251934     -0.301891     -0.109992    -0.0972361       2.12615       2.49738       2.63701       2.91445       2.73770       2.40837       2.35344       2.11685       1.69807       1.28904       1.09395      0.828962      0.626446      0.415291      0.315354      0.206432      0.127474     0.0805127
  19  14 2902.5730    3.4192  0.8871 12.3076 -0.0002  0.0233   0.0756   0.0548    0.1282   0.0000   438.3800       2.72418       12.7798      -1.70252       2.04471      -4.07105    -0.0239036     -0.780664       2.16570      0.445081      0.137390      0.365156     -0.474891     -0.283008     0.0247529     -0.452865     0.0383870    -0.0217276       2.06493       2.67269       2.61509       2.79093       2.76626       2.65002       2.38899       2.03809       1.65014       1.34731       1.04869      0.860639      0.601213      0.436465      0.288927      0.197298      0.129413     0.0863498
  19  15 3046.6104    3.8942  1.0639 12.3864  0.0014  0.0249   0.0816   0.0652    0.1614   0.0000   434.4844       4.67376       12.0818      0.376339       5.54729      -7.41722      -5.28813       1.42805      -1.87041      -2.48618      0.698601     -0.405853     -0.291013     -0.514595      0.134369     0.0474049     -0.120262     -0.214753       2.14897       2.65862       2.91411       2.80317       2.82705       2.60773       2.40238       2.20725       1.74305       1.40825       1.14350      0.839054      0.660112      0.452057      0.316287      0.212999      0.138805     0.0853306
  19  16 3189.9626    3.8917  1.1696 12.8354  0.0037  0.0288   0.0810   0.0696    0.1419   0.0000   437.7230       8.06710       7.95378       1.50410       2.41197      -1.73543      -5.18585      0.332285       1.34568       1.00442      0.137887     -0.793567    -0.0454682      0.613545      0.391849      0.210711      0.174911     -0.113869       2.67946       3.46927       3.66142       3.72567       3.44004       3.08196       2.95754       2.64963       2.20548       1.87270       1.44683       1.05664      0.785389      0.566195      0.354627      0.247083      0.154460     0.0932919
  19  17 3333.0879    3.3719  1.6315 12.8454 -0.0037  0.0353   0.0635   0.0888    0.1020   0.0000   446.6667       7.68069       16.7337      -7.55465      0.737125      -2.44701       3.69769      -12.9806     -0.794726      -2.34084       2.21132     -0.709510     -0.375089     -0.241634     -0.134003     -0.436838      0.209837     0.0388032       2.83248       3.93240       4.02931       4.25726       4.03983       3.80823       3.45533       3.08442       2.55015       2.02115       1.56979       1.17288      0.940201      0.642073      0.447518      0.302792      0.188338      0.117895
  19  18 3476.3115    2.7611  2.3808 12.2672 -0.0020  0.0424   0.0464   0.1141    0.1087   0.0000   435.1925       17.2677       16.2069       7.11388       3.40490      -10.3361       7.62522      -6.82472     -0.836024      -1.08098      -2.13325       1.20046      0.647721      0.232102      0.223634    -0.0946102    -0.0891325      0.354501       3.71168       4.77715       5.14161       4.89977       4.86901       4.32602       4.16890       3.72425       3.17914       2.76924       2.14078       1.62702       1.19854      0.809883      0.546394      0.358170      0.235028      0.145504
  19  19 3619.3854    2.3061  3.7187 11.5092 -0.0006  0.0527   0.0316   0.1531    0.1057   0.0000   440.5091       14.3054       20.3020      -11.7598      -9.46981      -11.9097       4.32857       3.23103       1.23371      -2.68432      -2.04977     0.0424670     0.0807084     -0.595668     -0.391449     -0.127437     -0.179153      0.173505       4.32251       5.47158       6.00303       6.14848       6.00725       5.73825       5.11914       4.35611       3.76363       3.04931       2.45325       1.86910       1.36500      0.980055      0.671615      0.449924      0.298029      0.189447
  19  20 3762.5019    1.9221  5.6568 10.9848 -0.0022  0.0671   0.0213   0.1920    0.0742   0.0000   430.1474       16.5539       4.37700      -16.4932       16.5735      -2.59765      -5.61128      -6.51355       4.92605      -8.61645      -1.50864       2.50315     -0.544253      -2.27964      0.886771      0.732120     -0.584249   -0.00697083       5.43341       6.94209       7.73741       7.89218       7.75351       7.23439       6.53272       5.74399       4.72535       3.94367       3.05424       2.38241       1.73341       1.27888      0.892782      0.584443      0.378901      0.234178
  19  21 3905.8528    1.5667  6.9827 10.8225 -0.0019  0.0821   0.0179   0.2355    0.0615   0.0000   429.3914       28.1715       19.6372      -16.9278      -1.16676      -20.5607      -16.3379      -2.28969      -9.55376      -10.5946      -1.42203       2.78236      -4.39505     -0.325285       1.27783      0.560403      0.180721     -0.224600       6.59562       8.75146       9.53002       9.67512       9.37186       8.90528       8.05911       7.02372       5.88560       4.90439       3.74713       2.91455       2.18315       1.57347       1.09197      0.736002      0.450345      0.291261
  19  22 4049.2524    1.2480  8.5609 10.7298 -0.0026  0.1013   0.0152   0.3020    0.0494   0.0000   445.7427       21.6051     -0.204892      -13.5949      0.576702       13.6402      -13.8054       12.4932       8.76250       3.93066      -6.55422      -3.26470      -5.46110      0.282296     0.0762134       1.91526      0.698962      0.168787       8.22947       10.5565       11.5268       11.9945       11.4990       11.1032       9.83563       8.54763       7.20405       5.92364       4.71091       3.65127       2.63859       1.93739       1.33043      0.923037      0.570269      0.362115
  19  23 4192.6945    1.0102 10.5189 10.7215 -0.0012  0.1346   0.0145   0.4033    0.0428   0.0000   428.5959      -5.73545       49.8710       7.94598       19.4991      -8.31187      -7.50214      -16.0216       8.96160      -15.0245       4.87091      0.109557      -6.72608     -0.979123    -0.0633671      -1.64931    -0.0876596     -0.405131       10.4924       13.9826       15.4600       15.6024       15.6119       13.9876       13.1678       11.1747       9.64199       7.78287       6.18371       4.80313       3.50978       2.57924       1.75819       1.20373      0.737909      0.467630
  19  25 4479.6446    0.6656 14.5065 10.5596 -0.0007  0.2336   0.0111   0.6819    0.0311   0.0000   428.4152       50.2891       29.0855       21.8969      -20.8114      -15.0118      -17.1734      -18.6484       25.1191      -46.9586      -12.3011      -1.17896       6.95763       6.15164      0.736495      0.766021      -1.66943     -0.517036       18.6992       23.8129       26.5791       27.0892       26.5163       24.6788       22.6295       19.8033       16.6104       13.6754       10.7637       8.42218       6.14230       4.54576       3.27506       2.19937       1.32817      0.854018
  19  26 4623.2568    0.5153 14.7470 10.4736 -0.0016  0.3046   0.0107   0.8168    0.0269   0.0000   395.4741       58.4817       33.7081      -33.2569      -17.7774       26.9440       31.5501      -64.3786      -1.86704      -25.1079      -1.01542       2.46558      -1.19431       6.63766       2.55968      -4.56204      -2.19855      0.750186       23.4740       30.3081       34.4450       34.9415       34.6344       31.7855       29.1937       25.2807       21.3233       17.6115       13.9925       10.7682       8.13133       5.74356       4.17226       2.81464       1.69825       1.09120
  20   6 1734.1745    0.3401  0.2741  9.8807 -0.0115  0.0162   0.0148   0.0339    0.0381   0.0000   437.5393     -0.311302       15.2616    -0.0563301      0.681735       1.06180       1.49951      -2.54622      -1.14948      -1.49460       1.36810      0.150617    -0.0109706     -0.110645    -0.0452150     -0.140751    -0.0388616     0.0229459       1.25879       1.75345       1.83557       1.70787       1.87121       1.56504       1.51549       1.44449       1.09789       1.04861      0.792242      0.625523      0.469472      0.307903      0.221751      0.143569      0.104656     0.0582892
  20   7 1893.9390    0.4795  0.4295  9.9318 -0.0046  0.0222   0.0157   0.0423    0.0491   0.0000   437.2858      -2.28093       13.1256    -0.0286639      -5.32887      -3.70398      -1.70697      -1.44807      -1.20151     -0.169842     -0.200329       1.19894      0.250948     -0.238186     0.0436068     -0.104841    -0.0517555    -0.0344810       1.37945       2.46806       1.88535       2.68369       1.92235       2.44621       1.70555       1.99566       1.21644       1.27190      0.765629      0.734463      0.458369      0.409714      0.268247      0.187752      0.117812     0.0817555
  20   8 2050.0451    0.6322  0.6473 10.1392 -0.0079  0.0234   0.0174   0.0554    0.0625   0.0000   438.9505       1.22322       10.9289     -0.706495      -4.99836      -1.83171       1.64561      -2.60948      0.413691      -2.73815     -0.202351     -0.351110      0.312078      0.498681      0.127435     -0.263971      0.229551     -0.136585       1.78726       2.35041       2.67156       2.53023       2.36912       2.30279       2.05258       1.99526       1.62166       1.39909       1.17003      0.845825      0.651784      0.447726      0.329472      0.217421      0.136795     0.0856529
  20   9 2203.1540    0.8932  0.8049 10.4216 -0.0030  0.0244   0.0217   0.0579    0.0866   0.0000   440.3654     -0.892334       12.6753      -1.20216      -3.67132      -1.06570      -1.94262       4.10692     -0.946962      -1.48013      0.555995     -0.385769     0.0169958     -0.197867     -0.212178      0.222305    -0.0583522     0.0367182       1.94387       2.64519       2.72933       2.88812       2.49364       2.47093       2.13718       2.08500       1.80038       1.55521       1.29645      0.979901      0.700049      0.484427      0.341268      0.224552      0.141405     0.0911589
  20  10 2352.4093    1.3019  0.9424 10.8194 -0.0024  0.0254   0.0295   0.0611    0.0923   0.0000   437.8309     -0.792480       11.4131      -6.96276      -4.08351       2.29786      -2.15181      -4.71497       1.12095     -0.835827       1.14966      0.412677      0.364162    -0.0683691     -0.432651     0.0540890     -0.151586    -0.0267167       1.89497       2.61480       2.35570       2.85786       2.70909       2.69620       2.26627       2.11979       1.66048       1.44253       1.10848      0.946164      0.621203      0.479964      0.328668      0.229002      0.152388      0.105330
  20  11 2498.9912    1.6112  1.0833 11.5053 -0.0040  0.0286   0.0362   0.0746    0.1135   0.0000   438.7917     -0.402832       19.9423       2.69427      -4.16985      0.695988      -1.35352      0.269066     0.0383245      -2.38606     -0.412964      -1.46037     -0.505946      0.896433     -0.191693      0.376064   -0.00234701      0.117183       2.46070       3.29132       3.35431       3.27576       3.02095       2.65539       2.55599       2.50741       2.30141       2.01172       1.65453       1.27941      0.928007      0.631721      0.422320      0.267274      0.174087      0.113169
  20  12 2644.8550    2.1873  0.9252 11.9670 -0.0062  0.0244   0.0510   0.0647    0.1365   0.0000   443.6351     -0.109419       18.1146       2.22485      -6.54941      -7.34859     0.0812936      -5.12337     -0.516079       1.99549     -0.639658     -0.906713     0.0369000      0.570996      0.781723     0.0419635     -0.203499     0.0512478       2.08545       2.63192       2.87599       2.88003       2.88075       2.64011       2.42599       2.15300       1.74464       1.46428       1.17065      0.850312      0.664917      0.484371      0.356278      0.240650      0.156399     0.0997935
  20  13 2790.7819    2.7872  0.8314 12.6156 -0.0031  0.0239   0.0661   0.0569    0.0928   0.0000   438.0075       4.62315       19.9258      -2.17155      -1.97709      -2.70273       1.39878      -4.76957      0.412610     -0.720683     -0.716835      -1.49021     0.0226878     -0.351129      0.300696     0.0692314     0.0309951     0.0549281       1.83826       2.35552       2.55629       2.51261       2.55396       2.35693       2.29949       1.93079       1.64166       1.33890       1.01141      0.801122      0.623468      0.457602      0.335959      0.231981      0.156074     0.0991560
  20  14 2936.0266    3.5430  0.8766 12.7922  0.0014  0.0250   0.0795   0.0540    0.1089   0.0000   436.2933       3.29922       12.5155       1.96094      -3.74985      -2.87387     -0.550418      -5.29380     -0.246250     -0.785711     -0.897114     -0.384908      -1.04880     -0.534829      0.337370     0.0483024      0.327604    -0.0670757       2.19357       2.72993       2.46452       2.55763       2.89267       2.93244       2.65594       1.98956       1.60846       1.42652       1.37371       1.01035      0.687664      0.461627      0.333904      0.241653      0.177975      0.114607
  20  15 3080.5581    3.9323  0.9776 12.7173  0.0020  0.0241   0.0829   0.0578    0.1331   0.0000   436.9696       4.07412       15.4638      -1.96519      -1.72376     -0.654628      -8.91092      -4.58412      -1.68867      -1.41861     0.0211002     -0.954895     -0.295995     -0.676702      0.213204     -0.442941    -0.0139245    -0.0675698       1.91470       2.56916       2.59176       2.79228       2.66402       2.53186       2.40612       2.00616       1.74297       1.39997       1.10735      0.874074      0.645190      0.481469      0.335560      0.226788      0.158713     0.0979641
  20  16 3224.4900    3.8851  1.1943 12.9414 -0.0002  0.0295   0.0791   0.0680    0.1375   0.0000   440.4119       11.6496       10.9189       6.31983       4.43770      -11.5911       1.45264      -4.18399      -1.15696      -5.51827      -1.43233       2.01045     -0.418264     -0.121116      0.154544     0.0853265      0.187943    -0.0565627       2.12488       3.08017       2.95298       3.31080       3.19451       2.96838       2.77370       2.35913       2.00456       1.68270       1.34975       1.04138      0.786749      0.547092      0.395514      0.269922      0.178415      0.113960
  20  17 3368.1777    3.2461  1.7691 12.7199  0.0033  0.0361   0.0564   0.0871    0.0885   0.0000   437.7347       14.1140       2.63844       1.06128       1.48870       5.63742       2.21244      -4.55673      0.880295      -4.37967      0.435737       2.06961     -0.113504      -1.07773      0.405624     -0.303495      0.199771      0.369815       2.91925       3.78857       4.02627       4.01023       4.10675       3.73918       3.49999       2.96576       2.69841       2.16829       1.75393       1.31583       1.01887      0.731611      0.526797      0.356256      0.233680      0.148292
  20  18 3511.9341    2.6603  2.7113 12.0878 -0.0037  0.0438   0.0401   0.1152    0.0970   0.0000   440.4958       14.6060       6.57015      -7.57213       1.43118       1.73091      -4.76378      -5.24090      -3.25389      -6.24111       1.23878       1.40438      0.729681     0.0676786      0.491113     -0.683385      0.115337     -0.195862       3.35984       4.43559       4.83500       5.09507       4.95569       4.51671       4.23338       3.60488       3.16342       2.49196       2.05686       1.58731       1.15568      0.883030      0.602844      0.421703      0.270700      0.174518
  20  19 3655.7206    2.2487  4.1333 11.3984 -0.0015  0.0556   0.0284   0.1518    0.0926   0.0000   434.8628       15.1272       21.4454     -0.286377       5.21794      -1.21206       1.01252     -0.262628      0.831366      -4.28247      -1.93173      0.139432      -1.26311       2.50982     -0.176393    -0.0169679     0.0446509    -0.0818002       4.28416       5.63522       6.35547       6.47212       6.31366       5.88555       5.32829       4.71036       4.00608       3.31700       2.60521       2.02482       1.54830       1.10416      0.795203      0.541352      0.347104      0.221243
  20  20 3799.3260    1.7983  5.7776 11.1561 -0.0013  0.0704   0.0209   0.1988    0.0645   0.0000   431.8898      0.140740       24.7286       16.9759      -5.01879      -5.58600       3.33491      -2.27108       6.44551      -3.86824       1.23701      -4.83431      -1.54642      0.154955      0.104760      0.322699    -0.0715450      0.154009       5.24312       7.12407       7.48467       7.90793       7.73710       7.41006       6.56969       5.87980       4.93407       4.16319       3.35444       2.62257       1.94539       1.43679      0.992426      0.686820      0.452877      0.293229
  20  21 3943.2227    1.4574  7.1317 10.9065 -0.0010  0.0839   0.0170   0.2418    0.0554   0.0000   444.3670       24.4947       27.3858      -3.81084       13.4610      -9.80022       13.7975      -10.7005      -4.61111       2.13736       5.93047      0.503213      0.123927      -1.13999      0.866899       1.16364     -0.503094     -0.233474       6.38529       8.48787       9.26013       9.48195       9.46156       8.61871       8.05158       6.95895       6.11135       5.00890       3.94622       3.08115       2.33668       1.73819       1.19798      0.838456      0.536575      0.343959
  20  22 4086.9320    1.1883  9.0345 10.8107 -0.0020  0.1051   0.0144   0.3224    0.0432   0.0000   435.6152       5.36015       2.43619      -16.4238       8.78836      -5.12245      -10.9641      -8.01020      -7.91666      -4.15316       10.7728      -3.51851      -1.26955      0.476731       1.06851      0.258669      0.271614      0.841718       7.85096       10.5476       11.2149       11.6593       11.4544       10.8682       9.97300       8.87005       7.39085       6.29860       4.89523       3.97082       2.91596       2.20676       1.52869       1.06020      0.687724      0.451625
  20  24 4374.6289    0.7384 11.3714 10.7529 -0.0142  0.1768   0.0139   0.5337    0.0357   0.0000   432.3115      -29.7548       16.8140       20.3264      -34.8404      -8.60311       36.4491      -11.7263      -29.5131      -16.4067       30.2854       19.3403      -7.81875      -2.87981       2.90252       2.39700       1.26401       1.02235       13.2072       16.9717       18.9207       19.2696       19.3209       17.9549       16.6893       14.5715       12.5384       10.5560       8.30162       6.50514       5.02395       3.70267       2.61512       1.83712       1.17642      0.746452
  20  25 4518.7148    0.5798 13.2081 10.6390 -0.0037  0.2535   0.0110   0.6741    0.0266   0.0000   423.7838      -1.59179       30.8858       53.1075      -10.2357      -17.4465       7.38726      -2.21878      -9.07108      -1.31425       7.99331     -0.624940     -0.499031       4.37849      -7.89923       1.50615       3.54206      -3.29382       18.3777       24.2729       27.3918       28.3832       27.3876       26.0357       23.8446       20.5771       18.1279       14.6161       11.9956       9.19548       7.15558       5.18491       3.68938       2.56685       1.61263       1.05320
  21   7 1919.8311    0.4896  0.4754 10.0740 -0.0011  0.0186   0.0157   0.0443    0.0473   0.0000   438.3240       1.27287       14.2260     -0.628333      -1.66390     -0.826699      -3.15779    -0.0182799       1.84258    -0.0778482     -0.633503      -1.32358      0.239489     -0.218403      0.240983     0.0747276     0.0592570   -0.00106387       1.45383       1.68881       1.95156       2.02608       1.91606       1.94894       1.71921       1.52273       1.30306       1.07028      0.840488      0.673147      0.500330      0.388806      0.290997      0.201927      0.137975     0.0900725
  21   8 2077.7295    0.7361  0.5618 10.3312 -0.0064  0.0191   0.0204   0.0455    0.0591   0.0000   439.1291      0.184135       12.1664      -2.60358      0.318711      -3.45126      -4.98289      0.315680      -2.18518   -0.00899142     -0.294270      0.759226     -0.799649     -0.737071     -0.137383     0.0822067     -0.320987     0.0770499       1.54006       1.82313       2.00943       2.17171       2.18391       1.92949       1.88147       1.61519       1.30350       1.13557      0.930411      0.677612      0.538158      0.399902      0.278455      0.203089      0.135109     0.0900143
  21   9 2231.9235    0.9829  0.8557 10.4433 -0.0039  0.0238   0.0227   0.0580    0.0974   0.0000   441.6683      0.181294       10.4434      -1.69439      -2.13757     -0.667624      -1.14442       2.62268     -0.700745      -2.17263    -0.0287127     0.0267796     -0.504999     -0.990266      0.662173    -0.0448805     -0.162917     -0.221744       1.75897       2.36937       2.41459       2.64661       2.56595       2.35316       2.21239       1.98309       1.65495       1.35809       1.15344      0.879814      0.672048      0.492782      0.347904      0.242445      0.172192      0.108820
  21  10 2381.8753    1.4064  0.9370 10.9201 -0.0023  0.0237   0.0310   0.0603    0.1004   0.0000   439.7573    -0.0119620       16.1960      -1.62250      -3.52637     -0.835423      -2.18808      -5.26236      0.986102       3.41439      0.737442     -0.311074      0.656638     -0.343290     -0.508983      0.383874     -0.127708     0.0754676       1.79614       2.31912       2.33673       2.59563       2.48368       2.41241       2.23312       1.88790       1.62097       1.44819       1.09803      0.904293      0.642620      0.491889      0.363407      0.250786      0.169471      0.113150
  21  11 2529.3134    1.8134  0.9144 11.6704  0.0042  0.0252   0.0411   0.0573    0.0912   0.0000   437.6513     0.0441157       18.1547     -0.634123       2.12762      -4.56852      -3.01467      -4.74522       1.81123      -2.08057       1.24859     -0.764825      -1.05029     -0.846024      0.390637      0.488115     -0.656567    -0.0200807       2.03250       2.33405       2.47486       2.97510       2.93827       2.38734       2.27003       2.17243       1.85709       1.47230       1.14224      0.980802      0.735839      0.529618      0.361434      0.256741      0.183711      0.117528
  21  12 2676.2489    2.3939  1.0333 11.8577  0.0008  0.0244   0.0512   0.0664    0.1607   0.0000   439.2884    0.00841404       15.4568      0.142402      -4.03743      -1.51467       1.56958       1.24897    -0.0933930      0.717248       2.18603      -1.48901      -1.55324      0.664279      0.159157     -0.231714    -0.0748054     0.0937810       1.90555       2.45833       2.59101       2.82810       2.68209       2.53013       2.35734       2.08267       1.74382       1.46326       1.20459      0.916896      0.692125      0.514895      0.399283      0.271938      0.176653      0.115924
  21  13 2823.0234    2.9029  0.9033 12.3854 -0.0005  0.0229   0.0633   0.0577    0.1365   0.0000   441.0870       6.82283       13.5859      -1.88017      -6.91887     0.0202957      -1.22420       1.33547      -3.00881     -0.731308      0.548079   -0.00373843     -0.313608    -0.0447124      0.596865     -0.281526      0.101747     -0.267988       1.63412       2.20075       2.22932       2.43583       2.40715       2.21705       2.06251       1.73641       1.59372       1.28983       1.08948      0.811701      0.645340      0.454770      0.343156      0.224409      0.159696      0.102504
  21  14 2968.9614    3.6535  0.8945 12.8260 -0.0025  0.0217   0.0809   0.0558    0.1078   0.0000   439.4797       5.29766       13.9922      -1.04717      -6.68229      -1.80844       2.58593     -0.157492      -1.29257      -2.08069      0.818068       1.99483      0.144809     -0.247594      0.461282     -0.405826      0.357540      0.121518       1.66892       2.12768       2.27203       2.43488       2.44320       2.18259       2.06007       1.76788       1.51602       1.32141       1.01089      0.794209      0.610488      0.448415      0.338535      0.228094      0.155003      0.102700
  21  15 3114.0925    3.9813  0.9415 13.1770 -0.0015  0.0230   0.0862   0.0597    0.1029   0.0000   441.2264       7.07773       10.1660     -0.433273      -3.25571     -0.597608      -1.99568     -0.939661       1.82352      0.884403     -0.364608      -1.45674      0.566486      0.277094     -0.235292     0.0821023      0.130647     0.0697036       1.71130       2.40326       2.36267       2.57569       2.53091       2.42451       2.20874       1.90956       1.64361       1.32872       1.11365      0.840289      0.667675      0.470643      0.345345      0.240395      0.160909      0.104101
  21  16 3258.6273    3.6452  1.5228 12.4360 -0.0000  0.0306   0.0612   0.0730    0.1150   0.0000   443.5649       10.3787       16.9688       1.01588       5.57809       2.51736      0.318951      -4.99337      0.900622      -3.16070       1.06516     -0.383340      -1.65248     -0.372340     0.0565116     0.0251009      0.338112     -0.207656       2.23317       2.87218       3.24725       3.21831       3.28027       3.11827       2.87762       2.49131       2.07087       1.78003       1.40842       1.16977      0.848016      0.638683      0.448294      0.321503      0.224293      0.142292
  21  17 3402.9739    3.1874  1.9723 12.4987 -0.0011  0.0350   0.0492   0.0923    0.0811   0.0000   440.8425       5.14382       13.6266       3.94326       10.4408       1.49722       1.44721      -1.05936      -2.21896       1.36407      0.409304      -1.05646      0.348671    -0.0295429    -0.0315265     -0.253081    -0.0467420      0.191533       2.59134       3.52927       3.74209       3.89751       3.79819       3.58869       3.37067       2.91107       2.53365       2.05838       1.73771       1.29782       1.03036      0.757676      0.542447      0.377969      0.255105      0.168478
  21  18 3547.3489    2.5177  2.9965 12.1116  0.0008  0.0456   0.0350   0.1222    0.0710   0.0000   443.0988       6.14998       10.9764       7.91005       3.49506      -8.25235       3.05226      0.693700     -0.343218      -4.59448       3.15828      -1.58668      -1.63099       1.04187       1.58480      0.155315     -0.167138    -0.0767239       3.32500       4.40738       4.74442       4.93950       4.98085       4.66200       4.27414       3.71925       3.25405       2.71203       2.16957       1.68851       1.34980      0.944521      0.723284      0.505831      0.336307      0.214245
  21  19 3691.6123    2.0305  4.4039 11.5540 -0.0016  0.0577   0.0253   0.1613    0.0675   0.0000   438.9675       4.67282     0.0748866       5.75707       1.16924      -2.47407      -2.60651      -7.69069       1.31708      -3.31437       1.90198       1.60660     -0.116144     -0.193080      0.825390     -0.723464     -0.810470     0.0539230       4.26259       5.44285       6.06837       6.24360       6.17205       5.86569       5.26096       4.82514       4.17941       3.40290       2.85914       2.20012       1.65252       1.29763      0.917909      0.664832      0.426876      0.281191
  21  20 3835.7846    1.6513  6.2577 11.1465 -0.0040  0.0740   0.0191   0.2118    0.0572   0.0000   436.0446       9.88485       24.3590       1.28951      -7.49611      -10.4561      -20.1948       3.11602      -10.5436      -12.3456       2.58270       1.39548     -0.594879      -2.81804       1.07966      0.241520     -0.762257     -0.173785       5.42184       6.95878       8.07117       8.11213       8.13666       7.68681       6.98899       6.17014       5.28825       4.37123       3.67102       2.74841       2.18482       1.59621       1.16678      0.802726      0.541645      0.353217
  21  21 3980.1165    1.3889  7.6392 10.9226 -0.0017  0.0878   0.0160   0.2602    0.0496   0.0000   446.2901       20.6403       15.3930      -6.51732      0.114221      -1.82661       2.44933       1.45424       8.06108      -3.28820      -6.59850      -6.71232       1.29093      -1.80425      0.454240     -0.115620      0.195599      0.768199       6.30549       8.27970       8.91150       9.37664       9.25063       8.93683       8.18529       7.13391       6.18625       5.26970       4.19799       3.35115       2.59032       1.88051       1.41580      0.977015      0.658313      0.433397
  21  24 4412.2581    0.6637 11.6306 10.8264 -0.0074  0.1971   0.0132   0.5801    0.0295   0.0000   421.8202       21.3555       15.0438       10.6598      -3.00834       13.7424       15.3362      -51.4580       10.3370       11.3897      -4.16730      -3.18506      -1.96902       1.39355       1.08860       2.57564      0.499886      -3.53895       14.1527       18.3471       20.5857       21.2500       21.0389       19.8765       18.3570       16.1079       14.1247       11.6366       9.53543       7.54418       5.81990       4.32029       3.15804       2.27254       1.46485      0.980274
  22   6 1781.5304    0.3782  0.2879  9.8948 -0.0123  0.0155   0.0149   0.0314    0.0381   0.0000   438.8235      -1.37476       16.5729      0.454189      -1.64860      -1.97001     -0.569362     -0.350180    0.00662137     -0.177699     -0.114245      0.158711     -0.444609      0.757054     -0.129872    -0.0423104    -0.0343019      0.110418       1.10072       1.39991       1.56529       1.63023       1.57569       1.60249       1.43822       1.12695       1.14650      0.879531      0.750011      0.624079      0.468321      0.361883      0.246587      0.163428      0.121976     0.0885827
  22   7 1945.0690    0.5514  0.5583  9.9134 -0.0035  0.0207   0.0153   0.0439    0.0543   0.0000   438.2649      -1.34901       17.0628      0.796959      -1.53110      -1.24362       1.00505     -0.814082       2.90149      0.373098       1.26917      0.230803      -1.32236     -0.327729     0.0746434     -0.231332    -0.0616888     -0.120069       1.46815       1.84930       1.99798       2.14983       2.18089       2.07142       1.89170       1.64031       1.33792       1.20956       1.02296      0.713832      0.593926      0.437819      0.330559      0.216954      0.167526      0.110771
  22   8 2104.7533    0.7714  0.6834 10.2475 -0.0006  0.0204   0.0192   0.0525    0.0637   0.0000   439.9481       1.45106       19.3517      0.286719      -2.26991      -1.84785      -4.15799      0.660372       1.64972    -0.0698586      -1.02757      0.368208      0.210684     0.0303643     -0.176149    -0.0918382    -0.0168561     0.0460800       1.45523       1.71485       1.88302       2.05327       2.10111       1.93075       1.74300       1.55340       1.44259       1.16984      0.967678      0.723368      0.589447      0.422763      0.343195      0.246190      0.166395      0.105806
  22  10 2410.8367    1.4393  1.0166 10.9583 -0.0019  0.0237   0.0297   0.0649    0.1150   0.0000   434.4162       2.67408       13.1465     -0.629557      -1.39409      -3.56890      -1.26428     -0.936914      0.350977       1.72479       1.63159     -0.603975      0.221958      0.381054      0.179760      0.193084     -0.199426     0.0120612       1.72164       2.20517       2.38155       2.51404       2.46019       2.36744       2.12768       1.95708       1.71597       1.35566       1.16916      0.886644      0.712863      0.515240      0.392298      0.304442      0.203688      0.131810
  22  11 2559.2080    2.0028  1.0050 11.3257  0.0027  0.0237   0.0399   0.0592    0.1099   0.0000   439.1182       4.73146       15.7045       1.41106      -1.99036       2.78734      -1.70663      -1.98847     0.0425047      0.407558     -0.862634      -1.72188     -0.406011      0.791453      0.362223      0.234658    -0.0714532    -0.0540528       1.71083       2.25795       2.40841       2.67417       2.50212       2.49331       2.26287       1.95899       1.62574       1.37385       1.11788      0.875485      0.664791      0.511198      0.369671      0.287269      0.189540      0.123895
  22  12 2707.1447    2.4458  1.0083 11.9979 -0.0013  0.0236   0.0495   0.0591    0.1244   0.0000   434.8018       1.30369       15.9938       1.49303     -0.746353      -1.40163       2.01824      -1.07080      -1.43100      -1.16326    -0.0309096      0.653730      0.171827    -0.0459360      0.324722     0.0948010     0.0869836     -0.157767       1.70296       2.16017       2.37210       2.43198       2.41988       2.40307       2.17982       1.93211       1.62422       1.37037       1.17088      0.906597      0.704117      0.508217      0.404131      0.274768      0.195608      0.134338
  22  13 2854.8507    3.2374  0.9194 12.0829  0.0007  0.0237   0.0670   0.0517    0.1977   0.0000   439.2563       4.73209       11.6961      0.506978      -2.37279      -8.38533      -1.45107      -2.47665      0.547934     -0.799182     -0.484878     -0.130617      0.175891     -0.228154     0.0599291     -0.106981      0.132920     0.0434073       1.70351       2.14076       2.31836       2.32146       2.53337       2.26993       2.03855       1.96898       1.54620       1.36240       1.11041      0.856096      0.685250      0.494677      0.383058      0.290051      0.197655      0.132682
  22  14 3001.5137    3.8185  0.8858 12.8645 -0.0030  0.0208   0.0815   0.0551    0.1175   0.0000   438.6674       8.69513       15.8741      -4.69995      -6.45491     -0.968993      -3.70974      -1.82237      -2.11455      -3.09652     -0.913920       1.47522      0.493925     -0.419289     -0.194609     -0.119734   -0.00664449     0.0862125       1.58184       2.06075       2.20330       2.19167       2.18722       2.06593       1.83430       1.75625       1.53355       1.33799       1.09969      0.834577      0.677289      0.492587      0.363781      0.251589      0.172868      0.112126
  22  15 3147.1028    3.9406  1.0896 13.0136 -0.0056  0.0254   0.0786   0.0628    0.1181   0.0000   441.1763       8.81694       12.7801      -1.23156      -1.97864      -1.89917      0.434414      -2.00678      -3.27527     -0.780525      -1.61370      0.344318      0.270150    -0.0108659      -1.10126      0.274179      0.143180     -0.103221       1.94503       2.48037       2.56191       2.66797       2.67082       2.53958       2.43691       2.12912       1.92530       1.48801       1.29470      0.968850      0.735811      0.601197      0.447054      0.322409      0.228567      0.147150
  22  16 3292.3133    3.5666  1.6412 12.5043 -0.0022  0.0307   0.0594   0.0786    0.1050   0.0000   441.3584       7.76796       12.0169     -0.508196       6.68794      -11.5868      -3.13503      -5.12275      -1.24626      -3.01197      0.910871      -1.45938      -1.72391      0.199563      0.836206     -0.224518      0.281631     0.0128445       2.18284       2.79637       3.03865       3.18511       3.13567       2.99684       2.65251       2.48091       2.14018       1.82762       1.49669       1.16932      0.930526      0.700044      0.495674      0.373592      0.240972      0.167390
  22  17 3437.3495    2.9252  2.0850 12.5317 -0.0040  0.0381   0.0446   0.0928    0.0724   0.0000   440.6414       10.8642       9.24039       2.75084      0.222688       1.73780       1.99707      -1.06906      -3.04786      -4.81215      -3.76230       1.18652      -1.15269     0.0306503      0.601461     -0.621317     -0.239291      0.113358       2.58740       3.58358       3.64507       4.01389       3.82031       3.76988       3.41792       3.12197       2.60223       2.26815       1.86750       1.46341       1.14289      0.870588      0.616543      0.458647      0.304707      0.208463
  22  18 3582.2451    2.3750  3.5431 11.8482 -0.0007  0.0477   0.0297   0.1303    0.0622   0.0000   445.2190       12.0457       3.51022      -2.17266       6.80850      -8.88629     0.0665056      -5.59279      -1.19776      -6.66701     -0.296991       1.16095      -3.16094      -2.68702       1.04705     0.0610827     0.0464626      0.366898       3.40944       4.37611       4.86366       4.94538       5.00913       4.66644       4.38341       3.87876       3.40372       2.88792       2.39288       1.90334       1.47493       1.12505      0.793687      0.588978      0.391721      0.265991
  22  19 3726.9973    1.9876  4.8808 11.3664 -0.0005  0.0584   0.0226   0.1625    0.0624   0.0000   440.6953       11.7965       17.8335      -1.82792       3.68933      -21.7323      -6.30021     0.0534219     -0.983066      0.384296      0.941843      -2.48338     -0.975647      -1.00703      0.722102     -0.621981      0.268679     0.0147262       4.06093       5.29861       5.87566       6.08849       6.04098       5.62499       5.37596       4.72923       4.21009       3.46721       2.91693       2.32890       1.76829       1.38536      0.994817      0.726626      0.478546      0.325478
  22  20 3871.7751    1.6233  7.0035 10.9107 -0.0022  0.0746   0.0169   0.2175    0.0546   0.0000   445.5456       25.7608       22.1197      -4.42910     -0.588615      -7.41020       5.74543       4.68221      -10.4721       4.08595       1.66990      -2.75537      -1.84159       2.90614       1.87428    -0.0579305      0.397281     -0.328495       5.21181       6.88513       7.67959       7.79230       7.78170       7.36090       6.95830       6.12704       5.33945       4.50316       3.74120       2.94623       2.29662       1.74672       1.27608      0.921695      0.620597      0.421103
  22  22 4161.3807    1.0445  9.9467 10.8678 -0.0016  0.1184   0.0140   0.3719    0.0370   0.0000   440.4955       10.8043       7.54653       8.56742      -8.70566      -24.8082      -2.92414       13.1179      -5.98203      -10.0980      -5.64032      0.459729      -2.11831      -2.07948      -3.82161     -0.411358      0.148872      -1.09425       8.06713       10.8286       12.0074       12.4028       12.1815       11.8662       10.8954       9.65686       8.49956       7.10182       5.77270       4.65539       3.66336       2.72452       2.04402       1.44950      0.990288      0.659310
  22  23 4305.7587    0.8468 11.6369 10.7849 -0.0005  0.1564   0.0136   0.4813    0.0339   0.0000   423.2688       50.3945       14.2175      -26.4189       4.54662      -12.8224     -0.389575      -21.8297       14.5622      0.167920      0.295213       1.58064      -4.09619      -2.30806      -2.68594      0.935060     -0.552590     -0.218016       10.3834       13.7549       15.2741       15.8577       15.6411       15.1200       13.7524       12.5840       10.9083       9.32252       7.57880       6.09120       4.81515       3.61629       2.69614       1.95068       1.29853      0.867877
  22  24 4450.7871    0.6029 11.8115 10.8414  0.0010  0.2184   0.0139   0.6676    0.0270   0.0000   470.7208      -10.0491       20.6242       7.79644       42.5711      -33.8076      -21.6754      -10.3995       19.0641      -2.02770      -1.65254      -4.47007      -7.06321      -2.15436       2.20389      0.689805      -1.13409      0.848679       14.5636       18.7629       21.9242       22.0764       22.2265       21.2096       19.4847       17.5743       15.2482       12.9882       10.5345       8.50385       6.69171       5.04537       3.74526       2.73149       1.76865       1.22856
  23   5 1632.7631    0.2456  0.2324  9.7658 -0.0013  0.0155   0.0114   0.0326    0.0317   0.0000   439.2257     -0.446324       19.9775      -1.72473      -3.09252      0.572065       1.45761      0.656560     -0.291697   -0.00517119   -0.00311799    -0.0574930     -0.259731      0.179639      0.397057     -0.156722    -0.0139379    -0.0624382       1.14215       1.43904       1.57474       1.68360       1.68509       1.39759       1.43359       1.36708       1.21029       1.01636      0.836033      0.638641      0.503486      0.354518      0.274603      0.235821      0.191740      0.118951
  23   6 1804.2174    0.4272  0.3403  9.8910 -0.0026  0.0155   0.0145   0.0343    0.0399   0.0000   440.0659     -0.882573       15.9265       1.23331      -1.93352       1.18387     -0.174340      0.247493      0.524930      0.708342     0.0625792     -0.383650      0.133311      0.654497     0.0442730   -0.00719572    -0.0634742     0.0954057       1.08906       1.43285       1.66714       1.65851       1.67982       1.63676       1.45008       1.24026       1.04047      0.881140      0.725607      0.588022      0.480613      0.365548      0.243266      0.175941      0.135854     0.0899056
  23   7 1969.6556    0.5925  0.4549 10.1534 -0.0036  0.0171   0.0175   0.0387    0.0477   0.0000   439.8475      -3.62866       17.0010       1.40492      -2.44245       1.94525      -2.00649      -1.04470       1.56507       1.94550      0.249631      0.115649     -0.863540      0.124367      0.165579    -0.0579224    -0.0251028    -0.0754221       1.22605       1.56722       1.59763       1.67535       1.83326       1.65865       1.55204       1.35569       1.11029       1.08880      0.814088      0.740195      0.544793      0.422816      0.311762      0.201784      0.151019      0.103110
  23   8 2131.0825    0.8152  0.6551 10.3251 -0.0043  0.0195   0.0203   0.0476    0.0639   0.0000   440.4542       2.53078       16.2908       1.94474     -0.829878     -0.736347      0.258565      0.224754      0.610592      0.363138     -0.613293      0.435796     -0.274691     -0.349365     -0.171349     0.0855761     -0.310129      0.139483       1.32017       1.71044       1.88695       1.93956       1.90934       1.82865       1.63727       1.61384       1.29925       1.14797       1.01391      0.779260      0.619069      0.493457      0.339425      0.237589      0.180946      0.116840
  23   9 2287.5039    1.1441  0.7792 10.6633 -0.0046  0.0197   0.0257   0.0529    0.0822   0.0000   440.7485      0.568044       14.3897     -0.936275      -3.26949       2.00228       3.36316       1.11824    -0.0985310     0.0217997     -0.601592      0.723074      0.259094     -0.505194      0.209226     -0.278613    -0.0228832      0.244410       1.40766       1.81506       1.97342       2.08240       2.13492       1.96551       1.77895       1.59110       1.44166       1.19410      0.990533      0.771950      0.599785      0.460608      0.347985      0.265599      0.185150      0.119568
  23  10 2439.1573    1.6033  1.0567 11.0478 -0.0022  0.0254   0.0320   0.0601    0.1269   0.0000   440.3204      -3.21426       15.9088       1.51284      -1.53388      -2.26788       4.54014     -0.594829     -0.153086       2.35482      0.849793     -0.724970     -0.191360     -0.603126      0.410052      0.665176     0.0349550     -0.267841       1.77306       2.39809       2.55845       2.65579       2.62841       2.40609       2.27584       2.13351       1.82215       1.67277       1.32610       1.10247      0.876679      0.656418      0.470524      0.336420      0.222584      0.152507
  23  11 2588.6485    2.0602  0.9076 11.7716 -0.0032  0.0227   0.0439   0.0552    0.0920   0.0000   441.7299     -0.142731       13.4590     -0.282861       1.27596      -2.68221       4.26228      -3.99148      0.271489     -0.996752       1.15819      -1.04691      0.704303      -1.48232      0.236025      0.509501     -0.444044    -0.0649636       1.63099       2.05113       2.21214       2.40083       2.39119       2.17967       2.17253       1.94558       1.63470       1.32324       1.07133      0.854784      0.702417      0.562522      0.391434      0.296591      0.215944      0.142171
  23  12 2737.6504    2.7127  1.0056 11.8844 -0.0001  0.0222   0.0527   0.0574    0.1176   0.0000   441.6170       5.46309       15.3249      -1.70529     -0.492667       1.45834      0.499148      0.132309     -0.837583     -0.501970      0.951211      0.935714    -0.0272582     -0.279125     -0.255123     -0.315189    -0.0409409     0.0178016       1.49323       1.98154       2.12949       2.23444       2.29505       2.07326       1.96975       1.79580       1.51893       1.35220       1.10332      0.853474      0.672466      0.532798      0.396229      0.277097      0.206602      0.138736
  23  13 2886.1425    3.2713  0.9643 12.5183 -0.0020  0.0247   0.0663   0.0544    0.1514   0.0000   441.1261       10.5825       16.8575       2.35435       1.69679     -0.211694      0.540059      -4.21280      0.490792     -0.360014     -0.578804      -1.95578     -0.468865      0.383140     -0.551900      0.259330    -0.0135496     -0.160729       1.80075       2.41658       2.58385       2.75864       2.79164       2.61388       2.34149       2.15546       1.75360       1.48930       1.20458      0.967857      0.733054      0.583095      0.413796      0.308310      0.212245      0.146607
  23  14 3033.5471    3.8856  0.8873 12.8001 -0.0025  0.0234   0.0811   0.0533    0.1535   0.0000   439.5326       3.60988       15.5540      0.922279      -2.10593      -3.51270      -1.54150      -5.13648     -0.985638      -1.39540     -0.635167       1.33037     0.0417286     -0.998633     -0.649705     0.0582700     0.0780414      0.114248       1.93711       2.63892       3.06054       3.25299       3.24436       2.95604       2.66731       2.33969       1.88007       1.52629       1.21548      0.930295      0.693667      0.528576      0.393966      0.278683      0.185094      0.128529
  23  15 3179.8637    3.9832  1.2807 12.6186 -0.0010  0.0258   0.0701   0.0658    0.1329   0.0000   438.8132       4.58828       17.4346       4.67485     -0.534486      -4.40253      -5.12723     -0.357861     -0.883811     -0.756790       1.13859     -0.984077      -1.66733     -0.151159     -0.407465      0.468790     -0.232231    -0.0543165       1.74814       2.21664       2.50963       2.61628       2.56713       2.50804       2.30458       2.09104       1.76798       1.47326       1.26612      0.992069      0.800450      0.592625      0.454311      0.325689      0.232038      0.153598
  23  16 3325.6953    3.5201  1.5355 12.6236 -0.0035  0.0297   0.0586   0.0745    0.0993   0.0000   440.9531       13.7122       11.8736      -5.32039    -0.0365049      -1.16563       1.98624      -8.51137    -0.0580310     0.0415639     -0.626400      -1.59636      0.237127       1.15713     -0.561094     -0.531493     -0.118318      0.289696       2.02219       2.78391       3.04733       3.09498       3.15653       2.85605       2.71471       2.49276       2.09553       1.80575       1.48562       1.17572      0.931798      0.714089      0.514673      0.376345      0.264661      0.183014
  23  17 3471.3976    2.7912  2.5576 12.2978 -0.0017  0.0404   0.0367   0.1010    0.0595   0.0000   446.0803       8.37145       5.22271       3.54989       2.27050      -5.45586      -4.54523      -9.97158       2.87756      -2.04858     -0.980099      -2.58612       1.27688     -0.606346     -0.357589     -0.301862      0.434160     -0.108504       2.60782       3.63347       3.78305       3.93659       4.05666       3.73622       3.60973       3.14643       2.86422       2.37706       2.04810       1.64584       1.29490      0.972153      0.716466      0.517777      0.363759      0.248222
  23  18 3616.8504    2.2411  3.6195 11.9538 -0.0007  0.0489   0.0277   0.1338    0.0529   0.0000   439.3766       10.6987       2.04270       1.89602       3.66224      -9.24082       3.40735     -0.931810      -3.75926     0.0619753       1.52779       1.90162      -4.55141       1.64799       2.00565      0.101902     -0.378064      0.201135       3.33225       4.22427       4.82902       4.98251       4.94029       4.87031       4.39974       3.98569       3.47250       2.87139       2.45256       1.96239       1.57319       1.16789      0.886975      0.641827      0.440454      0.308551
  23  19 3762.2267    1.8649  5.1492 11.3750 -0.0029  0.0610   0.0208   0.1712    0.0554   0.0000   445.3942       17.2971       21.0039      -6.54849      -11.3765      -13.2390       5.35464       2.02894       3.13806     -0.389329      -3.75557      -4.79174       4.18472       1.42332      -1.16727     0.0766147     0.0430290      0.703602       4.02907       5.21402       5.94627       5.91477       5.96201       5.88837       5.33039       4.84015       4.28391       3.69904       2.98597       2.48980       1.94150       1.50883       1.10819      0.808623      0.550408      0.385294
  23  20 3907.4185    1.5206  6.8293 11.0349 -0.0014  0.0747   0.0166   0.2205    0.0506   0.0000   438.2141       13.4281       24.5555      -10.1514       1.27547      -7.00100      -11.7787       5.93078       9.00878      -9.03706      -3.77413       3.88819     -0.315293       2.74303      0.626745      0.954111    -0.0762520      0.533362       4.93234       6.37054       7.34791       7.39624       7.49854       7.13777       6.67939       5.95570       5.28721       4.53024       3.68967       3.04612       2.37261       1.82622       1.36180       1.00651      0.677118      0.471795
  23  21 4052.7620    1.1968  8.9833 10.9663 -0.0013  0.1004   0.0147   0.3039    0.0396   0.0000   432.1503       8.11684       16.2012      -8.15385      -2.56243       4.71573      -7.94510      -11.9308       7.40027       4.84326       2.34254     -0.392293     0.0913564       2.90597     -0.290940       1.52788     -0.373437     -0.865335       6.66785       8.72170       9.82644       10.0029       10.1002       9.74475       8.96353       8.21704       7.10924       6.03949       5.05184       4.11290       3.16901       2.49826       1.82611       1.35386      0.940963      0.651957
  23  22 4197.7699    0.9395  9.9812 10.9681 -0.0010  0.1288   0.0146   0.3890    0.0353   0.0000   447.7121       17.2108       18.5761      -19.3996      -1.24608      -4.57646       12.2160      -4.84961       29.9608      -8.95414      -5.60198      -4.83296       7.65855      -3.72812      -5.04919       1.91340       1.22267      -1.31192       8.35489       11.1357       12.4076       13.0212       12.5531       12.5348       11.3746       10.2775       9.10866       7.75435       6.47719       5.25725       4.21329       3.14650       2.40118       1.72760       1.17847      0.808789
  24   6 1826.3107    0.3973  0.4048  9.9311 -0.0108  0.0279   0.0135   0.0394    0.0407   0.0000   441.7347     -0.492392       18.3481      -1.13349      -1.88690      -1.86953      -1.88258       1.86621       1.00367      -2.84450      0.234701      0.502229   -0.00466962     -0.251717     -0.305724    -0.0708149     -0.280148      0.270669       2.36120       2.71969       2.50433       2.00034       2.20233       2.22714       2.61803       2.85168       2.20600       1.47603      0.981985      0.848659      0.666655      0.671074      0.536150      0.492852      0.381900      0.232168
  24   7 1993.5838    0.6428  0.5243 10.0748 -0.0045  0.0187   0.0170   0.0403    0.0537   0.0000   437.7982      0.206523       20.2245      -2.54753      -3.54764      -1.97510      0.288754       2.26572       1.32992      0.357254      0.405549       1.38416     -0.192110     -0.881961     -0.178472     -0.123163    0.00689833     -0.167387       1.18776       1.72407       1.80550       1.73558       1.94554       1.54178       1.73602       1.38592       1.34965       1.14313      0.920089      0.787913      0.571804      0.464989      0.333250      0.257129      0.180180      0.128601
  24   8 2156.7623    0.9019  0.6926 10.3624 -0.0017  0.0199   0.0212   0.0455    0.0669   0.0000   442.3142       1.61028       16.9646       1.17556      -1.67278      -2.01330      -1.48730     -0.177424      0.362330     -0.145410       2.62610      0.157834     -0.679008      0.436862     -0.330745      0.173387     -0.280017    -0.0709902       1.25634       1.72866       1.84076       1.96245       1.99925       1.89064       1.71918       1.59145       1.31033       1.23805      0.985614      0.751052      0.612077      0.464538      0.359879      0.273037      0.203346      0.141803
  24   9 2314.2695    1.1883  0.9724 10.8219 -0.0032  0.0239   0.0241   0.0589    0.0807   0.0000   439.3794       4.12256       13.7901      -2.48786     -0.416446      -1.11750       1.56186     -0.486663       1.17003     -0.771369      0.160770      0.598411      0.700911     -0.261010     -0.373978     -0.275373     -0.125656    -0.0806211       1.64990       2.14045       2.24520       2.43913       2.43921       2.48033       2.22638       1.94010       1.68031       1.38282       1.22095      0.968783      0.760005      0.576639      0.453053      0.311708      0.241309      0.160874
  24  10 2467.0474    1.5809  1.1495 11.1661  0.0013  0.0267   0.0301   0.0643    0.1247   0.0000   442.9820      0.284813       13.8698       2.90312      -3.40590      -6.85679       2.95080       4.06995     -0.700238      -1.94534     -0.960344     -0.485944      0.301491      0.148765     -0.230068     -0.100296      0.123579    -0.0886944       1.67279       2.22192       2.50942       2.53547       2.61586       2.54610       2.34578       2.02372       1.92517       1.54057       1.27813       1.06745      0.829960      0.669377      0.482183      0.362901      0.262957      0.181466
  24  11 2617.6683    2.1008  1.0066 11.7713 -0.0040  0.0229   0.0421   0.0571    0.1146   0.0000   439.1280       3.71396       13.1430       1.58589     -0.194383       2.78946     -0.630975     -0.970138      -2.86341      0.516746     -0.629622      0.681072      0.147915     -0.171380     -0.787585     -0.496382      0.281410    -0.0823758       1.57561       2.06781       2.22968       2.29295       2.36050       2.19380       2.15682       1.90770       1.62727       1.40144       1.14501       1.01073      0.745530      0.614849      0.438271      0.318115      0.224801      0.170278
  24  12 2767.7084    2.6693  1.0020 12.1371 -0.0002  0.0228   0.0508   0.0553    0.1059   0.0000   437.4729       6.93696       17.0471      0.401352     -0.565254      -4.95043      -1.05379     0.0234218      0.343059    -0.0637970     -0.362368      0.201189     -0.254271      0.694251     -0.418211      0.303781     0.0609170     -0.129174       1.50520       2.02507       2.21375       2.32158       2.41130       2.22312       2.08709       1.90347       1.62571       1.36200       1.10129      0.890328      0.729012      0.563178      0.415362      0.307540      0.225247      0.161340
  24  13 2917.0395    3.5353  0.8896 12.6352 -0.0026  0.0199   0.0732   0.0529    0.1251   0.0000   439.4953      0.129226       12.7511       1.77586      -5.00366      -1.88705      -1.95141      -3.91425     -0.469287      -3.06327       2.04895      -1.04140     -0.481994    -0.0314120    -0.0527166    -0.0266562      0.464238      0.121330       1.33912       1.70024       1.96556       1.96534       2.03941       1.91071       1.72576       1.62774       1.39963       1.20965       1.02159      0.815079      0.654414      0.497991      0.368216      0.277946      0.195226      0.133242
  24  14 3065.0993    4.0242  1.0069 12.6481 -0.0033  0.0229   0.0802   0.0572    0.1977   0.0000   442.8330       4.39165       12.6212     -0.535480       3.55225      -1.98124     -0.345859      -2.12325      0.266315      -2.15303       1.15612      -1.05446      -1.33287     -0.504519     -0.247780     -0.289365     0.0460853     0.0350579       1.45652       1.92975       2.08721       2.13034       2.19482       2.16426       1.96578       1.76225       1.59131       1.35207       1.08458      0.930767      0.706528      0.585011      0.415788      0.318267      0.218708      0.162343
  24  15 3212.0681    3.7855  1.3033 12.9478 -0.0053  0.0264   0.0690   0.0694    0.1301   0.0000   439.3070       7.63995       9.77101     -0.885833     0.0790687      -1.71053      -1.14744      -5.07542       3.22479      -2.54056     -0.539498     -0.272015       1.09855     -0.482189      0.129601     0.0902124     -0.343313      0.366814       1.70880       2.33922       2.42026       2.55250       2.58156       2.47384       2.33056       2.17020       1.79752       1.62118       1.31248       1.05027      0.842904      0.661950      0.493814      0.367797      0.267003      0.184950
  24  16 3358.6302    3.2736  1.8230 12.7720 -0.0036  0.0321   0.0511   0.0842    0.0718   0.0000   439.5048       10.0299       10.5903       2.12095      0.675935      -10.6335     0.0643231       1.66922       1.02502      -5.31140     -0.841751      0.841972     -0.207350     -0.571395     -0.121410    -0.0931071      0.615932      0.269552       2.06476       2.71302       2.96637       3.11161       3.11010       2.99865       2.79509       2.55116       2.26967       1.89126       1.59133       1.27225       1.00716      0.802920      0.603804      0.454847      0.328593      0.227846
  24  17 3504.9853    2.6847  2.7522 12.1670 -0.0002  0.0391   0.0339   0.1047    0.0597   0.0000   441.8832       12.9912       2.86986       2.00093     -0.400370      -9.02275      -6.54439      -9.12694      -2.21704      -1.42396       3.09031      -4.59029      -1.20862      0.645054      0.144157     -0.304106     -0.514824     0.0805353       2.58948       3.40197       3.78440       3.81332       3.80542       3.76702       3.49293       3.16434       2.78196       2.41220       2.00054       1.67685       1.31058      0.996625      0.745716      0.563126      0.415687      0.284554
  24  18 3651.1191    2.1633  4.1823 11.6933 -0.0008  0.0511   0.0242   0.1404    0.0514   0.0000   440.2884       11.4705       13.2786      -2.93943       1.24784      -6.25782      -6.68780      -7.05921       1.56300      -5.09283      -2.62319      -3.80210       1.02812     -0.641645     -0.506846      -1.24605     -0.600920     -0.136368       3.23462       4.28714       4.79727       5.00034       4.98597       4.87352       4.45672       4.06277       3.51828       3.07591       2.57839       2.09425       1.66828       1.29440      0.967382      0.718021      0.499571      0.349476
  24  19 3796.9745    1.7361  5.8086 11.3207 -0.0020  0.0654   0.0189   0.1859    0.0500   0.0000   440.2677       15.7549       10.9632       2.81882       4.15012      -8.42820      -4.84181      -5.04921       1.12133      -2.83519       8.55860      -5.95210       2.47302       1.43493      -1.57820      0.217740      0.559954      0.209761       4.11634       5.38062       6.11377       6.18810       6.36658       5.93057       5.67944       5.13207       4.54774       3.98226       3.31141       2.71500       2.14719       1.68955       1.26498      0.927513      0.666533      0.461958
  24  20 3942.8158    1.4547  7.8099 10.9916 -0.0021  0.0807   0.0156   0.2377    0.0460   0.0000   434.0204       10.4073       15.9311       12.3791       15.0474      -13.6082      -16.4417      -1.42745       2.20943      -3.19520      -8.42642       4.72510      -4.20438      0.363299       2.48096      -1.32722      0.136817      0.962106       5.13569       6.62873       7.51366       7.72629       7.83171       7.46173       6.95409       6.36337       5.64979       4.86628       4.10223       3.38623       2.69265       2.05683       1.59100       1.17987      0.804535      0.570450
  24  21 4088.2769    1.1046  8.9613 10.9896 -0.0011  0.1034   0.0147   0.3176    0.0389   0.0000   430.8589       15.6882       22.3615       8.43325      -7.94672      0.925548       8.47418      -4.27995      -4.50689      -2.87344      -4.89087      -3.61138      -1.96714       5.25044      -4.62441      -1.28723   -0.00999359      0.742103       6.47519       8.58952       9.66292       9.87861       9.84324       9.68479       8.80550       8.16502       7.33051       6.24771       5.25258       4.24939       3.43086       2.67403       2.00784       1.50638       1.05849      0.744288
  24  22 4234.0389    0.8828 10.1982 11.0044 -0.0013  0.1336   0.0149   0.4240    0.0337   0.0000   435.3860      -6.09266       21.6381      -21.4617      -1.58204      -19.5236       12.6949       13.1537       1.05825      -17.6556     -0.498222      0.728594      -4.08879      -5.99975   -0.00451378       2.66284      -2.52006     -0.928305       8.41316       10.9850       12.2709       12.7811       12.8821       12.3839       11.6478       10.4869       9.41337       7.98164       6.79023       5.58085       4.38505       3.49656       2.61032       1.94972       1.35028      0.958739
  24  23 4379.8341    0.6953 11.2996 10.9769  0.0247  0.1776   0.0147   0.5722    0.0259   0.0000   426.5677      -25.0096       28.4371      -20.0226      -14.0743       21.4764       34.4188      -3.41545      -15.4977       23.6593     -0.786831      -2.14168     -0.441700       7.64666       5.50228      -6.51066     -0.547710      0.645245       10.8554       14.3158       16.0875       16.6573       16.7593       16.5128       15.1927       14.0147       12.0799       10.6037       8.83994       7.26269       5.83295       4.49725       3.47407       2.57212       1.78915       1.24867
  25   6 1847.9029    0.4334  0.3837  9.8799 -0.0057  0.0178   0.0136   0.0338    0.0401   0.0000   439.8693      -1.38075       17.2926      0.611030     -0.993674    -0.0520144      0.400220      0.883031     -0.316887      0.493682      0.607344      0.717843      0.751579     -0.164332      0.372355     -0.356394    -0.0727858     -0.173099       1.19218       1.51709       1.57015       1.59533       1.61514       1.59102       1.66495       1.49613       1.28597      0.906811      0.916695      0.750344      0.652176      0.511451      0.359034      0.278487      0.181000      0.131182
  25   7 2016.9169    0.6443  0.4984 10.2584 -0.0032  0.0167   0.0177   0.0379    0.0510   0.0000   440.4712      0.542511       21.0827      0.410790      -2.99222       2.05633      0.754105     0.0235330      -1.93685      -1.68366       2.28335      0.684014      -1.16263      -1.03005      0.714519      0.290734     0.0367081   -0.00787504       1.09468       1.46175       1.61054       1.70029       1.61063       1.54982       1.48205       1.33721       1.19540       1.08825      0.877183      0.725786      0.570173      0.454664      0.341147      0.257568      0.185588      0.128085
  25   8 2181.7482    0.9035  0.8280 10.3121 -0.0003  0.0220   0.0193   0.0528    0.0752   0.0000   441.2205       1.08229       14.2606     0.0211809      -3.13414     -0.703769       1.47892     -0.893590      -1.94662       1.15487       1.29219     -0.834897     -0.141276      0.280084     -0.641995      0.706282    -0.0325209     -0.117543       1.41601       2.00327       2.02188       2.13215       1.92499       2.00503       1.91549       1.81819       1.63834       1.40207       1.12468      0.888944      0.713749      0.578168      0.444608      0.333070      0.255655      0.185128
  25   9 2340.5200    1.2856  0.9286 10.8785 -0.0022  0.0219   0.0259   0.0568    0.0819   0.0000   437.5777       1.41462       13.2653      -1.33559       1.17465      0.703210       1.92589      0.300945     0.0771182     0.0204291    -0.0448638     -0.191894     -0.217828     -0.294093    -0.0409841     -0.365676     -0.141939    -0.0384312       1.31574       1.88008       1.91076       2.05283       2.00997       1.91974       1.86393       1.70725       1.53286       1.32443       1.08682      0.888662      0.710596      0.558322      0.418444      0.320343      0.246598      0.178207
  25  10 2494.4092    1.7337  1.0998 11.1727 -0.0006  0.0262   0.0328   0.0599    0.1211   0.0000   439.3677       2.90772       13.3566       2.37523      -1.94311     -0.584668     0.0519831     -0.893388       1.82290      -1.48279       1.16009      0.533366     -0.896600      0.304479     -0.824120     0.0844957      0.357233      0.219979       1.92745       2.62731       2.76325       2.76142       2.60323       2.29133       2.17381       2.10170       2.06579       1.89419       1.68812       1.38562       1.09374      0.828734      0.612985      0.433939      0.300195      0.215819
  25  11 2646.2582    2.3483  1.0402 11.6559  0.0004  0.0226   0.0441   0.0574    0.1322   0.0000   437.0403     -0.626302       13.6319      -2.59930       1.83504       2.27026     -0.814442      -1.54391      -1.01119      0.620506     -0.103418      -1.07989      0.414578      0.632721    -0.0848870     0.0714352    -0.0705024     0.0790619       1.50063       1.94165       2.10470       2.07798       2.20708       2.13831       2.07636       1.90145       1.54482       1.40793       1.12591      0.971055      0.740563      0.597377      0.458416      0.347969      0.257436      0.186349
  25  12 2797.4192    2.9708  0.9114 12.3661  0.0022  0.0216   0.0590   0.0507    0.0936   0.0000   441.1464       2.56735       14.3680       1.87004      -4.14571      -3.03539      -2.52446      -4.21900     -0.495688      -1.19344       1.40075    -0.0210950     0.0674338      0.132720      0.528281      0.476914     0.0505375    -0.0931311       1.34907       1.90362       1.92857       2.14258       2.06416       1.94325       1.94122       1.65451       1.50947       1.29866       1.15429      0.941794      0.749951      0.584478      0.436481      0.309006      0.230732      0.170828
  25  13 2947.4642    3.6679  0.8103 12.9346 -0.0026  0.0193   0.0772   0.0465    0.0872   0.0000   439.4908       7.18981       13.5485      -1.48202      -2.58870       2.19484       3.87853      -2.32668      0.299311      -2.61581    -0.0407282       1.15294      -1.09583      0.482107    0.00899276     -0.327330    -0.0531113     0.0376572       1.23730       1.63454       1.76030       1.83034       1.91777       1.74364       1.76613       1.50614       1.33410       1.15971      0.984839      0.817547      0.654811      0.505895      0.388049      0.294711      0.197487      0.145917
  25  14 3096.2397    3.8925  1.0625 12.9189 -0.0035  0.0230   0.0739   0.0579    0.1469   0.0000   439.0870       8.85027       14.1679      -1.45283     -0.441249      -9.52320       2.02869     -0.588412      -1.32641      -1.11921     -0.471139     -0.428795      0.843906     0.0882053      0.499845     -0.830590      0.485995     -0.112457       1.46108       1.87157       2.03952       2.16731       2.21504       2.08806       1.93940       1.76722       1.57936       1.40026       1.18825      0.947619      0.760528      0.617481      0.453664      0.349581      0.253211      0.178266
  25  15 3244.0004    3.5721  1.3806 12.8577  0.0000  0.0280   0.0643   0.0728    0.1344   0.0000   439.6904       8.39552       11.9950       4.95357       3.97978     -0.959966      -2.19500      -8.17837       2.26678       1.23976       1.42656      -3.48598     -0.670540      0.125483       1.09601     -0.200335     -0.191226     0.0749181       1.69594       2.26510       2.48207       2.69368       2.70981       2.52067       2.44345       2.15583       1.95209       1.64787       1.39876       1.19852      0.886770      0.717581      0.553674      0.420645      0.290857      0.211458
  25  16 3391.1975    3.0150  1.8864 12.8474 -0.0003  0.0334   0.0476   0.0868    0.0693   0.0000   436.5330       9.56654       14.9308      -4.10047      -4.48952      -7.46505      -5.36599      -4.89627       3.09026      -4.20808       1.08388      -1.41723      0.118520      0.279619      -1.21408      0.282243      0.531128     -0.140196       2.02417       2.78143       2.93483       3.15368       3.11251       3.04406       2.85002       2.61109       2.33972       2.07411       1.64404       1.40993       1.09487      0.893526      0.663943      0.517476      0.375038      0.261030
  25  17 3538.2363    2.5414  3.1021 12.0609 -0.0025  0.0420   0.0306   0.1115    0.0570   0.0000   443.8883       7.18052       5.46384     -0.552889       4.20479      -11.8134       2.47656      -9.08223      -6.45570      -2.13037       1.22441       2.11585       2.07295      -1.12865       1.08841      0.616245      0.443772     -0.216589       2.62832       3.34188       3.76110       3.93145       3.94148       3.77063       3.65308       3.27184       2.98917       2.49097       2.17410       1.73776       1.40853       1.10144      0.839978      0.662582      0.483684      0.347956
  25  18 3685.0280    1.9967  4.2866 11.6546 -0.0006  0.0529   0.0226   0.1443    0.0503   0.0000   440.8191       11.5387       11.3205      -5.00988     -0.343368      -10.2879      -3.44334      -4.96516       4.44300      -2.39816      -2.10310      -1.38364     -0.743231     0.0799372      -1.00334      0.587551      0.356151     -0.138654       3.21532       4.13055       4.87233       4.80537       4.87272       4.92062       4.40495       4.08467       3.64898       3.12930       2.66022       2.24260       1.77389       1.40423       1.06445      0.792249      0.570995      0.394154
  25  19 3831.3247    1.6672  6.1297 11.2555 -0.0031  0.0662   0.0180   0.1860    0.0476   0.0000   433.5981       5.81069       20.8700     -0.635625      0.145115      -3.56470     -0.353664      -15.5083       6.85977      -4.30360       3.49192      -2.86157      -4.60791      0.587825       2.51829       1.74257      -1.17639     -0.188999       4.13911       5.23944       6.02296       6.16391       6.24986       6.08230       5.69975       5.25083       4.57817       4.03639       3.37553       2.79116       2.24536       1.78681       1.33623       1.03016      0.741281      0.524699
  25  20 3977.6970    1.3289  7.8221 11.0399 -0.0015  0.0824   0.0152   0.2451    0.0420   0.0000   449.4393       17.0958       26.7522      -2.88808      -1.79998       9.63072      0.102647      -10.4830       4.16775      -11.5423       5.43437       5.59908       4.90403      -4.95560       1.38592       3.04745       1.63202      0.270572       5.02370       6.60829       7.37346       7.79919       7.83375       7.56188       7.11381       6.51673       5.67315       4.98226       4.18827       3.46267       2.77760       2.19057       1.65383       1.26210      0.910929      0.645029
  25  21 4123.8063    1.0685  9.4943 10.9973 -0.0031  0.1074   0.0145   0.3443    0.0355   0.0000   439.5673       13.3707       9.36560      -12.1394       7.36784      -12.3530       6.59546       2.02596       3.33084      -9.63805       8.10791      -3.05746      0.731990       5.97431       2.04342      -1.87390      -2.08818     -0.918771       6.29251       8.38142       9.51186       9.67316       9.82357       9.70859       8.95195       8.24677       7.40153       6.48371       5.32036       4.48708       3.56796       2.84734       2.19144       1.65426       1.16706      0.840149
  25  22 4269.8013    0.8352 10.2918 10.9954 -0.0058  0.1392   0.0143   0.4412    0.0299   0.0000   431.4802       21.6785       26.0292      -31.2394      -9.75708      -6.30167       9.10785      -7.53612      -1.94471      -8.57720      -2.17938      -6.00713       7.42090      -1.43856       9.11012      -2.87985      -1.47078       3.86042       8.19727       10.8863       12.3783       12.7654       12.7224       12.6216       11.7234       10.6400       9.57955       8.28158       7.02819       5.78510       4.69098       3.70260       2.86975       2.12347       1.49060       1.06953
  26   5 1694.0214    0.2814  0.2716  9.8525 -0.0003  0.0161   0.0115   0.0335    0.0315   0.0000   439.9589      -1.38669       19.4719      -1.71145      -1.53062     0.0878829     -0.906345      0.482543       1.68997      -1.83813      0.281556      0.238380      0.835359     -0.538482     -0.245078   -0.00784112     -0.256996     -0.239327       1.23821       1.54987       1.75416       1.91153       2.03354       1.97434       1.82879       1.52859       1.26972       1.04763      0.906696      0.707049      0.532441      0.407149      0.308033      0.238085      0.175713      0.121693
  26   6 1869.0141    0.4780  0.3558  9.9857 -0.0077  0.0138   0.0149   0.0328    0.0395   0.0000   439.9308     -0.413578       19.6597      -1.07814      -1.61181      -1.55807      0.782508     -0.641997    -0.0438956     -0.930152     -0.344048      0.100100      0.159800    -0.0534495     -0.292714      0.445961      0.129108      0.178090      0.794410       1.09113       1.20049       1.15692       1.30298       1.20523       1.16586       1.02014      0.870448      0.812379      0.690609      0.586053      0.461431      0.375298      0.281667      0.212601      0.156461      0.104861
  26   7 2039.7336    0.7153  0.5806 10.0544 -0.0028  0.0171   0.0175   0.0411    0.0557   0.0000   438.9603       1.08899       19.5094      -3.13167      -2.48909       1.80545      0.425088      -3.01237      0.368624       1.37979      -1.12893      -1.29602     -0.453533     -0.482234     0.0941210      0.365579     -0.118534      0.143181      0.997199       1.38093       1.52196       1.52550       1.61834       1.50466       1.47150       1.35144       1.16057       1.02173      0.821419      0.695426      0.568218      0.441054      0.331421      0.252756      0.201259      0.144856
  26   8 2206.0706    0.9582  0.8006 10.5941 -0.0046  0.0213   0.0206   0.0510    0.0662   0.0000   438.4771       1.50764       15.7099       2.03994      0.451081       2.13289       1.97339      -1.20277     -0.445931     -0.804308      0.961576     -0.444255      0.493664     -0.134734    -0.0697044      0.210847     -0.339423      0.365959       1.19703       1.57470       1.74242       1.75283       1.89036       1.73608       1.69909       1.58758       1.35693       1.18541       1.02488      0.872673      0.724399      0.558690      0.435330      0.322216      0.231188      0.165436
  26   9 2366.0184    1.3597  0.9994 10.9522 -0.0027  0.0227   0.0263   0.0555    0.0866   0.0000   440.8813     -0.955291       19.8075      -2.16174      -1.63499     -0.241418      -2.84841      -2.94420     -0.140712      -2.16669     -0.366450      0.879251     -0.365441     0.0943988     -0.207844      0.279969     0.0333211      0.148611       1.35082       1.86629       1.95163       2.13980       2.10575       1.92448       1.91815       1.74897       1.59742       1.35441       1.18467      0.974427      0.790017      0.630499      0.457861      0.363454      0.273005      0.197648
  26  10 2521.2136    1.8363  1.0264 11.4757 -0.0049  0.0225   0.0347   0.0576    0.0917   0.0000   437.2699       1.67273       12.8918       3.88161      -1.57996      0.888037      -2.81752      -3.16701       1.35473     0.0125105       1.65596       1.67629      0.850393     -0.606238      -1.21167    -0.0333486     0.0702688      0.200377       1.41548       1.88729       2.07568       2.09967       2.14395       2.04941       1.92545       1.77093       1.60685       1.38369       1.25043      0.982587      0.847222      0.650321      0.481873      0.371523      0.266724      0.193948
  26  11 2674.4304    2.3716  1.1381 11.6630 -0.0064  0.0244   0.0425   0.0635    0.1439   0.0000   440.6530       3.21145       15.1858       4.93369     -0.298601      -1.05187       3.57523      -1.54626      -1.79513     -0.504899      0.516233      0.770355    -0.0977886       1.52735       1.08264     -0.235732     0.0400434    -0.0650041       1.68016       2.39383       2.64112       2.81694       2.81304       2.68305       2.55036       2.19185       1.91506       1.62129       1.37226       1.11337      0.880120      0.696330      0.521295      0.379579      0.279300      0.200022
  26  12 2826.6355    3.0884  0.8216 12.4594 -0.0017  0.0200   0.0606   0.0450    0.0969   0.0000   439.1135       3.95611       16.6721      -1.44517      -2.40454      -4.41010     -0.560133      -2.85475      -1.20353      -1.03374      0.663810     -0.107932      0.438512     -0.431254      0.317679     -0.451830     -0.114017     0.0498208       1.24786       1.74891       1.74381       1.96255       1.95811       1.96855       1.76628       1.63487       1.42298       1.25749       1.03091      0.890599      0.674506      0.547377      0.415368      0.318261      0.233122      0.166475
  26  13 2977.5237    3.7132  0.9136 12.8524 -0.0037  0.0198   0.0715   0.0503    0.0915   0.0000   437.3824       2.69590       16.8789       1.83182      -2.71194      -4.08821       3.52539      -1.43060     0.0477387      -2.30667      -1.19230      0.787319      0.342984      0.546488     -0.657663     -0.266150     0.0159997      0.227714       1.26294       1.60712       1.74746       1.83028       1.87978       1.77694       1.72498       1.57280       1.41001       1.18265       1.05253      0.866354      0.718131      0.554797      0.422303      0.319393      0.247508      0.174117
  26  14 3127.0079    3.8977  1.1306 13.0313  0.0046  0.0236   0.0718   0.0626    0.1144   0.0000   440.2090       5.44601       14.1980      0.223576      0.705607      -4.70158      -2.82350     -0.501078       4.29435      0.278989      -1.60477       2.57236     -0.113419     -0.802544   0.000307113     0.0183659      0.525892     -0.199257       1.36719       1.88263       2.01567       2.08290       2.19459       2.04607       1.96389       1.77787       1.57749       1.39627       1.18453      0.964916      0.778340      0.609868      0.474020      0.370618      0.263750      0.197610
  26  15 3275.5683    3.5332  1.5538 12.8097 -0.0061  0.0286   0.0596   0.0776    0.1216   0.0000   439.9653       6.66707       9.27653      -4.80655      -1.86390      -1.74297      -5.64252      -6.20639      -1.00154     -0.578931      -2.24886      0.623710       1.21727      -1.84088     -0.169713      0.186224      0.246326    -0.0638271       1.71050       2.26080       2.60863       2.68045       2.71279       2.63944       2.50522       2.27209       1.98258       1.70724       1.43892       1.16892      0.974471      0.758123      0.586018      0.446833      0.321836      0.234261
  26  16 3423.4648    2.8976  2.2715 12.5768 -0.0046  0.0357   0.0411   0.0950    0.0732   0.0000   439.4842       14.9738       8.95368     -0.703609       2.30941       2.20819      -2.25460       1.54740      -2.86723      -4.31704     -0.923834       4.71088     -0.277656       1.18762      0.332518     -0.682729     -0.558191    -0.0929670       2.10215       2.80984       3.19358       3.26809       3.29293       3.29523       3.00909       2.82586       2.52338       2.12360       1.79541       1.48337       1.21706      0.955227      0.751362      0.565813      0.412282      0.296380
  26  17 3571.1548    2.3948  3.2772 12.0961 -0.0021  0.0434   0.0285   0.1180    0.0533   0.0000   438.0225       3.74862       9.68819      0.804224       2.11344      -3.78625       2.64750      -8.82819     -0.811539      -5.65032       1.90088      0.889979      -1.26373      0.150029     -0.629804      0.189714     -0.234050     -0.178196       2.52306       3.41050       3.70828       3.90415       3.91018       3.85630       3.61685       3.42266       2.93207       2.59471       2.21414       1.82870       1.49619       1.18095      0.915198      0.716319      0.504909      0.365644
  26  18 3718.4850    1.9626  4.9390 11.4504 -0.0010  0.0556   0.0204   0.1500    0.0505   0.0000   434.5816       12.8848       7.60289      -6.76447      -4.18458      -1.20188       7.66949       1.18054      -1.24149      -4.63973      0.849008      -1.34450      -3.46839       2.06378      0.786283      0.242061     -0.561358     -0.594587       3.30186       4.32788       4.94849       4.96896       5.13532       4.91077       4.66128       4.31556       3.88840       3.33077       2.83708       2.39395       1.91974       1.55718       1.16251      0.914392      0.660467      0.479349
  26  19 3865.5401    1.5526  6.7682 11.1913 -0.0011  0.0688   0.0167   0.2085    0.0450   0.0000   437.7720      0.328461       18.7497       8.63719       5.14695      -19.7588      -4.86071       3.02397      -7.58265       2.41033       9.76035      -2.51111       1.22207       2.72464       1.26168      0.407861      0.159575      0.159881       4.16206       5.35850       6.07955       6.27875       6.34054       6.08582       5.91042       5.36705       4.80041       4.17859       3.58799       2.98313       2.39782       1.94170       1.47753       1.13567      0.843106      0.605453
  26  20 4012.5190    1.2098  7.7816 11.2001 -0.0007  0.0882   0.0161   0.2686    0.0386   0.0000   442.9440       2.02607       8.78633       14.6687      -3.56044      -9.87007       3.95916      -12.0920      -11.4262      -1.17973       4.38606      -9.63665     -0.909731       2.16765      0.957418      0.870149     -0.335962    -0.0936836       5.16176       6.80591       7.66998       7.86364       8.12798       7.94716       7.43680       6.76452       6.12772       5.26856       4.53487       3.76575       3.03767       2.46430       1.89588       1.44178       1.02715      0.757439
  26  21 4159.2794    0.9539  9.4040 11.0801 -0.0076  0.1150   0.0157   0.3726    0.0359   0.0000   417.1398       27.5371       20.0450      -8.43224       13.1449       9.98796      -14.9253      -15.4024       14.7739      -18.1617      -9.22347      -13.9694      -9.17470     -0.405244       2.81280      0.436974      -1.38203      -1.31717       6.68379       8.77202       10.0106       10.4379       10.3654       10.3452       9.65920       8.85224       7.90927       7.01704       5.84708       4.84804       4.03322       3.17365       2.46390       1.91841       1.34412      0.990030
  27   4 1527.5444    0.1988  0.1171  9.7840  0.0251  0.0107   0.0119   0.0229    0.0256   0.0000   440.0389       2.19956       20.6911     -0.456750      -2.02437      0.763877     -0.142029      -1.45974      0.488672      0.835589      0.276988     -0.651059     -0.462911      0.204253      0.104053     -0.197808      0.120946     0.0615665      0.659030      0.827461      0.768271      0.912494      0.975020       1.06213      0.774669      0.760350      0.679049      0.748549      0.623356      0.477835      0.373754      0.257865      0.250498      0.205448      0.154545      0.105179
  27   5 1713.5580    0.3195  0.2664  9.8857 -0.0077  0.0149   0.0128   0.0319    0.0322   0.0000   439.4673      0.697848       20.0145     -0.364115      -1.74338      0.997284      0.587620     -0.893502    -0.0221752     -0.579306     -0.223050     -0.724828     -0.241324     -0.138064      0.430304      0.443048     -0.614510     -0.178525       1.02365       1.25246       1.26638       1.13782       1.22582       1.25931       1.28927       1.33924       1.24322      0.979628      0.760331      0.573384      0.497529      0.475511      0.397582      0.314756      0.229666      0.139433
  27   6 1889.7669    0.4689  0.4923 10.0287 -0.0028  0.0180   0.0131   0.0407    0.0411   0.0000   440.7115      -3.27187       21.4811      0.671450      0.359961     -0.607864     -0.650288      -1.22733     -0.849015       2.84916     -0.863921      0.713614     0.0472398      0.203668     -0.476799     -0.223473      0.147110     0.0691441       1.05606       1.41839       1.50790       1.44199       1.58909       1.51735       1.58372       1.40117       1.18482       1.02833      0.943875      0.836008      0.632307      0.553379      0.399319      0.297796      0.238035      0.172503
  27   7 2062.0658    0.7298  0.6577 10.2465 -0.0069  0.0185   0.0169   0.0434    0.0563   0.0000   438.2792      -1.25039       16.9416       1.00225      -1.92609       1.14446       1.81019      -1.50566     -0.626593     -0.384663       2.48709      0.169780      0.596187      0.266259      0.144372     -0.324419     -0.266651     -0.121443       1.12943       1.44317       1.54273       1.61151       1.66217       1.60804       1.55254       1.47399       1.30843       1.15815      0.962490      0.757209      0.609358      0.491133      0.410533      0.319261      0.252339      0.196651
  27   8 2229.7302    1.0271  0.8690 10.5044 -0.0038  0.0219   0.0205   0.0524    0.0771   0.0000   440.6763      0.540962       18.0028      -1.59246      -1.95366       1.79561     -0.256479      -1.04236       1.23705      -2.27417      0.518465     -0.264218      0.339289     -0.624766      0.523648      0.196903     -0.439268      0.146002       1.35456       1.90260       2.12463       2.30255       2.43847       2.29463       2.12512       1.82216       1.68470       1.44208       1.14142      0.956223      0.736537      0.592461      0.477299      0.349096      0.263272      0.193391
  27   9 2390.9854    1.4383  1.0222 10.9213 -0.0010  0.0234   0.0267   0.0567    0.0898   0.0000   437.8844     -0.436984       16.7733       1.09080      -1.31713      0.759431       1.91292     -0.380746       1.63490      0.686047      0.641172     -0.311965      0.404371     0.0774253      -1.34896      0.487827      0.334746     -0.133223       1.46871       2.00696       2.18038       2.13407       1.97274       1.91948       1.85692       1.81371       1.72058       1.53155       1.35692       1.07838      0.866570      0.687241      0.514250      0.385383      0.293106      0.217002
  27  10 2547.5437    1.8831  1.0514 11.6482 -0.0033  0.0233   0.0352   0.0566    0.0869   0.0000   438.0310       2.94682       16.3091     -0.229113      -5.41632      -2.98156       1.25077      -1.36881      0.463298       1.13833      -1.12419      0.230193      0.495957    0.00600256     -0.214641    -0.0819142    -0.0741898     -0.222708       1.36063       1.86815       2.05210       2.20287       2.22238       2.16168       2.00888       1.81832       1.58224       1.46514       1.19446       1.02544      0.869249      0.663416      0.518307      0.393445      0.281583      0.209293
  27  11 2702.0929    2.4842  1.0858 12.0365 -0.0065  0.0235   0.0454   0.0590    0.1100   0.0000   437.8855      -1.29287       18.3081     0.0406746      -5.66162      -4.95998       3.45858      -1.82201      -2.45083     -0.398001     -0.996734      -2.43458     -0.425329     -0.224620     -0.330341      0.423468     0.0741277      0.316225       1.38311       1.92247       2.04153       2.13272       2.17774       1.96835       1.90814       1.73358       1.61220       1.44735       1.27488       1.05913      0.865246      0.682544      0.528595      0.394314      0.298361      0.205968
  27  12 2855.4445    3.1421  0.9286 12.6617 -0.0075  0.0210   0.0599   0.0510    0.1030   0.0000   439.6070       1.69961       17.9563       2.54705     -0.529922      -2.34496      -1.05989      0.147845      0.910218      -3.83141      0.686691      -1.54347      0.983287      -1.02772     0.0508810     -0.482226      0.113134      0.293114       1.22873       1.69094       1.80230       1.98207       2.03094       1.90143       1.84303       1.66608       1.50858       1.31565       1.08340      0.916649      0.717731      0.582100      0.448760      0.361018      0.259554      0.192248
  27  13 3007.1247    3.7893  0.9215 12.9890  0.0063  0.0205   0.0705   0.0484    0.0881   0.0000   438.0534       6.09653       15.2174      -1.78525      -1.92854      -4.38866     -0.552568      -1.12769     -0.730315      -1.64517       1.18170      0.586190      -1.34446     -0.327667      0.909306      0.369780     -0.438729     -0.167081       1.26625       1.63989       1.67887       1.87921       1.83527       1.75417       1.60544       1.60146       1.44104       1.31792       1.08982      0.891002      0.738814      0.619825      0.477761      0.361272      0.273499      0.197879
  27  14 3157.3166    3.9542  1.1456 13.0639  0.0004  0.0234   0.0701   0.0586    0.1040   0.0000   439.8840       6.49457       20.7024       5.83941      -2.08677      -4.86004      -1.02756      -3.98023     -0.885984      -2.51205      0.774930      -1.52250     -0.633499     -0.899791      0.672597      0.304238     -0.488157    -0.0274425       1.42932       1.85936       2.01870       2.10870       2.08705       2.08020       1.94502       1.86115       1.61856       1.51179       1.27537      0.995204      0.874525      0.658186      0.542174      0.407493      0.312920      0.222668
  27  15 3306.6291    3.5168  1.7204 12.6451 -0.0032  0.0290   0.0536   0.0768    0.1104   0.0000   443.3351       7.47225       11.7131    0.00422462    -0.0858001      -2.94814       3.11341      -4.96859     -0.499613       2.88451     -0.691445      -3.57562      -2.34972      0.911012      0.495413    -0.0735128     -0.568457     -0.311306       1.69154       2.26756       2.45980       2.69930       2.72777       2.59401       2.48852       2.18975       2.00118       1.75430       1.52760       1.25867       1.04460      0.818805      0.641481      0.492890      0.357430      0.263951
  27  16 3455.3794    2.8018  2.0944 12.7165 -0.0007  0.0355   0.0439   0.0961    0.0787   0.0000   445.3024       11.3531       9.30052      -1.80385       4.55545      -3.01168       2.03695      -4.53727      -2.45578      -1.43719       1.23479      -3.00863      0.972684      0.478244     -0.341066       1.13115     -0.143109     -0.191475       1.98463       2.71803       2.95321       3.06947       3.06118       3.05959       2.90152       2.68671       2.44143       2.13075       1.81128       1.54423       1.24547       1.01277      0.781759      0.621078      0.442434      0.336337
  27  17 3603.6115    2.2655  3.6824 11.9766 -0.0026  0.0466   0.0265   0.1250    0.0531   0.0000   442.4698       6.96962       15.4726      0.886921       2.26207      -14.1235      -7.78630      0.672719      0.686102      -6.46168      -2.53514       1.53867      0.570174      -2.33015      -1.81136      -1.41016      0.228153     -0.254526       2.67699       3.50291       4.00931       4.06190       4.14499       4.09486       3.87146       3.59932       3.20752       2.90641       2.34122       2.02523       1.66525       1.32491       1.02752      0.812901      0.603151      0.451577
  27  18 3751.6742    1.8299  5.2494 11.5799 -0.0004  0.0576   0.0193   0.1636    0.0427   0.0000   434.8014       7.57527       20.0520       2.08562      -16.8582      -5.12932      0.108858      -9.58275      -3.39456      -1.47055       3.17203       2.59319     -0.993539     -0.758642     -0.795791      -1.51286      0.743635    -0.0213289       3.28806       4.26481       4.91289       5.00401       5.15337       5.01492       4.61945       4.33093       4.00017       3.40101       3.05061       2.51784       2.05388       1.67899       1.26703       1.01111      0.737225      0.543733
  27  19 3899.3726    1.4660  6.8950 11.2524 -0.0017  0.0726   0.0162   0.2110    0.0410   0.0000   437.4185       11.9487       10.5456       4.49720       2.59693       4.30688     -0.677734      -16.0901       4.96499       1.87627      -3.06949      -10.8475      0.421566     -0.447017      0.495924      -1.75054      0.199583     0.0223406       4.05382       5.38693       6.17451       6.32427       6.33477       6.32328       5.95940       5.46697       4.99221       4.35649       3.71788       3.19996       2.54276       2.11761       1.59268       1.29037      0.901903      0.672676
  27  20 4046.6446    1.1407  8.4587 11.1856 -0.0058  0.0938   0.0158   0.2952    0.0370   0.0000   438.8230       15.2330       19.9343       7.96601      -5.65701      -15.1994      -17.2879       10.2175       14.5189      -6.30248       3.01082      -11.6376      -5.92873      -4.13620       4.53410     0.0562000      -2.41551    -0.0267177       5.25996       6.81211       7.81780       7.89274       8.05683       8.13094       7.55156       7.00741       6.34268       5.58804       4.86308       4.03951       3.37836       2.71896       2.09493       1.63743       1.19959      0.891055
  27  21 4193.8070    0.9178  9.9072 11.0833 -0.0059  0.1194   0.0159   0.3960    0.0345   0.0000   438.8349       4.06668      -16.9650      -13.5901       4.23460      -5.99163       16.2945       1.54152       3.57016       7.65548       11.8900      -8.56131       1.64729       12.7065       1.72638      -4.48377       2.37525       1.36679       6.59309       8.73724       10.0752       10.1943       10.6298       10.2235       9.67528       9.02662       8.05030       7.16706       6.17418       5.20192       4.30533       3.42347       2.70449       2.08606       1.49696       1.09544
  27  22 4340.5737    0.6119  9.7845 11.1718 -0.0441  0.1720   0.0198   0.6615    0.0316   0.0000   441.6328     -0.137604      -12.4652       25.6766       23.4317      -8.08819      -16.8422       2.29524       11.3590      -24.7570      -10.0783       14.1274      -15.7253      -2.11734       6.08233     -0.766084       3.18976      -2.20535       9.41610       12.1133       14.3689       14.7365       14.7204       14.5895       13.9601       12.7746       11.7160       9.92047       8.87772       7.35024       5.96973       4.87098       3.83738       3.00089       2.12618       1.57064
  28   6 1910.1371    0.5292  0.4547 10.0076 -0.0054  0.0159   0.0144   0.0356    0.0424   0.0000   440.1206    -0.0172244       20.1225      0.393136     -0.400745      0.106373       1.96134      -1.97087     -0.770360     -0.970103       1.33380     -0.861054      0.678907     -0.637633     -0.538065      0.465153      0.263961     -0.294291       1.05636       1.16533       1.22000       1.43199       1.59032       1.44538       1.29319       1.22556       1.15827      0.973079      0.798269      0.691370      0.576308      0.475668      0.365344      0.266107      0.202105      0.155628
  28   7 2083.9062    0.7859  0.6374 10.1676 -0.0031  0.0170   0.0177   0.0423    0.0582   0.0000   441.0436     -0.640047       20.6121      -1.60064      -3.05785     -0.349966       1.18612      -1.22627      -1.91394    -0.0382597     -0.693712     -0.609039      0.626560     -0.309511      0.132195     -0.412206    0.00876533      0.217995      0.907168       1.25241       1.35220       1.46215       1.50481       1.43007       1.38491       1.25884       1.17796      0.965556      0.868931      0.699141      0.617875      0.466227      0.380109      0.290016      0.220414      0.157621
  28   8 2252.8292    1.1009  0.8253 10.5689 -0.0009  0.0189   0.0221   0.0493    0.0715   0.0000   437.9752     -0.410167       19.3645       3.35992      -2.40158      -3.24075       1.64237     -0.511056      0.704166      -1.36470     0.0996298      -2.06164     -0.328013    -0.0954687      0.468732     0.0225995      0.127414    -0.0375701       1.05868       1.40394       1.50902       1.64556       1.60791       1.64889       1.51868       1.38679       1.28255       1.13022      0.988122      0.809428      0.711726      0.527271      0.428991      0.337472      0.254368      0.186354
  28   9 2415.3241    1.5050  0.9353 11.3051  0.0001  0.0217   0.0287   0.0534    0.0772   0.0000   438.3773       2.51466       15.4507     -0.552956      -6.72464     -0.968199     -0.236475      -2.10411       1.66032       2.54140      0.904429     -0.482538     -0.858771      -1.08687      0.607618      0.187193      0.255853     -0.147200       1.21178       1.58859       1.79267       1.88145       1.97404       1.86056       1.76751       1.62254       1.48649       1.27858       1.14080      0.892313      0.769754      0.613968      0.498318      0.366899      0.282283      0.214609
  28  10 2573.4044    2.0018  0.9144 11.8655 -0.0069  0.0211   0.0395   0.0506    0.0813   0.0000   439.9600       1.85074       14.6428       1.46528       2.19905      -4.44536      -2.36088     -0.210313       2.33770      -3.27260      0.145722      -1.12544      0.118999    -0.0754724       1.09617      -1.07931     -0.259926     0.0902684       1.26084       1.71862       1.84479       1.99853       1.96913       1.95875       1.87198       1.76727       1.52900       1.32855       1.10989      0.931564      0.755279      0.619316      0.497332      0.382747      0.282923      0.212847
  28  11 2729.3978    2.7746  0.9276 11.9498  0.0009  0.0191   0.0509   0.0485    0.1026   0.0000   440.3794       2.11698       14.2828     -0.335863       1.53956     -0.126621     -0.916638      -3.10173     -0.743079      -1.07714       1.78245      0.676628     -0.531214    -0.0113200      0.282564     0.0608454      0.105800   -0.00666193       1.14965       1.55120       1.69554       1.81620       1.85535       1.80761       1.68597       1.56328       1.42647       1.23689       1.04080      0.875583      0.718499      0.581591      0.456514      0.357247      0.267709      0.197253
  28  12 2883.7852    3.3974  0.9643 12.4572 -0.0009  0.0215   0.0609   0.0497    0.1221   0.0000   439.0410       4.49542       15.2805       1.28661      -2.04585      -2.38420       3.22014      -1.65511     0.0400851      -1.63029       2.12282      -1.00433     0.0368596      0.752737     0.0766665    -0.0478095     -0.265051      0.419155       1.14995       1.69832       1.72993       1.95886       1.86653       1.92809       1.73248       1.69211       1.40191       1.34197       1.09776      0.939732      0.788730      0.616031      0.495079      0.361990      0.282127      0.199753
  28  13 3036.3312    3.8645  1.0460 12.7848  0.0030  0.0214   0.0689   0.0541    0.1145   0.0000   436.6743       4.65913       13.3374     -0.908416      -3.54351     -0.395930      -5.64381     -0.114399       3.22947      -2.02730      0.720565      -1.91125  -0.000832080     -0.408270      0.328676     -0.559616     0.0817064      0.305307       1.23883       1.64291       1.77511       1.90293       1.91718       1.80156       1.72582       1.61786       1.43869       1.34594       1.13846       1.01611      0.843705      0.660147      0.516291      0.391541      0.303233      0.227017
  28  14 3187.2505    3.8988  1.3242 12.4983 -0.0009  0.0238   0.0609   0.0597    0.1234   0.0000   441.0891       2.68656       14.4625     -0.536381      -1.46372      -2.68922     -0.803481      -2.81631       2.03342       1.79266       1.63454      -2.30366     -0.162400       1.18220      0.771045     -0.249502      0.108972      0.164912       1.37773       1.82289       1.94813       2.11448       2.06646       2.02288       1.93308       1.79556       1.64186       1.45792       1.29487       1.05277      0.887583      0.714824      0.575810      0.431668      0.324297      0.252008
  28  15 3337.3667    3.3815  1.7371 12.8060 -0.0019  0.0295   0.0509   0.0750    0.0834   0.0000   440.2962       9.80922       9.12760     -0.923711      0.943309      -8.15141      -2.78895      -2.01482       4.40698      -2.31398      -2.67879     -0.458861       1.94223     -0.652870    -0.0709335     -0.230887      0.201427      0.468037       1.65410       2.31394       2.49247       2.70785       2.69249       2.69501       2.49002       2.31372       2.07460       1.79463       1.55614       1.26067       1.09960      0.851503      0.680370      0.514987      0.391406      0.286648
  28  16 3486.8752    2.7219  2.6253 12.3141 -0.0024  0.0371   0.0349   0.0987    0.0713   0.0000   444.9721       9.21262       9.34438       5.66044       1.76980      -5.78706      -5.20012      -5.88625     -0.695577      -1.26724       2.44619      -2.58503    -0.0606796      0.509788       1.00088     0.0729254     -0.226940      0.493984       2.03366       2.66283       3.07199       3.15537       3.25529       3.08288       3.01626       2.77940       2.49750       2.23015       1.96453       1.63798       1.33812       1.08062      0.858422      0.665391      0.503827      0.384457
  28  17 3635.9103    2.1686  3.9939 11.8283 -0.0025  0.0475   0.0244   0.1313    0.0526   0.0000   442.0564       13.0602       12.6956      -8.29031       2.01027       3.52347      -3.47812      -5.65520       5.23408      -5.35810      -6.43246      -2.26533      -4.15710      -3.51129     -0.295004      -1.79821     -0.424001     -0.689507       2.64462       3.49330       3.98514       4.14742       4.24492       4.12064       3.90798       3.60226       3.25513       2.88960       2.50060       2.10883       1.76294       1.42423       1.11174      0.869280      0.633295      0.480701
  28  18 3784.4479    1.7647  5.6713 11.3828 -0.0007  0.0587   0.0180   0.1707    0.0443   0.0000   437.7238       7.08351       20.4388      -5.66852      -4.32606      -12.1538       9.51458      -2.93566       3.49103      -9.61852      -5.17392    -0.0398560       3.61420      -1.50691     -0.510721      0.801117      0.774169      0.864344       3.25334       4.28826       4.80934       4.93873       5.08921       5.03377       4.72747       4.43522       3.97444       3.56371       3.08160       2.57809       2.13445       1.73768       1.36185       1.07265      0.808422      0.592002
  28  19 3932.8039    1.3927  7.5421 11.2032 -0.0003  0.0762   0.0154   0.2318    0.0386   0.0000   442.4819       6.40328       15.6596       17.1548     -0.440680      -1.17696      -1.78526       4.37140       4.36494     -0.783713      -6.41757      -8.29025       1.85335      0.716039     -0.783417      -3.61821      0.799790      0.501399       4.14172       5.52272       6.30521       6.45692       6.64971       6.51850       6.09915       5.83359       5.13471       4.59710       4.00048       3.33309       2.78065       2.24380       1.76601       1.39269       1.02265      0.772824
  28  20 4080.5957    1.0595  8.2880 11.2142 -0.0102  0.0955   0.0157   0.3089    0.0353   0.0000   435.2987       29.0383       15.1397      -1.84378       6.71445      -7.94120      -13.8325      -14.4887       7.04789       12.8709      0.320340       1.65127      -3.43640     -0.668243     0.0935942      -6.92876       3.34359       1.01439       5.10686       6.77946       7.65606       7.89576       8.05268       8.07801       7.59489       7.02372       6.41047       5.63326       4.93529       4.18945       3.48129       2.78874       2.22469       1.74273       1.27356      0.952207
  28  21 4228.2705    0.8108  9.4957 11.1776  0.0283  0.1314   0.0195   0.4866    0.0348   0.0000   426.1274       33.5843       5.37682      -4.00630      -11.5462      -20.9710       20.7911      -6.11859       11.4181      -4.71208       1.98591      0.136953       2.90034      -4.07055      -6.95168       3.28040      -1.70286      -2.61167       6.85554       9.17223       10.6501       10.9378       11.2511       10.7906       10.4545       9.75829       8.64183       7.84649       6.80271       5.64897       4.76067       3.88684       3.01098       2.40093       1.73117       1.29848
  29   4 1564.1227    0.2063  0.1902  9.7906 -0.0103  0.0162   0.0104   0.0374    0.0279   0.0000   440.5522      0.173076       20.8400     -0.384523      -3.91932     -0.149588     -0.103147      0.585936     -0.682535      0.956149      0.256932      0.650613      -1.20200      0.171251     -0.133063    0.00837758    -0.0605654     -0.113957       1.14640       1.73652       1.67099       1.31456       1.24484       1.12734       1.59535       1.80199       1.61925       1.48713      0.801343      0.652944      0.582255      0.522806      0.464721      0.392940      0.240812      0.183016
  29   5 1751.5628    0.3655  0.3214  9.8036 -0.0073  0.0137   0.0120   0.0326    0.0335   0.0000   440.2053     -0.694370       19.5565       3.46721      -1.36688    -0.0553429      0.928816      0.781731     -0.430415       1.33139      0.757567      -1.07290      0.225146      0.682053      0.291556     -0.532585     -0.542259      0.288525      0.754669      0.962206       1.04703       1.20651       1.23959       1.16004       1.19566       1.01702      0.995318      0.818660      0.776254      0.565507      0.511784      0.397022      0.302746      0.281280      0.212350      0.157652
  29   6 1930.2281    0.5445  0.5036  9.9959 -0.0001  0.0167   0.0136   0.0371    0.0448   0.0000   438.6402      -2.27814       20.5570      0.117270      -4.59195      0.263460      -2.55189     -0.804019      0.123830      -1.09192       1.02240      -1.01446     -0.913128      0.405040     -0.227339    -0.0919941     0.0625547     -0.193584      0.889420       1.21398       1.32344       1.45780       1.41641       1.40617       1.40474       1.20215       1.18018       1.01684      0.906821      0.676532      0.579872      0.452320      0.375151      0.291716      0.244742      0.182181
  29   7 2105.3654    0.8154  0.6632 10.2859 -0.0014  0.0170   0.0176   0.0421    0.0577   0.0000   438.2384     -0.283646       20.7530     -0.698612      -3.34677      -1.89795       1.62865     -0.116976      -1.23370      0.478411      0.132774     -0.111010      0.475106      0.633467      0.394884     -0.218802     0.0262954      0.585807      0.898642       1.19794       1.32786       1.40803       1.43470       1.38830       1.39385       1.23748       1.11726       1.01361      0.863355      0.757666      0.589918      0.506990      0.388015      0.307814      0.236382      0.181575
  29   8 2275.3980    1.1616  0.7845 10.7543 -0.0019  0.0183   0.0234   0.0453    0.0676   0.0000   441.3820     0.0626426       18.8545       1.06775      -3.10192     -0.118020      0.319880     -0.489567      -2.03795     -0.156130     -0.933497   -0.00606778      0.476382      -1.80371      0.229737      0.356266      0.438147    -0.0458769      0.966802       1.31640       1.39304       1.49137       1.51304       1.53488       1.43725       1.34209       1.20526       1.10249      0.919917      0.789764      0.689033      0.586731      0.428458      0.355528      0.253748      0.187211
  29   9 2439.0996    1.6395  1.0909 11.0127  0.0014  0.0214   0.0285   0.0571    0.1056   0.0000   437.9127       1.36321       16.3743     -0.285232     -0.955054      -2.29092     -0.577150      -1.09140       1.44723      -1.51101       1.76099      0.565767     -0.493765     -0.648090      0.598326      0.446957     -0.213554     0.0125139       1.22748       1.67652       1.77963       1.91127       1.87084       1.87930       1.82848       1.70593       1.53819       1.36679       1.13942      0.978888      0.832847      0.683962      0.525434      0.423543      0.328337      0.230799
  29  10 2598.7403    2.1202  1.0493 11.9080 -0.0024  0.0221   0.0379   0.0563    0.0830   0.0000   442.1072       3.48911       15.4742      0.990250      -2.26773     -0.135510      0.464202      -1.59439     -0.859011      0.238885      -1.57480       2.17201     0.0256018    -0.0920740    -0.0474688     -0.447163      0.639567      0.457032       1.11417       1.58461       1.63032       1.85371       1.77572       1.82821       1.69630       1.60288       1.46611       1.31944       1.13158      0.960115      0.764661      0.653057      0.509827      0.408564      0.307304      0.239002
  29  11 2756.1816    2.8761  1.0019 11.9137 -0.0000  0.0195   0.0505   0.0517    0.1159   0.0000   441.1714       3.48212       15.7378      -4.96612      -1.12197      -1.18468     0.0954513      -4.62263      -1.13779     0.0452871       2.48242     -0.989497     -0.151712      0.675285    -0.0508170    -0.0705771      0.136846      0.396319       1.07207       1.48494       1.55594       1.75532       1.68755       1.71878       1.60504       1.56195       1.35128       1.18148       1.01986      0.857539      0.711303      0.584327      0.473839      0.358968      0.272733      0.208418
  29  12 2911.6741    3.4669  1.0345 12.5006  0.0003  0.0202   0.0598   0.0519    0.1248   0.0000   441.1657       2.36991       14.2147      0.883877       1.82949      -4.16358      -1.07631      0.804601       1.18453      -1.69563     -0.160650      -1.10295      0.287144      0.723372      0.416070     -0.486801      0.205652     -0.255344       1.11256       1.50440       1.60600       1.65109       1.74758       1.63254       1.61878       1.51259       1.41766       1.23274       1.04438      0.878398      0.750233      0.595302      0.485264      0.389599      0.300711      0.215867
  29  13 3065.0760    3.9727  1.0149 13.1321 -0.0022  0.0209   0.0698   0.0540    0.0995   0.0000   439.8014       5.66191       12.1979      0.376012      0.446615      -2.24119      -3.30093      -2.58314      0.187282      -1.18532       1.03069      -1.21291      -1.46166      0.610216     -0.879684    -0.0338132     -0.233469     -0.188749       1.17211       1.46602       1.62999       1.71070       1.81055       1.71062       1.68592       1.54905       1.39604       1.21063       1.05690      0.949312      0.811475      0.623354      0.505824      0.382371      0.302431      0.228183
  29  14 3216.8622    3.7545  1.3720 12.7174 -0.0013  0.0243   0.0586   0.0626    0.1076   0.0000   439.7694       10.3184       12.2959      -4.98511      -2.31800      -2.18720       2.38428      -8.85876       1.83804      -2.04960       1.23111      -1.94957    -0.0486931     0.0648970    -0.0242264      0.446192      0.431679     -0.185184       1.35611       1.80752       2.00059       2.03982       2.09208       2.06796       2.01178       1.93597       1.73391       1.50359       1.26851       1.06072      0.913198      0.746974      0.602140      0.475392      0.350878      0.264593
  29  15 3367.8066    3.1141  1.8350 12.8673 -0.0011  0.0298   0.0454   0.0818    0.0657   0.0000   439.2151       2.76793       13.3649     -0.389501      -2.00763      -9.48255       1.94312      -2.88818     -0.124844       3.58183      -1.99067      -1.88024   -0.00723683     -0.961288     -0.478111      0.175990     -0.325843     0.0769507       1.61252       2.08926       2.30790       2.48242       2.56755       2.51121       2.31248       2.23267       2.02449       1.78219       1.56991       1.26312       1.10578      0.879998      0.702760      0.551049      0.431685      0.314905
  29  16 3518.0135    2.5419  2.6622 12.5006 -0.0013  0.0374   0.0340   0.1049    0.0597   0.0000   439.5577       12.4844      -4.24526      -4.04766       5.16087      -2.79324      -4.15325      -1.24849     0.0142568     -0.845758     0.0930039       1.91924     -0.935056    -0.0403362     -0.948733      0.208374      0.790473     -0.356937       2.03578       2.64423       2.97184       3.10957       3.21590       3.14832       2.96821       2.84798       2.53392       2.25089       1.98752       1.67840       1.37626       1.13965      0.878455      0.708357      0.561132      0.426953
  29  17 3667.8281    2.1019  4.2854 11.7335 -0.0006  0.0481   0.0226   0.1362    0.0508   0.0000   438.0649       4.91436       18.1259      -3.62782      -11.9077       1.29383      -4.65759      -4.07517       7.82677      -1.01641       1.34430     -0.648968     -0.354485     -0.401827      -1.41457      -1.57649      0.313452      0.487627       2.57319       3.45166       3.89489       3.99342       4.19718       4.00505       3.88345       3.57277       3.28007       2.88377       2.53395       2.17759       1.81693       1.47502       1.17751      0.917922      0.689004      0.519624
  29  18 3816.8804    1.6550  6.0725 11.3867  0.0018  0.0626   0.0169   0.1804    0.0406   0.0000   440.2405      0.836265       28.1710       7.96964      -10.9213       4.45075     -0.444061      -8.36979       2.68129       6.77988      -1.30341      -6.34296       1.83304     -0.911145    0.00746012      0.484716    -0.0930642     -0.386124       3.30901       4.33233       4.99787       5.17882       5.30524       5.29886       4.88496       4.61897       4.23840       3.72449       3.24466       2.78309       2.30199       1.88675       1.49993       1.17934      0.886601      0.667689
  29  19 3966.0296    1.3258  7.7678 11.2231 -0.0004  0.0810   0.0151   0.2373    0.0364   0.0000   437.7047       11.2666       13.7553      -3.07546       9.71003       1.55130      -8.79513      -5.65003       4.65469       7.86805       4.03666      -1.98515      -6.18700      -2.44386       2.05027      -1.60449      0.645236     -0.398265       4.18618       5.56133       6.45338       6.48251       6.72676       6.62701       6.35652       5.97190       5.34419       4.81312       4.24255       3.53311       3.02858       2.42764       1.93008       1.54956       1.15015      0.876112
  29  20 4114.2953    0.9907  8.9772 11.2635  0.0002  0.1064   0.0168   0.3517    0.0343   0.0000   441.3737       13.1245       19.5970       11.9750      -3.62351      -21.4460       13.9167       5.24971      -3.89944       1.15852     -0.734903      -9.34756       1.21264      -5.00083      -5.48374      -1.03044      -1.01575      0.889842       5.42825       7.26552       8.37551       8.50263       8.85449       8.60173       8.23908       7.72085       7.19223       6.26269       5.58317       4.61875       3.92803       3.16582       2.58225       2.01022       1.52989       1.13955
  30   5 1770.0840    0.3847  0.3364  9.8021 -0.0060  0.0151   0.0117   0.0308    0.0336   0.0000   440.8168      -1.42115       21.3663       2.57136      -2.35808     -0.191441      0.217607      -2.33650     -0.143242     -0.875554     -0.580349     0.0917056    -0.0114544      0.471483      0.171605      0.297825     -0.223227      0.175519      0.690248       1.01693       1.18426       1.06824       1.28965       1.01962       1.18148       1.05636      0.977552      0.890524      0.681445      0.611983      0.511748      0.409927      0.366480      0.252360      0.214374      0.165247
  30   6 1949.9185    0.5849  0.5111  9.9891 -0.0047  0.0164   0.0144   0.0353    0.0444   0.0000   439.6945      -1.16669       22.0166     -0.807177      -5.09218      -2.63861     -0.433589     0.0188994      -1.09115       2.18563      0.657348      0.182319     -0.313140       1.38252      0.194088     0.0204133     -0.260058    0.00572881      0.973006       1.28957       1.39988       1.38462       1.38561       1.30729       1.26925       1.20019       1.18349       1.14169      0.970641      0.814820      0.641607      0.522390      0.393546      0.327328      0.251130      0.190263
  30   7 2126.3631    0.8352  0.7644 10.3109 -0.0019  0.0191   0.0167   0.0449    0.0614   0.0000   441.6418      0.356171       19.6051      -1.18519      -1.92667    -0.0954752      -2.57223      0.485856     -0.102926     -0.312324     -0.349761     -0.936534      0.971917     -0.449843      0.472823      0.214267     0.0524317     -0.303611      0.966078       1.31009       1.44403       1.52984       1.55163       1.51364       1.44832       1.37098       1.28066       1.15159      0.998192      0.818095      0.686254      0.563911      0.478247      0.368219      0.284435      0.219546
  30   8 2297.3556    1.2390  0.8966 10.6501 -0.0007  0.0198   0.0226   0.0491    0.0752   0.0000   441.5572       3.00904       18.1450      -2.13825      -1.38749      -2.45971      0.971742      -1.13178      -1.21140     0.0689925      -1.89630      0.608970     -0.534205     -0.325369    0.00941042      0.146454      0.374202      0.101359      0.990659       1.36686       1.47808       1.63796       1.62278       1.65289       1.56923       1.43752       1.28586       1.19525      0.977562      0.853629      0.692080      0.610691      0.476643      0.363625      0.273059      0.210173
  30   9 2462.2786    1.7335  1.0232 11.2944  0.0020  0.0214   0.0299   0.0523    0.0868   0.0000   441.2550       2.29891       15.0954       1.08758     -0.283253      -1.42974      -1.72643       1.04539       1.24457       1.58260    -0.0654647      0.717210     -0.386380     -0.665015     0.0164062      0.598169      0.250300     -0.338101       1.04473       1.48058       1.48189       1.64548       1.74622       1.67884       1.64705       1.45757       1.36835       1.25414       1.08235      0.926683      0.745754      0.628154      0.514052      0.417521      0.301293      0.228292
  30  10 2623.4994    2.2293  1.0667 11.8793 -0.0007  0.0221   0.0392   0.0535    0.0924   0.0000   440.0418       4.32672       15.1500      -1.13259      -5.21615      -1.21603       1.20477      -2.37253      0.424070      -4.03817      0.674784      0.764276     -0.364298      0.569865      0.560994      0.726691     0.0409337      0.470533       1.17211       1.62321       1.69908       1.76513       1.85755       1.74845       1.74779       1.60630       1.46409       1.33182       1.16104       1.02561      0.871364      0.739635      0.572555      0.457138      0.340460      0.254422
  30  11 2782.5369    2.8793  0.9891 12.2881 -0.0017  0.0197   0.0499   0.0518    0.0891   0.0000   439.5954       2.98243       14.5928     -0.910437      -3.44086      -1.43771       1.17810      -2.29392     -0.357267      -2.11056     -0.425780      -1.69885    -0.0221016       1.13510    -0.0178665      0.421127     0.0229099     -0.471309      0.994334       1.41222       1.42328       1.62681       1.56706       1.62388       1.48951       1.41664       1.30722       1.21073       1.02522      0.872674      0.737810      0.586617      0.472217      0.385862      0.295376      0.231805
  30  12 2939.1861    3.6381  0.9384 12.7000 -0.0013  0.0183   0.0655   0.0503    0.0953   0.0000   439.8536       5.28511       14.6767      -2.23443      -3.20633      -1.07080       1.62682      -4.90542     -0.771036      0.361112      0.886180      0.148185     -0.889036     -0.199316     -0.447383     -0.498215     -0.170148      0.101122      0.983284       1.31975       1.44957       1.57565       1.57244       1.61205       1.48816       1.38455       1.26100       1.18057      0.981858      0.826352      0.697229      0.550426      0.437543      0.368068      0.279730      0.222826
  30  13 3093.4711    4.0100  1.0258 12.9790 -0.0031  0.0208   0.0696   0.0513    0.1156   0.0000   437.4631       6.59772       15.4862       2.94622      -3.23321      -5.07919      0.530051      -3.38214      0.236776      -1.22060       2.46510     -0.457673      0.177581      -1.09838     0.0601399      0.363034      0.118567      0.813751       1.06263       1.44065       1.55296       1.67003       1.68461       1.62526       1.60861       1.53009       1.34248       1.21406       1.09433      0.921833      0.763964      0.642871      0.529905      0.405784      0.304181      0.243858
  30  14 3246.0794    3.6878  1.3608 12.8153 -0.0018  0.0244   0.0566   0.0637    0.0936   0.0000   439.0781       6.61032       14.6649       5.45838      -3.23916      -3.06571       1.37045      -6.03901      -1.34873      -1.29054     -0.518218      0.681231     -0.312208      -1.19701      0.771956      0.735051     -0.149981     -0.195836       1.26444       1.67840       1.74749       1.93762       1.98977       1.91623       1.89601       1.79175       1.60002       1.38954       1.26227       1.07790      0.910555      0.752474      0.605441      0.478062      0.358494      0.286240
  30  15 3397.7683    3.1249  2.1405 12.4627  0.0024  0.0312   0.0392   0.0822    0.0639   0.0000   437.4187       6.87054       7.08482      -4.80091       10.1772      -4.12157      -5.93992      -2.64780     -0.172530      -2.21127       1.64489       1.87698     -0.751284     -0.264230      0.261320      0.406420      0.341376     0.0735330       1.52219       2.13658       2.38476       2.44977       2.57454       2.41747       2.37968       2.22233       2.00717       1.83739       1.63466       1.37403       1.17074      0.978742      0.739505      0.623612      0.447361      0.358443
  30  16 3548.8695    2.5195  3.2795 12.0327 -0.0007  0.0402   0.0277   0.1091    0.0557   0.0000   441.7886       9.49108       15.2047       1.75708      0.554960      -11.8500       1.14010       1.88604       2.97141      -2.85651       2.54878      0.347010     -0.940519     -0.650480      0.321859      -1.06677     -0.450240     -0.728791       2.02063       2.78367       3.05681       3.22804       3.41665       3.27960       3.22756       2.92825       2.71671       2.36973       2.08814       1.75179       1.43918       1.23350      0.979994      0.775147      0.583584      0.442424
  30  17 3699.2764    2.0613  4.6876 11.5741 -0.0003  0.0496   0.0209   0.1394    0.0492   0.0000   432.3922       9.33096       15.1545       1.35643     0.0192523       4.04132       1.66092      -6.22403       3.32826      -2.75770       3.54148      0.769588      -1.17935     -0.945081     -0.881000    -0.0474980     -0.546720     -0.962258       2.59619       3.37724       3.79429       3.96257       4.14372       3.98467       3.85332       3.68084       3.33756       2.92181       2.59018       2.24337       1.87223       1.53845       1.24282      0.992619      0.750041      0.574479
  30  18 3849.0594    1.5737  6.3438 11.3494 -0.0018  0.0653   0.0164   0.1871    0.0387   0.0000   440.5418       13.4027       23.2892       3.34373      0.497750      -14.3010      -9.81919      -5.16036       4.44787      -4.37487      -2.26899       2.76999      -3.80231      -5.60364     -0.191094     -0.748852     -0.832815       1.13321       3.26067       4.36751       4.92900       5.17394       5.29706       5.20176       5.07856       4.64133       4.35380       3.78586       3.40161       2.89360       2.44443       2.02388       1.60494       1.30515      0.956977      0.735053
  30  19 3998.7254    1.2067  7.7851 11.2898 -0.0030  0.0840   0.0154   0.2597    0.0342   0.0000   435.5578       10.1632       14.7240      -3.16621      -9.14733      -9.30147      -8.55671      -6.48632       12.4624      -15.3590      -1.07206       3.69048     -0.278105       1.52525    -0.0316939      -1.20695      -2.47195      0.434284       4.25048       5.63786       6.39581       6.83874       6.96346       6.73087       6.59956       6.06729       5.59141       4.96215       4.40012       3.77143       3.14828       2.60143       2.10043       1.65590       1.25958      0.947003
  30  20 4147.7615    0.9091  8.6466 11.2678 -0.0083  0.1086   0.0176   0.3749    0.0347   0.0000   438.1641       9.69458       12.4950     -0.370670      0.525506      -8.08987       8.18685      -18.4424       4.01527       13.6523      -11.8876      -6.83183      -1.49055      -11.1754      -4.41327       2.43517       1.73568     0.0125636       5.44064       7.33578       8.28614       8.54157       8.91621       8.78364       8.50390       7.94407       7.26233       6.48251       5.60476       4.79666       4.09231       3.34194       2.70918       2.15282       1.60697       1.24436
  30  21 4296.3293    0.6618  9.2246 11.2404  0.0789  0.1554   0.0256   0.7060    0.0343   0.0000   441.1689      -15.9212       37.3579       24.4203       14.5197      -13.9124       5.94669       2.73573       2.76279      -10.6266       14.7214      -7.19593       3.83433      0.950855      -10.0153      -4.90043       2.25491       5.17425       7.74730       10.0626       12.0184       12.1287       12.6778       12.6649       11.6743       11.1431       10.0409       9.07170       8.09766       6.91859       5.71594       4.75421       3.85529       3.04065       2.29117       1.72838
  31   4 1599.3423    0.2293  0.2003  9.8085 -0.0063  0.0140   0.0106   0.0357    0.0263   0.0000   439.6062      -1.31675       21.9497      0.814432      -1.86161     -0.800373      0.346166      0.308360     -0.815002     -0.764770      0.118173     0.0957821      -1.01562     -0.100798      0.362781      0.192330     -0.123703    -0.0123582      0.741147      0.908143       1.02368       1.26493       1.32217       1.38012       1.31183      0.951925      0.897245      0.954482       1.18701      0.766348      0.563385      0.514588      0.348756      0.374208      0.403797      0.334375
  31   5 1788.2550    0.3849  0.3254  9.8765 -0.0060  0.0149   0.0125   0.0276    0.0334   0.0000   439.9187      -2.64277       19.8512      -1.13544      -2.12632     -0.440921       2.64775     -0.665432      0.212091     -0.589077      0.876846      0.535445      0.257611     -0.448911     -0.297965     -0.134845     -0.220222      0.122976      0.929704       1.35888       1.61136       1.64403       1.77823       1.71716       1.85223       1.57266       1.48528       1.21407       1.04453      0.739741      0.632937      0.475622      0.396787      0.299958      0.239529      0.209173
  31   6 1969.4441    0.6133  0.6176  9.9108 -0.0010  0.0173   0.0137   0.0396    0.0515   0.0000   441.6191    -0.0854156       19.4574       1.87718      -2.38945     -0.567930      -1.55555     -0.235641      -1.36496      0.808088       2.08263      0.361708     -0.271194     -0.676415      0.173998      0.354987     -0.345753      0.260539      0.902089       1.17644       1.34495       1.35481       1.48923       1.43034       1.37313       1.28297       1.07171       1.03934      0.930198      0.852812      0.733797      0.574472      0.481249      0.371092      0.286984      0.219104
  31   7 2146.9991    0.8892  0.8164 10.2576 -0.0009  0.0187   0.0173   0.0470    0.0666   0.0000   441.4637       1.34214       19.1282       1.48169      -5.73262     -0.285212      -1.83464     -0.507395    0.00406230      -1.26271     -0.864632     -0.653160      0.448043      0.930866     -0.841676      0.403794      0.408349     -0.220711      0.913515       1.27549       1.38630       1.45151       1.55923       1.43186       1.45506       1.33053       1.24436       1.12451      0.958807      0.854454      0.673514      0.591608      0.426091      0.376943      0.297558      0.230159
  31   8 2318.9061    1.2504  0.9793 10.7352  0.0011  0.0205   0.0221   0.0500    0.0811   0.0000   438.8798       2.95283       18.9384      -2.07252      -3.32096      -2.03370     -0.894428     -0.757869     -0.651569      -1.63548     -0.246251    -0.0721199      0.335119     -0.153127     -0.249651     -0.152067      0.171243     -0.371938       1.05868       1.38396       1.56774       1.66606       1.72616       1.69982       1.69105       1.49085       1.38420       1.26118       1.01631      0.949705      0.782887      0.632758      0.509967      0.408321      0.319612      0.239231
  31   9 2485.0404    1.8133  1.1443 11.1277 -0.0017  0.0216   0.0303   0.0557    0.1065   0.0000   439.2292       1.99515       16.3643      -1.46922      -2.64690       1.40327       2.37275      -1.13090      -5.18525      -2.39103       1.41614      0.796561      -1.26187     0.0706074      0.424594      0.101083      -1.00114      0.590130       1.11223       1.50997       1.66298       1.75099       1.85217       1.77275       1.73002       1.59080       1.44882       1.35655       1.13641      0.992966      0.827390      0.689237      0.550342      0.456936      0.348863      0.265277
  31  10 2647.8230    2.3751  1.1108 11.9282  0.0012  0.0218   0.0399   0.0538    0.0930   0.0000   441.7157       5.69936       18.3609      -1.37812     0.0338909      -3.31727       1.08026      -1.56354       2.46188      -3.36917      0.335584       1.20579     -0.789803     -0.466327      0.475723     -0.362772     -0.133015      0.628833       1.10441       1.47496       1.61555       1.70985       1.80800       1.76542       1.70885       1.62223       1.39347       1.31691       1.13611      0.980530      0.826893      0.678688      0.547161      0.441724      0.337177      0.267433
  31  11 2808.4307    3.0917  1.0480 12.3219 -0.0017  0.0200   0.0519   0.0509    0.0958   0.0000   439.3435       6.64734       16.1850     -0.604912      0.766460      -2.75921     -0.139304      -1.60344     -0.903727      -2.96713      0.255959      -1.88631     -0.469773      0.463987      0.341418     -0.436066     -0.493811     0.0890236       1.03551       1.42736       1.55232       1.59147       1.65561       1.63085       1.63917       1.51250       1.35758       1.23605       1.03085      0.935772      0.774758      0.628680      0.521138      0.416243      0.315672      0.245681
  31  12 2966.2081    3.7657  0.9563 12.4710 -0.0011  0.0180   0.0644   0.0468    0.1109   0.0000   440.4506       1.65816       15.6771     -0.101743      -2.21282      -4.39900      -2.04057      -4.12634     -0.123888      0.465824      0.231366     -0.994761     -0.253613     -0.846250     -0.230401      0.542872     -0.303156    -0.0474402      0.953646       1.21519       1.34821       1.39656       1.52560       1.47255       1.39344       1.35041       1.21150       1.07709      0.934407      0.810696      0.692955      0.585746      0.472683      0.367474      0.291823      0.218947
  31  13 3121.4126    4.0907  1.2384 12.6494  0.0021  0.0215   0.0632   0.0565    0.1393   0.0000   438.4764       4.82519       11.9781       1.49186      -1.10018      -3.86356      -1.41546      -2.83341     -0.687381      -1.05963      0.907241     -0.446449      -1.36086   -0.00449189      0.530155     -0.474070     0.0794716      0.572611       1.11027       1.48438       1.59713       1.69694       1.78147       1.77208       1.68053       1.58875       1.40386       1.33371       1.12235      0.969895      0.814491      0.686908      0.544132      0.442344      0.341328      0.269046
  31  14 3274.8963    3.5514  1.5057 12.9482 -0.0007  0.0261   0.0522   0.0668    0.0832   0.0000   440.7831       8.29371       13.6014     0.0808894       1.54628      -1.61392      -1.50351     -0.729272       1.37628     -0.260606      0.926200      -1.76316      -1.20026     -0.200008     -0.151561     -0.290762      0.676943     -0.372738       1.29355       1.81225       1.98426       2.17926       2.23523       2.20960       2.09078       1.98098       1.75902       1.62647       1.33945       1.17301      0.982888      0.820135      0.651128      0.536785      0.391189      0.315248
  31  15 3427.4896    3.0286  2.2803 12.3209  0.0016  0.0305   0.0358   0.0832    0.0642   0.0000   442.6778       2.29471       7.05862       4.38768      0.420897      -6.05978      -3.41192      -3.08303      0.486264      -1.39099       1.42057     -0.569786     -0.350040      -1.97296      0.507148      0.633570     -0.131577     -0.342360       1.55335       2.04041       2.25762       2.35215       2.50944       2.34889       2.35770       2.19539       2.02368       1.79132       1.58253       1.37867       1.18962       1.00825      0.811598      0.637005      0.492840      0.368047
  31  16 3579.4470    2.3611  3.2983 12.2001 -0.0009  0.0413   0.0265   0.1120    0.0473   0.0000   438.9171       3.91472       5.18610      -5.92497       15.0483      -3.14257      -4.34532      -8.18840       1.10165       3.76833       2.97359      -2.48766      -2.01723       1.08002     0.0487279      -1.60859     -0.769878     -0.495880       2.02228       2.78852       3.05908       3.21883       3.36815       3.16924       3.16741       2.97533       2.72599       2.42582       2.17687       1.85357       1.57537       1.32092       1.04895      0.852531      0.662130      0.499209
  31  17 3730.5227    1.9263  4.8932 11.5983 -0.0008  0.0525   0.0194   0.1450    0.0444   0.0000   434.1201       10.4520       19.0243     -0.833066      -11.4023      -7.00059       5.28734     -0.257388      -3.83336      -7.42491      -2.88875       6.81434       3.58803      0.892722     -0.996854       1.55017      0.506216     0.0677958       2.56337       3.39771       4.03147       4.03294       4.35499       4.22229       4.04070       3.78702       3.41504       3.10448       2.68875       2.34672       1.99019       1.67917       1.31522       1.08547      0.794518      0.611583
  31  18 3880.9931    1.5267  6.4606 11.3458 -0.0003  0.0657   0.0158   0.1875    0.0377   0.0000   440.1005       13.2300       26.2653       4.41364      -3.81567      -16.6322     -0.100401      0.535520     -0.911640      -1.84641      -1.29406      -3.38195       2.17804     -0.267892       3.73257     -0.897926     -0.581987      0.186969       3.25205       4.24928       4.86795       5.03482       5.26781       5.14905       4.99002       4.66102       4.32311       3.87177       3.42234       2.93416       2.53766       2.08028       1.68823       1.35294       1.03991      0.800490
  31  20 4180.9788    0.8863  9.3746 11.2557 -0.0026  0.1157   0.0180   0.4115    0.0335   0.0000   444.2939      -12.4374       18.4778       7.17034       5.07893       7.16834       3.07139       9.21192       5.58547      -7.58389      -15.8100      -6.94423       5.99396      -2.09831      -2.21162       5.62681       1.73639      0.262127       5.63402       7.36345       8.45325       8.93753       9.17922       8.97060       8.73790       8.27873       7.51350       6.72031       6.04337       5.13456       4.36872       3.65005       2.95716       2.37200       1.80614       1.40045
  32   5 1806.1712    0.4245  0.3608  9.8701 -0.0055  0.0132   0.0124   0.0318    0.0341   0.0000   440.4341     -0.358210       21.2391      -1.01037      -1.99966     -0.394072       1.72580       1.71097     -0.744574      0.831472     -0.843587    -0.0671231     -0.419286      -1.15605     -0.201066     0.0306390      0.142765    0.00677693      0.678604      0.943164      0.979465       1.06610       1.06989       1.09703       1.09720      0.966889      0.936139      0.807149      0.744966      0.627272      0.513941      0.423469      0.341381      0.280464      0.217122      0.175667
  32   6 1988.6492    0.6083  0.6233  9.9949 -0.0041  0.0173   0.0134   0.0407    0.0506   0.0000   440.8638       1.17629       17.0278      -1.51074      0.794338       2.09854     -0.331302      -2.99379      -1.07241      -1.77491    -0.0909572      0.295776     -0.117522     -0.530256     -0.623449      0.494853     -0.201949     -0.408554      0.880937       1.21770       1.34296       1.35385       1.40516       1.32066       1.25964       1.28159       1.16481       1.12550      0.960892      0.805155      0.701188      0.536023      0.454408      0.364198      0.290850      0.245371
  32   7 2167.3342    0.9249  0.8703 10.1396 -0.0016  0.0194   0.0168   0.0472    0.0747   0.0000   441.3602     -0.144813       21.2235      0.413392      -1.76880      -1.08760      -2.70026       1.47674      0.804714     -0.446358    -0.0471387     -0.391059     0.0334702      0.153414      0.319688     -0.329470     0.0636957      0.376973      0.975008       1.26575       1.33352       1.42268       1.49032       1.45888       1.39642       1.38534       1.26234       1.14160      0.988976      0.879357      0.724072      0.605452      0.485387      0.394610      0.323671      0.255733
  32   8 2340.0661    1.3493  1.0623 10.6861 -0.0034  0.0213   0.0223   0.0522    0.0894   0.0000   440.7104       2.22562       19.5511       1.00583     -0.160006     -0.795239       3.32307      -2.50296      -1.29642    -0.0306930       1.23220     -0.247397      0.939856      -1.21856     0.0878396      0.619279      0.284098     0.0876014       1.00042       1.42676       1.53296       1.63344       1.61945       1.62960       1.61667       1.50001       1.40324       1.23859       1.13777      0.927023      0.822569      0.663126      0.553601      0.430489      0.346533      0.271227
  32   9 2507.2996    1.8867  1.1179 11.2404 -0.0007  0.0211   0.0306   0.0540    0.0999   0.0000   441.5468       2.86963       18.6694       3.12588     -0.557556       1.53560       2.03938      -1.31480      -3.25287      0.857103      -1.71840      -1.94935    -0.0859352     -0.520842      0.244966     -0.207319      0.502576      0.171457       1.00451       1.39626       1.51124       1.61714       1.67921       1.62462       1.53952       1.50563       1.33971       1.26080       1.08164      0.994626      0.804780      0.695029      0.555723      0.452850      0.350102      0.266714
  32  10 2671.6282    2.4667  1.0936 12.0512  0.0010  0.0219   0.0409   0.0527    0.0877   0.0000   440.4180       3.79951       17.2007      -1.47331      0.124327     -0.948646      0.680108      -3.63414      0.382908     -0.263603      -1.22138      -1.92942      -1.03517     -0.328425      0.145999   -0.00493944     -0.569032     -0.280339       1.07003       1.50640       1.56695       1.76264       1.79304       1.75253       1.70641       1.61662       1.38236       1.26948       1.15693       1.03694      0.901163      0.742521      0.593804      0.476554      0.369496      0.286532
  32  11 2833.7712    3.0813  0.9853 12.4662 -0.0037  0.0195   0.0524   0.0496    0.0930   0.0000   440.0261       3.34780       15.6878       2.66698      -2.60559      -5.25052       2.78595      -1.65061   -0.00828938      -1.70110     -0.842502      0.256590     -0.565462     -0.385183      0.140871     -0.658313     -0.229585     -0.226274      0.964235       1.33787       1.48944       1.60026       1.67324       1.61610       1.58599       1.51107       1.34305       1.20321       1.03809      0.870503      0.749415      0.620346      0.496249      0.404343      0.317999      0.241799
  32  12 2992.8115    3.8510  0.9102 12.9705 -0.0049  0.0183   0.0694   0.0466    0.0857   0.0000   439.7202       5.70763       15.5155      -1.27274      -2.17302     -0.206187      0.691579      -4.74511      0.616843     -0.563755    -0.0979929     -0.454379     -0.376075     -0.250758     -0.940858      0.216319      0.496342     -0.543605      0.885468       1.22882       1.30985       1.42513       1.40111       1.40863       1.32233       1.34080       1.18896       1.07984      0.962586      0.864141      0.704742      0.596500      0.506563      0.380259      0.315731      0.233727
  32  13 3148.9820    4.0219  1.2803 12.6332 -0.0016  0.0223   0.0612   0.0550    0.1300   0.0000   439.0349       6.52265       17.5477       3.33375      -1.23049      -4.41904      -1.33208      -3.02606      -1.70310      -1.26553      0.251548      0.793370     -0.252489      0.239547       1.06774     -0.512483      0.268907      0.338211       1.17679       1.50153       1.64970       1.81595       1.76609       1.78118       1.71171       1.62049       1.50481       1.35633       1.21630       1.06098      0.915550      0.760346      0.596758      0.481519      0.385264      0.302945
  32  14 3303.4020    3.4616  1.6620 12.7793 -0.0028  0.0267   0.0479   0.0679    0.0839   0.0000   441.2742       3.83002       14.3951      0.840456       3.84753      -3.58215       1.51226      -4.13070      0.501291     -0.925594    -0.0548402      -1.40941       1.04181       1.30168     -0.129809     -0.345229     -0.596409     -0.348102       1.32317       1.78881       2.02563       2.17074       2.26363       2.17784       2.17344       1.99219       1.81926       1.60156       1.42169       1.24407       1.04926      0.862596      0.682688      0.564164      0.440369      0.342780
  32  15 3456.7923    2.8289  2.4107 12.4748  0.0013  0.0329   0.0335   0.0876    0.0527   0.0000   442.3494       10.4076       11.6022      -1.91638       3.14169      -5.78543      -3.49767      -4.32559      -2.62358      -4.69283      0.474636      0.198867     -0.846161       1.79647       2.02847      -1.22712      0.359680      0.563845       1.56844       2.13017       2.36497       2.42637       2.60978       2.53250       2.46764       2.32006       2.16104       1.89873       1.69730       1.46826       1.28530       1.05551      0.852756      0.701492      0.534038      0.419990
  32  16 3609.4703    2.2242  3.9476 11.9153 -0.0010  0.0434   0.0221   0.1233    0.0421   0.0000   440.0791       14.8433       10.6294      -4.56938       6.47441      -3.82444      -3.94570      -10.1000       2.80499      0.619243      -2.15075      -2.60491       1.12150       1.48410     -0.157676      0.148623       2.11444     0.0648899       2.05926       2.80372       3.11295       3.28158       3.39276       3.32685       3.20051       3.10758       2.82124       2.52900       2.26177       1.94838       1.66159       1.39806       1.14101      0.923930      0.714119      0.547357
  32  17 3761.2947    1.8057  5.4089 11.4865 -0.0015  0.0549   0.0175   0.1541    0.0406   0.0000   430.6993       6.26158       12.6161      0.472722      -3.34978      -8.19164       9.02959      -1.77035      -2.65245      -4.61430      -3.09025      -2.88992       1.53767       3.09913       2.38232     0.0326104     -0.231551      0.232215       2.64069       3.49966       3.98743       4.13159       4.28001       4.17318       4.04321       3.79538       3.59731       3.22500       2.86993       2.48760       2.16624       1.78295       1.48255       1.17408      0.918606      0.720220
  32  18 3912.5541    1.4379  7.1089 11.2697 -0.0016  0.0695   0.0148   0.2087    0.0354   0.0000   439.6940       7.80940       26.2645      -6.17100      -10.7194      -6.48606       4.74841      -6.48524      -4.37651      -2.32409     -0.763679      -1.45441       3.28843       1.84269      0.853450    -0.0712976     -0.642596      0.702637       3.30000       4.41259       5.03832       5.16204       5.47299       5.35068       5.12073       4.98350       4.49086       4.06573       3.63101       3.09881       2.68175       2.23651       1.81784       1.46425       1.15201      0.892373
  32  19 4063.1701    1.1277  8.4638 11.2317 -0.0053  0.0921   0.0153   0.2852    0.0332   0.0000   438.9394       25.2315       25.5994     0.0560517      0.475591      -8.44831      -3.76713      -12.9736       8.04203      -12.8978      -4.31670       9.71140      -1.12639     0.0491094       1.41632     -0.451673     -0.766550       2.87756       4.25159       5.84292       6.58725       6.95020       6.94989       7.00017       6.68071       6.43238       5.88884       5.36874       4.79157       4.18753       3.52095       2.98199       2.41975       1.93405       1.51771       1.17089
  32  20 4213.7463    0.7926  9.3018 11.2942  0.0107  0.1288   0.0220   0.5235    0.0365   0.0000   439.9258       4.58786       38.4221       7.87999      -8.02947      -9.65748      -16.9029     0.0668930       3.20714       3.14414       2.38617      -6.07811      -6.88057     -0.425686       6.40378     -0.435149     -0.804801    -0.0245096       5.90464       7.90803       9.13099       9.71704       9.79967       9.82466       9.47679       8.92377       8.27700       7.39224       6.67183       5.70404       4.88898       4.11445       3.33514       2.70974       2.06371       1.60649
  33   4 1633.2324    0.2538  0.2434  9.7983 -0.0107  0.0137   0.0095   0.0274    0.0267   0.0000   439.9113      0.136820       20.6737     -0.883387      -3.63115     -0.566112     -0.215265     -0.411467     -0.318571     -0.263215      -1.19842     -0.519588      0.329061    -0.0353866     -0.203173     -0.141587     -0.124472     -0.397271      0.685392      0.931433      0.979806      0.938526      0.998450      0.971132       1.06035       1.05726      0.979223      0.869149      0.670815      0.634244      0.469749      0.491271      0.379240      0.293469      0.242004      0.187178
  33   5 1823.8417    0.4577  0.3747  9.9417 -0.0004  0.0132   0.0129   0.0309    0.0346   0.0000   440.1809     -0.740498       20.2003       1.48695      -2.38203      0.633024      0.437983      -2.51744      0.896726      0.348635     -0.409808      0.443148     -0.258089     -0.566739      0.225531      0.571216    -0.0628588     0.0325153      0.661051      0.863145      0.948117       1.08967       1.08014       1.06914      0.973915      0.919699      0.843446      0.806660      0.670901      0.603746      0.536102      0.489014      0.363711      0.319860      0.246279      0.185689
  33   6 2007.6123    0.6460  0.6419 10.0487 -0.0053  0.0168   0.0137   0.0412    0.0503   0.0000   441.1067      0.581288       20.0571      0.123886      -2.80991      0.414457     -0.857597     -0.510655      0.932731     -0.479660       1.27560    -0.0569458     -0.255308     -0.930867     -0.154939    -0.0940922     -0.355510     -0.415734      0.846934       1.06966       1.17404       1.22563       1.36873       1.35386       1.27706       1.17173       1.11298      0.979173      0.896265      0.721737      0.619970      0.547955      0.448253      0.375091      0.266621      0.218917
  33   7 2187.3642    0.9682  0.8295 10.5297 -0.0025  0.0204   0.0182   0.0449    0.0617   0.0000   440.8012     -0.202674       18.5919      0.642016      -4.22372       1.73157     0.0101886     -0.839116     -0.164588      -1.29136       1.36570      0.702209     -0.402330     -0.161407     0.0345247     -0.447081      0.557143      0.114111       1.13472       1.58219       1.93541       2.09777       2.16656       2.13608       2.05987       1.86753       1.65938       1.43263       1.22235       1.01713      0.842817      0.684802      0.558945      0.436154      0.323522      0.250203
  33   8 2360.8393    1.3843  1.0727 10.8680 -0.0013  0.0210   0.0228   0.0516    0.0838   0.0000   440.8538     -0.370706       19.4626     -0.974710     -0.878406     -0.808947       1.00065      0.487388     -0.991491     -0.192728       2.62471     -0.352814     -0.746297     -0.256059      0.202959     -0.846957     0.0468124    -0.0149588       1.01980       1.34021       1.47211       1.61958       1.63866       1.52569       1.57443       1.50960       1.37459       1.21703       1.11417      0.960903      0.800785      0.705245      0.575649      0.457174      0.369542      0.289431
  33   9 2529.1822    1.9497  1.1292 11.3753 -0.0030  0.0212   0.0314   0.0539    0.1002   0.0000   441.6365       1.20631       17.6049     -0.134857      -2.21668      0.843498      -2.09677      0.889874     -0.176265       1.95844     -0.694315       1.05139      -1.62969    -0.0230872      0.859420       1.18134     -0.568199     0.0675200      0.983618       1.39852       1.45099       1.62266       1.64402       1.65248       1.60397       1.52039       1.38840       1.26333       1.12143      0.963242      0.799061      0.669402      0.551025      0.460610      0.358951      0.283663
  33  10 2695.0865    2.5879  1.0961 12.1554 -0.0006  0.0203   0.0421   0.0526    0.0885   0.0000   440.4503       3.32608       21.6849      -2.37721      -1.52908      -3.38332       1.32295     -0.296584     -0.845639      -2.45973      0.987698     -0.790975      0.529547     0.0966622    -0.0973587      0.246178      0.522535      0.430146      0.991809       1.30503       1.43335       1.54642       1.60734       1.60640       1.50751       1.44561       1.29437       1.20508       1.06455      0.933234      0.808242      0.686209      0.553378      0.454625      0.345283      0.274219
  33  11 2858.6114    3.2959  1.0168 12.3578 -0.0009  0.0186   0.0537   0.0483    0.1065   0.0000   439.3480       2.20714       16.3019       1.03826      -4.01816     -0.684017     -0.768127      -2.68611      -1.13521      0.556798      -1.29028       1.41201     -0.236809     -0.638476      -1.01896      0.578484     -0.105550     0.0278799      0.937805       1.23094       1.35064       1.42810       1.50249       1.47562       1.46450       1.36418       1.24666       1.13648      0.999126      0.877371      0.768408      0.616789      0.497481      0.411574      0.326811      0.261435
  33  12 3018.8841    4.0425  0.9408 13.0294 -0.0026  0.0188   0.0697   0.0444    0.0889   0.0000   439.8177       2.56384       15.1337    -0.0399500      -1.02046      -3.22283      0.638733      -3.13437     -0.318647     -0.487167      0.162932      -2.01848      0.650634     -0.145797     -0.546671    -0.0864814      0.682029      0.185058      0.898181       1.24674       1.31450       1.42572       1.51687       1.40640       1.45392       1.33495       1.21875       1.11247      0.973523      0.858701      0.761937      0.653736      0.524385      0.425679      0.333300      0.257902
  33  13 3176.1407    3.9819  1.2505 12.9320 -0.0039  0.0217   0.0613   0.0567    0.0944   0.0000   440.8446       5.35740       15.5837      0.407872     -0.188568      -4.49383      -1.09155      -2.97400     -0.586732      -3.23587      0.636034       2.32233     -0.498471       1.05558      0.628718     -0.175409      0.962072     -0.525855       1.03758       1.42359       1.56378       1.70337       1.69511       1.65522       1.58951       1.48713       1.41450       1.28347       1.16917       1.04575      0.918173      0.767411      0.639236      0.496243      0.407497      0.302871
  33  14 3331.5819    3.4219  1.7672 12.8009  0.0002  0.0284   0.0459   0.0696    0.0801   0.0000   439.7798       5.36589       9.29717       2.55155      -3.91168      -5.03239      -2.52097      -1.45967     -0.822685      -1.19327      -2.64245      0.572783      0.170227      -1.12240     -0.168472      0.421949     -0.225809      0.195119       1.26677       1.81451       1.95205       2.08567       2.18619       2.14238       2.12940       2.00267       1.81549       1.66645       1.43718       1.25477       1.06147      0.896586      0.737245      0.593878      0.458252      0.365077
  33  15 3485.8761    2.6281  2.6262 12.5063 -0.0036  0.0357   0.0305   0.0922    0.0480   0.0000   438.8290       4.33895       13.5226       2.30968       4.95643      -8.74930       2.10018      -1.83906     -0.175495       5.00414     -0.561331      0.698054       1.74014      -1.44517     -0.455056     -0.829341     -0.683693    -0.0304082       1.57871       2.25550       2.44322       2.58057       2.70623       2.60843       2.59742       2.41362       2.28758       2.04732       1.83505       1.60934       1.34983       1.19265      0.934529      0.777305      0.594751      0.468526
  33  16 3639.2341    2.1713  4.1671 11.8403 -0.0009  0.0441   0.0207   0.1219    0.0408   0.0000   440.5151       3.88227       16.6110       5.73404      -7.66053      -5.82864      -8.14502      -1.98230     0.0804227      -4.19498      -1.75717      0.751707       1.11908       2.22681      0.550016     -0.982097      0.212110      0.272763       2.03398       2.70647       3.10502       3.18922       3.40546       3.30354       3.22519       3.08017       2.75696       2.55149       2.29800       2.02015       1.72231       1.42406       1.20797      0.962348      0.742463      0.596870
  33  17 3791.8184    1.7036  5.8973 11.5005 -0.0017  0.0585   0.0165   0.1663    0.0373   0.0000   436.1873       12.6920       21.0935      -9.56124      -1.90099      -8.29746       1.56744      -4.78526       4.93497       3.16736      -7.10307      -1.95372      -3.44384      0.736588     -0.638323     -0.473811       1.03557      -2.14046       2.71570       3.65064       4.14209       4.29259       4.50394       4.43488       4.27439       4.11323       3.74369       3.45501       3.05430       2.66458       2.29491       1.93233       1.57443       1.30152       1.00064      0.798202
  33  18 3943.7266    1.3630  7.3373 11.2874 -0.0022  0.0744   0.0144   0.2147    0.0339   0.0000   434.7330       6.47749       18.8926      -5.02876      -8.86388      -5.76253      -6.14690      -3.56047       6.38389      -7.76787      -1.75100      -3.42022     0.0598010       2.50603       2.62250      0.165809      -1.28176      0.653695       3.33271       4.51981       5.18640       5.37992       5.78272       5.54451       5.39733       5.14237       4.74854       4.30742       3.78447       3.36514       2.88268       2.42537       1.97039       1.60835       1.23445      0.976874
  33  19 4095.0202    1.0381  8.6795 11.2604 -0.0016  0.0972   0.0157   0.3110    0.0333   0.0000   439.8657       16.2279       30.0054      -1.99271      -22.4744      -5.04771      -14.6681      -7.05002      -2.36994       3.55781      -9.27641      -6.51797      0.495094      -2.22563       1.05250      -2.98928      -1.83432      -2.27337       4.36598       5.82613       6.67442       6.92076       7.29204       7.27082       7.04014       6.61684       6.23257       5.55473       5.05947       4.29497       3.73592       3.09117       2.58262       2.08492       1.61935       1.30114
  33  20 4246.1956    0.6888  8.7020 11.3974  0.0080  0.1429   0.0275   0.6816    0.0375   0.0000   441.0391      -6.15111       35.7164       7.09547      -25.7646      -16.3948      0.106345     -0.290249       10.0272      -11.2591       5.06829      -6.62385      0.903393       7.97116      -1.30208      -2.32188       6.32751       3.47188       6.18858       8.44367       9.88131       9.99907       10.6209       10.4315       9.89569       9.59116       8.86100       8.07895       7.30786       6.31165       5.43275       4.55308       3.77673       3.04136       2.34304       1.84556
  34   6 2026.3649    0.6804  0.6592 10.0339 -0.0035  0.0170   0.0139   0.0378    0.0516   0.0000   440.6810      -2.19853       20.4080     -0.721110      -3.40746     -0.742520       2.27376      -1.35258     -0.375775       1.45998       1.12193      0.371535      0.619234    -0.0648851     -0.648991    -0.0528411      0.120527    -0.0107007      0.826205       1.04045       1.15291       1.22116       1.29546       1.24293       1.23211       1.21728       1.10852       1.02281      0.888393      0.741378      0.640616      0.556217      0.446966      0.393827      0.294284      0.233768
  34   7 2207.0537    1.0060  0.9109 10.3634 -0.0051  0.0189   0.0178   0.0488    0.0723   0.0000   441.6209       1.78323       21.2686     0.0707923      -2.37692       1.25564      -2.05171      0.274693     0.0177484      -2.55049      -1.66618      -1.05883      0.562673     -0.711519      0.176757   -0.00255823      0.299130     -0.389945      0.898666       1.22598       1.33751       1.39702       1.36976       1.34895       1.38496       1.30983       1.24221       1.17391       1.00100      0.867923      0.730267      0.638183      0.513489      0.438187      0.341240      0.266697
  34   8 2381.2461    1.4398  1.1967 10.9513 -0.0021  0.0217   0.0230   0.0592    0.0890   0.0000   440.2209       4.72363       19.8102      -1.08421      -2.03658      -2.94461       1.03766      -1.56435      -1.24515       1.28951      0.939487      0.247254     -0.128530      0.437282      0.705995      0.754190      0.384321     -0.268877       1.01938       1.30714       1.48648       1.58526       1.65040       1.66519       1.60014       1.46563       1.38484       1.27572       1.10175       1.00240      0.852122      0.715787      0.600315      0.485493      0.387331      0.300032
  34   9 2550.6891    1.9734  1.2123 11.6376 -0.0011  0.0221   0.0310   0.0572    0.0769   0.0000   441.1698       1.12158       21.7371      -2.06884     -0.367828      0.590391     0.0937153      0.137065      0.147509      -2.04320       1.86162     -0.869148     -0.131584      0.118220     -0.938667     -0.854516      0.624164     0.0149878      0.990344       1.37276       1.46766       1.58765       1.63951       1.59786       1.60308       1.51616       1.41817       1.29177       1.14187      0.976691      0.877798      0.719819      0.611229      0.497817      0.386009      0.303589
  34  10 2718.0301    2.7013  1.1164 11.7276 -0.0022  0.0199   0.0413   0.0495    0.1161   0.0000   440.8154       1.81189       19.0318      -3.58686      -2.30520      -2.10172      0.714649      -2.80599    -0.0598885      -1.42607      0.320220     -0.420342      0.195507      0.581076      0.478089      0.350462      0.505000     0.0614626      0.902666       1.20326       1.33291       1.42881       1.52723       1.50990       1.42224       1.40576       1.24259       1.15303       1.04307      0.874624      0.777749      0.627452      0.547467      0.431343      0.349806      0.269020
  34  11 2883.0342    3.3967  0.9655 12.7784  0.0002  0.0192   0.0568   0.0465    0.0816   0.0000   440.5500       3.72425       17.2055       2.62405      -2.08426      -3.32111     -0.451235      -4.29916     -0.500189     -0.748502      0.550467   -0.00806269     -0.398940     -0.183970      0.713797     -0.210577     -0.408438     -0.124802      0.868262       1.19960       1.26571       1.39078       1.41029       1.36570       1.38308       1.33808       1.23416       1.05528      0.986463      0.847611      0.756711      0.644171      0.549613      0.442480      0.347044      0.264383
  34  12 3044.5381    4.0457  1.0915 12.8038 -0.0019  0.0194   0.0640   0.0500    0.1039   0.0000   439.2423       3.94993       13.1297      0.485527     -0.758697      -1.31535     -0.577377      -1.49944      -2.24919      -2.89077      0.479735      0.527283      -1.08949      0.243372      0.979944      0.171957      0.239902     -0.181867      0.899432       1.22482       1.34021       1.41254       1.50932       1.47997       1.40289       1.33661       1.24440       1.18425       1.07385      0.894289      0.764861      0.657256      0.541514      0.449523      0.364076      0.282349
  34  13 3202.8931    3.8559  1.3759 12.8249 -0.0015  0.0222   0.0553   0.0589    0.0847   0.0000   442.3541       5.66886       15.4556     -0.725620      -2.75317     0.0343992     -0.104565      -4.37565       2.02655      -3.25220      0.197737      -1.12695      -1.17831      0.532123     -0.441152      0.343958    -0.0215235    -0.0265304       1.02988       1.41093       1.53863       1.62360       1.67862       1.67189       1.62177       1.57513       1.44360       1.28974       1.16149       1.02519      0.901111      0.771272      0.640186      0.507949      0.403077      0.323245
  34  14 3359.3337    3.3195  2.0601 12.4486  0.0013  0.0275   0.0397   0.0739    0.0724   0.0000   441.9292       5.21413       13.1985    -0.0594551       1.10289      -1.75270      -3.83977     -0.639401      0.349264      -2.56810     -0.877096      -2.92473     0.0605187     -0.110813       1.52536      0.373228      0.229871      0.653280       1.25892       1.71184       1.89141       1.94305       2.06156       2.00914       1.97943       1.89914       1.75545       1.67139       1.46595       1.24826       1.08061      0.913807      0.750484      0.645714      0.505416      0.401812
  34  15 3514.5716    2.5720  3.0975 12.2264 -0.0010  0.0367   0.0268   0.0981    0.0481   0.0000   444.7871       5.30339       6.97162      -1.31639       3.85113      -4.12581      -7.04457      -4.50875       2.51009     -0.182268      -1.09450      0.877769      -1.23109      -1.29368     0.0364867      0.191251     -0.376783    -0.0413778       1.67102       2.24767       2.54150       2.67110       2.79665       2.77380       2.64546       2.54515       2.39825       2.10433       1.90793       1.69876       1.44801       1.24023       1.01354      0.826312      0.666513      0.522006
  34  16 3668.8003    2.0800  4.7443 11.6519 -0.0004  0.0460   0.0186   0.1302    0.0391   0.0000   443.7898       2.50573       13.6491       2.56855      -2.37426       4.53099      -6.40971      -8.36474       4.59718       1.03222       1.53214      -4.62454       1.18024       1.85155      -1.03265      0.722231     -0.732969     0.0874448       2.13207       2.84212       3.24145       3.40598       3.55852       3.52288       3.41165       3.15937       2.93361       2.71350       2.44062       2.16047       1.85316       1.59316       1.30074       1.05338      0.849431      0.669750
  34  17 3822.0637    1.6317  6.2276 11.4437 -0.0024  0.0595   0.0156   0.1733    0.0357   0.0000   440.3632       17.2013       26.0170       7.75690      -13.1824      -2.01518      -6.55210      -5.62604       1.32449      -5.92105       1.64300      -3.06657      0.554741     -0.168250     -0.915210      -3.14644     -0.537609       2.01870       2.67296       3.59969       4.05555       4.31075       4.41845       4.42939       4.28484       4.06608       3.76037       3.47086       3.13915       2.74252       2.32682       1.99996       1.65772       1.34958       1.06477      0.850177
  34  18 3974.6102    1.2764  8.0728 11.3448 -0.0032  0.0807   0.0149   0.2480    0.0321   0.0000   447.0331       8.87755       22.4869      -5.88282      -3.91883     -0.275990      -7.85256     -0.410707      -1.55104      -1.62438      -4.14451      0.145672      -2.38298       3.91709      -2.82206      -1.66654       1.67936      -2.65122       3.56533       4.74781       5.48146       5.72844       5.97934       5.96426       5.81847       5.50742       5.10109       4.66328       4.16299       3.65727       3.14465       2.63578       2.19134       1.79327       1.39138       1.11744
  34  19 4126.4520    1.0094  9.4038 11.2537  0.0058  0.1051   0.0164   0.3557    0.0321   0.0000   426.5801       14.5125       24.4541      -1.68003       4.63362      -11.8573       9.12004      -11.3839       8.25392      -2.67396      -5.43629      0.507100      -2.05437      0.585668       1.97594       4.75703      0.412283      -1.26890       4.57890       6.21505       7.01224       7.50065       7.69490       7.62781       7.50329       6.98088       6.62908       5.99608       5.37770       4.71535       4.11312       3.45355       2.90695       2.34466       1.82618       1.45204
  35   6 2044.8581    0.7136  0.6756 10.0925 -0.0038  0.0173   0.0143   0.0399    0.0545   0.0000   441.4973     -0.666358       17.9591      0.139861      -2.39889     -0.164190      -3.07524      -1.18085       1.13903      -1.35295      0.201500     -0.296395     -0.658958     0.0528822     -0.454071     0.0347210      0.461141      0.162982      0.793263       1.06623       1.26159       1.33478       1.43264       1.39788       1.36772       1.27153       1.15193       1.03944      0.918452      0.800342      0.692200      0.592714      0.490906      0.392177      0.308613      0.252262
  35   7 2226.4410    1.0585  0.8767 10.5003 -0.0018  0.0182   0.0182   0.0442    0.0685   0.0000   442.0562       1.23731       20.7822     -0.993250      -1.28724     -0.283136     -0.971021     0.0586270      0.328467      -1.77866     -0.485791     0.0889681     -0.230935      0.518244      0.520395     -0.294948      0.262043      0.416441      0.817160       1.12575       1.22066       1.36111       1.35056       1.38802       1.30004       1.26836       1.14331       1.07672      0.939436      0.841264      0.726137      0.624212      0.499643      0.428024      0.349773      0.265873
  35   8 2401.3680    1.5482  1.0932 11.0796  0.0010  0.0200   0.0250   0.0528    0.0873   0.0000   440.7586      0.579368       20.2408      -1.29668      -2.30408       2.85193      0.173455      -3.76542      -1.31280     -0.464334       1.81321      0.665298      0.220760     -0.485903    -0.0762154     -0.123642       1.09434     0.0400729      0.897885       1.24528       1.33367       1.46606       1.51744       1.50202       1.45477       1.40083       1.28751       1.19517       1.05128      0.928594      0.792517      0.691232      0.560434      0.472059      0.369695      0.289440
  35   9 2571.9019    2.1147  1.0864 11.6571 -0.0030  0.0193   0.0337   0.0525    0.0886   0.0000   441.9207       2.67143       17.9444     -0.601611      -3.96397      -2.07449       1.47343      -1.23182      -1.84585     -0.915968       1.03296     0.0267299       1.00338      0.996153      0.505194     0.0245684      0.253394     -0.492044      0.901112       1.16676       1.34688       1.44348       1.49735       1.49992       1.42723       1.38302       1.27799       1.14151       1.05297      0.901038      0.772949      0.655313      0.546447      0.442732      0.356491      0.286549
  35  10 2740.5142    2.8109  1.0934 12.2076 -0.0028  0.0195   0.0442   0.0509    0.0936   0.0000   440.9734       2.42860       18.4363      -1.61098      -6.38057      -1.23603       1.23091      -1.73798      -2.81989      -1.57508    -0.0703303    0.00589211      0.869544       1.00142     -0.560392     -0.377762     0.0567357     0.0407082      0.877799       1.18704       1.28019       1.41477       1.49462       1.43370       1.41349       1.36216       1.26640       1.17144      0.992213      0.891630      0.769674      0.661714      0.559120      0.450121      0.356023      0.280120
  35  11 2906.8741    3.4505  1.0634 12.6795 -0.0023  0.0191   0.0547   0.0497    0.0962   0.0000   440.5964       4.42761       14.8052     -0.958753      -1.02401      -3.44695      -1.78918      -1.22415       1.38134     -0.603865     -0.775762       1.22180     -0.629625     -0.613817     -0.426334      0.416023     -0.476293      0.324447      0.871509       1.17114       1.26180       1.37936       1.42116       1.42701       1.37123       1.28870       1.18325       1.11373       1.02535      0.887403      0.768694      0.656496      0.546328      0.441606      0.358153      0.294046
  35  12 3069.7250    4.0232  1.0594 12.9689 -0.0011  0.0191   0.0627   0.0485    0.0938   0.0000   439.7795       4.00019       14.8776       2.83998      -1.93450      -5.34403     -0.157315      -4.51976      -1.14660      -2.07270      0.874429      -1.47979      0.257111     -0.586564      -1.05475      0.270754     -0.155699    -0.0717167      0.831669       1.14505       1.23515       1.36876       1.40071       1.36369       1.36681       1.26421       1.22921       1.07256      0.985053      0.866408      0.759510      0.646911      0.535549      0.442196      0.356725      0.273039
  35  13 3229.2805    3.7756  1.3920 13.1100 -0.0023  0.0232   0.0556   0.0610    0.0764   0.0000   442.0271       4.25863       12.8123      -1.82485      -1.64700      -3.71950       3.50919      -4.81572       1.73739      -2.21554      0.611272      0.631450   -0.00919867     -0.976614       1.27272      0.761952      0.263393      0.328080       1.05109       1.40998       1.54977       1.66195       1.74251       1.73446       1.69131       1.62035       1.44755       1.37418       1.23310       1.08753      0.910138      0.781699      0.655698      0.539442      0.431881      0.351687
  35  14 3386.7275    3.2402  2.0988 12.4774  0.0007  0.0278   0.0376   0.0736    0.0654   0.0000   440.7618       9.24442       12.2836       2.59489       3.00118      -1.89077      -3.05654      -2.71248       2.17311      -2.38412     0.0247860      0.882058    -0.0384706    -0.0667411      0.499452      0.248626     -0.199237     -0.284604       1.23381       1.68991       1.90966       1.98379       2.08891       1.98348       1.93426       1.84291       1.77012       1.58708       1.47790       1.30186       1.13189      0.964542      0.805193      0.664365      0.516610      0.414322
  35  15 3542.9448    2.4442  3.2874 12.2920 -0.0008  0.0387   0.0262   0.1058    0.0456   0.0000   441.4375       6.96309       10.6067      -1.51484       6.96142      -1.59981     -0.978273      -5.62402       3.17840      -4.50975      -2.24898       1.48708       1.41391      0.293240      0.541304     -0.891494     -0.261226      0.317376       1.63969       2.28256       2.47939       2.69904       2.80802       2.75781       2.72980       2.53344       2.45287       2.19065       1.98402       1.75293       1.50436       1.29289       1.06170      0.890534      0.704141      0.549003
  35  16 3697.8839    1.9598  4.7946 11.7294 -0.0005  0.0484   0.0183   0.1336    0.0380   0.0000   443.2159       9.92510       16.1671      -6.38549      -5.90899      -4.78654       3.00409      -4.57439      -1.10618      0.626825       2.65608      -1.57589      -3.37531       2.14049     -0.997321      -1.48075     -0.789393      0.394498       2.13178       2.86719       3.24278       3.36437       3.60174       3.47307       3.42397       3.29147       3.09342       2.78356       2.49934       2.21635       1.90938       1.65187       1.35433       1.12193      0.899512      0.702783
  35  17 3851.9830    1.5212  6.5079 11.5429 -0.0006  0.0642   0.0158   0.1872    0.0336   0.0000   441.0846       10.3646       15.6816      -10.6130     -0.584487      -5.88726      -5.10606      -1.85154      0.767096      -12.5045     -0.506140       1.75469      -3.57008      -2.26607      -2.11344      -1.51813      0.144142      0.917216       2.79799       3.79194       4.33326       4.50420       4.78038       4.69080       4.64021       4.36850       4.04725       3.79769       3.32904       2.93737       2.57854       2.15104       1.80883       1.49534       1.17521      0.939627
  35  18 4005.1610    1.2043  8.0436 11.3713 -0.0029  0.0840   0.0152   0.2565    0.0321   0.0000   443.4573       11.0473       18.3910      -11.1013       7.83374       2.10787      -5.32735      -15.2601       7.09207     -0.918102     -0.133960      -6.39032       10.3518     -0.318555      -3.07306       2.83865      -1.91270      0.982291       3.56580       4.77620       5.58214       5.78911       6.17011       6.05923       5.80431       5.66550       5.26651       4.70303       4.38897       3.74741       3.31737       2.79768       2.34881       1.93491       1.50375       1.20105
  35  19 4157.8396    0.8940  8.8521 11.3501  0.0020  0.1107   0.0181   0.3888    0.0327   0.0000   430.6442       17.7127       15.9668      -10.9900      -24.2560      -9.04765       7.20623       5.81431       7.84343      -13.0717      -14.7820       8.50775       1.78307      -1.81213       2.60148      -3.21794      -4.00699       4.15552       4.63028       6.24823       7.12759       7.55377       7.89962       7.69616       7.69500       7.18429       6.96306       6.11960       5.61957       5.01869       4.28763       3.61875       3.08017       2.49801       1.97388       1.56980
  36   4 1681.9030    0.2910  0.2626  9.8064 -0.0049  0.0114   0.0097   0.0277    0.0274   0.0000   441.1268     -0.414816       20.3379      0.384255      -1.39273     0.0568783       1.46090     -0.571678      -1.68320      0.225675     -0.797376     -0.277346     0.0558020      0.136825     0.0452654      0.398450     0.0384061   -0.00765030      0.485007      0.662384      0.733778      0.825371      0.818420      0.827753      0.791684      0.771180      0.669798      0.635757      0.566562      0.540418      0.453909      0.405653      0.334739      0.261291      0.231120      0.178550
  36   5 1875.4275    0.4984  0.4841  9.8130 -0.0042  0.0153   0.0117   0.0337    0.0392   0.0000   441.4743       1.41139       20.0953      -1.96143      -2.98413       1.60125       1.15253      0.494895     -0.391861      -1.67559       1.38642     -0.102224     -0.540482      0.112534      0.195549      0.638634     0.0704149     -0.232287      0.678829      0.918985       1.03034       1.15765       1.24996       1.23909       1.19409       1.09224       1.01420      0.897479      0.797191      0.678507      0.603488      0.474219      0.426989      0.337161      0.258049      0.201492
  36   6 2063.0930    0.7709  0.7529  9.9698 -0.0013  0.0165   0.0142   0.0422    0.0612   0.0000   441.1885       1.05452       20.0954      0.480488      -3.26755     -0.848817       1.71629      -1.47971      -1.09392     -0.679920     -0.669417     -0.521392     -0.584740      0.258292     -0.345796     -0.808236      0.172099      0.320247      0.744306      0.994807       1.08435       1.21956       1.32074       1.27712       1.18093       1.15761       1.07196      0.996403      0.858920      0.760031      0.648797      0.562128      0.476485      0.383978      0.297282      0.248650
  36   7 2245.5306    1.1242  0.8705 10.5896 -0.0049  0.0173   0.0195   0.0437    0.0682   0.0000   439.7422     -0.873860       22.3583      0.429474      -4.15961      -1.05023       2.32325     -0.568647       1.47476     -0.572088     -0.263373     -0.213146      0.883575      0.199223      0.281718      -1.09568     0.0628381      0.296075      0.799275       1.08395       1.21162       1.29964       1.37308       1.30258       1.28912       1.19550       1.12664       1.05298      0.952104      0.823223      0.733091      0.641450      0.523209      0.427864      0.345418      0.285154
  36   8 2421.1484    1.5899  1.1655 11.0973 -0.0027  0.0207   0.0244   0.0533    0.0858   0.0000   439.8579       2.10730       21.9494       1.54052      -4.68506      0.532356      0.618579      -1.91143     -0.304704      -2.10314     -0.498634      -1.72401      -2.12644      0.816211     -0.486156     0.0265736      0.240655     -0.411899      0.893947       1.22143       1.35427       1.43778       1.52164       1.47276       1.49930       1.40828       1.26978       1.20226       1.06810      0.943075      0.855486      0.703700      0.605649      0.474372      0.404250      0.318456
  36   9 2592.8046    2.2068  1.1225 11.8292 -0.0022  0.0209   0.0344   0.0524    0.0839   0.0000   441.8575       1.94203       19.4068       1.10079      -3.31738      -2.07900       2.06823      -4.62822      0.718619      -1.87126      -1.37386       1.02149      -1.53424     -0.977874      0.337798      0.213654      0.236568      0.321882      0.872941       1.26224       1.28190       1.41554       1.49296       1.46003       1.46863       1.39398       1.30417       1.19018       1.09248      0.951906      0.840028      0.683887      0.597599      0.477584      0.405445      0.321663
  36  10 2762.7588    2.9099  1.1273 12.0548 -0.0017  0.0198   0.0437   0.0485    0.1024   0.0000   441.7521       2.23977       21.3092      0.365019     -0.789172      -2.79374     0.0594584      -1.70777     -0.443942      -1.08597       1.43624      -1.00679      -1.07205     -0.725765      0.128842      0.104222     -0.253299     -0.500888      0.897481       1.18610       1.33251       1.46655       1.53306       1.44768       1.45144       1.36186       1.21816       1.18007       1.04522      0.939308      0.812497      0.732331      0.587246      0.489598      0.396521      0.308276
  36  11 2930.3228    3.7482  1.1103 12.3271  0.0008  0.0184   0.0561   0.0506    0.1187   0.0000   440.7924       4.76156       18.8516       1.81057      -1.24799      -2.27014      -1.16427      -1.45596     -0.478878      -1.09429   -0.00136953     -0.699391      0.181160     -0.414962     -0.265842      0.276831     0.0501874      0.542860      0.786497       1.08939       1.21147       1.27186       1.37151       1.31778       1.33312       1.22763       1.16924       1.04552      0.949328      0.879178      0.722851      0.662030      0.517677      0.431865      0.343293      0.281716
  36  12 3094.3994    4.0932  1.0389 13.1756 -0.0059  0.0192   0.0656   0.0469    0.0859   0.0000   439.6425       3.60277       19.4862       1.97269      -4.18507      -1.89132       1.40765     -0.203317     -0.471664      -2.40756      -2.03727     -0.980371      -1.37797     0.0138226     -0.255319     -0.747176      0.504153      0.400771      0.872611       1.14929       1.26387       1.37279       1.37845       1.38753       1.31810       1.28331       1.19996       1.11119       1.01588      0.919922      0.845716      0.704336      0.592477      0.490044      0.406942      0.322723
  36  13 3255.2446    3.8228  1.5005 12.7139 -0.0036  0.0232   0.0510   0.0586    0.0828   0.0000   441.7612       4.13466       14.2762      0.963453       1.56042      -6.11111      0.221575      -4.96340      -2.47183      -1.83997     0.0615105     -0.500890      0.627978     -0.621028       1.66042       1.01193     0.0774617     -0.591239       1.00290       1.37337       1.49718       1.62376       1.66897       1.72778       1.67243       1.58985       1.47029       1.32839       1.19883       1.03361      0.919121      0.789440      0.670207      0.554309      0.435269      0.339066
  36  14 3413.7730    3.0197  2.2164 12.5945  0.0006  0.0287   0.0351   0.0784    0.0525   0.0000   441.2808       7.30832       9.66356       2.11303       3.01693      -5.15907      -3.68556      -4.56263       4.58881     -0.468832     -0.342484     -0.563720      0.934118     -0.149079      -1.10686     -0.980436     -0.471513    -0.0729015       1.24166       1.68557       1.88022       1.98268       2.05966       2.07779       2.01655       1.91767       1.84178       1.63906       1.52128       1.30163       1.17307       1.00324      0.829331      0.683221      0.555657      0.452958
  36  15 3570.8895    2.4082  3.5889 12.1155 -0.0008  0.0386   0.0235   0.1055    0.0429   0.0000   442.7511       9.74960       13.3404     0.0551610       2.03828      -3.90647      -5.82258      -2.72659       1.25615      0.401782      -1.04008      -2.63912      0.569310      0.196701       1.53096      0.909106      0.332033      0.134538       1.62767       2.20840       2.45432       2.63032       2.74592       2.73719       2.62970       2.53981       2.39812       2.17648       1.98341       1.75044       1.54734       1.31816       1.11184      0.917368      0.731903      0.580697
  36  16 3726.7984    1.9068  5.1137 11.5581 -0.0002  0.0494   0.0170   0.1356    0.0380   0.0000   439.3541       6.12619       13.0257      -5.12950      -2.73105     -0.672231      -4.00789      -9.77885       5.05811      -8.29565      -3.62091      0.909772      -1.97230      -4.32595      -1.48294       3.30998       1.57227      0.331222       2.09929       2.82816       3.22503       3.32584       3.55844       3.51305       3.42437       3.30812       3.05874       2.85104       2.58833       2.24847       1.99417       1.67512       1.40396       1.16590      0.926644      0.746707
  36  17 3881.5976    1.5126  6.9941 11.4356 -0.0019  0.0651   0.0149   0.1908    0.0327   0.0000   435.6657       12.0049       21.0786      0.370099       5.45496      -2.22573      0.382131      -7.74909      -6.06105      -5.32362     -0.344386      -4.57666       6.00923       2.07317       1.69781      -1.04583      -1.79295       1.16127       2.75207       3.72240       4.15953       4.48475       4.68999       4.56497       4.54243       4.33966       4.07667       3.72261       3.35654       2.97307       2.57656       2.24921       1.87099       1.53167       1.23345      0.994900
  36  18 4035.4495    1.1257  7.9287 11.4232 -0.0012  0.0858   0.0162   0.2750    0.0318   0.0000   442.7558       3.70968       13.7147      -7.48777      -15.6005       10.5222       5.35360      -3.19352       3.72934      -5.58840      -5.04818       1.78641      -1.49389      -3.17633     -0.741480      0.435778     -0.333767      0.909108       3.52909       4.81631       5.49175       5.77627       6.09344       6.11186       5.81627       5.64955       5.30869       4.80457       4.44968       3.84058       3.43882       2.90048       2.41897       2.01249       1.59029       1.28187
  36  19 4188.6153    0.8232  9.4072 11.3971  0.0285  0.1304   0.0273   0.6120    0.0411   0.0000   442.9741       17.2000       9.07336      -24.0013      -16.1885       13.5032       3.50996      -14.6059     -0.205838       12.5989      -5.75246      -14.0895       5.28082      -2.02330       8.60694       3.53944      -4.32888      0.848188       5.16041       7.03201       8.09057       8.46488       9.18157       8.79340       8.76108       8.40047       7.79379       7.09365       6.45064       5.74862       5.04744       4.25277       3.61469       2.99124       2.31194       1.87404
  37   4 1697.6013    0.3053  0.2730  9.8264 -0.0053  0.0139   0.0107   0.0252    0.0269   0.0000   441.3376      0.143523       20.9352     -0.870208      -3.39627       1.59953      0.317727     -0.484886     -0.215680    -0.0404133      0.243294     -0.704379     -0.861721     -0.190867      0.111908     -0.154132      0.371681     -0.222071      0.589087      0.789319      0.927187       1.06782      0.943805      0.973069      0.900219      0.907529      0.774501      0.871480      0.676989      0.628403      0.556930      0.525270      0.400426      0.343836      0.280702      0.246105
  37   5 1892.2318    0.5148  0.5182  9.9527 -0.0018  0.0143   0.0116   0.0366    0.0388   0.0000   441.7047     -0.149507       20.1604      0.900880      -3.05323       1.49798      0.492173     -0.285327      -1.25598    -0.0894265       1.24306      -1.42130      0.274026     0.0208892     -0.664520     0.0407967      0.355888     0.0705251      0.602060      0.774095      0.881953      0.928515      0.979620      0.970408      0.989208      0.899432      0.846843      0.792497      0.725958      0.669844      0.562030      0.481328      0.394543      0.340227      0.278738      0.223344
  37   6 2081.1258    0.7775  0.7619 10.1255 -0.0008  0.0169   0.0141   0.0405    0.0568   0.0000   440.2307       1.26560       19.5815      -1.13280      -1.65460      0.539392       1.03315     -0.220692       1.05566       1.10408      0.539778      0.171177     -0.340101      0.171119    -0.0343589     -0.315120      0.403009      0.504741      0.722303      0.999883       1.10162       1.22439       1.25834       1.26469       1.24782       1.19471       1.13014      0.982056      0.924865      0.775012      0.681303      0.561536      0.490017      0.401737      0.326188      0.259827
  37   7 2264.3381    1.1889  0.9624 10.6180  0.0001  0.0190   0.0196   0.0478    0.0736   0.0000   441.6328     -0.288292       19.8715      0.323675     -0.372186      -5.19062       3.29338     -0.651532      -1.40575       1.72501      0.755589       1.70021      -1.91083      0.863880     -0.770169     -0.483042      0.161479    -0.0135444      0.816842       1.15267       1.22262       1.27072       1.31358       1.26642       1.28884       1.26453       1.21308       1.12923      0.961885      0.901750      0.742563      0.684379      0.553910      0.461115      0.390808      0.305163
  37   8 2440.7118    1.6620  1.1099 11.3177  0.0001  0.0202   0.0257   0.0503    0.0788   0.0000   441.7283       4.43243       20.5108      -1.16957      -1.06833     -0.222157      -1.45264      -1.55583       1.40742     -0.329288     -0.477962     -0.570106      0.414456      0.187693     -0.481631    -0.0873881    -0.0146280    0.00951960      0.867725       1.15644       1.26906       1.35607       1.46225       1.43755       1.40741       1.34995       1.25584       1.18952       1.06956      0.905865      0.804111      0.701718      0.581661      0.476222      0.384622      0.317952
  37   9 2613.3968    2.2768  1.1957 11.6997  0.0006  0.0208   0.0340   0.0525    0.0969   0.0000   441.3557       1.25578       21.7378       1.49234      -3.92723      -3.33602      -2.45226      -4.96614      -2.41380      -1.08222      0.486980       1.34396      0.628437      0.299277     -0.767099    -0.0250410      0.908884     -0.268147      0.888823       1.20761       1.31859       1.40550       1.49330       1.40388       1.44775       1.39635       1.27863       1.19847       1.07484      0.967175      0.834539      0.693945      0.612375      0.504493      0.412832      0.333834
  37  10 2784.6059    3.0356  1.0442 12.3770 -0.0002  0.0191   0.0470   0.0464    0.0865   0.0000   441.7291       2.87375       16.2613      0.692579      -1.70241      -3.70168      -1.31480      -1.37790      0.337386      -1.87247       2.85817     -0.282739     -0.814830     -0.230262    -0.0593263      0.964424     -0.144105     -0.156423      0.804193       1.16687       1.25947       1.38229       1.40928       1.43466       1.40328       1.32215       1.23724       1.11703       1.03635      0.895153      0.796550      0.675822      0.567668      0.471147      0.364045      0.296976
  37  11 2953.4184    3.7086  0.9796 13.0749 -0.0011  0.0182   0.0601   0.0457    0.0709   0.0000   441.5781       3.06280       17.7832      -1.29349     -0.827522     -0.425460     -0.138156      -4.30361     0.0322125     0.0106950       1.85006      -2.36289     -0.187510      0.904950    -0.0120892     0.0876133    -0.0622963      0.321128      0.772524       1.03495       1.11512       1.21156       1.30495       1.30166       1.29514       1.20500       1.11325       1.05290      0.985927      0.818259      0.731682      0.611103      0.505592      0.443783      0.353652      0.293434
  37  12 3118.6470    4.0481  1.2192 13.1859  0.0035  0.0210   0.0607   0.0546    0.0890   0.0000   440.4794       4.84255       17.8468       2.06637      -1.13870      -1.78629     -0.558320      -1.82034      0.183979      -2.31211     -0.171113     -0.462006     -0.152558      -2.06441     -0.395281      0.215973       1.01498      0.288765      0.853968       1.18791       1.26939       1.38091       1.44849       1.36727       1.41634       1.34116       1.27543       1.18301       1.04286      0.940600      0.826178      0.711525      0.625119      0.507845      0.409151      0.336051
  37  13 3280.7096    3.6607  1.6131 13.0209  0.0013  0.0240   0.0486   0.0640    0.0651   0.0000   440.9528       8.82918       16.3857      -3.54097      -4.81118      -6.81773      -3.34266     -0.820430     -0.132921      -3.33492      -1.75108     -0.182392      -1.84657    -0.0102569      0.613998      0.171947     0.0989227     -0.174892       1.03844       1.41945       1.55039       1.69270       1.74567       1.71790       1.72735       1.58450       1.52306       1.42465       1.27014       1.13518      0.965551      0.849163      0.705345      0.591152      0.489494      0.396605
  37  14 3440.5122    2.9335  2.3440 12.5934  0.0010  0.0304   0.0329   0.0801    0.0491   0.0000   443.0765       6.84125       11.7785      -3.24153       8.79625      -3.81464      -5.75441      -6.51769       8.09497      -1.00839      -1.35457     -0.243885      0.266619       1.77198     -0.952811      0.971542     0.0202244      0.301570       1.22864       1.72599       1.89476       2.03215       2.14612       2.10156       2.07819       2.04671       1.89594       1.73426       1.56990       1.34946       1.20089       1.01972      0.877991      0.722338      0.575122      0.476430
  37  15 3598.5911    2.2864  3.7423 12.0723 -0.0005  0.0397   0.0220   0.1077    0.0401   0.0000   441.6960       6.22401       18.3674       2.07678    -0.0753509      -10.4266      -1.67047      -1.97613       1.90688      -9.27860     -0.800782       5.63864      0.362173      -2.11639      0.874623      0.500756      0.405881     -0.241057       1.64461       2.26441       2.45978       2.65609       2.77401       2.75161       2.72837       2.57136       2.50381       2.24469       2.02158       1.80659       1.58296       1.35297       1.15594      0.954633      0.782844      0.626598
  37  16 3755.2287    1.8320  5.4408 11.5681 -0.0018  0.0516   0.0162   0.1440    0.0356   0.0000   440.9146       7.69417       10.8014       5.94027       6.32168      -5.65642      -1.41332      -7.93696      0.300310      -5.54220       1.36607       2.11883      -2.65521      -2.88671     0.0669700      0.742182      0.507659       1.46849       2.10033       2.86983       3.19428       3.39971       3.57248       3.55438       3.55628       3.34730       3.21462       2.89241       2.62776       2.32758       2.03530       1.77588       1.49462       1.23718      0.997750      0.805172
  37  17 3910.9475    1.4020  7.3259 11.4469 -0.0013  0.0690   0.0150   0.2126    0.0329   0.0000   432.3671       5.68345       22.3961       3.31052     -0.216359    -0.0518042      -3.97408      -9.07523       7.47198       3.81207      -2.47238      -2.42478       2.04018      -3.08979       2.43448       2.34928      -1.56398      0.154734       2.85778       3.81907       4.42001       4.69106       4.87302       4.86496       4.72743       4.54401       4.26942       3.94383       3.55651       3.22984       2.74084       2.44181       2.02243       1.68670       1.34914       1.08923
  37  18 4065.6359    1.0137  8.4406 11.5309 -0.0002  0.0982   0.0204   0.3614    0.0352   0.0000   442.0213     0.0783386       21.7977      0.263725      -6.74381       7.67190       5.89176      -4.31069       6.44960      -3.69077      -8.29893       2.31295       8.15449      0.386002       1.58431       3.76637     -0.852018       1.73332       3.94094       5.34361       6.16985       6.50526       6.85595       6.72128       6.72298       6.27416       6.00669       5.44705       5.04910       4.45619       3.87004       3.42753       2.83151       2.40499       1.89051       1.52783
  38   5 1908.8160    0.5287  0.4525 10.0343 -0.0012  0.0139   0.0123   0.0319    0.0371   0.0000   441.5989       1.25849       20.0945      0.466228      -2.30247      -1.28115       1.03288       1.47952     -0.537912      0.995157      0.652169      -1.03100    -0.0349547      0.433628      0.199281     -0.809403      0.610840     0.0284405      0.618926      0.862686      0.967637       1.03441       1.06009      0.958631      0.908839      0.858221      0.842654      0.819198      0.726146      0.744184      0.673815      0.592650      0.497287      0.409608      0.330164      0.268942
  38   6 2098.9675    0.8459  0.7130 10.1513 -0.0034  0.0159   0.0156   0.0381    0.0588   0.0000   440.3339       1.97537       21.7968     -0.146880      -3.84969     0.0729633       1.94393      -1.40322      -1.78417  -0.000546432     -0.279419      0.549942     -0.323854      -1.18006     -0.720055     -0.113650      0.224177      0.267825      0.674272      0.918334       1.04346       1.17205       1.22773       1.19713       1.21394       1.14778       1.03625      0.972489      0.839981      0.752339      0.629889      0.561831      0.448498      0.372349      0.316074      0.252868
  38   7 2282.9380    1.2025  0.9853 10.7118 -0.0035  0.0186   0.0191   0.0471    0.0715   0.0000   440.7487       1.75940       20.7565      0.112643      -2.77049      0.219150       1.63097       1.32448      -1.15965      -1.60896      0.509087      0.206107     -0.201125     -0.529367     -0.511433      0.386438      0.132511     -0.584881      0.733851       1.00856       1.08767       1.24030       1.23826       1.27008       1.23128       1.14689       1.12529       1.03595      0.927513      0.824518      0.758531      0.640591      0.531802      0.451699      0.371400      0.300175
  38   8 2460.0034    1.7082  1.1382 11.4174 -0.0018  0.0198   0.0264   0.0532    0.0776   0.0000   440.9920       1.65370       20.7187       2.66545      0.148336      -1.31950       1.03592      -1.02787      0.851116     -0.531803       1.09393      -1.05074     0.0215901     -0.661676      0.434833     -0.318467      0.433253      0.586326      0.852212       1.12412       1.24347       1.33897       1.43559       1.46430       1.42373       1.35032       1.24304       1.17074       1.02607      0.898629      0.798467      0.701602      0.572492      0.498298      0.397759      0.330715
  38   9 2633.7507    2.3343  1.1294 11.9665 -0.0016  0.0200   0.0351   0.0499    0.0783   0.0000   439.5956       1.39030       21.6484       1.40197      -1.68647      -1.41458       1.76978      -2.57899      0.946737      -1.10413       1.09857      -1.42851     0.0271701     -0.288597      0.881797    -0.0237219     -0.315540      0.446379      0.803898       1.13020       1.22085       1.39108       1.34916       1.37766       1.37409       1.33144       1.19690       1.17111       1.00874      0.931375      0.817712      0.704140      0.590683      0.507945      0.412147      0.327189
  38  10 2806.1193    3.1985  1.0629 12.4084 -0.0018  0.0187   0.0480   0.0462    0.0916   0.0000   442.0561       4.97056       20.3677      -2.62187      -3.36445      -1.11708      -1.34073      -3.85028      0.862642      -2.37338     -0.954441     -0.988063      0.605766      0.461964      0.169495      0.147604     0.0114091     0.0379048      0.762444       1.03868       1.10774       1.22418       1.25532       1.25651       1.25531       1.21692       1.14578       1.05864      0.941762      0.865354      0.753386      0.650356      0.538419      0.458706      0.383303      0.305447
  38  11 2976.0072    3.8828  0.9642 13.1214 -0.0023  0.0181   0.0632   0.0444    0.0759   0.0000   441.5928       2.59373       17.5594      0.134050      -1.69033      -1.99179      -1.02667      -4.66408      -1.70932     -0.680361     -0.800373       1.38205      -1.41513     -0.460281    0.00237630     -0.671902      0.510317      0.470447      0.751052       1.03941       1.07294       1.24576       1.26593       1.22623       1.18495       1.19129       1.13656       1.03394      0.919895      0.822877      0.738869      0.631452      0.546202      0.450537      0.358387      0.305082
  38  12 3142.4299    4.0474  1.2084 13.0716 -0.0026  0.0201   0.0590   0.0533    0.0932   0.0000   439.5962       5.15106       15.8386       1.01486      -2.92218      -2.10637      0.901934      -2.83007      0.952605     -0.991414      0.824087     -0.935016     -0.338770      0.281201     -0.586606    -0.0719246     -0.586223      0.442892      0.847321       1.16385       1.28520       1.38289       1.44276       1.33124       1.38439       1.29652       1.23748       1.16514       1.03675      0.978205      0.837380      0.726967      0.614812      0.520218      0.418613      0.337808
  38  13 3305.8529    3.5614  1.6916 12.9215 -0.0008  0.0243   0.0452   0.0662    0.0653   0.0000   439.9015       8.96591       17.5440       2.62728      -2.46066      -2.35625      0.594108      -2.70354       1.25549      -1.46168      0.718632      0.534338      0.111656      0.756189     -0.768231      0.287296      0.174676     -0.104370       1.01735       1.33408       1.50167       1.65327       1.71539       1.73622       1.65383       1.63566       1.49620       1.40761       1.28392       1.13658      0.976988      0.824591      0.694894      0.583454      0.484601      0.393886
  38  14 3466.8388    2.8451  2.7541 12.4296  0.0018  0.0312   0.0291   0.0896    0.0455   0.0000   443.7509       6.98067       7.78438      -3.91954       7.74877      -4.44092      -6.00011      -6.29323       1.97540     -0.865173     -0.865518     -0.147732      -1.49297       2.01166      0.730840      -1.25061    0.00213986     -0.271649       1.27493       1.75835       1.94771       2.13938       2.17477       2.20569       2.08510       2.08615       1.90176       1.76798       1.62944       1.41957       1.29442       1.11593      0.936156      0.791873      0.643466      0.519389
  38  15 3625.9980    2.2044  4.2285 11.9437 -0.0030  0.0414   0.0197   0.1170    0.0365   0.0000   437.3542       7.72432       15.1498     -0.893493       2.19946      -4.83670      -5.76132      -2.65442      -3.55139      -6.17678      -2.17959       2.55867      0.184278      -3.31036      -2.04312      0.125350      -1.80192     -0.906185       1.65397       2.25585       2.52486       2.66314       2.82309       2.83412       2.78228       2.66061       2.49810       2.28292       2.12728       1.87731       1.66023       1.43238       1.22310       1.01965      0.826836      0.671678
  38  16 3783.5330    1.7549  5.9896 11.5195  0.0006  0.0549   0.0154   0.1545    0.0337   0.0000   438.2226       9.65887       17.4225       1.22881     -0.768453       1.22130      -4.32359      -2.10217       3.10325     -0.842300       5.13772      0.243335      -1.87086     -0.147971      0.888915      -2.28117      0.966300     -0.176887       2.16871       3.00031       3.40593       3.53513       3.83243       3.73470       3.71203       3.51913       3.30464       3.09430       2.79782       2.49732       2.22675       1.93251       1.60985       1.36517       1.09026      0.883383
  38  17 3939.7924    1.3234  7.6905 11.4735 -0.0014  0.0741   0.0153   0.2309    0.0318   0.0000   436.2978       12.8087       26.7089     0.0638860      -11.1362      -20.2860      -2.76703      0.179980       8.65636      -10.1509      -1.27682      -1.30455       1.70732       4.02593      -1.44824       2.40447       1.20733      0.664533       2.90326       3.97064       4.49089       4.83771       5.02116       5.07499       4.96752       4.69107       4.54926       4.04701       3.79512       3.34769       2.97589       2.58758       2.19496       1.82566       1.46051       1.20224
  38  18 4095.2399    0.9066  7.9790 11.6052 -0.0734  0.1041   0.0213   0.3899    0.0351   0.0000   439.4974       16.2137       41.7504       12.1148      -22.5744      -3.60377      -2.53874     0.0116070      -10.7688      -10.0290      -9.91566       4.43694       2.53287      0.979061     -0.755158       3.25576      -3.61877      0.554690       3.95511       5.33134       6.35531       6.43632       7.04967       6.78326       6.84289       6.53064       6.09143       5.74241       5.17492       4.63469       4.04901       3.56555       2.96978       2.53428       1.97376       1.62382
  39   3 1516.0655    0.1893  0.1430  9.7370  0.0040  0.0095   0.0085   0.0189    0.0216   0.0000   441.8672     -0.265096       22.5811      -1.01134      -2.24811     0.0183907     -0.465181      0.296867     -0.388474     -0.720956    0.00529846     -0.160016     -0.203149      0.319128     -0.111160     -0.237584      0.103201      0.142301      0.506431      0.669074      0.838462      0.895766      0.945562      0.858816      0.830835      0.759176      0.691443      0.639601      0.588223      0.498875      0.408673      0.383743      0.301078      0.296310      0.253171      0.235256
  39   4 1728.2877    0.3444  0.3203  9.7850 -0.0075  0.0126   0.0098   0.0274    0.0287   0.0000   441.5182     -0.894680       20.9831       1.92975      -3.73722      -1.65449       1.86038      0.961212     -0.650439     -0.396092     -0.483064       1.48784    -0.0263464      -1.23686      0.243640     0.0867059     0.0393848     -0.151460      0.475508      0.685649      0.710914      0.819818      0.801752      0.849195      0.786501      0.826957      0.693420      0.650683      0.616774      0.594913      0.541608      0.467942      0.365017      0.319803      0.268171      0.239873
  39   5 1925.2033    0.5667  0.5580  9.9364 -0.0001  0.0151   0.0117   0.0345    0.0411   0.0000   440.9366      -1.52510       21.1970     -0.358581      -3.56270     -0.362766     -0.338341    -0.0460797     -0.898697     -0.837222      0.854451    -0.0112973      0.192022      0.162417     -0.233884     0.0466383     0.0811950     0.0784439      0.619545      0.858739      0.870269      0.953667      0.956191      0.984529       1.00787       1.00651      0.880537      0.818887      0.764519      0.680253      0.601451      0.512714      0.457985      0.385132      0.312830      0.258558
  39   6 2116.5599    0.8393  0.8190 10.1694 -0.0002  0.0170   0.0143   0.0421    0.0578   0.0000   441.6481     0.0696778       21.4417     -0.977344      -2.06534       1.49251       2.55144      -1.03167      -1.16965     -0.548518       1.22772     -0.581146     0.0184732      0.672684      0.337957     -0.148387      0.127073    0.00736442      0.663973      0.919773      0.994443       1.14150       1.15434       1.17171       1.10732       1.11322       1.02981      0.929231      0.880090      0.771952      0.669927      0.587001      0.499535      0.409968      0.345824      0.276140
  39   7 2301.2355    1.2363  1.0618 10.6994 -0.0031  0.0192   0.0193   0.0487    0.0753   0.0000   440.7040       2.44904       21.4839       1.14394      -2.07836      0.735239     -0.734560      -5.11161     -0.810725      -1.27128       3.37992     -0.625372     -0.635434    -0.0769762    -0.0744823      0.110881     -0.265361      0.294698      0.788589       1.09317       1.22411       1.32094       1.40634       1.40352       1.41444       1.35834       1.23413       1.15716       1.04754      0.935134      0.795656      0.701347      0.571111      0.490095      0.402592      0.334499
  39   8 2479.0724    1.8035  1.1863 11.3284 -0.0011  0.0202   0.0266   0.0524    0.0870   0.0000   440.6443      0.788170       20.8793      0.432428      -3.60285      0.205972     -0.152883      -1.03023     -0.239693     -0.640860      -1.25415    -0.0491020     -0.316185       1.35407       1.09213      0.422903     -0.699964     -0.259694      0.828693       1.12332       1.22912       1.35657       1.42260       1.37974       1.38668       1.35524       1.25233       1.18824       1.04401      0.938937      0.818280      0.706087      0.610474      0.491847      0.425869      0.339854
  39   9 2653.8865    2.4482  1.1676 12.1535 -0.0013  0.0200   0.0366   0.0515    0.0765   0.0000   441.7580       1.03499       19.1853       1.12706      -2.40146      -1.17004      0.484398      -2.53129       1.00132     0.0804434       1.42075      -2.94438      0.185471     -0.484105       1.10121     0.0337795     -0.169965    -0.0172343      0.822694       1.11747       1.20694       1.29535       1.39578       1.37174       1.42348       1.30415       1.22986       1.13370       1.00984      0.954733      0.832165      0.744042      0.621305      0.513027      0.428203      0.353720
  39  10 2827.3562    3.2517  1.1232 12.3316  0.0006  0.0188   0.0474   0.0472    0.0971   0.0000   441.7238       2.95512       20.0675      0.234396      -2.62463      0.129888      0.404455      -2.05859      -1.69834      0.182450       1.82971       1.39367   -0.00673812      0.864938     -0.133047     0.0718220      0.716810     -0.371016      0.760134       1.04225       1.12926       1.24658       1.28182       1.28314       1.25938       1.21490       1.14253       1.07324      0.972098      0.869217      0.765905      0.659699      0.578123      0.489328      0.399899      0.326462
  39  11 2998.2202    4.0317  1.0321 12.8006  0.0003  0.0173   0.0602   0.0447    0.0904   0.0000   441.7699       4.47837       19.6479      0.581695      -5.19893      -3.22255      0.212182      -3.49700      0.505763     -0.671823       1.76470      0.224892     -0.383139     -0.649810      0.519526      0.513505     -0.345445     -0.479597      0.729337      0.968110       1.11284       1.22963       1.22723       1.24664       1.24942       1.15219       1.09939       1.04171      0.907824      0.811082      0.739193      0.609806      0.538012      0.457404      0.371346      0.300733
  39  12 3165.8313    4.0783  1.2473 13.1179 -0.0005  0.0205   0.0579   0.0523    0.0799   0.0000   439.0789       5.31235       18.9989      0.531467       1.32166      -4.45203     -0.665043      -3.42976      -1.35814     -0.983762       1.19319      0.746175      0.222813      0.476786     0.0745587      0.356345      0.483865      0.439110      0.817482       1.15751       1.20955       1.39591       1.38557       1.45495       1.34513       1.33793       1.22338       1.18705       1.04436      0.945663      0.857508      0.738530      0.638787      0.526357      0.420527      0.353051
  39  13 3330.4873    3.5606  1.7089 12.9189 -0.0007  0.0240   0.0445   0.0678    0.0619   0.0000   442.2686       6.06996       15.8922       1.16675       1.41013      -3.43183      -2.67096      -4.37621       1.26736      -1.08282      -2.84895      0.989849       1.08074     -0.396747      0.620998      0.523819     -0.353834     -0.110301      0.965010       1.32146       1.42234       1.52007       1.61146       1.61961       1.60597       1.53230       1.49299       1.36999       1.25821       1.07755      0.983618      0.815069      0.711934      0.601717      0.507106      0.404338
  39  14 3492.7485    2.6899  2.9110 12.3957 -0.0005  0.0328   0.0269   0.0911    0.0431   0.0000   441.5429       4.08007       10.7204       4.53857       3.99434      -1.82725      -4.63150      -1.66452       3.48519      -1.05233     -0.625150     -0.112780       2.95994      0.783751       1.29698      0.960634      0.302936    -0.0915411       1.31040       1.74258       1.96275       2.05493       2.23432       2.20126       2.18009       2.07674       1.94853       1.82115       1.66860       1.51810       1.31710       1.16749      0.965856      0.825804      0.684253      0.554131
  39  15 3652.8104    2.1291  4.4900 11.8390 -0.0016  0.0428   0.0183   0.1204    0.0343   0.0000   439.4778       3.11347       19.4891      0.701166      -1.13051      -9.23651       2.40677      -9.87171     -0.892066      -1.52964       1.68052      -3.78272      -1.41243     -0.995726     -0.672839      0.820573      0.216814     -0.421627       1.64104       2.22408       2.53515       2.67608       2.84922       2.86418       2.74915       2.68514       2.51560       2.37449       2.15549       1.94280       1.67224       1.50179       1.25151       1.05715      0.853404      0.687816
  39  16 3811.3796    1.6798  6.1590 11.5398 -0.0025  0.0570   0.0156   0.1620    0.0336   0.0000   435.2020       7.10688       21.9144      -1.25101      -9.14227      -4.13419       8.70393      -3.18675      -1.28716      -2.64177      0.385587      -2.38698       2.31347      -1.69448      -2.50785     -0.734513     -0.913727     -0.182542       2.17186       2.99253       3.36080       3.64253       3.75828       3.88072       3.70687       3.56493       3.37968       3.16101       2.88724       2.57691       2.26363       2.01928       1.69081       1.42834       1.14957      0.939313
  39  17 3968.4307    1.2804  7.7505 11.4426 -0.0026  0.0772   0.0153   0.2334    0.0318   0.0000   433.5957       11.8339       21.2272       2.02466      -11.1866      -1.97158       9.04391      -2.64034      -4.13013      -3.98302      -6.24915      -7.30452       2.26388     -0.520589       4.07502      -7.33898      -1.70572       1.32394       2.89858       3.95351       4.52758       4.82608       5.14410       5.10991       5.10214       4.78614       4.56480       4.24866       3.82094       3.46449       3.05329       2.61981       2.30991       1.90071       1.52351       1.25537
  39  18 4124.7622    0.8555  8.0324 11.5637  0.2338  0.1114   0.0955   1.5405    0.1155   0.0000   430.9081       5.99800       31.6673      -10.8954      -9.59187      -9.68832       1.43927      -2.03151      0.849778       4.29977      -8.20607       5.22494      -2.90185      -1.90662      -1.64758      -1.06813       1.17058       1.07189       4.13541       5.63441       6.76711       6.74136       7.45635       7.26044       7.27563       6.97743       6.49376       6.16920       5.50170       4.92231       4.32676       3.88927       3.21300       2.75791       2.15068       1.77551
  40   4 1743.2521    0.3658  0.3412  9.8396 -0.0020  0.0116   0.0098   0.0281    0.0286   0.0000   440.6286     -0.872712       21.1883      0.229837      -2.22292      0.204307       1.73759      0.422277     -0.806071      0.670344     -0.236392       1.05318      0.208889     -0.285067     0.0292555     -0.588084     -0.243726      0.177436      0.489317      0.646566      0.692400      0.727557      0.747486      0.762038      0.833355      0.781608      0.756237      0.670647      0.620082      0.528227      0.474228      0.396473      0.330625      0.311462      0.240985      0.205022
  40   5 1941.4264    0.6040  0.5891  9.9211 -0.0013  0.0153   0.0119   0.0348    0.0439   0.0000   441.9782     -0.767892       19.9203      0.472538      -1.65008     -0.275848     0.0919631      0.233392      0.239337      0.433925      0.282598      0.291540    -0.0520411     -0.484125      0.217652     0.0217816     0.0934060     -0.316582      0.597613      0.795835      0.908425      0.946388       1.05735       1.02723      0.987869      0.967049      0.910383      0.842720      0.768310      0.687547      0.609845      0.537931      0.479908      0.373591      0.316755      0.261173
  40   6 2133.9349    0.9004  0.8115 10.1966  0.0005  0.0165   0.0150   0.0412    0.0622   0.0000   440.8374       2.21692       21.3605      -2.15444      -3.23053     -0.394807     -0.801318     -0.153278       1.07310     -0.235740     -0.917581      0.109156      0.103088      0.720228     -0.313577     0.0127409      0.312095    -0.0200244      0.643194      0.834047      0.997665       1.01766       1.10175       1.08400       1.08732       1.02681      0.968207      0.903496      0.826684      0.748657      0.641384      0.569087      0.483321      0.407030      0.352336      0.287582
  40   7 2319.3643    1.3034  1.1117 10.8003 -0.0022  0.0197   0.0196   0.0489    0.0753   0.0000   440.7519       2.02207       21.9714       2.68245      -2.47178      -3.40603      -2.26115      0.529464       1.85640     -0.697364      -1.40904     -0.896687      0.734774       1.09428      0.149637     -0.154198     -0.657098     -0.613876      0.789670       1.06220       1.23820       1.33208       1.38735       1.42052       1.36563       1.28434       1.25421       1.14686       1.03656      0.919769      0.832481      0.698619      0.613237      0.515589      0.418936      0.340555
  40   8 2497.9348    1.8568  1.2307 11.2666 -0.0009  0.0199   0.0262   0.0514    0.0847   0.0000   441.1972       1.28892       20.8221      0.310422      -2.42856       2.43095     -0.836565      -2.02764      -2.73599      -2.27742       1.70640      0.988109      -1.30054     -0.748079      0.174545     -0.479776     -0.462243      0.879799      0.816643       1.09216       1.18561       1.24712       1.30538       1.31004       1.31379       1.30825       1.22344       1.12845       1.04115      0.919951      0.807649      0.711340      0.600578      0.527719      0.453202      0.363543
  40   9 2673.7998    2.6097  1.2293 11.5836 -0.0009  0.0194   0.0357   0.0493    0.1046   0.0000   441.7381       3.38823       19.6706     -0.882272      -2.07428     -0.744851      0.852606      -4.08591      0.186837      -2.05367     -0.496398      -2.32635      -1.03330      0.124276       1.12690      0.452064     -0.241762     0.0581611      0.786166       1.07614       1.15622       1.22593       1.31903       1.35991       1.33175       1.29755       1.18402       1.08685       1.00633      0.913577      0.810233      0.681098      0.592177      0.477155      0.406259      0.342174
  40  10 2848.3177    3.3669  0.9611 12.7262 -0.0010  0.0174   0.0517   0.0426    0.0733   0.0000   442.2346       2.23225       19.8863      0.551790     0.0373184      -1.28813     -0.807550      -2.11503     -0.642361     -0.501607      0.599360    -0.0252426    -0.0831628       1.75776     0.0210432     -0.594298      0.259402     -0.655416      0.696475      0.963553       1.06687       1.11421       1.15992       1.15146       1.16987       1.11841       1.05748       1.00939      0.904859      0.807378      0.724781      0.615293      0.542777      0.445381      0.367969      0.308179
  40  11 3020.1256    3.9471  1.1021 13.0453 -0.0012  0.0185   0.0582   0.0496    0.0778   0.0000   440.6226       3.52734       19.5099      -2.67599      -2.79202      -3.33329       1.82150      -2.21284      -2.04532      0.328797      0.579100       1.01891   -0.00595575     -0.280366     -0.202911     -0.644612      0.721121     -0.168696      0.743395      0.999520       1.12562       1.14991       1.25003       1.24828       1.25409       1.18677       1.16517       1.03318      0.928169      0.837250      0.758093      0.649090      0.573588      0.478180      0.400901      0.331545
  40  12 3188.8471    4.0779  1.3751 13.0432 -0.0010  0.0211   0.0545   0.0548    0.0746   0.0000   442.6465       5.92842       14.5254      0.463941      -2.00145     -0.689644      0.552193      -1.65321       1.20209      -1.42060      0.968913     -0.121296     -0.389988      0.203172       2.03740   -0.00173111     -0.307712     -0.417868      0.803619       1.11202       1.25196       1.32881       1.44978       1.37580       1.42471       1.31042       1.25710       1.17935       1.07990      0.956667      0.862662      0.727464      0.643583      0.531124      0.439403      0.353299
  40  13 3354.7431    3.3521  1.9407 12.7369  0.0012  0.0255   0.0386   0.0671    0.0579   0.0000   442.0205       6.28756       16.5103       1.44596       6.06012      -2.71465      -1.73708      -2.96354      0.407778      -3.28483      0.190086     -0.707451     -0.583017      -1.63200     -0.301526     -0.112109      0.882135       1.46524       1.03254       1.41775       1.58094       1.69494       1.77893       1.81374       1.78587       1.68811       1.60608       1.43853       1.37180       1.20195       1.08110      0.949317      0.781169      0.660801      0.566715      0.461418
  40  14 3518.3055    2.5458  3.3065 12.3467 -0.0022  0.0350   0.0238   0.0988    0.0358   0.0000   443.2972       8.60258       14.2678       1.09290       5.60702      -4.83373      -7.59141      -4.38969      -1.03443      -3.98828      0.431525       1.77557     -0.180299       1.25012     -0.890568      0.795418      0.868953      0.444972       1.33713       1.82217       2.05437       2.18701       2.31948       2.30506       2.31123       2.19375       2.07305       1.92038       1.79006       1.59141       1.43982       1.22838       1.05618      0.917024      0.745592      0.606013
  40  15 3679.4874    2.0000  4.7846 11.8846 -0.0006  0.0468   0.0176   0.1276    0.0318   0.0000   440.4884       9.51713       16.2039       1.82874      0.406319      -5.92510      -3.55974      -4.38475       1.23341       2.57533      -3.62676      -2.48527       2.77545       2.69716      -2.64849      -1.92008      0.122834      0.659750       1.75133       2.45568       2.72485       2.94425       3.12667       3.12649       3.06620       2.98977       2.78685       2.56283       2.34791       2.12767       1.87286       1.65444       1.40041       1.17233      0.963408      0.797205
  40  16 3839.0194    1.5590  6.4514 11.6063 -0.0010  0.0596   0.0156   0.1791    0.0320   0.0000   437.4181       4.06149       27.7635      -5.41932      -10.4442     -0.680974       6.12380      -5.48049      -4.13792      -7.18606       6.65300      0.257734       1.79460      0.893012      -1.99336     -0.888107     -0.567762      0.960868       2.27050       3.06938       3.45717       3.75800       3.86990       3.91113       3.84211       3.77197       3.51291       3.33238       3.00497       2.73151       2.37475       2.09687       1.79447       1.53817       1.26196       1.02298
  40  17 3996.9675    1.2291  7.9779 11.4770 -0.0082  0.0794   0.0157   0.2524    0.0314   0.0000   431.7738       7.41622       24.6403      -9.42964      -7.08637      -4.14015       7.38099      -15.5038     -0.189582       2.09951      -7.57302      -2.43493      -2.23199       10.9203       5.75120      -4.44940      0.117280       1.66971       2.94639       4.00636       4.65421       4.84113       5.18375       5.23214       5.10145       5.00824       4.69785       4.34374       4.00844       3.54554       3.18657       2.77538       2.36879       2.00317       1.63173       1.33126
  41   4 1758.0297    0.3674  0.3676  9.8267 -0.0069  0.0124   0.0094   0.0293    0.0291   0.0000   441.7328      0.504878       21.2445      0.394215      -2.13614      -1.56259       1.02072       1.51498     -0.676175    -0.0974909     -0.320780     -0.421891     0.0286006      0.249844      0.326628     0.0100992     0.0830990    -0.0683691      0.482421      0.633039      0.725438      0.780796      0.816326      0.859336      0.856267      0.785965      0.720480      0.712799      0.627001      0.577810      0.548290      0.439133      0.384867      0.335580      0.287631      0.224665
  41   5 1957.4681    0.6207  0.5600  9.9672 -0.0005  0.0141   0.0123   0.0319    0.0423   0.0000   441.8752     -0.134783       20.6014     0.0799343      -2.11411     -0.305552     -0.386620      0.462208     -0.163114      0.698642     -0.258868     0.0484730     -0.291794      0.647121  -0.000632380      0.279520     -0.148699    0.00491768      0.569728      0.760993      0.842068      0.872525      0.946755      0.925369      0.958538      0.901267      0.884476      0.811922      0.745611      0.669000      0.564894      0.513869      0.443003      0.358790      0.308592      0.247802
  41   6 2151.1290    0.9168  0.8265 10.2524 -0.0020  0.0173   0.0151   0.0395    0.0606   0.0000   441.3766      0.121897       21.3345      0.295421      -3.61462      -1.95509      0.961086     -0.386348      0.352569     -0.777836      0.192779      -1.51560      -1.96178     -0.489053      0.374979     -0.767294      0.622656      0.475499      0.705821      0.977294       1.02845       1.10795       1.09065       1.18593       1.18459       1.22631       1.10621       1.02667      0.881276      0.818050      0.688472      0.614555      0.519049      0.459709      0.376611      0.319990
  41   7 2337.1962    1.4032  1.0461 10.8941  0.0002  0.0186   0.0209   0.0461    0.0735   0.0000   441.4257       1.48105       22.1899      0.867012      -2.07647      0.121453    -0.0844403     -0.356568      0.217153     -0.971251     -0.543082      0.656341      -1.24366     -0.504039      0.679711    -0.0505500     -0.395187      0.188751      0.700574      0.989689       1.06086       1.17935       1.24250       1.22450       1.24127       1.19922       1.11989       1.04852      0.930916      0.858910      0.747171      0.671136      0.560820      0.474149      0.388926      0.331655
  41   8 2516.6031    1.9842  1.2190 11.3546 -0.0013  0.0195   0.0277   0.0507    0.0842   0.0000   441.6313       1.31188       19.9452     -0.112482      -3.71049      0.192938     -0.103916      -1.64012      -1.89522     0.0216112      0.912573      0.191187      0.133921     -0.418786       1.08925     -0.676141    0.00585421    -0.0536920      0.722656       1.02619       1.11672       1.18066       1.28953       1.24368       1.28505       1.21543       1.15585       1.04422      0.989648      0.868982      0.790252      0.703975      0.608861      0.536014      0.416946      0.357151
  41   9 2693.5450    2.5902  1.1782 12.0264 -0.0023  0.0190   0.0369   0.0513    0.0882   0.0000   441.1546       2.34204       21.3019     -0.378822     0.0572852      -3.32388     -0.690851      -1.94522     -0.619243      -1.17120       1.74806      -1.38759      0.645074      0.324676     -0.336097     -0.135784     -0.295733      0.439415      0.730748      0.992124       1.07472       1.17067       1.23695       1.18429       1.24513       1.18296       1.13851       1.06672      0.975341      0.852613      0.777201      0.657032      0.594091      0.483939      0.406930      0.341874
  41  10 2869.0076    3.4687  1.0403 12.6632 -0.0054  0.0179   0.0512   0.0433    0.0816   0.0000   439.5728       1.46792       22.3611     0.0123758      -2.81689      -3.01196      0.881636      -1.75342       2.49628      0.116874      -1.52845      -1.99742     -0.117086       1.18620     -0.220401     -0.576564     -0.872841      0.407030      0.679785      0.940822       1.02451       1.09385       1.19275       1.16131       1.17997       1.11308       1.05833      0.969534      0.938406      0.826271      0.741147      0.635417      0.554216      0.471836      0.386373      0.322715
  41  11 3041.7445    3.9981  1.0563 13.2587  0.0017  0.0186   0.0608   0.0474    0.0742   0.0000   441.9643       5.16916       19.8479     -0.227253      -3.29335      -1.28858      -1.34282      -3.56322     -0.619321     -0.340292       1.37585       1.34600     -0.498176     -0.354449    -0.0348136      0.320889    0.00886355     -0.150314      0.709366       1.03550       1.06632       1.23664       1.24164       1.29583       1.22804       1.25088       1.12801       1.09282      0.961183      0.879348      0.757562      0.677343      0.552003      0.470657      0.393204      0.329578
  41  12 3211.4853    3.9933  1.4199 13.0048 -0.0005  0.0215   0.0523   0.0568    0.0730   0.0000   440.7781       4.36210       19.3688     -0.404793      -1.81918      -1.54289      0.200326      -2.20545      0.993196      -1.87524       2.09190     -0.791540      0.747653      0.358386      0.570961     -0.951087      0.197775     -0.173007      0.812607       1.17183       1.24576       1.34591       1.42616       1.38000       1.43154       1.32868       1.26889       1.20692       1.11840       1.00885      0.876491      0.768975      0.646804      0.557453      0.466881      0.381020
  41  13 3378.7011    3.3246  1.9601 12.7108  0.0031  0.0254   0.0377   0.0678    0.0555   0.0000   442.8117       5.18893       14.4074      0.556156       3.91013      -2.23825      -6.36632      -2.61572       2.15067      -3.00811       1.08684      -2.49695      0.555432     -0.136334      0.151385      0.259376      0.812806     -0.159608      0.987466       1.35521       1.51871       1.60885       1.63936       1.70947       1.68347       1.65667       1.56375       1.44006       1.32764       1.16833       1.04399      0.903614      0.785858      0.665276      0.559107      0.447361
  41  14 3543.3602    2.5307  3.4932 12.1249  0.0001  0.0356   0.0225   0.0956    0.0384   0.0000   441.5934       7.78961       13.5668      0.882686       9.33922      -10.7082      -7.62398      -2.04924       6.86272     -0.153441      -3.46136     -0.613210       2.42983      -1.53427      -1.48934      0.171698     -0.708215      0.622491       1.33610       1.79709       2.02675       2.18073       2.26396       2.30227       2.27388       2.21317       2.06685       1.95276       1.77839       1.61422       1.42472       1.27217       1.08520      0.926561      0.769508      0.636644
  41  15 3705.8928    2.0351  5.4303 11.5640 -0.0011  0.0476   0.0156   0.1293    0.0324   0.0000   439.6752       8.09252       13.7240      -4.25000      -2.69225     -0.932298      -3.26012      -5.50872      -3.35641      -4.51725       3.19956       2.68813      0.132912       1.69021       1.66629      0.567258      0.892683      0.563137       1.74079       2.39580       2.68214       2.89162       3.01937       3.09536       2.95604       2.96873       2.75203       2.57956       2.39573       2.10661       1.92177       1.66483       1.44558       1.22944       1.01605      0.822859
  41  16 3865.9658    1.5274  6.8233 11.5739 -0.0015  0.0626   0.0149   0.1822    0.0306   0.0000   438.6459       10.8211       21.0490      -10.1749      -8.11530      -8.11734       6.01078      -3.98456       1.66067     0.0551237    0.00532639      -3.18250     -0.242973      0.937800       4.91353      -1.30649     -0.633102       1.09250       2.27729       3.11073       3.55551       3.79978       4.06233       3.99598       3.97533       3.81054       3.61797       3.35345       3.13037       2.83592       2.50612       2.23477       1.90844       1.63603       1.34328       1.09822
  41  17 4025.1154    1.1508  8.0773 11.4883 -0.0041  0.0842   0.0175   0.2793    0.0341   0.0000   439.5795       3.58497       26.1360      -1.54344      -4.69085      -14.6187      -1.42875       6.98720      -6.77625      -4.45949      -2.47261       2.55035     -0.908056       2.49647      -4.12922     -0.369701      0.518999    -0.0638009       2.99531       4.10669       4.68788       4.99527       5.31883       5.35261       5.31689       5.09325       4.87700       4.53388       4.15349       3.73488       3.31271       2.93804       2.49659       2.16352       1.71694       1.42233
  42   4 1772.6158    0.3978  0.3808  9.8167 -0.0021  0.0138   0.0096   0.0276    0.0298   0.0000   442.3136     -0.211065       21.6980     -0.565258      -1.56352      -1.11635       1.24415      -1.30532      0.979687    -0.0321680      0.581816     -0.352426     -0.251977     -0.230388       1.11012     -0.593148    -0.0999971     -0.351198      0.648553      0.931582       1.16542       1.27035       1.41072       1.42687       1.42485       1.33360       1.20804       1.09412      0.978522      0.836532      0.687467      0.585222      0.459539      0.396879      0.309237      0.246457
  42   5 1973.3344    0.6440  0.6143  9.9971 -0.0003  0.0148   0.0122   0.0350    0.0436   0.0000   441.2647     -0.315835       21.1546      0.495951      -3.33382       1.97162     -0.509912      -1.62090     -0.720800      0.235780      0.426143      0.723686      -1.22079      0.238074      0.690692     -0.362437     -0.261288     -0.341832      0.547181      0.795490      0.868531      0.982481      0.978378       1.05510      0.976225      0.985601      0.943421      0.867963      0.772159      0.687384      0.613060      0.549130      0.461572      0.386376      0.308654      0.266427
  42   6 2168.1144    0.9561  0.8686 10.3127 -0.0019  0.0164   0.0153   0.0425    0.0620   0.0000   441.0514     -0.103194       22.5741     -0.810115      -3.03751       1.56408       1.35099      -1.96977     -0.170844      0.128409    -0.0253289      0.766654     -0.449068     -0.237418      0.741034      0.153056     -0.505333     -0.417266      0.617961      0.858251      0.963867       1.06215       1.10658       1.14576       1.12469       1.05057       1.03878      0.927278      0.847546      0.790969      0.664671      0.586423      0.505260      0.435451      0.361684      0.302633
  42   7 2354.8119    1.4165  1.1883 10.7413  0.0000  0.0196   0.0200   0.0501    0.0867   0.0000   442.7415       1.38413       21.1034     0.0774490      -1.81151    -0.0744793      -1.48961      -1.70278       1.10091      -1.50658     -0.667155     0.0383096      0.509078     -0.375791     -0.174343      0.799604    -0.0794962      0.356563      0.718734      0.992399       1.10435       1.20404       1.28106       1.23504       1.26719       1.22313       1.13491       1.08355      0.966394      0.867885      0.819202      0.714922      0.619462      0.517284      0.448692      0.361155
  42   8 2535.0598    2.0122  1.2235 11.4826 -0.0025  0.0196   0.0281   0.0507    0.0854   0.0000   442.0059       4.07601       20.4130      0.722708    -0.0570142     -0.999935      -2.17238       1.18544      0.805417      -2.22164      0.484632     -0.412709     -0.551285      -1.24160      0.274173     -0.496219     -0.132576     -0.220096      0.731739       1.02611       1.09969       1.18684       1.25116       1.24585       1.23316       1.18550       1.15047       1.07187       1.02903      0.898945      0.824356      0.706154      0.600825      0.511240      0.444807      0.363537
  42   9 2713.0964    2.7870  1.1765 11.8162 -0.0024  0.0191   0.0384   0.0476    0.1086   0.0000   440.5498       1.38869       20.8804     -0.142577      -2.31434      0.187758     0.0607842     -0.972857      0.642126      0.342514       2.37251      0.721980      -2.39387      0.574878      0.560255     -0.585634    0.00570741      0.935304      0.684678      0.950930       1.03653       1.12951       1.18366       1.21972       1.13607       1.17576       1.06423       1.02312      0.931717      0.859207      0.763687      0.669317      0.586922      0.495104      0.416027      0.338212
  42  10 2889.4952    3.5630  1.0203 12.7982 -0.0003  0.0174   0.0525   0.0435    0.0787   0.0000   441.8295       3.75405       19.0208     -0.663509      -2.35964      -1.59508     -0.181901      -2.48943      -1.14678     -0.690521      0.147814     -0.227022     -0.617174      0.117908       1.10011     -0.553838      0.461255     -0.266893      0.655139      0.881974      0.965891       1.01748       1.12907       1.07421       1.12177       1.05129       1.00046      0.939370      0.861275      0.797929      0.696627      0.631916      0.543150      0.455039      0.395081      0.323158
  42  11 3063.0660    4.0639  1.1820 13.0749 -0.0029  0.0193   0.0582   0.0513    0.0884   0.0000   441.5619       3.80906       18.6957     -0.620450      -1.67022      -2.46095      -1.05056      -3.21143       2.42941      -3.64373       1.52817     0.0820394    -0.0640016     -0.592484      -1.18367     0.0720411     -0.703540    -0.0529632      0.697010      0.982589       1.06577       1.16484       1.25268       1.16853       1.26915       1.18168       1.13074       1.06576      0.943836      0.873375      0.769316      0.693518      0.598586      0.510533      0.421993      0.339846
  42  12 3233.7942    3.9168  1.5056 12.9882 -0.0024  0.0212   0.0495   0.0584    0.0673   0.0000   442.7261       2.49600       15.7964       1.45070       1.04759      -2.22505       3.54492      -3.05289     -0.935819     0.0749687      0.532925     -0.674722      -1.00511     -0.930978     0.0625696      0.240287      0.403227      0.471790      0.812831       1.08285       1.24066       1.31540       1.38163       1.38374       1.39201       1.36528       1.24664       1.17416       1.10233       1.00585      0.866336      0.783806      0.666608      0.573848      0.472302      0.388954
  42  13 3402.1735    3.1788  2.1874 12.7530 -0.0002  0.0270   0.0346   0.0729    0.0479   0.0000   444.9431       5.61058       13.4967     -0.113647       1.67256      -5.44606      -4.10994      -3.16591      0.662712      -2.20245      -1.14376     -0.969867     -0.581486     -0.335830      -1.49691      -1.04024    -0.0545231      0.224219      0.987203       1.32236       1.50772       1.59889       1.74208       1.69575       1.70084       1.62792       1.54138       1.44442       1.36629       1.19956       1.11459      0.945679      0.829283      0.711014      0.585641      0.498077
  42  14 3568.2530    2.4590  3.9224 11.9998 -0.0017  0.0375   0.0202   0.1023    0.0351   0.0000   441.3682       2.61209       19.8958       4.79905     -0.375706      -8.34556       2.75035      -1.69772       1.06287      -7.59651     -0.180935      0.664440      -3.82254     -0.508369      0.452217     -0.379274     -0.191859     -0.218453       1.35212       1.85519       2.11151       2.17891       2.41006       2.38245       2.34685       2.30626       2.17916       2.00531       1.85327       1.67230       1.50028       1.34091       1.15354      0.996116      0.824447      0.677299
  42  15 3731.7386    1.8486  5.2657 11.7935 -0.0021  0.0488   0.0158   0.1380    0.0296   0.0000   440.8848       6.84091       16.9789      -1.47740      -7.14268     -0.541811      -1.82595      0.538475       2.07522      -2.39406       1.03944      -5.92077       1.62794      0.201580      -2.73824       2.78834      0.243642      -1.35945       1.77226       2.40199       2.76580       2.97037       3.14483       3.18436       3.13367       3.05746       2.84755       2.65149       2.48402       2.18188       1.97159       1.75693       1.49747       1.29880       1.06454      0.868321
  42  16 3893.1148    1.4678  7.1509 11.5561 -0.0008  0.0660   0.0151   0.1935    0.0314   0.0000   442.6594       14.0144       18.0438      -5.32885      -7.23516      0.195777       4.93847      -4.56391      0.983743      -5.96318       1.24815       3.23868      -6.53859      -1.97437      0.712220       1.14446     -0.613807    -0.0410985       2.34855       3.19821       3.58444       3.89527       4.06944       4.22037       4.08148       4.02319       3.77514       3.53961       3.26552       2.92696       2.65496       2.29379       2.00232       1.72754       1.41029       1.16533
  42  17 4052.8705    1.0871  8.3634 11.6047 -0.0109  0.0950   0.0224   0.3537    0.0377   0.0000   438.7004       6.95692       25.4142      -6.77434      -23.9513       2.22301       3.09287      -10.1930      -10.8705      -5.51170       7.13320       1.27874      -1.66623      -6.00899      -5.08629       1.45918      0.207144       2.69588       3.17937       4.51670       5.07297       5.52605       5.73409       5.77126       5.79717       5.62452       5.29384       5.01030       4.53997       4.18877       3.73941       3.24721       2.87360       2.42854       1.96898       1.62491
  43   3 1571.7901    0.2281  0.2067  9.7745 -0.0043  0.0115   0.0081   0.0214    0.0222   0.0000   441.4114      -1.23533       21.9126     -0.381534      -2.57971     -0.283069      0.785643      0.121985     -0.921645      0.189857     -0.414442      0.213416     -0.523963     -0.390861      0.311645     -0.386058     0.0134472     0.0276100      0.472774      0.601925      0.805995      0.793235      0.738779      0.818284      0.721602      0.703189      0.700515      0.676448      0.674140      0.603084      0.523450      0.468255      0.367062      0.301212      0.249495      0.196282
  43   5 1989.0272    0.6571  0.6994  9.9746 -0.0018  0.0150   0.0118   0.0389    0.0472   0.0000   441.3994      0.764489       21.2731     -0.590725      -4.95600      0.159766     0.0821261      -1.39175      -2.42364      0.558166      0.768123      -1.53416      0.103880      0.579374      0.279004     -0.333497      0.355520      0.583807      0.529808      0.708128      0.833836      0.894905      0.947947      0.960927      0.945088      0.943801      0.857223      0.788051      0.735542      0.672763      0.589297      0.526958      0.459816      0.396801      0.323989      0.265979
  43   6 2184.9021    0.9993  0.8913 10.3004 -0.0021  0.0166   0.0154   0.0407    0.0661   0.0000   440.1942     -0.255853       22.3178      0.305113      -3.36363       1.01755       1.25757       1.02910     -0.787589    -0.0679730      -1.09739     -0.133815     -0.234807     -0.879552      0.114086      0.160151      0.409460     -0.101449      0.604909      0.805105      0.903236      0.984732       1.07563       1.07204       1.06232       1.05721      0.971677      0.912668      0.859908      0.735775      0.670293      0.583230      0.500401      0.437647      0.351251      0.302701
[truncated: 673,876 more chars]
