# Supplementary material for: Global-Mode Analysis of Full-Disk Data from the Michelson Doppler Imager and the Helioseismic and Magnetic Imager
Source: Sol Phys. 2018 Jan 31;293(2):29. doi: 10.1007/s11207-017-1201-5 (PMC6566312; doi:10.1007/s11207-017-1201-5)
Supplement: Supplementary file 2 — (TAR 362.4 MB) [file 11207_2017_1201_MOESM2_ESM.tar › HMI/hmiv72dasym.7120.36]

   0  13 1957.4639    0.5682  0.4667  9.7690  0.0000       11.0502  0.1415   0.1035   0.2441    0.5050   0.0000       10.7499    -0.0000       0.00000       0.00000       0.00000       0.00000       0.00000       0.00000       0.00000       0.00000       0.00000       0.00000       0.00000       0.00000       0.00000       0.00000       0.00000       0.00000       0.00000       0.00000       0.00000       0.00000       0.00000       0.00000       0.00000       0.00000       0.00000       0.00000       0.00000       0.00000       0.00000       0.00000       0.00000       0.00000       0.00000       0.00000       0.00000       0.00000       0.00000       0.00000       0.00000       0.00000       0.00000       0.00000       0.00000       0.00000       0.00000       0.00000       0.00000       0.00000       0.00000       0.00000       0.00000       0.00000       0.00000       0.00000       0.00000       0.00000       0.00000       0.00000       0.00000       0.00000       0.00000       0.00000       0.00000       0.00000       0.00000       0.00000       0.00000       0.00000       0.00000       0.00000       0.00000
   0  15 2228.4785    1.0203  0.5735 11.0820  0.0000     -0.398267  0.2214   0.1979   0.3825    0.6151   0.0000       4.96777    -0.0000       0.00000       0.00000       0.00000       0.00000       0.00000       0.00000       0.00000       0.00000       0.00000       0.00000       0.00000       0.00000       0.00000       0.00000       0.00000       0.00000       0.00000       0.00000       0.00000       0.00000       0.00000       0.00000       0.00000       0.00000       0.00000       0.00000       0.00000       0.00000       0.00000       0.00000       0.00000       0.00000       0.00000       0.00000       0.00000       0.00000       0.00000       0.00000       0.00000       0.00000       0.00000       0.00000       0.00000       0.00000       0.00000       0.00000       0.00000       0.00000       0.00000       0.00000       0.00000       0.00000       0.00000       0.00000       0.00000       0.00000       0.00000       0.00000       0.00000       0.00000       0.00000       0.00000       0.00000       0.00000       0.00000       0.00000       0.00000       0.00000       0.00000       0.00000       0.00000
   0  23 3303.7282    3.3238  1.6310  9.9360  0.0000      0.273843  0.2892   0.4127   0.5763   20.7146   0.0000       2.37449    -0.0000       0.00000       0.00000       0.00000       0.00000       0.00000       0.00000       0.00000       0.00000       0.00000       0.00000       0.00000       0.00000       0.00000       0.00000       0.00000       0.00000       0.00000       0.00000       0.00000       0.00000       0.00000       0.00000       0.00000       0.00000       0.00000       0.00000       0.00000       0.00000       0.00000       0.00000       0.00000       0.00000       0.00000       0.00000       0.00000       0.00000       0.00000       0.00000       0.00000       0.00000       0.00000       0.00000       0.00000       0.00000       0.00000       0.00000       0.00000       0.00000       0.00000       0.00000       0.00000       0.00000       0.00000       0.00000       0.00000       0.00000       0.00000       0.00000       0.00000       0.00000       0.00000       0.00000       0.00000       0.00000       0.00000       0.00000       0.00000       0.00000       0.00000       0.00000       0.00000
   0  24 3439.3509    3.0768  2.2594 10.1840  0.0000       1.10504  0.3585   0.3183   0.7227    8.0471   0.0000       2.16319    -0.0000       0.00000       0.00000       0.00000       0.00000       0.00000       0.00000       0.00000       0.00000       0.00000       0.00000       0.00000       0.00000       0.00000       0.00000       0.00000       0.00000       0.00000       0.00000       0.00000       0.00000       0.00000       0.00000       0.00000       0.00000       0.00000       0.00000       0.00000       0.00000       0.00000       0.00000       0.00000       0.00000       0.00000       0.00000       0.00000       0.00000       0.00000       0.00000       0.00000       0.00000       0.00000       0.00000       0.00000       0.00000       0.00000       0.00000       0.00000       0.00000       0.00000       0.00000       0.00000       0.00000       0.00000       0.00000       0.00000       0.00000       0.00000       0.00000       0.00000       0.00000       0.00000       0.00000       0.00000       0.00000       0.00000       0.00000       0.00000       0.00000       0.00000       0.00000       0.00000
   1  11 1749.3403    0.3303  0.3133 10.2007  0.0000       30.1298  0.0936   0.0585   0.1459    0.1665   0.0000       24.9732   438.9365       3.54677       0.00000       0.00000       0.00000       0.00000       0.00000       0.00000       0.00000       0.00000       0.00000       0.00000       0.00000       0.00000       0.00000       0.00000       0.00000       0.00000       0.00000       0.00000       0.00000       0.00000       0.00000       0.00000       0.00000       0.00000       0.00000       0.00000       0.00000       0.00000       0.00000       0.00000       0.00000       0.00000       0.00000       0.00000       79.9310       52.7151       0.00000       0.00000       0.00000       0.00000       0.00000       0.00000       0.00000       0.00000       0.00000       0.00000       0.00000       0.00000       0.00000       0.00000       0.00000       0.00000       0.00000       0.00000       0.00000       0.00000       0.00000       0.00000       0.00000       0.00000       0.00000       0.00000       0.00000       0.00000       0.00000       0.00000       0.00000       0.00000       0.00000       0.00000
   1  15 2292.0372    1.0780  0.7792  8.9005  0.0000       4.08441  0.1132   0.0930   0.1911    2.4658   0.0000       3.04487   454.2001       14.6863       0.00000       0.00000       0.00000       0.00000       0.00000       0.00000       0.00000       0.00000       0.00000       0.00000       0.00000       0.00000       0.00000       0.00000       0.00000       0.00000       0.00000       0.00000       0.00000       0.00000       0.00000       0.00000       0.00000       0.00000       0.00000       0.00000       0.00000       0.00000       0.00000       0.00000       0.00000       0.00000       0.00000       0.00000       89.5506       55.4610       0.00000       0.00000       0.00000       0.00000       0.00000       0.00000       0.00000       0.00000       0.00000       0.00000       0.00000       0.00000       0.00000       0.00000       0.00000       0.00000       0.00000       0.00000       0.00000       0.00000       0.00000       0.00000       0.00000       0.00000       0.00000       0.00000       0.00000       0.00000       0.00000       0.00000       0.00000       0.00000       0.00000       0.00000
   1  17 2559.2482    1.8218  1.0156  4.9387  0.0000       2.98183  0.1012   0.1393   0.2877  414.1633   0.0000       2.41413   612.4660       14.3990       0.00000       0.00000       0.00000       0.00000       0.00000       0.00000       0.00000       0.00000       0.00000       0.00000       0.00000       0.00000       0.00000       0.00000       0.00000       0.00000       0.00000       0.00000       0.00000       0.00000       0.00000       0.00000       0.00000       0.00000       0.00000       0.00000       0.00000       0.00000       0.00000       0.00000       0.00000       0.00000       0.00000       0.00000       92.7395       52.8060       0.00000       0.00000       0.00000       0.00000       0.00000       0.00000       0.00000       0.00000       0.00000       0.00000       0.00000       0.00000       0.00000       0.00000       0.00000       0.00000       0.00000       0.00000       0.00000       0.00000       0.00000       0.00000       0.00000       0.00000       0.00000       0.00000       0.00000       0.00000       0.00000       0.00000       0.00000       0.00000       0.00000       0.00000
   1  19 2828.4455    3.0151  0.8278  3.3803  0.0000       1.64811  0.0933   0.2333   0.2014 1000.0000   0.0000       1.69412   508.7957      -4.48004       0.00000       0.00000       0.00000       0.00000       0.00000       0.00000       0.00000       0.00000       0.00000       0.00000       0.00000       0.00000       0.00000       0.00000       0.00000       0.00000       0.00000       0.00000       0.00000       0.00000       0.00000       0.00000       0.00000       0.00000       0.00000       0.00000       0.00000       0.00000       0.00000       0.00000       0.00000       0.00000       0.00000       0.00000       91.6140       50.9086       0.00000       0.00000       0.00000       0.00000       0.00000       0.00000       0.00000       0.00000       0.00000       0.00000       0.00000       0.00000       0.00000       0.00000       0.00000       0.00000       0.00000       0.00000       0.00000       0.00000       0.00000       0.00000       0.00000       0.00000       0.00000       0.00000       0.00000       0.00000       0.00000       0.00000       0.00000       0.00000       0.00000       0.00000
   1  20 2963.5231    3.8798  0.7239 11.6980  0.0000       4.62085  0.0831   0.3271   0.2065    1.9136   0.0000       2.49746   443.2024       49.7208       0.00000       0.00000       0.00000       0.00000       0.00000       0.00000       0.00000       0.00000       0.00000       0.00000       0.00000       0.00000       0.00000       0.00000       0.00000       0.00000       0.00000       0.00000       0.00000       0.00000       0.00000       0.00000       0.00000       0.00000       0.00000       0.00000       0.00000       0.00000       0.00000       0.00000       0.00000       0.00000       0.00000       0.00000       88.0319       45.6359       0.00000       0.00000       0.00000       0.00000       0.00000       0.00000       0.00000       0.00000       0.00000       0.00000       0.00000       0.00000       0.00000       0.00000       0.00000       0.00000       0.00000       0.00000       0.00000       0.00000       0.00000       0.00000       0.00000       0.00000       0.00000       0.00000       0.00000       0.00000       0.00000       0.00000       0.00000       0.00000       0.00000       0.00000
   1  23 3368.6213    3.3421  1.6146 12.1330 -0.0366      0.104840  0.1741   0.2246   0.3342    2.7865   0.0000       1.29630   312.6920       16.2650       0.00000       0.00000       0.00000       0.00000       0.00000       0.00000       0.00000       0.00000       0.00000       0.00000       0.00000       0.00000       0.00000       0.00000       0.00000       0.00000       0.00000       0.00000       0.00000       0.00000       0.00000       0.00000       0.00000       0.00000       0.00000       0.00000       0.00000       0.00000       0.00000       0.00000       0.00000       0.00000       0.00000       0.00000       159.766       76.9484       0.00000       0.00000       0.00000       0.00000       0.00000       0.00000       0.00000       0.00000       0.00000       0.00000       0.00000       0.00000       0.00000       0.00000       0.00000       0.00000       0.00000       0.00000       0.00000       0.00000       0.00000       0.00000       0.00000       0.00000       0.00000       0.00000       0.00000       0.00000       0.00000       0.00000       0.00000       0.00000       0.00000       0.00000
   2  15 2352.3916    1.4199  0.6433  9.1380  0.0000       5.37509  0.0674   0.0974   0.1242    1.9726   0.0000       1.89991   471.6194       18.8451      -10.7828       4.07818       0.00000       0.00000       0.00000       0.00000       0.00000       0.00000       0.00000       0.00000       0.00000       0.00000       0.00000       0.00000       0.00000       0.00000       0.00000       0.00000       0.00000       0.00000       0.00000       0.00000       0.00000       0.00000       0.00000       0.00000       0.00000       0.00000       0.00000       0.00000       0.00000       0.00000       0.00000       0.00000       41.7309       33.6182       18.1062       6.47891       0.00000       0.00000       0.00000       0.00000       0.00000       0.00000       0.00000       0.00000       0.00000       0.00000       0.00000       0.00000       0.00000       0.00000       0.00000       0.00000       0.00000       0.00000       0.00000       0.00000       0.00000       0.00000       0.00000       0.00000       0.00000       0.00000       0.00000       0.00000       0.00000       0.00000       0.00000       0.00000
   2  17 2619.7399    2.3220  0.7906 10.8051  0.0000       1.51857  0.0722   0.1466   0.1690    1.2306   0.0000       1.74323   442.7415       15.9914      -31.6143      -12.8542       0.00000       0.00000       0.00000       0.00000       0.00000       0.00000       0.00000       0.00000       0.00000       0.00000       0.00000       0.00000       0.00000       0.00000       0.00000       0.00000       0.00000       0.00000       0.00000       0.00000       0.00000       0.00000       0.00000       0.00000       0.00000       0.00000       0.00000       0.00000       0.00000       0.00000       0.00000       0.00000       36.9399       30.3828       23.1225       7.89512       0.00000       0.00000       0.00000       0.00000       0.00000       0.00000       0.00000       0.00000       0.00000       0.00000       0.00000       0.00000       0.00000       0.00000       0.00000       0.00000       0.00000       0.00000       0.00000       0.00000       0.00000       0.00000       0.00000       0.00000       0.00000       0.00000       0.00000       0.00000       0.00000       0.00000       0.00000       0.00000
   2  18 2754.5041    2.9311  0.9144 10.2392  0.0000    -0.0401347  0.0810   0.1726   0.1789    3.2365   0.0000       1.36892   359.0992      -24.4668       8.52765      -6.51687       0.00000       0.00000       0.00000       0.00000       0.00000       0.00000       0.00000       0.00000       0.00000       0.00000       0.00000       0.00000       0.00000       0.00000       0.00000       0.00000       0.00000       0.00000       0.00000       0.00000       0.00000       0.00000       0.00000       0.00000       0.00000       0.00000       0.00000       0.00000       0.00000       0.00000       0.00000       0.00000       47.5189       40.4887       20.7614       7.19985       0.00000       0.00000       0.00000       0.00000       0.00000       0.00000       0.00000       0.00000       0.00000       0.00000       0.00000       0.00000       0.00000       0.00000       0.00000       0.00000       0.00000       0.00000       0.00000       0.00000       0.00000       0.00000       0.00000       0.00000       0.00000       0.00000       0.00000       0.00000       0.00000       0.00000       0.00000       0.00000
   2  20 3024.7721    3.9003  0.9174  5.7995  0.0000      0.597365  0.0904   0.2319   0.1527  735.7489   0.0000       1.50423   407.6190      -31.3103      -18.6228      -2.35261       0.00000       0.00000       0.00000       0.00000       0.00000       0.00000       0.00000       0.00000       0.00000       0.00000       0.00000       0.00000       0.00000       0.00000       0.00000       0.00000       0.00000       0.00000       0.00000       0.00000       0.00000       0.00000       0.00000       0.00000       0.00000       0.00000       0.00000       0.00000       0.00000       0.00000       0.00000       0.00000       49.9550       38.7877       22.3322       7.11600       0.00000       0.00000       0.00000       0.00000       0.00000       0.00000       0.00000       0.00000       0.00000       0.00000       0.00000       0.00000       0.00000       0.00000       0.00000       0.00000       0.00000       0.00000       0.00000       0.00000       0.00000       0.00000       0.00000       0.00000       0.00000       0.00000       0.00000       0.00000       0.00000       0.00000       0.00000       0.00000
   2  23 3431.1642    3.1201  2.0446 11.2540  0.0000       1.27947  0.1315   0.1423   0.2886    1.2232   0.0000      0.841054   505.5260       35.1574      -17.2234       5.37950       0.00000       0.00000       0.00000       0.00000       0.00000       0.00000       0.00000       0.00000       0.00000       0.00000       0.00000       0.00000       0.00000       0.00000       0.00000       0.00000       0.00000       0.00000       0.00000       0.00000       0.00000       0.00000       0.00000       0.00000       0.00000       0.00000       0.00000       0.00000       0.00000       0.00000       0.00000       0.00000       66.0942       53.1500       32.6070       11.2862       0.00000       0.00000       0.00000       0.00000       0.00000       0.00000       0.00000       0.00000       0.00000       0.00000       0.00000       0.00000       0.00000       0.00000       0.00000       0.00000       0.00000       0.00000       0.00000       0.00000       0.00000       0.00000       0.00000       0.00000       0.00000       0.00000       0.00000       0.00000       0.00000       0.00000       0.00000       0.00000
   2  24 3566.8763    2.5191  3.1310 11.5983  0.0000      0.718579  0.1738   0.1003   0.4222    0.4238   0.0000      0.570282   468.7923       103.988      -17.6264       26.8864       0.00000       0.00000       0.00000       0.00000       0.00000       0.00000       0.00000       0.00000       0.00000       0.00000       0.00000       0.00000       0.00000       0.00000       0.00000       0.00000       0.00000       0.00000       0.00000       0.00000       0.00000       0.00000       0.00000       0.00000       0.00000       0.00000       0.00000       0.00000       0.00000       0.00000       0.00000       0.00000       91.8879       73.1766       43.6643       14.6814       0.00000       0.00000       0.00000       0.00000       0.00000       0.00000       0.00000       0.00000       0.00000       0.00000       0.00000       0.00000       0.00000       0.00000       0.00000       0.00000       0.00000       0.00000       0.00000       0.00000       0.00000       0.00000       0.00000       0.00000       0.00000       0.00000       0.00000       0.00000       0.00000       0.00000       0.00000       0.00000
   3  10 1729.0919    0.3183  0.3226  9.8319  0.0000       13.7664  0.0566   0.0286   0.0957    0.1108   0.0000       9.81412   467.0803       1.64621       4.64089       9.38556       3.81307       1.91373       0.00000       0.00000       0.00000       0.00000       0.00000       0.00000       0.00000       0.00000       0.00000       0.00000       0.00000       0.00000       0.00000       0.00000       0.00000       0.00000       0.00000       0.00000       0.00000       0.00000       0.00000       0.00000       0.00000       0.00000       0.00000       0.00000       0.00000       0.00000       0.00000       0.00000       22.4038       20.9653       16.3503       11.0177       4.20234       1.09865       0.00000       0.00000       0.00000       0.00000       0.00000       0.00000       0.00000       0.00000       0.00000       0.00000       0.00000       0.00000       0.00000       0.00000       0.00000       0.00000       0.00000       0.00000       0.00000       0.00000       0.00000       0.00000       0.00000       0.00000       0.00000       0.00000       0.00000       0.00000       0.00000       0.00000
   3  12 2001.1635    0.5487  0.5154  9.7303  0.0000       2.44149  0.0559   0.0398   0.1234    0.2534   0.0000       2.86041   409.4942       16.9634     -0.809343       12.4657      -1.63929      -1.19664       0.00000       0.00000       0.00000       0.00000       0.00000       0.00000       0.00000       0.00000       0.00000       0.00000       0.00000       0.00000       0.00000       0.00000       0.00000       0.00000       0.00000       0.00000       0.00000       0.00000       0.00000       0.00000       0.00000       0.00000       0.00000       0.00000       0.00000       0.00000       0.00000       0.00000       23.9854       23.0730       17.1826       9.20118       4.79204       1.29779       0.00000       0.00000       0.00000       0.00000       0.00000       0.00000       0.00000       0.00000       0.00000       0.00000       0.00000       0.00000       0.00000       0.00000       0.00000       0.00000       0.00000       0.00000       0.00000       0.00000       0.00000       0.00000       0.00000       0.00000       0.00000       0.00000       0.00000       0.00000       0.00000       0.00000
   3  14 2273.5623    1.0573  0.7273  9.8098  0.0000       5.47873  0.0652   0.0629   0.1327    0.5293   0.0000       1.74111   480.2378       17.0849       16.6195      -7.98119      -2.32958      0.972878       0.00000       0.00000       0.00000       0.00000       0.00000       0.00000       0.00000       0.00000       0.00000       0.00000       0.00000       0.00000       0.00000       0.00000       0.00000       0.00000       0.00000       0.00000       0.00000       0.00000       0.00000       0.00000       0.00000       0.00000       0.00000       0.00000       0.00000       0.00000       0.00000       0.00000       29.3765       25.4229       17.6137       10.9412       4.03547       1.36741       0.00000       0.00000       0.00000       0.00000       0.00000       0.00000       0.00000       0.00000       0.00000       0.00000       0.00000       0.00000       0.00000       0.00000       0.00000       0.00000       0.00000       0.00000       0.00000       0.00000       0.00000       0.00000       0.00000       0.00000       0.00000       0.00000       0.00000       0.00000       0.00000       0.00000
   3  15 2407.8858    1.5573  0.8837  9.8006  0.0000       7.15586  0.0757   0.0865   0.1414    1.1530   0.0000       1.83526   433.6206       43.7197       23.5335       3.54155       1.72728      -1.19021       0.00000       0.00000       0.00000       0.00000       0.00000       0.00000       0.00000       0.00000       0.00000       0.00000       0.00000       0.00000       0.00000       0.00000       0.00000       0.00000       0.00000       0.00000       0.00000       0.00000       0.00000       0.00000       0.00000       0.00000       0.00000       0.00000       0.00000       0.00000       0.00000       0.00000       25.5345       25.9223       20.5053       9.74566       6.17402       1.74091       0.00000       0.00000       0.00000       0.00000       0.00000       0.00000       0.00000       0.00000       0.00000       0.00000       0.00000       0.00000       0.00000       0.00000       0.00000       0.00000       0.00000       0.00000       0.00000       0.00000       0.00000       0.00000       0.00000       0.00000       0.00000       0.00000       0.00000       0.00000       0.00000       0.00000
   3  17 2676.3266    2.1230  1.1920 10.9684  0.0000      0.123597  0.1065   0.1130   0.1790    1.0468   0.0000       2.13115   394.3709       13.5253       24.4424      -11.6410      -3.60880     -0.778766       0.00000       0.00000       0.00000       0.00000       0.00000       0.00000       0.00000       0.00000       0.00000       0.00000       0.00000       0.00000       0.00000       0.00000       0.00000       0.00000       0.00000       0.00000       0.00000       0.00000       0.00000       0.00000       0.00000       0.00000       0.00000       0.00000       0.00000       0.00000       0.00000       0.00000       29.1591       32.3092       24.3452       13.0832       6.60045       2.19327       0.00000       0.00000       0.00000       0.00000       0.00000       0.00000       0.00000       0.00000       0.00000       0.00000       0.00000       0.00000       0.00000       0.00000       0.00000       0.00000       0.00000       0.00000       0.00000       0.00000       0.00000       0.00000       0.00000       0.00000       0.00000       0.00000       0.00000       0.00000       0.00000       0.00000
   3  19 2947.0050    3.5219  0.9729 11.6619  0.0025     -0.121023  0.0850   0.1755   0.1400    1.0182   0.0000       1.05414   415.2336      -5.96903       1.08566      -4.50273      -8.29908     -0.499404       0.00000       0.00000       0.00000       0.00000       0.00000       0.00000       0.00000       0.00000       0.00000       0.00000       0.00000       0.00000       0.00000       0.00000       0.00000       0.00000       0.00000       0.00000       0.00000       0.00000       0.00000       0.00000       0.00000       0.00000       0.00000       0.00000       0.00000       0.00000       0.00000       0.00000       37.9686       34.3991       23.7225       12.7417       5.07251       1.40831       0.00000       0.00000       0.00000       0.00000       0.00000       0.00000       0.00000       0.00000       0.00000       0.00000       0.00000       0.00000       0.00000       0.00000       0.00000       0.00000       0.00000       0.00000       0.00000       0.00000       0.00000       0.00000       0.00000       0.00000       0.00000       0.00000       0.00000       0.00000       0.00000       0.00000
   3  20 3082.4475    4.1015  1.0109 11.2249 -0.0008       2.76160  0.0820   0.1906   0.1343    1.8129   0.0000       1.22673   463.3597       20.8403      -19.3810      -2.79128     -0.248906      -1.98679       0.00000       0.00000       0.00000       0.00000       0.00000       0.00000       0.00000       0.00000       0.00000       0.00000       0.00000       0.00000       0.00000       0.00000       0.00000       0.00000       0.00000       0.00000       0.00000       0.00000       0.00000       0.00000       0.00000       0.00000       0.00000       0.00000       0.00000       0.00000       0.00000       0.00000       27.9013       23.0385       19.2921       13.3841       5.16344       1.52820       0.00000       0.00000       0.00000       0.00000       0.00000       0.00000       0.00000       0.00000       0.00000       0.00000       0.00000       0.00000       0.00000       0.00000       0.00000       0.00000       0.00000       0.00000       0.00000       0.00000       0.00000       0.00000       0.00000       0.00000       0.00000       0.00000       0.00000       0.00000       0.00000       0.00000
   3  21 3217.8736    4.0451  1.3210  3.0064  0.0000      0.589216  0.0988   0.1763   0.1505 1000.0000   0.0000       1.11876   454.2633       43.4036      -30.4252       20.7188       6.98070      -2.77732       0.00000       0.00000       0.00000       0.00000       0.00000       0.00000       0.00000       0.00000       0.00000       0.00000       0.00000       0.00000       0.00000       0.00000       0.00000       0.00000       0.00000       0.00000       0.00000       0.00000       0.00000       0.00000       0.00000       0.00000       0.00000       0.00000       0.00000       0.00000       0.00000       0.00000       31.1610       31.8939       22.8314       12.2267       6.19254       1.91130       0.00000       0.00000       0.00000       0.00000       0.00000       0.00000       0.00000       0.00000       0.00000       0.00000       0.00000       0.00000       0.00000       0.00000       0.00000       0.00000       0.00000       0.00000       0.00000       0.00000       0.00000       0.00000       0.00000       0.00000       0.00000       0.00000       0.00000       0.00000       0.00000       0.00000
   3  22 3353.7363    3.2908  1.8652 12.1630 -0.0023       1.79275  0.1182   0.1337   0.2073    0.4600   0.0000      0.751189   545.2241       31.0416      -31.9440      -26.4089      0.319497     -0.723766       0.00000       0.00000       0.00000       0.00000       0.00000       0.00000       0.00000       0.00000       0.00000       0.00000       0.00000       0.00000       0.00000       0.00000       0.00000       0.00000       0.00000       0.00000       0.00000       0.00000       0.00000       0.00000       0.00000       0.00000       0.00000       0.00000       0.00000       0.00000       0.00000       0.00000       41.5370       40.4947       28.7655       16.6444       7.33375       2.25068       0.00000       0.00000       0.00000       0.00000       0.00000       0.00000       0.00000       0.00000       0.00000       0.00000       0.00000       0.00000       0.00000       0.00000       0.00000       0.00000       0.00000       0.00000       0.00000       0.00000       0.00000       0.00000       0.00000       0.00000       0.00000       0.00000       0.00000       0.00000       0.00000       0.00000
   3  23 3489.7506    2.9792  2.3432 11.5099  0.0114      0.771968  0.1346   0.1049   0.2309    0.4232   0.0000      0.669849   401.3999       59.5089      -8.38823       19.7684       9.21613      -3.36735       0.00000       0.00000       0.00000       0.00000       0.00000       0.00000       0.00000       0.00000       0.00000       0.00000       0.00000       0.00000       0.00000       0.00000       0.00000       0.00000       0.00000       0.00000       0.00000       0.00000       0.00000       0.00000       0.00000       0.00000       0.00000       0.00000       0.00000       0.00000       0.00000       0.00000       42.5705       45.3113       32.6631       18.6467       9.14519       2.89644       0.00000       0.00000       0.00000       0.00000       0.00000       0.00000       0.00000       0.00000       0.00000       0.00000       0.00000       0.00000       0.00000       0.00000       0.00000       0.00000       0.00000       0.00000       0.00000       0.00000       0.00000       0.00000       0.00000       0.00000       0.00000       0.00000       0.00000       0.00000       0.00000       0.00000
   3  24 3626.2155    2.3907  3.8111 10.8710  0.0000      0.106551  0.1675   0.0676   0.3146    0.3299   0.0000      0.285415   359.9150       40.8702       13.6707       34.1208       1.15976      -3.79810       0.00000       0.00000       0.00000       0.00000       0.00000       0.00000       0.00000       0.00000       0.00000       0.00000       0.00000       0.00000       0.00000       0.00000       0.00000       0.00000       0.00000       0.00000       0.00000       0.00000       0.00000       0.00000       0.00000       0.00000       0.00000       0.00000       0.00000       0.00000       0.00000       0.00000       55.7385       56.9225       39.8352       25.4817       10.5061       3.66198       0.00000       0.00000       0.00000       0.00000       0.00000       0.00000       0.00000       0.00000       0.00000       0.00000       0.00000       0.00000       0.00000       0.00000       0.00000       0.00000       0.00000       0.00000       0.00000       0.00000       0.00000       0.00000       0.00000       0.00000       0.00000       0.00000       0.00000       0.00000       0.00000       0.00000
   3  25 3763.2874    1.9829  4.6930 11.0730  0.0081      0.955978  0.2182   0.0530   0.3630    0.1800   0.0000      0.297843   407.4938       31.6125      -64.0705       6.83635      -6.54797      -2.55978       0.00000       0.00000       0.00000       0.00000       0.00000       0.00000       0.00000       0.00000       0.00000       0.00000       0.00000       0.00000       0.00000       0.00000       0.00000       0.00000       0.00000       0.00000       0.00000       0.00000       0.00000       0.00000       0.00000       0.00000       0.00000       0.00000       0.00000       0.00000       0.00000       0.00000       68.0978       72.3722       49.6224       29.3193       13.2636       4.58398       0.00000       0.00000       0.00000       0.00000       0.00000       0.00000       0.00000       0.00000       0.00000       0.00000       0.00000       0.00000       0.00000       0.00000       0.00000       0.00000       0.00000       0.00000       0.00000       0.00000       0.00000       0.00000       0.00000       0.00000       0.00000       0.00000       0.00000       0.00000       0.00000       0.00000
   4  12 2051.7364    0.7221  0.4378  9.8716 -0.0062       4.98067  0.0498   0.0571   0.0984    0.2099   0.0000       2.13151   442.5698       1.40028       8.83132       6.31293      -2.66948       1.76881      -1.41329     -0.573704       0.00000       0.00000       0.00000       0.00000       0.00000       0.00000       0.00000       0.00000       0.00000       0.00000       0.00000       0.00000       0.00000       0.00000       0.00000       0.00000       0.00000       0.00000       0.00000       0.00000       0.00000       0.00000       0.00000       0.00000       0.00000       0.00000       0.00000       0.00000       15.7436       14.0437       16.0040       9.86410       5.40845       3.88980       1.31420      0.242767       0.00000       0.00000       0.00000       0.00000       0.00000       0.00000       0.00000       0.00000       0.00000       0.00000       0.00000       0.00000       0.00000       0.00000       0.00000       0.00000       0.00000       0.00000       0.00000       0.00000       0.00000       0.00000       0.00000       0.00000       0.00000       0.00000       0.00000       0.00000
   4  13 2188.3495    0.8837  0.7879  9.7227 -0.0097       4.96476  0.0625   0.0473   0.1101    0.4834   0.0000       1.83493   441.2886       11.7420       1.09711      -3.75142      -4.07475      -3.24936      -2.58933      0.103474       0.00000       0.00000       0.00000       0.00000       0.00000       0.00000       0.00000       0.00000       0.00000       0.00000       0.00000       0.00000       0.00000       0.00000       0.00000       0.00000       0.00000       0.00000       0.00000       0.00000       0.00000       0.00000       0.00000       0.00000       0.00000       0.00000       0.00000       0.00000       18.1754       19.9897       16.3798       10.8426       6.47868       3.07014       1.39662      0.344631       0.00000       0.00000       0.00000       0.00000       0.00000       0.00000       0.00000       0.00000       0.00000       0.00000       0.00000       0.00000       0.00000       0.00000       0.00000       0.00000       0.00000       0.00000       0.00000       0.00000       0.00000       0.00000       0.00000       0.00000       0.00000       0.00000       0.00000       0.00000
   4  14 2324.2932    1.2657  0.9345  0.4970  0.0000       4.14831  0.0771   0.0637   0.1290 1000.0000   0.0000       1.44758   432.9616       42.5097       22.1415      -22.0470       1.16420      -1.79348       0.00000       0.00000       0.00000       0.00000       0.00000       0.00000       0.00000       0.00000       0.00000       0.00000       0.00000       0.00000       0.00000       0.00000       0.00000       0.00000       0.00000       0.00000       0.00000       0.00000       0.00000       0.00000       0.00000       0.00000       0.00000       0.00000       0.00000       0.00000       0.00000       0.00000       18.1350       26.4277       20.4509       12.8679       10.1163       3.30405       2.19466      0.558609       0.00000       0.00000       0.00000       0.00000       0.00000       0.00000       0.00000       0.00000       0.00000       0.00000       0.00000       0.00000       0.00000       0.00000       0.00000       0.00000       0.00000       0.00000       0.00000       0.00000       0.00000       0.00000       0.00000       0.00000       0.00000       0.00000       0.00000       0.00000
   4  15 2458.6862    1.5318  0.9247 11.2362 -0.0082       4.55161  0.0699   0.0810   0.1519    0.4903   0.0000       1.89118   438.6746      -18.1534       17.1169      -14.0587      -4.68382     -0.397596       1.25151      0.134652       0.00000       0.00000       0.00000       0.00000       0.00000       0.00000       0.00000       0.00000       0.00000       0.00000       0.00000       0.00000       0.00000       0.00000       0.00000       0.00000       0.00000       0.00000       0.00000       0.00000       0.00000       0.00000       0.00000       0.00000       0.00000       0.00000       0.00000       0.00000       18.8748       20.0244       17.6086       12.1077       7.17554       3.83674       1.48259      0.353745       0.00000       0.00000       0.00000       0.00000       0.00000       0.00000       0.00000       0.00000       0.00000       0.00000       0.00000       0.00000       0.00000       0.00000       0.00000       0.00000       0.00000       0.00000       0.00000       0.00000       0.00000       0.00000       0.00000       0.00000       0.00000       0.00000       0.00000       0.00000
   4  16 2593.1762    2.0401  0.9767 11.1337 -0.0035       4.59889  0.0914   0.0984   0.1274    0.7423   0.0000       1.63728   456.8823      -14.9130      -14.1501       18.1805       3.94561      -1.37939       1.62074      0.531333       0.00000       0.00000       0.00000       0.00000       0.00000       0.00000       0.00000       0.00000       0.00000       0.00000       0.00000       0.00000       0.00000       0.00000       0.00000       0.00000       0.00000       0.00000       0.00000       0.00000       0.00000       0.00000       0.00000       0.00000       0.00000       0.00000       0.00000       0.00000       18.4042       25.2219       17.8612       15.6020       7.95080       4.82848       1.63178      0.538429       0.00000       0.00000       0.00000       0.00000       0.00000       0.00000       0.00000       0.00000       0.00000       0.00000       0.00000       0.00000       0.00000       0.00000       0.00000       0.00000       0.00000       0.00000       0.00000       0.00000       0.00000       0.00000       0.00000       0.00000       0.00000       0.00000       0.00000       0.00000
   4  17 2728.5412    2.3637  0.8828 12.1745  0.0044       2.60640  0.0661   0.1139   0.1382    0.3844   0.0000       1.80193   442.1414       39.5096      0.997159      -17.3202       7.89816      0.451430      0.410864     -0.376225       0.00000       0.00000       0.00000       0.00000       0.00000       0.00000       0.00000       0.00000       0.00000       0.00000       0.00000       0.00000       0.00000       0.00000       0.00000       0.00000       0.00000       0.00000       0.00000       0.00000       0.00000       0.00000       0.00000       0.00000       0.00000       0.00000       0.00000       0.00000       16.7965       18.9715       16.7701       12.1944       8.50756       3.57024       1.64924      0.405749       0.00000       0.00000       0.00000       0.00000       0.00000       0.00000       0.00000       0.00000       0.00000       0.00000       0.00000       0.00000       0.00000       0.00000       0.00000       0.00000       0.00000       0.00000       0.00000       0.00000       0.00000       0.00000       0.00000       0.00000       0.00000       0.00000       0.00000       0.00000
   4  19 3000.2311    3.8655  0.8624 12.5287 -0.0014       2.02567  0.0595   0.1881   0.1160    0.5212   0.0000      0.935432   417.7039       19.1953       1.06710       4.10918     -0.222758       1.50516      0.475934     -0.480911       0.00000       0.00000       0.00000       0.00000       0.00000       0.00000       0.00000       0.00000       0.00000       0.00000       0.00000       0.00000       0.00000       0.00000       0.00000       0.00000       0.00000       0.00000       0.00000       0.00000       0.00000       0.00000       0.00000       0.00000       0.00000       0.00000       0.00000       0.00000       17.2606       17.1449       15.0109       10.4781       6.23866       3.09252       1.17609      0.280882       0.00000       0.00000       0.00000       0.00000       0.00000       0.00000       0.00000       0.00000       0.00000       0.00000       0.00000       0.00000       0.00000       0.00000       0.00000       0.00000       0.00000       0.00000       0.00000       0.00000       0.00000       0.00000       0.00000       0.00000       0.00000       0.00000       0.00000       0.00000
   4  20 3135.9535    3.6623  0.9413 13.0819 -0.0181     -0.474172  0.0785   0.1937   0.1439    0.4321   0.0000      0.952941   420.7839       40.6700       6.79651      -13.6994       8.50847      0.605597       1.49639     -0.592067       0.00000       0.00000       0.00000       0.00000       0.00000       0.00000       0.00000       0.00000       0.00000       0.00000       0.00000       0.00000       0.00000       0.00000       0.00000       0.00000       0.00000       0.00000       0.00000       0.00000       0.00000       0.00000       0.00000       0.00000       0.00000       0.00000       0.00000       0.00000       22.4698       26.1362       20.1628       12.4676       7.11945       3.34090       1.31147      0.344433       0.00000       0.00000       0.00000       0.00000       0.00000       0.00000       0.00000       0.00000       0.00000       0.00000       0.00000       0.00000       0.00000       0.00000       0.00000       0.00000       0.00000       0.00000       0.00000       0.00000       0.00000       0.00000       0.00000       0.00000       0.00000       0.00000       0.00000       0.00000
   4  22 3408.3135    3.2505  2.0723 11.7545 -0.0095      0.826122  0.1062   0.1081   0.2008    0.4707   0.0000      0.668068   459.7424       44.7780       3.72607      -21.3178       3.11067      -3.66492       1.78121     -0.685427       0.00000       0.00000       0.00000       0.00000       0.00000       0.00000       0.00000       0.00000       0.00000       0.00000       0.00000       0.00000       0.00000       0.00000       0.00000       0.00000       0.00000       0.00000       0.00000       0.00000       0.00000       0.00000       0.00000       0.00000       0.00000       0.00000       0.00000       0.00000       26.2466       28.2801       23.2133       16.9262       9.44969       5.10576       1.83224      0.508780       0.00000       0.00000       0.00000       0.00000       0.00000       0.00000       0.00000       0.00000       0.00000       0.00000       0.00000       0.00000       0.00000       0.00000       0.00000       0.00000       0.00000       0.00000       0.00000       0.00000       0.00000       0.00000       0.00000       0.00000       0.00000       0.00000       0.00000       0.00000
   4  23 3544.6981    2.6984  2.7224 11.5210 -0.0006      0.101654  0.1271   0.0828   0.2230    0.3237   0.0000      0.418971   387.2560       97.9810       28.3608       33.5987      -15.5584      -2.07111     -0.284252      0.399531       0.00000       0.00000       0.00000       0.00000       0.00000       0.00000       0.00000       0.00000       0.00000       0.00000       0.00000       0.00000       0.00000       0.00000       0.00000       0.00000       0.00000       0.00000       0.00000       0.00000       0.00000       0.00000       0.00000       0.00000       0.00000       0.00000       0.00000       0.00000       32.6273       33.6592       28.3771       20.2780       12.8574       5.68855       2.36753      0.602998       0.00000       0.00000       0.00000       0.00000       0.00000       0.00000       0.00000       0.00000       0.00000       0.00000       0.00000       0.00000       0.00000       0.00000       0.00000       0.00000       0.00000       0.00000       0.00000       0.00000       0.00000       0.00000       0.00000       0.00000       0.00000       0.00000       0.00000       0.00000
   4  24 3681.9449    2.2316  4.1153 11.2760 -0.0009      0.616143  0.1596   0.0598   0.3170    0.2151   0.0000      0.258249   342.8179       31.7282      -20.9559       20.4162       7.62377      -11.4042      0.449827     -0.391126       0.00000       0.00000       0.00000       0.00000       0.00000       0.00000       0.00000       0.00000       0.00000       0.00000       0.00000       0.00000       0.00000       0.00000       0.00000       0.00000       0.00000       0.00000       0.00000       0.00000       0.00000       0.00000       0.00000       0.00000       0.00000       0.00000       0.00000       0.00000       42.5109       44.0217       35.5194       26.7419       15.2616       7.56810       2.66188      0.730470       0.00000       0.00000       0.00000       0.00000       0.00000       0.00000       0.00000       0.00000       0.00000       0.00000       0.00000       0.00000       0.00000       0.00000       0.00000       0.00000       0.00000       0.00000       0.00000       0.00000       0.00000       0.00000       0.00000       0.00000       0.00000       0.00000       0.00000       0.00000
   5  10 1823.3636    0.3452  0.3142  9.9719  0.0047       3.22667  0.0380   0.0280   0.0936    0.0899   0.0000       5.40837   451.3917       31.2514       14.8728      -29.8484       4.47608       9.21805      0.139352      -2.36441    -0.0714631     0.0969831       0.00000       0.00000       0.00000       0.00000       0.00000       0.00000       0.00000       0.00000       0.00000       0.00000       0.00000       0.00000       0.00000       0.00000       0.00000       0.00000       0.00000       0.00000       0.00000       0.00000       0.00000       0.00000       0.00000       0.00000       0.00000       0.00000       10.6076       12.2629       9.08520       8.32240       4.80940       3.60303       1.31445      0.813771      0.206495     0.0704969       0.00000       0.00000       0.00000       0.00000       0.00000       0.00000       0.00000       0.00000       0.00000       0.00000       0.00000       0.00000       0.00000       0.00000       0.00000       0.00000       0.00000       0.00000       0.00000       0.00000       0.00000       0.00000       0.00000       0.00000       0.00000       0.00000
   5  11 1960.6458    0.5203  0.4151 10.0690 -0.0073       9.44693  0.0638   0.0344   0.0933    0.1319   0.0000       3.37209   449.7504       4.07200       5.89583       7.11482       2.12141      -4.70009     -0.643678       1.21195     -0.320060    -0.0971886       0.00000       0.00000       0.00000       0.00000       0.00000       0.00000       0.00000       0.00000       0.00000       0.00000       0.00000       0.00000       0.00000       0.00000       0.00000       0.00000       0.00000       0.00000       0.00000       0.00000       0.00000       0.00000       0.00000       0.00000       0.00000       0.00000       16.7172       18.8003       23.2266       11.0711       10.1194       6.97203       1.59214       1.63563      0.566777     0.0753824       0.00000       0.00000       0.00000       0.00000       0.00000       0.00000       0.00000       0.00000       0.00000       0.00000       0.00000       0.00000       0.00000       0.00000       0.00000       0.00000       0.00000       0.00000       0.00000       0.00000       0.00000       0.00000       0.00000       0.00000       0.00000       0.00000
   5  12 2098.5982    0.6946  0.6035  9.9431 -0.0067       11.6443  0.0745   0.0361   0.0839    0.1707   0.0000       2.69378   445.2090      -3.51963       25.9455       1.01865      -11.0832       3.40140       1.16914      0.487725      0.351222    0.00661027       0.00000       0.00000       0.00000       0.00000       0.00000       0.00000       0.00000       0.00000       0.00000       0.00000       0.00000       0.00000       0.00000       0.00000       0.00000       0.00000       0.00000       0.00000       0.00000       0.00000       0.00000       0.00000       0.00000       0.00000       0.00000       0.00000       20.0335       22.5344       17.9284       11.8146       6.95290       3.85818       2.18681      0.854809      0.297205     0.0568394       0.00000       0.00000       0.00000       0.00000       0.00000       0.00000       0.00000       0.00000       0.00000       0.00000       0.00000       0.00000       0.00000       0.00000       0.00000       0.00000       0.00000       0.00000       0.00000       0.00000       0.00000       0.00000       0.00000       0.00000       0.00000       0.00000
   5  14 2371.2117    1.2671  0.8436 10.6326  0.0017       5.16344  0.0612   0.0589   0.1177    0.3193   0.0000       1.58733   434.0958       30.6859       12.8254      -3.36138       1.90021      -3.93516      0.795960    -0.0270295      0.108608     0.0416122       0.00000       0.00000       0.00000       0.00000       0.00000       0.00000       0.00000       0.00000       0.00000       0.00000       0.00000       0.00000       0.00000       0.00000       0.00000       0.00000       0.00000       0.00000       0.00000       0.00000       0.00000       0.00000       0.00000       0.00000       0.00000       0.00000       16.5304       14.8439       12.1539       11.9685       9.67908       5.53878       2.23581      0.877782      0.285469     0.0619188       0.00000       0.00000       0.00000       0.00000       0.00000       0.00000       0.00000       0.00000       0.00000       0.00000       0.00000       0.00000       0.00000       0.00000       0.00000       0.00000       0.00000       0.00000       0.00000       0.00000       0.00000       0.00000       0.00000       0.00000       0.00000       0.00000
   5  15 2506.1848    1.7302  0.8040 10.9097 -0.0032       2.32481  0.0620   0.0781   0.1018    0.3364   0.0000       1.56988   419.0460      -24.6676      -11.8716       2.47631       9.62643      -4.88560       1.43680     -0.543887    -0.0471700    -0.0680583       0.00000       0.00000       0.00000       0.00000       0.00000       0.00000       0.00000       0.00000       0.00000       0.00000       0.00000       0.00000       0.00000       0.00000       0.00000       0.00000       0.00000       0.00000       0.00000       0.00000       0.00000       0.00000       0.00000       0.00000       0.00000       0.00000       14.7207       14.9405       13.8244       10.3792       7.01123       4.40233       1.88442      0.980684      0.303462     0.0630515       0.00000       0.00000       0.00000       0.00000       0.00000       0.00000       0.00000       0.00000       0.00000       0.00000       0.00000       0.00000       0.00000       0.00000       0.00000       0.00000       0.00000       0.00000       0.00000       0.00000       0.00000       0.00000       0.00000       0.00000       0.00000       0.00000
   5  16 2641.2249    2.1580  1.0568  9.8807  0.0013      0.731747  0.0618   0.0835   0.1219    1.5286   0.0000       1.18821   426.7075       30.5399       10.1828      -7.60469     -0.306781      -3.63963      -1.54086    0.00830336     0.0563173    -0.0209149       0.00000       0.00000       0.00000       0.00000       0.00000       0.00000       0.00000       0.00000       0.00000       0.00000       0.00000       0.00000       0.00000       0.00000       0.00000       0.00000       0.00000       0.00000       0.00000       0.00000       0.00000       0.00000       0.00000       0.00000       0.00000       0.00000       14.4728       14.8065       12.3569       11.2352       8.21750       5.02167       2.09558      0.960517      0.303818     0.0758606       0.00000       0.00000       0.00000       0.00000       0.00000       0.00000       0.00000       0.00000       0.00000       0.00000       0.00000       0.00000       0.00000       0.00000       0.00000       0.00000       0.00000       0.00000       0.00000       0.00000       0.00000       0.00000       0.00000       0.00000       0.00000       0.00000
   5  18 2913.8626    3.3384  0.8814 12.1740 -0.0182       2.15113  0.0562   0.1477   0.1066    0.7632   0.0000       1.08960   454.1588       38.2615       9.44223       7.32787       5.59540      -4.53426      -2.43580      -1.32118      0.259388    -0.0677739       0.00000       0.00000       0.00000       0.00000       0.00000       0.00000       0.00000       0.00000       0.00000       0.00000       0.00000       0.00000       0.00000       0.00000       0.00000       0.00000       0.00000       0.00000       0.00000       0.00000       0.00000       0.00000       0.00000       0.00000       0.00000       0.00000       13.3258       14.7054       12.5498       10.1920       6.67239       3.93013       2.14653      0.855894      0.279528     0.0664889       0.00000       0.00000       0.00000       0.00000       0.00000       0.00000       0.00000       0.00000       0.00000       0.00000       0.00000       0.00000       0.00000       0.00000       0.00000       0.00000       0.00000       0.00000       0.00000       0.00000       0.00000       0.00000       0.00000       0.00000       0.00000       0.00000
   5  20 3186.3326    4.0223  1.0789 11.9478 -0.0007       1.62671  0.0836   0.1762   0.1452    1.2864   0.0000       1.29495   433.4645       26.5440       6.46669       3.02899      0.837065      -9.74384       2.44997      -1.41155     -0.637338     -0.131207       0.00000       0.00000       0.00000       0.00000       0.00000       0.00000       0.00000       0.00000       0.00000       0.00000       0.00000       0.00000       0.00000       0.00000       0.00000       0.00000       0.00000       0.00000       0.00000       0.00000       0.00000       0.00000       0.00000       0.00000       0.00000       0.00000       14.1524       22.5498       17.3291       14.3229       10.7453       4.62783       4.03197       1.09431      0.582785      0.149146       0.00000       0.00000       0.00000       0.00000       0.00000       0.00000       0.00000       0.00000       0.00000       0.00000       0.00000       0.00000       0.00000       0.00000       0.00000       0.00000       0.00000       0.00000       0.00000       0.00000       0.00000       0.00000       0.00000       0.00000       0.00000       0.00000
   5  22 3459.8337    3.1721  2.2918  4.1983  0.0000       1.42232  0.1047   0.0898   0.1744  690.1055   0.0000      0.415539   407.2387       45.2823       17.3641       13.0851      -15.8066     -0.144774       0.00000       0.00000       0.00000       0.00000       0.00000       0.00000       0.00000       0.00000       0.00000       0.00000       0.00000       0.00000       0.00000       0.00000       0.00000       0.00000       0.00000       0.00000       0.00000       0.00000       0.00000       0.00000       0.00000       0.00000       0.00000       0.00000       0.00000       0.00000       0.00000       0.00000       22.6831       22.8138       20.0466       17.1678       12.9456       7.37871       3.65658       1.39817      0.489844      0.109409       0.00000       0.00000       0.00000       0.00000       0.00000       0.00000       0.00000       0.00000       0.00000       0.00000       0.00000       0.00000       0.00000       0.00000       0.00000       0.00000       0.00000       0.00000       0.00000       0.00000       0.00000       0.00000       0.00000       0.00000       0.00000       0.00000
   5  23 3597.0330    2.5497  3.3651 11.1879 -0.0058      0.485302  0.1285   0.0643   0.2429    0.3572   0.0000      0.304656   479.0664      -14.5080       10.6234       15.9056       5.19341      -9.14525      0.551578      -3.13248      0.968530      0.170417       0.00000       0.00000       0.00000       0.00000       0.00000       0.00000       0.00000       0.00000       0.00000       0.00000       0.00000       0.00000       0.00000       0.00000       0.00000       0.00000       0.00000       0.00000       0.00000       0.00000       0.00000       0.00000       0.00000       0.00000       0.00000       0.00000       27.6892       30.5801       28.0283       21.0023       13.7762       8.52786       4.22034       1.92662      0.631309      0.138841       0.00000       0.00000       0.00000       0.00000       0.00000       0.00000       0.00000       0.00000       0.00000       0.00000       0.00000       0.00000       0.00000       0.00000       0.00000       0.00000       0.00000       0.00000       0.00000       0.00000       0.00000       0.00000       0.00000       0.00000       0.00000       0.00000
   6  12 2142.5350    0.7440  0.7218 10.0831 -0.0033       5.78083  0.0450   0.0324   0.1037    0.1600   0.0000       1.88341   448.3318      0.288735      -27.2839      -8.24927       3.72458       3.64313      0.865261     -0.991662      0.311182     -0.395824     0.0338880    0.00839806       0.00000       0.00000       0.00000       0.00000       0.00000       0.00000       0.00000       0.00000       0.00000       0.00000       0.00000       0.00000       0.00000       0.00000       0.00000       0.00000       0.00000       0.00000       0.00000       0.00000       0.00000       0.00000       0.00000       0.00000       8.61470       9.04208       9.22519       7.66700       5.58819       3.78306       2.35883       1.23921      0.598989      0.222821     0.0657243     0.0129975       0.00000       0.00000       0.00000       0.00000       0.00000       0.00000       0.00000       0.00000       0.00000       0.00000       0.00000       0.00000       0.00000       0.00000       0.00000       0.00000       0.00000       0.00000       0.00000       0.00000       0.00000       0.00000       0.00000       0.00000
   6  13 2280.0849    1.0694  0.8449 10.1124  0.0038       6.02909  0.0539   0.0426   0.0952    0.2500   0.0000       1.36345   427.5324       15.1441       7.90926       13.6375       9.19695       1.80150     -0.779236       1.02193     -0.435236     -0.389087    -0.0465336     0.0207007       0.00000       0.00000       0.00000       0.00000       0.00000       0.00000       0.00000       0.00000       0.00000       0.00000       0.00000       0.00000       0.00000       0.00000       0.00000       0.00000       0.00000       0.00000       0.00000       0.00000       0.00000       0.00000       0.00000       0.00000       10.3724       11.5834       10.4966       8.59705       7.32131       4.36974       2.68053       1.45654      0.563436      0.225327     0.0783420     0.0151454       0.00000       0.00000       0.00000       0.00000       0.00000       0.00000       0.00000       0.00000       0.00000       0.00000       0.00000       0.00000       0.00000       0.00000       0.00000       0.00000       0.00000       0.00000       0.00000       0.00000       0.00000       0.00000       0.00000       0.00000
   6  14 2415.7032    1.4059  0.8945 10.6425 -0.0072       5.03557  0.0558   0.0538   0.0993    0.2520   0.0000       1.43377   432.5500       6.02546       8.84242      -10.2572     -0.482211       10.2889      -1.49528      -1.18869     -0.150681      0.369607     0.0695435    -0.0385588       0.00000       0.00000       0.00000       0.00000       0.00000       0.00000       0.00000       0.00000       0.00000       0.00000       0.00000       0.00000       0.00000       0.00000       0.00000       0.00000       0.00000       0.00000       0.00000       0.00000       0.00000       0.00000       0.00000       0.00000       10.0169       11.1128       11.2393       8.54003       6.47126       4.66297       2.61322       1.25745      0.655033      0.257974     0.0761646     0.0149548       0.00000       0.00000       0.00000       0.00000       0.00000       0.00000       0.00000       0.00000       0.00000       0.00000       0.00000       0.00000       0.00000       0.00000       0.00000       0.00000       0.00000       0.00000       0.00000       0.00000       0.00000       0.00000       0.00000       0.00000
   6  15 2551.2052    1.9321  0.7695 11.4755 -0.0043       3.94950  0.0517   0.0849   0.0913    0.2470   0.0000       1.36571   447.3179       26.7221       19.0446       4.02196       2.02215       4.36765       1.24376       1.56789     -0.449418   -0.00761261    -0.0414096    -0.0182571       0.00000       0.00000       0.00000       0.00000       0.00000       0.00000       0.00000       0.00000       0.00000       0.00000       0.00000       0.00000       0.00000       0.00000       0.00000       0.00000       0.00000       0.00000       0.00000       0.00000       0.00000       0.00000       0.00000       0.00000       10.9690       11.8291       10.5899       8.57064       7.01487       4.44446       2.58649       1.38475      0.515316      0.209763     0.0714281     0.0140991       0.00000       0.00000       0.00000       0.00000       0.00000       0.00000       0.00000       0.00000       0.00000       0.00000       0.00000       0.00000       0.00000       0.00000       0.00000       0.00000       0.00000       0.00000       0.00000       0.00000       0.00000       0.00000       0.00000       0.00000
   6  16 2687.1456    2.5951  0.8564 11.5662  0.0055       2.58324  0.0638   0.1001   0.0965    0.3301   0.0000       1.55041   443.0233       17.0444       26.5186      -10.8353      -2.28948      -6.79985      -3.72007     -0.743251      0.402011      0.183727     0.0118932    -0.0141889       0.00000       0.00000       0.00000       0.00000       0.00000       0.00000       0.00000       0.00000       0.00000       0.00000       0.00000       0.00000       0.00000       0.00000       0.00000       0.00000       0.00000       0.00000       0.00000       0.00000       0.00000       0.00000       0.00000       0.00000       13.0559       15.0581       13.4589       10.9261       7.16607       4.33987       2.57909       1.32547      0.566214      0.210696     0.0611527     0.0144722       0.00000       0.00000       0.00000       0.00000       0.00000       0.00000       0.00000       0.00000       0.00000       0.00000       0.00000       0.00000       0.00000       0.00000       0.00000       0.00000       0.00000       0.00000       0.00000       0.00000       0.00000       0.00000       0.00000       0.00000
   6  17 2823.8254    2.9494  0.7862 12.2396 -0.0002      0.294152  0.0502   0.1210   0.0950    0.2817   0.0000       1.16344   425.2804       2.85890       5.35864       3.85251      -6.07458       1.28405      -4.31293     -0.356959      0.415635      0.338732    -0.0770701   0.000189730       0.00000       0.00000       0.00000       0.00000       0.00000       0.00000       0.00000       0.00000       0.00000       0.00000       0.00000       0.00000       0.00000       0.00000       0.00000       0.00000       0.00000       0.00000       0.00000       0.00000       0.00000       0.00000       0.00000       0.00000       10.3994       12.5860       11.2077       8.98156       6.56564       4.17189       2.37723       1.34670      0.539911      0.231069     0.0725818     0.0159755       0.00000       0.00000       0.00000       0.00000       0.00000       0.00000       0.00000       0.00000       0.00000       0.00000       0.00000       0.00000       0.00000       0.00000       0.00000       0.00000       0.00000       0.00000       0.00000       0.00000       0.00000       0.00000       0.00000       0.00000
   6  18 2960.7971    3.5733  1.0938 11.4320  0.0076       1.56986  0.0621   0.1327   0.1202    0.6980   0.0000      0.988872   446.5630       22.0401       9.86264      -4.15068      -13.3429      -4.41660       3.41222      0.859815     -0.578608      0.373836     0.0742991    -0.0107331       0.00000       0.00000       0.00000       0.00000       0.00000       0.00000       0.00000       0.00000       0.00000       0.00000       0.00000       0.00000       0.00000       0.00000       0.00000       0.00000       0.00000       0.00000       0.00000       0.00000       0.00000       0.00000       0.00000       0.00000       12.1423       12.0631       11.2198       9.20079       8.05096       5.42994       3.04019       1.44445      0.599967      0.238327     0.0747913     0.0130996       0.00000       0.00000       0.00000       0.00000       0.00000       0.00000       0.00000       0.00000       0.00000       0.00000       0.00000       0.00000       0.00000       0.00000       0.00000       0.00000       0.00000       0.00000       0.00000       0.00000       0.00000       0.00000       0.00000       0.00000
   6  19 3097.3625    3.6265  0.9553 13.1777 -0.0071       2.00400  0.0596   0.1499   0.1088    0.2633   0.0000       1.23501   426.5031       18.6915       23.6852       31.9118       6.96567      -14.0883      -1.24387     -0.632570      0.389119     0.0802315      0.140522    -0.0101045       0.00000       0.00000       0.00000       0.00000       0.00000       0.00000       0.00000       0.00000       0.00000       0.00000       0.00000       0.00000       0.00000       0.00000       0.00000       0.00000       0.00000       0.00000       0.00000       0.00000       0.00000       0.00000       0.00000       0.00000       10.7409       11.8154       12.1127       9.95918       7.26621       4.68988       2.95668       1.67012      0.715373      0.280142     0.0898009     0.0177624       0.00000       0.00000       0.00000       0.00000       0.00000       0.00000       0.00000       0.00000       0.00000       0.00000       0.00000       0.00000       0.00000       0.00000       0.00000       0.00000       0.00000       0.00000       0.00000       0.00000       0.00000       0.00000       0.00000       0.00000
   6  20 3234.1190    3.6539  1.1143 13.0666  0.0014       1.42419  0.0727   0.1413   0.1274    0.3057   0.0000       1.49607   469.9817       32.7432       7.63705      -16.4411      -3.56939      -5.64993       1.47941      -2.34790     -0.600972     -0.698470     0.0265099    0.00275131       0.00000       0.00000       0.00000       0.00000       0.00000       0.00000       0.00000       0.00000       0.00000       0.00000       0.00000       0.00000       0.00000       0.00000       0.00000       0.00000       0.00000       0.00000       0.00000       0.00000       0.00000       0.00000       0.00000       0.00000       12.5276       14.4076       13.4363       10.5133       7.79206       5.05936       3.03437       1.46363      0.750343      0.280622     0.0880608     0.0178446       0.00000       0.00000       0.00000       0.00000       0.00000       0.00000       0.00000       0.00000       0.00000       0.00000       0.00000       0.00000       0.00000       0.00000       0.00000       0.00000       0.00000       0.00000       0.00000       0.00000       0.00000       0.00000       0.00000       0.00000
   6  21 3371.2588    3.3414  2.2595 10.7142 -0.0037       1.53448  0.0940   0.0793   0.1605    0.7571   0.0000      0.481539   447.9897       17.4449       6.74513       12.4750      -6.55077      -5.80875      -7.09025      -1.31739     -0.438388     -0.277975      0.232039    -0.0249339       0.00000       0.00000       0.00000       0.00000       0.00000       0.00000       0.00000       0.00000       0.00000       0.00000       0.00000       0.00000       0.00000       0.00000       0.00000       0.00000       0.00000       0.00000       0.00000       0.00000       0.00000       0.00000       0.00000       0.00000       15.9487       18.5454       17.1734       14.3072       10.0088       6.66503       3.99189       2.18063      0.951788      0.373301      0.112060     0.0242433       0.00000       0.00000       0.00000       0.00000       0.00000       0.00000       0.00000       0.00000       0.00000       0.00000       0.00000       0.00000       0.00000       0.00000       0.00000       0.00000       0.00000       0.00000       0.00000       0.00000       0.00000       0.00000       0.00000       0.00000
   6  22 3508.3893    2.8312  2.6938 11.5451 -0.0106      0.374672  0.1090   0.0693   0.2008    0.3089   0.0000      0.391165   434.0559       16.0093       14.7540       17.0751      -7.68059      -8.25695     -0.692416      -2.99156       2.78890     -0.860984     -0.234479    -0.0407221       0.00000       0.00000       0.00000       0.00000       0.00000       0.00000       0.00000       0.00000       0.00000       0.00000       0.00000       0.00000       0.00000       0.00000       0.00000       0.00000       0.00000       0.00000       0.00000       0.00000       0.00000       0.00000       0.00000       0.00000       19.0063       21.8229       20.1642       17.5774       12.1653       8.35050       4.93370       2.69316       1.21779      0.474973      0.136857     0.0304001       0.00000       0.00000       0.00000       0.00000       0.00000       0.00000       0.00000       0.00000       0.00000       0.00000       0.00000       0.00000       0.00000       0.00000       0.00000       0.00000       0.00000       0.00000       0.00000       0.00000       0.00000       0.00000       0.00000       0.00000
   6  23 3646.2003    2.3322  3.5613 11.3130 -0.0037      0.299373  0.1361   0.0542   0.2468    0.2223   0.0000      0.242218   436.1353       50.1911      -7.26043      -21.2455       8.30114      -13.0261      -1.68784      -7.27215     -0.434895      0.269827     0.0254737    -0.0601579       0.00000       0.00000       0.00000       0.00000       0.00000       0.00000       0.00000       0.00000       0.00000       0.00000       0.00000       0.00000       0.00000       0.00000       0.00000       0.00000       0.00000       0.00000       0.00000       0.00000       0.00000       0.00000       0.00000       0.00000       22.5317       28.1966       26.0705       21.8910       14.8171       10.8376       5.66938       3.47619       1.41493      0.657189      0.181288     0.0425435       0.00000       0.00000       0.00000       0.00000       0.00000       0.00000       0.00000       0.00000       0.00000       0.00000       0.00000       0.00000       0.00000       0.00000       0.00000       0.00000       0.00000       0.00000       0.00000       0.00000       0.00000       0.00000       0.00000       0.00000
   6  24 3784.1323    1.9567  5.8105 10.6223  0.0010      0.669609  0.1717   0.0351   0.3065    0.1480   0.0000      0.144114   441.2087       106.242       46.3255      -42.4551      -16.3102      -3.72995      -4.05999      -2.12257      0.406573       1.10578      0.269897    -0.0931265       0.00000       0.00000       0.00000       0.00000       0.00000       0.00000       0.00000       0.00000       0.00000       0.00000       0.00000       0.00000       0.00000       0.00000       0.00000       0.00000       0.00000       0.00000       0.00000       0.00000       0.00000       0.00000       0.00000       0.00000       28.2443       33.2425       31.7245       25.5008       20.0133       13.2663       7.71455       4.14866       1.84618      0.754975      0.242581     0.0480552       0.00000       0.00000       0.00000       0.00000       0.00000       0.00000       0.00000       0.00000       0.00000       0.00000       0.00000       0.00000       0.00000       0.00000       0.00000       0.00000       0.00000       0.00000       0.00000       0.00000       0.00000       0.00000       0.00000       0.00000
   6  25 3921.9690    1.7034  7.5294 10.2761  0.0010      0.142758  0.1988   0.0266   0.3630    0.1171   0.0000      0.109639   393.4748       32.8621      -10.7302      -48.1840      -22.1748      -27.9626       6.85771      0.786391     -0.128882      0.574361    0.00503728    -0.0826241       0.00000       0.00000       0.00000       0.00000       0.00000       0.00000       0.00000       0.00000       0.00000       0.00000       0.00000       0.00000       0.00000       0.00000       0.00000       0.00000       0.00000       0.00000       0.00000       0.00000       0.00000       0.00000       0.00000       0.00000       31.4700       37.3622       35.3883       30.1436       22.8883       15.4975       9.16455       4.86954       2.23833      0.894903      0.279014     0.0581419       0.00000       0.00000       0.00000       0.00000       0.00000       0.00000       0.00000       0.00000       0.00000       0.00000       0.00000       0.00000       0.00000       0.00000       0.00000       0.00000       0.00000       0.00000       0.00000       0.00000       0.00000       0.00000       0.00000       0.00000
   7  11 2045.8781    0.6974  0.4249  9.9408 -0.0052       3.13992  0.0339   0.0385   0.0671    0.1243   0.0000       1.78166   428.6153      -7.40596       21.5097       8.01558       4.33811       1.09522      -1.15590      0.242917     -0.537391     -0.688758     0.0740860     0.0567495    -0.0171764    0.00313368       0.00000       0.00000       0.00000       0.00000       0.00000       0.00000       0.00000       0.00000       0.00000       0.00000       0.00000       0.00000       0.00000       0.00000       0.00000       0.00000       0.00000       0.00000       0.00000       0.00000       0.00000       0.00000       5.63498       7.59080       6.55441       6.98423       4.06724       3.65276       2.24900       1.31961      0.682455      0.384900      0.157348     0.0552101     0.0126271    0.00362570       0.00000       0.00000       0.00000       0.00000       0.00000       0.00000       0.00000       0.00000       0.00000       0.00000       0.00000       0.00000       0.00000       0.00000       0.00000       0.00000       0.00000       0.00000       0.00000       0.00000       0.00000       0.00000
   7  13 2322.3070    1.1987  0.9125 10.3283  0.0001       4.51931  0.0671   0.0455   0.1043    0.2761   0.0000       1.32542   424.2407       7.50063       23.4876      -12.9362      -9.16095      -4.03336      -2.95204       2.41973   -0.00786331      -1.05440      0.121448    -0.0595881    0.00846124   -0.00173128       0.00000       0.00000       0.00000       0.00000       0.00000       0.00000       0.00000       0.00000       0.00000       0.00000       0.00000       0.00000       0.00000       0.00000       0.00000       0.00000       0.00000       0.00000       0.00000       0.00000       0.00000       0.00000       9.81463       11.3120       12.3929       10.5115       6.62010       5.45496       3.90588       1.83796       1.11931      0.588233      0.309987     0.0792920     0.0208819    0.00457579       0.00000       0.00000       0.00000       0.00000       0.00000       0.00000       0.00000       0.00000       0.00000       0.00000       0.00000       0.00000       0.00000       0.00000       0.00000       0.00000       0.00000       0.00000       0.00000       0.00000       0.00000       0.00000
   7  14 2458.3502    1.5804  0.8386 10.9660  0.0013       5.83217  0.0527   0.0605   0.0905    0.2154   0.0000       1.27108   437.2430       8.36203       11.6390     -0.336451       2.22718      -3.14482      -1.23171      -1.23366       1.55954     -0.380709      0.214283     0.0890299    0.00752156   0.000237721       0.00000       0.00000       0.00000       0.00000       0.00000       0.00000       0.00000       0.00000       0.00000       0.00000       0.00000       0.00000       0.00000       0.00000       0.00000       0.00000       0.00000       0.00000       0.00000       0.00000       0.00000       0.00000       8.62211       10.8397       10.2938       8.79767       6.50446       4.40218       2.77252       1.65292       1.00371      0.397995      0.190873     0.0627964     0.0192649    0.00366461       0.00000       0.00000       0.00000       0.00000       0.00000       0.00000       0.00000       0.00000       0.00000       0.00000       0.00000       0.00000       0.00000       0.00000       0.00000       0.00000       0.00000       0.00000       0.00000       0.00000       0.00000       0.00000
   7  15 2594.4777    2.0325  0.8500 11.7527 -0.0162       4.82459  0.0517   0.0795   0.0885    0.2031   0.0000       1.25284   435.2349       4.51310       2.98334       7.09012       11.4764      -9.43171      -5.47603      -1.27167      0.242335     -0.566203     0.0946585    -0.0409145    -0.0265481    0.00411680       0.00000       0.00000       0.00000       0.00000       0.00000       0.00000       0.00000       0.00000       0.00000       0.00000       0.00000       0.00000       0.00000       0.00000       0.00000       0.00000       0.00000       0.00000       0.00000       0.00000       0.00000       0.00000       9.36733       11.3275       10.2449       8.71755       6.72861       4.74289       3.08053       1.71125      0.855920      0.419568      0.163612     0.0593129     0.0168216    0.00345236       0.00000       0.00000       0.00000       0.00000       0.00000       0.00000       0.00000       0.00000       0.00000       0.00000       0.00000       0.00000       0.00000       0.00000       0.00000       0.00000       0.00000       0.00000       0.00000       0.00000       0.00000       0.00000
   7  16 2731.2164    2.6646  0.9323 11.9109 -0.0086       2.08959  0.0609   0.0960   0.0912    0.2929   0.0000       1.11255   441.8966       2.53600       16.7510      -21.5578       7.28007       2.15162      -5.77028      -1.95707      -1.40118      0.134407    -0.0213803     0.0528085    0.00873686    0.00231945       0.00000       0.00000       0.00000       0.00000       0.00000       0.00000       0.00000       0.00000       0.00000       0.00000       0.00000       0.00000       0.00000       0.00000       0.00000       0.00000       0.00000       0.00000       0.00000       0.00000       0.00000       0.00000       9.09052       12.9440       10.9667       9.56594       7.30976       4.87939       3.44929       1.75353       1.06924      0.440041      0.218339     0.0665482     0.0231767    0.00487113       0.00000       0.00000       0.00000       0.00000       0.00000       0.00000       0.00000       0.00000       0.00000       0.00000       0.00000       0.00000       0.00000       0.00000       0.00000       0.00000       0.00000       0.00000       0.00000       0.00000       0.00000       0.00000
   7  17 2868.4339    3.1493  0.8582 12.4225 -0.0053       3.04739  0.0494   0.1177   0.0951    0.2423   0.0000       1.28162   421.4970       3.87133       5.43669       11.4953       8.42561    -0.0294154     -0.140377      -1.95749      -1.75768     -0.926260     -0.285553     0.0193374     0.0459824    0.00225386       0.00000       0.00000       0.00000       0.00000       0.00000       0.00000       0.00000       0.00000       0.00000       0.00000       0.00000       0.00000       0.00000       0.00000       0.00000       0.00000       0.00000       0.00000       0.00000       0.00000       0.00000       0.00000       8.83953       8.61860       8.40351       7.95510       6.41403       4.53470       3.01281       1.84590      0.996710      0.437442      0.166698     0.0544723     0.0144405    0.00254264       0.00000       0.00000       0.00000       0.00000       0.00000       0.00000       0.00000       0.00000       0.00000       0.00000       0.00000       0.00000       0.00000       0.00000       0.00000       0.00000       0.00000       0.00000       0.00000       0.00000       0.00000       0.00000
   7  18 3005.7071    3.5945  0.7386 13.2730 -0.0163      0.690715  0.0471   0.1487   0.0883    0.1904   0.0000       1.24313   453.0831      -6.81495      -15.9282       18.5182      -6.69624      0.877499       1.06686      -3.61661    -0.0227540      0.170159      0.141251    -0.0309782     0.0171951   -0.00149298       0.00000       0.00000       0.00000       0.00000       0.00000       0.00000       0.00000       0.00000       0.00000       0.00000       0.00000       0.00000       0.00000       0.00000       0.00000       0.00000       0.00000       0.00000       0.00000       0.00000       0.00000       0.00000       8.44112       9.77543       9.25553       8.24751       6.40467       4.63376       2.98508       1.84197       1.01831      0.390387      0.200475     0.0624147     0.0177529    0.00353497       0.00000       0.00000       0.00000       0.00000       0.00000       0.00000       0.00000       0.00000       0.00000       0.00000       0.00000       0.00000       0.00000       0.00000       0.00000       0.00000       0.00000       0.00000       0.00000       0.00000       0.00000       0.00000
   7  19 3142.9320    3.9804  0.8694 12.9438 -0.0071      0.869710  0.0489   0.1512   0.0967    0.2417   0.0000      0.950789   420.7157       11.0033      0.974994       26.5048       7.54535      -9.34847       1.84272      -2.90020     -0.602308     -0.431540    -0.0451903    -0.0637282    0.00967067   0.000644732       0.00000       0.00000       0.00000       0.00000       0.00000       0.00000       0.00000       0.00000       0.00000       0.00000       0.00000       0.00000       0.00000       0.00000       0.00000       0.00000       0.00000       0.00000       0.00000       0.00000       0.00000       0.00000       7.88812       9.00243       8.89247       8.13517       5.38837       4.74239       2.83918       1.72366      0.866319      0.467565      0.193273     0.0691037     0.0156895    0.00369904       0.00000       0.00000       0.00000       0.00000       0.00000       0.00000       0.00000       0.00000       0.00000       0.00000       0.00000       0.00000       0.00000       0.00000       0.00000       0.00000       0.00000       0.00000       0.00000       0.00000       0.00000       0.00000
   7  20 3280.1094    3.4908  1.4681 12.8425 -0.0047       2.22221  0.0709   0.1074   0.1332    0.2059   0.0000      0.947760   443.9937       27.8568       4.41240     -0.887501      -1.39146     -0.232640      -6.57306      -3.26524      0.646398     -0.530037    -0.0833220    -0.0650473     0.0212771   -0.00751167       0.00000       0.00000       0.00000       0.00000       0.00000       0.00000       0.00000       0.00000       0.00000       0.00000       0.00000       0.00000       0.00000       0.00000       0.00000       0.00000       0.00000       0.00000       0.00000       0.00000       0.00000       0.00000       10.7475       12.4603       11.5738       10.2409       8.21436       5.86894       4.09059       2.24271       1.18060      0.582813      0.235673     0.0804932     0.0242873    0.00475470       0.00000       0.00000       0.00000       0.00000       0.00000       0.00000       0.00000       0.00000       0.00000       0.00000       0.00000       0.00000       0.00000       0.00000       0.00000       0.00000       0.00000       0.00000       0.00000       0.00000       0.00000       0.00000
   7  21 3417.5142    3.0618  1.8198 12.5640 -0.0017     -0.174599  0.0846   0.0900   0.1545    0.2042   0.0000      0.799468   427.8746       24.9823     -0.767848       33.7404       1.70391      -12.0327       2.48733      -5.04199      0.153086      0.932265      0.176518    -0.0535139    -0.0330241    0.00368648       0.00000       0.00000       0.00000       0.00000       0.00000       0.00000       0.00000       0.00000       0.00000       0.00000       0.00000       0.00000       0.00000       0.00000       0.00000       0.00000       0.00000       0.00000       0.00000       0.00000       0.00000       0.00000       13.7834       15.7929       14.7931       12.2617       9.95981       7.46835       4.36871       2.72330       1.40842      0.593995      0.262040      0.101562     0.0254922    0.00493549       0.00000       0.00000       0.00000       0.00000       0.00000       0.00000       0.00000       0.00000       0.00000       0.00000       0.00000       0.00000       0.00000       0.00000       0.00000       0.00000       0.00000       0.00000       0.00000       0.00000       0.00000       0.00000
   7  22 3555.5038    2.7056  2.8342 11.7434 -0.0080     0.0121132  0.0996   0.0646   0.1851    0.2242   0.0000      0.281192   440.4325       4.26284      -21.7915      -9.31290      -4.51866      -9.31531      -8.08544       1.52614      -4.32089      0.340973     0.0969588   -0.00772208     0.0477317    0.00562182       0.00000       0.00000       0.00000       0.00000       0.00000       0.00000       0.00000       0.00000       0.00000       0.00000       0.00000       0.00000       0.00000       0.00000       0.00000       0.00000       0.00000       0.00000       0.00000       0.00000       0.00000       0.00000       15.6660       18.7306       17.3891       15.1701       11.7706       8.53690       5.54790       3.23164       1.69014      0.803513      0.327176      0.116258     0.0327637    0.00669301       0.00000       0.00000       0.00000       0.00000       0.00000       0.00000       0.00000       0.00000       0.00000       0.00000       0.00000       0.00000       0.00000       0.00000       0.00000       0.00000       0.00000       0.00000       0.00000       0.00000       0.00000       0.00000
   7  23 3693.9198    2.2118  4.3354 11.0234 -0.0011      0.441699  0.1321   0.0405   0.2371    0.1602   0.0000      0.177003   473.4756       49.4170       21.1910      -34.2233     -0.458137       11.9482      -14.0815       1.97390       3.45653      0.175833     0.0598379     -0.199746    -0.0310189     0.0114141       0.00000       0.00000       0.00000       0.00000       0.00000       0.00000       0.00000       0.00000       0.00000       0.00000       0.00000       0.00000       0.00000       0.00000       0.00000       0.00000       0.00000       0.00000       0.00000       0.00000       0.00000       0.00000       20.2936       23.3458       21.7658       18.9466       15.3703       11.4823       7.39947       4.22311       2.26969       1.01960      0.444868      0.151361     0.0421546    0.00809888       0.00000       0.00000       0.00000       0.00000       0.00000       0.00000       0.00000       0.00000       0.00000       0.00000       0.00000       0.00000       0.00000       0.00000       0.00000       0.00000       0.00000       0.00000       0.00000       0.00000       0.00000       0.00000
   7  24 3832.5609    1.8596  6.2365 10.6309 -0.0008      0.622712  0.1685   0.0293   0.3064    0.1133   0.0000      0.134540   411.8992       19.7784       19.0936      -25.3665       25.2540       1.97383       13.7412      -2.67680       7.52273      0.927147     -0.545457     0.0132289     0.0195504    -0.0123037       0.00000       0.00000       0.00000       0.00000       0.00000       0.00000       0.00000       0.00000       0.00000       0.00000       0.00000       0.00000       0.00000       0.00000       0.00000       0.00000       0.00000       0.00000       0.00000       0.00000       0.00000       0.00000       23.5873       29.0167       28.6623       23.8108       19.4791       13.7735       9.14108       5.23173       2.84112       1.34206      0.588672      0.209689     0.0631895     0.0112845       0.00000       0.00000       0.00000       0.00000       0.00000       0.00000       0.00000       0.00000       0.00000       0.00000       0.00000       0.00000       0.00000       0.00000       0.00000       0.00000       0.00000       0.00000       0.00000       0.00000       0.00000       0.00000
   7  25 3970.9313    1.5729  8.0305 10.3511 -0.0032      0.206301  0.1981   0.0231   0.3746    0.0960   0.0000      0.104516   442.7899      -1.69187       36.2808       6.39598      -13.2752      0.398491      -7.82619      -2.60058       4.43731      -3.48849     -0.462260    -0.0419822      0.133589   0.000772554       0.00000       0.00000       0.00000       0.00000       0.00000       0.00000       0.00000       0.00000       0.00000       0.00000       0.00000       0.00000       0.00000       0.00000       0.00000       0.00000       0.00000       0.00000       0.00000       0.00000       0.00000       0.00000       28.4023       34.3166       32.9120       28.5756       22.8854       16.6592       10.6337       6.54072       3.34670       1.67421      0.665414      0.250167     0.0697366     0.0133833       0.00000       0.00000       0.00000       0.00000       0.00000       0.00000       0.00000       0.00000       0.00000       0.00000       0.00000       0.00000       0.00000       0.00000       0.00000       0.00000       0.00000       0.00000       0.00000       0.00000       0.00000       0.00000
   7  26 4109.2236    1.3469 11.1092 10.2821 -0.0052   -0.00933567  0.2677   0.0193   0.4940    0.0697   0.0000     0.0868033   417.3957       62.4717       44.6666       17.8834      -22.9783       11.6761       17.2190      -12.5678       7.12871       1.21439      0.477486     -0.184986     0.0975888     0.0316824       0.00000       0.00000       0.00000       0.00000       0.00000       0.00000       0.00000       0.00000       0.00000       0.00000       0.00000       0.00000       0.00000       0.00000       0.00000       0.00000       0.00000       0.00000       0.00000       0.00000       0.00000       0.00000       36.5324       43.2912       42.8444       35.9563       29.2387       21.3508       14.0424       8.12291       4.43238       2.05915      0.905263      0.315754     0.0909940     0.0161715       0.00000       0.00000       0.00000       0.00000       0.00000       0.00000       0.00000       0.00000       0.00000       0.00000       0.00000       0.00000       0.00000       0.00000       0.00000       0.00000       0.00000       0.00000       0.00000       0.00000       0.00000       0.00000
   7  27 4248.4262    1.1076 13.5518 10.1030 -0.0014     -0.134028  0.3483   0.0163   0.6230    0.0658   0.0000     0.0965507   428.5215       36.7918       34.7309       31.9192      -15.6611      -2.82845      -11.3353      -8.82448       4.03956       4.52401      0.583216     -0.240929      0.119523    0.00602085       0.00000       0.00000       0.00000       0.00000       0.00000       0.00000       0.00000       0.00000       0.00000       0.00000       0.00000       0.00000       0.00000       0.00000       0.00000       0.00000       0.00000       0.00000       0.00000       0.00000       0.00000       0.00000       41.3117       51.7938       48.1246       44.3903       33.9325       25.7196       16.4646       10.0087       5.27407       2.59701       1.06844      0.388941      0.106492     0.0219837       0.00000       0.00000       0.00000       0.00000       0.00000       0.00000       0.00000       0.00000       0.00000       0.00000       0.00000       0.00000       0.00000       0.00000       0.00000       0.00000       0.00000       0.00000       0.00000       0.00000       0.00000       0.00000
   8  10 1946.1396    0.4956  0.4461  9.9448 -0.0127       7.86289  0.0418   0.0259   0.0695    0.0947   0.0000       2.52076   431.6196      -3.41000       10.0731     0.0498822       3.31832      -2.70678     -0.230713     -0.822049      0.251289     -0.565856      0.212948    -0.0877922     0.0221483    -0.0107202    0.00139350   0.000453451       0.00000       0.00000       0.00000       0.00000       0.00000       0.00000       0.00000       0.00000       0.00000       0.00000       0.00000       0.00000       0.00000       0.00000       0.00000       0.00000       0.00000       0.00000       0.00000       0.00000       7.09547       9.31740       8.20696       7.24103       5.98655       4.51135       3.22554       1.92535       1.07946      0.507386      0.288866      0.104666     0.0460447     0.0140445    0.00427205   0.000837911       0.00000       0.00000       0.00000       0.00000       0.00000       0.00000       0.00000       0.00000       0.00000       0.00000       0.00000       0.00000       0.00000       0.00000       0.00000       0.00000       0.00000       0.00000       0.00000       0.00000
   8  12 2225.2613    0.9749  0.7341 10.3213 -0.0040       5.37941  0.0569   0.0412   0.0881    0.1732   0.0000       1.44839   427.5960     -0.866298       14.5278       4.13098       5.59878       3.86053       3.78760      0.446211     -0.530735    -0.0843230     -0.178135    0.00606573    0.00529693  -0.000105540    0.00777797   4.22748e-05       0.00000       0.00000       0.00000       0.00000       0.00000       0.00000       0.00000       0.00000       0.00000       0.00000       0.00000       0.00000       0.00000       0.00000       0.00000       0.00000       0.00000       0.00000       0.00000       0.00000       6.83278       9.76935       8.53802       8.28154       6.79953       4.59515       4.27809       2.10143       1.42256      0.693941      0.384954      0.178235     0.0754897     0.0173881    0.00700156    0.00115553       0.00000       0.00000       0.00000       0.00000       0.00000       0.00000       0.00000       0.00000       0.00000       0.00000       0.00000       0.00000       0.00000       0.00000       0.00000       0.00000       0.00000       0.00000       0.00000       0.00000
   8  13 2362.8739    1.2799  0.8336 10.6635 -0.0046      0.874895  0.0453   0.0464   0.0891    0.2141   0.0000       1.17014   437.6542       2.28414       2.07499       6.54363       2.47791      0.602480      -2.27572      -4.74367       1.12623     -0.140407      0.227786     0.0448957    -0.0254702    0.00113280   -0.00289254  -0.000303625       0.00000       0.00000       0.00000       0.00000       0.00000       0.00000       0.00000       0.00000       0.00000       0.00000       0.00000       0.00000       0.00000       0.00000       0.00000       0.00000       0.00000       0.00000       0.00000       0.00000       6.79903       7.44514       7.39614       7.07264       5.68459       4.47426       2.98134       2.15734       1.21498      0.647199      0.318580      0.131010     0.0491497     0.0165164    0.00382086   0.000768620       0.00000       0.00000       0.00000       0.00000       0.00000       0.00000       0.00000       0.00000       0.00000       0.00000       0.00000       0.00000       0.00000       0.00000       0.00000       0.00000       0.00000       0.00000       0.00000       0.00000
   8  14 2499.5360    1.7227  0.9765 10.8423 -0.0033       3.17831  0.0519   0.0567   0.0897    0.2912   0.0000      0.913271   439.0172       10.6517       20.2869       11.7402       3.55360       2.54796       4.31686      -1.13851      -1.33492     -0.206479     -0.125344     -0.159468     0.0106209   0.000959548    0.00445953   0.000272962       0.00000       0.00000       0.00000       0.00000       0.00000       0.00000       0.00000       0.00000       0.00000       0.00000       0.00000       0.00000       0.00000       0.00000       0.00000       0.00000       0.00000       0.00000       0.00000       0.00000       8.43272       10.0243       9.57485       8.40108       6.56254       4.93442       3.35753       2.15109       1.12994      0.632497      0.312149      0.136955     0.0470472     0.0160952    0.00390507   0.000732883       0.00000       0.00000       0.00000       0.00000       0.00000       0.00000       0.00000       0.00000       0.00000       0.00000       0.00000       0.00000       0.00000       0.00000       0.00000       0.00000       0.00000       0.00000       0.00000       0.00000
   8  15 2636.2518    2.0867  0.8742 11.6458 -0.0046       2.42785  0.0459   0.0733   0.0896    0.2111   0.0000       1.06056   454.2657       8.76119       4.27645       4.48802       10.7059      -4.58130      -6.82603       1.91044       1.14450      0.385508     -0.234997     0.0214066     0.0463059     0.0238117    0.00162045   0.000264882       0.00000       0.00000       0.00000       0.00000       0.00000       0.00000       0.00000       0.00000       0.00000       0.00000       0.00000       0.00000       0.00000       0.00000       0.00000       0.00000       0.00000       0.00000       0.00000       0.00000       7.26747       8.16615       8.38120       7.26300       5.85757       4.47251       3.14166       1.92746       1.17439      0.622442      0.283801      0.132567     0.0509904     0.0159060    0.00406437   0.000688809       0.00000       0.00000       0.00000       0.00000       0.00000       0.00000       0.00000       0.00000       0.00000       0.00000       0.00000       0.00000       0.00000       0.00000       0.00000       0.00000       0.00000       0.00000       0.00000       0.00000
   8  16 2773.8922    2.7960  0.7815 12.3863 -0.0107       3.28571  0.0434   0.1058   0.0856    0.1941   0.0000       1.08928   453.2549       13.2516       6.73938      -14.4798      -7.75918      -5.97180       1.06454       2.55192     -0.694109      -1.07769     -0.184531    -0.0248620     0.0164083  -9.33907e-05   -0.00141026  -0.000614756       0.00000       0.00000       0.00000       0.00000       0.00000       0.00000       0.00000       0.00000       0.00000       0.00000       0.00000       0.00000       0.00000       0.00000       0.00000       0.00000       0.00000       0.00000       0.00000       0.00000       7.11380       7.66583       7.38983       6.39182       5.90999       4.33642       3.10207       2.07377       1.14464      0.609611      0.290281      0.118105     0.0419102     0.0147821    0.00389948   0.000556612       0.00000       0.00000       0.00000       0.00000       0.00000       0.00000       0.00000       0.00000       0.00000       0.00000       0.00000       0.00000       0.00000       0.00000       0.00000       0.00000       0.00000       0.00000       0.00000       0.00000
   8  17 2911.7971    3.3206  0.8680 12.5014 -0.0199       3.69722  0.0428   0.1231   0.0904    0.2552   0.0000       1.17399   443.9798       16.8692       22.8988      -3.74688       2.01368      -15.8811      0.405552      -1.72564      -1.43411     -0.946008     -0.565367     -0.264665     0.0668229    0.00368728    0.00606486   -0.00173567       0.00000       0.00000       0.00000       0.00000       0.00000       0.00000       0.00000       0.00000       0.00000       0.00000       0.00000       0.00000       0.00000       0.00000       0.00000       0.00000       0.00000       0.00000       0.00000       0.00000       6.56814       7.38527       6.98305       6.58888       5.54500       4.02259       2.93047       1.85808       1.11376      0.605742      0.276823      0.123920     0.0427917     0.0136766    0.00388767   0.000702923       0.00000       0.00000       0.00000       0.00000       0.00000       0.00000       0.00000       0.00000       0.00000       0.00000       0.00000       0.00000       0.00000       0.00000       0.00000       0.00000       0.00000       0.00000       0.00000       0.00000
   8  19 3186.9282    3.6166  1.3570 12.8754 -0.0063       1.34034  0.0722   0.1073   0.1150    0.2137   0.0000      0.854152   431.6715       30.4587       3.13204      -3.61098     -0.903919      -15.0629       1.94199     -0.354396       2.55806    -0.0556590     -0.103592    -0.0986134     0.0811348    0.00271989   -0.00150169   0.000940912       0.00000       0.00000       0.00000       0.00000       0.00000       0.00000       0.00000       0.00000       0.00000       0.00000       0.00000       0.00000       0.00000       0.00000       0.00000       0.00000       0.00000       0.00000       0.00000       0.00000       9.56131       11.5842       10.7468       9.57787       8.02757       5.73991       4.25090       2.61517       1.49859      0.789957      0.383221      0.167565     0.0594866     0.0190949    0.00550951   0.000972132       0.00000       0.00000       0.00000       0.00000       0.00000       0.00000       0.00000       0.00000       0.00000       0.00000       0.00000       0.00000       0.00000       0.00000       0.00000       0.00000       0.00000       0.00000       0.00000       0.00000
   8  20 3324.6341    3.3759  1.3786 13.0366 -0.0147       1.39186  0.0721   0.1039   0.1286    0.1914   0.0000      0.972604   443.7277       13.5571      -5.18133      -11.7551      -8.52546       6.10077       5.75451      -2.87727    -0.0750936      0.246944     -0.302471     -0.495182     0.0620306     0.0391017   -0.00624517    0.00117750       0.00000       0.00000       0.00000       0.00000       0.00000       0.00000       0.00000       0.00000       0.00000       0.00000       0.00000       0.00000       0.00000       0.00000       0.00000       0.00000       0.00000       0.00000       0.00000       0.00000       9.74391       11.9450       11.6256       10.2256       8.09676       6.36142       4.45211       2.57245       1.66889      0.784439      0.448441      0.171399     0.0770601     0.0214454    0.00615509    0.00118623       0.00000       0.00000       0.00000       0.00000       0.00000       0.00000       0.00000       0.00000       0.00000       0.00000       0.00000       0.00000       0.00000       0.00000       0.00000       0.00000       0.00000       0.00000       0.00000       0.00000
   8  21 3462.5850    2.9841  2.2451 11.9079 -0.0058      0.441049  0.0882   0.0690   0.1428    0.1720   0.0000      0.476255   450.2929       14.0600       12.2012      -18.2753     -0.203523      -4.85760       5.52675      -8.92006      0.215047      -1.28813      0.330233     -0.563766     -0.166644    -0.0208000   -0.00293165    0.00145786       0.00000       0.00000       0.00000       0.00000       0.00000       0.00000       0.00000       0.00000       0.00000       0.00000       0.00000       0.00000       0.00000       0.00000       0.00000       0.00000       0.00000       0.00000       0.00000       0.00000       11.5725       13.7911       13.6663       12.0678       9.38065       7.52803       5.17521       3.17642       1.95520       1.04964      0.463296      0.235272     0.0892258     0.0274146    0.00682684    0.00129789       0.00000       0.00000       0.00000       0.00000       0.00000       0.00000       0.00000       0.00000       0.00000       0.00000       0.00000       0.00000       0.00000       0.00000       0.00000       0.00000       0.00000       0.00000       0.00000       0.00000
   8  22 3600.9768    2.3738  3.4934 11.8070 -0.0043      0.357368  0.1171   0.0493   0.2004    0.1165   0.0000      0.250054   433.1120       34.4707       32.8043      -15.9767       4.31948       8.76569      -4.41000       3.72378      -2.05387     -0.282023       1.28657    0.00968482     0.0266811    -0.0234928    -0.0162706   -0.00151464       0.00000       0.00000       0.00000       0.00000       0.00000       0.00000       0.00000       0.00000       0.00000       0.00000       0.00000       0.00000       0.00000       0.00000       0.00000       0.00000       0.00000       0.00000       0.00000       0.00000       15.1467       17.7177       17.8791       15.4709       13.3635       10.3116       7.33435       4.68966       2.64421       1.43328      0.714749      0.314028      0.119398     0.0406167     0.0106788    0.00181185       0.00000       0.00000       0.00000       0.00000       0.00000       0.00000       0.00000       0.00000       0.00000       0.00000       0.00000       0.00000       0.00000       0.00000       0.00000       0.00000       0.00000       0.00000       0.00000       0.00000
   8  23 3739.8369    2.0989  5.1296 10.8912 -0.0012      0.653770  0.1333   0.0334   0.2403    0.1157   0.0000      0.141921   398.8259       51.1847       2.80015       10.1044       9.20029      -1.06100      -7.33055      -1.37443    -0.0148621       1.26897      0.947475      0.325583    -0.0343188      0.118455    0.00302742  -0.000160203       0.00000       0.00000       0.00000       0.00000       0.00000       0.00000       0.00000       0.00000       0.00000       0.00000       0.00000       0.00000       0.00000       0.00000       0.00000       0.00000       0.00000       0.00000       0.00000       0.00000       17.3350       21.1991       20.7642       18.2749       15.2980       11.2701       7.88678       5.16925       2.97479       1.62342      0.819306      0.345168      0.131619     0.0448660     0.0118499    0.00207339       0.00000       0.00000       0.00000       0.00000       0.00000       0.00000       0.00000       0.00000       0.00000       0.00000       0.00000       0.00000       0.00000       0.00000       0.00000       0.00000       0.00000       0.00000       0.00000       0.00000
   8  24 3878.8505    1.7740  7.3398 10.5029 -0.0008      0.571609  0.1693   0.0247   0.3143    0.0927   0.0000      0.105144   435.0721       35.6785       8.31480      -2.59279       13.0356       12.5634      -16.0740      -8.66331      0.484470       2.81036      0.578548     -0.301767     0.0127394     0.0114791    0.00403740   0.000542055       0.00000       0.00000       0.00000       0.00000       0.00000       0.00000       0.00000       0.00000       0.00000       0.00000       0.00000       0.00000       0.00000       0.00000       0.00000       0.00000       0.00000       0.00000       0.00000       0.00000       21.5042       25.7479       25.4960       22.9415       19.1122       14.4291       10.2162       6.57211       3.92021       2.11934       1.04208      0.455746      0.175853     0.0573590     0.0151964    0.00264734       0.00000       0.00000       0.00000       0.00000       0.00000       0.00000       0.00000       0.00000       0.00000       0.00000       0.00000       0.00000       0.00000       0.00000       0.00000       0.00000       0.00000       0.00000       0.00000       0.00000
   8  26 4156.4948    1.3014 11.5646 10.1693 -0.0024    -0.0618154  0.2601   0.0172   0.4818    0.0658   0.0000     0.0822009   434.4409       19.5815       13.7421      -5.72806      -34.3958      -15.2949       14.9272      -7.49652       1.34891       1.57886     -0.103568     -0.673625    -0.0302555     0.0912764    -0.0156259   -0.00344438       0.00000       0.00000       0.00000       0.00000       0.00000       0.00000       0.00000       0.00000       0.00000       0.00000       0.00000       0.00000       0.00000       0.00000       0.00000       0.00000       0.00000       0.00000       0.00000       0.00000       30.6385       38.4700       37.6133       34.0447       27.4642       20.7508       14.2565       9.34099       5.39738       2.97779       1.45223      0.647887      0.244387     0.0840464     0.0220894    0.00400155       0.00000       0.00000       0.00000       0.00000       0.00000       0.00000       0.00000       0.00000       0.00000       0.00000       0.00000       0.00000       0.00000       0.00000       0.00000       0.00000       0.00000       0.00000       0.00000       0.00000
   8  27 4295.9157    1.0952 14.5874 10.1455 -0.0025     -0.150638  0.3600   0.0155   0.6518    0.0592   0.0000     0.0844997   454.7145      -8.98131      -5.62174      -25.6150       3.44128       5.36441      -25.8605      -10.8305       4.71459      -5.93161      0.442791     -0.383652     0.0936645     -0.207166     0.0164156   -0.00280183       0.00000       0.00000       0.00000       0.00000       0.00000       0.00000       0.00000       0.00000       0.00000       0.00000       0.00000       0.00000       0.00000       0.00000       0.00000       0.00000       0.00000       0.00000       0.00000       0.00000       38.3619       46.7352       46.4067       42.4020       35.0690       26.8332       19.2576       12.4352       7.40717       4.13361       2.00076      0.907648      0.342894      0.112135     0.0293373    0.00516167       0.00000       0.00000       0.00000       0.00000       0.00000       0.00000       0.00000       0.00000       0.00000       0.00000       0.00000       0.00000       0.00000       0.00000       0.00000       0.00000       0.00000       0.00000       0.00000       0.00000
   9  10 1984.2807    0.5639  0.4183  9.9284  0.0014       4.55655  0.0311   0.0266   0.0617    0.0999   0.0000       2.05542   433.3154       3.06253       11.7871      -4.67635       5.28020      0.963512      -2.80999       1.69946      0.322561     -0.853058     -0.117762     0.0865865     0.0623286    0.00542229   -0.00874376    0.00278295  -0.000458551   0.000119618       0.00000       0.00000       0.00000       0.00000       0.00000       0.00000       0.00000       0.00000       0.00000       0.00000       0.00000       0.00000       0.00000       0.00000       0.00000       0.00000       0.00000       0.00000       4.71102       5.85184       5.46839       5.15226       4.11157       3.46066       2.55577       1.68038       1.00123      0.599189      0.301023      0.152341     0.0686102     0.0294328    0.00971390    0.00305413   0.000737773   0.000143582       0.00000       0.00000       0.00000       0.00000       0.00000       0.00000       0.00000       0.00000       0.00000       0.00000       0.00000       0.00000       0.00000       0.00000       0.00000       0.00000       0.00000       0.00000
   9  11 2125.3094    0.7675  0.4982 10.0816 -0.0142       9.03857  0.0355   0.0349   0.0631    0.1367   0.0000       1.72387   439.6001      -6.64643       8.11529      -8.14646       1.77262       5.79017      -2.68547       2.35507      -2.33648     -0.398476      0.173181    -0.0125639      0.104041    -0.0280119    0.00314681    0.00549680   0.000215491  -9.74507e-05       0.00000       0.00000       0.00000       0.00000       0.00000       0.00000       0.00000       0.00000       0.00000       0.00000       0.00000       0.00000       0.00000       0.00000       0.00000       0.00000       0.00000       0.00000       5.64096       6.06498       6.16903       6.02392       5.30243       4.03391       2.19279       1.82433       1.41246      0.764567      0.449175      0.220414     0.0748886     0.0307204     0.0122978    0.00373657   0.000729547   0.000136699       0.00000       0.00000       0.00000       0.00000       0.00000       0.00000       0.00000       0.00000       0.00000       0.00000       0.00000       0.00000       0.00000       0.00000       0.00000       0.00000       0.00000       0.00000
   9  12 2264.6300    1.0069  0.7089 10.5113 -0.0149       5.87888  0.0512   0.0398   0.0765    0.1532   0.0000       1.41983   434.8250       9.08409       18.3226    -0.0619420      -2.74843      -2.64494     -0.685515     -0.742688       2.23691      0.165647      0.269360      0.290366     -0.166426    0.00337770    -0.0258336    -0.0103292   -0.00176382  -1.61645e-05       0.00000       0.00000       0.00000       0.00000       0.00000       0.00000       0.00000       0.00000       0.00000       0.00000       0.00000       0.00000       0.00000       0.00000       0.00000       0.00000       0.00000       0.00000       5.27887       7.92815       6.33509       7.04640       5.04911       5.01297       3.11014       2.45093       1.40352      0.980838      0.395469      0.267437     0.0869542     0.0502999     0.0139888    0.00566915    0.00108221   0.000285916       0.00000       0.00000       0.00000       0.00000       0.00000       0.00000       0.00000       0.00000       0.00000       0.00000       0.00000       0.00000       0.00000       0.00000       0.00000       0.00000       0.00000       0.00000
   9  13 2402.4512    1.4196  0.9008 10.7068  0.0008       5.04684  0.0452   0.0465   0.0874    0.2009   0.0000       1.13363   429.6753      0.288519       8.26288       7.59668       1.46603       2.30509      -2.68445      -1.36067      -1.15447    -0.0330301      0.108302      0.266156     0.0413994    -0.0190297     0.0117691    0.00606640   0.000562175   4.19962e-05       0.00000       0.00000       0.00000       0.00000       0.00000       0.00000       0.00000       0.00000       0.00000       0.00000       0.00000       0.00000       0.00000       0.00000       0.00000       0.00000       0.00000       0.00000       6.29502       7.17085       6.96316       6.00435       5.46257       4.53841       3.40806       2.30929       1.43245      0.739284      0.416984      0.210139     0.0855027     0.0348136     0.0136143    0.00401717    0.00100060   0.000156332       0.00000       0.00000       0.00000       0.00000       0.00000       0.00000       0.00000       0.00000       0.00000       0.00000       0.00000       0.00000       0.00000       0.00000       0.00000       0.00000       0.00000       0.00000
   9  14 2539.6273    1.8774  0.8151 11.5270 -0.0040       2.25324  0.0434   0.0655   0.0796    0.1815   0.0000       1.13523   441.8982       5.21468       14.3355       7.64644      -14.0541      -9.17843       1.50932      -1.82503     -0.216367     -0.532780     -0.491451     0.0426595     -0.140607  -0.000233961     0.0204198   -0.00247436   -0.00232540  -0.000270595       0.00000       0.00000       0.00000       0.00000       0.00000       0.00000       0.00000       0.00000       0.00000       0.00000       0.00000       0.00000       0.00000       0.00000       0.00000       0.00000       0.00000       0.00000       5.80128       7.10090       6.47054       6.71512       5.43423       4.32576       2.98135       2.07004       1.34477      0.872548      0.434172      0.213856     0.0935663     0.0401168     0.0129158    0.00419316   0.000989244   0.000201154       0.00000       0.00000       0.00000       0.00000       0.00000       0.00000       0.00000       0.00000       0.00000       0.00000       0.00000       0.00000       0.00000       0.00000       0.00000       0.00000       0.00000       0.00000
   9  15 2677.1522    2.3742  0.8224 12.0068 -0.0066       1.76286  0.0450   0.0815   0.0806    0.1819   0.0000       1.07417   434.8581       16.6905       4.80438       7.37463       7.46753      -6.90554       3.01826       1.00733      0.408715     -0.230664     -0.631441     -0.298329     -0.101446     0.0837048   -0.00381112    0.00220872  -0.000668004  -2.17418e-05       0.00000       0.00000       0.00000       0.00000       0.00000       0.00000       0.00000       0.00000       0.00000       0.00000       0.00000       0.00000       0.00000       0.00000       0.00000       0.00000       0.00000       0.00000       6.31665       7.50258       6.96329       6.36949       5.35821       4.61504       3.64057       2.38554       1.45423      0.748889      0.430877      0.199224      0.101054     0.0359102     0.0137941    0.00391854    0.00100560   0.000182930       0.00000       0.00000       0.00000       0.00000       0.00000       0.00000       0.00000       0.00000       0.00000       0.00000       0.00000       0.00000       0.00000       0.00000       0.00000       0.00000       0.00000       0.00000
   9  16 2815.2938    3.0172  0.7652 12.1709 -0.0074       1.19973  0.0383   0.1041   0.0746    0.2191   0.0000      0.969737   441.1189       13.6752      -3.83093      -8.65173     -0.177583      -1.02583      -2.99622      -5.19425       3.12140     -0.867146    -0.0771656     -0.116321    0.00667458     0.0664676   -0.00375495   -0.00611234   0.000375830   0.000423388       0.00000       0.00000       0.00000       0.00000       0.00000       0.00000       0.00000       0.00000       0.00000       0.00000       0.00000       0.00000       0.00000       0.00000       0.00000       0.00000       0.00000       0.00000       5.48079       6.59856       6.55731       6.04855       4.78562       3.82926       2.87318       1.92211       1.14116      0.652081      0.354980      0.174241     0.0826159     0.0332327     0.0114856    0.00333978   0.000832244   0.000148596       0.00000       0.00000       0.00000       0.00000       0.00000       0.00000       0.00000       0.00000       0.00000       0.00000       0.00000       0.00000       0.00000       0.00000       0.00000       0.00000       0.00000       0.00000
   9  17 2953.6967    3.5580  0.8162 12.8770  0.0006       1.79738  0.0407   0.1251   0.0823    0.1725   0.0000      0.967595   435.7226       6.29973       12.9222       2.41764      -6.55164      -10.6517      -1.72213     -0.404619       2.87712      0.294039      0.490851   -0.00764805     -0.134123     0.0376189   0.000336167   -0.00851681   -0.00140742   0.000249562       0.00000       0.00000       0.00000       0.00000       0.00000       0.00000       0.00000       0.00000       0.00000       0.00000       0.00000       0.00000       0.00000       0.00000       0.00000       0.00000       0.00000       0.00000       6.11171       7.31453       7.10762       6.33182       5.24489       4.25676       3.05807       2.02119       1.30532      0.695536      0.379733      0.172497     0.0831678     0.0314021     0.0120003    0.00345387   0.000826816   0.000147616       0.00000       0.00000       0.00000       0.00000       0.00000       0.00000       0.00000       0.00000       0.00000       0.00000       0.00000       0.00000       0.00000       0.00000       0.00000       0.00000       0.00000       0.00000
   9  18 3091.6584    3.9544  0.8532 13.1071 -0.0099       2.40522  0.0445   0.1422   0.0924    0.1904   0.0000       1.03725   440.7953       18.9996       1.59437      -1.40197      -3.82236    -0.0748928      -5.52863      -2.97314       3.30187     -0.564151     -0.637340     -0.350100    -0.0193286     0.0188571    0.00421025   -0.00116634   0.000881068  -0.000106306       0.00000       0.00000       0.00000       0.00000       0.00000       0.00000       0.00000       0.00000       0.00000       0.00000       0.00000       0.00000       0.00000       0.00000       0.00000       0.00000       0.00000       0.00000       7.98923       10.1264       10.4873       9.07755       6.92209       4.92930       3.28662       1.99115       1.29378      0.751914      0.373705      0.202747     0.0814733     0.0383673     0.0126075    0.00366824   0.000865223   0.000159397       0.00000       0.00000       0.00000       0.00000       0.00000       0.00000       0.00000       0.00000       0.00000       0.00000       0.00000       0.00000       0.00000       0.00000       0.00000       0.00000       0.00000       0.00000
   9  19 3229.6776    3.5998  1.1131 12.9257 -0.0041       1.05116  0.0571   0.1096   0.1088    0.2116   0.0000       1.20468   442.0919       21.1926       22.7087      -13.1934     -0.207945       3.72631       6.41029      -2.08532       1.11899      0.994252     -0.404933      0.100124     -0.124108    -0.0657707     0.0199268    0.00137301    0.00133473   0.000151604       0.00000       0.00000       0.00000       0.00000       0.00000       0.00000       0.00000       0.00000       0.00000       0.00000       0.00000       0.00000       0.00000       0.00000       0.00000       0.00000       0.00000       0.00000       8.43268       9.26436       8.06450       6.87351       6.76378       6.27119       4.95732       3.17988       1.93458       1.03531      0.504408      0.227003      0.105446     0.0429445     0.0155505    0.00445684    0.00116391   0.000187154       0.00000       0.00000       0.00000       0.00000       0.00000       0.00000       0.00000       0.00000       0.00000       0.00000       0.00000       0.00000       0.00000       0.00000       0.00000       0.00000       0.00000       0.00000
   9  20 3367.9251    3.3511  1.8563 12.6092 -0.0053      0.614168  0.0771   0.0827   0.1256    0.1467   0.0000      0.715196   428.2115       11.0709       20.2237      -4.69946      -11.9278      -6.50273      -5.24095      -8.11627      -1.67950     -0.923294     -0.115473     -0.491125      0.258566     0.0342061   -0.00822308    0.00421720   -0.00141319  -0.000100884       0.00000       0.00000       0.00000       0.00000       0.00000       0.00000       0.00000       0.00000       0.00000       0.00000       0.00000       0.00000       0.00000       0.00000       0.00000       0.00000       0.00000       0.00000       8.91268       11.2017       10.9805       9.93363       8.29359       6.83411       4.76021       3.36971       2.09799       1.20347      0.646847      0.332808      0.142799     0.0596639     0.0222233    0.00681108    0.00157877   0.000295321       0.00000       0.00000       0.00000       0.00000       0.00000       0.00000       0.00000       0.00000       0.00000       0.00000       0.00000       0.00000       0.00000       0.00000       0.00000       0.00000       0.00000       0.00000
   9  21 3506.2835    2.8277  2.5998 11.9877  0.0009     -0.453906  0.0874   0.0594   0.1507    0.1296   0.0000      0.353026   446.9529       19.7105       10.7917      -18.9223      -1.87061      -5.07749       2.51280       2.75849       1.95174      -2.29565      -1.60787     0.0129975     0.0104649     0.0312275   -0.00635463  -0.000392584    0.00106084   0.000273434       0.00000       0.00000       0.00000       0.00000       0.00000       0.00000       0.00000       0.00000       0.00000       0.00000       0.00000       0.00000       0.00000       0.00000       0.00000       0.00000       0.00000       0.00000       10.6010       12.5648       12.9230       11.7516       9.71304       7.58370       5.64429       3.92399       2.32898       1.40711      0.765465      0.378802      0.180975     0.0710937     0.0246484    0.00778611    0.00184696   0.000312866       0.00000       0.00000       0.00000       0.00000       0.00000       0.00000       0.00000       0.00000       0.00000       0.00000       0.00000       0.00000       0.00000       0.00000       0.00000       0.00000       0.00000       0.00000
   9  22 3645.4615    2.3089  3.7394 11.7534 -0.0015      0.244764  0.1079   0.0428   0.2053    0.0940   0.0000      0.193456   445.7246       19.3172       10.3423      -11.4133      -8.71368      -5.62455      -1.17077      -13.2244      -1.81603      -2.83540      0.923811      0.219838     0.0765067     -0.169428   -0.00319016    0.00705882    0.00155096   4.31619e-06       0.00000       0.00000       0.00000       0.00000       0.00000       0.00000       0.00000       0.00000       0.00000       0.00000       0.00000       0.00000       0.00000       0.00000       0.00000       0.00000       0.00000       0.00000       13.1788       15.6802       15.4160       14.3917       12.3544       9.46698       7.03432       4.74840       3.09380       1.79403       1.00052      0.482567      0.224423     0.0882677     0.0321241    0.00944531    0.00243795   0.000406889       0.00000       0.00000       0.00000       0.00000       0.00000       0.00000       0.00000       0.00000       0.00000       0.00000       0.00000       0.00000       0.00000       0.00000       0.00000       0.00000       0.00000       0.00000
   9  23 3784.7754    1.9197  5.6667 10.9483 -0.0019      0.479080  0.1350   0.0286   0.2603    0.0872   0.0000      0.125429   412.3354      -3.55234      -6.26764      -15.2709      -22.9948       12.0964       2.42739      -13.0598      0.169826     -0.460518     -0.593673     -0.584170      0.310539     0.0937340     0.0139805    -0.0128071    0.00586344  -0.000129604       0.00000       0.00000       0.00000       0.00000       0.00000       0.00000       0.00000       0.00000       0.00000       0.00000       0.00000       0.00000       0.00000       0.00000       0.00000       0.00000       0.00000       0.00000       16.1078       18.9577       19.2295       17.7192       14.8732       11.8349       8.47937       6.01813       3.73160       2.15300       1.19830      0.613800      0.267065      0.108386     0.0391967     0.0121281    0.00282394   0.000479913       0.00000       0.00000       0.00000       0.00000       0.00000       0.00000       0.00000       0.00000       0.00000       0.00000       0.00000       0.00000       0.00000       0.00000       0.00000       0.00000       0.00000       0.00000
   9  24 3924.2762    1.6373  7.2358 10.6379 -0.0013      0.577037  0.1628   0.0225   0.3036    0.0745   0.0000      0.110299   443.2829       15.9742       3.93414      -36.4662       4.56546      -28.5941     -0.137677       7.80487       2.19953       2.22930      -3.49675      -1.13797    -0.0796828     -0.169892    -0.0474161    -0.0123517    0.00144363    0.00157967       0.00000       0.00000       0.00000       0.00000       0.00000       0.00000       0.00000       0.00000       0.00000       0.00000       0.00000       0.00000       0.00000       0.00000       0.00000       0.00000       0.00000       0.00000       18.5689       22.6829       23.0182       20.7842       17.7911       13.8558       10.2889       6.97427       4.40041       2.67582       1.44265      0.714894      0.334730      0.135888     0.0478719     0.0148043    0.00365758   0.000594747       0.00000       0.00000       0.00000       0.00000       0.00000       0.00000       0.00000       0.00000       0.00000       0.00000       0.00000       0.00000       0.00000       0.00000       0.00000       0.00000       0.00000       0.00000
   9  25 4062.9776    1.4096 10.5856 10.3147 -0.0005     0.0192436  0.2159   0.0175   0.4223    0.0624   0.0000     0.0830230   453.2660       36.5727       27.3352      -22.4781      -15.1567      -11.6612       7.90021      -5.08156       4.26656     -0.303556      0.368231       1.31822     -0.556626     -0.118129    -0.0945205     0.0227453    0.00584621  -0.000907360       0.00000       0.00000       0.00000       0.00000       0.00000       0.00000       0.00000       0.00000       0.00000       0.00000       0.00000       0.00000       0.00000       0.00000       0.00000       0.00000       0.00000       0.00000       23.4886       28.4525       29.0068       26.5835       22.7268       17.9794       13.4589       9.01850       5.86819       3.47212       1.88311      0.943213      0.431752      0.179518     0.0643963     0.0194198    0.00482384   0.000770297       0.00000       0.00000       0.00000       0.00000       0.00000       0.00000       0.00000       0.00000       0.00000       0.00000       0.00000       0.00000       0.00000       0.00000       0.00000       0.00000       0.00000       0.00000
   9  26 4202.6669    1.1948 12.1192 10.2181 -0.0009    -0.0726229  0.2641   0.0156   0.4956    0.0582   0.0000     0.0808428   449.1540       25.3036       31.4499       17.8852      -15.5098      -11.7564      -18.8418   -0.00362787       3.72890       4.03626      -3.28553      0.251866     -0.826699    -0.0351290    -0.0239573    -0.0186301   0.000831019  -0.000801159       0.00000       0.00000       0.00000       0.00000       0.00000       0.00000       0.00000       0.00000       0.00000       0.00000       0.00000       0.00000       0.00000       0.00000       0.00000       0.00000       0.00000       0.00000       27.3385       35.0142       34.5346       32.3222       27.0022       21.0283       15.9046       10.6082       6.96924       3.96384       2.29200       1.11930      0.534251      0.207939     0.0782984     0.0228204    0.00586825   0.000981834       0.00000       0.00000       0.00000       0.00000       0.00000       0.00000       0.00000       0.00000       0.00000       0.00000       0.00000       0.00000       0.00000       0.00000       0.00000       0.00000       0.00000       0.00000
  10  10 2021.5715    0.5734  0.4547 10.1573 -0.0081       9.90291  0.0378   0.0274   0.0543    0.0910   0.0000       2.18691   432.5393      -7.67899       15.3604       2.29097     -0.641223       2.97526      -5.81743      0.312873       2.79288     -0.668153     -0.132793     -0.241367     -0.289203    -0.0385779   -0.00269605    0.00556326    0.00177109  -0.000661081  -0.000131305   1.00357e-05       0.00000       0.00000       0.00000       0.00000       0.00000       0.00000       0.00000       0.00000       0.00000       0.00000       0.00000       0.00000       0.00000       0.00000       0.00000       0.00000       4.35722       6.01821       5.87961       5.83335       4.46900       4.06510       2.98019       1.87016       1.44696      0.922905      0.474888      0.295348      0.135041     0.0679826     0.0261807     0.0129736    0.00383751    0.00111683   0.000254274   4.98135e-05       0.00000       0.00000       0.00000       0.00000       0.00000       0.00000       0.00000       0.00000       0.00000       0.00000       0.00000       0.00000       0.00000       0.00000       0.00000       0.00000
  10  11 2163.0479    0.8574  0.6546 10.1549 -0.0174       7.61406  0.0549   0.0321   0.0770    0.1600   0.0000       1.61679   438.5867       17.4584       21.1756       9.00469      -1.74489       1.93397      0.731916      -2.33104     -0.662101     -0.283632      0.180690      0.686477      0.201213     -0.111174     0.0374052     0.0173322   -0.00358609    0.00406719  -0.000326671  -5.82956e-05       0.00000       0.00000       0.00000       0.00000       0.00000       0.00000       0.00000       0.00000       0.00000       0.00000       0.00000       0.00000       0.00000       0.00000       0.00000       0.00000       5.33360       6.45738       9.16374       5.59567       5.71393       5.35574       2.86465       2.64288       1.76999      0.912686      0.698867      0.345690      0.167647     0.0991409     0.0339058     0.0133992    0.00622648    0.00174739   0.000302603   3.76644e-05       0.00000       0.00000       0.00000       0.00000       0.00000       0.00000       0.00000       0.00000       0.00000       0.00000       0.00000       0.00000       0.00000       0.00000       0.00000       0.00000
  10  12 2302.9546    1.1481  0.6815 10.1881 -0.0019       5.86220  0.0384   0.0384   0.0628    0.2094   0.0000       1.14517   435.1327       5.02403       14.0572     -0.555084      -3.78440      -5.41809     -0.394564     -0.547427       1.32759      -1.85405      0.326890      0.564816    -0.0689334    -0.0553216    -0.0190340   -0.00577414    0.00538936   -0.00198402  -0.000125337   4.69355e-06       0.00000       0.00000       0.00000       0.00000       0.00000       0.00000       0.00000       0.00000       0.00000       0.00000       0.00000       0.00000       0.00000       0.00000       0.00000       0.00000       4.71596       5.35495       5.48504       5.07724       4.69430       3.88620       2.76413       2.01468       1.42797      0.920285      0.527633      0.298629      0.147490     0.0609460     0.0274159     0.0104744    0.00365582    0.00101915   0.000219822   3.42658e-05       0.00000       0.00000       0.00000       0.00000       0.00000       0.00000       0.00000       0.00000       0.00000       0.00000       0.00000       0.00000       0.00000       0.00000       0.00000       0.00000
  10  13 2440.9736    1.5164  0.7989 11.2607 -0.0061       3.94780  0.0425   0.0520   0.0738    0.1795   0.0000       1.03726   437.2173       3.04711       25.9098      -3.26138      -6.41645      -1.86733       1.02786      -3.76590      -1.43354      0.487004     -0.429269      0.149727     0.0618544    -0.0228411    -0.0214015    -0.0125176   -0.00600910   0.000182407   0.000221665   5.12801e-05       0.00000       0.00000       0.00000       0.00000       0.00000       0.00000       0.00000       0.00000       0.00000       0.00000       0.00000       0.00000       0.00000       0.00000       0.00000       0.00000       5.27842       6.23445       6.94225       6.17548       5.17533       4.16862       3.44240       2.23110       1.46205      0.991591      0.525923      0.296406      0.154594     0.0699162     0.0340173     0.0131513    0.00380435    0.00113579   0.000270531   3.93379e-05       0.00000       0.00000       0.00000       0.00000       0.00000       0.00000       0.00000       0.00000       0.00000       0.00000       0.00000       0.00000       0.00000       0.00000       0.00000       0.00000
  10  14 2578.8214    2.0706  0.8395 11.4157 -0.0047       4.32615  0.0408   0.0652   0.0736    0.1915   0.0000       1.09812   437.5989      -1.49553       12.7755       3.61400      0.250874      -1.86304      -3.94164     -0.983938      0.172884      -1.31921      0.416381      0.161797     -0.127220     0.0113317     0.0438603  -0.000806139   -0.00569386   -0.00181286  -1.81239e-05  -5.47515e-05       0.00000       0.00000       0.00000       0.00000       0.00000       0.00000       0.00000       0.00000       0.00000       0.00000       0.00000       0.00000       0.00000       0.00000       0.00000       0.00000       4.92641       5.96514       5.91723       5.71546       4.98682       3.85508       2.84311       1.99238       1.35721      0.886280      0.550572      0.285896      0.140734     0.0697599     0.0276759     0.0103131    0.00357926    0.00100066   0.000234780   3.82860e-05       0.00000       0.00000       0.00000       0.00000       0.00000       0.00000       0.00000       0.00000       0.00000       0.00000       0.00000       0.00000       0.00000       0.00000       0.00000       0.00000
  10  15 2717.0494    2.5267  0.8630 11.9281  0.0023      0.123151  0.0426   0.0774   0.0706    0.2034   0.0000      0.917900   431.8461       8.79679      0.819145      -3.79766     -0.222634       1.68898       2.71558     -0.498142      0.576957     -0.575567      0.870073    -0.0379189      0.146680    -0.0246720    -0.0389042    0.00334475   -0.00139332   0.000624744  -0.000224119   5.00353e-05       0.00000       0.00000       0.00000       0.00000       0.00000       0.00000       0.00000       0.00000       0.00000       0.00000       0.00000       0.00000       0.00000       0.00000       0.00000       0.00000       5.43087       6.71920       6.46729       5.84773       5.34715       4.40576       3.26948       2.36495       1.55318      0.974487      0.601764      0.295270      0.147065     0.0684910     0.0282147     0.0103593    0.00388610    0.00112493   0.000253215   4.09622e-05       0.00000       0.00000       0.00000       0.00000       0.00000       0.00000       0.00000       0.00000       0.00000       0.00000       0.00000       0.00000       0.00000       0.00000       0.00000       0.00000
  10  16 2855.7744    3.2569  0.7889 12.5478 -0.0112       1.64300  0.0510   0.1140   0.0724    0.1819   0.0000      0.909737   431.2946       15.5667       5.91442      -7.67063      -4.40278      -8.42010       1.40096      0.809604      -1.69740      -1.29099     -0.863722      0.122379     -0.144384   -0.00929994    -0.0401864    -0.0156288    0.00805227    0.00290785   3.34872e-05   5.21018e-05       0.00000       0.00000       0.00000       0.00000       0.00000       0.00000       0.00000       0.00000       0.00000       0.00000       0.00000       0.00000       0.00000       0.00000       0.00000       0.00000       7.29813       9.23255       9.31082       8.19023       6.89985       5.02094       3.87900       2.61679       1.71367      0.947229      0.527563      0.299142      0.151935     0.0712896     0.0282782     0.0108909    0.00340563   0.000951167   0.000211419   3.21826e-05       0.00000       0.00000       0.00000       0.00000       0.00000       0.00000       0.00000       0.00000       0.00000       0.00000       0.00000       0.00000       0.00000       0.00000       0.00000       0.00000
  10  17 2994.6030    3.8210  0.8304 12.9364  0.0044       1.81976  0.0422   0.1210   0.0715    0.1696   0.0000      0.963765   448.4518       20.7979       17.4452       5.31504      0.586947      0.118007      -2.20116     0.0255783      0.565243      -1.79055     -0.194003     -0.248960   -0.00705879    -0.0496625    0.00958187   0.000162843   -0.00193029   0.000238433  -0.000362812   9.95920e-05       0.00000       0.00000       0.00000       0.00000       0.00000       0.00000       0.00000       0.00000       0.00000       0.00000       0.00000       0.00000       0.00000       0.00000       0.00000       0.00000       4.64568       6.15312       5.66880       5.83922       4.43316       4.33512       3.03807       2.43681       1.33497       1.06420      0.510132      0.313238      0.129203     0.0780941     0.0285148     0.0130876    0.00336607    0.00130280   0.000229950   5.38218e-05       0.00000       0.00000       0.00000       0.00000       0.00000       0.00000       0.00000       0.00000       0.00000       0.00000       0.00000       0.00000       0.00000       0.00000       0.00000       0.00000
  10  18 3133.0864    3.8846  1.0352 12.9026 -0.0042       1.37246  0.0509   0.1099   0.0875    0.2155   0.0000      0.901925   437.2308       9.51515      -7.21161       9.08481       2.83446      -8.39854       2.90225      -3.12044       1.76707      -1.49603     -0.324733     -0.155596    -0.0926928     0.0179393     0.0309625    0.00308753   -0.00118239    0.00112770   2.50219e-05  -3.30090e-05       0.00000       0.00000       0.00000       0.00000       0.00000       0.00000       0.00000       0.00000       0.00000       0.00000       0.00000       0.00000       0.00000       0.00000       0.00000       0.00000       5.02592       7.01104       6.10048       6.72494       5.02596       4.91717       3.32620       2.72056       1.62691       1.11862      0.582337      0.349019      0.171329     0.0817924     0.0338103     0.0139283    0.00433110    0.00142555   0.000274398   6.35997e-05       0.00000       0.00000       0.00000       0.00000       0.00000       0.00000       0.00000       0.00000       0.00000       0.00000       0.00000       0.00000       0.00000       0.00000       0.00000       0.00000
  10  19 3271.6043    3.4993  1.3247 13.0192 -0.0110       3.72191  0.0608   0.0961   0.1035    0.1552   0.0000      0.896365   440.4743       11.7590       5.89489      -9.67884       9.90332      -11.2664       2.52499      -5.95128     -0.931405      -2.72062     -0.546405     -0.413882     -0.204766     0.0280566    -0.0118788     0.0151859    0.00547595   -0.00297522  -8.64600e-05  -1.88746e-06       0.00000       0.00000       0.00000       0.00000       0.00000       0.00000       0.00000       0.00000       0.00000       0.00000       0.00000       0.00000       0.00000       0.00000       0.00000       0.00000       6.23605       7.60468       7.72819       7.86905       6.05631       5.25683       3.84976       2.80716       1.83407       1.22009      0.733170      0.384055      0.200959     0.0956211     0.0428643     0.0154627    0.00522133    0.00143519   0.000301628   5.73401e-05       0.00000       0.00000       0.00000       0.00000       0.00000       0.00000       0.00000       0.00000       0.00000       0.00000       0.00000       0.00000       0.00000       0.00000       0.00000       0.00000
  10  20 3410.2627    3.1488  1.8899 12.3655 -0.0038       1.00655  0.0694   0.0709   0.1201    0.1376   0.0000      0.571077   434.7229       28.0799       19.0717     -0.919080       10.1021      -9.15947       6.83852     -0.777181       3.26813     -0.715815     -0.776847     -0.873838      0.101257      0.116874     0.0818969   -0.00829645    0.00706336  -3.81646e-05  -0.000457677   8.37472e-05       0.00000       0.00000       0.00000       0.00000       0.00000       0.00000       0.00000       0.00000       0.00000       0.00000       0.00000       0.00000       0.00000       0.00000       0.00000       0.00000       7.38581       9.50533       9.62974       8.98945       7.49799       6.27673       4.67594       3.17121       2.27904       1.36019      0.785174      0.448599      0.225169      0.101131     0.0441147     0.0181436    0.00621363    0.00165857   0.000409839   6.72840e-05       0.00000       0.00000       0.00000       0.00000       0.00000       0.00000       0.00000       0.00000       0.00000       0.00000       0.00000       0.00000       0.00000       0.00000       0.00000       0.00000
  10  21 3549.2425    2.6308  3.1338 11.7526 -0.0009      0.292993  0.0910   0.0464   0.1641    0.0982   0.0000      0.261979   431.4376       20.1652      -4.92433      -8.13718       9.94969       2.68704      -10.6394      -5.59591      0.773727      -2.41041      -2.12713     0.0275896     0.0524015      0.241828     0.0703787    -0.0388460   -0.00628764    0.00358780   0.000740634   1.70922e-05       0.00000       0.00000       0.00000       0.00000       0.00000       0.00000       0.00000       0.00000       0.00000       0.00000       0.00000       0.00000       0.00000       0.00000       0.00000       0.00000       9.42447       12.0904       11.8986       11.6788       9.81402       7.71807       6.08564       4.08676       2.84943       1.78625       1.07080      0.584061      0.287692      0.143063     0.0581326     0.0229169    0.00750388    0.00210108   0.000539027   8.91648e-05       0.00000       0.00000       0.00000       0.00000       0.00000       0.00000       0.00000       0.00000       0.00000       0.00000       0.00000       0.00000       0.00000       0.00000       0.00000       0.00000
  10  22 3688.8528    2.2223  4.1354 11.2997 -0.0043      0.620312  0.1108   0.0353   0.1862    0.0896   0.0000      0.166102   457.6532      -7.24764       19.5180       10.6911      -15.0709      -11.9164       15.5464       8.96430      -2.17660      -2.55168     -0.986183       1.74267     -0.504645     -0.195316     -0.165632     0.0269652     0.0142426  -0.000333411   0.000384438   0.000112644       0.00000       0.00000       0.00000       0.00000       0.00000       0.00000       0.00000       0.00000       0.00000       0.00000       0.00000       0.00000       0.00000       0.00000       0.00000       0.00000       11.5239       13.6065       13.6360       13.6517       11.6354       9.61685       7.27452       5.24086       3.53792       2.27374       1.36385      0.735714      0.379029      0.172640     0.0757019     0.0275900    0.00935191    0.00263078   0.000605844   0.000103016       0.00000       0.00000       0.00000       0.00000       0.00000       0.00000       0.00000       0.00000       0.00000       0.00000       0.00000       0.00000       0.00000       0.00000       0.00000       0.00000
  10  23 3828.3959    1.8789  6.0254 10.8348 -0.0000      0.493824  0.1384   0.0262   0.2363    0.0820   0.0000      0.115130   461.3753      -14.2443    -0.0110679       2.95417      -15.2617       10.5166      -22.7158      -9.51614      -2.02681      -7.06025      -1.15527     -0.344917     0.0164784      0.176651     0.0875455     0.0589350    -0.0259021    0.00405931  -2.99137e-05   0.000220361       0.00000       0.00000       0.00000       0.00000       0.00000       0.00000       0.00000       0.00000       0.00000       0.00000       0.00000       0.00000       0.00000       0.00000       0.00000       0.00000       14.7264       17.6676       17.3906       16.6128       14.3347       12.1641       9.37364       6.83883       4.53949       2.80128       1.64099      0.889828      0.454539      0.209818     0.0896976     0.0336101     0.0114565    0.00324438   0.000736693   0.000123574       0.00000       0.00000       0.00000       0.00000       0.00000       0.00000       0.00000       0.00000       0.00000       0.00000       0.00000       0.00000       0.00000       0.00000       0.00000       0.00000
  10  24 3968.1646    1.5970  7.7349 10.6118 -0.0021      0.385094  0.1626   0.0203   0.2937    0.0667   0.0000     0.0970464   424.5241       9.83820       13.8824       1.92456       8.75300      -15.7397       4.52014     -0.646648       2.75019      -2.79839     -0.618688     -0.500294      0.260263    -0.0646924      0.173370     0.0387540    -0.0355082    0.00232636   0.000462092  -0.000209240       0.00000       0.00000       0.00000       0.00000       0.00000       0.00000       0.00000       0.00000       0.00000       0.00000       0.00000       0.00000       0.00000       0.00000       0.00000       0.00000       16.5027       20.3188       20.3359       18.8625       17.0116       13.6271       10.8534       7.70231       5.16252       3.26913       1.91550       1.05684      0.527389      0.256195      0.105936     0.0412655     0.0136202    0.00396618   0.000944407   0.000142881       0.00000       0.00000       0.00000       0.00000       0.00000       0.00000       0.00000       0.00000       0.00000       0.00000       0.00000       0.00000       0.00000       0.00000       0.00000       0.00000
  10  25 4107.7739    1.3315 10.5774 10.4803 -0.0007     0.0349391  0.2178   0.0161   0.4089    0.0509   0.0000     0.0847278   418.0038       27.0334       34.8773      -19.9127       20.3322      -31.0776      -18.1694      -1.60461      -6.09131      -10.5611      -1.66065     -0.449930     -0.242045    -0.0345486     -0.162583    0.00650018    0.00697335   0.000655710   0.000399855  -1.01810e-05       0.00000       0.00000       0.00000       0.00000       0.00000       0.00000       0.00000       0.00000       0.00000       0.00000       0.00000       0.00000       0.00000       0.00000       0.00000       0.00000       20.6669       25.4390       25.5474       24.1221       21.4346       17.5548       13.7206       9.82541       6.68186       4.22552       2.47876       1.38703      0.688328      0.334927      0.137055     0.0543127     0.0178812    0.00517082    0.00120758   0.000186451       0.00000       0.00000       0.00000       0.00000       0.00000       0.00000       0.00000       0.00000       0.00000       0.00000       0.00000       0.00000       0.00000       0.00000       0.00000       0.00000
  10  27 4387.4325    0.9380 16.6186 10.2847 -0.0006     -0.243919  0.4247   0.0122   0.6991    0.0440   0.0000     0.0952892   438.8007       95.0469      -7.08029      -30.3038       10.5119       3.01746      -28.5491      -1.71497      -16.7087      -8.19429       2.21392       3.56947     0.0616328     -0.585503     -0.114532      0.103641   -0.00524371   0.000103482  -0.000747455   0.000348060       0.00000       0.00000       0.00000       0.00000       0.00000       0.00000       0.00000       0.00000       0.00000       0.00000       0.00000       0.00000       0.00000       0.00000       0.00000       0.00000       33.0373       41.5258       42.1441       39.9168       35.7770       29.1502       21.8606       16.4350       11.0505       7.12505       4.29299       2.39397       1.20821      0.583222      0.240563     0.0930207     0.0316534    0.00926867    0.00202785   0.000316868       0.00000       0.00000       0.00000       0.00000       0.00000       0.00000       0.00000       0.00000       0.00000       0.00000       0.00000       0.00000       0.00000       0.00000       0.00000       0.00000
  11   9 1915.4738    0.5248  0.3446  9.9745 -0.0078       9.07109  0.0251   0.0261   0.0486    0.0744   0.0000       2.37509   440.2875       5.67236       12.8919      -4.02981      -4.88377     -0.229784      0.279632       1.16615     -0.145979      0.664112      0.484541     0.0174699     0.0591771     0.0872854    -0.0256811     0.0155976    0.00415586   0.000957533  -0.000122781  -1.53991e-05  -4.96548e-05   1.06215e-05       0.00000       0.00000       0.00000       0.00000       0.00000       0.00000       0.00000       0.00000       0.00000       0.00000       0.00000       0.00000       0.00000       0.00000       3.22720       3.65981       3.62621       3.56606       3.30450       2.80381       2.09779       1.57716       1.09277      0.814799      0.472991      0.272214      0.162047     0.0795239     0.0314367     0.0153388    0.00615471    0.00210191   0.000656623   0.000192532   3.84662e-05   6.08910e-06       0.00000       0.00000       0.00000       0.00000       0.00000       0.00000       0.00000       0.00000       0.00000       0.00000       0.00000       0.00000       0.00000       0.00000
  11  12 2340.1676    1.2103  0.8340 10.3855 -0.0075       5.65547  0.0407   0.0377   0.0770    0.2170   0.0000       1.07533   437.2896       4.16134       16.3077      -2.85449      -8.54995       2.93391       5.40399      -1.31004       1.54071     -0.233711      -1.74294     -0.446026    -0.0227304   0.000465643     0.0225157     0.0277300   -0.00323817  -0.000521975  -3.82521e-05   0.000240485  -6.36095e-06   5.40978e-06       0.00000       0.00000       0.00000       0.00000       0.00000       0.00000       0.00000       0.00000       0.00000       0.00000       0.00000       0.00000       0.00000       0.00000       5.29767       6.12503       6.12302       5.53785       4.77343       4.28031       3.71695       2.76789       1.81303       1.16910      0.741124      0.402138      0.190301      0.101296     0.0520982     0.0236237    0.00887404    0.00317542   0.000958148   0.000257273   5.47576e-05   7.76558e-06       0.00000       0.00000       0.00000       0.00000       0.00000       0.00000       0.00000       0.00000       0.00000       0.00000       0.00000       0.00000       0.00000       0.00000
  11  13 2478.6232    1.6934  0.7924 11.0584  0.0007       3.23590  0.0452   0.0538   0.0705    0.1959   0.0000      0.986962   428.0619       11.6131       20.5089       8.52160      -3.96732     -0.826757       1.00138     -0.437469     -0.762463     -0.893587     -0.225265      0.419035     -0.466188    -0.0777132   -0.00434424     0.0426702     0.0109088    0.00100783   -0.00113557  -0.000229274   9.68016e-05   1.27007e-05       0.00000       0.00000       0.00000       0.00000       0.00000       0.00000       0.00000       0.00000       0.00000       0.00000       0.00000       0.00000       0.00000       0.00000       4.21731       6.55378       5.02269       6.52415       4.89615       4.48506       3.19932       2.49923       1.78507       1.15604      0.777017      0.413182      0.272343      0.119518     0.0637398     0.0240803     0.0113734    0.00335008    0.00131378   0.000322821   8.03264e-05   1.65898e-05       0.00000       0.00000       0.00000       0.00000       0.00000       0.00000       0.00000       0.00000       0.00000       0.00000       0.00000       0.00000       0.00000       0.00000
  11  14 2617.0450    2.1947  0.9592 11.7861 -0.0039       2.51480  0.0486   0.0650   0.0794    0.1924   0.0000      0.992020   445.4482       1.73587       2.02782       13.3132      -3.74932      -5.46414     -0.816179       2.78395      0.688398     -0.781748     0.0952142     -0.565059      0.176500      0.112571    0.00825697    -0.0248674   -0.00645523    0.00189928  -0.000530922   0.000247016  -7.03065e-06   1.40472e-05       0.00000       0.00000       0.00000       0.00000       0.00000       0.00000       0.00000       0.00000       0.00000       0.00000       0.00000       0.00000       0.00000       0.00000       5.13747       5.73015       5.56083       5.79799       5.51851       4.47291       3.36261       2.52903       1.80652       1.25668      0.806357      0.484877      0.260625      0.134837     0.0587528     0.0263208    0.00947888    0.00346696    0.00108977   0.000305898   6.72480e-05   1.03656e-05       0.00000       0.00000       0.00000       0.00000       0.00000       0.00000       0.00000       0.00000       0.00000       0.00000       0.00000       0.00000       0.00000       0.00000
  11  16 2895.5186    3.3377  0.8074 12.6341 -0.0045       2.36957  0.0380   0.1090   0.0729    0.1595   0.0000      0.975989   436.0610       10.9226       8.25010     -0.101281       4.46426      -2.65583      -1.05949      -4.98290      -1.14135     0.0877167     0.0821630     -0.727446     -0.231542    -0.0850599    -0.0261722    0.00424889   0.000651212   -0.00393877   -0.00111588  -0.000159704  -3.52121e-05   3.26713e-06       0.00000       0.00000       0.00000       0.00000       0.00000       0.00000       0.00000       0.00000       0.00000       0.00000       0.00000       0.00000       0.00000       0.00000       4.07970       5.06263       4.69616       5.31221       4.22967       3.84719       2.94285       2.26186       1.45563       1.03060      0.712430      0.377911      0.216622     0.0969931     0.0559764     0.0223128    0.00990433    0.00289177    0.00104213   0.000266293   5.76905e-05   1.13411e-05       0.00000       0.00000       0.00000       0.00000       0.00000       0.00000       0.00000       0.00000       0.00000       0.00000       0.00000       0.00000       0.00000       0.00000
  11  17 3034.6659    3.8777  0.8983 12.7627  0.0021      0.606260  0.0397   0.1217   0.0775    0.1968   0.0000      0.861457   435.7106       16.9272       3.09893       2.91561       1.38131      0.792395       1.03023      -2.53383      -1.22313     -0.230511     -0.486134     -0.384905      0.412956     0.0731760     -0.103934    0.00307794    0.00613552   0.000255030   0.000523962  -0.000440065  -7.00617e-05   1.07713e-05       0.00000       0.00000       0.00000       0.00000       0.00000       0.00000       0.00000       0.00000       0.00000       0.00000       0.00000       0.00000       0.00000       0.00000       4.19229       5.22014       5.40347       5.30440       4.50047       3.74891       3.03800       2.19424       1.52996       1.03642      0.625998      0.367883      0.221113      0.106287     0.0546542     0.0225822    0.00980552    0.00331892    0.00102458   0.000282895   6.62090e-05   9.99363e-06       0.00000       0.00000       0.00000       0.00000       0.00000       0.00000       0.00000       0.00000       0.00000       0.00000       0.00000       0.00000       0.00000       0.00000
  11  18 3173.6059    3.8687  1.1459 13.0037 -0.0065       1.33777  0.0530   0.1082   0.0873    0.1981   0.0000      0.976812   434.9390       10.5250       20.3061      -3.31983      0.548038      -3.03602      -1.23236       1.73302     -0.787493      -1.77585     -0.669230     0.0320776    0.00808990    -0.0535525   -0.00577459    0.00290859    -0.0221445    0.00191242    0.00109989   5.84527e-05   0.000123867  -2.10197e-05       0.00000       0.00000       0.00000       0.00000       0.00000       0.00000       0.00000       0.00000       0.00000       0.00000       0.00000       0.00000       0.00000       0.00000       4.93341       6.17191       5.89831       5.84421       5.27409       4.66871       3.53261       2.68365       1.93632       1.25183      0.796887      0.453933      0.260073      0.123706     0.0643348     0.0239969     0.0110385    0.00367997    0.00129724   0.000341227   7.60892e-05   1.25213e-05       0.00000       0.00000       0.00000       0.00000       0.00000       0.00000       0.00000       0.00000       0.00000       0.00000       0.00000       0.00000       0.00000       0.00000
  11  19 3312.5083    3.4598  1.5346 12.3235 -0.0032      0.834865  0.0572   0.0803   0.1050    0.1766   0.0000      0.637467   437.5370       26.5662       9.19628       10.6641       12.3669      -4.91322      -2.76020      -5.05212      -1.00417      -2.76694      0.152646      0.411363     -0.352958    -0.0872744     0.0163098    -0.0532870   -0.00198048   -0.00437352    0.00115724   0.000196149  -1.33786e-05  -3.33059e-05       0.00000       0.00000       0.00000       0.00000       0.00000       0.00000       0.00000       0.00000       0.00000       0.00000       0.00000       0.00000       0.00000       0.00000       5.45491       6.53263       7.08579       6.84506       5.75172       5.04550       3.84962       2.86772       2.04651       1.31675      0.846936      0.494819      0.274644      0.141036     0.0699609     0.0302227     0.0123959    0.00450147    0.00146377   0.000370968   8.14004e-05   1.29395e-05       0.00000       0.00000       0.00000       0.00000       0.00000       0.00000       0.00000       0.00000       0.00000       0.00000       0.00000       0.00000       0.00000       0.00000
  11  20 3451.7607    3.0260  2.1951 12.1167 -0.0055      0.594039  0.0709   0.0609   0.1248    0.1188   0.0000      0.368192   435.6168       9.48500       28.9731      -11.0092       6.99034       2.48359      -4.29387      -7.10692       2.24216      -1.76984      0.101937     -0.905404     -0.464578      0.103450      0.194746    -0.0184238     0.0183677    0.00942382    0.00223670  -0.000492323  -4.54267e-05   4.56085e-06       0.00000       0.00000       0.00000       0.00000       0.00000       0.00000       0.00000       0.00000       0.00000       0.00000       0.00000       0.00000       0.00000       0.00000       7.15182       8.58993       8.73255       8.21590       7.58846       6.12768       4.97762       3.72756       2.55640       1.72003       1.04540      0.616491      0.334242      0.173384     0.0795752     0.0362472     0.0139955    0.00508285    0.00157757   0.000455172   9.99234e-05   1.44683e-05       0.00000       0.00000       0.00000       0.00000       0.00000       0.00000       0.00000       0.00000       0.00000       0.00000       0.00000       0.00000       0.00000       0.00000
  11  21 3591.4509    2.4902  3.4030 11.6872 -0.0026      0.558206  0.0920   0.0405   0.1619    0.0824   0.0000      0.213090   433.0083       11.6364       6.57892       3.92107       13.8336      -11.4068      -9.53022       2.28202     -0.200674     -0.299194      0.646520     -0.875552      0.599651     0.0538881    -0.0830527     0.0332175  -0.000588171  -0.000975765   0.000905638   0.000765835   4.30978e-05   3.95356e-05       0.00000       0.00000       0.00000       0.00000       0.00000       0.00000       0.00000       0.00000       0.00000       0.00000       0.00000       0.00000       0.00000       0.00000       9.00203       10.9170       11.5388       10.3594       9.30666       8.34966       6.34593       4.89351       3.43196       2.17304       1.37607      0.799352      0.423648      0.222172      0.106039     0.0465171     0.0184299    0.00711396    0.00235588   0.000630321   0.000128188   1.96316e-05       0.00000       0.00000       0.00000       0.00000       0.00000       0.00000       0.00000       0.00000       0.00000       0.00000       0.00000       0.00000       0.00000       0.00000
  11  22 3731.2871    2.1218  4.8688 11.1058 -0.0042      0.663814  0.1148   0.0302   0.1974    0.0763   0.0000      0.139666   432.7526       21.0351       13.5909       22.2281       9.00460      -3.14678       3.71771   -0.00403967      -1.96555       1.24120      -3.62663      0.644971      0.288506      0.407088     -0.173685    -0.0477126     0.0347579   -0.00148804   -0.00377089   0.000700160  -0.000368265   2.02955e-05       0.00000       0.00000       0.00000       0.00000       0.00000       0.00000       0.00000       0.00000       0.00000       0.00000       0.00000       0.00000       0.00000       0.00000       10.6899       13.1034       13.5095       12.7652       11.4299       9.86358       7.62166       5.81070       4.09789       2.65051       1.67159      0.993181      0.521446      0.279152      0.130160     0.0581950     0.0223540    0.00861865    0.00275859   0.000757592   0.000163651   2.54278e-05       0.00000       0.00000       0.00000       0.00000       0.00000       0.00000       0.00000       0.00000       0.00000       0.00000       0.00000       0.00000       0.00000       0.00000
  11  23 3871.3610    1.7702  6.5992 10.8731 -0.0020      0.496569  0.1395   0.0231   0.2575    0.0632   0.0000      0.115636   414.6080       11.1992       27.5514       15.8112      -10.7251      -3.56780      -23.4939      -4.82479       1.90698      -6.45231       2.34765      0.815969     -0.321984     -0.455069     -0.174271     0.0608954     0.0179053   -0.00291282  -0.000554731  -0.000533848  -0.000160999   5.82228e-05       0.00000       0.00000       0.00000       0.00000       0.00000       0.00000       0.00000       0.00000       0.00000       0.00000       0.00000       0.00000       0.00000       0.00000       12.7928       15.7039       16.0771       15.5405       14.0163       11.4746       9.39460       6.99509       4.94903       3.24201       2.00630       1.17419      0.667707      0.346167      0.161600     0.0726500     0.0289059     0.0103367    0.00333074   0.000917098   0.000207909   3.06265e-05       0.00000       0.00000       0.00000       0.00000       0.00000       0.00000       0.00000       0.00000       0.00000       0.00000       0.00000       0.00000       0.00000       0.00000
  11  24 4011.3509    1.4524  9.1747 10.6123 -0.0013      0.148810  0.1836   0.0176   0.3442    0.0534   0.0000     0.0881914   419.9827       27.5140       6.53842      -5.79085       4.06801       29.4336      -7.98023      -10.0271      0.216934      -6.50990       2.51255      -3.23870      -1.33842      -1.38850    -0.0143743     0.0831393   -0.00488693     0.0150961   -0.00447386  -0.000483346  -0.000168511  -1.51816e-05       0.00000       0.00000       0.00000       0.00000       0.00000       0.00000       0.00000       0.00000       0.00000       0.00000       0.00000       0.00000       0.00000       0.00000       16.6840       20.2894       20.9825       20.3401       18.4070       15.1306       12.0918       9.01180       6.47447       4.24401       2.69253       1.59573      0.891669      0.454096      0.224937     0.0934477     0.0387890     0.0137447    0.00444665    0.00119824   0.000269199   3.92251e-05       0.00000       0.00000       0.00000       0.00000       0.00000       0.00000       0.00000       0.00000       0.00000       0.00000       0.00000       0.00000       0.00000       0.00000
  11  25 4151.5814    1.2444 10.9100 10.3874 -0.0078    -0.0118158  0.2231   0.0152   0.4110    0.0513   0.0000     0.0800716   438.6449       41.2705      -10.3054       16.9176       6.08777      -22.4952       20.9043      -8.44122      -14.8864      -10.6177       4.05761       1.63417      0.708185    -0.0637445     -0.724358      0.130250     0.0903647     0.0368200    0.00404511   -0.00265374  -0.000889542  -3.60294e-05       0.00000       0.00000       0.00000       0.00000       0.00000       0.00000       0.00000       0.00000       0.00000       0.00000       0.00000       0.00000       0.00000       0.00000       19.3332       24.2598       25.2726       23.8046       21.3738       17.7952       14.3258       10.4363       7.44839       4.91895       3.15376       1.83604       1.00283      0.519721      0.252695      0.112000     0.0452253     0.0164526    0.00527353    0.00142760   0.000320068   4.60564e-05       0.00000       0.00000       0.00000       0.00000       0.00000       0.00000       0.00000       0.00000       0.00000       0.00000       0.00000       0.00000       0.00000       0.00000
  11  27 4432.3927    0.8507 16.1078 10.2581 -0.0039     -0.141231  0.4227   0.0112   0.6892    0.0407   0.0000     0.0986076   434.1950      -46.8431       113.398       61.8389      -44.5798      -2.07645      -2.45019       6.59869       10.6473      -3.62708      -7.07225      -5.17458       2.10445      -1.28069      0.457967      0.134440    -0.0491209    -0.0284558    0.00321255   -0.00316738  -0.000372385  -0.000107855       0.00000       0.00000       0.00000       0.00000       0.00000       0.00000       0.00000       0.00000       0.00000       0.00000       0.00000       0.00000       0.00000       0.00000       30.7350       38.4058       39.3748       38.7016       34.0911       28.6715       22.7973       17.1843       12.2671       8.23212       5.20272       3.14140       1.74439      0.931989      0.432920      0.199250     0.0770335     0.0285646    0.00885380    0.00237913   0.000509382   7.66067e-05       0.00000       0.00000       0.00000       0.00000       0.00000       0.00000       0.00000       0.00000       0.00000       0.00000       0.00000       0.00000       0.00000       0.00000
  12   8 1805.8365    0.3968  0.2826  9.8912 -0.0142       8.99972  0.0338   0.0209   0.0422    0.0640   0.0000       3.19864   438.3575      -2.28849       14.0526      -1.97228      -1.30321      -2.45112      0.241011     -0.299701       1.15775     -0.103103      0.489108      0.274627    -0.0584810     -0.166477    -0.0220199   -0.00203912    -0.0173222   -0.00468612   0.000455121  -0.000418094   0.000177969  -1.24971e-05  -3.81637e-06   9.96075e-07       0.00000       0.00000       0.00000       0.00000       0.00000       0.00000       0.00000       0.00000       0.00000       0.00000       0.00000       0.00000       4.46415       4.25696       4.47047       4.64199       4.35729       4.26411       3.09979       1.98968       1.32009       1.17410      0.912667      0.628398      0.329038      0.153185     0.0764571     0.0399508     0.0150435    0.00687512    0.00269206   0.000946223   0.000248225   6.40794e-05   1.00924e-05   1.88640e-06       0.00000       0.00000       0.00000       0.00000       0.00000       0.00000       0.00000       0.00000       0.00000       0.00000       0.00000       0.00000
  12  10 2093.7335    0.7352  0.5412  9.8696 -0.0055       9.28902  0.0298   0.0289   0.0588    0.1066   0.0000       1.39895   436.2181      0.357620       12.3015       5.17842       2.42454       1.85903       5.79526      0.260308      -1.90681      0.349760    -0.0825626     -0.280992     0.0211659    -0.0907994     0.0910206     0.0296050     0.0106940    0.00319014    0.00256299  -0.000776630   0.000318714   9.47058e-05  -9.77776e-06  -1.41549e-06       0.00000       0.00000       0.00000       0.00000       0.00000       0.00000       0.00000       0.00000       0.00000       0.00000       0.00000       0.00000       3.17151       3.87279       3.75511       4.01107       3.50070       2.98335       2.39901       1.98527       1.49132       1.00113      0.566832      0.386648      0.214652      0.135920     0.0710305     0.0335675     0.0144113    0.00569325    0.00217363   0.000815701   0.000210741   6.69378e-05   1.26618e-05   2.08129e-06       0.00000       0.00000       0.00000       0.00000       0.00000       0.00000       0.00000       0.00000       0.00000       0.00000       0.00000       0.00000
  12  11 2235.9929    0.9335  0.7319 10.4998  0.0039       6.10022  0.0542   0.0296   0.0649    0.1150   0.0000       1.37262   432.9937      -12.6016       20.9741       9.63987       1.15536      -4.16329      -1.79805      -2.82899       4.05395     -0.663298      0.376499     -0.156442      0.266891     0.0525402    0.00784257     0.0379626     0.0190922    0.00976882    0.00105977   2.07660e-05  -3.29515e-06   1.03511e-05   9.23116e-06   4.59979e-06       0.00000       0.00000       0.00000       0.00000       0.00000       0.00000       0.00000       0.00000       0.00000       0.00000       0.00000       0.00000       4.07729       6.71977       5.67031       6.70237       5.58119       4.40212       4.42551       2.44756       2.62951       1.22312       1.14398      0.495712      0.387181      0.221984     0.0972786     0.0608784     0.0184035     0.0120431    0.00355934    0.00137281   0.000481830   7.27862e-05   3.14796e-05   4.42842e-06       0.00000       0.00000       0.00000       0.00000       0.00000       0.00000       0.00000       0.00000       0.00000       0.00000       0.00000       0.00000
  12  12 2376.4945    1.2982  0.7515 10.8600  0.0011       5.37356  0.0429   0.0403   0.0633    0.1541   0.0000       1.17082   441.2444       1.25779       11.4637      0.992335      -10.1920      -2.43960      -1.76777       1.62850      0.144425      0.142425      0.392189      0.281450      0.129901     -0.149341     0.0657575     0.0160843   -0.00790792    0.00111642    0.00301537   -0.00139830  -2.51105e-05   4.58684e-05  -1.43203e-05  -4.96723e-07       0.00000       0.00000       0.00000       0.00000       0.00000       0.00000       0.00000       0.00000       0.00000       0.00000       0.00000       0.00000       4.09900       4.73522       5.59894       4.75221       4.33207       4.36196       3.05498       2.41741       1.92248       1.20710      0.797030      0.550764      0.293141      0.158115     0.0869690     0.0417558     0.0184436    0.00704308    0.00318663    0.00124541   0.000360653   8.52707e-05   1.55372e-05   2.18087e-06       0.00000       0.00000       0.00000       0.00000       0.00000       0.00000       0.00000       0.00000       0.00000       0.00000       0.00000       0.00000
  12  14 2654.6834    2.3516  0.8470 11.8263 -0.0130       1.42213  0.0480   0.0741   0.0710    0.2071   0.0000      0.988661   433.8708      -6.67022       4.40596       7.60137      -6.51388       1.00104      0.472516      -5.82189      -2.05924      0.467072     -0.646274      0.247318      0.112078   -0.00989060     0.0356673    -0.0255207    -0.0134999    0.00174126   -0.00115091  -0.000408533   0.000107226  -0.000146258  -1.56569e-05  -5.31371e-06       0.00000       0.00000       0.00000       0.00000       0.00000       0.00000       0.00000       0.00000       0.00000       0.00000       0.00000       0.00000       4.64251       6.08626       6.40478       5.99625       5.35514       4.50640       3.35894       2.80516       1.95421       1.20906      0.912441      0.494900      0.287495      0.181736     0.0883513     0.0380072     0.0223392    0.00810818    0.00288754    0.00113065   0.000390673   9.11905e-05   1.86751e-05   2.89189e-06       0.00000       0.00000       0.00000       0.00000       0.00000       0.00000       0.00000       0.00000       0.00000       0.00000       0.00000       0.00000
  12  15 2794.6341    2.8471  0.9033 12.2802 -0.0067       3.02013  0.0550   0.1014   0.0842    0.1850   0.0000      0.878980   436.5535     0.0498421       14.8620       4.39707       8.91686      -2.42913     -0.911029       1.59328      -1.32966     0.0548238      0.281628     -0.627982     0.0301114      0.220191    0.00698443    -0.0261354    -0.0252836  -0.000594291    0.00308307   0.000503205  -0.000251331  -8.30778e-05  -8.84674e-06  -4.73390e-06       0.00000       0.00000       0.00000       0.00000       0.00000       0.00000       0.00000       0.00000       0.00000       0.00000       0.00000       0.00000       5.04175       6.61655       7.62758       4.95732       6.45376       4.53415       4.18019       3.76658       2.05038       1.77780      0.985548      0.524574      0.426629      0.162141     0.0984581     0.0585991     0.0164972     0.0107735    0.00424255   0.000930541   0.000439612   0.000149131   2.47242e-05   2.59093e-06       0.00000       0.00000       0.00000       0.00000       0.00000       0.00000       0.00000       0.00000       0.00000       0.00000       0.00000       0.00000
  12  16 2934.4614    3.4033  0.8493 12.6610 -0.0074       2.56578  0.0377   0.1016   0.0680    0.1626   0.0000      0.938858   440.6127       5.82804       9.93662       3.42353      -4.92020      -4.20270    -0.0936453      -2.29302       1.72176      -1.90955     -0.426066     -0.731560     0.0728882    -0.0874467    -0.0746566    -0.0568118     0.0185595   -0.00319752   -0.00507062   0.000308175  -0.000218153  -2.08188e-05   1.18827e-05  -1.80305e-06       0.00000       0.00000       0.00000       0.00000       0.00000       0.00000       0.00000       0.00000       0.00000       0.00000       0.00000       0.00000       3.74489       4.74194       4.69989       4.77559       3.94131       3.77501       2.84431       2.22475       1.61739       1.12588      0.718887      0.478262      0.266501      0.135647     0.0743824     0.0382156     0.0157238    0.00676303    0.00273179   0.000946242   0.000278241   6.99181e-05   1.39499e-05   2.52564e-06       0.00000       0.00000       0.00000       0.00000       0.00000       0.00000       0.00000       0.00000       0.00000       0.00000       0.00000       0.00000
  12  17 3073.8920    3.8562  0.8465 13.0313 -0.0058      0.674309  0.0362   0.1136   0.0731    0.1492   0.0000       1.08213   428.5597       13.5189       25.3514       3.74603      -5.05460      -8.04128     -0.348356      -1.76562      0.744638      -1.03594     -0.167859     -0.170424     -0.257520      0.143853      0.176768     0.0352115    0.00554150    0.00597650   -0.00283937  -3.19894e-06  -0.000695494  -4.17896e-05  -1.86864e-05  -9.78802e-07       0.00000       0.00000       0.00000       0.00000       0.00000       0.00000       0.00000       0.00000       0.00000       0.00000       0.00000       0.00000       3.57413       4.38857       4.42371       4.33598       3.88708       3.48793       2.77506       2.00959       1.67355       1.05055      0.703066      0.423289      0.260055      0.142755     0.0740682     0.0363283     0.0145816    0.00652699    0.00250255   0.000904632   0.000281549   6.00590e-05   1.47703e-05   2.16121e-06       0.00000       0.00000       0.00000       0.00000       0.00000       0.00000       0.00000       0.00000       0.00000       0.00000       0.00000       0.00000
  12  18 3213.3182    3.9959  1.0257 13.4241 -0.0049      0.104562  0.0481   0.1128   0.0833    0.1447   0.0000       1.00419   436.5481       17.1043       15.5834      -1.55264      -2.68609      -13.1117      -6.58965      0.306059      0.116039      -2.21715      0.136304     0.0928673     -0.145983     -0.300088    0.00576883     0.0624155     0.0110630   -0.00820086   -0.00352134   0.000272185  -0.000200762  -0.000124967   1.21634e-05  -1.36221e-06       0.00000       0.00000       0.00000       0.00000       0.00000       0.00000       0.00000       0.00000       0.00000       0.00000       0.00000       0.00000       4.86530       5.66446       5.09459       5.02732       5.01714       4.35326       3.72301       2.84013       2.15279       1.45518      0.957420      0.577357      0.332234      0.186830     0.0892108     0.0443148     0.0178236    0.00784328    0.00266197   0.000981539   0.000299822   7.70303e-05   1.75361e-05   2.48308e-06       0.00000       0.00000       0.00000       0.00000       0.00000       0.00000       0.00000       0.00000       0.00000       0.00000       0.00000       0.00000
  12  19 3352.8656    3.2314  1.6479 12.8053 -0.0102      0.880394  0.0613   0.0724   0.1054    0.1212   0.0000      0.507407   430.1891       10.1363       10.6414       4.02523      -4.68549      -4.61624     -0.591714       1.87452     -0.876753      -1.84616     -0.342948     -0.252287     -0.310214    -0.0265536    -0.0111186      0.166463   -0.00134348   -0.00680127    0.00518786  -0.000580723   0.000110938   0.000138318  -6.95721e-06  -1.89736e-06       0.00000       0.00000       0.00000       0.00000       0.00000       0.00000       0.00000       0.00000       0.00000       0.00000       0.00000       0.00000       5.66191       7.07363       7.19497       7.11966       6.30219       5.35543       4.34185       3.38488       2.44962       1.71278       1.05356      0.689429      0.391640      0.222695      0.111633     0.0604632     0.0235042     0.0108853    0.00385940    0.00140636   0.000391036   0.000108838   2.24900e-05   3.45011e-06       0.00000       0.00000       0.00000       0.00000       0.00000       0.00000       0.00000       0.00000       0.00000       0.00000       0.00000       0.00000
  12  20 3492.6225    2.8786  2.4504 11.8813  0.0003      0.806398  0.0712   0.0513   0.1257    0.1049   0.0000      0.317875   428.4300       14.4019       16.3440      -19.0984      -1.85446      -13.7932      -12.7782      -1.87721     -0.163273     -0.142844      0.389445      -1.01885       1.02352    -0.0679646    -0.0745361    -0.0104348   -0.00301377    0.00155658    0.00742277   0.000736755  -0.000645651  -0.000154641  -2.93441e-07   3.10603e-06       0.00000       0.00000       0.00000       0.00000       0.00000       0.00000       0.00000       0.00000       0.00000       0.00000       0.00000       0.00000       6.26336       7.61708       8.22245       7.71779       6.98616       6.11169       4.90860       3.68756       2.75418       1.92171       1.21118      0.768729      0.458247      0.249208      0.129643     0.0641738     0.0271564     0.0120777    0.00470582    0.00165296   0.000491256   0.000127779   2.59074e-05   3.69876e-06       0.00000       0.00000       0.00000       0.00000       0.00000       0.00000       0.00000       0.00000       0.00000       0.00000       0.00000       0.00000
  12  21 3632.7941    2.3407  3.6996 11.3627 -0.0030      0.475767  0.0899   0.0353   0.1615    0.0846   0.0000      0.176937   436.7564       23.5633      -4.71415      -7.01482      -2.34484      -5.61031      -6.97322      -13.3328       2.21350      -3.83389      -4.05556      -2.12273      0.122104      0.644142      0.186375     0.0119908    -0.0357655    0.00798405   -0.00576203   0.000307143   4.29667e-05   1.72089e-05   1.82752e-05  -2.14781e-06       0.00000       0.00000       0.00000       0.00000       0.00000       0.00000       0.00000       0.00000       0.00000       0.00000       0.00000       0.00000       8.14398       10.2348       10.4576       10.2446       8.88373       8.10555       6.23343       5.09148       3.63534       2.46998       1.62167       1.00331      0.567901      0.328111      0.165996     0.0811255     0.0369528     0.0154154    0.00567474    0.00210052   0.000636358   0.000162609   3.21899e-05   5.32865e-06       0.00000       0.00000       0.00000       0.00000       0.00000       0.00000       0.00000       0.00000       0.00000       0.00000       0.00000       0.00000
  12  22 3772.9348    1.9729  5.4572 11.0012  0.0006      0.572474  0.1188   0.0249   0.2047    0.0669   0.0000      0.120871   421.8040       3.27070       10.3185      -11.5202       15.5123      0.419006      -5.81500       2.43855     -0.857513       1.31065      -2.44700      -2.60515      0.141802      0.640492    -0.0593444    0.00828429    -0.0113775    0.00831496    0.00801197   -0.00199351  -0.000375852   0.000286868   4.62828e-05   1.09169e-05       0.00000       0.00000       0.00000       0.00000       0.00000       0.00000       0.00000       0.00000       0.00000       0.00000       0.00000       0.00000       10.1194       12.8381       12.8330       12.9837       11.5330       9.97358       8.13831       6.28208       4.64208       3.18169       2.05123       1.31247      0.755906      0.420110      0.217802      0.111093     0.0467230     0.0204517    0.00760701    0.00270641   0.000799198   0.000210928   4.56656e-05   6.95651e-06       0.00000       0.00000       0.00000       0.00000       0.00000       0.00000       0.00000       0.00000       0.00000       0.00000       0.00000       0.00000
  12  23 3913.3719    1.6385  7.2576 10.8111 -0.0015      0.370993  0.1492   0.0198   0.2625    0.0563   0.0000     0.0993978   437.7912       17.8206      -29.9985      -4.41656       5.77188       16.3854      -9.29790      -9.94000       8.44917       2.12502       1.69174      -1.18769      0.714878     0.0376899     0.0496778    -0.0134265    -0.0103251     0.0151477   -0.00209164    0.00324488   0.000304877  -0.000110822   4.90320e-07  -3.26326e-06       0.00000       0.00000       0.00000       0.00000       0.00000       0.00000       0.00000       0.00000       0.00000       0.00000       0.00000       0.00000       12.3673       15.6406       16.0895       15.3409       14.5089       12.1886       9.89316       8.02485       5.55929       4.02220       2.59018       1.60915      0.966670      0.520656      0.273938      0.138314     0.0590607     0.0259117    0.00971955    0.00327215    0.00103548   0.000284738   5.65520e-05   8.14038e-06       0.00000       0.00000       0.00000       0.00000       0.00000       0.00000       0.00000       0.00000       0.00000       0.00000       0.00000       0.00000
  12  24 4054.1048    1.3850  9.4734 10.5551 -0.0013      0.328365  0.1872   0.0164   0.3359    0.0526   0.0000     0.0854672   442.5584       48.0511       12.9108      -21.7954       23.7742      -28.1282      -12.8068      -7.22638       1.61119      -1.95742      -2.19854      -1.03342       1.20804      0.677093     -0.166969    0.00790934     0.0832252   -0.00564275   -0.00168912   -0.00381111   -0.00192872  -0.000544013   9.05315e-07   3.72214e-06       0.00000       0.00000       0.00000       0.00000       0.00000       0.00000       0.00000       0.00000       0.00000       0.00000       0.00000       0.00000       14.8658       19.3990       19.5485       19.2981       17.5920       14.8942       12.5756       9.37183       7.07882       4.76164       3.18820       1.98997       1.16235      0.630171      0.338974      0.161989     0.0757430     0.0304951     0.0120841    0.00416048    0.00128007   0.000329451   7.51755e-05   1.06055e-05       0.00000       0.00000       0.00000       0.00000       0.00000       0.00000       0.00000       0.00000       0.00000       0.00000       0.00000       0.00000
  12  25 4194.6236    1.1946 11.5777 10.4110 -0.0017     0.0550040  0.2317   0.0142   0.4162    0.0473   0.0000     0.0821768   447.1522      -5.41816      -16.9662       8.31595      -24.9955       3.57989       6.59197      -24.1287      -14.2443       12.7061       1.38306      -4.42684       2.74497      0.473777     -0.547459     -0.107859     0.0708053    0.00794004     0.0136367   -0.00477216    0.00108268   0.000574955  -4.38002e-06   1.52107e-05       0.00000       0.00000       0.00000       0.00000       0.00000       0.00000       0.00000       0.00000       0.00000       0.00000       0.00000       0.00000       17.8864       22.9408       23.5685       22.5147       20.8905       18.0565       14.6278       11.6411       8.52713       5.88505       3.85042       2.37117       1.41505      0.792400      0.408711      0.202886     0.0895456     0.0384682     0.0145258    0.00512644    0.00158992   0.000416033   8.53064e-05   1.21442e-05       0.00000       0.00000       0.00000       0.00000       0.00000       0.00000       0.00000       0.00000       0.00000       0.00000       0.00000       0.00000
  12  26 4334.7146    0.9834 13.9300 10.3602 -0.0035     -0.138197  0.3066   0.0123   0.5506    0.0415   0.0000     0.0857026   435.0089       24.1823       62.2420      -11.9755      -4.05279       10.3536       7.69700       3.43655       1.85417      -4.17337      -4.84944     -0.850949      0.748679     -0.307329     -0.648339      0.101080     -0.106146     0.0705436    0.00330803    -0.0164800    0.00127587   0.000711016   3.56949e-05   1.61927e-06       0.00000       0.00000       0.00000       0.00000       0.00000       0.00000       0.00000       0.00000       0.00000       0.00000       0.00000       0.00000       22.1912       27.7035       29.4333       28.3092       25.8411       22.0928       17.8981       14.0833       10.4220       7.06577       4.69856       2.97805       1.74051      0.977632      0.526511      0.254500      0.118723     0.0476439     0.0184824    0.00645216    0.00195855   0.000497910   0.000102112   1.42805e-05       0.00000       0.00000       0.00000       0.00000       0.00000       0.00000       0.00000       0.00000       0.00000       0.00000       0.00000       0.00000
  12  27 4476.7961    0.8265 16.9680 10.2580 -0.0041      0.124853  0.4396   0.0103   0.6930    0.0387   0.0000      0.100540   412.4332       33.1300       25.0277      -39.7229       25.3170       9.49097      -42.5942       21.6015       3.60597      -3.70528      -4.04422      -5.68752      -1.49291     -0.380317      -1.17226     -0.126289      0.133604   -0.00770269    -0.0620500     0.0132845    0.00113090   0.000470376  -0.000223432  -1.81138e-05       0.00000       0.00000       0.00000       0.00000       0.00000       0.00000       0.00000       0.00000       0.00000       0.00000       0.00000       0.00000       28.3465       37.0493       38.4526       37.5027       34.2867       29.3248       24.3061       18.4069       13.6032       9.63375       6.44662       4.01864       2.44477       1.32757      0.701057      0.355262      0.154023     0.0682595     0.0260070    0.00883727    0.00271436   0.000696065   0.000145512   2.03666e-05       0.00000       0.00000       0.00000       0.00000       0.00000       0.00000       0.00000       0.00000       0.00000       0.00000       0.00000       0.00000
  13   8 1838.7228    0.4190  0.2580  9.9558 -0.0255       10.4522  0.0240   0.0313   0.0414    0.0687   0.0000       2.99926   439.0879       1.97622       15.1986       2.35128      -5.98283      -3.71950      -2.46712      -2.33903      0.893401     -0.523018      0.356986     0.0988938     0.0917466      0.153444    -0.0552159     0.0148464    0.00598316    -0.0238599    0.00113707  -0.000172331  -0.000911596  -4.66833e-05  -8.83704e-05   2.62471e-05  -5.55870e-06  -2.54177e-07       0.00000       0.00000       0.00000       0.00000       0.00000       0.00000       0.00000       0.00000       0.00000       0.00000       2.91236       3.28364       3.14817       3.83771       3.60814       2.74878       1.87196       1.89458       1.43941      0.950124      0.567789      0.385670      0.243747      0.167066     0.0930180     0.0524297     0.0253247     0.0124238    0.00435959    0.00148593   0.000513990   0.000204876   4.76560e-05   1.51722e-05   2.86655e-06   4.57397e-07       0.00000       0.00000       0.00000       0.00000       0.00000       0.00000       0.00000       0.00000       0.00000       0.00000
  13  10 2128.5731    0.8189  0.5451  9.9853  0.0003       8.59282  0.0257   0.0280   0.0520    0.1090   0.0000       1.30169   439.5052      -1.08520       17.4064       2.57486      0.595300      -2.00411      -4.74855      -2.23353     -0.781920      0.496060     0.0911884      0.179052    0.00710734    -0.0421202    -0.0927512     0.0302139     0.0124303   -0.00701425    0.00155611    0.00129425   0.000196139  -0.000198638  -6.41865e-05  -4.53826e-06   3.77655e-06  -3.74163e-07       0.00000       0.00000       0.00000       0.00000       0.00000       0.00000       0.00000       0.00000       0.00000       0.00000       2.63335       3.04757       3.28583       3.30715       3.06758       2.63515       2.07582       1.63283       1.33561      0.910623      0.604796      0.377484      0.249282      0.149418     0.0837628     0.0455346     0.0211197    0.00954636    0.00388115    0.00158899   0.000573896   0.000196204   5.65927e-05   1.28443e-05   2.71472e-06   3.64921e-07       0.00000       0.00000       0.00000       0.00000       0.00000       0.00000       0.00000       0.00000       0.00000       0.00000
  13  11 2271.2047    1.0879  0.7101 10.4631 -0.0029       3.37635  0.0341   0.0334   0.0595    0.1390   0.0000      0.992247   433.9275      -2.21006       5.08358       1.26947      -9.21423       3.98866      0.586750     -0.439454       3.38986      -2.23261     -0.691553      0.531473     -0.645546     0.0739048     -0.193591    -0.0359278     0.0273917    -0.0301102     0.0118678   -0.00103553   0.000365770  -0.000316721   0.000202284   6.23930e-06  -4.89330e-07   5.61528e-08       0.00000       0.00000       0.00000       0.00000       0.00000       0.00000       0.00000       0.00000       0.00000       0.00000       3.31283       3.91010       4.48416       4.43534       3.84319       3.27296       2.71971       2.06819       1.60936       1.10402      0.711246      0.515377      0.317335      0.169039     0.0941674     0.0552895     0.0280268     0.0129540    0.00519561    0.00217389   0.000799570   0.000257057   7.05145e-05   1.70647e-05   3.39786e-06   4.61808e-07       0.00000       0.00000       0.00000       0.00000       0.00000       0.00000       0.00000       0.00000       0.00000       0.00000
  13  12 2412.0965    1.3992  0.8409 11.0390 -0.0059       6.73937  0.0390   0.0406   0.0698    0.1274   0.0000       1.13315   435.8896       5.88263       8.77266      -5.89387      -4.45065      -4.95063      -5.48896       2.63823    -0.0378995     0.0195628     0.0650893      0.184348     -0.265985     -0.166936      0.211343    -0.0244038    -0.0130665    0.00847901   -0.00391515   -0.00308300  -9.92158e-05  -2.23268e-05   0.000130679  -2.41821e-05  -2.58698e-07   1.54151e-06       0.00000       0.00000       0.00000       0.00000       0.00000       0.00000       0.00000       0.00000       0.00000       0.00000       3.41110       4.55278       4.58051       4.53238       4.22683       3.49059       2.91693       2.21485       1.60345       1.14556      0.804186      0.520418      0.324820      0.181778      0.107540     0.0520278     0.0261841     0.0125332    0.00520458    0.00203146   0.000772521   0.000243603   7.67926e-05   1.93153e-05   4.07417e-06   5.67558e-07       0.00000       0.00000       0.00000       0.00000       0.00000       0.00000       0.00000       0.00000       0.00000       0.00000
  13  13 2551.8428    1.9006  1.0327 11.0502 -0.0042       2.69633  0.0413   0.0508   0.0830    0.2635   0.0000      0.813052   434.8653      0.829513       11.2661      -4.11163      -2.91537      -9.48069       4.65522       3.69135      -2.76102      -1.55198       1.24665     -0.177340     -0.567082      0.233042      0.112397     0.0479797    -0.0408666   0.000344126     0.0115412   -0.00129201   -0.00119088  -0.000375055   9.77834e-05  -8.77570e-06   2.02040e-06  -3.86269e-07       0.00000       0.00000       0.00000       0.00000       0.00000       0.00000       0.00000       0.00000       0.00000       0.00000       3.72541       4.39931       4.51911       4.74853       4.14820       3.63213       3.07706       2.44736       1.83592       1.38457      0.891465      0.531004      0.356576      0.206663      0.120203     0.0617497     0.0296849     0.0134545    0.00586262    0.00238480   0.000869105   0.000253364   7.78795e-05   1.87569e-05   3.77506e-06   5.70956e-07       0.00000       0.00000       0.00000       0.00000       0.00000       0.00000       0.00000       0.00000       0.00000       0.00000
  13  14 2691.9079    2.3688  0.9313 12.1432 -0.0098       4.81828  0.0431   0.0668   0.0711    0.1698   0.0000       1.02948   438.9659       5.98769       20.8050      -1.93837      -2.34420      -7.04785      0.317480      -4.54962       1.18076      -1.11252     -0.656367      0.422654      0.118031      0.237406    -0.0237659    -0.0320450    0.00438795     0.0149886   -0.00362398  -0.000400798  -0.000242722  -3.31011e-05  -6.72743e-05  -2.13157e-06   2.77650e-06  -6.62908e-07       0.00000       0.00000       0.00000       0.00000       0.00000       0.00000       0.00000       0.00000       0.00000       0.00000       3.76845       4.41804       4.97974       4.61820       4.56266       3.68029       3.23333       2.45075       1.87870       1.43064      0.883590      0.612936      0.378457      0.226585      0.123227     0.0668739     0.0341319     0.0138228    0.00660368    0.00255986   0.000971521   0.000310437   8.38790e-05   2.34697e-05   4.58758e-06   5.33653e-07       0.00000       0.00000       0.00000       0.00000       0.00000       0.00000       0.00000       0.00000       0.00000       0.00000
  13  15 2832.2135    3.0650  0.8062 12.3749 -0.0058      0.104511  0.0344   0.0898   0.0654    0.2000   0.0000      0.850144   436.6924       14.0058       16.1204      -6.46091       4.07318       4.49647       1.85593      -2.99812     -0.803754      -1.31875      0.936641     -0.242036      0.352694    -0.0606925     0.0790695     0.0192119     0.0142512    0.00362647    0.00410764   -0.00577243   -0.00100203   0.000814338   3.66623e-05  -1.33720e-05   9.21325e-07  -7.76557e-07       0.00000       0.00000       0.00000       0.00000       0.00000       0.00000       0.00000       0.00000       0.00000       0.00000       3.29671       4.07201       4.56930       4.11659       4.01341       3.49323       2.62488       2.23568       1.52653       1.09448      0.815981      0.505135      0.320190      0.187999     0.0988083     0.0531133     0.0268226     0.0115402    0.00551746    0.00211969   0.000738122   0.000263052   8.27519e-05   1.96962e-05   3.49032e-06   4.73809e-07       0.00000       0.00000       0.00000       0.00000       0.00000       0.00000       0.00000       0.00000       0.00000       0.00000
  13  16 2972.7834    3.6459  0.8242 12.9728 -0.0050       2.46666  0.0361   0.1116   0.0686    0.1734   0.0000      0.784052   438.9185       7.74384       17.1799       3.70698      -1.22944      -2.20542     -0.434006      -4.29254     -0.643972      -2.89051     -0.871630    -0.0735332      0.236888     0.0908469      0.163915    -0.0528855     0.0417547     0.0199760   -0.00247813   0.000653853  -0.000403670  -7.31265e-05   4.20138e-05   3.99267e-05   9.25455e-07   1.00452e-07       0.00000       0.00000       0.00000       0.00000       0.00000       0.00000       0.00000       0.00000       0.00000       0.00000       3.42335       3.96066       4.21792       4.41087       3.93936       3.31542       2.78606       2.28146       1.73706       1.14953      0.799907      0.562348      0.325912      0.188476      0.106454     0.0571325     0.0300387     0.0138549    0.00559584    0.00208681   0.000771918   0.000261382   7.17694e-05   1.76189e-05   3.62901e-06   5.14397e-07       0.00000       0.00000       0.00000       0.00000       0.00000       0.00000       0.00000       0.00000       0.00000       0.00000
  13  17 3112.6074    4.0616  0.7846 13.4807 -0.0124       1.29630  0.0575   0.1255   0.0628    0.1305   0.0000      0.935262   436.6500       8.55617       10.8984       7.45474     -0.256025      -10.5463      -1.31156      -7.36980      0.393465      -2.14711       1.73658     -0.236724     -0.529999     -0.102637     0.0492041     0.0571876    -0.0620637     0.0286841    0.00484975    0.00299521   -0.00116757   0.000246412   3.08357e-05   1.89526e-05  -4.76503e-06  -7.18290e-07       0.00000       0.00000       0.00000       0.00000       0.00000       0.00000       0.00000       0.00000       0.00000       0.00000       5.57274       5.16618       4.79711       6.13229       5.87198       4.13069       3.59339       3.28974       2.10190       1.35512       1.14584      0.843499      0.492466      0.231814      0.129192     0.0830198     0.0488091     0.0218187    0.00827666    0.00272152   0.000869372   0.000239170   6.92440e-05   1.67494e-05   3.31284e-06   5.19715e-07       0.00000       0.00000       0.00000       0.00000       0.00000       0.00000       0.00000       0.00000       0.00000       0.00000
  13  18 3252.4575    3.5642  1.1708 13.3748 -0.0097     -0.323460  0.0517   0.0921   0.0924    0.1418   0.0000      0.641572   439.4408      -4.26695       18.6353       1.92817      -4.08862      -8.45990       2.02801      -3.78466      -1.44878      -1.21203      -1.45528      -1.07466      0.253980      0.216228      0.109984     0.0233741    -0.0136904     0.0204661  -0.000224038    0.00111091   -0.00126087   0.000256049   1.35321e-05   8.05846e-06  -1.20991e-07  -8.18667e-07       0.00000       0.00000       0.00000       0.00000       0.00000       0.00000       0.00000       0.00000       0.00000       0.00000       4.09984       5.08753       5.52913       5.54916       4.75365       4.42767       3.42223       2.75316       2.14061       1.51258      0.961376      0.662199      0.410669      0.233530      0.136221     0.0731346     0.0360257     0.0171824    0.00678209    0.00288212    0.00110062   0.000354712   9.98856e-05   2.42109e-05   4.74548e-06   7.29517e-07       0.00000       0.00000       0.00000       0.00000       0.00000       0.00000       0.00000       0.00000       0.00000       0.00000
  13  19 3392.6126    3.1269  1.9101 12.6164 -0.0076       1.03022  0.0651   0.0630   0.1076    0.0983   0.0000      0.367507   446.1687       8.54572       13.5069      -2.77877      -11.5697      -4.74563       6.99648      -2.95835       1.86783     -0.796813       1.69540     0.0828693     -0.835145     -0.172289     0.0847577     0.0195826   -0.00892041    0.00931249    0.00350874    0.00240998   -0.00144476  -1.40475e-05   0.000353588   1.74067e-05   1.54760e-06   1.52970e-06       0.00000       0.00000       0.00000       0.00000       0.00000       0.00000       0.00000       0.00000       0.00000       0.00000       5.35245       6.44246       6.84326       6.67848       5.98083       5.31066       4.66779       3.44454       2.77586       1.97762       1.32017      0.819728      0.528704      0.310809      0.171698     0.0907617     0.0429084     0.0200038    0.00864497    0.00371164    0.00131012   0.000424255   0.000118148   2.76359e-05   6.09749e-06   8.16707e-07       0.00000       0.00000       0.00000       0.00000       0.00000       0.00000       0.00000       0.00000       0.00000       0.00000
  13  20 3532.7415    2.7197  2.7367 11.9646 -0.0039      0.809132  0.0783   0.0450   0.1305    0.0861   0.0000      0.280995   429.8189       9.79853     -0.733885       4.66316      -14.9668      -5.08677      -6.72762      -5.68447      -5.26509      -4.78777      0.837288      -1.54129      0.992966     -0.218330    -0.0885826     0.0546040    -0.0657565     0.0100427    -0.0108602    0.00215091   0.000470119   0.000309148   5.07879e-05  -1.68547e-05   4.39556e-06   4.88381e-07       0.00000       0.00000       0.00000       0.00000       0.00000       0.00000       0.00000       0.00000       0.00000       0.00000       6.47290       8.48439       8.86779       8.69959       7.81232       6.91531       5.29193       4.31552       3.06437       2.24106       1.49840      0.988951      0.614864      0.352386      0.195454      0.102005     0.0516672     0.0225783     0.0102330    0.00393414    0.00149161   0.000493510   0.000148512   3.76282e-05   6.91562e-06   1.06987e-06       0.00000       0.00000       0.00000       0.00000       0.00000       0.00000       0.00000       0.00000       0.00000       0.00000
  13  21 3673.4527    2.2461  3.7109 11.6263 -0.0018      0.703105  0.0889   0.0331   0.1621    0.0697   0.0000      0.182132   455.4752       7.36931       9.52112       5.57833      -3.82449       3.84144       7.65386      -4.51977      -1.88620      -5.36574     -0.389018      -1.22032      0.233782     -0.454344    -0.0898181     -0.257466     0.0221354     0.0266456   -0.00138807   -0.00531841   0.000307851   0.000344034   2.63861e-05  -4.26499e-05   7.92622e-06   1.21724e-07       0.00000       0.00000       0.00000       0.00000       0.00000       0.00000       0.00000       0.00000       0.00000       0.00000       7.48371       9.15659       9.41081       9.64394       8.76976       7.69539       6.36027       4.87520       3.55542       2.59464       1.85559       1.22341      0.768621      0.434062      0.236014      0.126256     0.0619429     0.0289004     0.0122890    0.00497409    0.00176816   0.000566368   0.000166998   4.10328e-05   8.44026e-06   1.21781e-06       0.00000       0.00000       0.00000       0.00000       0.00000       0.00000       0.00000       0.00000       0.00000       0.00000
  13  22 3814.4110    1.8723  5.6849 11.0961 -0.0017      0.819813  0.1201   0.0232   0.2108    0.0556   0.0000      0.130915   449.8242       22.0012       16.8821      -1.49107      -1.13686      -5.14109       4.28792      -13.0359     -0.796571      -1.96565       4.37741      0.906375      0.424864      0.396111      0.392545     0.0424881     0.0503915     0.0477540    0.00549455   0.000134796   -0.00327800  -0.000323223  -0.000251519  -8.06209e-05  -8.65744e-06   5.86057e-07       0.00000       0.00000       0.00000       0.00000       0.00000       0.00000       0.00000       0.00000       0.00000       0.00000       8.98115       11.5629       11.8068       11.6924       10.7119       9.37702       8.14055       6.33153       4.79816       3.44206       2.33426       1.56730      0.929807      0.558256      0.297514      0.161010     0.0800769     0.0368979     0.0162628    0.00649022    0.00233159   0.000795967   0.000220765   5.75657e-05   1.18443e-05   1.63862e-06       0.00000       0.00000       0.00000       0.00000       0.00000       0.00000       0.00000       0.00000       0.00000       0.00000
  13  23 3954.7197    1.5723  7.3391 10.8067 -0.0018      0.231828  0.1458   0.0185   0.2590    0.0537   0.0000      0.100404   411.0716       44.6666       10.5179      -31.5383      -5.77213       10.8174      -5.19118       11.7911       2.18984      -4.86075      -2.23938       3.73277      0.145665      -1.18955      0.318759   -0.00602509     -0.144014     0.0361137     0.0186733     0.0148134   -0.00624407   0.000155542  -0.000242155   0.000101420  -1.52623e-05  -3.49330e-06       0.00000       0.00000       0.00000       0.00000       0.00000       0.00000       0.00000       0.00000       0.00000       0.00000       11.6071       14.2399       15.0130       15.0196       13.8825       11.9829       9.54493       7.73755       5.71195       4.14209       2.80690       1.83858       1.15324      0.677140      0.380012      0.201245     0.0985254     0.0456706     0.0191868    0.00770979    0.00278223   0.000908199   0.000267899   6.75576e-05   1.30265e-05   1.83978e-06       0.00000       0.00000       0.00000       0.00000       0.00000       0.00000       0.00000       0.00000       0.00000       0.00000
  13  24 4096.1272    1.3496  9.8125 10.5503 -0.0005      0.368061  0.1832   0.0153   0.3414    0.0486   0.0000     0.0794413   423.2257       19.4160       25.5672      -11.0479      -9.22059      -1.97418      -15.5758      -5.33316       11.7914       1.53033     -0.913129      0.642309       2.06260     -0.933786     -0.862405    0.00535522      0.154822  -0.000865824    -0.0305410   -0.00905362    0.00455317  -0.000616936   0.000115483   2.07340e-05  -1.92339e-05   1.93129e-06       0.00000       0.00000       0.00000       0.00000       0.00000       0.00000       0.00000       0.00000       0.00000       0.00000       14.0025       17.6021       18.3175       18.0816       16.3665       14.5795       11.9634       9.68752       7.32958       5.26676       3.51351       2.33139       1.39930      0.845030      0.484125      0.243701      0.125231     0.0569920     0.0253619    0.00954702    0.00366090    0.00120016   0.000338402   8.49945e-05   1.64983e-05   2.36555e-06       0.00000       0.00000       0.00000       0.00000       0.00000       0.00000       0.00000       0.00000       0.00000       0.00000
  13  25 4236.8625    1.0828 12.4550 10.4670 -0.0011      0.128462  0.2612   0.0130   0.4555    0.0427   0.0000     0.0895746   442.9231       48.0357       30.7659      -19.4806       66.2686      -14.9667     -0.911550     -0.162488      -15.9246      -11.0422     -0.365865      -1.60807     -0.648997     0.0179580      0.717369    -0.0102954     -0.159305     0.0624744    -0.0228476     0.0197175    0.00321918   -0.00141909  -0.000721220   0.000138790  -3.58324e-05   5.75959e-06       0.00000       0.00000       0.00000       0.00000       0.00000       0.00000       0.00000       0.00000       0.00000       0.00000       17.6821       22.5927       23.8017       23.4080       21.8225       18.6283       15.7214       12.4737       9.38259       6.62955       4.70082       2.98367       1.90093       1.11312      0.613867      0.330876      0.166297     0.0753010     0.0335019     0.0132872    0.00471502    0.00156258   0.000470947   0.000114883   2.33850e-05   3.11467e-06       0.00000       0.00000       0.00000       0.00000       0.00000       0.00000       0.00000       0.00000       0.00000       0.00000
  13  26 4377.8506    0.9687 15.9764 10.3534 -0.0053    -0.0166337  0.3594   0.0107   0.5949    0.0380   0.0000     0.0836682   397.5656       7.57249       13.6346       23.2692       61.7418      -8.32746       9.59565      -15.2142      -20.1959      -7.45010       6.04030     0.0934069      -4.59745      0.378653       2.28505      0.284649     0.0607498     -0.127021     0.0430648     0.0291489    0.00353084  -5.05740e-06  -0.000278331   0.000303367  -2.83409e-05   1.54896e-06       0.00000       0.00000       0.00000       0.00000       0.00000       0.00000       0.00000       0.00000       0.00000       0.00000       22.5465       28.9441       30.5680       29.5071       27.6198       24.0291       20.1864       16.0436       12.1062       8.78827       5.95167       3.98488       2.41870       1.44177      0.824968      0.423271      0.212102      0.101060     0.0431388     0.0170456    0.00638033    0.00210313   0.000601373   0.000152373   2.96822e-05   3.96351e-06       0.00000       0.00000       0.00000       0.00000       0.00000       0.00000       0.00000       0.00000       0.00000       0.00000
  14   9 2017.1175    0.5791  0.5879  9.9361 -0.0047       8.61988  0.0302   0.0196   0.0587    0.0960   0.0000       1.61203   440.4736     -0.664238       9.85029     -0.309983       2.86843      0.247037      -1.49801      -1.01482       1.34812     -0.742391     -0.861173     -0.347839     -0.146304      0.137788    -0.0431408    -0.0418696    0.00515474     0.0680440    0.00282769   -0.00205731  -0.000903431   0.000216672   0.000202798  -0.000132669  -1.48670e-05   4.56773e-06  -4.65815e-07  -4.09517e-08       0.00000       0.00000       0.00000       0.00000       0.00000       0.00000       0.00000       0.00000       2.72049       3.22222       3.46872       3.61943       3.26091       2.70609       2.54988       1.97616       1.46039       1.11448      0.799673      0.539995      0.327796      0.208942      0.129179     0.0708184     0.0340023     0.0191268    0.00899001    0.00418423    0.00160481   0.000616521   0.000200677   6.24996e-05   1.66105e-05   4.20353e-06   8.52854e-07   1.10476e-07       0.00000       0.00000       0.00000       0.00000       0.00000       0.00000       0.00000       0.00000
  14  10 2162.6668    0.7856  0.6090 10.2945 -0.0003       6.50364  0.0350   0.0258   0.0607    0.0973   0.0000       1.49257   441.7415       3.32917       8.87786      -4.81905      -3.57930       3.13204       1.47865      -5.09063       4.73383      0.149036     -0.341693     0.0583943    -0.0637803     0.0443063     -0.140622    -0.0246818    -0.0338637  -0.000833662    0.00565017  -0.000377123   0.000243978   -0.00111149  -8.10065e-05  -6.19199e-05   8.26060e-06  -2.67279e-06   4.19798e-07  -1.01528e-07       0.00000       0.00000       0.00000       0.00000       0.00000       0.00000       0.00000       0.00000       2.98169       3.38464       3.93838       4.05270       3.38685       3.11448       2.95222       1.94294       1.72632       1.40815      0.827732      0.573670      0.378701      0.264792      0.124725     0.0828916     0.0479560     0.0213843    0.00951958    0.00404511    0.00209204   0.000825830   0.000262434   8.17959e-05   1.62703e-05   4.83046e-06   9.73751e-07   1.24809e-07       0.00000       0.00000       0.00000       0.00000       0.00000       0.00000       0.00000       0.00000
  14  11 2305.8040    1.1964  0.6824 10.6752 -0.0041       5.09155  0.0432   0.0354   0.0583    0.1206   0.0000       1.12341   443.0632     -0.137884       12.4153      0.366786       1.72072      0.869770     -0.211788     0.0783233      0.320433     -0.166773      -1.48808       1.15504     -0.101489     0.0116555      0.140364    -0.0507661     0.0287332   -0.00151042    -0.0106117    0.00660296   -0.00195427   0.000497099  -0.000117266   0.000109106  -1.43552e-05  -1.31097e-06   9.49230e-07  -1.49547e-07       0.00000       0.00000       0.00000       0.00000       0.00000       0.00000       0.00000       0.00000       3.80077       3.71660       4.26889       5.37003       3.68368       3.18842       3.27675       3.12319       1.64640       1.43868       1.16692      0.745897      0.356486      0.276353      0.177198      0.108063     0.0378592     0.0250781     0.0130853    0.00690697    0.00242085   0.000955629   0.000222695   7.94849e-05   1.79556e-05   5.22379e-06   8.00145e-07   1.60344e-07       0.00000       0.00000       0.00000       0.00000       0.00000       0.00000       0.00000       0.00000
  14  12 2446.8584    1.4944  0.8562 11.2479 -0.0047       4.03043  0.0386   0.0419   0.0663    0.1238   0.0000       1.02992   432.6992       3.47264       15.2139       2.36625      -2.07697      -6.77744      0.739161      -1.40616      0.207378   -0.00131054      0.207999     -0.908645      0.619722     -0.224874     -0.331036     0.0314993     0.0829605    -0.0146915     0.0175564    0.00117917   -0.00173353  -0.000126635   0.000109440  -4.74660e-05  -1.23885e-05   5.50715e-06   1.08400e-06   8.42857e-08       0.00000       0.00000       0.00000       0.00000       0.00000       0.00000       0.00000       0.00000       2.97524       3.82598       4.04408       4.23119       3.73616       3.29984       2.74629       2.23945       1.74448       1.22162      0.878899      0.610949      0.392619      0.243419      0.131594     0.0802986     0.0416437     0.0219560     0.0104635    0.00434145    0.00183848   0.000713702   0.000232248   8.02925e-05   2.11381e-05   5.12505e-06   1.01932e-06   1.45287e-07       0.00000       0.00000       0.00000       0.00000       0.00000       0.00000       0.00000       0.00000
  14  13 2587.4958    1.9565  0.9565 11.7218 -0.0053       3.84121  0.0422   0.0514   0.0687    0.1386   0.0000      0.916698   441.9268       6.69946       16.7938       10.2746      -4.47075      -5.53507      -2.54327      -3.12977       1.57405      -1.67199       1.31015      0.574232   -0.00320541    -0.0161966      0.328125    -0.0158593    -0.0141837   1.32806e-06   -0.00195408    0.00302741    0.00170441   0.000302282  -0.000148278  -8.91753e-06  -1.82711e-06  -1.37308e-06   2.89388e-07  -1.51341e-07       0.00000       0.00000       0.00000       0.00000       0.00000       0.00000       0.00000       0.00000       3.45385       4.29104       4.58188       4.33317       4.22923       3.46127       3.25953       2.41318       1.95748       1.39790      0.976416      0.709300      0.405045      0.279337      0.150300     0.0871906     0.0447734     0.0217565     0.0114570    0.00448432    0.00206726   0.000733420   0.000254701   8.67467e-05   2.02289e-05   5.62306e-06   1.16637e-06   1.28148e-07       0.00000       0.00000       0.00000       0.00000       0.00000       0.00000       0.00000       0.00000
  14  14 2728.3176    2.6437  0.7468 12.1527 -0.0058       2.55590  0.0526   0.0803   0.0646    0.1735   0.0000       1.00530   438.8362       1.17019       2.86510       2.98154     -0.796989      -1.26097       1.80965      -1.36535     -0.870240      -1.22966      0.909796      0.155320      0.429029    -0.0736565    -0.0938759     0.0754610    -0.0610820     0.0337905   -0.00109452    0.00300215  -6.78723e-05  -0.000239520   9.38596e-05   9.62224e-06   1.11473e-05  -5.93675e-07   1.54753e-06  -2.49048e-07       0.00000       0.00000       0.00000       0.00000       0.00000       0.00000       0.00000       0.00000       3.63201       5.04502       5.55031       4.16237       5.40247       3.98033       3.28543       3.21445       1.98900       1.57708       1.27854      0.602356      0.616835      0.295549      0.162938      0.117430     0.0442135     0.0260862     0.0153944    0.00415714    0.00252036    0.00113297   0.000230213   9.99105e-05   3.75027e-05   7.99291e-06   1.44764e-06   1.61791e-07       0.00000       0.00000       0.00000       0.00000       0.00000       0.00000       0.00000       0.00000
  14  15 2869.2997    3.2005  1.0010 12.3862 -0.0107       1.56608  0.0439   0.0820   0.0704    0.2202   0.0000       1.05176   437.8813       10.1402       10.9447      -1.90229      -1.46957      -4.01723      -3.95977      -5.72215      0.742638      -1.36258      0.665004      -1.08810      0.872194      0.195557   -0.00209491    -0.0656946     0.0171308     0.0132876  -0.000888211   -0.00119978    0.00218152   0.000429449  -0.000120437  -1.07907e-05   3.33080e-05  -7.39065e-07  -1.18011e-06   1.38151e-07       0.00000       0.00000       0.00000       0.00000       0.00000       0.00000       0.00000       0.00000       3.58262       4.22099       4.33665       4.52046       4.26880       3.84424       3.05405       2.51859       1.91427       1.28251      0.986426      0.718520      0.472882      0.280742      0.155914     0.0853385     0.0481555     0.0244794     0.0110941    0.00483137    0.00189238   0.000690520   0.000249501   8.11425e-05   2.25956e-05   4.92335e-06   9.65884e-07   1.36151e-07       0.00000       0.00000       0.00000       0.00000       0.00000       0.00000       0.00000       0.00000
  14  16 3010.2036    3.6474  0.9697 12.7309 -0.0014      0.277903  0.0397   0.0947   0.0732    0.1960   0.0000       1.03428   435.8160       6.30730       10.2182       3.09888       2.56588     -0.972569       1.20999      -4.05348      -1.27707     -0.144731       1.88279     -0.349931     -0.933786      0.239173     0.0299381     0.0644290    -0.0378880     0.0290359     0.0194876  -0.000646435   -0.00378569   0.000998766  -0.000249428  -7.18810e-05   1.48751e-05   3.91039e-06  -1.84247e-06  -3.78771e-08       0.00000       0.00000       0.00000       0.00000       0.00000       0.00000       0.00000       0.00000       3.18351       4.09297       4.41540       4.36290       3.83997       3.45807       2.97829       2.25631       1.72709       1.23905      0.913266      0.599945      0.394894      0.238405      0.138099     0.0768414     0.0392200     0.0202084    0.00969891    0.00442822    0.00183877   0.000713175   0.000241197   7.53635e-05   2.07569e-05   4.73225e-06   9.90798e-07   1.35516e-07       0.00000       0.00000       0.00000       0.00000       0.00000       0.00000       0.00000       0.00000
  14  17 3150.5504    3.8250  0.9510 13.2202 -0.0059     -0.875587  0.0397   0.1047   0.0736    0.1546   0.0000      0.830378   436.8794       8.25315       9.57900      -7.05847       4.57613      -5.60293      -6.65036      -5.35085      0.490835     -0.431601      0.262063      0.600945    -0.0106849     0.0964781     -0.341717     0.0208325    -0.0205380   -0.00400056   -0.00351713    0.00523371    0.00157392   -0.00109418  -0.000761406   3.19027e-05  -2.72358e-06   8.88737e-07  -1.00182e-06  -2.83327e-08       0.00000       0.00000       0.00000       0.00000       0.00000       0.00000       0.00000       0.00000       3.36496       3.89831       4.13856       4.17259       3.68010       3.46071       3.07125       2.34169       1.87937       1.41326      0.958002      0.631033      0.430554      0.256195      0.143488     0.0803981     0.0446576     0.0215709    0.00942469    0.00423108    0.00183771   0.000729363   0.000255666   7.35375e-05   1.96921e-05   4.51521e-06   8.96141e-07   1.20636e-07       0.00000       0.00000       0.00000       0.00000       0.00000       0.00000       0.00000       0.00000
  14  18 3291.0101    3.4439  1.4689 13.1982 -0.0060      0.782620  0.0572   0.0789   0.0991    0.1110   0.0000      0.632915   438.6096       20.1773       18.6324      -1.21359      -2.93785      -4.15853       1.21642      -1.99347       2.91297       1.25095     -0.386919     -0.121768      0.231311     -0.227628     -0.285196      0.105862    -0.0813904    -0.0223326     0.0403760    0.00690051   -0.00189710   -0.00211550   2.58024e-05   5.49914e-05   1.82823e-05  -1.39186e-05  -4.75215e-07   9.21660e-08       0.00000       0.00000       0.00000       0.00000       0.00000       0.00000       0.00000       0.00000       4.32691       5.40506       5.89430       5.87869       5.18904       4.82071       3.92347       2.96273       2.43150       1.79030       1.26788      0.766388      0.533724      0.338551      0.192442      0.110824     0.0612201     0.0287175     0.0130115    0.00581177    0.00263529    0.00101689   0.000346077   0.000107003   2.96248e-05   6.43064e-06   1.31412e-06   1.82277e-07       0.00000       0.00000       0.00000       0.00000       0.00000       0.00000       0.00000       0.00000
  14  19 3431.5529    3.0604  2.0949 12.5824 -0.0047      0.313722  0.0672   0.0563   0.1100    0.0959   0.0000      0.375096   442.1065       30.5235       17.0297       14.7770       3.09674      -9.48582      -5.76295     -0.547896       2.31244      0.845631      -1.52556      0.375578       1.23247     -0.429977     -0.261029     -0.150100     0.0601519    -0.0111425   0.000266821   -0.00659997   -0.00268015    0.00166470   3.94838e-05  -0.000113441  -2.34256e-06  -4.01297e-07  -1.24023e-06  -3.01180e-07       0.00000       0.00000       0.00000       0.00000       0.00000       0.00000       0.00000       0.00000       5.28759       6.52093       7.07321       7.14430       6.63740       5.55023       4.78600       3.64643       2.84088       2.09550       1.44434       1.00232      0.632996      0.388899      0.238858      0.132332     0.0681070     0.0344667     0.0166070    0.00728727    0.00290885    0.00112040   0.000396119   0.000119232   3.25113e-05   8.22779e-06   1.63249e-06   2.04209e-07       0.00000       0.00000       0.00000       0.00000       0.00000       0.00000       0.00000       0.00000
  14  20 3572.5337    2.5115  2.9981 11.9335 -0.0091       1.09882  0.0813   0.0403   0.1326    0.0792   0.0000      0.242722   424.2567       12.2752       9.83773      0.329738      -4.18385      -4.87231      -1.27129      -4.63560      -7.48616       1.14349      0.399700      -1.97711     -0.229186      0.291737      0.438290     -0.295555    -0.0720256    -0.0150063     0.0317700    -0.0141539   -0.00193867   0.000418317   0.000542692   0.000115156  -0.000106501   4.85376e-06  -1.66697e-06   3.77229e-07       0.00000       0.00000       0.00000       0.00000       0.00000       0.00000       0.00000       0.00000       6.22464       7.93656       7.95877       8.49037       7.47636       6.72019       5.52307       4.65624       3.43265       2.60061       1.77497       1.22956      0.768524      0.471591      0.281905      0.156121     0.0808750     0.0410897     0.0194802    0.00867616    0.00344189    0.00131749   0.000454875   0.000140545   4.00385e-05   1.00639e-05   1.83692e-06   2.85290e-07       0.00000       0.00000       0.00000       0.00000       0.00000       0.00000       0.00000       0.00000
  14  21 3713.5373    2.1551  4.4640 11.2723 -0.0032      0.532733  0.0969   0.0279   0.1686    0.0673   0.0000      0.143039   443.5485       14.3053       27.1734      -6.26343       5.99798      -2.13161      0.305937      -1.06361      -7.16398      0.300039      -4.67035     -0.745417     -0.333234      0.741672     0.0229865     0.0751159     -0.108493     0.0483212    -0.0127240     0.0104855  -0.000512582    0.00168612  -0.000733467  -4.78495e-05   2.92466e-05   2.43484e-05  -4.42791e-06   1.09307e-07       0.00000       0.00000       0.00000       0.00000       0.00000       0.00000       0.00000       0.00000       7.77459       10.0415       10.8341       10.6154       9.53704       8.47551       6.98343       5.52027       4.07883       3.06539       2.08031       1.47098      0.907794      0.575307      0.319581      0.185274     0.0933587     0.0483117     0.0229311     0.0101674    0.00419946    0.00165904   0.000558453   0.000182969   4.73988e-05   1.22625e-05   2.21483e-06   3.06874e-07       0.00000       0.00000       0.00000       0.00000       0.00000       0.00000       0.00000       0.00000
  14  22 3854.7256    1.7870  6.1503 10.9889 -0.0009      0.510329  0.1215   0.0210   0.2159    0.0544   0.0000      0.102965   437.5999       3.87464       6.54800      -4.60960      -1.89786      -10.8037       13.0962      -3.29612       4.27707      -2.86308      -7.80067     -0.722485       1.99367     -0.531044     -0.638355     0.0880510    -0.0411814    -0.0509241    0.00565821    -0.0156884   -0.00537462   0.000617277   0.000776215  -5.13665e-05  -8.07950e-05  -2.23156e-06  -1.73289e-07  -7.05900e-08       0.00000       0.00000       0.00000       0.00000       0.00000       0.00000       0.00000       0.00000       8.81496       11.5159       11.9061       11.8623       11.0500       9.94961       8.20867       6.71602       5.19708       3.88314       2.70404       1.84911       1.13834      0.748731      0.418591      0.241710      0.126314     0.0620579     0.0297059     0.0127227    0.00550207    0.00205251   0.000717151   0.000244239   6.45650e-05   1.62731e-05   3.07258e-06   4.24616e-07       0.00000       0.00000       0.00000       0.00000       0.00000       0.00000       0.00000       0.00000
  14  23 3995.9948    1.4810  8.4982 10.7045 -0.0016      0.469895  0.1586   0.0164   0.2904    0.0486   0.0000     0.0877744   427.5084       15.8042       28.6493      -2.55421       12.4371      -10.7817      -10.1193      0.443414      -8.41060      -4.09033      -5.59691      -3.22438     -0.683758      0.340746     -0.259944      0.552987     -0.146626     -0.136710     0.0316984    -0.0179847   -0.00697416   -0.00522750   0.000608004   0.000631859  -7.85888e-05   4.73266e-06  -2.87959e-06  -5.11359e-07       0.00000       0.00000       0.00000       0.00000       0.00000       0.00000       0.00000       0.00000       11.2599       14.0785       14.9049       14.9857       14.1058       12.6700       10.2462       8.35627       6.47674       4.92700       3.36288       2.30474       1.46793      0.932980      0.556459      0.309946      0.167043     0.0817784     0.0380084     0.0168093    0.00697820    0.00263384   0.000946161   0.000297520   8.17911e-05   2.02527e-05   3.72130e-06   5.11032e-07       0.00000       0.00000       0.00000       0.00000       0.00000       0.00000       0.00000       0.00000
  14  24 4137.1454    1.2850 11.5263 10.4720 -0.0009      0.246769  0.2111   0.0137   0.3718    0.0449   0.0000     0.0736357   447.6692       22.5770       36.2069       1.98228      -10.6854      0.469387      -2.78307       7.32912       11.0937      -2.47404      -5.37215       4.59158     0.0379687    -0.0920931     -0.337349      0.512985      0.190670     0.0158994    -0.0288008     0.0257535   -0.00214819   -0.00317685   0.000798312   0.000438869  -0.000204494   3.65123e-06   3.22255e-06  -4.71554e-08       0.00000       0.00000       0.00000       0.00000       0.00000       0.00000       0.00000       0.00000       14.0406       18.3109       18.7354       18.8985       17.7409       15.5976       13.4125       10.6356       8.73090       6.06876       4.50733       2.91036       1.95143       1.15896      0.702152      0.390612      0.204223      0.106108     0.0476879     0.0222111    0.00856383    0.00345837    0.00119713   0.000380588   0.000111004   2.45372e-05   5.24165e-06   6.71570e-07       0.00000       0.00000       0.00000       0.00000       0.00000       0.00000       0.00000       0.00000
  14  25 4278.6170    1.0533 14.4092 10.4352 -0.0032      0.164166  0.3000   0.0119   0.5119    0.0403   0.0000     0.0819948   435.3434       19.8360       11.7838      -22.1021       39.6816      -10.9530       10.7084      -1.86726      -7.63296       4.30966       8.00597       2.37528      0.662641     -0.491017      0.626562     -0.290192    -0.0347996      0.210219     0.0518610   -0.00504346   -0.00458824    0.00236002    0.00163208   0.000659116  -0.000450078  -4.89893e-05   5.12526e-06   1.18527e-06       0.00000       0.00000       0.00000       0.00000       0.00000       0.00000       0.00000       0.00000       18.6490       23.4321       25.0401       24.4083       23.0025       20.4056       17.5642       14.2240       11.0947       8.28661       5.82912       3.91464       2.55126       1.59410      0.933400      0.530398      0.286004      0.143204     0.0679065     0.0301848     0.0126334    0.00479718    0.00165603   0.000518218   0.000142773   3.38563e-05   6.40786e-06   8.23396e-07       0.00000       0.00000       0.00000       0.00000       0.00000       0.00000       0.00000       0.00000
  14  26 4420.1945    0.8831 15.8783 10.3377 -0.0082     0.0625691  0.3756   0.0097   0.5874    0.0360   0.0000     0.0951430   425.9638       4.77859      -17.0588      -14.4073       8.11004       18.5314       32.2035       11.3792      0.882961      -7.92914       11.6067       3.79124      -3.29334      0.387739      0.253285      0.221674      0.850530     -0.286063     -0.199229     0.0266293    0.00419116    0.00274338   -0.00495468  -0.000829593  -0.000304718   1.04736e-05  -9.14336e-06  -1.51212e-06       0.00000       0.00000       0.00000       0.00000       0.00000       0.00000       0.00000       0.00000       21.1725       27.2169       28.7338       28.4388       26.7764       23.7933       20.2187       16.3910       12.9305       9.66680       6.75528       4.58127       2.99711       1.86452       1.09902      0.623233      0.336465      0.167223     0.0795316     0.0345926     0.0147013    0.00558342    0.00196667   0.000618563   0.000171568   4.07656e-05   7.67346e-06   1.00114e-06       0.00000       0.00000       0.00000       0.00000       0.00000       0.00000       0.00000       0.00000
  15  10 2196.0101    0.9323  0.6556 10.2428 -0.0030       8.80426  0.0322   0.0276   0.0574    0.1122   0.0000       1.10268   436.9638     -0.601518       19.1390      0.921720      -2.52535      0.759156      -2.00814       4.17868      -1.06363      0.192270    -0.0860640     -0.287317     -0.204123     -0.106993      0.129724      0.188968    -0.0163541   -0.00532405    -0.0302618    0.00131645    0.00446001   0.000716163  -0.000210271   0.000158580  -4.69105e-05   1.97951e-05  -7.63245e-07  -1.04587e-06   3.34561e-08   5.87513e-08       0.00000       0.00000       0.00000       0.00000       0.00000       0.00000       2.56487       3.50828       3.68363       3.41871       3.35397       2.75955       2.86802       2.02093       1.87964       1.26914      0.980596      0.660021      0.409675      0.294906      0.151923     0.0973234     0.0492125     0.0284472     0.0141941    0.00581228    0.00324695    0.00122261   0.000551870   0.000195453   6.36688e-05   2.26975e-05   5.06890e-06   1.29478e-06   3.08271e-07   3.13652e-08       0.00000       0.00000       0.00000       0.00000       0.00000       0.00000
  15  11 2339.7024    1.2125  0.8362 10.8870 -0.0010       5.96308  0.0375   0.0320   0.0656    0.1085   0.0000       1.10506   438.9479       5.37506       14.2678      -2.40646     -0.313328      -2.97651     -0.681788      -2.38745       2.37969       2.15840      0.377628      0.405610      0.257916      0.108994     -0.339317      0.105165    -0.0194008    -0.0428938    -0.0141598     0.0147007   -0.00251931  -7.95939e-05  -0.000168572  -0.000153956  -4.86677e-05   4.29573e-06   1.14366e-06  -7.71920e-08  -4.70595e-08  -1.71407e-08       0.00000       0.00000       0.00000       0.00000       0.00000       0.00000       2.91006       3.69183       3.77378       3.82833       3.53806       3.09297       3.01249       2.29697       1.89862       1.27941       1.03946      0.721929      0.489204      0.291415      0.194180      0.105297     0.0585708     0.0295785     0.0153656    0.00835769    0.00342039    0.00158275   0.000556686   0.000207502   7.27353e-05   2.04220e-05   5.72948e-06   1.18658e-06   2.73511e-07   3.21299e-08       0.00000       0.00000       0.00000       0.00000       0.00000       0.00000
  15  12 2481.1634    1.6217  0.9616 11.2681 -0.0008       3.93011  0.0437   0.0409   0.0697    0.1431   0.0000      0.996731   440.4749      -1.25337       9.75512      0.100937      0.254459      -5.37011      -1.49224       1.70550       2.64770      -1.09877       1.09924     -0.395205      0.241353     -0.327688    -0.0828271      0.197843    -0.0453188    0.00462178   0.000922054    0.00372172   0.000547253  -0.000884747   0.000415492   0.000108809   9.89566e-06  -3.31471e-05   8.97147e-07   3.01140e-06  -5.01889e-08  -1.77365e-08       0.00000       0.00000       0.00000       0.00000       0.00000       0.00000       3.24772       4.26478       3.97690       4.16243       4.12255       3.56502       3.29158       2.53653       2.11936       1.56825       1.18069      0.812703      0.502425      0.353471      0.201223      0.131182     0.0639359     0.0357000     0.0168067    0.00786268    0.00377201    0.00149468   0.000603916   0.000227444   6.44784e-05   2.51994e-05   5.82938e-06   1.58562e-06   3.20827e-07   3.92085e-08       0.00000       0.00000       0.00000       0.00000       0.00000       0.00000
  15  13 2622.3661    2.2529  0.9108 11.4387 -0.0048       1.34765  0.0375   0.0567   0.0632    0.1818   0.0000      0.737924   440.9195       9.27482       12.5392     -0.930376      -3.94940      0.301401       4.15858       1.60745      -2.62536      -2.86230     -0.273531       1.22374    0.00374934     0.0204170     0.0889512    -0.0183895    -0.0217758    -0.0190654   -0.00644500    0.00685460   -0.00255868    0.00106049  -0.000222090   4.30055e-05   3.98619e-05  -6.59288e-06  -5.78123e-07   6.80722e-07   7.90239e-08  -3.46928e-09       0.00000       0.00000       0.00000       0.00000       0.00000       0.00000       2.94928       3.73572       4.02590       3.73535       3.56779       3.13135       3.01254       2.38424       1.95680       1.50616       1.02133      0.750392      0.454597      0.308899      0.185191     0.0966166     0.0600673     0.0315760     0.0156688    0.00745849    0.00346692    0.00155724   0.000587411   0.000209317   7.81732e-05   2.19536e-05   5.47366e-06   1.47049e-06   2.75869e-07   3.13430e-08       0.00000       0.00000       0.00000       0.00000       0.00000       0.00000
  15  14 2764.2892    2.6424  0.8764 12.3251 -0.0111       2.90876  0.0397   0.0720   0.0655    0.1406   0.0000      0.774230   437.1686       4.26496       13.8366     -0.762124      -2.88231     -0.552625      -4.38932      -1.30126      -1.25716      -3.73169     -0.520937      0.263265     -0.788041      0.331240      0.102809     0.0325556    -0.0315637     0.0305529   -0.00239548  -0.000390870    0.00122653    0.00104249  -6.08520e-05  -0.000143265   4.55519e-05  -1.90667e-05  -1.44592e-06  -9.96868e-07   2.53056e-07  -4.68645e-09       0.00000       0.00000       0.00000       0.00000       0.00000       0.00000       4.28880       5.69716       6.41521       6.49812       5.98864       4.78491       3.70884       2.92907       2.10892       1.39152      0.937854      0.690804      0.471169      0.297140      0.168135     0.0952710     0.0581858     0.0321273     0.0175591    0.00834681    0.00351532    0.00144355   0.000539155   0.000182657   6.52994e-05   2.03461e-05   5.54384e-06   1.28173e-06   2.27281e-07   2.85235e-08       0.00000       0.00000       0.00000       0.00000       0.00000       0.00000
  15  15 2905.8900    3.5538  0.8496 12.0812 -0.0014       2.09576  0.0330   0.0916   0.0601    0.2542   0.0000      0.869035   443.1707       4.13572       8.44705      0.308344       7.92879      -4.11579      -1.34864       1.57033      0.878002      0.162623     -0.877484      0.255857    -0.0662461      0.465433      0.118798     0.0985165    -0.0354316    0.00884943    0.00889199   -0.00254075   0.000905315   0.000487820  -9.88455e-05  -8.90069e-05   1.62468e-05   3.15526e-05  -9.48281e-06  -2.58049e-06  -2.88490e-07  -1.37205e-08       0.00000       0.00000       0.00000       0.00000       0.00000       0.00000       2.73262       3.49302       3.49920       3.40999       3.31648       3.07829       2.60477       2.17386       1.61512       1.24282      0.874971      0.665163      0.425989      0.284897      0.160827     0.0938939     0.0512621     0.0257978     0.0132633    0.00645273    0.00266226    0.00119900   0.000469884   0.000169310   5.95880e-05   1.90804e-05   4.80786e-06   1.24090e-06   2.10173e-07   2.92033e-08       0.00000       0.00000       0.00000       0.00000       0.00000       0.00000
  15  16 3047.1348    3.6585  0.8025 13.4366 -0.0164      0.596520  0.0367   0.1128   0.0641    0.1348   0.0000       1.14720   444.6269       5.56219       13.9378       3.44835      0.529517       4.04683       2.61211       1.32048      -5.70149      -1.85712      0.371115     -0.215134     -0.857192     0.0620308     -0.114400     0.0250262    -0.0367845     0.0552631    0.00816445   -0.00107468    0.00582675   0.000440751  -0.000733332  -0.000375159   3.60525e-05   2.73478e-05  -1.03321e-05  -8.38552e-07   3.92333e-07   6.64690e-09       0.00000       0.00000       0.00000       0.00000       0.00000       0.00000       3.15796       3.88870       4.19655       4.09057       3.90819       3.49407       3.08325       2.27200       1.97897       1.37035      0.992105      0.709997      0.458132      0.290547      0.177780      0.114224     0.0566170     0.0305738     0.0157784    0.00735615    0.00373441    0.00129987   0.000588475   0.000216395   6.79607e-05   2.21586e-05   5.22008e-06   1.23180e-06   2.45688e-07   2.81663e-08       0.00000       0.00000       0.00000       0.00000       0.00000       0.00000
  15  17 3188.1086    3.8929  1.1382 13.3306 -0.0030     -0.561143  0.0474   0.0999   0.0807    0.1726   0.0000      0.855381   436.0464       9.70776       12.7211       4.61241       7.33245      -10.4405      0.115822      -1.43491       1.65833      -1.98309      0.124376     -0.622530    -0.0676411      0.335138     0.0801907      0.125337     0.0436955     0.0468990    -0.0217363    0.00349263   -0.00298223   0.000703904   0.000116773   0.000302483  -4.17833e-05   1.40765e-05   1.00622e-05  -9.09720e-07   3.53692e-07  -7.34048e-08       0.00000       0.00000       0.00000       0.00000       0.00000       0.00000       3.25269       4.57908       4.39333       4.75076       4.29680       4.07875       3.22841       2.83763       2.25487       1.70291       1.19380      0.897160      0.525947      0.382641      0.213841      0.135842     0.0717926     0.0411182     0.0200414    0.00933627    0.00449738    0.00178441   0.000703996   0.000261581   8.77266e-05   3.06144e-05   7.19508e-06   1.86675e-06   3.32012e-07   5.17620e-08       0.00000       0.00000       0.00000       0.00000       0.00000       0.00000
  15  18 3328.8813    3.5224  1.6759 12.8098 -0.0021      0.238812  0.0583   0.0706   0.0993    0.1317   0.0000      0.436806   433.1413       11.7717       3.14436      -3.47852      -4.55744      -3.53141       3.37518      0.690648      0.138097      -2.51097      0.435630      0.326487      0.142369      0.122023     0.0634422      0.145087    0.00740742     0.0974576  -0.000706294     0.0141297    0.00210471  -0.000870881   2.51567e-05   0.000159141  -4.78285e-05  -2.07243e-05   1.74204e-06  -1.67845e-06  -7.49140e-07   2.80367e-08       0.00000       0.00000       0.00000       0.00000       0.00000       0.00000       4.27290       5.84240       5.88325       6.28192       5.63006       5.03352       4.38124       3.22703       2.78438       1.89773       1.48493      0.959705      0.697285      0.429692      0.266104      0.154111     0.0866638     0.0471205     0.0233278     0.0109324    0.00497750    0.00212147   0.000869831   0.000325258   0.000107119   3.22709e-05   8.85987e-06   1.81007e-06   4.26357e-07   5.47779e-08       0.00000       0.00000       0.00000       0.00000       0.00000       0.00000
  15  19 3470.2110    2.9046  2.2140 12.2654 -0.0066      0.815660  0.0657   0.0502   0.1110    0.1037   0.0000      0.322332   438.8518       12.0554       11.3554     0.0316197       4.78431       3.03100      0.249288      -6.70683       2.66110      -3.62361     -0.535792      0.966853     -0.313035      -1.22275      0.256997      0.135031     0.0663136    -0.0296859   -0.00276195     0.0133729   -0.00654755  -0.000813478   0.000745244  -0.000453495  -7.44776e-05   2.41704e-05  -4.01559e-06  -3.41528e-06  -3.23604e-07  -3.27871e-08       0.00000       0.00000       0.00000       0.00000       0.00000       0.00000       4.55949       5.75696       6.03420       6.10854       5.98318       5.02818       4.56274       3.61917       2.98800       2.25296       1.58115       1.12314      0.757780      0.477220      0.293565      0.175579     0.0974707     0.0532918     0.0266651     0.0126806    0.00575254    0.00234155   0.000926864   0.000353948   0.000115750   3.49399e-05   9.43702e-06   2.27312e-06   4.45404e-07   5.26792e-08       0.00000       0.00000       0.00000       0.00000       0.00000       0.00000
  15  20 3611.4690    2.4674  3.2592 11.8399 -0.0051      0.526592  0.0803   0.0366   0.1371    0.0755   0.0000      0.214945   458.1860       2.79707       16.4755      -6.85816      -14.6828      -2.99545       4.46838     -0.853061      -2.82513      -4.51660    -0.0587858      0.805275       1.62862     -0.113788      0.144304     -0.114046     0.0121513     0.0707755    -0.0379349     0.0292617    0.00251821    0.00267878  -0.000524690   4.30608e-05   0.000123749  -1.98114e-05  -2.33204e-05  -1.83690e-06   3.91636e-07  -5.95656e-08       0.00000       0.00000       0.00000       0.00000       0.00000       0.00000       5.72227       7.08254       7.67669       7.51869       7.21098       6.37328       5.55046       4.58478       3.69713       2.68127       1.97481       1.40493      0.937946      0.593523      0.369674      0.206212      0.121654     0.0630056     0.0332597     0.0159319    0.00713466    0.00300944    0.00118711   0.000417067   0.000150679   4.42023e-05   1.19528e-05   2.69499e-06   5.07209e-07   6.22010e-08       0.00000       0.00000       0.00000       0.00000       0.00000       0.00000
  15  21 3752.9275    2.0150  4.9478 11.1783  0.0004      0.513592  0.1004   0.0247   0.1815    0.0619   0.0000      0.130758   435.6445       4.67328      -1.51221      -7.53692       7.60583      -11.3600      -12.6142      -3.63142     -0.100826      -1.40728      -2.12126      -2.85495       1.35738     -0.433210      0.240656    -0.0338634      0.186856     -0.175538    -0.0185401     0.0129266     0.0129301    0.00406025   -0.00233863   0.000553334   0.000234749   2.80548e-05  -6.53967e-06   9.96704e-07   2.95650e-07  -2.98897e-08       0.00000       0.00000       0.00000       0.00000       0.00000       0.00000       7.26472       8.99387       9.52468       9.46690       8.96836       8.17674       6.94740       5.67605       4.53538       3.43383       2.54079       1.68949       1.14452      0.739181      0.445284      0.264642      0.147224     0.0784170     0.0386021     0.0185266    0.00809609    0.00359411    0.00141160   0.000517258   0.000169807   5.34807e-05   1.44521e-05   3.22383e-06   6.09375e-07   7.74645e-08       0.00000       0.00000       0.00000       0.00000       0.00000       0.00000
  15  22 3894.4879    1.7149  7.2987 10.8480 -0.0030      0.280695  0.1303   0.0186   0.2390    0.0509   0.0000     0.0826051   439.2754       4.70376       29.2168      -10.0343      -4.77732      -17.0504       3.44974      -8.98606       1.81854       1.25297       1.59236      -1.44439       2.02792       1.90783      0.399889     -0.112958     -0.481367    -0.0819174     0.0624468   -0.00542128   -0.00318686    0.00559794    0.00215642  -0.000877593   1.66613e-05  -7.21601e-06   2.33948e-05   5.89482e-06   6.15879e-07  -8.79166e-08       0.00000       0.00000       0.00000       0.00000       0.00000       0.00000       9.06512       11.4919       12.0476       12.0901       11.2025       10.2525       8.98719       7.41504       5.84868       4.40389       3.25248       2.21406       1.51641      0.957470      0.579909      0.335709      0.189682      0.100859     0.0504450     0.0250546     0.0107054    0.00487230    0.00187367   0.000696433   0.000229575   6.99473e-05   1.92550e-05   4.33968e-06   8.23407e-07   1.05944e-07       0.00000       0.00000       0.00000       0.00000       0.00000       0.00000
  15  23 4036.8009    1.4202  8.9359 10.7349 -0.0031      0.616547  0.1626   0.0156   0.2990    0.0437   0.0000     0.0825141   436.3042       6.83711       35.6743       17.3772      -13.0258      -21.0849       5.01609       5.07353      -1.84394      -3.98239       4.10301      -6.36358      0.831686       2.02349      0.341089     -0.192256     0.0741523     0.0777867    -0.0187103    -0.0204534   -0.00472380   -0.00361419   -0.00146461   0.000567657   0.000110920  -3.06004e-05  -4.06938e-06  -8.16382e-07  -2.17564e-07   7.76117e-08       0.00000       0.00000       0.00000       0.00000       0.00000       0.00000       10.5219       13.5723       14.6374       14.6063       13.5234       12.4863       10.6428       8.67078       6.96245       5.24422       3.85924       2.64632       1.79055       1.15956      0.697570      0.416665      0.229837      0.125555     0.0621347     0.0300563     0.0135370    0.00587794    0.00233856   0.000880121   0.000288780   9.08178e-05   2.41005e-05   5.44274e-06   1.02444e-06   1.32017e-07       0.00000       0.00000       0.00000       0.00000       0.00000       0.00000
  15  24 4177.7135    1.1906 11.6224 10.4767 -0.0017      0.154742  0.2134   0.0129   0.3861    0.0428   0.0000     0.0777312   431.7178       24.9546      -7.74929       3.99656      -17.9497      -10.2871      -12.8259       6.28020       1.00984       4.88249       6.50601      -8.03860      -2.99463      0.844418      0.401671   -0.00150723     -0.450711     0.0265042      0.174796     0.0300292    -0.0140549    0.00135916   -0.00542278    0.00102264  -0.000393019  -0.000252655   3.30145e-05   3.76888e-06  -1.76787e-06  -2.07927e-07       0.00000       0.00000       0.00000       0.00000       0.00000       0.00000       13.4881       17.5947       18.1898       18.6887       17.3838       15.6056       13.5179       11.0321       8.75445       6.54133       4.75724       3.37779       2.26405       1.45953      0.880213      0.512771      0.288553      0.155929     0.0790829     0.0377944     0.0171220    0.00727019    0.00286082    0.00105330   0.000355493   0.000108493   2.88602e-05   6.75766e-06   1.27708e-06   1.65750e-07       0.00000       0.00000       0.00000       0.00000       0.00000       0.00000
  15  25 4320.4198    1.0060 14.8072 10.3930 -0.0029      0.266548  0.3000   0.0106   0.5049    0.0368   0.0000     0.0821803   445.4336       10.1788       35.3541      -41.1800      -26.7432      0.510655       22.9781      -5.57917       6.27773       9.31573      -3.00834      -2.33185       5.50516      0.232591     -0.196288     -0.788251     -0.158010     0.0859877    -0.0394288    -0.0392973    -0.0293989   -0.00629563   -0.00780899   0.000504810  -0.000118685   0.000147602  -7.61191e-06   1.18660e-05  -2.07529e-07  -6.78525e-09       0.00000       0.00000       0.00000       0.00000       0.00000       0.00000       17.0656       21.6153       23.3662       22.9672       21.6056       19.8336       16.6614       14.1041       11.0599       8.27421       6.06947       4.29810       2.91608       1.83078       1.14938      0.670742      0.377005      0.202790      0.103542     0.0509054     0.0227725    0.00972706    0.00378947    0.00141737   0.000478564   0.000143055   3.88274e-05   8.57509e-06   1.52169e-06   1.96809e-07       0.00000       0.00000       0.00000       0.00000       0.00000       0.00000
  16   9 2081.7232    0.6379  0.6944 10.0250 -0.0077       9.05880  0.0492   0.0191   0.0593    0.0982   0.0000       1.66357   436.3704       1.08595       15.2076      -3.15115      -2.62184       1.83213       2.18649      0.729357      0.353984      -1.51538     -0.292905      0.383534      0.445472     -0.573447     0.0514581    -0.0819601    -0.0707125    -0.0299466   -0.00790737   -0.00796349    0.00478021  -0.000240103    0.00168143  -0.000403551   9.52164e-06   0.000160687  -2.44906e-05   8.72339e-07   8.19598e-07   2.49395e-07   7.01063e-09  -7.14735e-10       0.00000       0.00000       0.00000       0.00000       2.67991       4.83053       3.47408       4.97615       3.62056       4.57570       2.80608       3.42593       1.61421       2.06328      0.990390       1.13424      0.541914      0.543024      0.230721      0.209614     0.0837464     0.0723248     0.0216836     0.0195386    0.00591966    0.00437459    0.00116149   0.000771872   0.000172011   0.000109919   1.99195e-05   1.02458e-05   1.63954e-06   6.57616e-07   6.37393e-08   1.71586e-08       0.00000       0.00000       0.00000       0.00000
  16  10 2228.5023    0.9879  0.7037 10.4175  0.0014       5.13735  0.0320   0.0269   0.0556    0.1231   0.0000       1.03857   439.0961      -1.42395       12.3894       3.08471      -1.45192      -2.79142      -2.12628      0.310435       3.28086      0.884822     -0.993628      -1.31276     -0.800878      0.743379      0.161958     0.0103787   -0.00132074     0.0118496     0.0233235   -0.00818045   -0.00486590   -0.00389369   -0.00137765  -0.000391708   0.000312955  -6.23664e-06  -2.18694e-05  -2.41943e-06   5.47636e-07   1.89266e-07   1.18144e-07   9.69382e-10       0.00000       0.00000       0.00000       0.00000       2.52987       3.26646       3.27889       3.34010       3.08460       2.93822       2.47874       2.09997       1.71527       1.32924      0.983831      0.678955      0.481109      0.309602      0.197539      0.115570     0.0740623     0.0370636     0.0209761     0.0101585    0.00529037    0.00201518    0.00102237   0.000383152   0.000164299   5.08793e-05   1.86677e-05   4.99857e-06   1.38224e-06   2.87980e-07   5.34005e-08   7.55480e-09       0.00000       0.00000       0.00000       0.00000
  16  12 2514.9918    1.7658  0.8579 11.4651 -0.0017       4.41069  0.0367   0.0438   0.0603    0.1286   0.0000      0.902232   444.9320       3.67005       16.5093      -2.15088       3.41923       1.66247       4.68097     -0.739581     -0.771550     -0.399850       2.43475      0.435066      0.167664    -0.0306572    -0.0609417    -0.0298995     0.0548949    0.00374436     0.0461800     0.0148701   -0.00640626  -3.73605e-05   0.000624408  -4.42026e-05   3.05677e-05   0.000113196   6.46377e-06   2.06546e-06   1.89253e-06   6.57499e-08   5.97949e-08  -4.12623e-09       0.00000       0.00000       0.00000       0.00000       2.81151       3.60281       3.74472       3.59108       3.74050       3.29773       3.02101       2.31628       1.75349       1.35191       1.06802      0.766912      0.537773      0.378158      0.225492      0.142908     0.0813476     0.0428450     0.0231098     0.0113978    0.00542263    0.00256219    0.00107880   0.000470963   0.000181175   5.97034e-05   1.93399e-05   6.10153e-06   1.52630e-06   3.66318e-07   6.82838e-08   7.51844e-09       0.00000       0.00000       0.00000       0.00000
  16  13 2656.9794    2.2423  0.9078 12.0291 -0.0123       2.11994  0.0361   0.0588   0.0674    0.1322   0.0000      0.858965   437.2906       3.03496       12.4594      -2.61477      0.388709      -4.01802     -0.603915      -1.68072    -0.0999417      -1.86452     -0.655255     0.0998053     -0.757729    -0.0506783      0.329277     -0.200177     0.0842040   -0.00701322   -0.00271434    -0.0209026    0.00797807    0.00423338   0.000487050   7.94120e-05  -0.000126869  -1.96561e-05  -4.34125e-06  -6.86333e-06  -5.31721e-07  -9.25305e-09  -1.04415e-07  -8.12281e-09       0.00000       0.00000       0.00000       0.00000       2.70078       3.35185       3.49026       3.47234       3.48943       3.17679       2.79061       2.18767       1.71554       1.33784      0.958094      0.740525      0.518875      0.353229      0.223843      0.131590     0.0789618     0.0404364     0.0230075     0.0113168    0.00528685    0.00251750   0.000994459   0.000433661   0.000168408   5.59597e-05   1.97655e-05   5.39750e-06   1.38676e-06   3.31063e-07   5.95990e-08   7.16730e-09       0.00000       0.00000       0.00000       0.00000
  16  14 2799.6407    2.8202  0.7864 12.7024  0.0001       3.12578  0.0341   0.0758   0.0597    0.1017   0.0000      0.910562   439.1248       6.35691       9.44027       1.26398      -2.13124      0.964168       1.29095     -0.308266      0.942442     -0.326832     -0.582192      0.255081     -0.147129     -0.600072      0.108905     0.0741965    -0.0278976     0.0474549    -0.0129357     0.0188265   -0.00777565   -0.00330922   0.000319468   0.000201541   5.52760e-05  -3.71704e-05   1.84595e-05  -9.96351e-06   9.54163e-07   1.89008e-07  -4.33273e-08   1.18457e-08       0.00000       0.00000       0.00000       0.00000       2.49662       3.03741       3.07101       3.39734       3.27634       2.83653       2.36007       2.06544       1.79092       1.27532      0.976007      0.664696      0.493567      0.330067      0.192566      0.125060     0.0693471     0.0435622     0.0225848     0.0122079    0.00573465    0.00250954    0.00103401   0.000415014   0.000152599   5.64123e-05   1.65050e-05   5.70106e-06   1.39181e-06   2.96180e-07   5.97617e-08   7.39154e-09       0.00000       0.00000       0.00000       0.00000
  16  15 2941.9344    3.4171  0.9200 12.9614 -0.0095       3.02920  0.0373   0.0868   0.0658    0.1322   0.0000      0.856283   439.5009       8.79723       3.54769      0.329453      -7.42269      0.524264      -1.14735      -6.09841     -0.239611       1.70916    -0.0158233     -0.751726      -1.00407     -0.186333      0.159303   -0.00252260     0.0150587     0.0640485   -0.00284025   -0.00380269    0.00474757   -0.00108339  -0.000238461  -0.000403480  -0.000153872   6.35346e-05  -6.50153e-06   5.64358e-08  -6.25335e-07   5.63907e-07   7.20634e-08   1.58164e-09       0.00000       0.00000       0.00000       0.00000       2.67915       3.49990       3.29825       3.87502       3.49066       3.33995       2.45038       2.37883       1.82689       1.46127      0.992802      0.725439      0.530922      0.350410      0.218410      0.127684     0.0772666     0.0449509     0.0263471     0.0123750    0.00633555    0.00258683    0.00118828   0.000417312   0.000182939   5.81821e-05   2.01725e-05   5.67104e-06   1.57772e-06   3.49596e-07   5.63874e-08   9.86392e-09       0.00000       0.00000       0.00000       0.00000
  16  16 3083.6099    3.9392  0.8922 13.1830 -0.0130       1.84837  0.0421   0.1051   0.0620    0.1649   0.0000      0.939150   441.4368       5.01364       5.25953      -9.45960      -3.99459      -9.59875       1.67928      -6.28393      -2.93386      -2.22000      0.584411      -1.40344     -0.827842      0.521348     -0.367722     -0.161574     0.0388943     0.0187000    -0.0128325   -0.00526090   0.000306405   -0.00379524   0.000196142   0.000225919  -4.29025e-05  -4.35504e-05   9.90917e-06   1.74477e-06  -7.90367e-07  -5.64763e-07   1.02235e-07   3.37086e-09       0.00000       0.00000       0.00000       0.00000       3.18204       3.39356       4.16109       4.38098       3.69325       3.48411       3.22179       2.68895       1.90221       1.51307       1.32440      0.800818      0.516410      0.424547      0.267210      0.131584     0.0814940     0.0530071     0.0273956     0.0130669    0.00570906    0.00297453    0.00153373   0.000657889   0.000214438   6.89293e-05   2.23940e-05   6.66060e-06   1.58260e-06   3.23895e-07   5.68288e-08   7.21952e-09       0.00000       0.00000       0.00000       0.00000
  16  17 3225.0875    3.6333  1.1809 13.2814 -0.0077      0.731695  0.0470   0.0872   0.0834    0.1404   0.0000      0.896357   440.4149       12.8433       11.5569      -2.92062     -0.190195      -4.53882      -6.06440      -9.81344       3.32286     -0.348687      -2.41657       1.31079      0.989846    -0.0453395   4.73783e-06    -0.0399853      0.156755   9.29234e-05    0.00547532     0.0152126     0.0120319  -0.000337677    0.00107768  -0.000321373  -0.000183690   1.01090e-06   5.21447e-06  -1.06684e-06  -2.65836e-07  -2.45014e-07   5.47574e-08  -2.12603e-09       0.00000       0.00000       0.00000       0.00000       2.91235       4.16763       3.89119       4.46728       3.91969       3.78695       3.07894       2.88049       2.05730       1.74707       1.15969      0.944570      0.596856      0.420065      0.250751      0.168215     0.0897615     0.0553754     0.0260500     0.0155028    0.00709728    0.00338627    0.00139271   0.000599163   0.000204878   8.38873e-05   2.34064e-05   7.83494e-06   1.82011e-06   4.96700e-07   7.61197e-08   1.27932e-08       0.00000       0.00000       0.00000       0.00000
  16  18 3366.5238    3.2352  1.7533 12.7547 -0.0093      0.411556  0.0587   0.0636   0.0942    0.1210   0.0000      0.430575   439.5385       9.98355       17.8036       1.45614       10.4349       4.49624       7.26455      -5.57987      -5.53223      -1.73658      -1.04728      0.337403     -0.731203      0.102446    -0.0129245    -0.0544176    -0.0752437     0.0624300    -0.0412065   -0.00829708    0.00501679    0.00653921    0.00260155   0.000521949  -0.000204492  -2.27947e-05   3.65484e-06   2.92036e-07  -3.68801e-06  -7.24360e-08  -5.66599e-08   8.86565e-09       0.00000       0.00000       0.00000       0.00000       3.79737       4.98082       5.00894       5.24531       4.96103       4.64638       3.99747       3.29924       2.62164       2.06724       1.50851       1.10743      0.761100      0.501111      0.336325      0.195499      0.117831     0.0658429     0.0358442     0.0172014    0.00885191    0.00374434    0.00183405   0.000672364   0.000270230   9.36284e-05   3.18050e-05   8.66102e-06   2.37913e-06   5.27156e-07   9.40227e-08   1.30611e-08       0.00000       0.00000       0.00000       0.00000
  16  19 3508.2120    2.7332  2.7924 11.9709 -0.0000      0.932438  0.0703   0.0422   0.1238    0.0981   0.0000      0.250107   436.9483       9.61564       13.4332       3.07130       6.09208      -9.88586      -3.31142      -3.11476      0.952839      -4.27353      0.139724      -1.62785      0.226203      0.218504      0.302207      0.353386      0.114635      0.167261    0.00329502     0.0193436   -0.00395665   -0.00156104    0.00111736   7.88193e-06  -4.54800e-05   0.000140687   4.31026e-05  -5.95253e-06  -2.11241e-06  -3.58767e-07   1.19527e-07   1.80419e-09       0.00000       0.00000       0.00000       0.00000       4.80058       5.95409       6.25387       6.42985       6.19453       5.53291       4.91991       3.98792       3.21577       2.49902       1.86170       1.33089      0.911308      0.614000      0.383591      0.239587      0.136787     0.0785322     0.0409598     0.0208941     0.0101984    0.00455356    0.00204089   0.000808108   0.000310303   0.000109477   3.41080e-05   1.02936e-05   2.61696e-06   6.08462e-07   1.11471e-07   1.34202e-08       0.00000       0.00000       0.00000       0.00000
  16  20 3650.0739    2.3239  4.1892 11.4435 -0.0011      0.512974  0.0885   0.0302   0.1579    0.0743   0.0000      0.155278   435.1238       13.3764       18.2009      -1.84649      -1.95803      0.942988       3.17022      -13.2953      -1.49496      0.117874       2.06866      -4.07237       2.13904       1.24603      0.259578     -0.469166      0.115866     0.0198953    -0.0362003     0.0467376    0.00464053    0.00613365   -0.00306866  -0.000609879  -3.52124e-07   5.36521e-05  -2.80614e-05  -1.70578e-05  -3.70986e-06   4.51746e-07   7.43534e-08   1.94086e-08       0.00000       0.00000       0.00000       0.00000       6.08796       7.45350       8.08256       8.05473       7.78630       7.09741       6.06531       4.98965       4.04599       3.08413       2.34787       1.62791       1.13788      0.745358      0.477443      0.296131      0.170205     0.0963123     0.0517076     0.0255567     0.0122401    0.00577002    0.00243077   0.000998405   0.000383150   0.000136013   4.33847e-05   1.30034e-05   3.37950e-06   7.10900e-07   1.31946e-07   1.57744e-08       0.00000       0.00000       0.00000       0.00000
  16  21 3791.9700    1.9437  5.6100 11.0116 -0.0003      0.542543  0.1067   0.0217   0.1874    0.0575   0.0000      0.107953   445.9644       8.76664       16.8181     -0.434562       11.0443      -14.7725       1.11376      -8.00764       1.44806      -4.86226      -5.90635       1.08020       1.01003      0.645920    -0.0155822      0.274313      0.336252     0.0627361     0.0519648    -0.0185085     0.0436010   -0.00833679   -0.00175071  -0.000179547  -0.000310203  -2.92001e-05  -0.000106028  -1.98902e-05  -5.37295e-06   1.82022e-07  -1.42855e-07  -4.35228e-09       0.00000       0.00000       0.00000       0.00000       6.92054       8.69622       9.26101       9.43253       8.89341       7.97730       7.03926       6.08064       4.75176       3.75881       2.76964       2.00123       1.34533      0.883285      0.576007      0.343634      0.207050      0.114018     0.0609318     0.0313734     0.0155965    0.00700431    0.00315928    0.00125837   0.000473523   0.000164836   5.46606e-05   1.54775e-05   4.17407e-06   9.46140e-07   1.63229e-07   2.08488e-08       0.00000       0.00000       0.00000       0.00000
  16  22 3934.0066    1.6310  7.5683 10.7410 -0.0034      0.400913  0.1308   0.0167   0.2415    0.0482   0.0000     0.0822706   444.3779       21.7400       15.4364      -8.31905      -16.5121      -4.79855       8.43926      -6.57706       6.58486       8.96516      -1.56187      0.610753     0.0314956      0.401933      -1.16247      0.209052   -0.00626715     0.0596373   -0.00599296    -0.0422413     0.0168623    -0.0152317   -0.00320500    0.00176027   0.000979223  -0.000255171  -0.000230181  -1.81017e-05   1.50403e-06   2.07798e-06  -1.07043e-07  -8.54290e-09       0.00000       0.00000       0.00000       0.00000       8.33918       10.6977       11.1241       11.4774       10.9939       9.94434       8.80229       7.23366       5.80215       4.55915       3.38601       2.40388       1.68246       1.12614      0.709447      0.431201      0.256382      0.141889     0.0759566     0.0389830     0.0187836    0.00844992    0.00374046    0.00154370   0.000591863   0.000205806   6.73714e-05   1.96787e-05   5.17850e-06   1.17381e-06   2.15212e-07   2.66537e-08       0.00000       0.00000       0.00000       0.00000
  16  23 4076.2324    1.3654 10.2512 10.5677 -0.0019      0.413673  0.1764   0.0137   0.3193    0.0429   0.0000     0.0728836   426.5455       30.7492      -8.72867     -0.115531       9.70972       8.56299       15.0055      0.293844      -2.76636      -6.46288      -1.28358       2.17644       1.44683     -0.161222      0.480198     -0.684354      0.318651     -0.280539     0.0430213    -0.0816034    -0.0126161   -0.00597657   -0.00738978    0.00282924   0.000143014   0.000232918   3.11899e-05  -1.76668e-06   2.20939e-06  -1.23790e-06   1.74295e-07   1.22965e-08       0.00000       0.00000       0.00000       0.00000       10.7088       13.8150       14.6183       15.1064       14.1019       12.7775       11.1189       9.40994       7.50702       5.75310       4.29139       3.08483       2.15157       1.42917      0.904533      0.554645      0.323897      0.184013     0.0990628     0.0517126     0.0246465     0.0118204    0.00491337    0.00207589   0.000771854   0.000275388   8.75903e-05   2.59055e-05   6.69408e-06   1.47729e-06   2.64703e-07   3.37468e-08       0.00000       0.00000       0.00000       0.00000
  16  24 4218.3558    1.1124 12.6121 10.5198 -0.0031      0.285107  0.2403   0.0119   0.4213    0.0393   0.0000     0.0805125   451.9159      0.856711      -18.7114      -23.1675      -8.94502       20.6291      -26.4773      -28.3043       13.9857      -2.19075      -4.69992      -3.48703       5.36739      -1.60923      0.269488      0.504191      0.385956      0.198549     -0.234756    -0.0257780     0.0351558    -0.0157626   -0.00216587    0.00559522   0.000970626  -0.000823741  -7.69796e-05   0.000137970  -5.52421e-07  -3.79614e-06  -2.00547e-07  -6.02477e-08       0.00000       0.00000       0.00000       0.00000       13.3394       17.1877       18.4661       18.4331       17.9637       15.9310       14.3555       11.7455       9.48817       7.53981       5.52032       4.00361       2.72579       1.83822       1.18075      0.709548      0.423756      0.238993      0.128831     0.0650570     0.0317504     0.0144674    0.00650346    0.00263846    0.00101356   0.000356048   0.000117261   3.35951e-05   8.73122e-06   2.01916e-06   3.56893e-07   4.18481e-08       0.00000       0.00000       0.00000       0.00000
  16  25 4360.5211    0.9606 15.5105 10.4008 -0.0009      0.163716  0.3258   0.0097   0.5158    0.0347   0.0000     0.0860268   449.8039       45.6136       25.4317      -30.9049      -11.3547      -2.88037      -5.97282      -17.6865      0.546135       4.14829      -5.42467       6.93424       3.91400      -1.18689     -0.590173      0.417314      0.481313     -0.192536     -0.110587      0.100202     0.0444346    -0.0251294    -0.0121631   -0.00188377   0.000855849  -0.000461476  -0.000122534   9.62807e-05  -1.59844e-05  -4.34324e-06   9.02862e-07   8.13885e-08       0.00000       0.00000       0.00000       0.00000       16.6788       20.9302       22.7435       23.0806       21.8828       20.2143       17.4400       14.8620       11.8317       9.11939       6.99178       4.99425       3.47428       2.32131       1.48693      0.918045      0.550056      0.298627      0.165789     0.0837756     0.0411790     0.0194120    0.00824297    0.00341619    0.00131355   0.000448339   0.000149179   4.34136e-05   1.12436e-05   2.40411e-06   4.22111e-07   5.25777e-08       0.00000       0.00000       0.00000       0.00000
  17   9 2113.0806    0.7789  0.5791 10.2234 -0.0016       7.46706  0.0345   0.0239   0.0487    0.0878   0.0000       1.22926   437.7654      0.335036       12.9012      -6.98414     -0.868737       1.60395      0.803095      0.517883     -0.569057      0.726546      0.408251      0.862487    -0.0388814     -0.162028      0.283463     -0.188819    -0.0478380      0.111776     0.0250837   -0.00955387    0.00136043    0.00530342   0.000758962  -0.000283268   0.000334324   0.000336026  -3.93942e-05  -1.77232e-05  -1.78964e-06   2.82018e-07  -3.17572e-07  -8.23933e-08  -1.15927e-08  -4.95342e-10       0.00000       0.00000       3.25919       3.55906       2.78392       3.09341       3.89614       3.94686       2.98039       2.13836       1.81998       1.70045       1.45956       1.00742      0.601861      0.383610      0.284525      0.217013      0.145910     0.0840570     0.0434783     0.0206228    0.00949954    0.00416375    0.00180905   0.000740797   0.000309210   0.000120550   4.15497e-05   1.36913e-05   4.61852e-06   1.36028e-06   3.23925e-07   6.73555e-08   1.24539e-08   1.54884e-09       0.00000       0.00000
  17  10 2260.4140    1.0602  0.7266 10.5378  0.0025       5.36136  0.0313   0.0282   0.0574    0.1124   0.0000       1.00305   439.0921       7.54453       15.2268       3.11890      -4.73374       2.63783      -1.46169     -0.299519       1.57209       1.32725      -1.20414     -0.443933      0.737470      0.988696     -0.460454     -0.106583     0.0813230    -0.0449309     0.0202163     0.0212466   -0.00731936   0.000878980  -0.000605018  -0.000676091   0.000310967   7.11859e-05   4.03711e-05  -2.18780e-07   5.21923e-07  -1.76652e-06  -4.60459e-07   1.09407e-07  -1.76420e-08   3.94225e-09       0.00000       0.00000       2.25068       2.81006       3.01811       2.92022       2.98771       2.56872       2.34593       2.11920       1.63937       1.35339       1.02787      0.722501      0.541013      0.342757      0.242123      0.146317     0.0857834     0.0509411     0.0298599     0.0153743    0.00789933    0.00388611    0.00177780   0.000858868   0.000331377   0.000130545   4.89607e-05   1.66069e-05   5.13236e-06   1.46675e-06   4.24057e-07   8.68088e-08   1.45562e-08   1.67949e-09       0.00000       0.00000
  17  11 2405.1177    1.4502  0.9261 10.6596 -0.0048       3.51895  0.0362   0.0353   0.0617    0.1703   0.0000      0.781624   434.1815       1.88424       12.0430       3.49560       2.67506      -1.69581      -3.78558      -1.88232      0.357626      -1.41102     -0.813632     -0.139128       1.01191     -0.618289      0.250084      0.215308     -0.118026    -0.0383950     0.0124744     0.0254614    0.00993266   -0.00677023    0.00229841   0.000639968  -0.000674476  -5.79533e-05  -5.58426e-06  -8.39050e-06  -6.10822e-06   1.21304e-06  -3.42227e-07   3.92881e-08  -1.86418e-08   2.46249e-09       0.00000       0.00000       2.52321       3.27978       3.46088       3.35338       3.15601       2.88371       2.62379       2.28395       1.93457       1.49501       1.13466      0.807738      0.581315      0.376234      0.251326      0.149586     0.0901458     0.0546783     0.0288148     0.0159693    0.00855642    0.00402331    0.00183943   0.000843547   0.000359366   0.000133591   5.10188e-05   1.81840e-05   5.60376e-06   1.54327e-06   3.98230e-07   8.10042e-08   1.53347e-08   1.80890e-09       0.00000       0.00000
  17  12 2548.2748    1.8638  0.8820 11.3690 -0.0139       4.64589  0.0387   0.0456   0.0561    0.1477   0.0000      0.793351   440.6758      -1.00988       19.4003       1.79588      -2.42791      -1.52781       5.28831       4.34361      0.368119      -1.24897      0.349646       1.65524      -1.16037      0.237479      0.471692    -0.0717834      0.137208     0.0594743    -0.0422583   -0.00344387    0.00185793    0.00926294   -0.00270234   0.000179215  -6.27427e-05   0.000284953   1.14576e-05  -1.58661e-05   1.46419e-05  -8.93298e-07  -4.78458e-07   1.57471e-08   5.51662e-09  -3.12528e-09       0.00000       0.00000       2.77496       3.30679       3.43496       3.85074       3.49114       2.97892       2.71031       2.67533       2.08879       1.58481       1.19307       1.00467      0.645624      0.391772      0.238422      0.180609      0.117683     0.0619679     0.0300645     0.0177277    0.00966600    0.00548599    0.00263164    0.00105007   0.000416784   0.000160953   5.35681e-05   1.86637e-05   5.72370e-06   1.71348e-06   4.10136e-07   9.59471e-08   1.45678e-08   2.14637e-09       0.00000       0.00000
  17  13 2691.1355    2.3615  1.0097 12.1491 -0.0076       2.53620  0.0412   0.0557   0.0684    0.1293   0.0000      0.847473   440.1224       1.30803       18.4767       6.15569       1.41873      -2.57537       1.64027      0.753379      -1.69001      0.943054      -1.83459       1.06613     -0.567171     -0.150887      0.186657   -0.00570686    -0.0607697     -0.130849     0.0159754    0.00391737     0.0141547  -7.16625e-05   -0.00259444   0.000630076   9.48860e-05  -5.92662e-05   1.54867e-05   2.94439e-08   2.35903e-06  -1.43513e-06  -2.68587e-07   2.40114e-08   3.98705e-09  -2.90536e-09       0.00000       0.00000       2.84590       3.85205       4.09216       4.04692       3.84116       3.20331       3.03980       2.58404       2.14948       1.68485       1.23540      0.903955      0.625079      0.393128      0.262140      0.160187     0.0959754     0.0578549     0.0312275     0.0178226    0.00916390    0.00442736    0.00227267   0.000889665   0.000412195   0.000148786   5.51494e-05   1.95598e-05   5.72236e-06   1.62049e-06   4.40795e-07   9.88677e-08   1.78360e-08   2.03999e-09       0.00000       0.00000
  17  14 2834.3853    3.0944  0.8436 12.5147 -0.0006       2.30858  0.0327   0.0748   0.0577    0.1198   0.0000      0.864405   440.3080       4.48329       7.32205      -2.21963      0.413664       2.37837      -5.09925     -0.680107       2.39817     -0.299503     0.0291898       1.47321      0.426881      0.303355      0.202055      0.337983    -0.0131540    -0.0701270     0.0242277     0.0108020    -0.0130627  -0.000558239    0.00184732  -0.000893417  -6.86787e-05   0.000157688   1.73051e-05  -2.66892e-05   2.86434e-06  -4.11599e-07  -1.43282e-07   1.02804e-08   2.23893e-08   1.81441e-09       0.00000       0.00000       2.36654       2.83508       3.07270       3.31219       2.99955       2.75109       2.43387       2.06912       1.75817       1.29397       1.05201      0.725241      0.509844      0.361516      0.243434      0.144408     0.0818863     0.0513006     0.0308907     0.0169385    0.00799503    0.00396380    0.00191615   0.000870968   0.000354588   0.000137330   4.74022e-05   1.66602e-05   5.17176e-06   1.46570e-06   3.52734e-07   7.00783e-08   1.38622e-08   1.70824e-09       0.00000       0.00000
  17  16 3119.5815    3.8840  0.8565 13.4060 -0.0086       1.41101  0.0324   0.1027   0.0615    0.1142   0.0000      0.799927   440.5444       11.5604       4.75488      -5.04524      -3.36762      -4.43635      0.279849      -2.92381       2.25662      0.402336      0.235713      0.659539     -0.758381      -1.17708     0.0528859     -0.262245    -0.0230941     0.0679646   -0.00174739   0.000918257    0.00133279   -0.00438460   -0.00211500   2.91587e-05   0.000102559  -7.24131e-05   8.40757e-05   4.21586e-05  -1.49840e-06  -4.68070e-07  -5.80783e-07   2.01205e-08   1.50827e-09  -3.03075e-09       0.00000       0.00000       2.13569       2.84253       2.93636       2.87305       2.92538       2.66057       2.34944       1.98961       1.66726       1.30319       1.01730      0.760283      0.491864      0.370287      0.218290      0.151349     0.0902978     0.0503180     0.0300149     0.0150612    0.00786838    0.00380147    0.00177818   0.000800777   0.000328387   0.000132158   4.98090e-05   1.58488e-05   5.55487e-06   1.64101e-06   3.75546e-07   9.10956e-08   1.53848e-08   1.81735e-09       0.00000       0.00000
  17  17 3261.6331    3.6487  1.2887 13.0471 -0.0003       2.20772  0.0484   0.0800   0.0812    0.1503   0.0000      0.787074   434.5147       10.5398       18.9673       5.22272      -6.45785     -0.618832       6.58322      -6.36264      -3.05319      -3.89803     -0.735525      0.312740     -0.452546     -0.371285     -0.349555      0.224327     -0.225914     0.0264026     0.0569592  -0.000458916    0.00734466    0.00465590   -0.00170969   -0.00107288   0.000439493   8.20389e-05   0.000151317   8.21251e-06  -1.49442e-05  -7.34642e-07  -5.08483e-07  -5.55706e-08  -5.90550e-09  -2.64834e-09       0.00000       0.00000       2.98925       3.83759       3.89205       4.08109       3.87502       3.65192       3.28268       2.71011       2.15650       1.69645       1.31992      0.940875      0.699623      0.489158      0.323054      0.197678      0.116962     0.0682818     0.0393639     0.0203666     0.0107041    0.00502800    0.00234104    0.00108236   0.000451300   0.000172853   6.63305e-05   2.11524e-05   6.81575e-06   1.92427e-06   4.94121e-07   1.04359e-07   1.88677e-08   2.44589e-09       0.00000       0.00000
  17  18 3403.5528    3.2209  1.8862 12.5374 -0.0046      0.511571  0.0556   0.0600   0.0991    0.1270   0.0000      0.409156   440.3841       5.42856       4.57181      -4.19068      0.193716      -7.51221       4.78383      -4.86496     -0.249358      -2.73331      0.921498      -1.90858      0.112021     0.0229268      0.344683      0.265602    -0.0162864     0.0153606    -0.0397171    0.00657848    -0.0118185    0.00810850   -0.00310513  -0.000467110   0.000897959  -0.000311150   0.000104226   5.22097e-05   5.64132e-07   2.07412e-06   5.92902e-07   7.70936e-08  -2.07859e-08  -7.84830e-09       0.00000       0.00000       3.40943       4.62305       4.57016       5.06684       4.57472       4.30971       3.71438       3.13690       2.59186       2.00674       1.56821       1.08829      0.809783      0.523425      0.368069      0.219222      0.139364     0.0815021     0.0455989     0.0255884     0.0124420    0.00644814    0.00287400    0.00132880   0.000532202   0.000222791   7.58263e-05   2.72990e-05   8.29550e-06   2.27052e-06   6.14259e-07   1.19342e-07   2.37984e-08   3.27309e-09       0.00000       0.00000
  17  19 3545.8305    2.6779  2.9072 12.1982 -0.0104      0.627128  0.0753   0.0424   0.1252    0.0850   0.0000      0.230909   427.5534       17.7246       11.5866       15.2856      -1.14877      0.186485      -1.61078       4.73652       2.47474      -5.22314     -0.488871       1.01533      0.618426      -1.38088     -0.990754      0.311505    -0.0964095     -0.118937    -0.0909909    -0.0733649     0.0150881   -0.00584171   0.000662546   -0.00243168   -0.00125868  -0.000262096  -0.000118066  -3.40277e-05   1.04563e-05   8.37787e-07   4.14880e-07   4.82305e-08  -1.81310e-08  -3.72015e-09       0.00000       0.00000       4.73838       6.35778       6.79411       6.72370       6.59533       5.95982       5.17443       4.42650       3.43094       2.72326       2.06309       1.49993       1.07669      0.743478      0.483339      0.301414      0.182391      0.107025     0.0582799     0.0326479     0.0162350    0.00792660    0.00386857    0.00159550   0.000726067   0.000277148   0.000100596   3.51588e-05   1.09313e-05   3.24528e-06   8.43906e-07   1.80946e-07   3.04584e-08   3.73964e-09       0.00000       0.00000
  17  20 3688.2108    2.1946  4.0267 11.5540 -0.0055      0.668424  0.0861   0.0293   0.1570    0.0714   0.0000      0.154475   442.5308       26.9824      -9.61460      0.570213      -9.89824      -7.48605      -4.78095      -10.2330      -3.81405      -2.33397     -0.365622      0.700958      -2.54712      0.271322       1.16144    -0.0976879     0.0255867    -0.0445667      0.139745   -0.00377662   -0.00363124    0.00670900   -0.00172649  -0.000907959   0.000470008   3.08732e-05   4.07540e-05  -1.92186e-05  -1.42949e-05   5.65958e-06   8.61033e-07  -3.74277e-07  -3.51943e-08   5.56104e-10       0.00000       0.00000       5.39062       6.95316       7.18189       7.66985       7.20780       6.76277       5.78349       4.88998       4.00581       3.13008       2.36071       1.77591       1.22668      0.861337      0.553698      0.361333      0.216828      0.130052     0.0703534     0.0393627     0.0194938    0.00996114    0.00446689    0.00202824   0.000818664   0.000336319   0.000117673   4.22750e-05   1.28419e-05   3.78275e-06   8.91241e-07   2.01879e-07   3.52580e-08   4.59326e-09       0.00000       0.00000
  17  21 3830.4582    1.8708  5.9936 10.9265 -0.0042      0.527970  0.1059   0.0199   0.1931    0.0568   0.0000     0.0954273   439.0552       11.8460       15.8786      -2.86928      -5.57243      -2.18008       2.88646      -6.88285      -4.49394       2.46154       2.32637      -3.12758      0.691376      0.951877      0.355868      0.486422    -0.0222010     -0.145161    -0.0193354     0.0741815   -0.00390744     0.0132764   0.000279203    0.00358275   5.94972e-05  -0.000235512  -7.27571e-05  -6.33532e-05   1.54844e-05  -1.70357e-06   1.49836e-07  -2.82619e-07   1.99512e-08  -3.44949e-09       0.00000       0.00000       6.78372       8.70824       9.26871       9.47683       9.20422       8.38597       7.19671       6.09914       4.99090       3.84888       2.91884       2.17648       1.51294       1.02541      0.680648      0.434782      0.260711      0.155949     0.0861185     0.0460438     0.0240664     0.0116825    0.00543857    0.00242554    0.00100041   0.000381666   0.000143567   4.99909e-05   1.56555e-05   4.49096e-06   1.11494e-06   2.44004e-07   4.25504e-08   5.14304e-09       0.00000       0.00000
  17  22 3973.2445    1.5701  8.7639 10.5319 -0.0022      0.433727  0.1424   0.0147   0.2537    0.0476   0.0000     0.0689663   435.7691       2.57815       19.9673      -1.67899      -11.7515      -12.4365       19.0989      -1.09478      -11.4689       1.24282       1.81624      -1.22166      -2.04728     -0.711685    -0.0970090      0.195933     -0.194141      0.378256    -0.0759419    -0.0923444     0.0103981     0.0156398   -0.00662819    0.00304040   -0.00140941   -0.00142123  -0.000194640   3.32855e-05   5.55502e-05  -5.94566e-06  -4.42397e-07  -1.24342e-07  -1.02313e-08  -4.09452e-09       0.00000       0.00000       8.55568       10.8633       11.6927       11.7769       11.4141       10.5985       9.33255       7.78880       6.35080       5.01356       3.72987       2.81340       2.01658       1.34799      0.894541      0.571644      0.345999      0.199892      0.112343     0.0596426     0.0309269     0.0152747    0.00713971    0.00314657    0.00129738   0.000516594   0.000196051   6.67635e-05   2.09535e-05   5.87034e-06   1.49455e-06   3.24737e-07   5.52280e-08   6.58762e-09       0.00000       0.00000
  17  23 4116.0241    1.2917 10.6382 10.5371 -0.0020      0.497873  0.1840   0.0128   0.3226    0.0408   0.0000     0.0743558   418.6676       33.8128       29.0185      -26.2832       6.79241       3.57622      -6.24044      -5.46748       9.24375      -1.40882      -3.94647       4.74993      0.975247      -2.85202       1.89751     -0.890483      0.175161    -0.0758512     -0.155713     0.0902718    -0.0467070    -0.0322411     0.0171490    0.00416089   0.000265884   0.000384508  -0.000266165   3.89568e-05  -4.13069e-06  -9.35098e-06   2.37940e-07  -7.13204e-07  -7.04456e-08   2.13556e-09       0.00000       0.00000       10.4796       13.6517       14.4630       15.0328       14.2912       13.0401       11.4243       9.61802       7.92020       6.19704       4.79030       3.40989       2.43699       1.68478       1.08998      0.695495      0.429057      0.249766      0.141649     0.0777484     0.0390652     0.0195129    0.00908512    0.00397964    0.00168047   0.000679329   0.000243028   8.26771e-05   2.60679e-05   7.47690e-06   1.86315e-06   3.96587e-07   7.08253e-08   8.59278e-09       0.00000       0.00000
  17  24 4258.0621    1.1112 14.1204 10.4827 -0.0041      0.182101  0.2659   0.0105   0.4476    0.0363   0.0000     0.0761976   449.7154       25.2347      -3.35624      -9.75538      -11.5508       5.34025      -5.16566      0.137217       7.30559     -0.342005     -0.281285      -1.36607       2.76939       2.21690     -0.420248      -1.79055      0.617062      0.841879     -0.206515    -0.0559750     0.0616626     0.0475336   -0.00580737   -0.00769570    0.00413797   0.000725748  -0.000218742   0.000145516   5.31663e-05   1.27037e-06  -5.17803e-06  -6.41989e-07  -2.24662e-08  -7.63227e-09       0.00000       0.00000       13.6827       17.6322       19.0945       19.1926       18.6731       17.0574       14.9901       12.7148       10.5116       8.19442       6.37675       4.64546       3.27584       2.20766       1.47119      0.942265      0.587020      0.345355      0.190137      0.104368     0.0536047     0.0265784     0.0126403    0.00546800    0.00234974   0.000917568   0.000333449   0.000115865   3.62962e-05   1.02885e-05   2.57510e-06   5.40414e-07   9.44082e-08   1.10286e-08       0.00000       0.00000
  18  10 2291.7295    1.0966  0.7993 10.9213 -0.0093       6.09817  0.0365   0.0290   0.0568    0.1073   0.0000       1.02438   440.6791      0.745791       11.9093       1.73684      -2.47171      -3.99951      0.722771       2.55451     -0.189681     -0.332584      0.573371     -0.595361      -1.24994      0.141683    -0.0979190      0.147814    -0.0819693   -0.00120606     0.0381665    -0.0331506   -0.00722022    -0.0132198   0.000228307  -0.000214665  -0.000520309  -0.000221029  -1.83808e-06   1.91490e-05  -1.77033e-05  -3.48208e-06  -2.66603e-06  -1.87935e-07   2.42138e-08   4.48924e-09   1.67376e-09  -9.06689e-10       2.42636       3.19081       3.25091       3.24657       3.11708       2.96506       2.82112       2.26429       1.94685       1.60388       1.31685      0.873328      0.715009      0.443998      0.316416      0.204084      0.125337     0.0812737     0.0430379     0.0260391     0.0134549    0.00670716    0.00338726    0.00156305   0.000688391   0.000308526   0.000134223   4.93128e-05   1.79377e-05   6.12693e-06   1.59440e-06   4.76304e-07   1.24782e-07   2.29514e-08   4.59856e-09   5.14563e-10
  18  11 2436.9588    1.5344  0.8529 11.3036 -0.0050       3.48158  0.0346   0.0384   0.0607    0.1191   0.0000      0.930208   441.5238       1.52463       13.1564       1.44951       2.95508       1.64687       1.21258      -2.68785      0.421646     -0.361426     -0.128815     -0.431713       1.87067     -0.104601    -0.0585077      0.269208      0.114926     -0.148529     -0.103776     0.0195881     0.0173742    0.00559011  -0.000957299   -0.00349304    0.00104736   0.000120030  -0.000161414  -4.37678e-05   2.16271e-06  -4.90312e-07   9.97126e-07   1.77589e-07   1.45217e-07  -2.90560e-08   5.02035e-09   3.87540e-10       2.29300       2.85406       3.25098       3.14780       3.12272       2.86663       2.40672       2.22740       1.78445       1.40814       1.14190      0.763394      0.599726      0.422675      0.272641      0.177005      0.110825     0.0648885     0.0405302     0.0229145     0.0119639    0.00675231    0.00315011    0.00144003   0.000710907   0.000275720   0.000117158   4.68816e-05   1.51932e-05   4.98155e-06   1.60832e-06   4.66478e-07   1.14137e-07   2.11907e-08   3.52749e-09   4.04545e-10
  18  12 2580.9678    1.9210  0.9872 11.8637 -0.0110       2.44595  0.0371   0.0455   0.0694    0.1188   0.0000      0.868755   438.0021       4.90631       16.3401       2.13374      0.298622      -2.26452      -1.67673      -1.50334      -2.13286     -0.636226      0.451859      -1.36597      -1.18645     -0.666017     -0.533865    -0.0516739      0.240436     0.0105510     0.0425905     0.0256021   -0.00774130   -0.00756902    0.00596383    0.00169601   -0.00136647   5.35620e-05   0.000382446   1.74436e-05   1.13945e-05   5.20174e-06   9.58585e-07   3.32398e-08   9.43902e-08   5.99801e-09  -2.43734e-09   5.58074e-11       2.26050       2.97356       3.21590       3.22108       3.14321       2.80655       2.59102       2.20701       1.82488       1.47819       1.08762      0.843603      0.600807      0.423248      0.294035      0.185486      0.113717     0.0680222     0.0398065     0.0232908     0.0123643    0.00631818    0.00312497    0.00155344   0.000654317   0.000298789   0.000117488   4.50497e-05   1.58911e-05   5.47076e-06   1.62103e-06   4.34275e-07   1.11275e-07   2.47103e-08   3.94296e-09   4.57103e-10
  18  13 2724.8198    2.5928  0.9397 12.2132 -0.0006       2.08786  0.0334   0.0592   0.0623    0.1256   0.0000      0.789561   438.6459       8.96879       19.5437      -3.11016      -2.73343      -1.40664       1.12111       4.23974       1.84663      -3.30108     -0.757056      0.205604      0.482588      0.259851      0.203165   -0.00127193    -0.0190659    -0.0382410     0.0171664  -0.000949002   0.000874170    0.00251953   -0.00163610   -0.00167427   0.000228488   0.000418945   8.43646e-05   1.50837e-05  -3.31856e-05   7.25796e-06   1.25425e-06   4.97109e-07   1.57566e-07   3.08473e-08  -1.76925e-09   2.15888e-10       2.20505       2.86213       2.94182       2.87256       2.91811       2.60769       2.40156       2.18885       1.74098       1.50900       1.10659      0.848791      0.590630      0.410723      0.279666      0.175411      0.111437     0.0670473     0.0388377     0.0222489     0.0116579    0.00618516    0.00304106    0.00136331   0.000678087   0.000262108   0.000114272   4.15935e-05   1.44588e-05   4.92484e-06   1.47678e-06   4.04841e-07   1.07556e-07   2.41791e-08   3.65984e-09   4.46310e-10
  18  16 3154.9428    3.8938  1.0007 13.3042 -0.0088       1.06216  0.0452   0.0945   0.0694    0.1259   0.0000      0.857781   436.6156       12.1695       12.4306       3.52073      -4.38001     -0.168030       2.66685      -1.11839       3.57539       1.07620       2.10235     -0.265094      0.879802     -0.742641     0.0683976      0.105795     -0.169655     0.0602231    -0.0411794     0.0623109    0.00594896    0.00320558  -0.000323558   0.000907691   0.000464764   5.49996e-05  -0.000106476  -7.51733e-05   1.91423e-05   5.05080e-06  -9.16632e-07   1.51071e-07   4.79158e-09   4.05268e-09   1.24771e-08   1.63409e-10       3.35031       3.48357       3.19428       4.18881       4.56574       3.81359       2.75078       2.40708       2.55826       2.05895       1.36237      0.796701      0.715233      0.629372      0.427036      0.240979      0.119149     0.0765583     0.0571602     0.0390324     0.0217786     0.0107584    0.00490986    0.00197935   0.000811656   0.000296568   0.000128539   4.55983e-05   1.62279e-05   5.22888e-06   1.55256e-06   4.49023e-07   9.93949e-08   2.00172e-08   4.05337e-09   4.51300e-10
  18  17 3297.4965    3.5111  1.3766 13.2205  0.0000      0.784205  0.0486   0.0748   0.0832    0.1138   0.0000      0.674863   436.9847       11.3318       7.57611       1.19997      -2.30369      0.343502       2.18335      -5.55533      0.883366      -1.37792     -0.767780      -2.86819     -0.582233       1.17395     -0.667444     -0.654669     -0.155497      0.114698    -0.0380285     0.0137004     0.0169991     0.0123268    0.00209100   -0.00361739  -0.000917173   0.000635650  -7.45132e-05  -7.70140e-05  -6.00969e-05   1.20667e-05   5.41227e-07  -8.61078e-07  -1.83763e-07   1.04821e-08   9.47656e-09  -9.18547e-10       2.98354       3.76560       3.92444       4.09585       3.94114       3.72684       3.30468       2.78389       2.31729       1.83719       1.42610       1.02261      0.783493      0.563835      0.373835      0.243338      0.148557     0.0908736     0.0528554     0.0294252     0.0161757    0.00849693    0.00388699    0.00193371   0.000766080   0.000379620   0.000137786   5.79051e-05   2.01750e-05   6.51791e-06   1.94910e-06   5.59741e-07   1.33129e-07   2.68760e-08   4.82435e-09   5.78197e-10
  18  18 3440.2363    3.0344  2.0383 12.3985 -0.0015      0.949815  0.0574   0.0511   0.0995    0.1118   0.0000      0.350387   439.1858       15.2213       21.7527      -4.71755      -6.54057      -3.44535     -0.317332      -2.21411       1.57795      -1.18743      -3.34790      0.629094     -0.416503     -0.547139      0.340187      0.495357   0.000935530    -0.0283916     0.0702901    0.00464696     0.0182415     0.0144620   0.000390656    0.00144109  -0.000388430   0.000225191   0.000193996   2.92212e-06  -7.83571e-06   1.44675e-06   4.04778e-06  -6.12242e-08   1.61559e-08  -2.54515e-08  -5.69597e-09  -2.88581e-10       3.47467       4.35249       4.47524       4.55621       4.56028       4.37627       3.91430       3.24976       2.62219       2.19921       1.70621       1.30833      0.905839      0.672418      0.424475      0.303528      0.186764      0.114237     0.0671266     0.0360472     0.0194020    0.00978892    0.00471863    0.00227420   0.000978718   0.000441714   0.000174152   6.93646e-05   2.48498e-05   7.78512e-06   2.43804e-06   6.99293e-07   1.55971e-07   3.63634e-08   5.75280e-09   6.88073e-10
  18  19 3583.0578    2.5238  3.4499 11.6493 -0.0047      0.978312  0.0738   0.0340   0.1362    0.0879   0.0000      0.174704   441.0915       8.81687       9.03928      -2.86167      -8.83764       5.37603      -2.87222      -2.46869      0.552997      -1.27452      -1.91173    -0.0811476      -1.11326     -0.218871      0.385975    -0.0121256     -0.285956      0.197207     0.0630181     0.0653894    0.00431559    0.00585880     0.0101552   -0.00939469   0.000702425   0.000339235  -4.04309e-05   3.29370e-05   1.44941e-05  -1.42656e-05  -6.05986e-08   8.73770e-07   1.19518e-07  -3.56709e-08  -1.53169e-08  -1.18012e-10       4.45933       5.73327       6.22184       6.38099       6.21729       5.50224       4.99489       4.20363       3.55893       2.84175       2.19743       1.63019       1.15289      0.805871      0.529848      0.347975      0.224581      0.136450     0.0808232     0.0436830     0.0244675     0.0128799    0.00632228    0.00295312    0.00135018   0.000572840   0.000230905   8.76355e-05   3.14611e-05   1.00807e-05   3.16674e-06   8.61189e-07   2.09364e-07   4.51923e-08   7.70849e-09   8.52951e-10
  18  20 3725.8836    2.1301  4.7783 11.1469 -0.0029      0.722242  0.0916   0.0242   0.1605    0.0679   0.0000      0.124349   437.8111       22.5050     -0.814574      -19.0648     -0.121952       5.74483       1.77982      -10.8054      -3.50801       2.84168       1.57551    -0.0411746     -0.890301      0.298169      -1.65447     -0.170202     0.0398338     -0.240388     0.0724085   -0.00453092   -0.00105911    0.00465862    -0.0119809   -0.00961158   -0.00267190  -9.00072e-05   7.41430e-05   0.000162441   3.71150e-05  -1.22323e-05  -2.33494e-06   1.93269e-06   3.93971e-07  -4.05396e-08   3.29583e-09  -7.11746e-11       5.33944       6.68407       7.27235       7.39141       7.30300       6.66258       5.82610       5.09868       4.25986       3.41859       2.59934       1.94707       1.39454       1.01572      0.674268      0.427412      0.276672      0.166567     0.0979805     0.0546756     0.0311671     0.0156500    0.00803944    0.00362946    0.00163502   0.000696677   0.000292798   0.000105453   3.89065e-05   1.24891e-05   3.98274e-06   1.06690e-06   2.57526e-07   5.49616e-08   8.97569e-09   1.03537e-09
  18  21 3868.7747    1.8231  6.6732 10.8156 -0.0011      0.505718  0.1107   0.0180   0.2055    0.0515   0.0000     0.0859057   428.3372       14.7164      0.832922      -6.28738       6.09015      -2.38148      -1.72837      -8.18221      -6.32788       1.18763      0.654491      -4.87295      0.706574       1.55930     -0.595297     -0.279173      0.379196    -0.0663922    -0.0961110    -0.0522828    -0.0404497    -0.0169598   -0.00223707    0.00443116   0.000571313  -0.000118887  -0.000129771  -9.62360e-06  -3.91176e-05  -6.81176e-06   5.21888e-06   4.10362e-07   4.24041e-08   1.24225e-07  -3.30246e-09   2.62816e-09       6.29425       8.17888       8.71469       8.92452       8.83640       8.10154       7.27912       6.06527       5.20441       4.08801       3.16286       2.35819       1.73032       1.21653      0.817423      0.543554      0.327780      0.206915      0.117671     0.0682586     0.0366654     0.0186451    0.00947130    0.00428264    0.00201875   0.000816036   0.000349977   0.000128240   4.77709e-05   1.60113e-05   4.67567e-06   1.35248e-06   3.22041e-07   6.93733e-08   1.21407e-08   1.34364e-09
  18  22 4011.6161    1.4807  8.4304 10.6550 -0.0035      0.426144  0.1437   0.0143   0.2480    0.0432   0.0000     0.0759269   442.1470       6.80997       9.84366      -24.9885      -9.30543       4.05231      -3.44273      -4.56261       5.11958      -6.44521      -3.70176      -2.23439       5.38555       1.94129      0.627196     -0.702395      0.121481      0.139521    -0.0506647     -0.126299     0.0259302     0.0428672    -0.0235855   -0.00355442   -0.00130915    0.00146125   -0.00105100   0.000151424   4.98099e-05  -3.67303e-05   2.76499e-08  -9.73660e-07   2.92357e-07  -1.06207e-07  -2.49538e-08   2.78104e-09       7.96757       10.2917       10.7585       11.1679       10.9524       9.99365       9.07189       7.69493       6.51888       5.19607       4.00269       3.05668       2.16085       1.53609       1.05638      0.680037      0.421338      0.258344      0.151473     0.0866943     0.0462937     0.0239001     0.0116729    0.00564701    0.00250170    0.00110165   0.000431363   0.000164898   5.85869e-05   1.99746e-05   6.03042e-06   1.65147e-06   4.00695e-07   8.73717e-08   1.48535e-08   1.67930e-09
  18  23 4154.5442    1.2525 11.4874 10.5720 -0.0014      0.340877  0.1946   0.0121   0.3439    0.0370   0.0000     0.0694503   421.2922       3.24411       37.2553      -9.24106     -0.716357      -3.14751      -2.28749      -16.2673       22.6982      -10.3340      -4.70076      0.168613       1.01276      -2.58838      -1.28335      0.267995      0.427455    0.00354739     -0.116382      0.157067     0.0589826     0.0134650  -0.000942631    0.00350790    0.00545329   -0.00156432  -0.000245568  -0.000150048   0.000152374   1.90582e-05   2.27429e-06   4.00386e-07  -4.64550e-07   7.98176e-08  -1.33837e-08  -1.73292e-09       10.0694       12.9976       14.2072       14.2934       13.9049       12.7260       11.6089       9.97972       8.23884       6.56726       5.11755       3.83063       2.77054       1.97357       1.32871      0.872837      0.544478      0.328203      0.193506      0.111602     0.0598228     0.0306067     0.0155477    0.00752526    0.00335010    0.00145850   0.000593939   0.000225799   7.99812e-05   2.63260e-05   7.99371e-06   2.21213e-06   5.29940e-07   1.10880e-07   1.85063e-08   2.07503e-09
  18  24 4298.0494    1.0055 13.6633 10.5128 -0.0021      0.416248  0.2645   0.0100   0.4424    0.0334   0.0000     0.0849323   441.1927       39.2645      -9.21732      -11.4890       13.8102       25.1919      -26.5258      -13.6057       20.3982       2.83241      -5.12452      -2.24420      -2.05128      0.108869      0.457747     -0.199126     -0.132767    -0.0381389      0.405022      0.248159     0.0278606    -0.0177758     0.0119624   -0.00657740   0.000304541   -0.00293370   0.000394149  -0.000354081   0.000113254  -7.49224e-05  -8.41886e-06   3.86838e-06   1.02985e-06   2.19490e-07   3.29930e-08   1.10118e-09       12.5348       16.1009       17.7359       17.7898       17.3186       16.0536       14.3058       12.4969       10.2073       8.34514       6.46821       4.77091       3.54376       2.45676       1.67457       1.10345      0.685390      0.421942      0.247214      0.141001     0.0764010     0.0393669     0.0197629    0.00939253    0.00425656    0.00183294   0.000748435   0.000286021   0.000103031   3.38042e-05   1.00536e-05   2.81517e-06   6.89219e-07   1.39520e-07   2.27414e-08   2.61710e-09
  18  25 4440.3797    0.8396 15.2223 10.3761 -0.0063      0.104649  0.3367   0.0083   0.5144    0.0309   0.0000     0.0916333   408.9042      -3.15006       43.3829       27.6490    -0.0723686      -42.7611       17.5944       13.6819      -9.43811      -11.6904      -2.12867      -1.14819       3.44308       3.15131       2.22869      0.749752      0.520041      -1.54758      0.211164     0.0820732     -0.155426    -0.0236590     0.0127748   -0.00859872   -0.00872787    0.00416994   0.000975662   -0.00112157  -0.000256001   9.85295e-05   1.16587e-05  -1.30526e-06   7.92874e-07   1.14185e-07   7.94800e-09  -1.13158e-09       15.0861       19.5163       21.4289       21.5027       21.1874       19.6881       17.1716       15.0403       12.5073       9.97995       7.85560       5.88072       4.23836       2.97052       2.01441       1.33386      0.837771      0.520900      0.305994      0.169354     0.0941256     0.0485357     0.0241681     0.0114878    0.00519999    0.00226481   0.000904270   0.000342929   0.000125560   4.12281e-05   1.26587e-05   3.51033e-06   8.37291e-07   1.70462e-07   2.79224e-08   3.20141e-09
  19   8 2021.8778    0.6370  0.4803 10.0935 -0.0174       10.8701  0.0277   0.0219   0.0447    0.0721   0.0000       1.50755   437.2300      0.472219       15.4929     -0.556916     -0.922960      -2.20838     -0.110243      -1.44389      -1.43245      0.864489      0.859888     -0.233172      0.134224    -0.0153161      0.512750      0.199858    -0.0173551     0.0548352   -0.00423940    -0.0518199    0.00617620   -0.00327043   -0.00125246   -0.00344729   0.000331400  -0.000340086  -9.88216e-07  -1.24444e-06  -1.39636e-05  -1.35618e-06  -4.15211e-06   7.28982e-07  -4.57206e-07  -8.35882e-08  -8.39550e-09   6.46284e-09       1.86639       2.35127       2.44946       2.86033       2.64965       2.05924       2.36179       1.86860       1.76415       1.07679       1.03180      0.826335      0.538071      0.379853      0.266779      0.212759      0.110732     0.0679456     0.0433360     0.0281817     0.0160905    0.00718915    0.00402326    0.00197843    0.00112671   0.000557625   0.000226401   8.87295e-05   2.99208e-05   1.08602e-05   4.02126e-06   1.16131e-06   3.89616e-07   9.68097e-08   1.82723e-08   5.18174e-09
  19  10 2322.4593    1.2198  0.7873 10.8399 -0.0033       4.95204  0.0334   0.0300   0.0537    0.1043   0.0000      0.911584   435.6037     -0.296703       17.1881       3.58407      -6.00610      -2.95310      -1.34966      -2.18851      0.432604      -2.62522      0.246023     -0.769294      0.817339      0.159382     0.0829799     0.0254848     0.0797188    -0.0222172     0.0481101     0.0337243    -0.0220132    0.00994904    0.00287277    0.00112176   0.000730590    0.00127238  -0.000327588  -0.000139049   1.12902e-05   8.20325e-06  -1.22188e-07  -7.33928e-07  -8.22678e-07   5.25567e-08  -2.28035e-08   6.44309e-10       2.14764       2.62711       2.84373       3.12318       2.54491       2.55004       2.43487       2.11980       1.71631       1.57454       1.14537      0.914437      0.639480      0.471885      0.296043      0.217608      0.133284     0.0817175     0.0487396     0.0305500     0.0168160    0.00906120    0.00432438    0.00241778    0.00112562   0.000548973   0.000224886   0.000100700   3.87215e-05   1.52616e-05   4.81024e-06   1.45004e-06   4.06637e-07   1.03790e-07   2.25699e-08   5.22549e-09
  19  11 2468.3343    1.6492  0.9168 11.2717  0.0009       5.58369  0.0328   0.0379   0.0619    0.1216   0.0000      0.840327   439.7682       4.86400       14.0931       2.38389     -0.655796      -4.95004      -2.02139     -0.996886      -1.54650      -3.87691     -0.247855     -0.467636     -0.400258     0.0991018      0.214174     -0.102912     0.0311111      0.109517     0.0319165   -0.00499305    0.00994598    -0.0162364   -0.00158538    0.00142144   0.000418181  -0.000563601   8.73310e-05   0.000130044  -3.13622e-05  -1.25593e-05  -6.72959e-07   1.96331e-06  -3.50601e-07  -2.25283e-07  -5.22607e-09  -2.57049e-09       1.99541       2.60863       2.95581       2.79740       2.89625       2.69324       2.26532       2.06319       1.65338       1.38488       1.10416      0.813007      0.602774      0.404288      0.295628      0.192172      0.125466     0.0787981     0.0483238     0.0289148     0.0155048    0.00892765    0.00438636    0.00219266    0.00105988   0.000487686   0.000222075   8.76499e-05   3.46055e-05   1.31031e-05   4.36475e-06   1.53313e-06   4.44316e-07   1.22633e-07   3.01263e-08   5.58240e-09
  19  12 2613.1765    2.1008  0.8756 11.9899 -0.0064       2.10369  0.0386   0.0525   0.0576    0.1218   0.0000      0.884593   436.2830       5.44649       17.8454      -2.54414       1.45774       2.56529      -1.57609      -1.12212     -0.405486      -4.49367     0.0726155       1.16389     0.0599781     -0.515175      0.593126      0.229766     -0.102758    -0.0516892     -0.110154   0.000778604    -0.0177077    0.00358497    0.00352813   0.000677508   0.000747884   0.000795884  -2.20532e-05  -0.000120832   3.92464e-05  -1.22768e-05   4.75784e-06   5.89437e-07   2.80579e-07   2.29005e-08  -1.78285e-08   6.80115e-09       2.67044       3.47456       3.53082       3.50816       2.94920       2.88606       2.52761       2.60284       2.26753       2.01500       1.57532       1.14916      0.779460      0.570068      0.345596      0.226466      0.144371     0.0846785     0.0522965     0.0318192     0.0165361    0.00959239    0.00484999    0.00240304    0.00108377   0.000563611   0.000211160   9.83168e-05   3.74041e-05   1.43929e-05   4.15388e-06   1.45873e-06   4.56059e-07   1.19725e-07   2.60354e-08   5.14837e-09
  19  13 2758.0615    2.7653  0.8781 12.4423 -0.0096       2.10940  0.0431   0.0685   0.0594    0.1214   0.0000      0.780663   438.9110       4.15780       8.34412      -1.54264      -1.14509      -3.33376      0.473901      -3.27603      0.583870      -2.91446      0.364771       2.10082     -0.726250     -0.258992     0.0379448     0.0536219     -0.226680    0.00793458   -0.00972873     0.0234051    0.00920030    -0.0111332  -0.000129740   -0.00305766   1.14987e-05  -0.000307898  -0.000199909  -4.67657e-05   2.16575e-05   1.28388e-05   2.47600e-06   2.38546e-06   7.59533e-07   3.13939e-08  -1.24959e-08  -3.49549e-09       3.54280       4.51313       4.49517       4.20740       3.16141       2.56585       3.00544       3.19632       3.06428       2.63199       2.18161       1.63532       1.08624      0.654834      0.426663      0.259161      0.148661     0.0811407     0.0504572     0.0327424     0.0180068    0.00888012    0.00410524    0.00244734    0.00124165   0.000620114   0.000269826   0.000106960   3.81413e-05   1.33475e-05   4.24817e-06   1.38478e-06   3.95000e-07   1.00149e-07   2.40933e-08   5.02882e-09
  19  14 2902.6490    3.4295  0.7456 12.9406  0.0008       2.50788  0.0292   0.0819   0.0500    0.1056   0.0000      0.829973   437.4224       4.51527       12.9660      -3.55492      -3.17251      -3.58370     -0.865522     -0.539639       2.61862      -2.18174     -0.835327      0.920168     0.0445392     -0.561637     -0.212724     -0.123628     0.0254485    -0.0310242    -0.0159859    0.00261201    0.00740704   -0.00149891    0.00657452   0.000684480   0.000301576   0.000199043  -0.000192034   4.35271e-06   1.47630e-05   3.10997e-06  -2.10659e-06  -2.57407e-06   5.94672e-07  -9.89149e-08   1.01423e-08   9.17488e-10       2.34399       3.08670       3.51976       3.66808       3.49927       3.12648       2.70518       2.18483       1.78052       1.35726       1.03339      0.744871      0.528852      0.387455      0.272640      0.181858      0.108653     0.0683107     0.0413775     0.0247572     0.0146040    0.00763074    0.00393232    0.00193758   0.000948560   0.000408609   0.000192400   7.54163e-05   2.94785e-05   1.05594e-05   3.72906e-06   1.15237e-06   3.32393e-07   8.96729e-08   1.96177e-08   4.23496e-09
  19  15 3046.6935    3.8432  0.8713 13.1444 -0.0112       2.08864  0.0350   0.0931   0.0589    0.1207   0.0000      0.768838   442.7670       4.74189       17.7650       2.44772      -4.98803      -5.07794      -1.32064      -5.13830      -3.93286      -1.10840      0.794091     -0.845344      0.525215      0.233529     -0.218937     -0.359774    -0.0468159     0.0804343     -0.140617    -0.0555736     0.0162067    0.00277121   -0.00100183   -0.00123324   0.000520213  -0.000105358   0.000123685  -7.70445e-05   9.43690e-06  -1.19589e-05  -5.90398e-06   1.03956e-06  -5.53541e-07  -2.25412e-07  -4.04250e-08  -1.63328e-09       2.03515       2.89251       2.90933       2.98792       3.06887       2.62942       2.71273       2.17251       1.88149       1.39787       1.14829      0.869432      0.649590      0.474361      0.333409      0.224435      0.146661     0.0816026     0.0592788     0.0279065     0.0199367    0.00873534    0.00513556    0.00256135    0.00112685   0.000629187   0.000214124   0.000110466   4.00769e-05   1.42937e-05   6.18256e-06   1.39921e-06   5.94344e-07   1.28860e-07   3.29979e-08   7.83071e-09
  19  16 3190.0527    3.9139  1.1630 13.2158 -0.0148       1.97227  0.0447   0.0831   0.0673    0.1283   0.0000      0.690446   439.4954       12.9875       13.0436      -1.00954      -2.32116      -3.08465      -2.50323      -1.82947     -0.763128      -4.48987      0.615218      0.940482     -0.537586     -0.660585      0.112434      0.291105     -0.225897     0.0395403   -0.00780602     0.0345106     0.0184713   -0.00634941    0.00910255    0.00621436   0.000279982   0.000799314   0.000412864   0.000244529  -4.56956e-05  -2.92348e-05   1.99201e-06   1.80423e-06  -1.08323e-06  -2.54377e-07  -4.66298e-09   5.99249e-09       2.55639       3.38501       3.69657       3.68009       3.51137       3.30060       3.05471       2.58101       2.21470       1.76357       1.42130       1.03098      0.776259      0.565165      0.390376      0.248274      0.169454      0.105045     0.0594588     0.0380102     0.0189004     0.0116193    0.00573159    0.00283508    0.00145115   0.000560765   0.000300530   0.000107485   4.90840e-05   1.73336e-05   5.43777e-06   1.99074e-06   5.69141e-07   1.51759e-07   3.52863e-08   6.85781e-09
  19  17 3333.1776    3.4045  1.6698 12.7272  0.0029       2.14700  0.0494   0.0596   0.0899    0.0956   0.0000      0.515484   440.6504       8.21468       13.5251       3.49465       3.48724      -4.87379       4.16867      -3.65374       1.19168       2.50822      -1.04981      -1.87878       1.46093       1.00332     -0.430202      0.351581      0.228862    -0.0874640     0.0189505     0.0500107    0.00970570   -0.00412382   -0.00708781    0.00188097  -0.000497325   0.000531397  -0.000320736  -8.74077e-05   6.34441e-05   2.15929e-05  -7.10812e-06   2.53171e-06  -1.46010e-07  -4.51403e-08  -6.24289e-08   1.37903e-08       2.66545       3.60460       3.92504       3.83068       3.85830       3.44102       3.20499       2.70719       2.37036       1.88124       1.51914       1.13033      0.853965      0.586202      0.390161      0.277272      0.170521      0.109712     0.0681882     0.0379805     0.0209693     0.0119457    0.00619812    0.00308726    0.00145090   0.000703375   0.000297963   0.000122557   4.69632e-05   1.89851e-05   6.42797e-06   2.04873e-06   5.99125e-07   1.70792e-07   3.89149e-08   8.02210e-09
  19  18 3476.3258    2.8528  2.3785 12.3949 -0.0025      0.503032  0.0626   0.0444   0.1068    0.0851   0.0000      0.336402   435.2736       4.85749       16.6764      -1.06184      -1.60889       5.80963      0.137062       2.03264       1.44126      -4.83691      -1.47079      0.947689      0.124462      -1.04983      -1.81519      0.907148      0.200749      0.106573     0.0709102     0.0341578     0.0282388    -0.0175526    0.00632533    0.00481438  -0.000336994  -6.00465e-05   0.000539884   5.22449e-05   9.17564e-07   9.05798e-06   8.46974e-06  -1.40268e-06   7.42154e-07   2.33357e-07   1.23127e-08   3.35102e-09       3.38169       4.67900       4.73485       4.99877       4.73683       4.45380       3.99935       3.53532       2.96122       2.53985       1.92381       1.51835       1.04792      0.775357      0.516998      0.353594      0.224394      0.138958     0.0848291     0.0512689     0.0282710     0.0154218    0.00801899    0.00390836    0.00194807   0.000870017   0.000391565   0.000154639   6.44355e-05   2.31697e-05   7.98235e-06   2.56390e-06   7.67819e-07   2.05194e-07   4.77569e-08   1.06859e-08
  19  19 3619.6997    2.4308  3.7521 11.5044  0.0004      0.782093  0.0753   0.0301   0.1439    0.0793   0.0000      0.158138   445.4471       7.33438       14.3812       2.42180      -10.2905     -0.160520      -2.51702      -12.1334       2.96411      -2.36147      -1.51327     -0.997890     -0.462886     -0.580800     0.0173842      0.750754     -0.425768     -0.145184     -0.126897    -0.0517631     0.0180308    0.00830395    -0.0177964  -0.000111600   -0.00106710   -0.00120978   0.000742413   0.000255392  -0.000168407   1.34442e-06  -1.28741e-05   3.75579e-07   1.44224e-06  -1.00174e-07  -1.95329e-08   5.11967e-09       4.23793       5.45103       5.92859       6.07158       5.97392       5.43684       4.98316       4.20826       3.59685       2.86542       2.24810       1.72103       1.25558      0.912702      0.609072      0.414943      0.271970      0.169536      0.101931     0.0593528     0.0342040     0.0179199    0.00956812    0.00484843    0.00229067    0.00106648   0.000442311   0.000193942   7.45586e-05   2.73783e-05   9.60393e-06   2.98893e-06   9.11019e-07   2.39679e-07   5.57447e-08   1.20302e-08
  19  20 3763.0444    2.0471  5.2876 11.0886  0.0005      0.681441  0.0949   0.0219   0.1702    0.0603   0.0000      0.106614   445.5321       13.1583       19.4896       7.66395       4.19886      -5.80284       4.81983      -14.9739      0.798624       3.18152       1.96566       2.51103     -0.445566      0.581962     -0.613214     0.0151026     -0.228927     -0.121152      0.117092    -0.0452684     0.0760546    -0.0392241   -0.00702132   -0.00349825    0.00641259   0.000140688   0.000244368  -0.000142991  -0.000128382  -3.52600e-08  -7.77429e-06  -8.81667e-06   7.69708e-07   8.04050e-07   5.97330e-08  -2.64284e-08       5.27167       6.85414       7.33175       7.58739       7.18150       6.79662       6.12409       5.41578       4.52146       3.71169       2.89443       2.25591       1.59123       1.17649      0.794480      0.534980      0.344071      0.212109      0.129991     0.0751382     0.0430325     0.0229761     0.0119444    0.00602804    0.00289724    0.00133621   0.000583424   0.000244437   9.50137e-05   3.49473e-05   1.21206e-05   3.84701e-06   1.17879e-06   3.09236e-07   7.11940e-08   1.52409e-08
  19  21 3906.3094    1.7036  6.7097 10.9003 -0.0038      0.513582  0.1134   0.0170   0.2061    0.0471   0.0000     0.0872256   434.3792       12.4482       10.6567       9.36239      -7.29473       8.05549       5.42039      -3.41969     -0.874465       3.35455      -1.00852      -3.47905       2.79175     -0.208059     -0.384400      -1.02522     -0.307603    -0.0121054     -0.230328     -0.146611     0.0129724     0.0525883   -0.00826412  -0.000696575   0.000823874   -0.00256545  -0.000392361   0.000149098   0.000118285   8.35246e-05   1.63565e-05  -1.97975e-06   4.39655e-07   4.48302e-07  -7.78901e-08   2.26976e-08       6.27707       8.18162       8.63011       8.84531       8.67010       8.15674       7.34698       6.32492       5.41142       4.37175       3.38348       2.60759       1.93772       1.36006      0.976019      0.637659      0.410057      0.258769      0.154330     0.0907750     0.0515766     0.0275345     0.0146213    0.00716818    0.00343703    0.00159067   0.000680401   0.000285773   0.000111671   4.02778e-05   1.46504e-05   4.70441e-06   1.35236e-06   3.59194e-07   8.74426e-08   1.78771e-08
  19  22 4049.7463    1.4191  8.9869 10.6297 -0.0015      0.477496  0.1450   0.0133   0.2630    0.0406   0.0000     0.0769295   442.1451       31.5198       9.50886      -10.6481      -14.0613      -1.69687       8.29294      -8.99760       6.25865      -6.40879       7.53771     -0.155206       1.08433     -0.412934      0.250332      0.206762      0.319688     0.0831126      0.201187    -0.0478079    -0.0380553     0.0330603    0.00913019    -0.0133750   -0.00475731   -0.00140352  -0.000307774   1.57615e-05  -1.06322e-05   6.21968e-06   3.82730e-06   1.39306e-05  -9.48861e-07   5.39467e-08  -9.07484e-08   2.55479e-09       7.70834       9.95278       10.6643       11.1963       11.0550       10.0076       9.07679       7.83903       6.55230       5.45328       4.17937       3.20691       2.35267       1.67674       1.18388      0.775845      0.508502      0.315844      0.191763      0.113669     0.0645908     0.0348778     0.0180079    0.00912482    0.00432181    0.00196617   0.000856639   0.000357948   0.000139006   5.13790e-05   1.77276e-05   5.76921e-06   1.69284e-06   4.47530e-07   1.11350e-07   2.30863e-08
  19  24 4336.4975    0.9963 15.3157 10.4950 -0.0001      0.292132  0.2992   0.0091   0.4753    0.0316   0.0000     0.0776172   463.1175       8.68243       23.8613      -5.31035      -23.6897     -0.427998       27.6653      -12.9534       15.2151      -12.2693      -4.85426       5.95676      -1.45087      0.225613      -2.27583       1.32565      0.115435      0.294611     -0.252853     -0.385621    -0.0253752      0.117655    -0.0323995    -0.0430005  -0.000755219    0.00524587    0.00143821  -0.000281686  -0.000507270  -5.62671e-05   3.09818e-05   1.30513e-06  -5.37756e-07  -3.09244e-07   2.39060e-07  -2.27236e-08       12.9173       16.9343       18.5218       18.9832       18.5408       17.2576       15.6260       13.3744       11.3834       9.19324       7.30739       5.55329       4.15848       2.91820       2.05297       1.36760      0.906744      0.575182      0.345284      0.205960      0.115958     0.0626288     0.0334872     0.0165940    0.00815530    0.00368458    0.00163031   0.000671192   0.000271058   9.77143e-05   3.42875e-05   1.10417e-05   3.18842e-06   8.45054e-07   1.99888e-07   3.97866e-08
  19  25 4479.0982    0.8302 18.7156 10.3612 -0.0013    -0.0397636  0.4195   0.0073   0.5872    0.0265   0.0000     0.0912430   425.1479       24.1228      -1.91191      -38.7182      -7.04954       19.3980       8.34157      -24.2765      -19.0857       3.67716       12.5496      0.912962       5.19915      -1.30093      -3.90039     -0.640201     -0.423094      -1.31540     0.0848443      0.242859    -0.0152472    -0.0127228     0.0821015    -0.0116859    -0.0160502    0.00616984   -0.00151594   -0.00225621   0.000881258   0.000325828   5.85107e-05  -1.45494e-05  -5.27105e-07   6.70577e-08  -2.84023e-07   2.95550e-08       16.0117       20.7779       22.9794       23.1654       22.8415       21.3836       19.0362       16.8327       14.0444       11.7161       9.07311       7.02880       5.22708       3.66294       2.61739       1.74382       1.14259      0.718311      0.440718      0.261358      0.146760     0.0814758     0.0417349     0.0214614     0.0102305    0.00475182    0.00207223   0.000864681   0.000333998   0.000127683   4.35165e-05   1.42060e-05   4.09048e-06   1.07626e-06   2.58397e-07   5.05776e-08
  20  10 2352.5403    1.3451  0.8565 10.8169 -0.0083       3.89148  0.0338   0.0306   0.0532    0.1175   0.0000      0.850774   440.0934       2.93323       15.6836      -4.67678      -2.66478      0.558812       2.34022     -0.659349      0.225297      -1.52774      -2.10815      0.768274    -0.0784782     0.0405297      0.380085     -0.298589    -0.0606771   -0.00468363    -0.0111849     0.0265273    -0.0637394    0.00729921   -0.00514421   0.000284693    0.00127337   0.000515931   0.000984700   0.000192585   1.64406e-05  -4.51908e-05   7.89527e-06   6.85655e-07  -8.62985e-07  -1.94940e-08   1.96346e-08   2.16747e-08       1.91539       2.30503       2.48074       2.68407       2.61108       2.51356       2.23897       1.80859       1.67744       1.39516       1.07692      0.794888      0.627626      0.452081      0.330646      0.236412      0.149029     0.0911539     0.0598719     0.0376690     0.0218665     0.0123756    0.00747402    0.00359373    0.00177304   0.000847620   0.000397434   0.000176036   6.62115e-05   2.82048e-05   1.15774e-05   4.00352e-06   1.40819e-06   4.02724e-07   1.12866e-07   2.83369e-08
  20  11 2499.0279    1.7386  0.9658 11.2807 -0.0130       2.35547  0.0350   0.0382   0.0608    0.1457   0.0000      0.781860   439.8050       3.97231       18.0831      -4.51382      -2.71846      -1.74005       2.32816      -1.08839       2.32863      -3.68998       1.85450     -0.864171     -0.857904     0.0399637      0.735143    -0.0948336     0.0887995    0.00660542    -0.0579170    0.00310254    0.00183868   -0.00993529    0.00236973   -0.00234067    0.00403596  -6.29063e-05  -0.000440430  -0.000219925  -5.20089e-05   5.70672e-05   3.44483e-07  -1.12823e-07  -1.15653e-06  -2.24757e-07   6.51161e-08   4.21402e-08       1.98383       2.54001       2.74251       2.76887       2.82976       2.57455       2.43099       2.09063       1.75942       1.38289       1.05831      0.883459      0.645410      0.476773      0.345341      0.233798      0.159982     0.0999095     0.0619008     0.0366922     0.0218449     0.0117925    0.00636561    0.00331937    0.00174173   0.000852630   0.000391950   0.000173161   7.18470e-05   2.91296e-05   1.07382e-05   3.72521e-06   1.34169e-06   4.13589e-07   1.20037e-07   3.02505e-08
  20  13 2790.7749    2.7835  0.8513 12.5944 -0.0100       1.06072  0.0365   0.0640   0.0527    0.1049   0.0000      0.829595   434.5786       6.68299       9.79636       5.64441      -2.82429      -2.77944       1.47331      -1.82340    -0.0345616      -1.80901    -0.0897205      0.241419       1.54580      0.113488     -0.268266      0.167634      0.283629   -0.00358778    -0.0325542    -0.0212650    -0.0221166    0.00608938    0.00677728   6.07107e-05   -0.00181298    0.00132684   0.000220382   0.000131094  -8.14828e-05  -1.74470e-05   7.38576e-06   4.91154e-06   1.12039e-06   6.59672e-07  -1.47307e-08  -1.88899e-08       2.49734       3.34361       3.42284       3.23264       2.66277       2.46663       2.32036       2.39752       2.32322       2.04590       1.66345       1.26249      0.914697      0.606981      0.394952      0.241849      0.157626     0.0944775     0.0592780     0.0347124     0.0196446     0.0110478    0.00621262    0.00323670    0.00161782   0.000787823   0.000374865   0.000161856   6.79987e-05   2.68689e-05   1.03135e-05   3.70654e-06   1.23184e-06   4.04291e-07   1.07583e-07   2.75653e-08
  20  14 2936.1405    3.5272  0.8242 12.9502 -0.0103       4.38788  0.0294   0.0824   0.0528    0.1068   0.0000      0.765704   441.1256       4.79599       9.37063      -2.76887      0.468166     -0.884849      -3.82232      -6.09824      -1.60351     -0.963212      -1.24658      0.247700     -0.663993      0.141654      0.136983     0.0940962     -0.310890     0.0723489    -0.0377749    0.00986617     0.0231099   -0.00698909   -0.00319310    0.00135121    0.00241620   0.000962567   0.000380909  -0.000143789   0.000108097   6.99558e-05   1.19226e-05  -4.63667e-06  -1.21559e-06  -1.25247e-07  -1.23517e-07  -2.42839e-08       1.84261       2.34431       2.60881       2.67956       2.58516       2.36013       2.20358       1.87925       1.59639       1.28547       1.00794      0.792011      0.579344      0.418842      0.287465      0.199281      0.133430     0.0825136     0.0522328     0.0313803     0.0182006     0.0102357    0.00544885    0.00294336    0.00143603   0.000736306   0.000338358   0.000148615   6.13627e-05   2.56976e-05   9.39973e-06   3.52061e-06   1.11097e-06   3.51338e-07   9.81694e-08   2.45739e-08
  20  15 3080.5518    3.9989  0.9015 13.1448 -0.0036      0.997441  0.0313   0.0892   0.0576    0.1190   0.0000      0.765823   435.8628       10.4216       9.04102      0.782461      -2.06589       3.54450      -3.41196      -3.88569       2.30824      0.474261      0.136884      0.556603      0.427031     -0.272956      0.440552     0.0305340      0.232189    -0.0653719     0.0957296     0.0193268     0.0227229    0.00294001    0.00190282    0.00404126  -4.37881e-05  -0.000523186   0.000142354  -7.04259e-05   5.04702e-05   4.44322e-06  -9.96112e-06   1.04203e-06   5.76546e-07   9.81846e-07   9.72660e-09   1.91818e-08       1.93791       2.72842       2.97087       3.10145       3.11588       2.73718       2.57449       2.03943       1.71470       1.32624       1.06714      0.783854      0.590557      0.439573      0.291789      0.218900      0.136796     0.0927530     0.0556374     0.0344848     0.0202860     0.0111905    0.00610173    0.00306827    0.00165997   0.000720850   0.000396816   0.000144380   7.43843e-05   2.64310e-05   1.09721e-05   3.82602e-06   1.27579e-06   3.87371e-07   1.07931e-07   3.03565e-08
  20  16 3224.5494    3.7725  1.1535 13.4823 -0.0042       1.46747  0.0444   0.0822   0.0729    0.1116   0.0000      0.802605   439.8690       8.34065       12.4806       5.90438       2.21296      -4.16717      -2.47671      -1.26026     -0.885032      -2.56936       1.23809     -0.449126     -0.184375      0.691714      0.242398      0.228406      0.108341     0.0481781   -0.00711185     0.0505179    -0.0195949     0.0126727     0.0119854    -0.0114342  -0.000496863   -0.00128027   0.000283009  -0.000590323  -1.24638e-05   7.50635e-05  -2.23516e-06  -2.83043e-06  -1.02639e-06  -1.60702e-07  -1.12427e-08   2.11683e-08       2.51724       3.13382       3.39320       3.38356       3.20235       3.29420       3.01836       2.60984       2.19612       1.67976       1.31377       1.08379      0.785478      0.630402      0.438241      0.314486      0.201079      0.130739     0.0748156     0.0472079     0.0266167     0.0141683    0.00807336    0.00411310    0.00201358   0.000991282   0.000508860   0.000200954   9.13654e-05   3.61762e-05   1.38848e-05   4.67572e-06   1.69486e-06   5.21810e-07   1.49891e-07   3.81735e-08
  20  17 3368.3807    3.2214  1.9481 12.6533 -0.0056       1.76874  0.0536   0.0517   0.0919    0.0801   0.0000      0.387915   435.2743       6.57192       16.4498      -1.33199      -2.17529      -3.59586    0.00387463     -0.738020       1.50530      -5.53519       1.19697      -1.88440     -0.539685     -0.683136      0.907926      0.207753      0.264523      0.111211    -0.0389955    -0.0738505    -0.0377434     0.0173017    0.00894947   -0.00731293   0.000776514  -0.000135052   0.000988389  -0.000140193  -1.67726e-05  -5.75854e-05   1.66685e-06  -1.80637e-07   3.04092e-07  -2.07454e-07   1.09486e-07  -2.23579e-08       2.86875       3.51263       3.93934       4.14675       3.92858       3.66193       3.42968       3.05340       2.54533       2.07783       1.65413       1.31799      0.967744      0.720546      0.504492      0.343347      0.242522      0.146365     0.0873860     0.0564944     0.0333792     0.0184844    0.00954307    0.00518105    0.00266414    0.00134708   0.000635948   0.000262208   0.000116077   4.74521e-05   1.78960e-05   6.21544e-06   1.99174e-06   6.58224e-07   1.84342e-07   4.61162e-08
  20  18 3512.1908    2.7821  2.8148 11.9352 -0.0026       1.40532  0.0637   0.0374   0.1092    0.0778   0.0000      0.229271   436.9876       12.4685       13.2403      0.197149      -8.73799      -9.95213      -5.60105      -2.20809       1.32052      -3.53958       1.62276     -0.584713      -1.00879      -1.16017    -0.0618755     -0.380424     -0.483235   -0.00416957    -0.0452328    -0.0621890     -0.106245    -0.0395336   -0.00772199   -0.00921114    0.00185800    0.00220627  -0.000561566   0.000194413  -0.000102512   7.14169e-05  -4.18750e-06   6.34009e-06   2.88052e-06   5.25892e-07  -4.87141e-09  -2.22397e-08       3.34701       4.33965       4.60149       4.89824       4.78055       4.53983       4.02168       3.48985       3.04723       2.51023       1.97569       1.56236       1.12774      0.848074      0.593396      0.404711      0.265450      0.176408      0.109134     0.0671247     0.0377711     0.0223556     0.0118833    0.00660204    0.00305763    0.00151256   0.000721846   0.000301503   0.000134646   5.34190e-05   1.94565e-05   7.44341e-06   2.36484e-06   7.94035e-07   2.13622e-07   5.62159e-08
  20  19 3656.1613    2.3470  3.8873 11.4497 -0.0021       1.28004  0.0765   0.0279   0.1351    0.0698   0.0000      0.159263   439.8041       18.4540       8.44350     -0.835521       5.46332      -4.77521      -2.11029      -8.44731      0.154130      -2.11459      -1.56986     -0.912822     0.0430067       2.21035     0.0326346      0.461294     0.0951344    0.00928781     0.0128410     0.0181883    -0.0972951     0.0108366    -0.0187005   -0.00112695    0.00292756   -0.00426864    0.00200201  -0.000194009   3.78540e-05   3.10429e-05   3.18495e-06  -4.85516e-06  -2.97457e-06  -1.93738e-06   1.96144e-07  -6.45251e-08       4.14925       5.34529       5.70788       6.00355       5.75488       5.57716       4.80803       4.32019       3.69024       3.08331       2.42805       1.86606       1.40257       1.00818      0.726262      0.497305      0.328616      0.205873      0.129320     0.0795527     0.0473537     0.0271904     0.0142659    0.00751288    0.00384144    0.00179905   0.000866223   0.000358479   0.000162286   6.08420e-05   2.41905e-05   8.77334e-06   2.87511e-06   9.16375e-07   2.57433e-07   6.62359e-08
  20  20 3799.6782    1.9557  5.3272 11.0606 -0.0019      0.562257  0.0931   0.0209   0.1695    0.0593   0.0000      0.109708   439.6827       11.0541       9.79867       10.0394      -1.47629      -3.79083       6.85491      -1.45909       8.19999      -4.40294     -0.881849      -1.73147       1.38468      0.562061     -0.350231      -1.10991     -0.181381      0.231480    -0.0487361   -0.00340826     0.0870299     0.0344930     0.0313490   -0.00608850    0.00591372   0.000195738   0.000451901   0.000125121  -0.000122745  -3.58961e-05   3.11300e-05   7.29221e-07  -7.57127e-07   5.08154e-07   1.98248e-07   7.93527e-08       5.09271       6.64078       6.98337       7.24624       7.03670       6.87610       6.05463       5.38101       4.50853       3.77295       2.97735       2.29957       1.75670       1.26026      0.890073      0.613243      0.408411      0.263390      0.164392     0.0976838     0.0581679     0.0319892     0.0174563    0.00906284    0.00458669    0.00222024    0.00100301   0.000449746   0.000187451   7.71941e-05   2.93549e-05   1.05888e-05   3.63416e-06   1.09415e-06   3.16118e-07   8.26784e-08
  20  21 3943.4809    1.6089  8.0161 10.7151 -0.0013      0.405770  0.1256   0.0145   0.2259    0.0412   0.0000     0.0715961   440.2714       3.70467       25.1004      -10.5559      -8.44385       4.54284      -9.76639      -16.3685      0.370133      -3.77933    -0.0863805      -4.01216      -1.85217       2.74868       1.92679      -1.70841     -0.684221      0.421103     -0.247551     -0.244263    0.00462237     0.0917077    -0.0383915    -0.0172317    0.00868549    0.00145773  -0.000543084   0.000994891  -0.000232805   8.69994e-05   3.32861e-05  -1.97575e-06   4.61375e-06  -1.58211e-06   4.99839e-09   2.94070e-08       6.63626       8.37197       8.91737       9.45181       9.16760       8.83820       7.84088       6.92717       5.82672       4.87388       3.81025       2.97228       2.24544       1.62369       1.18645      0.801971      0.541433      0.340380      0.212950      0.129568     0.0767114     0.0436613     0.0230109     0.0120821    0.00615282    0.00294659    0.00135603   0.000598485   0.000256032   0.000101302   3.88636e-05   1.40551e-05   4.65057e-06   1.47262e-06   4.05633e-07   1.04666e-07
  20  22 4087.5928    1.3661 10.3080 10.5430 -0.0024      0.415644  0.1591   0.0119   0.2889    0.0366   0.0000     0.0661513   448.2062       6.61736      -6.68669       5.50027      0.225332      -13.2316       11.4435      -17.6559      -4.04120       3.60661       4.52202      -2.00634       2.78846      -1.01132      -1.24366     -0.161369      0.718473      0.989927    -0.0833597      0.170093    -0.0180189   -0.00842995     0.0209386    -0.0112853    0.00889911   0.000278270    0.00175731   0.000383085   0.000309359  -0.000108874   1.93819e-05   1.35203e-05  -6.66422e-06  -2.31765e-06  -5.86664e-08   5.87764e-08       7.69121       10.0361       10.8992       11.2009       11.0683       10.3919       9.47948       8.41414       6.94038       5.87737       4.65263       3.64601       2.71182       1.98575       1.42118      0.956858      0.653594      0.418661      0.260899      0.157424     0.0934512     0.0522503     0.0281363     0.0147362    0.00756724    0.00365542    0.00167282   0.000757859   0.000321986   0.000131107   4.96903e-05   1.76467e-05   5.96970e-06   1.86719e-06   5.29147e-07   1.37581e-07
  20  23 4231.2941    1.1249 13.0832 10.4491 -0.0022      0.215078  0.2239   0.0095   0.3826    0.0332   0.0000     0.0733716   424.9319       16.7417       16.1899      -4.22957      -3.85194      -1.92826      -24.7570       6.47479       10.0819       3.44436      -2.08030      -2.93439       4.38385      -1.55459      -1.74672       1.26713       1.61817     -0.758648      0.364250      0.262943     -0.245865    -0.0755133     0.0436207    0.00873251    -0.0133498  -0.000713203  -0.000268901  -0.000716296  -1.38704e-05   3.09782e-05   5.67348e-06  -3.88290e-05  -1.70936e-05   1.12210e-06   4.65350e-07   9.47760e-08       9.86673       12.8122       13.7857       14.2902       14.1010       13.2388       12.0416       10.7235       8.95368       7.55568       6.05470       4.67749       3.51968       2.58639       1.81603       1.25358      0.836919      0.546427      0.336506      0.208947      0.118882     0.0685608     0.0370760     0.0193027    0.00988641    0.00475462    0.00218387   0.000996818   0.000414560   0.000168875   6.51436e-05   2.30367e-05   7.65744e-06   2.45199e-06   6.76734e-07   1.83651e-07
  20  24 4374.9003    0.9464 15.7511 10.3958 -0.0033      0.176076  0.3047   0.0081   0.4807    0.0305   0.0000     0.0826865   434.1060       34.0290       6.51799      0.731117       16.2832      -26.4229      -29.0975      -1.85393      -3.99299      -4.68101      -7.55556      0.590041       11.9214       2.47522      -2.71986      -2.91908       2.02449      0.754433     -0.750924     -0.231342    -0.0229541    -0.0230062      0.104073     0.0140936    -0.0189097   -0.00164252    0.00225842  -0.000164336  -0.000962221   0.000215091   1.07796e-05  -4.95034e-05   1.35137e-05   2.11775e-06  -1.51930e-06   9.85180e-08       12.1425       15.8741       17.3233       17.9356       17.5601       16.7056       15.1619       13.3323       11.1794       9.19739       7.49160       5.71474       4.37893       3.18776       2.30734       1.57788       1.06196      0.685068      0.433156      0.263017      0.153710     0.0870165     0.0484384     0.0249456     0.0128315    0.00614602    0.00291223    0.00129885   0.000555321   0.000221374   8.62517e-05   3.01907e-05   1.02336e-05   3.15960e-06   8.93986e-07   2.32160e-07
  21   7 1919.8942    0.4949  0.4421  9.9890 -0.0071       12.4069  0.0261   0.0168   0.0407    0.0594   0.0000       1.94778   438.7516       2.41327       15.9364      -2.03128      -2.39953       2.65403      0.599055      -1.62599      -1.22805      -1.28940     -0.623551      0.528376     -0.121087     -0.250998     -0.431250      0.153267      0.237599    -0.0368749    -0.0289462     0.0107561     0.0126664   -0.00227643    0.00800145   0.000723833   -0.00317028   0.000974204   0.000831108   8.39115e-05  -3.21992e-05  -2.08014e-05   4.92266e-06  -8.17620e-06   1.62780e-06  -6.81560e-07   5.01921e-08   1.03899e-09       1.71442       1.96517       2.21092       2.51644       2.13231       2.00343       2.22932       1.77053       1.42939       1.24412       1.22656      0.752841      0.616377      0.506445      0.328431      0.197516      0.151024      0.117594     0.0638328     0.0401580     0.0255274     0.0177526    0.00791005    0.00399419    0.00262828    0.00134286   0.000625638   0.000220692   0.000116135   5.67931e-05   2.98732e-05   1.11257e-05   3.49968e-06   1.08359e-06   3.12403e-07   1.06230e-07
  21   9 2232.0424    1.0221  0.7435 10.5355 -0.0053       6.05842  0.0343   0.0249   0.0498    0.1007   0.0000      0.943329   437.6145     0.0428463       11.4167       3.67432       2.25728      0.880068      -2.04658      -2.62491       2.84076     -0.978983      0.657435     0.0775236      0.226406      0.209296      0.165715    -0.0832546     -0.111661     0.0220853   -0.00125671    -0.0241747    -0.0149552   -0.00184886    0.00568488  -0.000792606   -0.00294984   -0.00100081   6.88787e-05   0.000608284  -0.000158189  -3.85089e-05  -1.63622e-05  -1.25288e-05  -2.64431e-06  -2.47021e-07   4.07532e-07  -8.17201e-08       1.75507       2.78081       2.40307       3.02867       2.67209       2.58550       2.47475       1.95115       1.92965       1.29010       1.29388      0.763746      0.730320      0.486766      0.396257      0.251466      0.178952      0.121870     0.0703421     0.0485283     0.0251983     0.0179394    0.00826871    0.00527999    0.00252023    0.00137203   0.000642610   0.000280430   0.000145373   5.28465e-05   2.80529e-05   8.39595e-06   3.93554e-06   1.03103e-06   4.01592e-07   1.11448e-07
  21  10 2382.0549    1.3499  0.8348 11.0495 -0.0044       4.10677  0.0308   0.0306   0.0515    0.1015   0.0000      0.812512   437.7196       1.84913       13.0606       4.04137      0.276794      -3.06190     0.0254890      0.612479       1.25507     -0.791093     -0.118845    -0.0174568      0.325789     -0.113413     -0.332894     -0.236035     0.0331976    -0.0764861     -0.131605     0.0547072     0.0343603    -0.0115852    -0.0227908   -0.00502100    0.00247142  -0.000629094  -0.000993781   0.000166294  -0.000148420   3.23947e-05   8.60615e-06  -5.74244e-06  -2.33155e-06  -2.62130e-07  -7.20675e-07   5.75957e-08       1.70296       2.16707       2.28057       2.42035       2.29133       2.33372       2.14180       1.82661       1.61208       1.25676       1.06935      0.819000      0.648106      0.468332      0.358823      0.243759      0.168941      0.110857     0.0714902     0.0448746     0.0264721     0.0151785    0.00877666    0.00478137    0.00247476    0.00118043   0.000631188   0.000279259   0.000135277   5.35842e-05   2.39956e-05   8.70492e-06   3.40165e-06   1.13088e-06   3.90099e-07   1.19243e-07
  21  11 2529.4489    1.8255  1.0058 11.5029 -0.0085       4.11921  0.0352   0.0401   0.0639    0.1158   0.0000      0.762395   439.5888       1.26446       15.9824      0.930803     0.0726803       2.31453       1.00220      -4.13974     -0.952262      -3.53643       1.32023       1.60869      0.341401      0.464753     0.0776479    -0.0670070     0.0329592     0.0421688    -0.0271737     0.0425736    -0.0114510     0.0203210    -0.0166697    0.00401851   -0.00143089   0.000682821  -0.000378595  -0.000165764   0.000186549  -9.25207e-05   1.03985e-05   6.03002e-06  -2.33230e-07  -1.24051e-06   1.25812e-07  -1.06144e-08       1.95219       2.72015       2.96730       3.21198       3.12698       2.80282       2.65976       2.18412       1.82528       1.53353       1.19386      0.927771      0.698132      0.515419      0.359435      0.245191      0.176775      0.110490     0.0773368     0.0460341     0.0281113     0.0160765    0.00900507    0.00518329    0.00264840    0.00135967   0.000677490   0.000323372   0.000142359   6.15471e-05   2.53871e-05   9.88580e-06   3.67203e-06   1.30312e-06   3.75759e-07   1.20336e-07
  21  12 2676.3546    2.3511  0.9076 12.2974 -0.0096       3.97202  0.0361   0.0529   0.0587    0.1063   0.0000      0.820188   439.3908       4.84916       12.6916       1.72618      -2.58340       5.53778      -4.50878      -3.86732      0.686593       1.64940     -0.139015     -0.566585     -0.890111      0.296597    -0.0884550    -0.0837711    -0.0223020     -0.267089     -0.102592     0.0459199     0.0437170  -0.000193343     0.0108188  -0.000964495   -0.00320321  -0.000912860   0.000109590   0.000129125  -0.000193996   2.71147e-05   3.80534e-05  -4.42726e-06   3.51893e-06   2.18674e-06   5.01744e-07   7.93635e-08       2.19582       2.81713       2.79091       2.93196       2.72051       2.84373       2.62251       2.39598       2.15876       1.54675       1.16671      0.939675      0.752235      0.628282      0.471922      0.334782      0.210349      0.145692     0.0881255     0.0530235     0.0276402     0.0159663    0.00943350    0.00544537    0.00296670    0.00141573   0.000689664   0.000309578   0.000145282   6.05835e-05   2.36122e-05   8.93089e-06   3.32103e-06   1.19438e-06   4.16384e-07   1.28695e-07
  21  13 2823.0982    3.0376  0.8675 12.5394 -0.0010       3.73320  0.0286   0.0683   0.0570    0.1144   0.0000      0.773409   437.0188       6.77744       13.0491       1.92311      -2.99284      -4.41225       4.29276      -1.35332      -1.77433      -1.14609       1.88493      0.928599     -0.129903     -0.684001     -0.342008    -0.0952100   -0.00867066     -0.124831     0.0563479    -0.0645888   -0.00148201   -0.00535074   -0.00352489   -0.00713024  -0.000851951   0.000981677  -0.000638283  -0.000189868  -2.78152e-05  -2.45985e-05  -1.62358e-05  -2.76938e-06   1.72928e-06   8.55877e-07  -5.54717e-07  -3.25630e-08       1.74259       2.25007       2.29110       2.24659       2.28073       2.08967       2.14468       1.89623       1.63295       1.32234       1.04223      0.820487      0.626583      0.489056      0.372376      0.259550      0.172518      0.107485     0.0667932     0.0419806     0.0228578     0.0139707    0.00785988    0.00437672    0.00226211    0.00108173   0.000550866   0.000251661   0.000123590   4.91523e-05   2.08016e-05   7.63901e-06   2.97747e-06   9.91353e-07   3.08530e-07   1.04641e-07
  21  14 2968.9962    3.6294  0.8698 13.0479 -0.0096       1.60837  0.0310   0.0793   0.0538    0.1127   0.0000      0.748821   439.4011       9.53416       11.9039      0.447890       2.47230     -0.823152      -2.00486      -3.74994      0.862474      -3.79621     -0.104582      -1.04146     -0.236454     -0.982719     -0.326566     -0.192915     0.0534647     0.0562617     -0.136586    -0.0261145    -0.0329396   -0.00175745   0.000261370   -0.00261387  -0.000323423  -0.000815437  -0.000289270   9.50948e-05  -0.000102872  -3.98367e-05  -2.50528e-05   4.23142e-06   3.09783e-06  -5.19796e-07  -3.57744e-07  -1.90221e-07       1.81306       2.26828       2.48343       2.74014       2.64772       2.43808       2.14878       2.06140       1.69681       1.28491       1.01496      0.864231      0.643546      0.465820      0.330178      0.252976      0.164365      0.113094     0.0655531     0.0432058     0.0260060     0.0160591    0.00815036    0.00444984    0.00237652    0.00128980   0.000667715   0.000316821   0.000138634   5.75920e-05   2.30468e-05   8.20413e-06   3.06366e-06   1.07679e-06   3.57050e-07   1.13437e-07
  21  15 3114.0697    3.8919  0.9730 13.2418 -0.0078       1.85869  0.0328   0.0855   0.0601    0.1214   0.0000      0.814751   439.7735       10.2412       11.2210       2.41886      -2.79931      -4.13364      -1.81321      0.818450      0.354758      -1.99936      0.262305      -1.99126      -1.22705      0.245188   -0.00386932     0.0234622     0.0432924      0.250227    0.00777566    -0.0194850     0.0424472     0.0139413   -0.00477928   -0.00163800    0.00286868    0.00222367   -0.00107360   0.000397976  -6.40559e-05   4.91323e-05  -3.70118e-05  -3.13575e-06   7.21710e-06   2.56052e-06  -4.70928e-07   1.14746e-07       1.86569       2.28874       2.47441       2.41919       2.40049       2.36001       2.27491       2.04445       1.71446       1.37052       1.06270      0.837838      0.660221      0.514812      0.389663      0.276438      0.184938      0.122721     0.0712481     0.0441541     0.0268695     0.0149016    0.00865655    0.00459129    0.00244351    0.00124077   0.000612864   0.000293629   0.000126062   5.65707e-05   2.29566e-05   9.25846e-06   3.25086e-06   1.14221e-06   3.86861e-07   1.11698e-07
  21  16 3258.6794    3.6698  1.2781 13.1447 -0.0068      0.441875  0.0410   0.0705   0.0695    0.1114   0.0000      0.647122   442.0315       4.31983       9.09175     -0.909900      -2.19870      0.183250      0.462589      -1.98341       1.74704     -0.762865     0.0673317     0.0493357      0.972805      0.827901     -0.385261      0.104440     0.0952896     0.0555745      0.172756     0.0117352     0.0444205    -0.0192151   -0.00925159    0.00636418  -0.000428444   -0.00392927  -0.000333428  -0.000130429   0.000103018  -1.89572e-05   1.32864e-06   3.79834e-06   8.53518e-06  -1.74752e-06   3.49667e-07  -1.21405e-07       2.24616       2.69869       2.92185       3.17868       3.06963       2.98089       2.65824       2.27628       2.02163       1.64598       1.28700       1.04249      0.803149      0.584184      0.426190      0.296332      0.199519      0.136366     0.0898492     0.0544155     0.0321910     0.0194761     0.0107074    0.00587834    0.00311877    0.00167239   0.000755042   0.000356758   0.000159845   7.05830e-05   2.70778e-05   1.08162e-05   3.92768e-06   1.44105e-06   4.54909e-07   1.37919e-07
  21  17 3403.0577    3.1741  1.9384 12.6519 -0.0000       1.01101  0.0526   0.0486   0.0884    0.0754   0.0000      0.353606   438.2634       11.1243       13.2163     -0.522002      -4.00644      -6.54339      -1.03900      -2.65560      0.702811      -1.38550      0.737438       1.12513     -0.404244     -0.959121      0.337871    -0.0260159     0.0980701    -0.0319521   -0.00137396    -0.0867958    -0.0194402    -0.0326420   -0.00813658    0.00147268   -0.00530930    0.00110312   6.65765e-06   0.000269178  -0.000201294  -2.40052e-05   4.81570e-05  -6.77723e-06   1.68128e-06  -3.26656e-06  -2.55169e-07   4.95992e-08       2.72063       3.44932       3.76142       3.95964       3.75280       3.54740       3.33766       2.95494       2.50177       2.04794       1.67697       1.30458      0.995271      0.751889      0.533073      0.362960      0.257321      0.170490      0.103875     0.0636455     0.0404729     0.0235537     0.0124895    0.00689151    0.00364955    0.00192281   0.000963578   0.000429354   0.000195835   8.30980e-05   3.69006e-05   1.38789e-05   4.97811e-06   1.72473e-06   5.53844e-07   1.70429e-07
  21  18 3547.4466    2.5493  3.0035 12.1280 -0.0016       1.15707  0.0668   0.0335   0.1186    0.0584   0.0000      0.220403   437.3173       7.22799       17.8926      -10.6187      -10.0522       3.39666      -3.64433      0.606793       4.57016      -6.59488      0.966756       2.47279     -0.617986      -1.01331       1.13997      0.676982     -0.420217     -0.101221    -0.0216607     0.0239030     -0.104178    0.00103937     0.0212224     0.0125056  -7.47187e-05  -0.000508765  -0.000922752  -0.000899754   2.00374e-05   0.000107284   8.43350e-05   8.45462e-06   9.16592e-06   1.29234e-06  -6.23254e-07  -4.31057e-07       3.40554       4.61854       4.79369       4.92576       4.98698       4.54213       4.25697       3.68719       3.25571       2.78862       2.23641       1.74608       1.29660      0.988238      0.689155      0.500837      0.325464      0.218262      0.135383     0.0859946     0.0524519     0.0310772     0.0174138    0.00955426    0.00498792    0.00250159    0.00123126   0.000567964   0.000255709   0.000109476   4.61478e-05   1.77874e-05   6.62157e-06   2.32812e-06   7.25327e-07   2.22138e-07
  21  19 3691.9669    2.2050  4.3304 11.4815  0.0001      0.957912  0.0819   0.0250   0.1430    0.0577   0.0000      0.141304   440.9755       10.3529       8.68905       8.15842       6.05434      -2.60304      -2.49508      -5.07389       6.77109      -1.95973      -1.59992       1.51704      -1.30013      0.264833       1.08203      0.520212     -0.382332     -0.373936     0.0680524     0.0891825    -0.0486334    -0.0293295     0.0367088   -0.00403796   -0.00912527   -0.00136443   -0.00165659   0.000196800   1.76433e-05   9.14991e-05   7.11098e-05  -3.79908e-05  -9.19164e-06  -8.81961e-07  -7.59899e-07   1.50131e-07       4.16565       5.33670       5.68561       5.97861       5.90565       5.57980       5.04829       4.55123       3.92448       3.19405       2.60949       2.03461       1.56962       1.15468      0.842051      0.594388      0.400931      0.262800      0.168978      0.103875     0.0637128     0.0362373     0.0209053     0.0114461    0.00595481    0.00300677    0.00149490   0.000695713   0.000318692   0.000131762   5.50546e-05   2.11362e-05   7.69971e-06   2.72809e-06   8.82504e-07   2.66527e-07
  21  20 3836.3319    1.8496  5.9251 11.0911 -0.0028      0.701518  0.1010   0.0185   0.1779    0.0482   0.0000      0.100489   439.5742       13.5800    -0.0976713     -0.190663       9.42128      -3.36742      -7.71655      -3.83348       9.28298      -6.89576     -0.678985       1.13169       1.45077     -0.307272     -0.578215       1.54265      -1.30206     0.0694313      0.246349     0.0942225     0.0797239     0.0222451     0.0458749    -0.0105894   0.000200528   -0.00351230    0.00113698   -0.00121982   0.000586817  -0.000275052  -7.25879e-05   1.44278e-05   5.61277e-06   2.04208e-06   1.62761e-06   1.90118e-07       5.14481       6.50913       7.17389       7.40353       7.20117       6.81964       6.32415       5.46986       4.93021       3.97141       3.25595       2.56252       1.93552       1.45225       1.03072      0.733084      0.497655      0.322549      0.208089      0.128644     0.0782399     0.0450919     0.0261046     0.0138531    0.00745767    0.00373320    0.00185720   0.000865223   0.000395345   0.000166734   6.89373e-05   2.65889e-05   1.01470e-05   3.43751e-06   1.14281e-06   3.43782e-07
  21  21 3980.4464    1.5546  8.7933 10.6530 -0.0014      0.353666  0.1335   0.0133   0.2386    0.0392   0.0000     0.0707924   439.8890       21.6170       28.1504       19.5279      -11.0143      -14.5590      -16.6467      -4.93636       4.44454      -7.05274       3.46537      -2.19210      0.390353      0.753585     -0.664317       1.55001     -0.433732     -0.466413     0.0652776      0.272713     0.0476002    -0.0187145     0.0203294     0.0244459   -0.00871794   -0.00477971   -0.00228260   0.000961795  -5.67982e-07  -4.35620e-05  -4.95242e-05  -1.42374e-05  -7.13873e-06  -7.50973e-08  -2.46788e-06  -1.14121e-07       6.52163       8.46821       9.12482       9.52086       9.37018       8.88883       8.18808       7.17539       6.09307       5.07986       4.14573       3.19857       2.46878       1.81564       1.33221      0.935957      0.631638      0.419154      0.268637      0.165065      0.101035     0.0597362     0.0331433     0.0180481    0.00953174    0.00484382    0.00236054    0.00110575   0.000497067   0.000219881   8.98574e-05   3.47806e-05   1.28212e-05   4.52448e-06   1.42443e-06   4.28299e-07
  21  22 4124.5621    1.3120 11.0297 10.5893 -0.0029      0.198840  0.1715   0.0110   0.3027    0.0331   0.0000     0.0658282   445.2354      -9.12341       14.7254      0.760741       9.65634      -8.41380      -9.35534      -12.9222      -2.64308      -11.3631     -0.985061      -1.45453       3.58201      -1.66103     0.0581811      0.163282     -0.691228     -0.376175     -0.138060     0.0840045     -0.239620     -0.227296   -0.00867615    0.00115848    -0.0136181   -0.00259079   -0.00378819   0.000268470  -0.000345753  -0.000407529   0.000139873   3.11280e-05  -2.77438e-07   2.84273e-06   4.28536e-07   4.70056e-08       7.69640       10.1342       10.8278       11.4672       11.2909       10.6412       9.66181       8.57933       7.44423       6.17851       5.10505       3.92694       3.03335       2.24020       1.61990       1.12615      0.767944      0.513845      0.327266      0.206620      0.123896     0.0732361     0.0411787     0.0227780     0.0119587    0.00609895    0.00296995    0.00140353   0.000623930   0.000272540   0.000111376   4.39888e-05   1.60223e-05   5.60855e-06   1.78693e-06   5.50204e-07
  21  23 4268.9878    1.0959 14.0564 10.4712 -0.0009      0.141351  0.2418   0.0088   0.4011    0.0310   0.0000     0.0690988   439.5749       9.56701       19.0189      -4.37801      -5.95210       2.91554     -0.802115      -25.7742      -9.42769       2.29508       10.4353      -4.77258     -0.829458      0.557637       3.34523     -0.630444   -0.00991261    -0.0792876      0.238265      0.444682     0.0509204     0.0334176     0.0686601    0.00798491    -0.0168804   -0.00904277  -0.000234438   3.74793e-05    0.00163104   0.000125090  -0.000166441   5.40303e-05  -4.21500e-05   4.80768e-06   2.86399e-06   2.87940e-07       9.84404       12.8539       14.0398       14.5587       14.3924       13.6402       12.4324       11.0308       9.63271       7.92480       6.47257       5.10793       3.96601       2.87727       2.11511       1.44890       1.00347      0.677416      0.432079      0.273251      0.163314     0.0955343     0.0542059     0.0297922     0.0158288    0.00809273    0.00397657    0.00186982   0.000845960   0.000362819   0.000150322   5.87596e-05   2.15810e-05   7.57984e-06   2.47213e-06   7.47870e-07
  21  24 4413.1857    0.9010 16.3993 10.4000  0.0008      0.235429  0.3237   0.0077   0.4938    0.0282   0.0000     0.0819361   432.2498       31.9344       8.89319      -12.7192      -1.54429       4.63938       14.3059      -18.5480      -5.09095      -5.67636      -1.92961      -2.49759      -8.31536       1.23984       2.24691      -1.24973      -2.21363       1.19471      0.437008      0.140275     -0.124143      0.110125    -0.0124465   -0.00461323   -0.00217134    0.00918229    0.00369009  -0.000321857   0.000705210  -0.000597881   0.000136381  -7.96820e-06   4.09161e-05  -1.17338e-05  -3.14289e-06   4.82759e-07       12.1373       15.9056       17.5382       17.7156       17.8451       16.9396       15.1863       13.8011       11.8180       9.91223       8.07396       6.38095       4.93436       3.60858       2.60157       1.83176       1.26277      0.826329      0.548132      0.338881      0.204030      0.120761     0.0678482     0.0374320     0.0198494     0.0100558    0.00496092    0.00236481    0.00105186   0.000462854   0.000186555   7.32909e-05   2.75654e-05   9.75142e-06   3.05722e-06   9.45267e-07
  22   7 1945.1328    0.5450  0.5110  9.8725 -0.0072       11.3242  0.0257   0.0164   0.0457    0.0664   0.0000       1.61872   437.1787      -1.65161       17.5330      -2.12002      -2.05384     -0.784177      -1.06598      -1.04931     -0.688619     -0.602155      0.756337      0.156294    -0.0980110     0.0105868     -0.323379     -0.153177      0.156525    -0.0658929     0.0806764     0.0773036    -0.0118182    0.00511619   -0.00291045   -0.00397561    0.00329027   0.000487678   0.000428763   4.60745e-05   0.000121757  -2.58393e-05   1.28419e-05  -6.69261e-06  -6.40711e-06  -2.76971e-06   1.16330e-06   1.66491e-08       1.85297       1.68637       1.83945       2.53464       2.58394       1.91762       1.71441       1.98049       1.73714       1.19652      0.846089      0.888036      0.785944      0.497389      0.279843      0.260083      0.222065      0.139031     0.0738422     0.0445122     0.0349826     0.0243801     0.0128038    0.00595571    0.00286271    0.00174512    0.00121158   0.000641924   0.000315818   0.000132734   4.84781e-05   1.85189e-05   6.56599e-06   2.26695e-06   8.57596e-07   2.91210e-07
  22   8 2104.7895    0.7778  0.6081 10.1591 -0.0098       6.64400  0.0236   0.0208   0.0455    0.0836   0.0000       1.07808   437.1782       2.60958       17.1165      0.252894      -3.64010       1.79309       3.15488     -0.375669      0.115171     -0.135510     -0.304334       1.11573      -1.04159      0.303609     -0.443540     -0.252597     0.0442263     -0.111688    -0.0112450    0.00972680    -0.0345246     0.0136748     0.0220516   -0.00180631   -0.00237985   -0.00148356   0.000682989   0.000321580  -0.000385350   3.52405e-05   3.56007e-05  -1.15252e-06   7.87647e-06  -1.52785e-06  -1.60130e-07   3.46799e-07       1.44815       1.76227       1.85164       1.95120       2.05087       1.92041       1.80840       1.49436       1.45622       1.13482      0.900633      0.708489      0.563537      0.439801      0.329975      0.244402      0.157845      0.114368     0.0714032     0.0453799     0.0281096     0.0170334     0.0102686    0.00541048    0.00337139    0.00169380   0.000850679   0.000438249   0.000201647   7.96955e-05   4.05746e-05   1.55543e-05   6.03812e-06   2.29227e-06   8.47305e-07   2.93506e-07
  22   9 2260.0857    1.0372  0.8250 10.6233 -0.0110       5.28815  0.0306   0.0240   0.0545    0.1011   0.0000      0.948391   439.5699       1.40958       12.0141       1.02445      -1.03398      -2.68901      -2.61076       2.14169     -0.725388      0.400109      0.490106      -1.32723     -0.758439      0.442976    -0.0185334     -0.326031     -0.169578     0.0694104     0.0316739   -0.00542408     0.0208096     0.0346096   -0.00146958    0.00166956  -0.000760644    0.00171255    0.00100223   0.000839771  -0.000184253   0.000250429  -7.27110e-05   1.42464e-05  -5.41806e-06   5.37208e-07  -9.02413e-07  -1.50324e-07       1.65679       2.12456       2.20675       2.53041       2.31059       2.28209       2.06900       1.88153       1.57060       1.37803       1.11507      0.867656      0.664203      0.515227      0.382198      0.259508      0.190592      0.122304     0.0834120     0.0498345     0.0320744     0.0197104     0.0115470    0.00636521    0.00353070    0.00188247    0.00100225   0.000466403   0.000221380   0.000101499   4.45306e-05   1.87491e-05   7.66286e-06   2.75623e-06   1.07166e-06   3.24597e-07
  22  10 2410.9304    1.4883  0.9534 10.8558 -0.0013       2.29894  0.0308   0.0315   0.0584    0.1336   0.0000      0.741443   435.2126      -1.21926       15.5958      0.750122      -1.12307      -1.01521       1.10117      -2.66643      0.529502      0.560443      -1.00142     -0.993153      0.131104     -0.167260     -0.343982     -0.335960     -0.168694    -0.0408860     0.0885087    -0.0442133     0.0228429    0.00626837    -0.0220095   -0.00423513   -0.00217674  -0.000544776   -0.00107562  -0.000113752   3.42175e-05  -0.000183953  -1.51860e-05  -1.80556e-06   7.85745e-07  -4.99160e-06  -1.74863e-07   8.38008e-08       1.68213       2.18769       2.37171       2.35186       2.33196       2.16145       1.98043       1.82862       1.65219       1.40929       1.18838      0.924568      0.741175      0.520169      0.380285      0.271069      0.185246      0.120477     0.0798710     0.0498650     0.0310693     0.0192862     0.0113897    0.00607567    0.00340223    0.00183513   0.000923783   0.000467761   0.000223294   9.40373e-05   4.61722e-05   1.72438e-05   6.92701e-06   2.73976e-06   1.01537e-06   3.32506e-07
  22  11 2559.3830    2.0208  0.9356 11.6195 -0.0042       3.13137  0.0318   0.0420   0.0545    0.1132   0.0000      0.761329   438.6677      -2.16453       18.9093      -3.75596     -0.614675       2.37116      -2.10171      0.156363      0.612211      -4.53489     -0.706537      0.539850      0.446607     -0.449985     0.0722990      0.208121    -0.0503018     0.0798094     -0.104179     0.0924301   -0.00864321     0.0133363    -0.0240947   -0.00804462    0.00363609   0.000512227   0.000513978  -0.000169182   0.000267494  -0.000136212   5.30156e-05  -4.32347e-06  -5.49393e-06  -4.42981e-06  -1.26843e-06  -4.79750e-08       1.73200       2.18991       2.52115       2.52818       2.54446       2.39722       2.25493       1.87480       1.66776       1.36044       1.04398      0.866240      0.656709      0.496091      0.360413      0.258726      0.178479      0.121462     0.0798175     0.0500097     0.0317483     0.0184156     0.0108006    0.00611430    0.00326636    0.00174825   0.000860920   0.000444988   0.000213205   9.31604e-05   4.20988e-05   1.70115e-05   6.90723e-06   2.57594e-06   9.35729e-07   3.46144e-07
  22  12 2707.2225    2.4806  0.8646 12.2841  0.0008       2.08314  0.0298   0.0537   0.0532    0.1060   0.0000      0.769450   436.0909   -0.00856156       14.9103       6.13700     -0.460228      -3.95100    -0.0652778      -2.77422       2.99129      -1.40698       1.33031     0.0784945       1.02115    -0.0578551      0.183968     -0.212833     -0.123851     0.0146946     0.0622624     0.0208273    -0.0512013    -0.0222890   -0.00582232    0.00412811    0.00344432   -0.00204027    0.00140509   0.000718468   7.48539e-05  -0.000124394  -2.74608e-05   2.12850e-05   3.34697e-07  -6.85547e-07  -4.43626e-07  -2.03617e-07       1.63959       2.23422       2.34822       2.49679       2.33756       2.40868       2.13476       1.89536       1.55644       1.32631       1.09828      0.866456      0.693780      0.494616      0.353384      0.251369      0.173223      0.121346     0.0805254     0.0521199     0.0316157     0.0190750     0.0109766    0.00583951    0.00322242    0.00168755   0.000881135   0.000418743   0.000207193   8.79854e-05   4.26480e-05   1.64744e-05   6.93389e-06   2.60929e-06   9.94869e-07   3.21975e-07
  22  13 2854.8693    3.1352  0.8589 12.8451 -0.0026       2.34342  0.0289   0.0687   0.0546    0.0986   0.0000      0.853565   437.6659       4.35102       16.6706      -5.76737      -3.81062      -1.70266       2.97272     -0.345700       3.67813      0.200180      0.636189      0.358556     -0.637040    -0.0372109      0.207463     0.0755380     0.0176776     -0.121683     0.0841186     0.0493302     0.0126145   -0.00271588    -0.0203424     0.0116623    0.00442980  -0.000809788   -0.00115714  -6.38679e-05   0.000204777   8.07036e-05  -6.52292e-05  -6.62784e-06   6.92087e-06  -3.94494e-06  -1.42631e-06   6.28446e-08       1.56939       2.04324       2.11682       2.29089       2.19361       2.17559       1.94173       1.68741       1.59096       1.24300       1.09554      0.821335      0.671462      0.487626      0.353130      0.247521      0.174611      0.116735     0.0777224     0.0494310     0.0304211     0.0180561     0.0108750    0.00593042    0.00327408    0.00175272   0.000918194   0.000425110   0.000215015   8.92708e-05   4.28911e-05   1.53924e-05   6.87849e-06   2.49758e-06   9.41287e-07   3.08871e-07
  22  14 3001.4976    3.6800  0.9176 13.0581 -0.0016       1.81715  0.0314   0.0791   0.0545    0.1078   0.0000      0.767409   438.5430       8.05379       16.6560      0.656283      -1.30609      -2.36526       3.55643     0.0793659      0.559266      -2.32462      0.495766     -0.404841     -0.747429     0.0509644      0.782225      0.251097     -0.184033      0.193689    0.00489746     0.0653160    -0.0130965    0.00831076     0.0165379   -0.00209223   -0.00130862    0.00149604   -0.00224251  -0.000521380  -0.000469468   4.78332e-05   4.91111e-05  -1.32637e-05  -2.85498e-06   9.54531e-07   1.51478e-07  -3.85229e-07       1.73571       2.17916       2.38001       2.37781       2.29736       2.18634       2.12861       1.97615       1.62432       1.38242       1.15217      0.870165      0.666252      0.545482      0.407704      0.284270      0.186883      0.135685     0.0890741     0.0517325     0.0322078     0.0190879     0.0113027    0.00611882    0.00336320    0.00190456    0.00100856   0.000443718   0.000208351   9.93653e-05   4.56125e-05   1.96276e-05   7.83641e-06   2.86059e-06   9.90354e-07   3.32636e-07
  22  15 3147.1185    3.8623  1.0159 13.1148 -0.0048      0.886595  0.0352   0.0793   0.0604    0.1256   0.0000      0.753177   436.1386       3.00644       20.1805       2.24347     -0.625853      -2.51050      0.384238      -5.63085       1.36257    -0.0523460      -1.82134      0.465923      0.216825     -0.370448      0.513711      0.280755      0.256644   -0.00818166     -0.119115     0.0770564     0.0135369     0.0390256    -0.0166630    0.00157338   -0.00178073   -0.00135991  -0.000747895   9.75542e-06   0.000251642   0.000171429  -8.68875e-05   1.13771e-05  -1.40919e-05  -2.54325e-06  -2.63504e-07   2.02759e-07       1.98965       2.32270       2.60510       2.73752       2.64120       2.41644       2.24571       1.94516       1.95280       1.60320       1.31027       1.02933      0.802925      0.615710      0.451366      0.280899      0.187162      0.139073     0.0957219     0.0582738     0.0347464     0.0214039     0.0117275    0.00690602    0.00399588    0.00223252    0.00115742   0.000532694   0.000241425   0.000103378   4.77254e-05   2.08138e-05   8.41968e-06   2.86908e-06   1.00943e-06   3.61813e-07
  22  16 3292.3430    3.4539  1.4389 13.1491 -0.0064      0.314290  0.0442   0.0624   0.0759    0.0869   0.0000      0.554440   437.7849       8.50984       14.4374      -5.18213      0.251540      -4.34329      -1.10361      -2.39416    -0.0834140     -0.166502      -2.10018       1.19438      0.116443      0.356331      0.122593  -1.13685e-05      0.193335     -0.101122      0.202429     0.0779483   -0.00899491    0.00386669     0.0308101     0.0233088   -0.00811508    0.00397971  -0.000651799  -0.000598095   0.000453872  -0.000107235   2.51691e-05  -1.01699e-05  -2.49273e-06  -6.94279e-07   1.10177e-06  -6.95598e-07       2.22051       2.97164       2.98585       3.21528       3.16112       3.15101       2.80742       2.49792       2.08719       1.77673       1.49059       1.19537      0.932389      0.693445      0.479193      0.347528      0.245232      0.164056      0.114860     0.0713135     0.0457373     0.0263231     0.0153633    0.00850426    0.00460517    0.00234901    0.00120785   0.000595414   0.000279060   0.000128865   5.40639e-05   2.32904e-05   9.04925e-06   3.53608e-06   1.26081e-06   4.21134e-07
  22  17 3437.4823    2.9693  2.0842 12.5160 -0.0029       1.01564  0.0531   0.0428   0.0913    0.0693   0.0000      0.314376   435.8766       3.05284       4.90339       1.21389     -0.345073      -4.24633     -0.994823      -2.26639      -1.45517      -3.47400      0.776092      0.188699     -0.143091     -0.646152      0.796326      0.223319     -0.214664     -0.347228     0.0213178      0.142936    -0.0618787   -0.00971738   -0.00141640    0.00691524   -0.00450187  -0.000773858   0.000446443  -0.000340962   0.000292189   0.000131521  -0.000125195   6.99434e-05  -9.83313e-06  -9.44708e-06   9.96770e-09   2.02207e-07       2.62643       3.33038       3.75026       3.82241       3.78562       3.69960       3.18456       2.99551       2.55937       2.12166       1.74447       1.38937       1.05950      0.817270      0.582281      0.427993      0.288197      0.191955      0.132952     0.0843289     0.0504822     0.0307513     0.0172267     0.0102961    0.00573877    0.00296778    0.00146314   0.000761354   0.000346955   0.000163771   6.93847e-05   3.05605e-05   1.12542e-05   4.47378e-06   1.61057e-06   5.60290e-07
  22  18 3582.5121    2.5437  3.2348 11.9343 -0.0021      0.994472  0.0677   0.0303   0.1165    0.0544   0.0000      0.194562   442.1469       1.73250       22.8977       4.90544      -5.99973      -8.38737      0.444551      -7.66548      -3.85777       3.22905       1.80024      -3.14232       1.88680    -0.0584314      -1.10617     -0.123186      0.642570    -0.0123779     0.0267435    -0.0725582    -0.0318764    -0.0481370    -0.0278306    0.00457727   0.000514161   -0.00308530   -0.00358116    0.00138842  -0.000147047   5.47275e-06  -1.27228e-05  -2.14145e-05  -2.54277e-06  -2.35857e-06   2.35094e-06   7.63896e-07       3.21291       4.19072       4.59277       4.81552       4.74400       4.36702       4.13173       3.66709       3.15385       2.74234       2.26030       1.74768       1.35405       1.02842      0.769216      0.517403      0.369240      0.244194      0.167105      0.100715     0.0651208     0.0385315     0.0231313     0.0125935    0.00736105    0.00374757    0.00199620   0.000947136   0.000452725   0.000197131   9.30598e-05   3.90452e-05   1.55469e-05   5.78456e-06   2.10154e-06   6.78155e-07
  22  19 3727.4714    2.0920  4.6833 11.3949 -0.0047      0.802050  0.0841   0.0218   0.1472    0.0490   0.0000      0.123653   431.9181       17.5598       23.9947      -7.45447      -8.87690      -10.5419       1.99444      -3.90022       12.2313      -9.31012     -0.781653      -1.01275      0.654981      0.234457      0.825643    -0.0122273    -0.0216661     0.0401737     0.0679496    -0.0674371    -0.0468198     0.0355782    -0.0145688     0.0452584     0.0284051   0.000685721   -0.00167817  -0.000447228   0.000660673  -5.47955e-05  -0.000228520  -6.11815e-06  -4.46045e-06  -9.16355e-07  -1.90616e-06   2.23634e-07       4.03641       5.21255       5.69792       5.87405       5.89565       5.56555       5.15778       4.52928       3.99001       3.32479       2.79356       2.16763       1.70418       1.26214      0.933592      0.668653      0.467475      0.311392      0.201670      0.132807     0.0821877     0.0490439     0.0286107     0.0166390    0.00904517    0.00471295    0.00230696    0.00120212   0.000561290   0.000257409   0.000110353   4.72241e-05   1.85667e-05   7.36061e-06   2.50496e-06   8.66514e-07
  22  20 3872.3656    1.7554  6.6944 10.9690 -0.0018      0.648845  0.1078   0.0163   0.1887    0.0416   0.0000     0.0870634   435.2394       9.96097       5.17822       8.59360       2.32899      -11.9073       14.9921      -20.3615      0.281377       4.64480       4.31439      -2.96794       1.54140      0.620896       2.26442     -0.271110    -0.0588736      0.646803     -0.143419    0.00642363     -0.163611     0.0157848    -0.0390403     0.0166634   -0.00414023    0.00751385    0.00247140    0.00232980   -0.00156343   0.000582886   0.000127810   3.40943e-05   4.47445e-06  -6.82167e-06  -7.59709e-07  -1.78137e-06       5.02741       6.47829       6.97554       7.26927       7.24439       6.88929       6.36366       5.75062       4.96887       4.20962       3.46589       2.80459       2.14144       1.59786       1.19486      0.854929      0.587918      0.395994      0.261863      0.167033      0.102765     0.0629580     0.0367944     0.0205458     0.0113208    0.00595511    0.00302979    0.00149915   0.000707313   0.000330102   0.000144051   6.08254e-05   2.34773e-05   8.98582e-06   3.20982e-06   1.09513e-06
  22  22 4161.2392    1.2476 11.5609 10.5978 -0.0024     0.0599910  0.1864   0.0103   0.3173    0.0319   0.0000     0.0706806   431.5590       15.8785       1.76871      -23.3576      -16.4698       3.75182      -7.41221       1.93101       4.77465      -12.8809       3.02144     -0.644069     -0.213205      -3.37349      0.144610    -0.0161897      -1.99272      0.497458      0.671949    -0.0112046   -0.00377193     0.0159815     0.0122701    -0.0322054   -0.00925907   -0.00561957   -0.00255462   -0.00348885  -0.000807938   0.000354953   0.000241547   0.000230791  -5.17201e-05  -5.65481e-06   3.20639e-06  -7.37972e-08       7.82986       10.2135       11.0697       11.5151       11.4523       10.9266       10.3125       9.18351       7.86954       6.54181       5.44108       4.31355       3.36351       2.55522       1.91035       1.35272      0.941233      0.645679      0.426405      0.269788      0.165837      0.101358     0.0578042     0.0328333     0.0179469    0.00948381    0.00491369    0.00237862    0.00114348   0.000517680   0.000233488   9.79638e-05   3.93478e-05   1.45303e-05   5.23633e-06   1.76871e-06
  22  24 4451.1545    0.8470 17.2834 10.3960 -0.0005      0.128292  0.3584   0.0072   0.5142    0.0262   0.0000     0.0807381   456.8791       23.5753       68.8307      -5.87298      -31.7561      0.260204      -11.3346       12.5686      -3.74380      0.152497       13.5055      -5.86985       1.12587      -3.63761       2.15013      0.632590       5.02224      0.112126     -0.240580     -0.565883      0.368136    -0.0813317    -0.0964177    -0.0260510   -0.00143018  -0.000333375    0.00894676    -0.0116009  -0.000520200   0.000217392   0.000688639   2.80404e-05   4.32843e-05   3.25363e-05  -7.94574e-06   4.69830e-06       12.2641       16.0825       17.4927       18.5642       18.1118       17.5234       15.9895       14.1738       12.6002       10.5504       8.76002       6.83117       5.40596       4.06500       3.03493       2.14421       1.53211       1.00992      0.681438      0.435734      0.271345      0.165996     0.0966558     0.0562320     0.0309535     0.0165215    0.00840464    0.00420552    0.00201986   0.000899837   0.000407684   0.000166742   6.77350e-05   2.56203e-05   9.06572e-06   3.04750e-06
  23  10 2439.2711    1.5543  0.8899 11.4216 -0.0033       3.84798  0.0318   0.0337   0.0533    0.1029   0.0000      0.848366   440.4318       2.86005       14.0297       3.71622      -1.58229     -0.991313      0.900931      -1.85045      0.516914      0.764399       1.52085      0.807456      0.481417       1.16985      0.158121      0.196457      0.145986    -0.0728048      0.105573     0.0224141     0.0199090     0.0198388    -0.0138630    0.00176298   -0.00308639   0.000581398   -0.00156363   0.000625618  -0.000136370   4.08366e-05  -2.39174e-05   3.72432e-05   6.26134e-06  -1.12698e-06   2.84863e-06   1.64036e-07       1.71706       2.19946       2.43591       2.56297       2.60001       2.41010       2.17443       1.95799       1.64186       1.41520       1.18892      0.890634      0.743833      0.536517      0.401178      0.292758      0.193739      0.139873     0.0923705     0.0637526     0.0405286     0.0235780     0.0145351    0.00837388    0.00491682    0.00272608    0.00139026   0.000725195   0.000344586   0.000168549   8.01320e-05   3.32858e-05   1.44132e-05   5.91427e-06   2.23660e-06   8.60000e-07
  23  11 2588.7016    2.0906  0.9589 11.8292 -0.0020       2.30551  0.0305   0.0419   0.0567    0.1078   0.0000      0.771161   438.3490      0.817458       12.5360      0.868400     -0.623142      -3.41860      -1.38052      -2.35163      0.808610      -1.44389     -0.248027      0.312485     0.0273454     -0.152980     -0.723824      0.589974      0.342360     -0.160598      0.139592     0.0161736     0.0179839     0.0237880    0.00473720  -0.000552643    0.00714118    0.00477413  -0.000506781  -0.000481518  -0.000141346   3.45288e-05  -1.19453e-05  -1.07108e-05   1.83994e-05  -2.52580e-06   2.48940e-06   6.44643e-07       1.47823       1.94600       2.04955       2.27381       2.09424       2.14311       1.96460       1.73272       1.49562       1.29433       1.10127      0.854280      0.674508      0.525115      0.379271      0.278117      0.196461      0.138780     0.0912908     0.0588829     0.0406771     0.0230953     0.0142573    0.00819386    0.00496935    0.00255460    0.00137197   0.000671023   0.000358630   0.000169732   7.54574e-05   3.36497e-05   1.42759e-05   6.17373e-06   2.54428e-06   8.71904e-07
  23  12 2737.6982    2.6708  0.8478 12.2359 -0.0034       1.27796  0.0306   0.0566   0.0508    0.1105   0.0000      0.695538   437.7934       1.12163       15.9196       1.66323      -3.78331    -0.0957217     -0.518790     -0.276168     0.0676203     -0.846292      0.877720     -0.608827     -0.288719      0.208082      0.255519      0.115425      0.298709     0.0779748      0.112259    -0.0243781    -0.0195760     0.0158185  -0.000130436   -0.00362043    0.00625365  -0.000479053   -0.00161872  -0.000949982  -0.000108085  -4.52248e-05  -1.80330e-05  -7.31583e-05   9.92133e-06   8.20526e-07  -5.81871e-07   2.37526e-07       1.75915       2.09926       2.11856       2.11973       2.17177       2.36580       2.25332       1.90648       1.49552       1.25964       1.07611       1.00026      0.822792      0.593864      0.381486      0.276068      0.200108      0.144140      0.108734     0.0766759     0.0490731     0.0289805     0.0168307    0.00899708    0.00494813    0.00249386    0.00128098   0.000654718   0.000317686   0.000167331   7.43076e-05   3.41279e-05   1.29175e-05   5.62354e-06   2.08695e-06   8.47704e-07
  23  13 2886.2339    3.2276  0.8447 12.8796 -0.0077       3.26331  0.0293   0.0698   0.0525    0.1011   0.0000      0.770779   435.3159       5.65158       14.5655       1.16190      -6.65160      -3.47606      0.957985      -1.22221       2.04390      -3.47201     -0.281708   8.57849e-05     -0.314691      0.191916    -0.0803257      0.277868      0.104905      0.197133     0.0233437     0.0931806     0.0129850    0.00654874   -0.00682476    0.00406819   -0.00368046   -0.00156491   0.000528199   0.000388978  -0.000427710  -3.62717e-05  -8.09823e-06  -1.64672e-05  -4.20787e-06  -5.32423e-06   1.68340e-06   2.01576e-06       1.53081       2.13974       2.27060       2.51209       2.42555       2.26367       2.16845       1.89196       1.53920       1.42139       1.12129      0.828731      0.688697      0.513225      0.383035      0.254991      0.199565      0.139095     0.0880542     0.0562084     0.0389064     0.0231375     0.0132177    0.00774079    0.00479929    0.00243011    0.00132866   0.000666154   0.000370297   0.000163499   7.22010e-05   2.97889e-05   1.33689e-05   5.90295e-06   2.60691e-06   9.00469e-07
  23  15 3179.8268    3.8008  1.1143 13.4047 -0.0088       1.21480  0.0373   0.0770   0.0648    0.1069   0.0000      0.700921   437.9034       6.86025       14.4375      0.177417       1.34227      -3.53737      -7.49143      -2.28702       1.82236      -3.50952      -1.04365      -1.14457      0.198173    -0.0793761     -0.157694     -0.156869      0.124904    -0.0318502      0.236626    -0.0344584    0.00301631     0.0784495   -0.00520939    0.00462074   -0.00385694    0.00317474   -0.00191442  -7.10230e-05   0.000424108   0.000187249   4.07916e-05   9.43370e-05   6.04726e-06  -7.38663e-06   3.93927e-07  -1.89429e-07       1.82397       2.50187       2.52866       2.71261       2.82379       2.55531       2.54977       2.19069       1.92532       1.58803       1.23897       1.04996      0.807933      0.635543      0.461180      0.331414      0.251833      0.166881      0.117412     0.0701029     0.0464675     0.0294742     0.0175008     0.0100559    0.00516690    0.00302971    0.00154169   0.000870247   0.000415289   0.000200408   9.15889e-05   3.93877e-05   1.65456e-05   6.73027e-06   2.44642e-06   9.30959e-07
  23  16 3325.7493    3.4560  1.4942 13.0973 -0.0029       1.25762  0.0436   0.0604   0.0755    0.0834   0.0000      0.507611   439.6028       6.55655       14.7206       4.08787      -7.61896      -4.79592      -2.07691      -3.04440      -1.86962      -4.52371      -1.11433      -2.96046     -0.985475     -0.695897      0.359954      0.691847     -0.180339      0.187547    -0.0381753    -0.0276373    -0.0971867     0.0254583    -0.0271452    -0.0108040    -0.0103988   -0.00239437   -0.00107660   0.000355655  -1.80843e-05  -0.000170840  -0.000157437  -1.28184e-05  -3.97284e-05  -7.71205e-07   4.82739e-06  -4.91771e-07       2.13035       2.68673       2.91101       3.04680       3.02603       2.96377       2.87058       2.38736       2.15925       1.81196       1.44467       1.17501      0.942618      0.727108      0.525485      0.390028      0.281701      0.191680      0.130363     0.0857447     0.0561462     0.0324922     0.0203186     0.0114848    0.00645018    0.00359578    0.00182980   0.000966969   0.000474727   0.000233536   0.000102754   4.73213e-05   1.89817e-05   7.89946e-06   3.22120e-06   1.23874e-06
  23  17 3471.5466    2.9089  2.3937 12.4630 -0.0088       1.29517  0.0543   0.0390   0.0973    0.0588   0.0000      0.289858   439.0294       8.27289       17.9305      -6.64575      -3.31469      0.181344       3.09741       2.09853       4.81303      -1.82880      0.293471      -1.57060     -0.471414     -0.310793      -1.20193     -0.816239     -0.690294      0.252585      0.273124     0.0658850     0.0121619     0.0364324     0.0136908    0.00164826    -0.0140083    0.00314818    0.00466210  -0.000962115  -0.000319544   0.000292400   0.000129707   5.40057e-06   1.66289e-05  -1.24051e-05  -5.84947e-06   2.90026e-06       2.63263       3.36452       3.55555       3.63027       3.60811       3.52464       3.35846       3.06200       2.63870       2.19384       1.83214       1.51468       1.18546      0.902535      0.677040      0.497545      0.353891      0.246426      0.160530      0.106575     0.0658047     0.0410842     0.0246198     0.0138332    0.00776042    0.00420146    0.00218341    0.00114579   0.000570249   0.000273630   0.000129059   5.64291e-05   2.46995e-05   9.62734e-06   3.75053e-06   1.38730e-06
  23  18 3617.1438    2.4377  3.5758 11.7664 -0.0008      0.868640  0.0678   0.0266   0.1193    0.0492   0.0000      0.163525   436.7845       15.0152       14.3204       8.25731       3.87189      -8.56050       2.86229      -3.42221      -1.93416      0.361140      -3.22291      0.707853      0.204444      0.621110      0.661533     0.0448096      0.433880    -0.0312227     -0.183702    -0.0151981     0.0693877   -0.00859864    -0.0211822  -2.15700e-05    -0.0127959    0.00707703    0.00243817    0.00223835   0.000821231  -6.67934e-05  -6.80029e-05  -6.40370e-05  -1.81553e-05   1.03741e-05  -9.98906e-08  -5.47340e-07       3.28173       4.26414       4.42495       4.83648       4.79308       4.64598       4.27994       3.66129       3.29190       2.81335       2.34948       1.86565       1.44614       1.11267      0.830452      0.605133      0.421468      0.294726      0.197800      0.126222     0.0825748     0.0511688     0.0307207     0.0179608     0.0102418    0.00556884    0.00292620    0.00147563   0.000741038   0.000341754   0.000153384   6.94072e-05   2.91353e-05   1.21098e-05   4.62603e-06   1.68846e-06
  23  19 3762.7144    1.9930  5.0852 11.3193 -0.0006      0.870105  0.0853   0.0196   0.1555    0.0439   0.0000      0.112646   432.7698       22.0219       15.1882       4.99119       6.64600      -12.0482      -4.97382      -2.32705       1.13108      -2.84777      0.312311      -5.25705     -0.544433       1.22457      0.639917      -1.74742      0.469583      0.666372    -0.0534432     -0.197746     -0.128123    0.00508218     0.0261745    -0.0109044    -0.0156370   -0.00527827    0.00417017   0.000922133  -0.000497500   0.000487343   0.000121948   0.000151106   7.85039e-06   1.26567e-05  -5.93854e-06   4.31699e-06       3.91546       5.07727       5.51806       5.80427       5.73882       5.63896       5.13253       4.58972       3.97097       3.47742       2.82875       2.26735       1.81582       1.35246       1.03214      0.735573      0.536661      0.361942      0.242796      0.157477      0.102422     0.0626716     0.0379216     0.0220274     0.0126381    0.00688363    0.00356892    0.00182814   0.000934297   0.000440816   0.000198761   8.93278e-05   3.75659e-05   1.55381e-05   6.10583e-06   2.26122e-06
  23  20 3907.8934    1.6673  7.2212 10.8723 -0.0019      0.605808  0.1103   0.0147   0.1989    0.0393   0.0000     0.0802635   439.8747       6.05783       25.7453       7.10000       2.24365      -1.85663      -10.6628      -16.8738      -5.80512      -2.66839       2.52849      -7.47538    -0.0635403      0.334808    -0.0509286     -0.518061       1.77757      0.447253     -0.138610     0.0594998      0.163926    -0.0393781    -0.0683110     0.0299282    -0.0145729   -0.00566682   0.000128509    0.00850833   -0.00147306   8.29980e-05  -0.000240662  -2.43894e-05  -9.50361e-07   1.05435e-05   8.22727e-06  -2.26872e-06       4.98092       6.59958       6.92574       7.47303       7.39409       7.21235       6.60545       5.89494       5.11597       4.40597       3.63948       2.95318       2.31563       1.74339       1.32939      0.943978      0.674895      0.461140      0.317025      0.206206      0.131081     0.0816810     0.0483515     0.0283918     0.0160908    0.00886528    0.00461708    0.00239654    0.00116917   0.000560513   0.000257422   0.000114215   4.92365e-05   1.99474e-05   7.50909e-06   2.81047e-06
  23  21 4053.2951    1.4154  9.9324 10.6569 -0.0019      0.410006  0.1460   0.0115   0.2621    0.0336   0.0000     0.0658805   433.2421       1.22241       7.92162       3.65763      -9.34327      -5.36706      -5.49581      -3.49144       9.97506      0.910946      -1.07643     0.0335211     -0.848547      -2.00329      0.823792      -2.19317      0.538128      0.285392      0.440969     -0.338374     -0.318242      0.125177     0.0341442    0.00226793    0.00411830     0.0187260  -0.000425141   -0.00123521  -4.87143e-06  -0.000804865  -0.000576047  -1.97004e-05  -4.03410e-05  -1.23926e-05   7.22142e-06   3.81239e-06       6.30637       8.23443       9.00862       9.36830       9.30079       8.97414       8.30547       7.55825       6.58325       5.60052       4.64216       3.71278       2.92771       2.25393       1.68882       1.23735      0.866450      0.607454      0.401272      0.259190      0.166656      0.101919     0.0618685     0.0358326     0.0202482     0.0110584    0.00594862    0.00307010    0.00149577   0.000735074   0.000328704   0.000152679   6.15600e-05   2.68515e-05   9.89050e-06   3.69947e-06
  23  22 4198.2614    1.1447 11.5057 10.6348 -0.0019      0.329630  0.1936   0.0099   0.3313    0.0301   0.0000     0.0774158   438.8717       12.6996       2.11312       18.1417      0.200698      -8.47236       3.53376      -21.9393     -0.351048      -8.46003      -3.74515       2.42908       5.64099       2.04187       1.73895      0.245855     -0.473508     -0.966058    -0.0905865     0.0147505     0.0789466     -0.188462     0.0214738     0.0526035     0.0189520   -0.00667166   -0.00212289    0.00194687  -0.000483652  -0.000589592   0.000453367   0.000153250  -5.21925e-05  -3.20843e-05  -5.37928e-07  -3.43694e-06       7.86079       10.3026       11.2340       11.8606       11.7559       11.3169       10.6420       9.41123       8.15476       6.89372       5.68785       4.51569       3.63825       2.74899       2.07463       1.52539       1.07192      0.754324      0.501615      0.330490      0.208582      0.129841     0.0787739     0.0453466     0.0259088     0.0140535    0.00766782    0.00385546    0.00198591   0.000914728   0.000439779   0.000190331   8.35799e-05   3.28832e-05   1.29957e-05   4.74591e-06
  23  23 4343.2110    0.9613 14.3033 10.4637 -0.0028      0.164449  0.2627   0.0077   0.4162    0.0277   0.0000     0.0836189   440.8988       9.05764       44.5461       14.9614       20.5097       9.28221     -0.567277       14.9692       12.8352      -6.32306      -4.64455       1.47999      0.126253       3.76158      -2.17792      0.207422      0.778703       1.81739      -1.65641      0.127566      0.252648      0.231014     -0.114884    -0.0246026    -0.0836858   0.000709001     0.0187634   2.20401e-05  -0.000182130   0.000774743   0.000253744  -1.77257e-05  -8.99942e-05   3.22276e-05   2.01394e-06  -3.03513e-06       9.33822       12.4180       13.5173       14.3562       14.0640       13.7269       12.4800       11.3511       9.89749       8.52241       6.93789       5.77377       4.40538       3.44460       2.55214       1.84568       1.32162      0.912068      0.615675      0.404713      0.257237      0.161172     0.0971211     0.0569595     0.0321721     0.0178722    0.00951074    0.00493400    0.00247349    0.00116681   0.000559073   0.000237811   0.000106942   4.16568e-05   1.61753e-05   5.93774e-06
  24   7 1993.6212    0.6044  0.4712 10.0661 -0.0086       8.03980  0.0202   0.0191   0.0428    0.0600   0.0000       1.45857   439.4831      -1.51262       18.1059       2.98366      -2.68005      -1.77231     -0.118073      -2.07593      0.777986      -1.87755       1.19910     0.0163344     -0.178295      0.377437     -0.483280     -0.292443    -0.0160440      0.219796   -0.00255344    -0.0526019    -0.0214121    -0.0299607    0.00257836    -0.0154743     0.0128508   -0.00428452   0.000229909   0.000901684    0.00104591   9.42764e-05  -2.81752e-05   9.69626e-06  -1.89660e-05  -6.29418e-06  -6.98564e-06  -2.28966e-07       1.20044       1.41217       1.50300       1.56446       1.70935       1.62658       1.59988       1.34232       1.21990       1.07429      0.854911      0.673973      0.551002      0.437930      0.332123      0.244679      0.186781      0.121061     0.0932841     0.0587357     0.0401315     0.0246021     0.0147623    0.00949167    0.00487194    0.00309192    0.00160138   0.000842057   0.000480321   0.000212535   0.000100608   4.47995e-05   2.05251e-05   9.29502e-06   3.43556e-06   1.35780e-06
  24   8 2156.9050    0.8267  0.7240 10.2083 -0.0041       9.49951  0.0306   0.0185   0.0486    0.0832   0.0000       1.20509   439.4672       2.30190       16.8130      0.517368      -3.39825      -4.06097       4.10578      -1.81893      -1.46239      -1.20222       1.84491      0.271912     -0.349710      0.242439      0.413102      0.111004      0.189021     0.0550423    -0.0831539     0.0485696   0.000353520    0.00982705    -0.0172370    -0.0171946  -0.000723239    0.00171386  -0.000785034   0.000399459    0.00110350  -0.000383298   0.000101793   1.87497e-05   8.08873e-06  -5.02034e-06  -8.96240e-06  -1.51040e-06       1.66678       2.34317       2.62433       2.84616       2.87384       2.66310       2.41711       2.16697       1.69515       1.44934       1.06524      0.914690      0.678966      0.494705      0.389579      0.297058      0.214095      0.148239     0.0946780     0.0678312     0.0425641     0.0266783     0.0163043    0.00963594    0.00576127    0.00339131    0.00170168   0.000932489   0.000456797   0.000244901   0.000118843   5.60349e-05   2.67987e-05   1.06513e-05   4.47379e-06   1.62379e-06
  24   9 2314.3991    1.2050  0.9279 10.8376 -0.0037       4.75514  0.0322   0.0249   0.0537    0.1002   0.0000      0.850015   440.4807      0.207800       14.3543       2.43047      -3.46627       1.17615      0.794510      -1.87452     -0.395245      0.615553       1.31857     -0.370811     -0.186390      0.489247      0.252995     -0.507092     -0.157852     0.0540494      0.181516     0.0902595    -0.0532209     0.0425513    -0.0442429  -0.000638888   -0.00271777    0.00522700    0.00221713  -0.000699739   0.000441559  -7.69726e-05  -3.36729e-05   5.13769e-05   8.06712e-05  -5.40053e-06   7.05146e-06  -2.90216e-06       1.59241       2.17422       2.09412       2.44447       2.21588       2.34956       2.12345       1.96413       1.61370       1.41361       1.23243       1.03142      0.803076      0.600089      0.463746      0.328304      0.244999      0.160721      0.122380     0.0766355     0.0536457     0.0319759     0.0219317     0.0115047    0.00716188    0.00393105    0.00212087    0.00103371   0.000565897   0.000285654   0.000128686   6.24128e-05   2.91688e-05   1.34860e-05   5.03913e-06   2.06013e-06
  24  10 2467.1129    1.6593  0.9370 11.4548 -0.0036       3.29848  0.0317   0.0340   0.0563    0.1034   0.0000      0.870679   439.3797       3.21835       13.9106     -0.932556       3.31818       1.88677     -0.246394     -0.277302     -0.525930     -0.231417      -2.04447      0.273552      -1.77061      0.371081      0.117338    -0.0472641     -0.138988      0.250273     -0.120394     0.0231520    -0.0213661     0.0362857     0.0104538    -0.0104837   -0.00980078   -0.00489647    0.00719543   -0.00111832    0.00104642  -0.000107043  -7.12737e-05   7.50343e-06  -1.88176e-05  -2.46309e-05  -1.53168e-06  -2.26430e-07       1.59298       1.96385       2.01764       2.19085       2.28660       2.25044       2.01255       1.73696       1.51952       1.42297       1.17175      0.928687      0.741418      0.542897      0.425082      0.328487      0.230075      0.163744      0.105520     0.0729781     0.0464136     0.0296429     0.0189277     0.0118457    0.00683876    0.00393350    0.00213477    0.00111722   0.000544585   0.000263371   0.000126150   5.79508e-05   2.64160e-05   1.07685e-05   4.54672e-06   1.76751e-06
  24  11 2617.7636    2.1564  0.9164 12.0115 -0.0047       2.17672  0.0308   0.0449   0.0546    0.1058   0.0000      0.796816   439.3178       3.01341       16.4274      0.304752      -2.60966       1.11805       1.32068      -2.82438     -0.513720      0.823890     -0.853080     -0.205237      0.408635      0.618292      0.227946      0.131222      0.166062     0.0926033    -0.0668911      0.106408    -0.0828417    -0.0181254    -0.0318670  -0.000552184    0.00678851    0.00164127    0.00274952   0.000480436  -8.15860e-05   0.000283454  -8.05851e-05   0.000106067   1.42683e-05   7.19425e-06  -4.06220e-06  -1.20856e-06       1.57610       2.01160       2.02547       2.23412       2.12390       2.28746       1.94257       1.80049       1.49031       1.41551       1.15105       1.00995      0.734101      0.563902      0.422491      0.327814      0.229967      0.169797      0.106360     0.0686515     0.0454133     0.0311007     0.0190507     0.0119755    0.00682374    0.00382247    0.00197371    0.00102104   0.000514673   0.000264352   0.000122703   5.60454e-05   2.56697e-05   1.04946e-05   4.75672e-06   1.82153e-06
  24  12 2767.8093    2.8651  0.8396 12.4000  0.0006       1.76164  0.0261   0.0591   0.0494    0.1058   0.0000      0.664161   438.3332       4.59221       15.9031      0.908381     -0.717642      -3.15814      -3.46014      -2.60875       2.49296     -0.452721     -0.163174       1.13485     -0.137093     -0.100828     0.0601651      0.208180      0.151705      0.129466     0.0879039    0.00548627     0.0174590     0.0294469   -0.00493023    -0.0113098    0.00246273   -0.00371088    0.00159655    0.00214308  -3.36977e-05  -1.43052e-05  -0.000165640   2.08045e-05   6.50425e-05  -5.45027e-06  -4.94940e-06  -2.20490e-06       1.34633       1.71678       1.87983       1.96182       1.92741       1.87929       1.77436       1.55010       1.44753       1.22267       1.00295      0.817003      0.669192      0.506289      0.383653      0.282271      0.207493      0.138389     0.0963814     0.0669047     0.0395622     0.0270544     0.0158410    0.00947605    0.00544624    0.00326643    0.00175132   0.000880890   0.000484076   0.000241424   0.000114694   5.24581e-05   2.37436e-05   1.05726e-05   4.07789e-06   1.61688e-06
  24  14 3065.1371    3.9935  0.9668 13.1272 -0.0042       1.67294  0.0315   0.0785   0.0563    0.1102   0.0000      0.710268   439.9026       7.31476       14.9915       1.75442     -0.908473      -2.29042     -0.655648    0.00175319     -0.347296     -0.641087     -0.238621       1.06547      -1.44326      0.569334     -0.562151     0.0720595    -0.0465037    -0.0826061    -0.0245287     0.0412098    -0.0157920    -0.0327141     0.0341606   -0.00779456   -0.00331448    0.00326903   -0.00353420  -0.000970621  -0.000531953  -6.03381e-05  -9.00622e-05  -8.08710e-05  -2.32557e-05   8.02286e-06   8.43140e-06  -1.54528e-06       1.52081       2.00624       2.07121       2.14935       2.11286       2.23119       2.12153       1.83259       1.56673       1.23918       1.10468      0.957060      0.753493      0.600578      0.418990      0.297955      0.209673      0.158795      0.110212     0.0800830     0.0513483     0.0326268     0.0197452     0.0114565    0.00633203    0.00362135    0.00188221    0.00101910   0.000510169   0.000271804   0.000121840   5.91806e-05   2.71742e-05   1.12819e-05   4.70161e-06   1.95405e-06
  24  15 3212.1247    3.7914  1.2355 13.2991 -0.0104       1.42059  0.0399   0.0704   0.0664    0.1103   0.0000      0.685774   438.2487       8.39474       14.5991       1.88320      -2.55443      -1.17832       5.34897      -2.76631      -3.85743      -3.28156       1.19046      -2.09705     -0.102808    -0.0475935      0.733411      0.177102     -0.264705      0.171326     -0.158464      0.161504     0.0298225    -0.0403496     0.0145808    0.00342914     0.0148436    0.00292255  -0.000238177   0.000171797   0.000245217   0.000412399   0.000102758   6.43574e-06  -2.93632e-05   9.28049e-06  -8.84420e-06  -3.83863e-07       1.81361       2.48833       2.68640       2.79590       2.57036       2.56451       2.37504       2.13577       1.99391       1.72016       1.43872       1.19912      0.965956      0.685710      0.540545      0.391142      0.272406      0.185558      0.131006     0.0824054     0.0548724     0.0347688     0.0206545     0.0124340    0.00726575    0.00431847    0.00216519    0.00120169   0.000606755   0.000310511   0.000147929   7.25339e-05   3.18342e-05   1.40182e-05   5.64210e-06   2.19654e-06
  24  16 3358.6351    3.2846  1.8712 12.6887  0.0010      0.992046  0.0476   0.0479   0.0791    0.0725   0.0000      0.370810   442.8151       11.6038       7.67723       3.36300      -4.60974      -1.13040      0.457303      -6.31753       1.94313      -1.06055      -3.31475      -1.30518      -1.08788     -0.715455     -0.212401      0.455892     -0.130412     -0.380818    -0.0421710     0.0973487     0.0238541    -0.0236864    -0.0581928     0.0401916   -0.00231549   0.000489013    0.00158794  -0.000384405   0.000495468  -0.000274161   2.95908e-05  -0.000154134   8.67171e-05   5.41955e-06  -6.37036e-06  -4.66462e-07       2.21657       2.93225       3.18688       3.32101       3.32182       3.32380       3.02766       2.66883       2.33735       1.95803       1.61084       1.32607       1.04744      0.804654      0.616669      0.446019      0.321590      0.231393      0.155578      0.107116     0.0684337     0.0436889     0.0265584     0.0160124    0.00924806    0.00498068    0.00285230    0.00149521   0.000749920   0.000385579   0.000181348   8.47943e-05   3.97591e-05   1.58433e-05   6.88427e-06   2.71906e-06
  24  17 3505.1985    2.8711  2.6792 12.1935 -0.0020       1.04500  0.0563   0.0352   0.0968    0.0569   0.0000      0.226563   440.0171       5.49752       13.3910       1.50201      -2.45905      -1.49482      0.887334      -2.84799      -5.89680      -5.23548    0.00797416      -3.77872      -1.17435      0.446430      -1.08299      0.485844      0.219665     -0.124192      0.166194      0.125126     0.0614450    -0.0316905     0.0270402    -0.0116580    0.00876986   -0.00329427  -0.000269946   -0.00104049  -0.000567852   0.000674645   1.18337e-05  -4.52606e-05  -7.00559e-05  -3.19530e-06  -8.02758e-06   3.05410e-06       2.60129       3.20173       3.61549       3.87880       3.79969       3.72262       3.38436       3.04115       2.72915       2.28614       1.96565       1.60147       1.22160      0.956712      0.722328      0.546232      0.391464      0.270716      0.182020      0.124476     0.0794895     0.0505484     0.0317991     0.0189309     0.0113207    0.00640644    0.00349806    0.00183186   0.000945715   0.000466651   0.000227985   0.000109630   4.77905e-05   2.16191e-05   8.55399e-06   3.43199e-06
  24  18 3651.3421    2.3259  3.7596 11.7280 -0.0018      0.661218  0.0690   0.0242   0.1199    0.0446   0.0000      0.151507   446.6743       7.06043       14.5992       5.07448       8.20023      0.856915     -0.940152      -3.55749       1.19184      -1.65284      -4.16312      -1.65501      -2.38659      0.711306       1.17174       1.28946       1.11632      0.651996     -0.445779     -0.197882     0.0611457     0.0561623     0.0210297    0.00993448  -0.000116390   -0.00398848    0.00652126    0.00269780  -0.000188859  -0.000602976   5.05657e-05  -1.82254e-05   1.86722e-05  -5.86611e-06   1.29978e-05  -9.24823e-07       3.08826       4.04176       4.37367       4.53785       4.59880       4.39426       4.14983       3.75488       3.42304       2.78108       2.37521       1.92451       1.52242       1.17014      0.922564      0.677550      0.488206      0.348193      0.234866      0.157568     0.0996028     0.0642101     0.0390890     0.0240770     0.0136376    0.00767271    0.00435873    0.00230493    0.00120247   0.000599981   0.000293665   0.000131568   6.46402e-05   2.55445e-05   1.10721e-05   4.18197e-06
  24  19 3797.2470    1.9316  5.6119 11.1516 -0.0005      0.586956  0.0880   0.0174   0.1585    0.0412   0.0000     0.0972543   442.0966       10.2157       9.51608       3.84957       4.56383       4.06250      -9.49394      -7.36171     -0.365880      -2.14039       5.42016     -0.417583       2.97033      0.754265     -0.378505      0.151293     -0.798131     -0.437825     -0.233040      0.182954      0.134854     0.0752351    0.00867387   -0.00989673    0.00731970    0.00393379   -0.00649436   -0.00291386   -0.00209134   1.82350e-05  -6.29599e-05  -0.000109889  -4.40204e-05  -1.27611e-05   8.63494e-06  -7.42221e-06       3.90661       5.02123       5.52740       5.79013       5.77154       5.42555       5.18774       4.69102       4.13083       3.56185       2.99296       2.44642       1.91058       1.49387       1.13520      0.824507      0.603919      0.420870      0.288812      0.186435      0.121446     0.0776712     0.0483731     0.0291430     0.0167084    0.00938871    0.00519421    0.00280047    0.00145424   0.000725755   0.000350737   0.000161831   7.40341e-05   3.17121e-05   1.33877e-05   5.26374e-06
  24  20 3943.1364    1.6315  8.1648 10.7354 -0.0006      0.435389  0.1154   0.0130   0.2098    0.0368   0.0000     0.0692586   437.5614       6.00667       15.8885      0.601731      -1.92992      -3.43710     -0.192037      -5.58072      -7.58969       3.26980       4.85099      -7.02972      -2.16787       1.60732      -1.15337    -0.0767422     -0.840939     0.0688422    -0.0442874     0.0242450      0.225386    -0.0361657    -0.0458727    -0.0761783    0.00661214     0.0265358     0.0106813   -0.00607188   0.000184688   -0.00101733   0.000330956   2.96737e-05   0.000102300   7.11017e-06  -1.30177e-05   1.18884e-05       4.98376       6.54186       7.06631       7.67339       7.53605       7.31797       6.75941       6.00981       5.40850       4.61163       3.83768       3.14219       2.43800       1.91160       1.45275       1.06707      0.771573      0.547240      0.366063      0.244091      0.157499      0.100957     0.0631775     0.0374039     0.0220897     0.0126447    0.00682830    0.00368118    0.00188466   0.000966527   0.000453766   0.000210581   9.49765e-05   4.09704e-05   1.70270e-05   6.68422e-06
  24  21 4088.7409    1.3422 10.2868 10.6869 -0.0007      0.252845  0.1540   0.0107   0.2767    0.0309   0.0000     0.0679373   431.9237       10.9804       14.5781     -0.624564       7.67109      -17.3609      -7.36322      -3.32796       7.30091       7.80099      -1.89238       1.84628       4.10981      0.962249      -1.44980       1.33475     -0.867988     -0.329461     0.0609210      0.164468     0.0930905     0.0621806   -0.00477091     0.0773381    -0.0414674    -0.0316379  -0.000452155    0.00257402   0.000566055   -0.00143234   0.000834764   0.000123745   3.97334e-06  -1.06136e-05  -6.00983e-06   9.90658e-06       6.08753       8.15414       8.71817       9.44095       9.21144       9.02415       8.30122       7.57718       6.67110       5.86932       4.81918       4.00220       3.14903       2.46648       1.82977       1.38117      0.990731      0.698113      0.470725      0.318505      0.205895      0.131081     0.0810992     0.0501085     0.0284263     0.0163752    0.00890661    0.00488276    0.00244829    0.00124650   0.000602019   0.000281652   0.000129084   5.31906e-05   2.21824e-05   8.78530e-06
  24  22 4234.4696    1.1337 12.8023 10.5490 -0.0021      0.316984  0.2065   0.0088   0.3456    0.0285   0.0000     0.0715153   455.2624       7.20976       43.8437      -3.85277       7.16983     -0.241167      -17.6405      -9.41402       7.65171       6.84438      -5.06340       2.80306       2.63917      -2.52224       1.87546     -0.728532       1.83344      0.949470     -0.846875      0.177076     -0.290639     -0.255855     0.0465104     0.0513594    -0.0365226    -0.0211109   -0.00634460     0.0106851   -0.00404567  -8.55163e-05   0.000290650   0.000169954  -0.000158715   6.98368e-05   5.13349e-05  -2.08848e-05       7.70382       10.1419       10.9318       11.6481       11.6182       11.2232       10.5682       9.42428       8.28907       7.21208       6.05608       4.97205       3.85454       3.08454       2.29365       1.70530       1.23395      0.874985      0.599384      0.393515      0.261156      0.165195      0.104068     0.0621687     0.0365727     0.0204109     0.0113514    0.00606972    0.00314075    0.00157228   0.000754350   0.000352540   0.000157918   6.81644e-05   2.83186e-05   1.13676e-05
  25   5 1674.1251    0.3021  0.1889  9.9941 -0.0182       22.2665  0.0184   0.0160   0.0294    0.0358   0.0000       6.16330   438.2948     -0.734059       22.0199     -0.606386      -3.03010      -1.93375      0.842867      -1.14713     -0.542222       1.03923      0.362149     -0.616245      0.399212     -0.430685      0.424845      0.105678     -0.164061     0.0470908     -0.178197      0.114205     0.0460985    -0.0179230  -0.000154302   -0.00335913  -0.000704093   -0.00318183  -0.000654825  -0.000885172   6.92010e-05   0.000543919  -8.79241e-05   6.11212e-06  -3.24847e-05   1.98733e-05   4.52344e-06   3.93442e-06      0.961106       1.13191       1.19311       1.40212       1.62808       1.28290       1.24702       1.01975       1.15685      0.887563      0.623433      0.597632      0.521377      0.430450      0.301738      0.196138      0.161340      0.124928     0.0988528     0.0506064     0.0368024     0.0251532     0.0165575     0.0107653    0.00532325    0.00317010    0.00140425    0.00100586   0.000567761   0.000329941   0.000182044   8.04135e-05   3.61934e-05   1.47613e-05   5.56906e-06   2.92440e-06
  25   6 1847.9698    0.4673  0.3704  9.8377 -0.0080       13.3910  0.0173   0.0145   0.0338    0.0506   0.0000       2.00089   440.0833     -0.843922       18.5226       1.50168      -4.64323      -1.69573      0.799117      0.711464     0.0925102     -0.339329      -1.30034     -0.190655     -0.130102     -0.353363     -0.271783     -0.223713    -0.0625574    -0.0281919    -0.0766239    -0.0322295     0.0195953     0.0185574    0.00985258    0.00836723    0.00766251   -0.00119124   -0.00121442  -0.000149489  -0.000308159   0.000118972   1.38800e-05   1.22352e-06   1.34487e-05  -7.98949e-06  -5.55629e-06  -3.01009e-06       1.00468       1.32084       1.35114       1.34013       1.53247       1.43625       1.42935       1.18916       1.05665      0.900088      0.764666      0.637172      0.531715      0.430182      0.309464      0.230465      0.149426      0.111321     0.0864878     0.0584538     0.0435288     0.0264519     0.0167471    0.00975840    0.00565053    0.00334206    0.00180337    0.00104384   0.000526020   0.000282913   0.000135036   6.52505e-05   2.88572e-05   1.40753e-05   5.17759e-06   2.55363e-06
  25   7 2017.0087    0.6285  0.5542 10.0962 -0.0033       9.30398  0.0225   0.0154   0.0407    0.0609   0.0000       1.37402   438.8081       2.85482       19.5522      -3.65016      -4.18838       1.07156      0.340742     -0.465299      0.244872      0.232054      0.448799     0.0221048     -0.172019      0.484301     -0.226711      0.252416      0.221028  -0.000293181    -0.0111187     0.0675392     0.0304976    0.00944909   -0.00116814     0.0102638   -0.00342772    0.00260639   -0.00139870   0.000715200   0.000580246  -0.000464229  -0.000109286   1.01690e-05   3.27189e-06  -1.03190e-05  -1.67055e-06  -1.24861e-06       1.15499       1.59028       1.65585       1.70619       1.68142       1.56556       1.56624       1.39881       1.31719       1.08063      0.978687      0.766470      0.626102      0.495603      0.359406      0.284658      0.204145      0.137787     0.0994642     0.0654124     0.0416764     0.0269744     0.0168945     0.0106280    0.00618579    0.00351350    0.00193936    0.00114827   0.000560293   0.000314815   0.000148629   7.22674e-05   3.46527e-05   1.61238e-05   7.15445e-06   2.88985e-06
  25   8 2181.8751    0.8940  0.6975 10.4324  0.0017       8.08532  0.0271   0.0201   0.0450    0.0774   0.0000       1.11517   439.1217      -1.28057       16.9735      -3.27275      -2.31240      -4.22919       1.24703      -1.21074     -0.923352     -0.507513     -0.694390      0.174230      -1.45411     -0.639752      0.149722      0.367529     0.0630099    -0.0423559      0.120093     0.0284089     0.0116654    -0.0172949    -0.0131406   3.70084e-05    0.00981772   -0.00185860   -0.00662061   0.000817187   0.000668543   3.81822e-07   6.70160e-05   9.87835e-06   5.94644e-06   1.27443e-05  -3.30641e-06  -1.63776e-06       1.47982       1.88577       1.99690       2.08285       2.05569       1.84889       1.76778       1.63665       1.58165       1.38549       1.16250      0.968240      0.790958      0.598201      0.443426      0.330417      0.241548      0.175647      0.117921     0.0716986     0.0462628     0.0295607     0.0206727     0.0123827    0.00774399    0.00402739    0.00231250    0.00129233   0.000710772   0.000387533   0.000187796   9.43500e-05   4.34782e-05   1.87904e-05   8.35612e-06   3.35523e-06
[truncated: 1,557,388 more chars]
