# Supplementary material for: Global-Mode Analysis of Full-Disk Data from the Michelson Doppler Imager and the Helioseismic and Magnetic Imager
Source: Sol Phys. 2018 Jan 31;293(2):29. doi: 10.1007/s11207-017-1201-5 (PMC6566312; doi:10.1007/s11207-017-1201-5)
Supplement: Supplementary file 2 — (TAR 362.4 MB) [file 11207_2017_1201_MOESM2_ESM.tar › HMI/hmiv72dasym.7840.36]

   0  20 2898.9141    3.4805  0.9348  3.5921  0.0000      0.999648  0.2017   0.4601   0.3790 1000.0000   0.0000       3.32142    -0.0000       0.00000       0.00000       0.00000       0.00000       0.00000       0.00000       0.00000       0.00000       0.00000       0.00000       0.00000       0.00000       0.00000       0.00000       0.00000       0.00000       0.00000       0.00000       0.00000       0.00000       0.00000       0.00000       0.00000       0.00000       0.00000       0.00000       0.00000       0.00000       0.00000       0.00000       0.00000       0.00000       0.00000       0.00000       0.00000       0.00000       0.00000       0.00000       0.00000       0.00000       0.00000       0.00000       0.00000       0.00000       0.00000       0.00000       0.00000       0.00000       0.00000       0.00000       0.00000       0.00000       0.00000       0.00000       0.00000       0.00000       0.00000       0.00000       0.00000       0.00000       0.00000       0.00000       0.00000       0.00000       0.00000       0.00000       0.00000       0.00000       0.00000       0.00000       0.00000
   1  14 2156.9912    0.8455  0.9822  8.3228  0.0000       4.36545  0.1303   0.0649   0.2771    2.6832   0.0000       3.10190   463.3498      -43.4370       0.00000       0.00000       0.00000       0.00000       0.00000       0.00000       0.00000       0.00000       0.00000       0.00000       0.00000       0.00000       0.00000       0.00000       0.00000       0.00000       0.00000       0.00000       0.00000       0.00000       0.00000       0.00000       0.00000       0.00000       0.00000       0.00000       0.00000       0.00000       0.00000       0.00000       0.00000       0.00000       0.00000       0.00000       101.769       54.0649       0.00000       0.00000       0.00000       0.00000       0.00000       0.00000       0.00000       0.00000       0.00000       0.00000       0.00000       0.00000       0.00000       0.00000       0.00000       0.00000       0.00000       0.00000       0.00000       0.00000       0.00000       0.00000       0.00000       0.00000       0.00000       0.00000       0.00000       0.00000       0.00000       0.00000       0.00000       0.00000       0.00000       0.00000
   1  15 2291.8799    1.2326  1.1099 -3.9737  0.0000       2.33191  0.1076   0.0962   0.3435 1000.0000   0.0000       2.14572   392.6095      -2.73998       0.00000       0.00000       0.00000       0.00000       0.00000       0.00000       0.00000       0.00000       0.00000       0.00000       0.00000       0.00000       0.00000       0.00000       0.00000       0.00000       0.00000       0.00000       0.00000       0.00000       0.00000       0.00000       0.00000       0.00000       0.00000       0.00000       0.00000       0.00000       0.00000       0.00000       0.00000       0.00000       0.00000       0.00000       105.158       52.8532       0.00000       0.00000       0.00000       0.00000       0.00000       0.00000       0.00000       0.00000       0.00000       0.00000       0.00000       0.00000       0.00000       0.00000       0.00000       0.00000       0.00000       0.00000       0.00000       0.00000       0.00000       0.00000       0.00000       0.00000       0.00000       0.00000       0.00000       0.00000       0.00000       0.00000       0.00000       0.00000       0.00000       0.00000
   1  18 2693.5664    2.4106  0.9813 11.3997 -0.0006       2.78394  0.1183   0.1919   0.3285    1.3676   0.0000       2.61060   594.7324      -8.80144       0.00000       0.00000       0.00000       0.00000       0.00000       0.00000       0.00000       0.00000       0.00000       0.00000       0.00000       0.00000       0.00000       0.00000       0.00000       0.00000       0.00000       0.00000       0.00000       0.00000       0.00000       0.00000       0.00000       0.00000       0.00000       0.00000       0.00000       0.00000       0.00000       0.00000       0.00000       0.00000       0.00000       0.00000       98.7504       51.1835       0.00000       0.00000       0.00000       0.00000       0.00000       0.00000       0.00000       0.00000       0.00000       0.00000       0.00000       0.00000       0.00000       0.00000       0.00000       0.00000       0.00000       0.00000       0.00000       0.00000       0.00000       0.00000       0.00000       0.00000       0.00000       0.00000       0.00000       0.00000       0.00000       0.00000       0.00000       0.00000       0.00000       0.00000
   1  22 3233.2862    3.4290  1.4259 12.6172  0.0000       3.84020  0.1805   0.2798   0.3126    1.0046   0.0000       2.92202    95.7590       119.406       0.00000       0.00000       0.00000       0.00000       0.00000       0.00000       0.00000       0.00000       0.00000       0.00000       0.00000       0.00000       0.00000       0.00000       0.00000       0.00000       0.00000       0.00000       0.00000       0.00000       0.00000       0.00000       0.00000       0.00000       0.00000       0.00000       0.00000       0.00000       0.00000       0.00000       0.00000       0.00000       0.00000       0.00000       146.470       77.0470       0.00000       0.00000       0.00000       0.00000       0.00000       0.00000       0.00000       0.00000       0.00000       0.00000       0.00000       0.00000       0.00000       0.00000       0.00000       0.00000       0.00000       0.00000       0.00000       0.00000       0.00000       0.00000       0.00000       0.00000       0.00000       0.00000       0.00000       0.00000       0.00000       0.00000       0.00000       0.00000       0.00000       0.00000
   1  26 3777.1611    2.0375  6.1181 10.2734 -0.0180      0.595062  0.4436   0.0744   0.7673    0.9673   0.0000      0.453118   351.4171       92.0600       0.00000       0.00000       0.00000       0.00000       0.00000       0.00000       0.00000       0.00000       0.00000       0.00000       0.00000       0.00000       0.00000       0.00000       0.00000       0.00000       0.00000       0.00000       0.00000       0.00000       0.00000       0.00000       0.00000       0.00000       0.00000       0.00000       0.00000       0.00000       0.00000       0.00000       0.00000       0.00000       0.00000       0.00000       313.099       186.162       0.00000       0.00000       0.00000       0.00000       0.00000       0.00000       0.00000       0.00000       0.00000       0.00000       0.00000       0.00000       0.00000       0.00000       0.00000       0.00000       0.00000       0.00000       0.00000       0.00000       0.00000       0.00000       0.00000       0.00000       0.00000       0.00000       0.00000       0.00000       0.00000       0.00000       0.00000       0.00000       0.00000       0.00000
   2  11 1810.2932    0.3193  0.3222 10.0831  0.0007       19.4882  0.0777   0.0364   0.1232    0.1209   0.0000       12.8491   455.8869       34.4622       9.89162       2.93908       0.00000       0.00000       0.00000       0.00000       0.00000       0.00000       0.00000       0.00000       0.00000       0.00000       0.00000       0.00000       0.00000       0.00000       0.00000       0.00000       0.00000       0.00000       0.00000       0.00000       0.00000       0.00000       0.00000       0.00000       0.00000       0.00000       0.00000       0.00000       0.00000       0.00000       0.00000       0.00000       26.3961       39.1383       17.3207       12.0449       0.00000       0.00000       0.00000       0.00000       0.00000       0.00000       0.00000       0.00000       0.00000       0.00000       0.00000       0.00000       0.00000       0.00000       0.00000       0.00000       0.00000       0.00000       0.00000       0.00000       0.00000       0.00000       0.00000       0.00000       0.00000       0.00000       0.00000       0.00000       0.00000       0.00000       0.00000       0.00000
   2  12 1945.9441    0.4586  0.3798 10.1278  0.0000       24.2018  0.0661   0.0762   0.3063    0.1484   0.0000       11.0788   421.3232      -5.15212       22.2679       2.02411       0.00000       0.00000       0.00000       0.00000       0.00000       0.00000       0.00000       0.00000       0.00000       0.00000       0.00000       0.00000       0.00000       0.00000       0.00000       0.00000       0.00000       0.00000       0.00000       0.00000       0.00000       0.00000       0.00000       0.00000       0.00000       0.00000       0.00000       0.00000       0.00000       0.00000       0.00000       0.00000       33.1358       36.8906       24.8607       5.42017       0.00000       0.00000       0.00000       0.00000       0.00000       0.00000       0.00000       0.00000       0.00000       0.00000       0.00000       0.00000       0.00000       0.00000       0.00000       0.00000       0.00000       0.00000       0.00000       0.00000       0.00000       0.00000       0.00000       0.00000       0.00000       0.00000       0.00000       0.00000       0.00000       0.00000       0.00000       0.00000
   2  13 2082.2444    0.6435  0.3758  9.9042  0.0000       8.62741  0.0703   0.0611   0.1105    0.2528   0.0000       4.12051   436.8532      -17.8519      -1.50967       6.72707       0.00000       0.00000       0.00000       0.00000       0.00000       0.00000       0.00000       0.00000       0.00000       0.00000       0.00000       0.00000       0.00000       0.00000       0.00000       0.00000       0.00000       0.00000       0.00000       0.00000       0.00000       0.00000       0.00000       0.00000       0.00000       0.00000       0.00000       0.00000       0.00000       0.00000       0.00000       0.00000       35.5355       28.3316       29.8836       9.29870       0.00000       0.00000       0.00000       0.00000       0.00000       0.00000       0.00000       0.00000       0.00000       0.00000       0.00000       0.00000       0.00000       0.00000       0.00000       0.00000       0.00000       0.00000       0.00000       0.00000       0.00000       0.00000       0.00000       0.00000       0.00000       0.00000       0.00000       0.00000       0.00000       0.00000       0.00000       0.00000
   2  14 2217.6730    1.0109  0.6583 10.3716  0.0000       5.25870  0.0644   0.0729   0.1649    0.3920   0.0000       2.50667   418.0106       28.3365       21.1366       9.63637       0.00000       0.00000       0.00000       0.00000       0.00000       0.00000       0.00000       0.00000       0.00000       0.00000       0.00000       0.00000       0.00000       0.00000       0.00000       0.00000       0.00000       0.00000       0.00000       0.00000       0.00000       0.00000       0.00000       0.00000       0.00000       0.00000       0.00000       0.00000       0.00000       0.00000       0.00000       0.00000       39.4777       31.0450       18.0683       6.38187       0.00000       0.00000       0.00000       0.00000       0.00000       0.00000       0.00000       0.00000       0.00000       0.00000       0.00000       0.00000       0.00000       0.00000       0.00000       0.00000       0.00000       0.00000       0.00000       0.00000       0.00000       0.00000       0.00000       0.00000       0.00000       0.00000       0.00000       0.00000       0.00000       0.00000       0.00000       0.00000
   2  16 2486.0856    1.7140  1.0069  5.2667  0.0000       3.81586  0.0990   0.0988   0.1622  148.2494   0.0000       1.69378   353.5327      -10.8251       7.11076      -5.72400       0.00000       0.00000       0.00000       0.00000       0.00000       0.00000       0.00000       0.00000       0.00000       0.00000       0.00000       0.00000       0.00000       0.00000       0.00000       0.00000       0.00000       0.00000       0.00000       0.00000       0.00000       0.00000       0.00000       0.00000       0.00000       0.00000       0.00000       0.00000       0.00000       0.00000       0.00000       0.00000       44.9101       39.3447       23.3799       8.69777       0.00000       0.00000       0.00000       0.00000       0.00000       0.00000       0.00000       0.00000       0.00000       0.00000       0.00000       0.00000       0.00000       0.00000       0.00000       0.00000       0.00000       0.00000       0.00000       0.00000       0.00000       0.00000       0.00000       0.00000       0.00000       0.00000       0.00000       0.00000       0.00000       0.00000       0.00000       0.00000
   2  17 2619.9047    2.2854  0.8754  2.6057  0.0000       3.06081  0.0891   0.1344   0.1387 1000.0000   0.0000       1.71267   456.4835       18.9324       23.3321       4.78427       0.00000       0.00000       0.00000       0.00000       0.00000       0.00000       0.00000       0.00000       0.00000       0.00000       0.00000       0.00000       0.00000       0.00000       0.00000       0.00000       0.00000       0.00000       0.00000       0.00000       0.00000       0.00000       0.00000       0.00000       0.00000       0.00000       0.00000       0.00000       0.00000       0.00000       0.00000       0.00000       47.1783       35.5484       26.2440       8.07819       0.00000       0.00000       0.00000       0.00000       0.00000       0.00000       0.00000       0.00000       0.00000       0.00000       0.00000       0.00000       0.00000       0.00000       0.00000       0.00000       0.00000       0.00000       0.00000       0.00000       0.00000       0.00000       0.00000       0.00000       0.00000       0.00000       0.00000       0.00000       0.00000       0.00000       0.00000       0.00000
   2  18 2754.5110    2.7471  0.8173 10.7884  0.0000      0.539374  0.0825   0.1737   0.1684    1.5521   0.0000       1.72611   481.2971       32.0338       31.8073       10.1528       0.00000       0.00000       0.00000       0.00000       0.00000       0.00000       0.00000       0.00000       0.00000       0.00000       0.00000       0.00000       0.00000       0.00000       0.00000       0.00000       0.00000       0.00000       0.00000       0.00000       0.00000       0.00000       0.00000       0.00000       0.00000       0.00000       0.00000       0.00000       0.00000       0.00000       0.00000       0.00000       38.2380       32.4781       26.2606       8.69619       0.00000       0.00000       0.00000       0.00000       0.00000       0.00000       0.00000       0.00000       0.00000       0.00000       0.00000       0.00000       0.00000       0.00000       0.00000       0.00000       0.00000       0.00000       0.00000       0.00000       0.00000       0.00000       0.00000       0.00000       0.00000       0.00000       0.00000       0.00000       0.00000       0.00000       0.00000       0.00000
   2  21 3159.9627    4.2887  0.8749 12.0274  0.0000       1.92396  0.0806   0.2577   0.1631    1.4225   0.0000       2.07520   378.4798       56.7543      0.164809       12.2987       0.00000       0.00000       0.00000       0.00000       0.00000       0.00000       0.00000       0.00000       0.00000       0.00000       0.00000       0.00000       0.00000       0.00000       0.00000       0.00000       0.00000       0.00000       0.00000       0.00000       0.00000       0.00000       0.00000       0.00000       0.00000       0.00000       0.00000       0.00000       0.00000       0.00000       0.00000       0.00000       39.4033       35.0320       19.8159       7.97940       0.00000       0.00000       0.00000       0.00000       0.00000       0.00000       0.00000       0.00000       0.00000       0.00000       0.00000       0.00000       0.00000       0.00000       0.00000       0.00000       0.00000       0.00000       0.00000       0.00000       0.00000       0.00000       0.00000       0.00000       0.00000       0.00000       0.00000       0.00000       0.00000       0.00000       0.00000       0.00000
   2  23 3431.0158    3.1998  2.8456  9.6527  0.0062       1.32697  0.1452   0.1088   0.3413    2.1219   0.0000      0.542734   472.2758       58.4581       35.3144       9.45206       0.00000       0.00000       0.00000       0.00000       0.00000       0.00000       0.00000       0.00000       0.00000       0.00000       0.00000       0.00000       0.00000       0.00000       0.00000       0.00000       0.00000       0.00000       0.00000       0.00000       0.00000       0.00000       0.00000       0.00000       0.00000       0.00000       0.00000       0.00000       0.00000       0.00000       0.00000       0.00000       70.2119       61.6492       33.9257       13.7588       0.00000       0.00000       0.00000       0.00000       0.00000       0.00000       0.00000       0.00000       0.00000       0.00000       0.00000       0.00000       0.00000       0.00000       0.00000       0.00000       0.00000       0.00000       0.00000       0.00000       0.00000       0.00000       0.00000       0.00000       0.00000       0.00000       0.00000       0.00000       0.00000       0.00000       0.00000       0.00000
   2  24 3566.8215    2.6944  3.6112 10.4352 -0.0018     -0.181061  0.1813   0.0897   0.3715    1.0009   0.0000      0.398995   467.0945       37.0141       33.3463       23.1882       0.00000       0.00000       0.00000       0.00000       0.00000       0.00000       0.00000       0.00000       0.00000       0.00000       0.00000       0.00000       0.00000       0.00000       0.00000       0.00000       0.00000       0.00000       0.00000       0.00000       0.00000       0.00000       0.00000       0.00000       0.00000       0.00000       0.00000       0.00000       0.00000       0.00000       0.00000       0.00000       90.3849       76.6333       42.8885       16.7178       0.00000       0.00000       0.00000       0.00000       0.00000       0.00000       0.00000       0.00000       0.00000       0.00000       0.00000       0.00000       0.00000       0.00000       0.00000       0.00000       0.00000       0.00000       0.00000       0.00000       0.00000       0.00000       0.00000       0.00000       0.00000       0.00000       0.00000       0.00000       0.00000       0.00000       0.00000       0.00000
   3  11 1865.3172    0.4868  0.2386  9.6145 -0.0020       11.3743  0.0367   0.0493   0.0733    0.1698   0.0000       5.00176   407.8002       17.5542       2.79702       2.72345      -2.46389      0.368281       0.00000       0.00000       0.00000       0.00000       0.00000       0.00000       0.00000       0.00000       0.00000       0.00000       0.00000       0.00000       0.00000       0.00000       0.00000       0.00000       0.00000       0.00000       0.00000       0.00000       0.00000       0.00000       0.00000       0.00000       0.00000       0.00000       0.00000       0.00000       0.00000       0.00000       16.1693       15.8815       13.5132       6.61913       3.69487      0.897559       0.00000       0.00000       0.00000       0.00000       0.00000       0.00000       0.00000       0.00000       0.00000       0.00000       0.00000       0.00000       0.00000       0.00000       0.00000       0.00000       0.00000       0.00000       0.00000       0.00000       0.00000       0.00000       0.00000       0.00000       0.00000       0.00000       0.00000       0.00000       0.00000       0.00000
   3  13 2137.8276    0.7654  0.6350  9.3436  0.0000       9.11988  0.0626   0.0470   0.1063    0.4893   0.0000       2.38190   434.1244       29.0433      -1.61377       9.93361      -3.58139      -1.20612       0.00000       0.00000       0.00000       0.00000       0.00000       0.00000       0.00000       0.00000       0.00000       0.00000       0.00000       0.00000       0.00000       0.00000       0.00000       0.00000       0.00000       0.00000       0.00000       0.00000       0.00000       0.00000       0.00000       0.00000       0.00000       0.00000       0.00000       0.00000       0.00000       0.00000       25.9442       24.7226       18.0983       9.25504       4.72174       1.27945       0.00000       0.00000       0.00000       0.00000       0.00000       0.00000       0.00000       0.00000       0.00000       0.00000       0.00000       0.00000       0.00000       0.00000       0.00000       0.00000       0.00000       0.00000       0.00000       0.00000       0.00000       0.00000       0.00000       0.00000       0.00000       0.00000       0.00000       0.00000       0.00000       0.00000
   3  14 2273.5718    1.1626  0.8818  9.7490  0.0000       4.12299  0.0743   0.0606   0.1357    0.6665   0.0000       1.64132   467.3874       6.64381      -18.8793      -3.10780      -4.21912    -0.0905977       0.00000       0.00000       0.00000       0.00000       0.00000       0.00000       0.00000       0.00000       0.00000       0.00000       0.00000       0.00000       0.00000       0.00000       0.00000       0.00000       0.00000       0.00000       0.00000       0.00000       0.00000       0.00000       0.00000       0.00000       0.00000       0.00000       0.00000       0.00000       0.00000       0.00000       24.6511       23.2871       19.4369       13.2418       5.49882       1.68573       0.00000       0.00000       0.00000       0.00000       0.00000       0.00000       0.00000       0.00000       0.00000       0.00000       0.00000       0.00000       0.00000       0.00000       0.00000       0.00000       0.00000       0.00000       0.00000       0.00000       0.00000       0.00000       0.00000       0.00000       0.00000       0.00000       0.00000       0.00000       0.00000       0.00000
   3  15 2407.7490    1.4380  0.8912 10.7458  0.0000       3.11697  0.0792   0.0773   0.1427    0.4900   0.0000       1.48489   463.5232      -12.7776      -13.7680       2.38998     -0.924227      0.364144       0.00000       0.00000       0.00000       0.00000       0.00000       0.00000       0.00000       0.00000       0.00000       0.00000       0.00000       0.00000       0.00000       0.00000       0.00000       0.00000       0.00000       0.00000       0.00000       0.00000       0.00000       0.00000       0.00000       0.00000       0.00000       0.00000       0.00000       0.00000       0.00000       0.00000       35.9589       35.4876       22.9457       11.7373       5.04305       1.49450       0.00000       0.00000       0.00000       0.00000       0.00000       0.00000       0.00000       0.00000       0.00000       0.00000       0.00000       0.00000       0.00000       0.00000       0.00000       0.00000       0.00000       0.00000       0.00000       0.00000       0.00000       0.00000       0.00000       0.00000       0.00000       0.00000       0.00000       0.00000       0.00000       0.00000
   3  16 2541.7659    1.7778  0.6689 11.3584  0.0000       4.33992  0.0672   0.1057   0.1262    0.3290   0.0000       2.02857   423.1794       83.7898      -16.7664      -4.86146      -2.12685    -0.0582608       0.00000       0.00000       0.00000       0.00000       0.00000       0.00000       0.00000       0.00000       0.00000       0.00000       0.00000       0.00000       0.00000       0.00000       0.00000       0.00000       0.00000       0.00000       0.00000       0.00000       0.00000       0.00000       0.00000       0.00000       0.00000       0.00000       0.00000       0.00000       0.00000       0.00000       24.4132       19.0447       18.7044       13.7368       5.51050       1.32854       0.00000       0.00000       0.00000       0.00000       0.00000       0.00000       0.00000       0.00000       0.00000       0.00000       0.00000       0.00000       0.00000       0.00000       0.00000       0.00000       0.00000       0.00000       0.00000       0.00000       0.00000       0.00000       0.00000       0.00000       0.00000       0.00000       0.00000       0.00000       0.00000       0.00000
   3  18 2811.4810    2.9336  0.7451 11.9458 -0.0005       1.82085  0.0677   0.1642   0.1233    0.4805   0.0000       1.52073   354.1273       21.6458       39.8732      -9.38047       5.10125       2.77373       0.00000       0.00000       0.00000       0.00000       0.00000       0.00000       0.00000       0.00000       0.00000       0.00000       0.00000       0.00000       0.00000       0.00000       0.00000       0.00000       0.00000       0.00000       0.00000       0.00000       0.00000       0.00000       0.00000       0.00000       0.00000       0.00000       0.00000       0.00000       0.00000       0.00000       31.0891       29.4926       19.0376       9.68996       3.91282       1.12315       0.00000       0.00000       0.00000       0.00000       0.00000       0.00000       0.00000       0.00000       0.00000       0.00000       0.00000       0.00000       0.00000       0.00000       0.00000       0.00000       0.00000       0.00000       0.00000       0.00000       0.00000       0.00000       0.00000       0.00000       0.00000       0.00000       0.00000       0.00000       0.00000       0.00000
   3  19 2947.1240    3.4822  0.7525 12.4656  0.0000       1.91131  0.0651   0.1879   0.1137    0.4427   0.0000       1.81472   452.4169       51.6861      -19.6461       7.79337      -2.03471     -0.101789       0.00000       0.00000       0.00000       0.00000       0.00000       0.00000       0.00000       0.00000       0.00000       0.00000       0.00000       0.00000       0.00000       0.00000       0.00000       0.00000       0.00000       0.00000       0.00000       0.00000       0.00000       0.00000       0.00000       0.00000       0.00000       0.00000       0.00000       0.00000       0.00000       0.00000       26.4320       24.4455       17.2815       9.73428       4.30497       1.23980       0.00000       0.00000       0.00000       0.00000       0.00000       0.00000       0.00000       0.00000       0.00000       0.00000       0.00000       0.00000       0.00000       0.00000       0.00000       0.00000       0.00000       0.00000       0.00000       0.00000       0.00000       0.00000       0.00000       0.00000       0.00000       0.00000       0.00000       0.00000       0.00000       0.00000
   3  21 3217.9590    3.7539  1.2372 11.3793  0.0000     -0.134491  0.0814   0.1711   0.1786    1.7159   0.0000       1.15067   441.2618       24.2930       27.0019       9.35882       4.98820      0.584302       0.00000       0.00000       0.00000       0.00000       0.00000       0.00000       0.00000       0.00000       0.00000       0.00000       0.00000       0.00000       0.00000       0.00000       0.00000       0.00000       0.00000       0.00000       0.00000       0.00000       0.00000       0.00000       0.00000       0.00000       0.00000       0.00000       0.00000       0.00000       0.00000       0.00000       29.1371       28.7159       20.2541       12.7987       5.23548       1.70613       0.00000       0.00000       0.00000       0.00000       0.00000       0.00000       0.00000       0.00000       0.00000       0.00000       0.00000       0.00000       0.00000       0.00000       0.00000       0.00000       0.00000       0.00000       0.00000       0.00000       0.00000       0.00000       0.00000       0.00000       0.00000       0.00000       0.00000       0.00000       0.00000       0.00000
   3  22 3353.7032    3.3685  2.0318  9.9001  0.0000      0.687120  0.1092   0.1186   0.2338    2.6794   0.0000      0.586889   492.3349       110.765      -35.6214       1.06420       3.33688      0.602693       0.00000       0.00000       0.00000       0.00000       0.00000       0.00000       0.00000       0.00000       0.00000       0.00000       0.00000       0.00000       0.00000       0.00000       0.00000       0.00000       0.00000       0.00000       0.00000       0.00000       0.00000       0.00000       0.00000       0.00000       0.00000       0.00000       0.00000       0.00000       0.00000       0.00000       36.5531       33.1758       25.8523       16.6159       6.93307       1.97716       0.00000       0.00000       0.00000       0.00000       0.00000       0.00000       0.00000       0.00000       0.00000       0.00000       0.00000       0.00000       0.00000       0.00000       0.00000       0.00000       0.00000       0.00000       0.00000       0.00000       0.00000       0.00000       0.00000       0.00000       0.00000       0.00000       0.00000       0.00000       0.00000       0.00000
   3  23 3489.6681    2.8303  2.7170 10.9384  0.0000      0.675069  0.1413   0.0866   0.2438    0.5101   0.0000      0.448178   451.6428       45.1145       23.5175       24.3398      -3.74397      -3.65081       0.00000       0.00000       0.00000       0.00000       0.00000       0.00000       0.00000       0.00000       0.00000       0.00000       0.00000       0.00000       0.00000       0.00000       0.00000       0.00000       0.00000       0.00000       0.00000       0.00000       0.00000       0.00000       0.00000       0.00000       0.00000       0.00000       0.00000       0.00000       0.00000       0.00000       47.8391       45.8727       34.9160       19.4401       9.44144       2.79935       0.00000       0.00000       0.00000       0.00000       0.00000       0.00000       0.00000       0.00000       0.00000       0.00000       0.00000       0.00000       0.00000       0.00000       0.00000       0.00000       0.00000       0.00000       0.00000       0.00000       0.00000       0.00000       0.00000       0.00000       0.00000       0.00000       0.00000       0.00000       0.00000       0.00000
   3  24 3626.3549    2.4469  4.4247  9.9949  0.0000      0.348983  0.1640   0.0597   0.3366    0.5507   0.0000      0.222669   495.9589      -87.7535       1.71582       23.8959      -5.39566      -1.80573       0.00000       0.00000       0.00000       0.00000       0.00000       0.00000       0.00000       0.00000       0.00000       0.00000       0.00000       0.00000       0.00000       0.00000       0.00000       0.00000       0.00000       0.00000       0.00000       0.00000       0.00000       0.00000       0.00000       0.00000       0.00000       0.00000       0.00000       0.00000       0.00000       0.00000       54.9580       54.6277       40.3577       24.4152       10.8861       3.44634       0.00000       0.00000       0.00000       0.00000       0.00000       0.00000       0.00000       0.00000       0.00000       0.00000       0.00000       0.00000       0.00000       0.00000       0.00000       0.00000       0.00000       0.00000       0.00000       0.00000       0.00000       0.00000       0.00000       0.00000       0.00000       0.00000       0.00000       0.00000       0.00000       0.00000
   3  25 3763.4106    2.1112  5.4885 10.2131 -0.0009      0.567629  0.1977   0.0473   0.4050    0.3214   0.0000      0.196983   520.8813       79.5166      -19.3853       29.7006       3.36373      -5.21897       0.00000       0.00000       0.00000       0.00000       0.00000       0.00000       0.00000       0.00000       0.00000       0.00000       0.00000       0.00000       0.00000       0.00000       0.00000       0.00000       0.00000       0.00000       0.00000       0.00000       0.00000       0.00000       0.00000       0.00000       0.00000       0.00000       0.00000       0.00000       0.00000       0.00000       64.5408       61.9871       47.5575       28.9269       13.0550       3.97554       0.00000       0.00000       0.00000       0.00000       0.00000       0.00000       0.00000       0.00000       0.00000       0.00000       0.00000       0.00000       0.00000       0.00000       0.00000       0.00000       0.00000       0.00000       0.00000       0.00000       0.00000       0.00000       0.00000       0.00000       0.00000       0.00000       0.00000       0.00000       0.00000       0.00000
   4  11 1914.7332    0.4799  0.3930 10.0038  0.0068       6.87251  0.0347   0.0356   0.1100    0.1240   0.0000       3.67438   423.4284       9.93854      -5.83411      -16.8429     -0.342848      0.552452      0.854248     0.0978138       0.00000       0.00000       0.00000       0.00000       0.00000       0.00000       0.00000       0.00000       0.00000       0.00000       0.00000       0.00000       0.00000       0.00000       0.00000       0.00000       0.00000       0.00000       0.00000       0.00000       0.00000       0.00000       0.00000       0.00000       0.00000       0.00000       0.00000       0.00000       12.5867       13.1035       11.1256       7.26664       4.15649       2.04706      0.779626      0.186180       0.00000       0.00000       0.00000       0.00000       0.00000       0.00000       0.00000       0.00000       0.00000       0.00000       0.00000       0.00000       0.00000       0.00000       0.00000       0.00000       0.00000       0.00000       0.00000       0.00000       0.00000       0.00000       0.00000       0.00000       0.00000       0.00000       0.00000       0.00000
   4  12 2051.8177    0.6398  0.4500 10.1641 -0.0105       13.1628  0.0618   0.0433   0.0865    0.1434   0.0000       3.69168   431.3428       30.3179       33.5591       10.0962       9.28177      -1.69638      0.722696     -0.136929       0.00000       0.00000       0.00000       0.00000       0.00000       0.00000       0.00000       0.00000       0.00000       0.00000       0.00000       0.00000       0.00000       0.00000       0.00000       0.00000       0.00000       0.00000       0.00000       0.00000       0.00000       0.00000       0.00000       0.00000       0.00000       0.00000       0.00000       0.00000       26.6271       27.0443       20.3984       11.7466       5.83369       2.47953       1.11317      0.286629       0.00000       0.00000       0.00000       0.00000       0.00000       0.00000       0.00000       0.00000       0.00000       0.00000       0.00000       0.00000       0.00000       0.00000       0.00000       0.00000       0.00000       0.00000       0.00000       0.00000       0.00000       0.00000       0.00000       0.00000       0.00000       0.00000       0.00000       0.00000
   4  13 2188.5029    0.8454  0.6115 10.5486 -0.0027       9.82746  0.0544   0.0513   0.1154    0.2145   0.0000       2.68740   401.0526      -8.91569     -0.333224       18.1994       4.32980       2.24365      0.310446      0.348141       0.00000       0.00000       0.00000       0.00000       0.00000       0.00000       0.00000       0.00000       0.00000       0.00000       0.00000       0.00000       0.00000       0.00000       0.00000       0.00000       0.00000       0.00000       0.00000       0.00000       0.00000       0.00000       0.00000       0.00000       0.00000       0.00000       0.00000       0.00000       17.7367       18.5753       15.5952       10.2700       5.89559       3.06419       1.15935      0.284171       0.00000       0.00000       0.00000       0.00000       0.00000       0.00000       0.00000       0.00000       0.00000       0.00000       0.00000       0.00000       0.00000       0.00000       0.00000       0.00000       0.00000       0.00000       0.00000       0.00000       0.00000       0.00000       0.00000       0.00000       0.00000       0.00000       0.00000       0.00000
   4  14 2324.2916    1.1836  0.7675 10.2396 -0.0002       4.06461  0.0676   0.0593   0.1241    0.4807   0.0000       1.71057   458.5224       18.1984      -26.2927       1.58907      -10.1256      -3.25402       2.34304     -0.224604       0.00000       0.00000       0.00000       0.00000       0.00000       0.00000       0.00000       0.00000       0.00000       0.00000       0.00000       0.00000       0.00000       0.00000       0.00000       0.00000       0.00000       0.00000       0.00000       0.00000       0.00000       0.00000       0.00000       0.00000       0.00000       0.00000       0.00000       0.00000       19.9668       23.7861       17.8580       11.5536       7.67875       2.66671       1.46967      0.411017       0.00000       0.00000       0.00000       0.00000       0.00000       0.00000       0.00000       0.00000       0.00000       0.00000       0.00000       0.00000       0.00000       0.00000       0.00000       0.00000       0.00000       0.00000       0.00000       0.00000       0.00000       0.00000       0.00000       0.00000       0.00000       0.00000       0.00000       0.00000
   4  16 2593.1479    1.9157  0.8708 11.5088 -0.0104       2.92485  0.0748   0.1008   0.1236    0.5406   0.0000       1.53819   420.6855       2.22394       22.3581      -22.2373      0.871520      -6.34983       2.03841      0.177506       0.00000       0.00000       0.00000       0.00000       0.00000       0.00000       0.00000       0.00000       0.00000       0.00000       0.00000       0.00000       0.00000       0.00000       0.00000       0.00000       0.00000       0.00000       0.00000       0.00000       0.00000       0.00000       0.00000       0.00000       0.00000       0.00000       0.00000       0.00000       20.4040       22.3387       16.5718       13.4411       8.19155       3.53933       1.26558      0.390753       0.00000       0.00000       0.00000       0.00000       0.00000       0.00000       0.00000       0.00000       0.00000       0.00000       0.00000       0.00000       0.00000       0.00000       0.00000       0.00000       0.00000       0.00000       0.00000       0.00000       0.00000       0.00000       0.00000       0.00000       0.00000       0.00000       0.00000       0.00000
   4  18 2864.3570    3.0251  1.0816 10.7110 -0.0004      0.393500  0.0724   0.1266   0.1461    2.0755   0.0000       1.71699   455.8456       50.6111      -7.99214      0.875505       11.1340       3.81390    -0.0676466    -0.0339187       0.00000       0.00000       0.00000       0.00000       0.00000       0.00000       0.00000       0.00000       0.00000       0.00000       0.00000       0.00000       0.00000       0.00000       0.00000       0.00000       0.00000       0.00000       0.00000       0.00000       0.00000       0.00000       0.00000       0.00000       0.00000       0.00000       0.00000       0.00000       22.0697       23.4162       17.7338       11.8652       6.79466       3.13059       1.15426      0.304687       0.00000       0.00000       0.00000       0.00000       0.00000       0.00000       0.00000       0.00000       0.00000       0.00000       0.00000       0.00000       0.00000       0.00000       0.00000       0.00000       0.00000       0.00000       0.00000       0.00000       0.00000       0.00000       0.00000       0.00000       0.00000       0.00000       0.00000       0.00000
   4  19 3000.1436    3.9740  1.0113  4.6605  0.0000     -0.567671  0.0748   0.1735   0.1141 1000.0000   0.0000       1.00859   433.6578       18.6234       30.5344       12.8459       5.09689      -2.18430       0.00000       0.00000       0.00000       0.00000       0.00000       0.00000       0.00000       0.00000       0.00000       0.00000       0.00000       0.00000       0.00000       0.00000       0.00000       0.00000       0.00000       0.00000       0.00000       0.00000       0.00000       0.00000       0.00000       0.00000       0.00000       0.00000       0.00000       0.00000       0.00000       0.00000       23.8690       25.2489       19.3862       11.9830       6.16746       3.20874       1.10802      0.255588       0.00000       0.00000       0.00000       0.00000       0.00000       0.00000       0.00000       0.00000       0.00000       0.00000       0.00000       0.00000       0.00000       0.00000       0.00000       0.00000       0.00000       0.00000       0.00000       0.00000       0.00000       0.00000       0.00000       0.00000       0.00000       0.00000       0.00000       0.00000
   4  20 3136.0733    3.8785  0.8895 12.5335 -0.0195       3.55404  0.0646   0.1847   0.1130    0.6797   0.0000      0.999414   408.4975       11.5314      -3.85639       36.2871       4.07435      -4.14384      -1.63236      0.237733       0.00000       0.00000       0.00000       0.00000       0.00000       0.00000       0.00000       0.00000       0.00000       0.00000       0.00000       0.00000       0.00000       0.00000       0.00000       0.00000       0.00000       0.00000       0.00000       0.00000       0.00000       0.00000       0.00000       0.00000       0.00000       0.00000       0.00000       0.00000       17.3474       18.0479       15.9795       11.2468       6.42068       3.70537       1.34624      0.342328       0.00000       0.00000       0.00000       0.00000       0.00000       0.00000       0.00000       0.00000       0.00000       0.00000       0.00000       0.00000       0.00000       0.00000       0.00000       0.00000       0.00000       0.00000       0.00000       0.00000       0.00000       0.00000       0.00000       0.00000       0.00000       0.00000       0.00000       0.00000
   4  21 3271.9405    3.6108  1.3424 12.2583 -0.0049      0.678547  0.0870   0.1530   0.1620    0.6906   0.0000       1.06576   441.2304      -15.0059      -22.3259       22.8595       7.65485       1.07690     -0.341898     -0.654695       0.00000       0.00000       0.00000       0.00000       0.00000       0.00000       0.00000       0.00000       0.00000       0.00000       0.00000       0.00000       0.00000       0.00000       0.00000       0.00000       0.00000       0.00000       0.00000       0.00000       0.00000       0.00000       0.00000       0.00000       0.00000       0.00000       0.00000       0.00000       24.1881       25.2540       23.0772       13.9104       7.20201       4.79708       1.74789      0.411077       0.00000       0.00000       0.00000       0.00000       0.00000       0.00000       0.00000       0.00000       0.00000       0.00000       0.00000       0.00000       0.00000       0.00000       0.00000       0.00000       0.00000       0.00000       0.00000       0.00000       0.00000       0.00000       0.00000       0.00000       0.00000       0.00000       0.00000       0.00000
   4  22 3408.4132    3.2771  2.1059 11.8256  0.0074       1.34280  0.1053   0.1142   0.2044    0.4492   0.0000      0.588274   432.5880       16.8446      -7.93928       22.8960       2.89530       1.07296     -0.332243     -0.896353       0.00000       0.00000       0.00000       0.00000       0.00000       0.00000       0.00000       0.00000       0.00000       0.00000       0.00000       0.00000       0.00000       0.00000       0.00000       0.00000       0.00000       0.00000       0.00000       0.00000       0.00000       0.00000       0.00000       0.00000       0.00000       0.00000       0.00000       0.00000       27.1827       29.0274       23.4513       17.1258       10.4891       4.83293       1.90852      0.526400       0.00000       0.00000       0.00000       0.00000       0.00000       0.00000       0.00000       0.00000       0.00000       0.00000       0.00000       0.00000       0.00000       0.00000       0.00000       0.00000       0.00000       0.00000       0.00000       0.00000       0.00000       0.00000       0.00000       0.00000       0.00000       0.00000       0.00000       0.00000
   4  24 3681.7061    2.2047  4.6000 10.8558  0.0008      0.351422  0.1725   0.0533   0.3222    0.2521   0.0000      0.225376   385.8597       15.2493      -24.2302     -0.626246       17.2022      -1.65248      0.324562     -0.981492       0.00000       0.00000       0.00000       0.00000       0.00000       0.00000       0.00000       0.00000       0.00000       0.00000       0.00000       0.00000       0.00000       0.00000       0.00000       0.00000       0.00000       0.00000       0.00000       0.00000       0.00000       0.00000       0.00000       0.00000       0.00000       0.00000       0.00000       0.00000       48.5426       53.1627       41.3221       26.8339       15.4639       7.32283       2.93424      0.755693       0.00000       0.00000       0.00000       0.00000       0.00000       0.00000       0.00000       0.00000       0.00000       0.00000       0.00000       0.00000       0.00000       0.00000       0.00000       0.00000       0.00000       0.00000       0.00000       0.00000       0.00000       0.00000       0.00000       0.00000       0.00000       0.00000       0.00000       0.00000
   4  26 3956.5604    1.6642  7.5665 10.4351  0.0003      0.222150  0.2292   0.0346   0.4921    0.1703   0.0000      0.139924   394.4299       27.0148      -38.6489       38.0041      -10.5731       9.67897     -0.678130      0.780851       0.00000       0.00000       0.00000       0.00000       0.00000       0.00000       0.00000       0.00000       0.00000       0.00000       0.00000       0.00000       0.00000       0.00000       0.00000       0.00000       0.00000       0.00000       0.00000       0.00000       0.00000       0.00000       0.00000       0.00000       0.00000       0.00000       0.00000       0.00000       57.1873       60.2342       51.1578       36.5161       21.5101       11.0188       4.14032       1.08131       0.00000       0.00000       0.00000       0.00000       0.00000       0.00000       0.00000       0.00000       0.00000       0.00000       0.00000       0.00000       0.00000       0.00000       0.00000       0.00000       0.00000       0.00000       0.00000       0.00000       0.00000       0.00000       0.00000       0.00000       0.00000       0.00000       0.00000       0.00000
   4  27 4094.6678    1.3258  9.3412 10.3679  0.0048      0.347026  0.3028   0.0295   0.6094    0.1322   0.0000      0.146842   515.9083       187.166       54.0606       58.7473       13.2632       6.12066      -2.63061      -1.56235       0.00000       0.00000       0.00000       0.00000       0.00000       0.00000       0.00000       0.00000       0.00000       0.00000       0.00000       0.00000       0.00000       0.00000       0.00000       0.00000       0.00000       0.00000       0.00000       0.00000       0.00000       0.00000       0.00000       0.00000       0.00000       0.00000       0.00000       0.00000       74.4449       79.2926       65.8438       45.3656       27.7112       12.9185       5.25093       1.34638       0.00000       0.00000       0.00000       0.00000       0.00000       0.00000       0.00000       0.00000       0.00000       0.00000       0.00000       0.00000       0.00000       0.00000       0.00000       0.00000       0.00000       0.00000       0.00000       0.00000       0.00000       0.00000       0.00000       0.00000       0.00000       0.00000       0.00000       0.00000
   5  10 1823.3803    0.3664  0.3144 10.0140 -0.0042       10.7214  0.0414   0.0274   0.0748    0.0894   0.0000       5.63333   417.3435     -0.766496       13.8354     -0.380383       1.82540      0.517800      0.140695      0.486689      0.232596     0.0677521       0.00000       0.00000       0.00000       0.00000       0.00000       0.00000       0.00000       0.00000       0.00000       0.00000       0.00000       0.00000       0.00000       0.00000       0.00000       0.00000       0.00000       0.00000       0.00000       0.00000       0.00000       0.00000       0.00000       0.00000       0.00000       0.00000       12.5101       12.5190       12.4478       7.87074       5.41142       3.21663       1.50403      0.772648      0.262586     0.0453110       0.00000       0.00000       0.00000       0.00000       0.00000       0.00000       0.00000       0.00000       0.00000       0.00000       0.00000       0.00000       0.00000       0.00000       0.00000       0.00000       0.00000       0.00000       0.00000       0.00000       0.00000       0.00000       0.00000       0.00000       0.00000       0.00000
   5  11 1960.5916    0.5260  0.4193  9.8581 -0.0027       7.34137  0.0449   0.0330   0.0796    0.1211   0.0000       3.03816   443.9137       3.76566       6.26091      -3.01088      -5.39694     -0.425185      0.375743     -0.696426    -0.0787908     0.0144721       0.00000       0.00000       0.00000       0.00000       0.00000       0.00000       0.00000       0.00000       0.00000       0.00000       0.00000       0.00000       0.00000       0.00000       0.00000       0.00000       0.00000       0.00000       0.00000       0.00000       0.00000       0.00000       0.00000       0.00000       0.00000       0.00000       9.80145       12.2831       10.7526       9.81461       4.54054       3.71003       1.90349      0.958355      0.228829     0.0761303       0.00000       0.00000       0.00000       0.00000       0.00000       0.00000       0.00000       0.00000       0.00000       0.00000       0.00000       0.00000       0.00000       0.00000       0.00000       0.00000       0.00000       0.00000       0.00000       0.00000       0.00000       0.00000       0.00000       0.00000       0.00000       0.00000
   5  14 2371.2069    1.3561  0.7754 10.6106 -0.0077       3.39711  0.0589   0.0615   0.0972    0.3038   0.0000       1.31489   431.9377      -19.5847      -25.9500      -13.1857      -4.43802     0.0537394      -2.83985     -0.154884      0.463812     0.0639836       0.00000       0.00000       0.00000       0.00000       0.00000       0.00000       0.00000       0.00000       0.00000       0.00000       0.00000       0.00000       0.00000       0.00000       0.00000       0.00000       0.00000       0.00000       0.00000       0.00000       0.00000       0.00000       0.00000       0.00000       0.00000       0.00000       12.5250       14.6545       11.9681       10.8194       7.17832       4.82023       1.99862       1.03320      0.318465     0.0861461       0.00000       0.00000       0.00000       0.00000       0.00000       0.00000       0.00000       0.00000       0.00000       0.00000       0.00000       0.00000       0.00000       0.00000       0.00000       0.00000       0.00000       0.00000       0.00000       0.00000       0.00000       0.00000       0.00000       0.00000       0.00000       0.00000
   5  16 2641.2489    2.1257  0.7595 11.9659 -0.0458      0.176759  0.0675   0.1083   0.0935    0.3506   0.0000       1.69000   442.9125       5.25308      -5.08362       11.2314      -6.28765      -2.81619      -5.58763       1.64900     -0.200312     -0.247241       0.00000       0.00000       0.00000       0.00000       0.00000       0.00000       0.00000       0.00000       0.00000       0.00000       0.00000       0.00000       0.00000       0.00000       0.00000       0.00000       0.00000       0.00000       0.00000       0.00000       0.00000       0.00000       0.00000       0.00000       0.00000       0.00000       17.6446       15.1183       12.7619       12.9028       9.61271       5.57795       2.73635      0.911752      0.266414     0.0606558       0.00000       0.00000       0.00000       0.00000       0.00000       0.00000       0.00000       0.00000       0.00000       0.00000       0.00000       0.00000       0.00000       0.00000       0.00000       0.00000       0.00000       0.00000       0.00000       0.00000       0.00000       0.00000       0.00000       0.00000       0.00000       0.00000
   5  18 2913.8340    3.5902  0.8030 11.5492 -0.0045       2.44004  0.0480   0.1696   0.1117    0.9883   0.0000       1.17246   431.3598       37.8190      -4.52156       5.26297       15.5146      -6.37390     -0.821950     -0.979606     0.0113262    -0.0724263       0.00000       0.00000       0.00000       0.00000       0.00000       0.00000       0.00000       0.00000       0.00000       0.00000       0.00000       0.00000       0.00000       0.00000       0.00000       0.00000       0.00000       0.00000       0.00000       0.00000       0.00000       0.00000       0.00000       0.00000       0.00000       0.00000       11.8834       12.8588       11.5271       8.89178       5.86232       3.64089       1.72178      0.783887      0.246507     0.0631000       0.00000       0.00000       0.00000       0.00000       0.00000       0.00000       0.00000       0.00000       0.00000       0.00000       0.00000       0.00000       0.00000       0.00000       0.00000       0.00000       0.00000       0.00000       0.00000       0.00000       0.00000       0.00000       0.00000       0.00000       0.00000       0.00000
   5  19 3050.0504    3.8112  0.8684 12.6728 -0.0116    -0.0962203  0.0589   0.1708   0.1089    0.6098   0.0000       1.32882   450.2529       45.9462      -21.7815       16.8537      -3.42055      -6.38919      -6.72624      -1.26022     -0.429640    -0.0342951       0.00000       0.00000       0.00000       0.00000       0.00000       0.00000       0.00000       0.00000       0.00000       0.00000       0.00000       0.00000       0.00000       0.00000       0.00000       0.00000       0.00000       0.00000       0.00000       0.00000       0.00000       0.00000       0.00000       0.00000       0.00000       0.00000       13.8245       14.4749       13.4270       10.4725       7.31248       4.38930       2.31054      0.964736      0.322963     0.0689919       0.00000       0.00000       0.00000       0.00000       0.00000       0.00000       0.00000       0.00000       0.00000       0.00000       0.00000       0.00000       0.00000       0.00000       0.00000       0.00000       0.00000       0.00000       0.00000       0.00000       0.00000       0.00000       0.00000       0.00000       0.00000       0.00000
   5  21 3322.6936    3.6971  1.6401  4.2256  0.0000    -0.0863076  0.0886   0.1213   0.1555 1000.0000   0.0000      0.666424   429.6816       29.5461       33.0190       1.01756       8.60323      -11.8619       0.00000       0.00000       0.00000       0.00000       0.00000       0.00000       0.00000       0.00000       0.00000       0.00000       0.00000       0.00000       0.00000       0.00000       0.00000       0.00000       0.00000       0.00000       0.00000       0.00000       0.00000       0.00000       0.00000       0.00000       0.00000       0.00000       0.00000       0.00000       0.00000       0.00000       18.3249       21.3236       18.6770       14.0755       9.84462       5.93983       2.74178       1.28473      0.448386      0.103928       0.00000       0.00000       0.00000       0.00000       0.00000       0.00000       0.00000       0.00000       0.00000       0.00000       0.00000       0.00000       0.00000       0.00000       0.00000       0.00000       0.00000       0.00000       0.00000       0.00000       0.00000       0.00000       0.00000       0.00000       0.00000       0.00000
   5  22 3459.7565    3.0359  2.4306 11.5455  0.0003       1.16978  0.1095   0.0919   0.2100    0.5402   0.0000      0.377961   441.2840       34.7397      -35.8035       16.0618       3.21705      -5.54682      0.939804      -1.15919     0.0377809     -0.179135       0.00000       0.00000       0.00000       0.00000       0.00000       0.00000       0.00000       0.00000       0.00000       0.00000       0.00000       0.00000       0.00000       0.00000       0.00000       0.00000       0.00000       0.00000       0.00000       0.00000       0.00000       0.00000       0.00000       0.00000       0.00000       0.00000       22.9699       26.2518       23.6143       18.3999       12.1525       7.19051       3.83227       1.65677      0.564718      0.130763       0.00000       0.00000       0.00000       0.00000       0.00000       0.00000       0.00000       0.00000       0.00000       0.00000       0.00000       0.00000       0.00000       0.00000       0.00000       0.00000       0.00000       0.00000       0.00000       0.00000       0.00000       0.00000       0.00000       0.00000       0.00000       0.00000
   5  23 3597.0584    2.4760  3.5413 10.5886 -0.0026      0.960521  0.1347   0.0604   0.2484    0.5064   0.0000      0.283509   440.2117       79.0338       4.94298      -37.1269       10.8779      -2.45291     -0.402819      -5.56767     -0.165912    -0.0879310       0.00000       0.00000       0.00000       0.00000       0.00000       0.00000       0.00000       0.00000       0.00000       0.00000       0.00000       0.00000       0.00000       0.00000       0.00000       0.00000       0.00000       0.00000       0.00000       0.00000       0.00000       0.00000       0.00000       0.00000       0.00000       0.00000       26.7329       32.2456       27.6377       22.0080       14.8860       8.54871       4.79923       1.93253      0.702247      0.170686       0.00000       0.00000       0.00000       0.00000       0.00000       0.00000       0.00000       0.00000       0.00000       0.00000       0.00000       0.00000       0.00000       0.00000       0.00000       0.00000       0.00000       0.00000       0.00000       0.00000       0.00000       0.00000       0.00000       0.00000       0.00000       0.00000
   5  24 3734.3912    2.0759  5.5027 10.7104  0.0021      0.416738  0.1716   0.0401   0.3323    0.1807   0.0000      0.166094   399.6189      0.707716       19.6177       18.3894      -26.6421      -4.77708       4.40397      -2.91039      -1.04673    -0.0126638       0.00000       0.00000       0.00000       0.00000       0.00000       0.00000       0.00000       0.00000       0.00000       0.00000       0.00000       0.00000       0.00000       0.00000       0.00000       0.00000       0.00000       0.00000       0.00000       0.00000       0.00000       0.00000       0.00000       0.00000       0.00000       0.00000       34.1710       39.2142       35.6882       28.1343       19.7314       11.6820       6.22573       2.63235      0.934812      0.212147       0.00000       0.00000       0.00000       0.00000       0.00000       0.00000       0.00000       0.00000       0.00000       0.00000       0.00000       0.00000       0.00000       0.00000       0.00000       0.00000       0.00000       0.00000       0.00000       0.00000       0.00000       0.00000       0.00000       0.00000       0.00000       0.00000
   5  26 4009.6930    1.5768  9.1371 10.1068  0.0004     0.0562515  0.2499   0.0263   0.4615    0.1297   0.0000      0.105670   348.4996       68.5692       30.9244      -15.8080       9.02119      0.219213     0.0142346      -3.74658       2.11807     0.0874821       0.00000       0.00000       0.00000       0.00000       0.00000       0.00000       0.00000       0.00000       0.00000       0.00000       0.00000       0.00000       0.00000       0.00000       0.00000       0.00000       0.00000       0.00000       0.00000       0.00000       0.00000       0.00000       0.00000       0.00000       0.00000       0.00000       47.5954       54.0694       49.1505       37.2445       26.2655       15.7366       7.76808       3.50543       1.22924      0.271589       0.00000       0.00000       0.00000       0.00000       0.00000       0.00000       0.00000       0.00000       0.00000       0.00000       0.00000       0.00000       0.00000       0.00000       0.00000       0.00000       0.00000       0.00000       0.00000       0.00000       0.00000       0.00000       0.00000       0.00000       0.00000       0.00000
   6  11 2004.1581    0.5818  0.3805 10.0179  0.0001       10.0119  0.0391   0.0322   0.0583    0.1166   0.0000       2.98011   429.1494      -3.76979       19.9225      -11.2639       4.15995      -2.99710       1.44960     -0.596381   -0.00316180    -0.0484597     0.0162518     0.0101648       0.00000       0.00000       0.00000       0.00000       0.00000       0.00000       0.00000       0.00000       0.00000       0.00000       0.00000       0.00000       0.00000       0.00000       0.00000       0.00000       0.00000       0.00000       0.00000       0.00000       0.00000       0.00000       0.00000       0.00000       8.50714       10.7433       8.96121       7.57942       5.28025       3.55645       1.80605       1.14615      0.368870      0.195498     0.0550069     0.0138170       0.00000       0.00000       0.00000       0.00000       0.00000       0.00000       0.00000       0.00000       0.00000       0.00000       0.00000       0.00000       0.00000       0.00000       0.00000       0.00000       0.00000       0.00000       0.00000       0.00000       0.00000       0.00000       0.00000       0.00000
   6  12 2142.6261    0.8611  0.4899 10.0027 -0.0086       8.37597  0.0398   0.0433   0.0705    0.1712   0.0000       1.86948   434.8829       2.29072       5.00258       1.02305      -5.32075      0.276016      -1.91967     -0.955095     -0.877172     -0.301622   -0.00981902    0.00134760       0.00000       0.00000       0.00000       0.00000       0.00000       0.00000       0.00000       0.00000       0.00000       0.00000       0.00000       0.00000       0.00000       0.00000       0.00000       0.00000       0.00000       0.00000       0.00000       0.00000       0.00000       0.00000       0.00000       0.00000       9.75176       11.0413       10.0107       8.46595       5.28140       2.99933       2.05648       1.17323      0.486287      0.168630     0.0487656     0.0104521       0.00000       0.00000       0.00000       0.00000       0.00000       0.00000       0.00000       0.00000       0.00000       0.00000       0.00000       0.00000       0.00000       0.00000       0.00000       0.00000       0.00000       0.00000       0.00000       0.00000       0.00000       0.00000       0.00000       0.00000
   6  13 2279.9902    1.0818  0.7516 10.0627 -0.0106       3.89700  0.0586   0.0449   0.0871    0.2626   0.0000       1.24106   451.6445       13.3319       22.9458      -2.30313      -1.40790       5.57826      -2.41637    -0.0950031     -0.462144     -0.383577    -0.0894654    -0.0313130       0.00000       0.00000       0.00000       0.00000       0.00000       0.00000       0.00000       0.00000       0.00000       0.00000       0.00000       0.00000       0.00000       0.00000       0.00000       0.00000       0.00000       0.00000       0.00000       0.00000       0.00000       0.00000       0.00000       0.00000       9.47919       13.5718       10.5844       10.3781       6.31585       5.16838       2.35876       1.69785      0.544265      0.316496     0.0721112     0.0229390       0.00000       0.00000       0.00000       0.00000       0.00000       0.00000       0.00000       0.00000       0.00000       0.00000       0.00000       0.00000       0.00000       0.00000       0.00000       0.00000       0.00000       0.00000       0.00000       0.00000       0.00000       0.00000       0.00000       0.00000
   6  14 2415.6496    1.4360  0.9482 10.8697 -0.0152       4.65301  0.0728   0.0580   0.0998    0.2946   0.0000       1.37636   452.8502      -12.4165       9.42470       2.39553      0.723812      -8.05408     -0.967179       2.57677     -0.748617      0.278416      0.121131   -0.00800493       0.00000       0.00000       0.00000       0.00000       0.00000       0.00000       0.00000       0.00000       0.00000       0.00000       0.00000       0.00000       0.00000       0.00000       0.00000       0.00000       0.00000       0.00000       0.00000       0.00000       0.00000       0.00000       0.00000       0.00000       11.3956       13.1517       13.2217       8.91670       9.09707       5.63884       3.24365       2.02762      0.642247      0.334446      0.113287     0.0183529       0.00000       0.00000       0.00000       0.00000       0.00000       0.00000       0.00000       0.00000       0.00000       0.00000       0.00000       0.00000       0.00000       0.00000       0.00000       0.00000       0.00000       0.00000       0.00000       0.00000       0.00000       0.00000       0.00000       0.00000
   6  15 2551.1118    1.8794  1.0086 11.1963 -0.0053       1.38886  0.0598   0.0702   0.1090    0.3386   0.0000       1.23394   432.3935       24.8304       16.8333       17.2544      -2.22998      0.798614      0.362794     -0.777417      0.462078     -0.222995     0.0820669    -0.0184178       0.00000       0.00000       0.00000       0.00000       0.00000       0.00000       0.00000       0.00000       0.00000       0.00000       0.00000       0.00000       0.00000       0.00000       0.00000       0.00000       0.00000       0.00000       0.00000       0.00000       0.00000       0.00000       0.00000       0.00000       10.2961       12.3103       11.5548       9.00775       6.99316       4.57381       2.65638       1.38872      0.644792      0.252647     0.0826250     0.0167369       0.00000       0.00000       0.00000       0.00000       0.00000       0.00000       0.00000       0.00000       0.00000       0.00000       0.00000       0.00000       0.00000       0.00000       0.00000       0.00000       0.00000       0.00000       0.00000       0.00000       0.00000       0.00000       0.00000       0.00000
   6  16 2687.1668    2.3879  0.8830 11.6306  0.0054       1.31951  0.0623   0.0926   0.0941    0.2877   0.0000       1.17115   428.0590       24.2294      -5.27750       14.0827       6.25641      -3.94692      -2.21201     -0.504012       1.14669      0.225538     -0.125753    -0.0332150       0.00000       0.00000       0.00000       0.00000       0.00000       0.00000       0.00000       0.00000       0.00000       0.00000       0.00000       0.00000       0.00000       0.00000       0.00000       0.00000       0.00000       0.00000       0.00000       0.00000       0.00000       0.00000       0.00000       0.00000       11.5627       12.8221       12.4208       9.43289       7.63816       4.90950       2.85245       1.44833      0.664459      0.257931     0.0836951     0.0161362       0.00000       0.00000       0.00000       0.00000       0.00000       0.00000       0.00000       0.00000       0.00000       0.00000       0.00000       0.00000       0.00000       0.00000       0.00000       0.00000       0.00000       0.00000       0.00000       0.00000       0.00000       0.00000       0.00000       0.00000
   6  17 2823.9010    3.0711  0.9264 12.1523 -0.0122       2.12563  0.0532   0.1265   0.1027    0.3895   0.0000       1.09519   435.2915       41.6295       3.30803       8.53714      -3.59368      -2.51140      -3.69342     -0.507319     -0.328006     -0.296353      0.114089   -0.00678492       0.00000       0.00000       0.00000       0.00000       0.00000       0.00000       0.00000       0.00000       0.00000       0.00000       0.00000       0.00000       0.00000       0.00000       0.00000       0.00000       0.00000       0.00000       0.00000       0.00000       0.00000       0.00000       0.00000       0.00000       11.0636       12.0901       11.1260       9.20745       6.69304       4.40495       2.59132       1.25751      0.564902      0.213687     0.0641024     0.0127951       0.00000       0.00000       0.00000       0.00000       0.00000       0.00000       0.00000       0.00000       0.00000       0.00000       0.00000       0.00000       0.00000       0.00000       0.00000       0.00000       0.00000       0.00000       0.00000       0.00000       0.00000       0.00000       0.00000       0.00000
   6  18 2960.7846    3.3635  0.8320 12.6575 -0.0129      0.961691  0.0516   0.1418   0.0932    0.2964   0.0000       1.15837   434.1927       6.11406       10.0787      0.112219      -1.45177       7.09925      -5.31218       1.62794      -1.16047     -0.308479      0.139184    0.00154932       0.00000       0.00000       0.00000       0.00000       0.00000       0.00000       0.00000       0.00000       0.00000       0.00000       0.00000       0.00000       0.00000       0.00000       0.00000       0.00000       0.00000       0.00000       0.00000       0.00000       0.00000       0.00000       0.00000       0.00000       9.85347       11.7256       10.9789       8.23929       6.40099       4.13393       2.53671       1.17938      0.588814      0.226291     0.0742872     0.0145649       0.00000       0.00000       0.00000       0.00000       0.00000       0.00000       0.00000       0.00000       0.00000       0.00000       0.00000       0.00000       0.00000       0.00000       0.00000       0.00000       0.00000       0.00000       0.00000       0.00000       0.00000       0.00000       0.00000       0.00000
   6  19 3097.4590    4.0160  0.8254 13.0774 -0.0034       2.27711  0.0699   0.1687   0.0902    0.2569   0.0000       1.29758   421.7895       7.60087       17.1104      -5.44028       4.63347      -4.36365       3.84942      -1.32934     0.0383493    -0.0843775     0.0226415    0.00212607       0.00000       0.00000       0.00000       0.00000       0.00000       0.00000       0.00000       0.00000       0.00000       0.00000       0.00000       0.00000       0.00000       0.00000       0.00000       0.00000       0.00000       0.00000       0.00000       0.00000       0.00000       0.00000       0.00000       0.00000       11.2647       15.2811       12.7048       11.3515       8.33465       4.74375       3.69539       1.37914      0.904038      0.247142      0.101894     0.0246939       0.00000       0.00000       0.00000       0.00000       0.00000       0.00000       0.00000       0.00000       0.00000       0.00000       0.00000       0.00000       0.00000       0.00000       0.00000       0.00000       0.00000       0.00000       0.00000       0.00000       0.00000       0.00000       0.00000       0.00000
   6  20 3234.1577    3.5922  1.3619 12.4202 -0.0097       2.04823  0.0880   0.1282   0.1311    0.4934   0.0000       1.02479   456.2944       19.3460       36.3520       12.4750      -8.62617      -2.58443     -0.895292      -4.64759      0.402129     -0.247968     0.0487823    -0.0411834       0.00000       0.00000       0.00000       0.00000       0.00000       0.00000       0.00000       0.00000       0.00000       0.00000       0.00000       0.00000       0.00000       0.00000       0.00000       0.00000       0.00000       0.00000       0.00000       0.00000       0.00000       0.00000       0.00000       0.00000       14.8954       15.3052       15.1792       14.3449       9.03425       5.89844       4.00633       2.41481      0.981953      0.360043     0.0914093     0.0215911       0.00000       0.00000       0.00000       0.00000       0.00000       0.00000       0.00000       0.00000       0.00000       0.00000       0.00000       0.00000       0.00000       0.00000       0.00000       0.00000       0.00000       0.00000       0.00000       0.00000       0.00000       0.00000       0.00000       0.00000
   6  21 3371.2716    3.2872  1.9395 12.1243 -0.0021       1.58470  0.0994   0.0951   0.1574    0.3397   0.0000      0.644522   447.5028       53.7412       46.3625       14.5073      -6.60865      -3.81438      -1.29039     -0.716132      -1.16969      0.355115    -0.0608660    -0.0186564       0.00000       0.00000       0.00000       0.00000       0.00000       0.00000       0.00000       0.00000       0.00000       0.00000       0.00000       0.00000       0.00000       0.00000       0.00000       0.00000       0.00000       0.00000       0.00000       0.00000       0.00000       0.00000       0.00000       0.00000       16.3032       21.0426       18.1913       15.6296       11.4382       7.29674       4.91942       2.00843       1.26113      0.391331      0.140600     0.0316181       0.00000       0.00000       0.00000       0.00000       0.00000       0.00000       0.00000       0.00000       0.00000       0.00000       0.00000       0.00000       0.00000       0.00000       0.00000       0.00000       0.00000       0.00000       0.00000       0.00000       0.00000       0.00000       0.00000       0.00000
   6  22 3508.6989    2.8226  3.2425 10.8633 -0.0025      0.759357  0.1170   0.0610   0.2131    0.3778   0.0000      0.271154   416.8967       25.4643       10.3001       16.0206      -17.0481       19.2044      -2.08639      -6.20057      -1.30069      0.170121    -0.0393432    -0.0222037       0.00000       0.00000       0.00000       0.00000       0.00000       0.00000       0.00000       0.00000       0.00000       0.00000       0.00000       0.00000       0.00000       0.00000       0.00000       0.00000       0.00000       0.00000       0.00000       0.00000       0.00000       0.00000       0.00000       0.00000       21.5943       25.6342       22.8641       19.1374       13.0540       8.94532       5.01749       2.80436       1.18723      0.489330      0.137389     0.0319018       0.00000       0.00000       0.00000       0.00000       0.00000       0.00000       0.00000       0.00000       0.00000       0.00000       0.00000       0.00000       0.00000       0.00000       0.00000       0.00000       0.00000       0.00000       0.00000       0.00000       0.00000       0.00000       0.00000       0.00000
   6  24 3784.2131    2.0076  5.6588 10.4829 -0.0024      0.434125  0.1572   0.0350   0.3071    0.1821   0.0000      0.146746   427.8907       77.5511       28.2502       2.85729      -16.8317       20.0755       10.9665      -2.51370      0.658334      0.858622     -0.262526    -0.0463681       0.00000       0.00000       0.00000       0.00000       0.00000       0.00000       0.00000       0.00000       0.00000       0.00000       0.00000       0.00000       0.00000       0.00000       0.00000       0.00000       0.00000       0.00000       0.00000       0.00000       0.00000       0.00000       0.00000       0.00000       26.9652       33.0602       29.6971       25.2377       19.0934       12.6053       7.64963       3.93095       1.85185      0.703134      0.225562     0.0479068       0.00000       0.00000       0.00000       0.00000       0.00000       0.00000       0.00000       0.00000       0.00000       0.00000       0.00000       0.00000       0.00000       0.00000       0.00000       0.00000       0.00000       0.00000       0.00000       0.00000       0.00000       0.00000       0.00000       0.00000
   6  25 3922.0290    1.7224  7.8465 10.2871 -0.0017     0.0750497  0.2060   0.0265   0.3775    0.1184   0.0000      0.103996   410.1962       81.7711       29.0966       39.2289      -17.5464      -23.4707       11.0796      0.725571       1.22123     -0.582724     -0.147130   -0.00648000       0.00000       0.00000       0.00000       0.00000       0.00000       0.00000       0.00000       0.00000       0.00000       0.00000       0.00000       0.00000       0.00000       0.00000       0.00000       0.00000       0.00000       0.00000       0.00000       0.00000       0.00000       0.00000       0.00000       0.00000       33.7296       38.5812       36.8890       30.4608       23.5996       15.5826       9.62270       4.83840       2.30797      0.864368      0.277958     0.0548834       0.00000       0.00000       0.00000       0.00000       0.00000       0.00000       0.00000       0.00000       0.00000       0.00000       0.00000       0.00000       0.00000       0.00000       0.00000       0.00000       0.00000       0.00000       0.00000       0.00000       0.00000       0.00000       0.00000       0.00000
   6  27 4199.6345    1.2534 12.4685 10.1276 -0.0019     0.0484186  0.3220   0.0190   0.5775    0.0790   0.0000     0.0915210   483.6391       49.3909      -28.9378      -22.6266      -51.2874       7.15022      -3.13697       7.80185      -3.62916      0.196112      0.135485    -0.0823746       0.00000       0.00000       0.00000       0.00000       0.00000       0.00000       0.00000       0.00000       0.00000       0.00000       0.00000       0.00000       0.00000       0.00000       0.00000       0.00000       0.00000       0.00000       0.00000       0.00000       0.00000       0.00000       0.00000       0.00000       46.9389       55.2542       51.8396       44.3312       33.9285       22.8601       14.0243       7.28214       3.45055       1.30062      0.406548     0.0833762       0.00000       0.00000       0.00000       0.00000       0.00000       0.00000       0.00000       0.00000       0.00000       0.00000       0.00000       0.00000       0.00000       0.00000       0.00000       0.00000       0.00000       0.00000       0.00000       0.00000       0.00000       0.00000       0.00000       0.00000
   7  11 2045.9700    0.5998  0.4838 10.0570 -0.0010       10.6840  0.0446   0.0344   0.0895    0.1151   0.0000       2.64788   436.4452      -17.2808       7.04880       7.39902       8.27239       3.17410      -1.36853     -0.738370     -0.396756      0.298308     -0.260465    -0.0744544   -0.00123033   -0.00520302       0.00000       0.00000       0.00000       0.00000       0.00000       0.00000       0.00000       0.00000       0.00000       0.00000       0.00000       0.00000       0.00000       0.00000       0.00000       0.00000       0.00000       0.00000       0.00000       0.00000       0.00000       0.00000       7.61398       8.62967       9.45008       7.57801       6.29699       4.21991       2.69238       1.63299       1.02818      0.370379      0.207500     0.0687821     0.0197685    0.00410100       0.00000       0.00000       0.00000       0.00000       0.00000       0.00000       0.00000       0.00000       0.00000       0.00000       0.00000       0.00000       0.00000       0.00000       0.00000       0.00000       0.00000       0.00000       0.00000       0.00000       0.00000       0.00000
   7  12 2184.6174    0.8684  0.7078  9.8313 -0.0055       3.75635  0.0774   0.0358   0.0788    0.2373   0.0000       1.42419   437.6473       7.07788       5.70876      -3.32587      -6.50400      -4.29641       2.31302      -3.13263     -0.214720    -0.0911283     -0.116053    -0.0139928   -0.00712273  -0.000362860       0.00000       0.00000       0.00000       0.00000       0.00000       0.00000       0.00000       0.00000       0.00000       0.00000       0.00000       0.00000       0.00000       0.00000       0.00000       0.00000       0.00000       0.00000       0.00000       0.00000       0.00000       0.00000       14.5082       11.0561       12.0347       15.9987       10.6912       5.08384       3.42197       3.87036       2.05038      0.850818      0.266187     0.0840325     0.0169054    0.00399070       0.00000       0.00000       0.00000       0.00000       0.00000       0.00000       0.00000       0.00000       0.00000       0.00000       0.00000       0.00000       0.00000       0.00000       0.00000       0.00000       0.00000       0.00000       0.00000       0.00000       0.00000       0.00000
   7  13 2322.3135    1.1257  0.8170 10.7130 -0.0103       3.96031  0.0549   0.0440   0.0880    0.2020   0.0000       1.32248   423.9937      -5.13230       11.8726       10.1847      0.741147      -3.62716     -0.994241     -0.119117       2.00073      0.247472   -0.00391863     -0.103248    -0.0205642  -0.000343793       0.00000       0.00000       0.00000       0.00000       0.00000       0.00000       0.00000       0.00000       0.00000       0.00000       0.00000       0.00000       0.00000       0.00000       0.00000       0.00000       0.00000       0.00000       0.00000       0.00000       0.00000       0.00000       10.2601       11.2281       9.62982       8.56070       7.69077       5.87045       3.90699       2.04337       1.03646      0.460804      0.183025     0.0626972     0.0188546    0.00356087       0.00000       0.00000       0.00000       0.00000       0.00000       0.00000       0.00000       0.00000       0.00000       0.00000       0.00000       0.00000       0.00000       0.00000       0.00000       0.00000       0.00000       0.00000       0.00000       0.00000       0.00000       0.00000
   7  14 2458.3697    1.5409  0.8326 10.8115 -0.0147       4.30961  0.0489   0.0599   0.0924    0.2837   0.0000       1.17032   433.8523      0.998397       3.46866       13.8985      -12.5252       5.25174      -6.28884       1.47844      0.102938      0.398743     -0.115629    -0.0717447    -0.0176557   -0.00298780       0.00000       0.00000       0.00000       0.00000       0.00000       0.00000       0.00000       0.00000       0.00000       0.00000       0.00000       0.00000       0.00000       0.00000       0.00000       0.00000       0.00000       0.00000       0.00000       0.00000       0.00000       0.00000       8.85502       9.59065       10.2964       8.22428       6.43494       4.53323       2.73480       1.79816      0.971660      0.420766      0.175257     0.0674553     0.0168479    0.00280798       0.00000       0.00000       0.00000       0.00000       0.00000       0.00000       0.00000       0.00000       0.00000       0.00000       0.00000       0.00000       0.00000       0.00000       0.00000       0.00000       0.00000       0.00000       0.00000       0.00000       0.00000       0.00000
   7  15 2594.3890    2.0025  0.9681 10.9867  0.0085       3.30733  0.0641   0.0696   0.0915    0.3258   0.0000       1.42535   428.0260       15.5914       10.8306      -5.46322      -5.45306       4.44299      0.411495      -4.20728      -1.62057       1.20353     -0.152480    -0.0540925    0.00775984    0.00768643       0.00000       0.00000       0.00000       0.00000       0.00000       0.00000       0.00000       0.00000       0.00000       0.00000       0.00000       0.00000       0.00000       0.00000       0.00000       0.00000       0.00000       0.00000       0.00000       0.00000       0.00000       0.00000       9.43800       12.0983       11.0430       9.61915       6.82462       5.20814       3.17575       1.97575      0.858014      0.537875      0.185605     0.0751296     0.0197033    0.00471460       0.00000       0.00000       0.00000       0.00000       0.00000       0.00000       0.00000       0.00000       0.00000       0.00000       0.00000       0.00000       0.00000       0.00000       0.00000       0.00000       0.00000       0.00000       0.00000       0.00000       0.00000       0.00000
   7  16 2731.1628    2.3627  0.9633 12.2541  0.0042      0.247475  0.0609   0.0864   0.1056    0.2079   0.0000       1.55470   432.1536       7.27050       8.59350      0.202432      -2.83899       8.14151       2.33339      -2.07899     -0.445572      0.358698     -0.180202     -0.136217   -0.00332703    0.00403320       0.00000       0.00000       0.00000       0.00000       0.00000       0.00000       0.00000       0.00000       0.00000       0.00000       0.00000       0.00000       0.00000       0.00000       0.00000       0.00000       0.00000       0.00000       0.00000       0.00000       0.00000       0.00000       10.2419       12.4206       11.7334       10.3972       7.48869       5.19968       3.61088       1.97223       1.00602      0.550919      0.217170     0.0741330     0.0209219    0.00425033       0.00000       0.00000       0.00000       0.00000       0.00000       0.00000       0.00000       0.00000       0.00000       0.00000       0.00000       0.00000       0.00000       0.00000       0.00000       0.00000       0.00000       0.00000       0.00000       0.00000       0.00000       0.00000
   7  17 2868.3962    3.2740  0.8371 12.1574 -0.0088     0.0343453  0.0458   0.1221   0.0850    0.3156   0.0000      0.940972   432.2597       22.7502       3.35629      -7.84956      -2.33044      -3.17643      -4.28926     -0.654153     -0.885007    -0.0989426     0.0501543    -0.0787354     0.0156055   -0.00637909       0.00000       0.00000       0.00000       0.00000       0.00000       0.00000       0.00000       0.00000       0.00000       0.00000       0.00000       0.00000       0.00000       0.00000       0.00000       0.00000       0.00000       0.00000       0.00000       0.00000       0.00000       0.00000       7.81388       9.10887       8.33133       7.51649       6.07268       3.99622       2.78431       1.66521      0.856205      0.428092      0.151623     0.0548073     0.0164942    0.00337005       0.00000       0.00000       0.00000       0.00000       0.00000       0.00000       0.00000       0.00000       0.00000       0.00000       0.00000       0.00000       0.00000       0.00000       0.00000       0.00000       0.00000       0.00000       0.00000       0.00000       0.00000       0.00000
   7  18 3005.7474    3.5058  0.9631 12.7982 -0.0002      0.456378  0.0514   0.1282   0.1060    0.2377   0.0000       1.04856   444.9787      -1.39520       12.1206       10.8263      -3.19794      -1.93657       5.76908      -1.52973      0.263177     -0.603348    -0.0759368   -0.00898736     0.0156427    0.00110742       0.00000       0.00000       0.00000       0.00000       0.00000       0.00000       0.00000       0.00000       0.00000       0.00000       0.00000       0.00000       0.00000       0.00000       0.00000       0.00000       0.00000       0.00000       0.00000       0.00000       0.00000       0.00000       8.27797       9.81174       9.30363       8.08165       6.22470       4.49679       2.82691       1.69059      0.926405      0.406871      0.176712     0.0611943     0.0170564    0.00349252       0.00000       0.00000       0.00000       0.00000       0.00000       0.00000       0.00000       0.00000       0.00000       0.00000       0.00000       0.00000       0.00000       0.00000       0.00000       0.00000       0.00000       0.00000       0.00000       0.00000       0.00000       0.00000
   7  19 3142.9324    3.7693  1.1044 12.6086  0.0066      0.783280  0.0584   0.1266   0.1145    0.3065   0.0000      0.993702   434.3638       36.1156      -7.00260       12.3162       8.26334       2.58188       2.99565    -0.0189038       1.06291     -0.522614    -0.0970236     0.0652804     0.0253313  -0.000129234       0.00000       0.00000       0.00000       0.00000       0.00000       0.00000       0.00000       0.00000       0.00000       0.00000       0.00000       0.00000       0.00000       0.00000       0.00000       0.00000       0.00000       0.00000       0.00000       0.00000       0.00000       0.00000       9.13564       10.6890       9.22399       8.65482       6.69761       5.46003       3.39059       1.95705      0.951905      0.471672      0.189312     0.0707294     0.0180899    0.00416983       0.00000       0.00000       0.00000       0.00000       0.00000       0.00000       0.00000       0.00000       0.00000       0.00000       0.00000       0.00000       0.00000       0.00000       0.00000       0.00000       0.00000       0.00000       0.00000       0.00000       0.00000       0.00000
   7  20 3280.1640    3.8216  1.2703 12.3410 -0.0091       2.15526  0.0690   0.1197   0.1100    0.3880   0.0000      0.906083   426.1753       21.2633       32.3835       8.41691      -18.1502      -9.41775      -2.34758      -2.72811       1.01681      0.229637     0.0286135     0.0669421    0.00926756   -0.00468276       0.00000       0.00000       0.00000       0.00000       0.00000       0.00000       0.00000       0.00000       0.00000       0.00000       0.00000       0.00000       0.00000       0.00000       0.00000       0.00000       0.00000       0.00000       0.00000       0.00000       0.00000       0.00000       10.9047       10.5312       12.4846       10.8910       7.21229       5.60161       4.10526       2.05423       1.12906      0.652427      0.272055     0.0831642     0.0200136    0.00331271       0.00000       0.00000       0.00000       0.00000       0.00000       0.00000       0.00000       0.00000       0.00000       0.00000       0.00000       0.00000       0.00000       0.00000       0.00000       0.00000       0.00000       0.00000       0.00000       0.00000       0.00000       0.00000
   7  21 3417.6112    3.0814  2.2344 12.0585 -0.0076      0.672198  0.0884   0.0782   0.1644    0.2261   0.0000      0.520110   443.4694       45.3119      -14.4736       19.2854      0.358400       7.01548      -3.10876      -1.93819      -2.87416     -0.397600      0.595810     -0.175045    -0.0656626    0.00153112       0.00000       0.00000       0.00000       0.00000       0.00000       0.00000       0.00000       0.00000       0.00000       0.00000       0.00000       0.00000       0.00000       0.00000       0.00000       0.00000       0.00000       0.00000       0.00000       0.00000       0.00000       0.00000       13.4930       15.7428       15.3591       12.7738       10.2819       7.08172       4.70384       2.71846       1.39572      0.698523      0.276057      0.100734     0.0293129    0.00540317       0.00000       0.00000       0.00000       0.00000       0.00000       0.00000       0.00000       0.00000       0.00000       0.00000       0.00000       0.00000       0.00000       0.00000       0.00000       0.00000       0.00000       0.00000       0.00000       0.00000       0.00000       0.00000
   7  22 3555.5556    2.6660  3.0590 11.4334 -0.0130      0.307195  0.1056   0.0584   0.1965    0.2375   0.0000      0.291236   436.9737       17.7468      -5.93360       13.2451       13.0651       2.60496       6.44613     -0.999384     -0.338468      -1.12838     -0.336513    -0.0696604     -0.124000   -0.00440704       0.00000       0.00000       0.00000       0.00000       0.00000       0.00000       0.00000       0.00000       0.00000       0.00000       0.00000       0.00000       0.00000       0.00000       0.00000       0.00000       0.00000       0.00000       0.00000       0.00000       0.00000       0.00000       15.3683       19.4876       17.5063       15.3803       12.5162       8.33567       5.74963       3.25929       1.77616      0.838042      0.344335      0.116084     0.0377140    0.00729891       0.00000       0.00000       0.00000       0.00000       0.00000       0.00000       0.00000       0.00000       0.00000       0.00000       0.00000       0.00000       0.00000       0.00000       0.00000       0.00000       0.00000       0.00000       0.00000       0.00000       0.00000       0.00000
   7  23 3694.1155    2.2546  4.7597 10.2664 -0.0022      0.569256  0.1307   0.0363   0.2291    0.2328   0.0000      0.141029   430.7305       16.2207       17.2238      -8.09795      -6.89691      0.546846      -5.03425      -2.59272      -1.60519     -0.987102     -0.276456    -0.0760295    -0.0294286   -0.00597064       0.00000       0.00000       0.00000       0.00000       0.00000       0.00000       0.00000       0.00000       0.00000       0.00000       0.00000       0.00000       0.00000       0.00000       0.00000       0.00000       0.00000       0.00000       0.00000       0.00000       0.00000       0.00000       19.8378       23.8133       22.4961       20.0238       15.1774       10.9367       7.07079       4.22117       2.18666       1.08591      0.440254      0.157965     0.0436483    0.00877681       0.00000       0.00000       0.00000       0.00000       0.00000       0.00000       0.00000       0.00000       0.00000       0.00000       0.00000       0.00000       0.00000       0.00000       0.00000       0.00000       0.00000       0.00000       0.00000       0.00000       0.00000       0.00000
   7  24 3832.5403    1.9194  5.9622 10.4248 -0.0013      0.478975  0.1591   0.0303   0.2916    0.1413   0.0000      0.137074   462.3110       52.0457       17.7394     -0.672310       2.09177       20.0992       22.3188       2.53438      -1.71118      0.964506    -0.0741324    -0.0353183     0.0131595     0.0106228       0.00000       0.00000       0.00000       0.00000       0.00000       0.00000       0.00000       0.00000       0.00000       0.00000       0.00000       0.00000       0.00000       0.00000       0.00000       0.00000       0.00000       0.00000       0.00000       0.00000       0.00000       0.00000       22.3700       27.2670       26.2405       23.0040       17.3222       13.2566       8.20193       5.07004       2.56595       1.29096      0.528253      0.200668     0.0527588     0.0107605       0.00000       0.00000       0.00000       0.00000       0.00000       0.00000       0.00000       0.00000       0.00000       0.00000       0.00000       0.00000       0.00000       0.00000       0.00000       0.00000       0.00000       0.00000       0.00000       0.00000       0.00000       0.00000
   7  26 4109.9570    1.3910 11.1665 10.0912 -0.0012      0.123657  0.2607   0.0188   0.4735    0.0774   0.0000     0.0815938   424.1731       54.7574      -44.3347      -34.1138      -6.69234       9.12271      -3.02894      -1.70473      -2.45197      -1.37451     -0.819875    -0.0252625    -0.0973086   -0.00118603       0.00000       0.00000       0.00000       0.00000       0.00000       0.00000       0.00000       0.00000       0.00000       0.00000       0.00000       0.00000       0.00000       0.00000       0.00000       0.00000       0.00000       0.00000       0.00000       0.00000       0.00000       0.00000       33.5967       42.7057       40.4769       35.6667       28.8686       20.0406       13.5107       7.92420       4.38792       2.02048      0.880053      0.308290     0.0936657     0.0178786       0.00000       0.00000       0.00000       0.00000       0.00000       0.00000       0.00000       0.00000       0.00000       0.00000       0.00000       0.00000       0.00000       0.00000       0.00000       0.00000       0.00000       0.00000       0.00000       0.00000       0.00000       0.00000
   7  28 4387.3799    0.9494 15.6150 10.1424  0.0034     -0.303472  0.4486   0.0161   0.8010    0.0619   0.0000      0.106852   402.3552      -13.9932      -13.8932       21.9727      -10.6436       9.87573       11.6833      -24.8897      -11.6372     -0.197247       1.75271     0.0978153    -0.0503873     0.0304751       0.00000       0.00000       0.00000       0.00000       0.00000       0.00000       0.00000       0.00000       0.00000       0.00000       0.00000       0.00000       0.00000       0.00000       0.00000       0.00000       0.00000       0.00000       0.00000       0.00000       0.00000       0.00000       51.4077       63.1408       62.4690       52.2407       42.7134       31.7699       20.1425       12.3243       6.91392       3.04024       1.38413      0.497512      0.136564     0.0248957       0.00000       0.00000       0.00000       0.00000       0.00000       0.00000       0.00000       0.00000       0.00000       0.00000       0.00000       0.00000       0.00000       0.00000       0.00000       0.00000       0.00000       0.00000       0.00000       0.00000       0.00000       0.00000
   8  10 1946.1266    0.5179  0.4273 10.0306 -0.0013       8.52410  0.0564   0.0266   0.0695    0.0981   0.0000       2.60191   429.8001      -2.35178       13.6013      -3.31655       5.41128      -3.75925     -0.840654     -0.461664       1.21978     0.0417395     0.0542103    -0.0684680  -0.000239734    0.00225997  -0.000738446  -0.000281338       0.00000       0.00000       0.00000       0.00000       0.00000       0.00000       0.00000       0.00000       0.00000       0.00000       0.00000       0.00000       0.00000       0.00000       0.00000       0.00000       0.00000       0.00000       0.00000       0.00000       6.54726       12.1366       7.20541       10.1720       6.78967       5.94800       4.29687       2.42616       1.83944      0.586322      0.510346      0.104039     0.0870402     0.0213331    0.00728421    0.00190560       0.00000       0.00000       0.00000       0.00000       0.00000       0.00000       0.00000       0.00000       0.00000       0.00000       0.00000       0.00000       0.00000       0.00000       0.00000       0.00000       0.00000       0.00000       0.00000       0.00000
   8  12 2225.2127    0.9016  0.7065 10.1616 -0.0017       3.19464  0.0459   0.0341   0.0783    0.1692   0.0000       1.27363   439.5430       1.05195       7.09627       10.6849       4.01624       1.82305      -3.92943     -0.153213     -0.731198     -0.134698     -0.323197    -0.0252043     0.0222270    -0.0282156    0.00417525  -3.12972e-05       0.00000       0.00000       0.00000       0.00000       0.00000       0.00000       0.00000       0.00000       0.00000       0.00000       0.00000       0.00000       0.00000       0.00000       0.00000       0.00000       0.00000       0.00000       0.00000       0.00000       7.49157       7.59295       7.03471       7.89887       6.37978       4.68092       2.71127       2.21763       1.47331      0.815478      0.338709      0.150777     0.0505362     0.0177355    0.00366858   0.000855837       0.00000       0.00000       0.00000       0.00000       0.00000       0.00000       0.00000       0.00000       0.00000       0.00000       0.00000       0.00000       0.00000       0.00000       0.00000       0.00000       0.00000       0.00000       0.00000       0.00000
   8  13 2363.0401    1.1977  0.7864 10.9440  0.0005       5.03299  0.0519   0.0445   0.0856    0.1611   0.0000       1.37050   441.9557       18.4937       14.6973       17.3486      -1.12536      -8.12936       1.71307       2.81762     -0.519638      -1.20322     0.0220282     0.0662883    -0.0103944    -0.0222068    0.00404870  -0.000834836       0.00000       0.00000       0.00000       0.00000       0.00000       0.00000       0.00000       0.00000       0.00000       0.00000       0.00000       0.00000       0.00000       0.00000       0.00000       0.00000       0.00000       0.00000       0.00000       0.00000       7.57059       9.54616       9.08667       8.64815       5.85421       5.13793       3.25233       2.15050       1.18899      0.683622      0.326391      0.153763     0.0572903     0.0191188    0.00404715   0.000932837       0.00000       0.00000       0.00000       0.00000       0.00000       0.00000       0.00000       0.00000       0.00000       0.00000       0.00000       0.00000       0.00000       0.00000       0.00000       0.00000       0.00000       0.00000       0.00000       0.00000
   8  14 2499.6487    1.5993  1.0373 10.9303 -0.0064       4.61955  0.0566   0.0520   0.0986    0.2453   0.0000       1.19739   435.0963       23.1207       13.8569      -13.0754       5.15476       5.06479      -5.49771    -0.0831495       2.53950    -0.0325827     -0.101209    -0.0835591     -0.122879    -0.0468424    0.00897880  -0.000846080       0.00000       0.00000       0.00000       0.00000       0.00000       0.00000       0.00000       0.00000       0.00000       0.00000       0.00000       0.00000       0.00000       0.00000       0.00000       0.00000       0.00000       0.00000       0.00000       0.00000       7.74481       9.89920       8.61293       8.13811       6.32466       5.36357       3.47147       2.30967       1.26742      0.668644      0.310247      0.139306     0.0550133     0.0192687    0.00451096    0.00101791       0.00000       0.00000       0.00000       0.00000       0.00000       0.00000       0.00000       0.00000       0.00000       0.00000       0.00000       0.00000       0.00000       0.00000       0.00000       0.00000       0.00000       0.00000       0.00000       0.00000
   8  15 2636.2668    2.1231  0.8606 11.7725 -0.0082       2.71658  0.0551   0.0741   0.0852    0.2140   0.0000       1.09061   438.7753      -4.56148       10.9826       5.63790      -2.24098      -2.21122      -2.48563      -4.34788     -0.706273     -0.212938     -0.486284     -0.139712     0.0211194    0.00391989    0.00712506   0.000822872       0.00000       0.00000       0.00000       0.00000       0.00000       0.00000       0.00000       0.00000       0.00000       0.00000       0.00000       0.00000       0.00000       0.00000       0.00000       0.00000       0.00000       0.00000       0.00000       0.00000       7.19227       10.7922       8.69522       9.47294       6.71208       5.02074       3.61481       2.10573       1.53242      0.633769      0.425006      0.129680     0.0724393     0.0172819    0.00577124    0.00132253       0.00000       0.00000       0.00000       0.00000       0.00000       0.00000       0.00000       0.00000       0.00000       0.00000       0.00000       0.00000       0.00000       0.00000       0.00000       0.00000       0.00000       0.00000       0.00000       0.00000
   8  16 2773.9040    2.8438  0.7883 11.8723 -0.0035       2.34450  0.0447   0.0970   0.0724    0.2654   0.0000       1.13709   427.3247       8.60571       10.0201       11.7907      -10.5520      0.400636      -1.08002      0.668157      0.652376     -0.263313     0.0978650   -0.00440326     0.0240396    -0.0235498    0.00142375    0.00107756       0.00000       0.00000       0.00000       0.00000       0.00000       0.00000       0.00000       0.00000       0.00000       0.00000       0.00000       0.00000       0.00000       0.00000       0.00000       0.00000       0.00000       0.00000       0.00000       0.00000       6.96680       7.86806       7.62868       7.25884       5.73264       3.91230       2.91499       1.82908       1.13324      0.596117      0.316734      0.123162     0.0463937     0.0135046    0.00387683   0.000718774       0.00000       0.00000       0.00000       0.00000       0.00000       0.00000       0.00000       0.00000       0.00000       0.00000       0.00000       0.00000       0.00000       0.00000       0.00000       0.00000       0.00000       0.00000       0.00000       0.00000
   8  17 2911.6085    3.3360  0.8981 12.5705 -0.0047      0.506598  0.0513   0.1207   0.0938    0.2395   0.0000       1.13846   439.2884       15.5130       19.7645     0.0586815      -5.87404      -2.01497     -0.775443       1.33085     -0.278494      -2.44455      0.202274    0.00894547     0.0745211    -0.0579306  -0.000939879   0.000964540       0.00000       0.00000       0.00000       0.00000       0.00000       0.00000       0.00000       0.00000       0.00000       0.00000       0.00000       0.00000       0.00000       0.00000       0.00000       0.00000       0.00000       0.00000       0.00000       0.00000       7.61645       8.16926       8.82820       8.11747       5.68523       4.15583       3.36152       2.04310       1.02962      0.649595      0.353912      0.156421     0.0542099     0.0153538    0.00368309   0.000651162       0.00000       0.00000       0.00000       0.00000       0.00000       0.00000       0.00000       0.00000       0.00000       0.00000       0.00000       0.00000       0.00000       0.00000       0.00000       0.00000       0.00000       0.00000       0.00000       0.00000
   8  18 3049.3788    3.6952  1.2665 12.3775  0.0004       1.95383  0.0699   0.1110   0.1132    0.2973   0.0000      0.893349   428.9373       14.5986       6.34542       16.1905       2.30357       2.34221      -1.40543       3.59902       2.47999      0.672374     -0.249620    -0.0190484    -0.0351071   -0.00953619   -0.00522907  -0.000211618       0.00000       0.00000       0.00000       0.00000       0.00000       0.00000       0.00000       0.00000       0.00000       0.00000       0.00000       0.00000       0.00000       0.00000       0.00000       0.00000       0.00000       0.00000       0.00000       0.00000       9.43580       9.52402       10.9625       9.16341       7.24003       6.67143       4.06815       2.52928       1.76499      0.894211      0.333298      0.179476     0.0772784     0.0233651    0.00486711   0.000775501       0.00000       0.00000       0.00000       0.00000       0.00000       0.00000       0.00000       0.00000       0.00000       0.00000       0.00000       0.00000       0.00000       0.00000       0.00000       0.00000       0.00000       0.00000       0.00000       0.00000
   8  19 3186.9335    3.9230  1.0761 13.0733 -0.0075       1.99561  0.0581   0.1252   0.1022    0.2477   0.0000       1.06528   436.5466       4.75349       20.9692      -1.80932      0.809457       9.33517       2.11242       4.00660       2.46870      -1.06391     -0.542554     -0.158910    -0.0122550     0.0340648   -0.00547374   1.86160e-05       0.00000       0.00000       0.00000       0.00000       0.00000       0.00000       0.00000       0.00000       0.00000       0.00000       0.00000       0.00000       0.00000       0.00000       0.00000       0.00000       0.00000       0.00000       0.00000       0.00000       9.44313       9.94108       8.60808       8.12361       7.57844       6.08602       4.23967       2.70081       1.56484      0.791650      0.340313      0.141304     0.0521128     0.0170726    0.00427065   0.000772111       0.00000       0.00000       0.00000       0.00000       0.00000       0.00000       0.00000       0.00000       0.00000       0.00000       0.00000       0.00000       0.00000       0.00000       0.00000       0.00000       0.00000       0.00000       0.00000       0.00000
   8  20 3324.5627    3.5034  1.6004 12.0079 -0.0062      0.800115  0.0673   0.0935   0.1182    0.2944   0.0000      0.671184   436.2742       38.9205       9.87345      -9.06970      -5.20578      -8.54790      -1.57130      -2.92671      -4.54828      -1.15730    -0.0291295     0.0624788     0.0336913    -0.0257923     0.0162001    0.00167784       0.00000       0.00000       0.00000       0.00000       0.00000       0.00000       0.00000       0.00000       0.00000       0.00000       0.00000       0.00000       0.00000       0.00000       0.00000       0.00000       0.00000       0.00000       0.00000       0.00000       9.28195       10.7772       10.6828       9.60501       7.76587       5.75648       4.18009       2.63906       1.51684      0.798490      0.429871      0.171154     0.0661373     0.0210841    0.00573118    0.00100543       0.00000       0.00000       0.00000       0.00000       0.00000       0.00000       0.00000       0.00000       0.00000       0.00000       0.00000       0.00000       0.00000       0.00000       0.00000       0.00000       0.00000       0.00000       0.00000       0.00000
   8  21 3462.6392    3.0138  2.2409 12.0140 -0.0099      0.316684  0.0909   0.0721   0.1417    0.1962   0.0000      0.443409   426.9088       42.4213       21.6049      -12.5818       2.08328       7.88876      -6.08445     -0.862348       1.83792      -1.60660      -1.13567     -0.443656     0.0518190   -0.00180725   -0.00930934   -0.00218380       0.00000       0.00000       0.00000       0.00000       0.00000       0.00000       0.00000       0.00000       0.00000       0.00000       0.00000       0.00000       0.00000       0.00000       0.00000       0.00000       0.00000       0.00000       0.00000       0.00000       12.0930       14.4488       13.6535       13.1230       10.0771       7.60587       5.37867       3.37317       2.00004       1.09481      0.537604      0.234929     0.0869343     0.0265397    0.00705492    0.00143871       0.00000       0.00000       0.00000       0.00000       0.00000       0.00000       0.00000       0.00000       0.00000       0.00000       0.00000       0.00000       0.00000       0.00000       0.00000       0.00000       0.00000       0.00000       0.00000       0.00000
   8  22 3601.0384    2.5640  3.4327 11.1099 -0.0013      0.346876  0.1025   0.0466   0.1750    0.1865   0.0000      0.216151   431.3844       44.5719      -4.42530      -2.72828       8.67048      -2.86970       5.45299      0.899679      0.865083    -0.0381312      0.944674     -0.391506    -0.0539706     0.0376048   -0.00427733    0.00234427       0.00000       0.00000       0.00000       0.00000       0.00000       0.00000       0.00000       0.00000       0.00000       0.00000       0.00000       0.00000       0.00000       0.00000       0.00000       0.00000       0.00000       0.00000       0.00000       0.00000       13.5513       16.1548       15.5364       14.2060       11.7655       8.81293       6.06998       3.97292       2.35066       1.26599      0.613724      0.263398     0.0994830     0.0330615    0.00878344    0.00162115       0.00000       0.00000       0.00000       0.00000       0.00000       0.00000       0.00000       0.00000       0.00000       0.00000       0.00000       0.00000       0.00000       0.00000       0.00000       0.00000       0.00000       0.00000       0.00000       0.00000
   8  23 3739.9740    2.1216  5.0301 10.8973 -0.0043      0.522162  0.1311   0.0337   0.2394    0.1236   0.0000      0.143986   434.6255       58.7186       16.7710      -1.34938      -3.20048      -11.8892      -2.21494      0.843355       2.92693      -1.53633      0.404458     -0.169231     0.0584866    -0.0210541     0.0231432   -0.00313702       0.00000       0.00000       0.00000       0.00000       0.00000       0.00000       0.00000       0.00000       0.00000       0.00000       0.00000       0.00000       0.00000       0.00000       0.00000       0.00000       0.00000       0.00000       0.00000       0.00000       17.4881       21.5027       20.9784       18.2571       15.1108       11.2539       7.93282       4.98401       2.95922       1.53569      0.795617      0.330260      0.133643     0.0429580     0.0118020    0.00207118       0.00000       0.00000       0.00000       0.00000       0.00000       0.00000       0.00000       0.00000       0.00000       0.00000       0.00000       0.00000       0.00000       0.00000       0.00000       0.00000       0.00000       0.00000       0.00000       0.00000
   8  24 3879.1368    1.8269  6.5547 10.6139 -0.0002      0.535451  0.1530   0.0265   0.2970    0.0997   0.0000      0.113143   397.5740       64.2123       66.4415       37.1098      -8.80399      -4.78996       2.88952       7.22563      -2.89930      -2.11077      0.528805      0.453263     -0.401119     0.0738531   -0.00756979   -0.00294852       0.00000       0.00000       0.00000       0.00000       0.00000       0.00000       0.00000       0.00000       0.00000       0.00000       0.00000       0.00000       0.00000       0.00000       0.00000       0.00000       0.00000       0.00000       0.00000       0.00000       19.9730       24.4078       23.9061       21.5008       17.7759       12.9959       9.27070       5.90837       3.50646       1.95807      0.912539      0.421845      0.155182     0.0510074     0.0140198    0.00246986       0.00000       0.00000       0.00000       0.00000       0.00000       0.00000       0.00000       0.00000       0.00000       0.00000       0.00000       0.00000       0.00000       0.00000       0.00000       0.00000       0.00000       0.00000       0.00000       0.00000
   8  26 4156.9286    1.2879 12.2994 10.1307 -0.0005   -0.00370578  0.2764   0.0172   0.5115    0.0709   0.0000     0.0798705   410.3206       83.2454       57.5176       6.49155      -20.3182      -12.2173       9.58765      -19.4528       1.97630       7.10860      -1.15784     -0.981123      0.193743     0.0147822    -0.0125306   -0.00544743       0.00000       0.00000       0.00000       0.00000       0.00000       0.00000       0.00000       0.00000       0.00000       0.00000       0.00000       0.00000       0.00000       0.00000       0.00000       0.00000       0.00000       0.00000       0.00000       0.00000       31.5531       38.3728       37.8435       34.0509       29.3078       21.6814       15.4731       10.1801       6.03920       3.38009       1.60748      0.725459      0.268463     0.0905075     0.0243009    0.00413527       0.00000       0.00000       0.00000       0.00000       0.00000       0.00000       0.00000       0.00000       0.00000       0.00000       0.00000       0.00000       0.00000       0.00000       0.00000       0.00000       0.00000       0.00000       0.00000       0.00000
   8  28 4435.4287    0.9336 17.7121 10.1102 -0.0036     -0.177558  0.4982   0.0132   0.8314    0.0550   0.0000     0.0981946   446.8040       13.5440       29.8982       8.40344       79.4788       26.4670      -39.8199      -23.0283       7.02454     -0.876001      -1.09590      -1.81781     -0.246052      0.104252   -0.00452310   -0.00398300       0.00000       0.00000       0.00000       0.00000       0.00000       0.00000       0.00000       0.00000       0.00000       0.00000       0.00000       0.00000       0.00000       0.00000       0.00000       0.00000       0.00000       0.00000       0.00000       0.00000       47.0910       58.8833       60.1113       52.9041       44.1553       33.2282       24.1875       15.3633       9.27934       5.15754       2.51122       1.16182      0.446030      0.145430     0.0381608    0.00636479       0.00000       0.00000       0.00000       0.00000       0.00000       0.00000       0.00000       0.00000       0.00000       0.00000       0.00000       0.00000       0.00000       0.00000       0.00000       0.00000       0.00000       0.00000       0.00000       0.00000
   9   8 1702.4563    0.2677  0.2185 10.0396 -0.0411       6.23480  0.0366   0.0343   0.0628    0.0631   0.0000       7.07910   431.9244      -1.82936       20.9824      -3.77586      -3.28404      -5.40501      -2.01316       4.16821      0.649712      0.282334    -0.0133590     -0.333303     -0.100226     0.0133255     0.0299314    0.00134408  -0.000532790  -1.04060e-05       0.00000       0.00000       0.00000       0.00000       0.00000       0.00000       0.00000       0.00000       0.00000       0.00000       0.00000       0.00000       0.00000       0.00000       0.00000       0.00000       0.00000       0.00000       5.19269       6.34295       8.03677       5.39679       6.75187       3.72954       2.85720       3.72738       1.21981      0.636197      0.417550      0.194827      0.100713     0.0344881     0.0128106    0.00399072    0.00108707   0.000157641       0.00000       0.00000       0.00000       0.00000       0.00000       0.00000       0.00000       0.00000       0.00000       0.00000       0.00000       0.00000       0.00000       0.00000       0.00000       0.00000       0.00000       0.00000
   9  10 1984.2996    0.5778  0.4433  9.7314 -0.0063       8.87851  0.0432   0.0270   0.0554    0.1184   0.0000       2.16670   444.7232      -6.00484       12.8304       3.32439       2.40893       3.34912      -1.76281       1.22220      0.512823     0.0962799     -0.595591     -0.117506    -0.0312237     0.0258254     0.0521259    0.00422107   -0.00131098   4.96178e-05       0.00000       0.00000       0.00000       0.00000       0.00000       0.00000       0.00000       0.00000       0.00000       0.00000       0.00000       0.00000       0.00000       0.00000       0.00000       0.00000       0.00000       0.00000       5.15298       7.44826       6.93971       6.82724       4.99144       4.14710       2.84207       1.88307       1.36209      0.640672      0.435107      0.188395     0.0969572     0.0323164     0.0175649    0.00422729    0.00106829   0.000231401       0.00000       0.00000       0.00000       0.00000       0.00000       0.00000       0.00000       0.00000       0.00000       0.00000       0.00000       0.00000       0.00000       0.00000       0.00000       0.00000       0.00000       0.00000
   9  12 2264.6327    1.0292  0.7322 10.3358  0.0029       5.10176  0.0409   0.0376   0.0781    0.1717   0.0000       1.15840   438.3025       3.52565       5.76669       7.26106      0.618935       3.25480       2.95096      -2.32312      -1.20125      0.590449    -0.0185989      0.133349     -0.169201     0.0145162     0.0407541    0.00541587   -0.00163114  -0.000239308       0.00000       0.00000       0.00000       0.00000       0.00000       0.00000       0.00000       0.00000       0.00000       0.00000       0.00000       0.00000       0.00000       0.00000       0.00000       0.00000       0.00000       0.00000       5.59121       6.40689       6.38722       6.56903       4.90042       3.96653       2.94092       2.03988       1.23077      0.774674      0.427063      0.208917      0.105547     0.0397992     0.0133861    0.00391117   0.000891096   0.000181808       0.00000       0.00000       0.00000       0.00000       0.00000       0.00000       0.00000       0.00000       0.00000       0.00000       0.00000       0.00000       0.00000       0.00000       0.00000       0.00000       0.00000       0.00000
   9  13 2402.4759    1.4690  0.7601 10.9919 -0.0123       5.38410  0.0396   0.0545   0.0769    0.1799   0.0000       1.09266   437.5835       6.60466       10.2769       6.31904      -8.60814       4.07898      0.797175      -2.30278       3.89299      -1.16832      0.473789     -0.421636    -0.0750212    -0.0388486   -0.00855082   -0.00173609  -3.57437e-05  -0.000112451       0.00000       0.00000       0.00000       0.00000       0.00000       0.00000       0.00000       0.00000       0.00000       0.00000       0.00000       0.00000       0.00000       0.00000       0.00000       0.00000       0.00000       0.00000       5.86311       6.53451       6.33939       6.35543       5.54573       3.90618       2.80789       1.88456       1.39626      0.837623      0.438075      0.217987     0.0873438     0.0356284     0.0117862    0.00350456   0.000961300   0.000153201       0.00000       0.00000       0.00000       0.00000       0.00000       0.00000       0.00000       0.00000       0.00000       0.00000       0.00000       0.00000       0.00000       0.00000       0.00000       0.00000       0.00000       0.00000
   9  14 2539.7920    1.7457  0.9211 11.4872  0.0007       4.92486  0.0494   0.0578   0.0879    0.1766   0.0000       1.14296   434.8906       5.29593       3.80196       6.11347      -6.02139      -11.4823     0.0925539       3.79824       1.07262      -1.86320      0.541885      0.336698     0.0500475    0.00259061    0.00408422    0.00202651   0.000736600  -0.000279161       0.00000       0.00000       0.00000       0.00000       0.00000       0.00000       0.00000       0.00000       0.00000       0.00000       0.00000       0.00000       0.00000       0.00000       0.00000       0.00000       0.00000       0.00000       6.72150       7.87342       8.25428       7.53290       6.18878       4.44244       3.42930       2.42592       1.38462      0.826959      0.466501      0.256728      0.109672     0.0444131     0.0142075    0.00456753    0.00114683   0.000167247       0.00000       0.00000       0.00000       0.00000       0.00000       0.00000       0.00000       0.00000       0.00000       0.00000       0.00000       0.00000       0.00000       0.00000       0.00000       0.00000       0.00000       0.00000
   9  15 2677.1257    2.2404  1.0501 12.0287  0.0027       2.84854  0.0569   0.0721   0.0934    0.2009   0.0000       1.14573   434.4670       7.38488      -3.56851       6.69505      -3.07655       6.64681       6.18450       1.92973     -0.858290      0.966843     -0.104379    -0.0277427      0.114424    -0.0832002     0.0280277   -0.00339081   0.000722880  -0.000327015       0.00000       0.00000       0.00000       0.00000       0.00000       0.00000       0.00000       0.00000       0.00000       0.00000       0.00000       0.00000       0.00000       0.00000       0.00000       0.00000       0.00000       0.00000       7.18453       8.68201       7.99731       7.13834       6.21793       5.52476       4.06793       2.70324       1.69899      0.934968      0.491118      0.224998      0.104739     0.0435002     0.0168805    0.00482270    0.00113742   0.000212179       0.00000       0.00000       0.00000       0.00000       0.00000       0.00000       0.00000       0.00000       0.00000       0.00000       0.00000       0.00000       0.00000       0.00000       0.00000       0.00000       0.00000       0.00000
   9  16 2815.3086    3.0425  0.8917 11.6629  0.0014       1.19305  0.0422   0.0951   0.0796    0.3075   0.0000      0.862772   433.7337       9.23130       24.7184      -4.12527      -2.17073      -5.14078       5.50424      -1.60984      -1.69458      0.348936      0.285574     -0.116409     0.0514657     0.0361982    0.00905921   -0.00353148   0.000278952  -5.33299e-05       0.00000       0.00000       0.00000       0.00000       0.00000       0.00000       0.00000       0.00000       0.00000       0.00000       0.00000       0.00000       0.00000       0.00000       0.00000       0.00000       0.00000       0.00000       5.24118       6.63966       6.84563       5.83429       5.40629       3.84451       2.86901       1.95108       1.27483      0.753967      0.408010      0.216001     0.0890943     0.0385447     0.0136246    0.00446243    0.00115190   0.000172206       0.00000       0.00000       0.00000       0.00000       0.00000       0.00000       0.00000       0.00000       0.00000       0.00000       0.00000       0.00000       0.00000       0.00000       0.00000       0.00000       0.00000       0.00000
   9  17 2953.6693    3.7349  0.8359 12.2385  0.0001       2.94008  0.0464   0.1201   0.0750    0.2618   0.0000       1.13029   444.8084       22.1986       22.8900       10.9037       3.54435      -3.08681       2.18116     -0.445349      0.631660     -0.577008     -0.127265     -0.349200    -0.0852761    -0.0293745     0.0115182    0.00152705   -0.00193463  -0.000106658       0.00000       0.00000       0.00000       0.00000       0.00000       0.00000       0.00000       0.00000       0.00000       0.00000       0.00000       0.00000       0.00000       0.00000       0.00000       0.00000       0.00000       0.00000       5.52736       7.56434       6.72344       6.97407       5.20630       4.37884       2.96021       2.20777       1.23526      0.853485      0.384310      0.249378     0.0809892     0.0458887     0.0124095    0.00471084    0.00100533   0.000236086       0.00000       0.00000       0.00000       0.00000       0.00000       0.00000       0.00000       0.00000       0.00000       0.00000       0.00000       0.00000       0.00000       0.00000       0.00000       0.00000       0.00000       0.00000
   9  18 3091.5474    3.8126  1.0047 12.7372 -0.0048     -0.397021  0.0476   0.1166   0.0885    0.2354   0.0000      0.997623   439.0135       34.0190       14.2430       24.6877       9.84019       3.65940      -7.39604      0.903249     -0.614873      -1.02044     0.0190753      0.153711     0.0578513   -0.00956375    0.00154443    0.00206993   -0.00194215  -0.000359603       0.00000       0.00000       0.00000       0.00000       0.00000       0.00000       0.00000       0.00000       0.00000       0.00000       0.00000       0.00000       0.00000       0.00000       0.00000       0.00000       0.00000       0.00000       5.90228       7.50941       7.66043       6.50807       5.86414       4.27151       3.32181       2.10828       1.35664      0.810381      0.423778      0.217975     0.0969394     0.0412309     0.0144935    0.00461901    0.00124831   0.000188145       0.00000       0.00000       0.00000       0.00000       0.00000       0.00000       0.00000       0.00000       0.00000       0.00000       0.00000       0.00000       0.00000       0.00000       0.00000       0.00000       0.00000       0.00000
   9  19 3229.6868    3.5744  1.3256 13.0076 -0.0057       1.05494  0.0613   0.1014   0.1154    0.1654   0.0000      0.768550   426.7391       26.3286       11.4475       5.77854       3.36633      -5.62810      -3.50251       5.35320      -2.15982      0.539627    -0.0557410     0.0911851    -0.0602778   -0.00561901    -0.0324711   -0.00825614  -0.000919795  -0.000276652       0.00000       0.00000       0.00000       0.00000       0.00000       0.00000       0.00000       0.00000       0.00000       0.00000       0.00000       0.00000       0.00000       0.00000       0.00000       0.00000       0.00000       0.00000       7.19542       8.78397       8.79112       8.22447       6.72892       5.24361       3.71266       2.60879       1.68290      0.942223      0.527266      0.264929      0.118463     0.0472336     0.0175634    0.00524251    0.00127174   0.000226294       0.00000       0.00000       0.00000       0.00000       0.00000       0.00000       0.00000       0.00000       0.00000       0.00000       0.00000       0.00000       0.00000       0.00000       0.00000       0.00000       0.00000       0.00000
   9  20 3367.9627    3.2649  1.9041 12.3533  0.0015       1.64618  0.0786   0.0764   0.1253    0.1634   0.0000      0.612119   432.2018       28.9307       10.8259       1.55595     -0.112871      -12.2420       2.33374      -3.65952     -0.315348     -0.738161     -0.174468     0.0562096     -0.194688    -0.0976661     0.0189936   -0.00348501   -0.00133261   2.32767e-06       0.00000       0.00000       0.00000       0.00000       0.00000       0.00000       0.00000       0.00000       0.00000       0.00000       0.00000       0.00000       0.00000       0.00000       0.00000       0.00000       0.00000       0.00000       9.27284       11.4650       10.1787       9.92677       8.54550       6.96304       5.34756       3.56274       2.22446       1.25168      0.668905      0.336653      0.149283     0.0604218     0.0212599    0.00624072    0.00171108   0.000312741       0.00000       0.00000       0.00000       0.00000       0.00000       0.00000       0.00000       0.00000       0.00000       0.00000       0.00000       0.00000       0.00000       0.00000       0.00000       0.00000       0.00000       0.00000
   9  21 3506.4720    2.8572  2.6404 11.6970 -0.0058     0.0399509  0.0846   0.0557   0.1498    0.1431   0.0000      0.335730   423.4891       14.6857       18.4578       28.0402      -5.92581      -14.8633      -1.22232      -2.50645      -2.50478      -2.21716      0.690318     -0.409949     -0.156397    -0.0210405    -0.0477870    0.00120161    0.00162094  -0.000334044       0.00000       0.00000       0.00000       0.00000       0.00000       0.00000       0.00000       0.00000       0.00000       0.00000       0.00000       0.00000       0.00000       0.00000       0.00000       0.00000       0.00000       0.00000       9.84448       12.4754       12.0876       10.9927       9.31471       7.37915       5.45211       3.66258       2.33929       1.31030      0.727946      0.365340      0.161495     0.0664264     0.0251783    0.00743731    0.00190878   0.000328682       0.00000       0.00000       0.00000       0.00000       0.00000       0.00000       0.00000       0.00000       0.00000       0.00000       0.00000       0.00000       0.00000       0.00000       0.00000       0.00000       0.00000       0.00000
   9  22 3645.6428    2.3627  4.0356 11.2339 -0.0024      0.621777  0.1092   0.0406   0.1912    0.1186   0.0000      0.167930   416.1137       20.5546       7.75831       29.4656      -5.08234       3.85370       3.57630      -9.47083       1.90615    -0.0154512     -0.751134    -0.0911739     0.0267314      0.125128    -0.0117561   -0.00289364    0.00281427  -0.000346627       0.00000       0.00000       0.00000       0.00000       0.00000       0.00000       0.00000       0.00000       0.00000       0.00000       0.00000       0.00000       0.00000       0.00000       0.00000       0.00000       0.00000       0.00000       13.2337       15.5866       15.8943       14.2088       12.2565       9.75220       6.82154       4.78856       3.05514       1.78334      0.978897      0.486227      0.211878     0.0873864     0.0320707    0.00985476    0.00229159   0.000379765       0.00000       0.00000       0.00000       0.00000       0.00000       0.00000       0.00000       0.00000       0.00000       0.00000       0.00000       0.00000       0.00000       0.00000       0.00000       0.00000       0.00000       0.00000
   9  24 3923.7327    1.6862  7.6207 10.4458 -0.0033      0.246869  0.1649   0.0223   0.3047    0.0878   0.0000     0.0887460   424.5091       73.7822       16.2760       18.7522       10.0605      -12.8037       9.94629      -5.85847       7.43285      -5.34726     -0.183725      0.152666     -0.178185    -0.0666704     0.0648207     0.0183073   0.000245473  -8.75959e-05       0.00000       0.00000       0.00000       0.00000       0.00000       0.00000       0.00000       0.00000       0.00000       0.00000       0.00000       0.00000       0.00000       0.00000       0.00000       0.00000       0.00000       0.00000       18.7563       22.7567       22.9577       21.5627       18.0241       14.2660       10.5782       7.04880       4.75297       2.67661       1.50502      0.769694      0.334222      0.139386     0.0516479     0.0148474    0.00379018   0.000634056       0.00000       0.00000       0.00000       0.00000       0.00000       0.00000       0.00000       0.00000       0.00000       0.00000       0.00000       0.00000       0.00000       0.00000       0.00000       0.00000       0.00000       0.00000
   9  27 4342.3137    1.0506 16.1960 10.1495  0.0010     -0.173349  0.4029   0.0137   0.6862    0.0557   0.0000     0.0892523   408.7891       66.2511       33.8379      -24.4643      -58.6545      -6.16921       34.2408      -6.54492      -2.59181      -3.31683       2.34680     -0.217652      0.339956      0.133607    -0.0444530    0.00454674    0.00817513   0.000228011       0.00000       0.00000       0.00000       0.00000       0.00000       0.00000       0.00000       0.00000       0.00000       0.00000       0.00000       0.00000       0.00000       0.00000       0.00000       0.00000       0.00000       0.00000       36.0026       45.8271       44.3317       42.5026       35.8525       29.1749       21.0031       14.5347       9.49070       5.68742       3.11665       1.51952      0.708037      0.285977      0.105060     0.0321091    0.00777550    0.00135360       0.00000       0.00000       0.00000       0.00000       0.00000       0.00000       0.00000       0.00000       0.00000       0.00000       0.00000       0.00000       0.00000       0.00000       0.00000       0.00000       0.00000       0.00000
  10  11 2163.1126    0.7886  0.7561 10.0466 -0.0099       6.55554  0.0492   0.0269   0.0795    0.1670   0.0000       1.32297   436.0470      -4.74544       15.5052       10.2277       3.42297      -3.22885      0.880552       2.99492      -1.50298      0.614171    -0.0832536      0.248729     -0.191676     0.0640265     0.0233972   -0.00446707   -0.00638131   0.000805110   2.73955e-05  -0.000136495       0.00000       0.00000       0.00000       0.00000       0.00000       0.00000       0.00000       0.00000       0.00000       0.00000       0.00000       0.00000       0.00000       0.00000       0.00000       0.00000       4.68468       7.58444       6.27947       6.80407       5.60912       4.67042       3.70266       2.37077       1.95782       1.02097      0.724760      0.347688      0.206496     0.0793501     0.0410287     0.0137376    0.00569878    0.00129909   0.000388130   7.35635e-05       0.00000       0.00000       0.00000       0.00000       0.00000       0.00000       0.00000       0.00000       0.00000       0.00000       0.00000       0.00000       0.00000       0.00000       0.00000       0.00000
  10  12 2302.8641    1.1760  0.7884 10.4016 -0.0045       3.37711  0.0437   0.0389   0.0715    0.2010   0.0000       1.08909   433.7486       4.40483       16.4062       5.98274      -5.74600      -2.17432       2.40729      -3.25004      -1.02519     -0.215282      0.523671      0.111778     -0.284095     0.0182677    -0.0398282    -0.0120867  -0.000483778   0.000409494  -0.000324489  -7.32059e-06       0.00000       0.00000       0.00000       0.00000       0.00000       0.00000       0.00000       0.00000       0.00000       0.00000       0.00000       0.00000       0.00000       0.00000       0.00000       0.00000       6.36478       7.84382       7.66702       7.29236       6.12621       4.78417       3.28999       2.27750       1.52950       1.01999      0.592822      0.313091      0.151988     0.0669830     0.0268640     0.0106050    0.00340595   0.000980954   0.000220423   4.01147e-05       0.00000       0.00000       0.00000       0.00000       0.00000       0.00000       0.00000       0.00000       0.00000       0.00000       0.00000       0.00000       0.00000       0.00000       0.00000       0.00000
  10  13 2440.8802    1.5067  0.8769 10.8416 -0.0063       2.39973  0.0449   0.0473   0.0820    0.2064   0.0000       1.05563   445.0009       6.75105       11.3350       2.01129      -4.15723      -2.20669      -1.72951       1.16191     -0.127618     -0.720306     -0.488748      0.510008    -0.0229940    -0.0279888    0.00656623   -0.00748740    0.00189932    0.00147727  -0.000134622  -1.60687e-05       0.00000       0.00000       0.00000       0.00000       0.00000       0.00000       0.00000       0.00000       0.00000       0.00000       0.00000       0.00000       0.00000       0.00000       0.00000       0.00000       4.94973       6.19901       5.74763       5.72588       4.98568       4.00533       3.22460       2.41688       1.53371      0.977848      0.507044      0.331676      0.151877     0.0771582     0.0282026     0.0121616    0.00343449    0.00116360   0.000273947   4.70068e-05       0.00000       0.00000       0.00000       0.00000       0.00000       0.00000       0.00000       0.00000       0.00000       0.00000       0.00000       0.00000       0.00000       0.00000       0.00000       0.00000
  10  14 2578.7501    1.8792  0.7894 11.8525 -0.0007       4.04997  0.0468   0.0618   0.0736    0.1371   0.0000       1.19032   447.0310       19.6374       10.3950       12.1991      -10.5288       6.78916       1.13693     0.0782085      -1.70426     -0.944703      0.425237      0.124444     -0.184236     0.0514897   -0.00399591    0.00258521   -0.00241772  -0.000628191   0.000172677   1.19481e-05       0.00000       0.00000       0.00000       0.00000       0.00000       0.00000       0.00000       0.00000       0.00000       0.00000       0.00000       0.00000       0.00000       0.00000       0.00000       0.00000       5.71369       6.61579       7.17102       6.47106       5.63571       4.42779       3.16968       2.43880       1.59607      0.922885      0.616187      0.314956      0.163256     0.0821362     0.0318998     0.0112468    0.00435825    0.00119762   0.000256041   3.91606e-05       0.00000       0.00000       0.00000       0.00000       0.00000       0.00000       0.00000       0.00000       0.00000       0.00000       0.00000       0.00000       0.00000       0.00000       0.00000       0.00000
  10  15 2717.0937    2.4753  0.8883 12.0758 -0.0037       1.92036  0.0462   0.0753   0.0768    0.1742   0.0000       1.01957   429.2281       9.41275       13.7348       8.10413      -4.47653      0.742296      -2.47221     -0.984286       1.24265     -0.350285      0.230446     -0.534423    -0.0486727  -0.000771927    -0.0115822     0.0104626  -1.85524e-05   -0.00156848  -0.000237035   1.35393e-05       0.00000       0.00000       0.00000       0.00000       0.00000       0.00000       0.00000       0.00000       0.00000       0.00000       0.00000       0.00000       0.00000       0.00000       0.00000       0.00000       6.13790       7.97414       8.20256       7.35506       6.09788       4.61082       3.21530       2.20725       1.46092      0.925801      0.532508      0.294201      0.149859     0.0625756     0.0287135     0.0106293    0.00373286    0.00108989   0.000245247   3.90976e-05       0.00000       0.00000       0.00000       0.00000       0.00000       0.00000       0.00000       0.00000       0.00000       0.00000       0.00000       0.00000       0.00000       0.00000       0.00000       0.00000
  10  16 2855.8631    2.9707  0.9479 12.2938 -0.0052       2.26707  0.0460   0.0879   0.0750    0.2170   0.0000      0.852086   437.0229      0.689684       11.6333      -2.11687       2.20146       16.4426      -3.79334      0.293262       1.00509     -0.266020      0.233706     -0.446740      0.157094    -0.0819049    0.00467196   -0.00766542  -0.000989923  -0.000334370  -0.000286045  -4.62174e-05       0.00000       0.00000       0.00000       0.00000       0.00000       0.00000       0.00000       0.00000       0.00000       0.00000       0.00000       0.00000       0.00000       0.00000       0.00000       0.00000       5.44836       7.01849       7.29664       6.24875       5.86962       4.31639       3.43529       2.30272       1.54873       1.00238      0.568032      0.323666      0.151074     0.0775549     0.0302719     0.0126716    0.00407251    0.00127246   0.000320259   4.31054e-05       0.00000       0.00000       0.00000       0.00000       0.00000       0.00000       0.00000       0.00000       0.00000       0.00000       0.00000       0.00000       0.00000       0.00000       0.00000       0.00000
  10  17 2994.6380    3.7301  0.9007 12.6870 -0.0041       2.64492  0.0487   0.1174   0.0797    0.2201   0.0000      0.932039   434.4438       17.8370       8.05290       12.2009      -1.00063      -2.58411      -3.02769      0.524203      0.370186     -0.933429      0.128491     -0.422997     -0.156062    -0.0373605    -0.0375281    0.00444338    0.00455013   -0.00180643   2.62568e-05  -4.40010e-05       0.00000       0.00000       0.00000       0.00000       0.00000       0.00000       0.00000       0.00000       0.00000       0.00000       0.00000       0.00000       0.00000       0.00000       0.00000       0.00000       6.99995       9.20998       8.76147       7.81130       6.77583       5.21988       3.83239       2.58955       1.68409      0.983618      0.557659      0.297664      0.132667     0.0690487     0.0249689     0.0105414    0.00355270    0.00103753   0.000253360   4.14105e-05       0.00000       0.00000       0.00000       0.00000       0.00000       0.00000       0.00000       0.00000       0.00000       0.00000       0.00000       0.00000       0.00000       0.00000       0.00000       0.00000
  10  18 3133.0737    3.7153  1.0129 12.8774 -0.0010       1.25182  0.0514   0.1093   0.0844    0.1955   0.0000       1.01657   435.7839       16.1037       10.5577       15.9470      -2.34783      -3.73407      -2.62822      0.443337       1.32103      0.249984      0.102823     -0.759657      0.222170     0.0270759    -0.0205621   -0.00846523    0.00400708   2.91375e-05   0.000106388  -3.50257e-05       0.00000       0.00000       0.00000       0.00000       0.00000       0.00000       0.00000       0.00000       0.00000       0.00000       0.00000       0.00000       0.00000       0.00000       0.00000       0.00000       5.58724       6.63165       7.26419       6.75288       5.64094       4.48186       3.26705       2.53502       1.72252      0.913816      0.616151      0.341575      0.182207     0.0866483     0.0342950     0.0127479    0.00481111    0.00128582   0.000288436   4.61701e-05       0.00000       0.00000       0.00000       0.00000       0.00000       0.00000       0.00000       0.00000       0.00000       0.00000       0.00000       0.00000       0.00000       0.00000       0.00000       0.00000
  10  19 3271.5236    3.4494  1.0678 13.2786 -0.0017       1.95421  0.0574   0.1043   0.0941    0.1674   0.0000       1.00240   423.9913       30.2601       7.40466       6.27703      -17.1799       6.04242       2.17061      -4.64609      -2.82612     -0.204326     0.0761071    -0.0671053      0.194544    -0.0437977  -0.000895408    -0.0188764    0.00645049   0.000342665  -0.000328881  -3.39670e-05       0.00000       0.00000       0.00000       0.00000       0.00000       0.00000       0.00000       0.00000       0.00000       0.00000       0.00000       0.00000       0.00000       0.00000       0.00000       0.00000       6.74265       8.88249       8.43932       8.09001       6.44988       5.92526       3.96960       2.92693       2.04207       1.24557      0.686550      0.404617      0.201059     0.0813892     0.0375700     0.0159008    0.00554135    0.00150615   0.000312303   6.43677e-05       0.00000       0.00000       0.00000       0.00000       0.00000       0.00000       0.00000       0.00000       0.00000       0.00000       0.00000       0.00000       0.00000       0.00000       0.00000       0.00000
  10  20 3410.4536    3.0829  1.7853 12.6455 -0.0022       1.25399  0.0701   0.0728   0.1234    0.1284   0.0000      0.573870   449.2339       10.1707       24.2125       7.62977       10.9540      0.606116       7.86655       1.30037      -4.48318       1.62961      0.524947     0.0182292      0.233293   -0.00499175     0.0311580    -0.0278867   -0.00604267    0.00261977  -0.000246422  -0.000136019       0.00000       0.00000       0.00000       0.00000       0.00000       0.00000       0.00000       0.00000       0.00000       0.00000       0.00000       0.00000       0.00000       0.00000       0.00000       0.00000       7.84846       10.0639       10.1302       9.36321       7.82393       6.31841       4.83734       3.21829       2.24954       1.39651      0.813633      0.440128      0.214093      0.106038     0.0443375     0.0178177    0.00581812    0.00162720   0.000390322   6.40729e-05       0.00000       0.00000       0.00000       0.00000       0.00000       0.00000       0.00000       0.00000       0.00000       0.00000       0.00000       0.00000       0.00000       0.00000       0.00000       0.00000
  10  21 3549.4205    2.7123  3.0209 11.4877 -0.0012      0.983811  0.0902   0.0476   0.1522    0.1212   0.0000      0.269760   443.2249       30.5741      -24.3636      -9.19531       5.22480      -3.00035      -12.8493      0.183249      0.446230      -2.32095      -1.45853     -0.263513     0.0228567     -0.105247    -0.0234476   -0.00614365  -0.000825731  -0.000212638   0.000353537   3.57974e-05       0.00000       0.00000       0.00000       0.00000       0.00000       0.00000       0.00000       0.00000       0.00000       0.00000       0.00000       0.00000       0.00000       0.00000       0.00000       0.00000       9.60438       11.2701       11.6389       11.4160       9.48846       7.95532       5.81418       4.30771       2.75652       1.82977       1.12909      0.578982      0.289306      0.148570     0.0604845     0.0221879    0.00755143    0.00219646   0.000463906   8.14396e-05       0.00000       0.00000       0.00000       0.00000       0.00000       0.00000       0.00000       0.00000       0.00000       0.00000       0.00000       0.00000       0.00000       0.00000       0.00000       0.00000
  10  22 3688.6358    2.2581  4.2731 11.2878 -0.0007      0.415268  0.1065   0.0355   0.1966    0.0931   0.0000      0.177299   421.2353       45.9442       33.0936       36.1388       4.04835       3.77305      -4.54373      -6.50270    -0.0586547      -2.42135      0.626546      0.171548     -0.316659     0.0292076  -0.000346630    -0.0148138    0.00176520    0.00156250  -0.000582802  -1.64252e-05       0.00000       0.00000       0.00000       0.00000       0.00000       0.00000       0.00000       0.00000       0.00000       0.00000       0.00000       0.00000       0.00000       0.00000       0.00000       0.00000       11.3816       13.6249       13.8814       12.9824       11.7501       9.21745       7.08030       5.04540       3.49451       2.17174       1.28752      0.726135      0.357055      0.171769     0.0677493     0.0270245    0.00898663    0.00258061   0.000618616   9.37326e-05       0.00000       0.00000       0.00000       0.00000       0.00000       0.00000       0.00000       0.00000       0.00000       0.00000       0.00000       0.00000       0.00000       0.00000       0.00000       0.00000
  10  24 3968.1715    1.6095  8.4152 10.4105 -0.0006      0.371810  0.1709   0.0195   0.3143    0.0705   0.0000     0.0858792   415.1558       70.6773       14.3135       1.79425       8.62546       4.59434      -9.12444      -7.81798      -2.46549       4.82123      -1.43824      -1.42838      0.914338     -0.172440    -0.0368786     0.0100251   -0.00117192   0.000971017    0.00122352   5.21927e-05       0.00000       0.00000       0.00000       0.00000       0.00000       0.00000       0.00000       0.00000       0.00000       0.00000       0.00000       0.00000       0.00000       0.00000       0.00000       0.00000       17.2067       21.6604       21.3614       20.3960       17.9880       14.5683       11.1930       8.11403       5.41291       3.37331       1.95030       1.08508      0.558356      0.249893      0.107974     0.0411773     0.0140847    0.00421441   0.000997332   0.000157848       0.00000       0.00000       0.00000       0.00000       0.00000       0.00000       0.00000       0.00000       0.00000       0.00000       0.00000       0.00000       0.00000       0.00000       0.00000       0.00000
  10  27 4387.8346    0.9424 15.2642 10.2096 -0.0023    -0.0926693  0.3827   0.0129   0.6379    0.0490   0.0000     0.0939054   421.8226     -0.132308       35.3863      -5.43188      -26.9607       17.2068      -16.1234      -15.9524       28.5570       4.99850      -2.33773     -0.328517       1.19921      0.150446     -0.318128     -0.118518   -0.00640359  -0.000424845   -0.00122803   0.000265358       0.00000       0.00000       0.00000       0.00000       0.00000       0.00000       0.00000       0.00000       0.00000       0.00000       0.00000       0.00000       0.00000       0.00000       0.00000       0.00000       30.7527       38.9670       39.4237       37.5104       33.1445       27.0871       21.1364       15.3669       10.2521       6.65302       3.95343       2.14093       1.10641      0.520935      0.228656     0.0863599     0.0291386    0.00859114    0.00195667   0.000304548       0.00000       0.00000       0.00000       0.00000       0.00000       0.00000       0.00000       0.00000       0.00000       0.00000       0.00000       0.00000       0.00000       0.00000       0.00000       0.00000
  11  11 2199.9540    0.9177  0.5683 10.3287 -0.0028       6.65110  0.0327   0.0354   0.0611    0.1194   0.0000       1.44281   434.2477      -9.48775       9.77227      0.718269       13.5071       2.91617       1.57581      -2.72597      0.194702     -0.347922      -1.14615     -0.443473     0.0346216     -0.116902    -0.0535723    -0.0253886   -0.00607104   -0.00193897   9.70900e-06  -0.000135016   1.79898e-06   4.87314e-06       0.00000       0.00000       0.00000       0.00000       0.00000       0.00000       0.00000       0.00000       0.00000       0.00000       0.00000       0.00000       0.00000       0.00000       3.62720       4.58694       4.23941       4.57987       3.96436       3.36301       2.35114       1.87555       1.33042      0.862636      0.600605      0.334409      0.204322     0.0936938     0.0505581     0.0179803    0.00814714    0.00249904   0.000929337   0.000232877   5.12024e-05   9.34060e-06       0.00000       0.00000       0.00000       0.00000       0.00000       0.00000       0.00000       0.00000       0.00000       0.00000       0.00000       0.00000       0.00000       0.00000
  11  12 2340.1129    1.2155  0.7747 10.6163 -0.0067       4.25184  0.0418   0.0419   0.0702    0.1902   0.0000       1.10533   441.0842       7.46808       14.9819      -2.36212      -1.49867       8.12161      -2.99935      -3.64701       1.19300      -2.56291      0.550367     -0.926465      0.362941     -0.240179    -0.0398245     0.0140444    0.00228731  -0.000526582   -0.00200232  -0.000145235   0.000114079  -1.25734e-05       0.00000       0.00000       0.00000       0.00000       0.00000       0.00000       0.00000       0.00000       0.00000       0.00000       0.00000       0.00000       0.00000       0.00000       5.07364       6.17434       5.63127       5.01915       4.72355       4.32880       3.69212       2.77399       1.93264       1.26854      0.695874      0.424379      0.210944      0.101671     0.0535000     0.0186750    0.00896542    0.00323500    0.00103307   0.000285989   6.47398e-05   9.66319e-06       0.00000       0.00000       0.00000       0.00000       0.00000       0.00000       0.00000       0.00000       0.00000       0.00000       0.00000       0.00000       0.00000       0.00000
  11  13 2478.6311    1.5906  0.8002 11.2367 -0.0037       5.60723  0.0423   0.0507   0.0693    0.1683   0.0000       1.13961   436.3197       15.8653       12.6973      -1.87914      0.805502      -1.84005      -2.52792       2.72267       1.74629      -1.19874     0.0566885   -0.00393955      0.162159     -0.216673    -0.0129771    -0.0461198    0.00304289   -0.00529520    0.00133031  -3.23811e-05   8.71981e-05   5.64136e-07       0.00000       0.00000       0.00000       0.00000       0.00000       0.00000       0.00000       0.00000       0.00000       0.00000       0.00000       0.00000       0.00000       0.00000       4.67305       5.92381       5.93468       5.66895       4.86987       4.22065       3.29458       2.39582       1.69984       1.10140      0.725324      0.367117      0.226548      0.103059     0.0511605     0.0222083    0.00998656    0.00308067    0.00116512   0.000291997   6.56068e-05   1.06647e-05       0.00000       0.00000       0.00000       0.00000       0.00000       0.00000       0.00000       0.00000       0.00000       0.00000       0.00000       0.00000       0.00000       0.00000
  11  14 2617.0135    2.1110  1.0428 11.3084  0.0026       1.43225  0.0427   0.0591   0.0862    0.2559   0.0000      0.842942   443.6174       9.34925       11.3746       5.15358       6.33458     -0.432708     -0.615611      -3.69415       1.44983     -0.352857      0.666964     -0.185936     -0.544542     -0.148395     0.0550407     0.0108302   -0.00733216    0.00246575    0.00182242   0.000108836  -6.48317e-05   4.64065e-06       0.00000       0.00000       0.00000       0.00000       0.00000       0.00000       0.00000       0.00000       0.00000       0.00000       0.00000       0.00000       0.00000       0.00000       4.56264       5.33311       5.87702       5.29138       4.91324       4.00378       3.27316       2.43584       1.64985       1.12886      0.735049      0.412881      0.228655      0.114321     0.0570492     0.0251759     0.0103306    0.00351707    0.00117704   0.000322469   6.98590e-05   9.50652e-06       0.00000       0.00000       0.00000       0.00000       0.00000       0.00000       0.00000       0.00000       0.00000       0.00000       0.00000       0.00000       0.00000       0.00000
  11  15 2756.2547    2.8025  0.8396 11.9798 -0.0001       1.99551  0.0402   0.0906   0.0755    0.1860   0.0000      0.892700   437.3555       8.04049       11.7860      0.397711       6.14292      0.836696     -0.913207     -0.502756       2.44511     -0.186448     -0.482030     -0.200603     0.0461415    -0.0238943     0.0327049    0.00190552    0.00156215   -0.00468441    0.00143644   0.000284667   5.92485e-05  -7.78554e-06       0.00000       0.00000       0.00000       0.00000       0.00000       0.00000       0.00000       0.00000       0.00000       0.00000       0.00000       0.00000       0.00000       0.00000       4.25314       6.04144       5.42749       5.80092       4.58564       3.93361       3.01785       2.28828       1.57052      0.984860      0.642813      0.349878      0.206727     0.0929742     0.0544761     0.0203079    0.00961421    0.00292727    0.00102608   0.000277761   6.49697e-05   1.28251e-05       0.00000       0.00000       0.00000       0.00000       0.00000       0.00000       0.00000       0.00000       0.00000       0.00000       0.00000       0.00000       0.00000       0.00000
  11  16 2895.5064    3.1342  0.8619 12.6268 -0.0165       1.59147  0.0398   0.0952   0.0757    0.1657   0.0000      0.703138   439.0871       15.8491       9.28514       1.16916      -1.71842    -0.0996118      -3.70419     -0.506064       1.56431     0.0515480     -0.344394      0.106662     -0.337180    -0.0949339     0.0211162    -0.0167346     0.0107120   -0.00259561   -0.00116867  -7.79887e-05   2.81262e-05  -2.79994e-06       0.00000       0.00000       0.00000       0.00000       0.00000       0.00000       0.00000       0.00000       0.00000       0.00000       0.00000       0.00000       0.00000       0.00000       4.63549       5.23188       5.50067       4.99631       4.30360       3.91892       3.43400       2.50336       1.78238       1.12242      0.667441      0.383143      0.210926      0.108078     0.0521612     0.0234788    0.00964105    0.00346696    0.00103707   0.000264123   6.19711e-05   8.78800e-06       0.00000       0.00000       0.00000       0.00000       0.00000       0.00000       0.00000       0.00000       0.00000       0.00000       0.00000       0.00000       0.00000       0.00000
  11  17 3034.5966    3.8950  0.9226 12.9815 -0.0106     -0.577649  0.0441   0.1154   0.0727    0.1842   0.0000      0.613524   441.3158       23.9098       9.66720      -1.23151      -8.05336      -1.10911      -6.52906       2.57617      -1.85178      0.402880      0.298772     -0.132524     -0.578353     -0.271280    -0.0308704   -0.00298746  -0.000225237   -0.00484344  -5.80528e-05  -6.27295e-05   8.25010e-05   3.54947e-06       0.00000       0.00000       0.00000       0.00000       0.00000       0.00000       0.00000       0.00000       0.00000       0.00000       0.00000       0.00000       0.00000       0.00000       4.51469       5.26793       5.89113       5.42966       4.81462       3.97380       3.12327       2.33540       1.65872       1.04803      0.683055      0.400260      0.218830      0.120608     0.0542107     0.0257546    0.00916288    0.00360526    0.00115094   0.000299624   6.48750e-05   9.32488e-06       0.00000       0.00000       0.00000       0.00000       0.00000       0.00000       0.00000       0.00000       0.00000       0.00000       0.00000       0.00000       0.00000       0.00000
  11  18 3173.7033    3.7136  1.1122 12.9061 -0.0090      0.999026  0.0517   0.1046   0.0875    0.2072   0.0000      0.698117   432.5002       15.9526       11.8547       8.85414      -3.79047     -0.831526      -5.44129       1.70901      0.598164      -2.11617     -0.565961      0.279987     -0.117922     -0.323719    -0.0181491   -0.00689142    0.00167484   -0.00774603   0.000255434   0.000301184   7.37529e-05  -1.95782e-05       0.00000       0.00000       0.00000       0.00000       0.00000       0.00000       0.00000       0.00000       0.00000       0.00000       0.00000       0.00000       0.00000       0.00000       5.59407       6.72203       6.30322       5.92979       5.39298       4.92033       4.10280       3.08110       2.16734       1.41098      0.872285      0.459604      0.267824      0.133269     0.0572546     0.0272006     0.0109278    0.00378199    0.00125904   0.000339201   7.52313e-05   1.20455e-05       0.00000       0.00000       0.00000       0.00000       0.00000       0.00000       0.00000       0.00000       0.00000       0.00000       0.00000       0.00000       0.00000       0.00000
  11  19 3312.5262    3.6070  1.4294 12.7538 -0.0013       1.00273  0.0607   0.0856   0.1003    0.1692   0.0000      0.715093   444.0761       26.2241       2.10899       13.3376      -6.48797      -7.32023      0.765080      0.289496      0.967524      -3.06300      0.123813      0.182581      0.331705     -0.303123      0.135664    0.00567200     0.0105343   -0.00612849  -3.53431e-05   0.000207342  -4.72916e-05  -5.12763e-06       0.00000       0.00000       0.00000       0.00000       0.00000       0.00000       0.00000       0.00000       0.00000       0.00000       0.00000       0.00000       0.00000       0.00000       6.01109       7.81095       7.80863       7.60506       6.43342       5.39267       4.02065       2.96306       2.04567       1.34207      0.892681      0.471325      0.287417      0.130655     0.0700762     0.0276248     0.0128273    0.00388719    0.00143777   0.000364207   8.29617e-05   1.41009e-05       0.00000       0.00000       0.00000       0.00000       0.00000       0.00000       0.00000       0.00000       0.00000       0.00000       0.00000       0.00000       0.00000       0.00000
  11  20 3451.9055    3.0296  2.1482 11.6489 -0.0058      0.965376  0.0683   0.0588   0.1143    0.1555   0.0000      0.372468   436.1478       22.8868       20.7921       4.42396      -13.4887      -8.60538      -2.09250      -8.40587       5.58702     -0.366986      0.169933      -1.75459      0.309339    0.00946770     0.0343909   -0.00579475    -0.0231012   0.000264086    0.00192840  -0.000808502   4.39904e-05   1.04697e-05       0.00000       0.00000       0.00000       0.00000       0.00000       0.00000       0.00000       0.00000       0.00000       0.00000       0.00000       0.00000       0.00000       0.00000       6.66085       8.22495       8.51618       8.21821       7.28665       5.88946       4.62808       3.34393       2.34376       1.61869      0.973017      0.602201      0.327177      0.160424     0.0823793     0.0324786     0.0145126    0.00504856    0.00153124   0.000446024   9.84354e-05   1.50801e-05       0.00000       0.00000       0.00000       0.00000       0.00000       0.00000       0.00000       0.00000       0.00000       0.00000       0.00000       0.00000       0.00000       0.00000
  11  21 3591.4970    2.5470  3.3069 11.5462 -0.0007      0.540836  0.0880   0.0409   0.1537    0.0968   0.0000      0.222191   442.1107       20.0337       15.8928       9.69174       6.25754      -2.54785       1.27707      -5.89135      -1.23527      0.926198      -1.90698      -1.04425     0.0479206     -0.111577    -0.0106809    -0.0348639    -0.0190400   -0.00189648  -0.000700574   9.72693e-05  -0.000153908   3.64565e-06       0.00000       0.00000       0.00000       0.00000       0.00000       0.00000       0.00000       0.00000       0.00000       0.00000       0.00000       0.00000       0.00000       0.00000       8.50382       10.4117       11.0024       10.4343       9.28944       7.70008       6.13507       4.33558       3.24839       2.06571       1.31650      0.793419      0.422732      0.222849      0.106173     0.0464431     0.0185179    0.00715596    0.00223624   0.000574575   0.000136308   1.98687e-05       0.00000       0.00000       0.00000       0.00000       0.00000       0.00000       0.00000       0.00000       0.00000       0.00000       0.00000       0.00000       0.00000       0.00000
  11  22 3731.1549    2.1291  4.6986 11.1507 -0.0040      0.601772  0.1101   0.0299   0.1968    0.0794   0.0000      0.145051   433.2879       55.6381       19.8236       21.0681       6.59668       9.84236     0.0216811       2.47194       9.22120     -0.703919      -2.85834     -0.818497    -0.0642465     -0.484680     -0.139191     -0.110628   -0.00349455    0.00313202  -0.000631175  -0.000499386  -8.81977e-05  -1.80857e-05       0.00000       0.00000       0.00000       0.00000       0.00000       0.00000       0.00000       0.00000       0.00000       0.00000       0.00000       0.00000       0.00000       0.00000       10.6797       12.9332       13.4144       12.4743       11.7554       9.44617       7.66830       5.77532       4.01910       2.72076       1.64031      0.973212      0.549422      0.280067      0.131785     0.0575231     0.0235553    0.00826648    0.00264374   0.000770708   0.000168737   2.36666e-05       0.00000       0.00000       0.00000       0.00000       0.00000       0.00000       0.00000       0.00000       0.00000       0.00000       0.00000       0.00000       0.00000       0.00000
  11  23 3871.4598    1.7716  6.6869 10.7475 -0.0023      0.405327  0.1413   0.0228   0.2536    0.0730   0.0000      0.105761   448.7150       41.6106       28.6649       10.8390      -6.96969      -7.29241       12.3063       8.51847      -1.83721      -2.58771       1.56702     -0.189733     -0.266558     -0.196612    -0.0125993     0.0616209    -0.0220817    -0.0287842    0.00726640   -0.00149655  -4.75327e-05  -3.90204e-07       0.00000       0.00000       0.00000       0.00000       0.00000       0.00000       0.00000       0.00000       0.00000       0.00000       0.00000       0.00000       0.00000       0.00000       12.9507       16.4228       16.5686       16.2630       14.4996       11.8160       9.33323       6.90718       4.98093       3.18591       2.06691       1.19035      0.672196      0.347191      0.163221     0.0727886     0.0286445     0.0103595    0.00344129   0.000917608   0.000213452   3.24454e-05       0.00000       0.00000       0.00000       0.00000       0.00000       0.00000       0.00000       0.00000       0.00000       0.00000       0.00000       0.00000       0.00000       0.00000
  11  24 4011.6853    1.5079  8.9070 10.4876 -0.0018      0.314895  0.1698   0.0178   0.3283    0.0604   0.0000     0.0840899   411.8988       11.8198       18.4929      0.311605      -16.3387       10.7937      -20.7965       1.72165      -4.59371       2.74389     -0.866695      -2.81730       2.23421      0.185029     -0.178872     -0.119124    -0.0603971    0.00179746   0.000385506   0.000305951   0.000205376  -4.09772e-05       0.00000       0.00000       0.00000       0.00000       0.00000       0.00000       0.00000       0.00000       0.00000       0.00000       0.00000       0.00000       0.00000       0.00000       15.5916       19.6394       19.7003       19.5979       17.1215       14.1776       11.2217       8.23933       5.94274       3.87459       2.47020       1.43565      0.827057      0.411033      0.203577     0.0850929     0.0360057     0.0124129    0.00406854    0.00107181   0.000246261   3.81881e-05       0.00000       0.00000       0.00000       0.00000       0.00000       0.00000       0.00000       0.00000       0.00000       0.00000       0.00000       0.00000       0.00000       0.00000
  12   9 1950.0847    0.5255  0.4141  9.9649 -0.0004       12.8338  0.0294   0.0223   0.0595    0.0775   0.0000       2.44394   438.7856      -1.68193       15.7545       3.16984      -4.50017       2.20101     -0.102521     -0.675097     -0.576626      0.463971     -0.294100    -0.0174752     -0.215881     0.0503344   -0.00703296    -0.0583670    0.00680997   -0.00207023   0.000674940   0.000472720   3.74432e-05   3.42284e-06  -6.91188e-06   2.82948e-06       0.00000       0.00000       0.00000       0.00000       0.00000       0.00000       0.00000       0.00000       0.00000       0.00000       0.00000       0.00000       3.18235       4.36669       3.79412       3.83172       3.44918       3.00394       2.71400       2.23384       1.59597       1.01932      0.632359      0.378441      0.215007      0.104422     0.0616603     0.0266225     0.0151351    0.00482887    0.00218754   0.000676575   0.000216322   5.75050e-05   1.39698e-05   2.34379e-06       0.00000       0.00000       0.00000       0.00000       0.00000       0.00000       0.00000       0.00000       0.00000       0.00000       0.00000       0.00000
  12  11 2235.9573    1.0072  0.6687 10.3193 -0.0062       6.33447  0.0361   0.0342   0.0588    0.1349   0.0000       1.12124   430.4400       3.06181       4.51214       2.78003     -0.132345       2.92595     -0.229038     -0.521953      0.518540      -2.83938     0.0926642      0.494169     -0.408635     -0.246889     0.0437263     0.0483548    -0.0101979     0.0105222   0.000296768   5.98166e-05  -0.000243986   9.03532e-05  -1.10730e-05  -1.99869e-07       0.00000       0.00000       0.00000       0.00000       0.00000       0.00000       0.00000       0.00000       0.00000       0.00000       0.00000       0.00000       3.64731       4.50949       4.80156       4.57308       4.26017       3.24741       2.99283       2.15663       1.58894       1.09064      0.745893      0.429568      0.251015      0.150525     0.0711276     0.0383897     0.0170657    0.00763485    0.00245577   0.000902952   0.000276820   6.90729e-05   1.64456e-05   2.07781e-06       0.00000       0.00000       0.00000       0.00000       0.00000       0.00000       0.00000       0.00000       0.00000       0.00000       0.00000       0.00000
  12  12 2376.4199    1.3702  0.8990 10.4304 -0.0016       3.03890  0.0416   0.0394   0.0757    0.2303   0.0000      0.940786   437.5158       3.83808       6.43587       3.61302       1.40792       4.71641     -0.800678     -0.221352      -1.23147       2.89179      0.164775     -0.133713     0.0314656      0.245741     0.0841839    -0.0624993    -0.0150902    0.00418005   0.000392320  -8.95530e-05  -0.000511987  -7.50247e-05   3.03804e-05  -3.08112e-07       0.00000       0.00000       0.00000       0.00000       0.00000       0.00000       0.00000       0.00000       0.00000       0.00000       0.00000       0.00000       3.97742       4.56236       5.01364       5.31489       4.32539       3.50556       3.08611       2.58390       1.62576       1.10460      0.829606      0.523528      0.269616      0.144300     0.0819442     0.0454753     0.0220769    0.00836238    0.00283281   0.000944654   0.000293688   7.53366e-05   1.53415e-05   2.43277e-06       0.00000       0.00000       0.00000       0.00000       0.00000       0.00000       0.00000       0.00000       0.00000       0.00000       0.00000       0.00000
  12  13 2515.5966    1.7643  0.9230 10.9635 -0.0053       2.83354  0.0413   0.0503   0.0729    0.2596   0.0000      0.899094   441.8034       3.11680       13.5891      -9.87189     -0.517218      0.269441    -0.0774848      -3.94357      -1.30226     -0.631631     -0.345182      -1.10272     0.0772254     -0.136472     0.0773563   2.37257e-05    0.00260350   -0.00237145   0.000417753  -0.000142324   0.000120860  -5.88727e-05  -1.11952e-05  -1.49871e-06       0.00000       0.00000       0.00000       0.00000       0.00000       0.00000       0.00000       0.00000       0.00000       0.00000       0.00000       0.00000       4.16998       5.29693       5.61956       5.52209       4.90716       3.73973       3.18614       2.37628       1.59493       1.13541      0.731471      0.493492      0.268153      0.141164     0.0785456     0.0407292     0.0178370    0.00738150    0.00277350   0.000910935   0.000263023   7.82496e-05   1.65335e-05   2.35091e-06       0.00000       0.00000       0.00000       0.00000       0.00000       0.00000       0.00000       0.00000       0.00000       0.00000       0.00000       0.00000
  12  14 2654.7163    2.1596  0.9535 11.9044 -0.0152       2.10844  0.0698   0.0658   0.0747    0.2065   0.0000       1.06941   433.8508       14.3961       16.4993      -3.11623      -6.97106       5.52827       1.72409      -6.35483      0.280714     -0.810765      0.338626      0.360490      0.147339     -0.256765   0.000785631    0.00433089    -0.0122569    -0.0135011    0.00336579  -0.000381694  -0.000313075   6.81110e-06   1.66954e-06  -3.77315e-06       0.00000       0.00000       0.00000       0.00000       0.00000       0.00000       0.00000       0.00000       0.00000       0.00000       0.00000       0.00000       4.98624       8.48225       6.99732       8.94109       6.26051       6.33526       4.55010       3.77044       2.60269       1.67391       1.33428      0.642202      0.505898      0.177357      0.159133     0.0440749     0.0353442    0.00814444    0.00606346    0.00116726   0.000593469   0.000124924   2.90366e-05   6.20389e-06       0.00000       0.00000       0.00000       0.00000       0.00000       0.00000       0.00000       0.00000       0.00000       0.00000       0.00000       0.00000
  12  15 2794.6089    2.9327  0.8002 12.2649 -0.0071       2.70349  0.0426   0.0935   0.0691    0.2004   0.0000      0.982574   442.5098       3.47764       12.6274       4.61295      -4.00472      -1.26261     -0.974807       3.30040      -1.28767      0.377192      0.129965    -0.0805693     -0.254452     -0.115663    0.00591104    0.00118388    0.00261073    -0.0118585   0.000817849  -0.000764285   0.000412564   8.20795e-06  -4.31023e-06  -4.95138e-06       0.00000       0.00000       0.00000       0.00000       0.00000       0.00000       0.00000       0.00000       0.00000       0.00000       0.00000       0.00000       4.94320       5.68917       4.92723       4.83372       5.11689       4.72982       3.36568       2.28614       1.69497       1.29264       1.02686      0.654956      0.343174      0.174952     0.0799849     0.0332359     0.0161157    0.00597574    0.00229387   0.000847037   0.000271106   6.39437e-05   1.30320e-05   1.94636e-06       0.00000       0.00000       0.00000       0.00000       0.00000       0.00000       0.00000       0.00000       0.00000       0.00000       0.00000       0.00000
  12  16 2934.4754    3.3749  0.9552 12.4835 -0.0025       1.01677  0.0486   0.0930   0.0713    0.2041   0.0000      0.854480   446.4949       20.5801       9.07571      -5.57558      -4.70870      -5.43823     -0.117572       2.58081      0.328185      -1.07281     -0.714964      0.376960      0.114220    0.00351106     -0.109296     0.0383549   -0.00367528   -0.00383555    0.00187055   0.000708656   0.000353962  -5.21477e-05   7.13936e-06  -4.56103e-06       0.00000       0.00000       0.00000       0.00000       0.00000       0.00000       0.00000       0.00000       0.00000       0.00000       0.00000       0.00000       5.55108       7.49943       7.84506       7.41867       6.60181       4.99470       3.98806       2.71828       2.12072       1.23630      0.860012      0.506753      0.300326      0.166090     0.0860515     0.0446671     0.0177449    0.00797504    0.00281017    0.00103492   0.000330315   7.64709e-05   2.05386e-05   2.77434e-06       0.00000       0.00000       0.00000       0.00000       0.00000       0.00000       0.00000       0.00000       0.00000       0.00000       0.00000       0.00000
  12  17 3074.0624    3.9262  0.8906 12.8213 -0.0006       1.98770  0.0410   0.1120   0.0666    0.1856   0.0000      0.787892   434.7470       8.17078      0.599960       3.51150      -3.31683      -1.19276       2.26361       3.38832       3.39731      -1.66308       1.63085      0.638189     0.0923587    0.00765705    -0.0225731    -0.0551899     0.0132836    0.00850902    0.00119734   0.000318905  -0.000115982   6.50113e-05   2.89795e-06  -4.20454e-06       0.00000       0.00000       0.00000       0.00000       0.00000       0.00000       0.00000       0.00000       0.00000       0.00000       0.00000       0.00000       4.62171       5.42384       5.15883       4.82580       4.03424       3.91318       3.60135       2.94441       2.15681       1.37087      0.865609      0.500649      0.271269      0.137912     0.0779137     0.0383837     0.0177621    0.00686080    0.00265744   0.000872224   0.000266000   6.39863e-05   1.34052e-05   2.22383e-06       0.00000       0.00000       0.00000       0.00000       0.00000       0.00000       0.00000       0.00000       0.00000       0.00000       0.00000       0.00000
  12  18 3213.3424    3.8118  1.3062 12.8405 -0.0083       1.11568  0.0514   0.0911   0.0908    0.1742   0.0000      0.761210   434.8272       11.3851       20.4037       1.95874       1.28851       3.10410       3.54588       1.07380    -0.0867318      -2.23823       1.21178     -0.297854      0.121123     -0.124002      0.104541    0.00518501    0.00726096    -0.0236118   0.000605765  -0.000117262  -0.000175513   1.06129e-05   7.99807e-07   5.70276e-07       0.00000       0.00000       0.00000       0.00000       0.00000       0.00000       0.00000       0.00000       0.00000       0.00000       0.00000       0.00000       4.69240       5.67529       6.22884       5.58397       5.28681       4.40791       3.64221       2.92860       2.09270       1.34819      0.968439      0.594329      0.321056      0.182190     0.0975952     0.0471001     0.0236348    0.00885386    0.00330936    0.00121202   0.000384852   9.69719e-05   2.00705e-05   2.63236e-06       0.00000       0.00000       0.00000       0.00000       0.00000       0.00000       0.00000       0.00000       0.00000       0.00000       0.00000       0.00000
  12  19 3352.8680    3.2874  1.5331 12.6573 -0.0053       1.05563  0.0702   0.0757   0.0956    0.1401   0.0000      0.592005   451.6969       16.7221       10.7286       10.9998      -1.51635      0.559727      -6.71536      -1.67612      -1.26661      -2.90556     -0.960520     -0.212331      0.446957     -0.225059     0.0903914    -0.0667398     0.0263036    -0.0151550   -0.00485227    0.00139568   0.000190922  -0.000134870  -8.09284e-06  -3.81781e-06       0.00000       0.00000       0.00000       0.00000       0.00000       0.00000       0.00000       0.00000       0.00000       0.00000       0.00000       0.00000       6.15599       6.53893       8.40077       7.30274       5.94117       6.57222       4.59571       3.40215       3.07364       1.90055       1.07721      0.878980      0.477761      0.212823      0.139124     0.0765151     0.0248149     0.0110026    0.00548713    0.00205827   0.000537700   0.000116639   2.06791e-05   3.18808e-06       0.00000       0.00000       0.00000       0.00000       0.00000       0.00000       0.00000       0.00000       0.00000       0.00000       0.00000       0.00000
  12  20 3492.7452    2.8764  2.6187 11.8107 -0.0002       1.00720  0.0759   0.0502   0.1259    0.1101   0.0000      0.276968   442.8956       12.2068       8.18944       12.3823      -7.98095       1.34874       1.46616       3.28158       4.13487      -3.95279      0.740688     -0.603505      0.412720    -0.0114777    0.00651519    -0.0394165    0.00817880    0.00843208    0.00812656  -2.72236e-05  -6.68403e-05  -0.000259495   4.14451e-05  -1.64079e-06       0.00000       0.00000       0.00000       0.00000       0.00000       0.00000       0.00000       0.00000       0.00000       0.00000       0.00000       0.00000       7.06581       8.54283       9.27764       8.62060       7.56727       6.66695       5.56393       4.10407       3.03801       2.16723       1.31127      0.781168      0.489027      0.262813      0.137890     0.0644867     0.0294094     0.0129490    0.00522559    0.00168209   0.000502829   0.000129203   2.70368e-05   3.76570e-06       0.00000       0.00000       0.00000       0.00000       0.00000       0.00000       0.00000       0.00000       0.00000       0.00000       0.00000       0.00000
  12  21 3632.8771    2.3330  3.9079 11.5673 -0.0026      0.577951  0.0967   0.0345   0.1709    0.0708   0.0000      0.184480   450.0325       20.1030       19.7921       13.9792      -10.7554      -5.64643      -10.2925       3.41921      -4.82787      -4.63108       1.72086      -1.87179     -0.989376     -0.252286      0.185631     0.0749417    -0.0701182    0.00568059   -0.00316631   0.000545837   2.53844e-05  -0.000256226   1.43989e-05   6.43211e-07       0.00000       0.00000       0.00000       0.00000       0.00000       0.00000       0.00000       0.00000       0.00000       0.00000       0.00000       0.00000       8.80980       11.4014       11.6674       11.1984       10.0278       8.51358       6.77799       5.09847       3.62342       2.54804       1.68030       1.01955      0.601582      0.330084      0.167212     0.0812836     0.0368679     0.0157462    0.00596909    0.00204941   0.000636841   0.000168909   3.53430e-05   5.23021e-06       0.00000       0.00000       0.00000       0.00000       0.00000       0.00000       0.00000       0.00000       0.00000       0.00000       0.00000       0.00000
  12  22 3773.3251    2.0059  5.7658 10.9343 -0.0033      0.860041  0.1202   0.0250   0.2127    0.0678   0.0000      0.114630   458.7094       8.16410      -15.5958      -4.57750      -10.4367       5.68931       15.4257      -9.17142      0.554358       5.95794     -0.445176      -2.47921      0.788631      0.122335     -0.369880     0.0775466    0.00721720     0.0308073    0.00150008  -0.000657610  -0.000290731   0.000262205  -1.53215e-05  -1.12038e-05       0.00000       0.00000       0.00000       0.00000       0.00000       0.00000       0.00000       0.00000       0.00000       0.00000       0.00000       0.00000       10.4426       13.1973       13.2002       12.7816       11.6783       10.1264       8.21607       6.40851       4.61268       3.23489       2.06922       1.26812      0.756870      0.415765      0.213542      0.106059     0.0455333     0.0201032    0.00748105    0.00254931   0.000788827   0.000209938   4.36643e-05   6.51505e-06       0.00000       0.00000       0.00000       0.00000       0.00000       0.00000       0.00000       0.00000       0.00000       0.00000       0.00000       0.00000
  12  23 3913.5543    1.6835  7.3177 10.6334 -0.0026      0.480241  0.1422   0.0198   0.2585    0.0645   0.0000     0.0984943   430.9475       19.4699       44.0150      -31.7069       3.19833      -4.23456       5.53006      -14.0230       4.42287       4.36197   -0.00774002      0.581786    -0.0719031     -0.273949     -0.332529    -0.0169235     0.0786852    -0.0155237    -0.0102207    0.00256266   0.000572904   0.000254075  -5.86841e-05   1.19503e-06       0.00000       0.00000       0.00000       0.00000       0.00000       0.00000       0.00000       0.00000       0.00000       0.00000       0.00000       0.00000       12.0731       15.0175       15.3738       15.2478       13.6092       11.5897       9.74182       7.28273       5.41275       3.70711       2.43736       1.47161      0.880865      0.489362      0.253266      0.120902     0.0561002     0.0235053    0.00899578    0.00302286   0.000929993   0.000238453   5.32879e-05   7.60515e-06       0.00000       0.00000       0.00000       0.00000       0.00000       0.00000       0.00000       0.00000       0.00000       0.00000       0.00000       0.00000
  12  25 4194.2750    1.1785 11.7038 10.4203 -0.0002   -0.00256173  0.2392   0.0145   0.4286    0.0495   0.0000     0.0841420   442.4296       6.11509       15.9378      -23.4674       19.4579      -14.4109      -6.39162      -3.77510      -7.34212    -0.0507718     -0.201505      -3.70310      -1.15863     -0.371096      0.358705     -0.101621     -0.127884    -0.0145572     0.0262978    0.00222389   -0.00182824   -0.00100319   0.000107659   1.24977e-05       0.00000       0.00000       0.00000       0.00000       0.00000       0.00000       0.00000       0.00000       0.00000       0.00000       0.00000       0.00000       18.4675       23.7446       24.5264       23.9833       21.6007       18.4669       14.9476       11.3484       8.25187       5.81610       3.84221       2.36688       1.42285      0.788499      0.408370      0.199447     0.0905190     0.0387170     0.0148248    0.00503603    0.00155170   0.000405405   8.47380e-05   1.22614e-05       0.00000       0.00000       0.00000       0.00000       0.00000       0.00000       0.00000       0.00000       0.00000       0.00000       0.00000       0.00000
  12  26 4335.5754    1.0012 14.2738 10.3146 -0.0029    -0.0723271  0.3157   0.0123   0.5465    0.0444   0.0000     0.0861742   433.3433       15.1601       70.7627       19.2913       52.3602       8.33956       27.7586      -33.9578      -1.04671      -4.53198       16.6800      -2.36525      -1.62573      0.602845      0.118952     -0.269506   -0.00572835    -0.0978512     0.0226128   0.000820498    0.00194850  -0.000296961   1.67497e-05   3.13112e-07       0.00000       0.00000       0.00000       0.00000       0.00000       0.00000       0.00000       0.00000       0.00000       0.00000       0.00000       0.00000       22.3639       28.6248       29.3166       28.7676       25.9661       22.5500       18.4787       14.3661       10.4536       7.32442       4.80073       3.03369       1.76115      0.981747      0.517039      0.251257      0.116587     0.0479833     0.0185887    0.00642842    0.00194205   0.000513509   0.000105373   1.52534e-05       0.00000       0.00000       0.00000       0.00000       0.00000       0.00000       0.00000       0.00000       0.00000       0.00000       0.00000       0.00000
  13  12 2411.8534    1.3889  0.9081 10.8133  0.0012       3.54401  0.0433   0.0378   0.0696    0.1723   0.0000       1.02928   438.6158       2.65295       11.9181       4.72770       8.66874      -3.60272      -5.11818       1.34289       1.57502      0.291754     -0.303897     -0.939718     -0.380470     0.0307393     0.0246699    -0.0927026    -0.0122805    0.00796750    0.00187948    0.00105729  -0.000693788  -0.000318346   4.05127e-05   3.48726e-06  -1.21586e-06  -3.48657e-07       0.00000       0.00000       0.00000       0.00000       0.00000       0.00000       0.00000       0.00000       0.00000       0.00000       3.90658       4.93024       4.51397       4.63704       4.21690       4.17610       3.29114       2.60971       1.92657       1.38911       1.02854      0.654386      0.417161      0.223291      0.126107     0.0577585     0.0316719     0.0123671    0.00627785    0.00210654   0.000907451   0.000272776   8.95767e-05   2.02453e-05   3.98723e-06   6.74794e-07       0.00000       0.00000       0.00000       0.00000       0.00000       0.00000       0.00000       0.00000       0.00000       0.00000
  13  13 2551.7433    1.8747  0.9541 11.3578 -0.0061       1.40802  0.0426   0.0520   0.0718    0.2113   0.0000      0.955518   437.8108       4.95067       10.3677       2.29885      -3.05760      -5.19263     -0.672830     0.0719608      -2.54413     0.0170761     -0.932299     0.0924968     0.0593031     -0.460639    -0.0694138     0.0129872     0.0335343    0.00633579   -0.00169680   0.000829520  -0.000452917   0.000131736  -1.53344e-05   2.82701e-05  -5.59824e-06   3.92228e-07       0.00000       0.00000       0.00000       0.00000       0.00000       0.00000       0.00000       0.00000       0.00000       0.00000       3.71570       4.36782       4.71667       4.74501       4.11718       3.64457       3.15783       2.36354       1.78436       1.30687      0.892737      0.556520      0.352603      0.211574      0.115660     0.0582126     0.0282142     0.0138978    0.00603842    0.00247847   0.000875380   0.000270280   7.81791e-05   1.90920e-05   3.80367e-06   5.32155e-07       0.00000       0.00000       0.00000       0.00000       0.00000       0.00000       0.00000       0.00000       0.00000       0.00000
  13  14 2691.7392    2.5322  0.9400 11.5280 -0.0029       1.25150  0.0398   0.0700   0.0716    0.2684   0.0000      0.772650   436.4717       4.99178       10.3109       7.40446     -0.761234      -6.74766      -3.50891    -0.0926547       4.05676     -0.112283      0.924532     0.0884041      0.577316     -0.270771     -0.210599     0.0286024     0.0205638   7.10676e-05    0.00667397   -0.00352394  -0.000304647   2.27088e-05   4.68665e-05   1.22318e-05   2.41841e-06  -7.12156e-08       0.00000       0.00000       0.00000       0.00000       0.00000       0.00000       0.00000       0.00000       0.00000       0.00000       3.74664       4.24493       4.64381       4.43592       4.16125       3.73607       2.99152       2.17788       1.78789       1.27095      0.853113      0.563448      0.361428      0.207569      0.114290     0.0605031     0.0286763     0.0123655    0.00534620    0.00220717   0.000824923   0.000268718   7.25025e-05   1.73714e-05   3.48201e-06   4.45327e-07       0.00000       0.00000       0.00000       0.00000       0.00000       0.00000       0.00000       0.00000       0.00000       0.00000
  13  15 2832.2909    3.0359  0.9901 11.9401  0.0008       2.27021  0.0401   0.0826   0.0745    0.2798   0.0000      0.900435   439.4482       10.3094       14.9722       5.99169      0.401408      -1.69053      -2.29285      0.424070       1.42907      -2.48101      0.308542     -0.395678     -0.747617     -0.288450     -0.181270    0.00211019    0.00437743  -0.000501959   -0.00305346   -0.00296298    0.00118898  -3.51271e-05   2.32852e-06   4.06209e-05   5.60112e-07   2.18525e-07       0.00000       0.00000       0.00000       0.00000       0.00000       0.00000       0.00000       0.00000       0.00000       0.00000       3.74593       4.34219       4.62345       4.64593       4.20342       3.66959       3.08259       2.26711       1.77033       1.27530      0.835785      0.574623      0.374167      0.194161      0.110289     0.0595579     0.0300093     0.0129109    0.00544235    0.00228297   0.000881668   0.000256468   7.23260e-05   1.75670e-05   3.65712e-06   5.04982e-07       0.00000       0.00000       0.00000       0.00000       0.00000       0.00000       0.00000       0.00000       0.00000       0.00000
  13  16 2972.6961    3.7198  0.7672 12.7595  0.0063      0.453156  0.0325   0.1113   0.0617    0.1711   0.0000      0.921214   437.7034       9.58946       16.6362       2.78978      -3.82079       1.84809     -0.754169    0.00550571      0.571864      -2.34685     -0.595112      0.908514    -0.0545420     -0.328946    -0.0102976    0.00983618   -0.00766699   -0.00668062    0.00271607   0.000280246    0.00144497  -4.52052e-05   5.70574e-05  -1.31012e-05  -2.88502e-06   2.32169e-07       0.00000       0.00000       0.00000       0.00000       0.00000       0.00000       0.00000       0.00000       0.00000       0.00000       3.20935       3.88891       4.05170       3.90026       3.25151       3.26819       2.75427       2.09781       1.62498       1.15434      0.780188      0.497276      0.300712      0.171155     0.0938998     0.0475333     0.0222714     0.0114215    0.00469413    0.00203547   0.000747023   0.000241717   6.79344e-05   1.55383e-05   3.20976e-06   4.88424e-07       0.00000       0.00000       0.00000       0.00000       0.00000       0.00000       0.00000       0.00000       0.00000       0.00000
  13  17 3112.5537    3.9153  0.9144 12.9837 -0.0111      0.573790  0.0407   0.1074   0.0683    0.1875   0.0000      0.735469   441.6664       9.33378       9.71690       10.8772       2.72013      0.598686       6.26489       1.52823       3.29690      -1.14736      0.425951     -0.614619     -0.185686      0.150988     0.0652844   -0.00860475    0.00787453     0.0150234   -0.00517953   -0.00394496   0.000649541  -0.000309114  -1.10925e-05  -1.13621e-05  -4.77772e-06  -1.88526e-07       0.00000       0.00000       0.00000       0.00000       0.00000       0.00000       0.00000       0.00000       0.00000       0.00000       3.71054       4.43595       4.90997       4.37232       4.11784       3.75242       3.01522       2.45266       1.82068       1.28736      0.886508      0.548594      0.348430      0.200997      0.111636     0.0579742     0.0274616     0.0135355    0.00552969    0.00236594   0.000842809   0.000285015   8.66524e-05   2.01573e-05   3.82653e-06   5.26042e-07       0.00000       0.00000       0.00000       0.00000       0.00000       0.00000       0.00000       0.00000       0.00000       0.00000
  13  18 3252.4996    3.5749  1.2543 13.1433 -0.0028      0.686340  0.0549   0.0893   0.0883    0.1577   0.0000      0.830953   438.3178       15.8193       10.6619       8.87333       2.17844       5.97789       4.15616      -2.47773     -0.492545     -0.245102      0.310468     -0.958826     -0.412274     -0.192227     0.0401715    -0.0395359    -0.0211296   -0.00589844    0.00631766   -0.00174028    0.00108448   3.47623e-05   5.08150e-05   1.92938e-05   3.29668e-06   8.27650e-07       0.00000       0.00000       0.00000       0.00000       0.00000       0.00000       0.00000       0.00000       0.00000       0.00000       4.57951       6.15742       6.28378       6.31178       5.51827       4.76569       4.08647       3.01574       2.30306       1.59128       1.12490      0.720292      0.463951      0.248387      0.139966     0.0761699     0.0355102     0.0183651    0.00697935    0.00316053    0.00110775   0.000352177   0.000108253   2.53957e-05   5.71623e-06   8.01443e-07       0.00000       0.00000       0.00000       0.00000       0.00000       0.00000       0.00000       0.00000       0.00000       0.00000
  13  19 3392.6290    3.1184  1.9943 12.4201 -0.0075      0.660359  0.0655   0.0614   0.1136    0.1093   0.0000      0.407817   445.8432       25.3944       12.2173       11.2514      -4.81444      -3.33606      -5.76554     -0.626934     -0.158355      0.176575      -1.44751     -0.338689     -0.798173     -0.612119      0.255257     -0.124255    -0.0106848    0.00885761   -0.00132386    0.00184977   0.000612630  -0.000729195   0.000144932   3.34966e-05  -4.02910e-06   2.95770e-07       0.00000       0.00000       0.00000       0.00000       0.00000       0.00000       0.00000       0.00000       0.00000       0.00000       4.86425       6.83242       6.48917       7.04409       5.96189       5.36445       4.53829       3.51933       2.64778       1.89712       1.31982      0.841663      0.529082      0.301833      0.177798     0.0839705     0.0472351     0.0193740    0.00989565    0.00338902    0.00140514   0.000424073   0.000130600   3.17313e-05   6.99289e-06   1.08474e-06       0.00000       0.00000       0.00000       0.00000       0.00000       0.00000       0.00000       0.00000       0.00000       0.00000
  13  20 3532.8248    2.7286  2.7374 11.8143 -0.0004      0.839132  0.0735   0.0449   0.1289    0.0939   0.0000      0.260295   434.9078       20.0752       17.4505       5.99750      -19.8358      -7.10820       2.73609      -8.07803       2.62691      -1.34020      -1.71959       1.46696     0.0632231    -0.0569038    -0.0951267     0.0557627    -0.0193290    -0.0126987     0.0166887   -0.00136545    0.00194383  -0.000354480  -0.000101175  -5.88409e-05   6.46046e-06  -3.25620e-07       0.00000       0.00000       0.00000       0.00000       0.00000       0.00000       0.00000       0.00000       0.00000       0.00000       6.25104       7.64894       7.72562       8.00031       7.10727       6.19647       5.26423       4.08821       3.08570       2.12809       1.52117      0.961481      0.605107      0.344862      0.190303      0.102034     0.0501629     0.0236641    0.00996290    0.00399611    0.00139610   0.000446921   0.000132348   3.10921e-05   6.85623e-06   9.83930e-07       0.00000       0.00000       0.00000       0.00000       0.00000       0.00000       0.00000       0.00000       0.00000       0.00000
  13  21 3673.4694    2.2931  4.0549 11.2518  0.0012      0.545169  0.0914   0.0314   0.1614    0.0772   0.0000      0.160769   432.5047       19.6825       8.55287       6.94328       1.88532       5.65570       3.21069      0.994564      0.625872       1.79107       1.62769      -2.03227      -1.62159      0.323564      0.310850    -0.0942471      0.103573    0.00964147   -0.00164075   -0.00201139    0.00147332   0.000169175  -0.000107069  -3.27722e-05   5.28737e-06   4.87368e-07       0.00000       0.00000       0.00000       0.00000       0.00000       0.00000       0.00000       0.00000       0.00000       0.00000       7.58150       9.66014       9.69626       9.62229       8.81500       7.69360       6.52902       5.10474       3.76765       2.75856       1.85059       1.21517      0.755733      0.424581      0.243308      0.123704     0.0614385     0.0289507     0.0121625    0.00486533    0.00182336   0.000567067   0.000167759   4.33033e-05   8.72853e-06   1.24612e-06       0.00000       0.00000       0.00000       0.00000       0.00000       0.00000       0.00000       0.00000       0.00000       0.00000
  13  23 3955.0197    1.5696  8.2621 10.7102 -0.0017      0.447901  0.1555   0.0180   0.2854    0.0541   0.0000     0.0866178   428.7083       5.66528       28.1687      -14.0787      -16.9405       2.26142      -23.8522      0.387201       8.82792     -0.991551     -0.645008      -2.41636      -1.77511     -0.372779      0.517488    -0.0369555     0.0207059    -0.0311287    -0.0469165    0.00382800    0.00223904   0.000279422   0.000285498   7.85695e-05  -5.46369e-06   1.24407e-06       0.00000       0.00000       0.00000       0.00000       0.00000       0.00000       0.00000       0.00000       0.00000       0.00000       11.9740       15.3488       15.4015       15.6051       14.3883       12.7954       10.5345       8.13405       6.15662       4.46195       3.09427       2.06634       1.24636      0.756524      0.406178      0.217174      0.101682     0.0502739     0.0203883    0.00861027    0.00299383    0.00103878   0.000289688   7.40770e-05   1.50316e-05   2.14952e-06       0.00000       0.00000       0.00000       0.00000       0.00000       0.00000       0.00000       0.00000       0.00000       0.00000
  13  24 4096.1633    1.3236 10.2422 10.4505 -0.0011      0.292729  0.1861   0.0150   0.3651    0.0528   0.0000     0.0799473   416.1578       19.2164       27.7877      -36.7726       13.4482      -26.7849       9.05742       11.5628      -6.57301     -0.687335       1.22816      0.659064      0.350303     -0.928414       1.18920     -0.132473    -0.0444696    -0.0607938     0.0389641    0.00918666   -0.00898625  -0.000119167  -0.000128463   2.38047e-05   2.51689e-05  -1.39137e-06       0.00000       0.00000       0.00000       0.00000       0.00000       0.00000       0.00000       0.00000       0.00000       0.00000       14.1265       17.6124       18.7793       18.1472       17.5666       14.8069       12.0414       9.55849       7.26941       5.21924       3.56254       2.34482       1.46322      0.861968      0.493572      0.254295      0.124325     0.0587625     0.0243496    0.00976158    0.00363028    0.00120254   0.000358223   8.96298e-05   1.77240e-05   2.29861e-06       0.00000       0.00000       0.00000       0.00000       0.00000       0.00000       0.00000       0.00000       0.00000       0.00000
  13  27 4518.6371    0.7718 17.2087 10.2684 -0.0071     -0.213587  0.4525   0.0093   0.6741    0.0346   0.0000      0.101343   441.8279       49.2654      -21.5698      -17.2925       35.4904       29.1241      -41.4517       5.36844       4.02667       3.31954      -4.61287       1.31267      -1.37097      -2.86986       1.16494      0.164724     -0.552765    -0.0553100      0.135184    0.00441242    0.00677034   -0.00241938   0.000253319   0.000228379  -8.98437e-05   5.87718e-07       0.00000       0.00000       0.00000       0.00000       0.00000       0.00000       0.00000       0.00000       0.00000       0.00000       26.4573       33.9577       36.0135       35.0907       33.1262       28.4940       24.3676       18.9627       14.3518       10.5042       7.28039       4.82389       3.02542       1.79588      0.994281      0.536582      0.263958      0.125251     0.0534144     0.0219387    0.00780849    0.00257887   0.000742305   0.000184896   3.67936e-05   4.80211e-06       0.00000       0.00000       0.00000       0.00000       0.00000       0.00000       0.00000       0.00000       0.00000       0.00000
  14   8 1870.9089    0.4297  0.3706  9.8779 -0.0165       16.6566  0.0305   0.0202   0.0468    0.0678   0.0000       2.85706   437.0908      -2.80766       16.6722      -1.73555      -5.26498       12.2365       2.07286     -0.820207      -3.31039       1.10004     -0.940254      0.262773     -0.279217     -0.189954     -0.121297      0.150992    -0.0160205    -0.0461738     0.0140091  -0.000708290  -0.000815140   0.000820565   5.21166e-05  -5.83765e-05   6.24741e-05   1.06065e-06  -1.16485e-06  -1.18598e-07       0.00000       0.00000       0.00000       0.00000       0.00000       0.00000       0.00000       0.00000       2.42828       3.43997       3.25934       3.34603       3.43662       2.59660       2.55431       1.81966       1.62626       1.06910      0.844613      0.542471      0.360426      0.227023      0.128951     0.0770307     0.0401582     0.0214515    0.00959950    0.00418006    0.00171601   0.000647934   0.000219125   7.26553e-05   2.06676e-05   4.94182e-06   1.20832e-06   1.29411e-07       0.00000       0.00000       0.00000       0.00000       0.00000       0.00000       0.00000       0.00000
  14  10 2162.6259    0.8554  0.6363 10.0965 -0.0042       6.59796  0.0298   0.0271   0.0596    0.1188   0.0000       1.11358   435.6909      -3.15984       12.7070       3.39904      -3.10225      0.920180      -1.45436     -0.808500     -0.584454      -1.64456     -0.426813      0.162592     0.0240937      0.117124     -0.122073     0.0432853   -0.00607715   -0.00684702    -0.0102270   0.000886969   -0.00102428  -0.000273607   0.000239229  -6.98275e-05  -5.68343e-06  -2.00068e-06   3.48071e-07   1.92578e-07       0.00000       0.00000       0.00000       0.00000       0.00000       0.00000       0.00000       0.00000       2.73121       3.56090       3.58451       3.29374       3.28762       2.84927       2.55098       2.10693       1.60528       1.16208      0.831002      0.560596      0.370556      0.200795      0.130176     0.0644274     0.0348160     0.0188447    0.00792431    0.00415450    0.00140033   0.000596135   0.000218088   6.31846e-05   1.96395e-05   4.54942e-06   9.07875e-07   1.14223e-07       0.00000       0.00000       0.00000       0.00000       0.00000       0.00000       0.00000       0.00000
  14  11 2305.8869    1.1213  0.8239 10.5352 -0.0028       5.98961  0.0371   0.0309   0.0666    0.1328   0.0000      0.986074   436.1886       12.1865       19.8193       1.19657      -12.7455      0.665756      0.732238      -2.05215       1.73047      0.511026       1.12653      0.582510      0.169005     -0.309706     0.0106947      0.173798     0.0186681    -0.0275668    -0.0118088    0.00150076  -0.000694529  -0.000341120   0.000137944  -4.09071e-06   8.67620e-06  -2.77774e-06   5.64110e-07  -4.80880e-09       0.00000       0.00000       0.00000       0.00000       0.00000       0.00000       0.00000       0.00000       3.27555       3.72570       4.18011       3.93542       3.86701       3.55465       2.81084       2.22126       1.98565       1.38373      0.924332      0.664607      0.401348      0.258555      0.154706     0.0912268     0.0459070     0.0229494     0.0112885    0.00430095    0.00179599   0.000711227   0.000269545   8.87287e-05   2.13756e-05   5.02817e-06   9.82017e-07   1.18083e-07       0.00000       0.00000       0.00000       0.00000       0.00000       0.00000       0.00000       0.00000
  14  12 2446.7847    1.5484  1.0005 10.9288 -0.0038       2.95134  0.0430   0.0389   0.0722    0.1797   0.0000      0.902391   440.6247       5.91519       13.7427     -0.241062       2.50238       4.59752      0.297062      -4.11870     -0.498919      0.787507     -0.434196      0.826536     -0.427419     0.0415001     -0.228896      0.141827    -0.0169838     0.0285521    0.00249777   -0.00749637   -0.00156403   0.000569622  -0.000167755   7.15440e-05   2.30985e-05  -1.35435e-05   2.87118e-07   2.14238e-07       0.00000       0.00000       0.00000       0.00000       0.00000       0.00000       0.00000       0.00000       3.86046       4.90239       5.21039       5.10622       4.61953       4.04947       3.29437       2.52342       2.04253       1.41940      0.991487      0.646775      0.404179      0.251855      0.150509     0.0849766     0.0428169     0.0214895     0.0101255    0.00433701    0.00175035   0.000687609   0.000243276   7.77401e-05   2.06593e-05   4.66714e-06   9.73945e-07   1.29306e-07       0.00000       0.00000       0.00000       0.00000       0.00000       0.00000       0.00000       0.00000
  14  13 2587.4167    2.1051  1.0190 11.3485 -0.0010       2.46036  0.0401   0.0526   0.0790    0.1962   0.0000      0.840924   437.4907       2.05275       3.91981       6.80897       3.27497      -2.28241      -4.29054       3.01531       3.42404     -0.776988       1.03729     -0.239165      0.694367    -0.0444209     0.0428404     0.0440339    -0.0194892    -0.0177265   -0.00239260   -0.00124420    0.00150747  -3.31065e-05  -0.000308564  -8.21332e-05   1.44595e-05   1.98609e-06   1.61491e-06  -9.08104e-09       0.00000       0.00000       0.00000       0.00000       0.00000       0.00000       0.00000       0.00000       3.45505       4.33119       4.61621       4.12575       3.73393       3.62625       3.10694       2.65843       2.08152       1.46913       1.06991      0.653761      0.420726      0.259673      0.138976     0.0756777     0.0437644     0.0211559    0.00874124    0.00462334    0.00188004   0.000707340   0.000245278   8.27268e-05   2.35815e-05   5.12050e-06   9.88074e-07   1.35774e-07       0.00000       0.00000       0.00000       0.00000       0.00000       0.00000       0.00000       0.00000
  14  14 2728.3094    2.5407  0.9404 12.1581 -0.0043       1.30114  0.0371   0.0686   0.0719    0.1829   0.0000      0.880703   436.5275       13.9648       11.4935       3.88866    -0.0500668       1.52740     -0.941947      -1.83904      -1.22256     -0.931853      -1.72458      -1.05102     0.0840893     -0.239913    -0.0134571    -0.0830083     0.0124522     0.0103140    0.00362537    0.00366156   -0.00102999  -0.000130934   0.000511980  -3.96216e-05  -7.91262e-06  -1.98121e-06  -2.97174e-07  -1.42993e-07       0.00000       0.00000       0.00000       0.00000       0.00000       0.00000       0.00000       0.00000       3.21937       3.92206       4.09846       4.16246       3.89369       3.59086       2.76868       2.23624       1.72719       1.30434      0.900593      0.636382      0.397861      0.250459      0.148745     0.0828294     0.0420511     0.0208844    0.00990973    0.00418767    0.00169974   0.000658364   0.000239593   7.57718e-05   2.03050e-05   5.03186e-06   9.05716e-07   1.33600e-07       0.00000       0.00000       0.00000       0.00000       0.00000       0.00000       0.00000       0.00000
  14  16 3010.3595    3.7190  0.9383 13.0114  0.0022       2.29445  0.0396   0.0976   0.0740    0.1813   0.0000      0.820566   443.6745       17.8248       4.52162       11.9580       3.96215      -5.46898      -3.01567      0.759104       2.28942      -2.07827     -0.698074      0.600920     -0.505935     -0.257600      0.178733     0.0392462     0.0422295    0.00949656    -0.0105575   -0.00550723   -0.00132163  -4.71870e-05   1.75541e-05  -0.000139917  -5.88124e-06   4.12539e-06  -7.04980e-07  -3.96455e-07       0.00000       0.00000       0.00000       0.00000       0.00000       0.00000       0.00000       0.00000       3.32689       3.94498       4.17148       4.44952       3.90523       3.42710       3.00476       2.36388       1.77739       1.36994      0.986303      0.632577      0.402820      0.252794      0.158817     0.0830487     0.0440804     0.0209009     0.0106475    0.00473702    0.00202841   0.000705986   0.000248682   7.23433e-05   2.05566e-05   4.69729e-06   9.59256e-07   1.38120e-07       0.00000       0.00000       0.00000       0.00000       0.00000       0.00000       0.00000       0.00000
  14  17 3150.6962    3.9287  1.0577 12.8877 -0.0065       1.46945  0.0444   0.1016   0.0791    0.2280   0.0000      0.888661   433.9748       13.6352       14.7209       5.84233      -5.46402      -3.76567      -1.19618      -5.23932       1.71295     -0.275074     -0.238879     -0.734050      0.204435     -0.395332     -0.160106     0.0557117     0.0579218    0.00653334   -0.00374762   -0.00737826    0.00168519   0.000231642  -0.000506710  -1.60832e-05   1.87678e-05  -3.74521e-06   3.15656e-07   5.38460e-08       0.00000       0.00000       0.00000       0.00000       0.00000       0.00000       0.00000       0.00000       3.41904       4.72997       4.73887       4.70878       4.46422       3.48797       3.44079       2.63683       2.17289       1.49370       1.02173      0.741643      0.433869      0.279099      0.149139     0.0907983     0.0463332     0.0247181     0.0121854    0.00509961    0.00211930   0.000808382   0.000271961   9.29538e-05   2.29841e-05   6.34725e-06   1.39089e-06   1.69687e-07       0.00000       0.00000       0.00000       0.00000       0.00000       0.00000       0.00000       0.00000
  14  18 3290.9186    3.6313  1.5223 12.7169  0.0002     0.0544042  0.0547   0.0783   0.0871    0.1545   0.0000      0.583195   440.8633       11.4780       12.8366       8.40719       5.69281       1.58408       5.49271      -2.50463       3.74499     -0.558848      -1.60843     -0.223521      0.460658     -0.286442    -0.0388096   0.000351048    -0.0529556  -0.000381477    -0.0114026   0.000899125    0.00630885   0.000530937  -0.000131599  -3.66256e-05   8.39256e-05  -7.95756e-06  -1.14863e-07   2.79928e-07       0.00000       0.00000       0.00000       0.00000       0.00000       0.00000       0.00000       0.00000       4.27493       5.19787       5.66165       5.65815       5.06026       4.73062       3.92151       3.04369       2.21500       1.77300       1.20124      0.825837      0.552910      0.346028      0.189647      0.106971     0.0592155     0.0278939     0.0130182    0.00569867    0.00261023   0.000972089   0.000333996   0.000102880   2.80245e-05   6.91889e-06   1.19728e-06   1.74259e-07       0.00000       0.00000       0.00000       0.00000       0.00000       0.00000       0.00000       0.00000
  14  19 3431.5460    3.0719  2.1400 12.3670 -0.0059      0.546627  0.0646   0.0561   0.1117    0.0986   0.0000      0.326644   429.5263       18.0711       27.0670      -8.24304     -0.534641      -6.18414       7.10795      0.680567       1.60488      -1.40915      -1.10580     -0.972627     -0.838759     0.0722236      0.389089     -0.328062     -0.117080    -0.0135444    -0.0210610   0.000569583    0.00231603    0.00204866   0.000913973   8.87660e-05   1.49587e-05  -2.54219e-06  -5.52090e-07  -5.32641e-07       0.00000       0.00000       0.00000       0.00000       0.00000       0.00000       0.00000       0.00000       5.23730       6.48486       6.48972       7.06551       6.27771       5.46335       4.58009       3.81530       2.91877       2.00577       1.45949       1.01475      0.699470      0.387535      0.225505      0.125200     0.0714501     0.0359492     0.0173765    0.00705515    0.00290688    0.00107091   0.000380490   0.000111377   3.36957e-05   7.46366e-06   1.52903e-06   2.25563e-07       0.00000       0.00000       0.00000       0.00000       0.00000       0.00000       0.00000       0.00000
  14  20 3572.4300    2.5717  2.9632 11.8959 -0.0010      0.601765  0.0754   0.0403   0.1392    0.0855   0.0000      0.239182   455.0835       14.5010       9.15348       17.9413       9.83047      -5.04800      -7.67678      0.321871      -4.26082     -0.574232      -1.27834     -0.598311     -0.181672     -0.261758     -0.269210     0.0892799    -0.0246537   -0.00245686   -0.00680246    0.00830099   -0.00138479  -0.000938123  -6.47391e-06  -0.000108490  -8.95921e-05  -4.05691e-06   2.46517e-06  -2.83872e-07       0.00000       0.00000       0.00000       0.00000       0.00000       0.00000       0.00000       0.00000       5.95749       7.56765       7.76187       7.55315       6.95340       6.48170       5.45715       4.31557       3.50986       2.56029       1.74217       1.19530      0.747047      0.461004      0.265996      0.148642     0.0773737     0.0389982     0.0175042    0.00797396    0.00319105    0.00128681   0.000458477   0.000147550   3.88748e-05   9.48879e-06   1.87844e-06   2.56597e-07       0.00000       0.00000       0.00000       0.00000       0.00000       0.00000       0.00000       0.00000
  14  21 3713.3980    2.0855  4.3593 11.5055 -0.0021      0.539484  0.0973   0.0285   0.1779    0.0625   0.0000      0.158821   426.7013       17.3106       4.08886       9.99197      -13.1572      -11.6532      -1.33886      -6.04382    -0.0236749       4.35597      -1.53397     -0.381996    -0.0174458      0.124821     -0.508867     0.0158934     0.0669017     0.0338000     0.0265619    -0.0126355    0.00457149  -0.000285886  -0.000236199  -0.000172527  -2.57746e-06  -3.41778e-07  -4.35429e-06   5.12088e-07       0.00000       0.00000       0.00000       0.00000       0.00000       0.00000       0.00000       0.00000       7.33045       9.22315       9.73886       9.79274       8.91293       8.04616       6.77820       5.48872       4.20908       3.16201       2.22764       1.42807      0.966308      0.590712      0.334613      0.192549      0.101462     0.0519544     0.0224711     0.0108153    0.00434458    0.00175702   0.000573842   0.000184374   5.31175e-05   1.24584e-05   2.41818e-06   3.32083e-07       0.00000       0.00000       0.00000       0.00000       0.00000       0.00000       0.00000       0.00000
  14  22 3854.8148    1.8080  6.5337 10.9884  0.0003      0.489353  0.1217   0.0208   0.2327    0.0546   0.0000      0.101246   441.5153       20.2062       15.2031       8.03738       4.88801      -3.27942       10.6575       4.89867       5.25237       3.58059      -6.28044       1.07516       1.00610       1.24199    -0.0116117     -0.185688     -0.209134      0.135346    -0.0123018    -0.0179858   -0.00352073    0.00102308  -0.000492907  -0.000147276   1.48364e-05   6.17589e-06   3.74027e-06  -5.48801e-07       0.00000       0.00000       0.00000       0.00000       0.00000       0.00000       0.00000       0.00000       9.14889       11.5456       12.3638       11.9191       11.1087       10.0493       8.38562       6.69777       5.23444       3.82104       2.68216       1.84144       1.17926      0.716232      0.423863      0.230971      0.124478     0.0611540     0.0294617     0.0127391    0.00539004    0.00203455   0.000748392   0.000232303   6.43070e-05   1.52847e-05   2.93197e-06   3.87056e-07       0.00000       0.00000       0.00000       0.00000       0.00000       0.00000       0.00000       0.00000
  14  23 3995.7799    1.5186  8.8752 10.6535 -0.0012      0.367215  0.1607   0.0166   0.2897    0.0519   0.0000     0.0784071   421.9588       56.7636       47.5476       1.46889      -17.9337       15.3892       21.5373      -10.4597       7.06765      -6.41817       2.86426      -2.44411      -1.52774     -0.758023      0.572025    -0.0556274      0.128154      0.150017     0.0263946    -0.0256442    0.00199474   0.000472959   0.000977989   5.69133e-05   5.05692e-05   2.47763e-05   1.60101e-06  -6.51335e-07       0.00000       0.00000       0.00000       0.00000       0.00000       0.00000       0.00000       0.00000       11.3473       14.5216       15.5250       15.0340       14.4226       12.5349       10.7187       8.58397       6.72799       4.90882       3.43153       2.41944       1.47973      0.955390      0.547589      0.308005      0.165568     0.0811260     0.0400488     0.0169050    0.00729062    0.00264455   0.000964219   0.000315644   8.35462e-05   2.10899e-05   4.02936e-06   5.06776e-07       0.00000       0.00000       0.00000       0.00000       0.00000       0.00000       0.00000       0.00000
  14  24 4137.0123    1.2886 11.1798 10.5085 -0.0025      0.271630  0.2051   0.0144   0.3706    0.0482   0.0000     0.0756356   474.1905       44.1329       7.11545    -0.0340596       22.8572      -2.37980      -7.19817      -12.1959       10.7893      -4.16639      0.572835     -0.459666     -0.598142     0.0259543     0.0616788     -0.490279     -0.191845     0.0408902    -0.0731788   -0.00767377     0.0134896    0.00152788  -0.000621059  -0.000642997   5.90144e-05   6.67871e-06  -3.05199e-06   2.82791e-07       0.00000       0.00000       0.00000       0.00000       0.00000       0.00000       0.00000       0.00000       13.8513       17.9878       18.8960       18.9430       17.3187       15.5935       13.0826       10.5431       8.09230       6.04548       4.28397       2.89283       1.85785       1.15626      0.686046      0.375012      0.203009     0.0977512     0.0483073     0.0206514    0.00904550    0.00330643    0.00120398   0.000377217   0.000105842   2.51564e-05   4.80402e-06   6.53622e-07       0.00000       0.00000       0.00000       0.00000       0.00000       0.00000       0.00000       0.00000
  14  26 4420.0719    0.9009 16.1222 10.3534 -0.0053      0.118951  0.3661   0.0099   0.5866    0.0360   0.0000     0.0910756   455.6993       37.3278       19.0609       42.9573       23.7430       9.85057       20.0250       3.25072      -5.66120      -7.50172      -2.32386       3.54089      0.755845      -1.98002     -0.730809      0.236539    -0.0383267     -0.104750     0.0335648     0.0842854     0.0159954   -0.00277190    0.00201247   0.000584026   1.43471e-05  -2.66485e-06   1.19736e-05   5.43979e-07       0.00000       0.00000       0.00000       0.00000       0.00000       0.00000       0.00000       0.00000       20.4647       27.0060       27.8069       28.1134       26.2081       23.4762       20.1558       16.1884       12.8169       9.34012       6.77112       4.63292       3.02780       1.85528       1.12432      0.619588      0.335650      0.170975     0.0800808     0.0368220     0.0147110    0.00568128    0.00201905   0.000623057   0.000173921   4.04463e-05   7.94389e-06   1.05190e-06       0.00000       0.00000       0.00000       0.00000       0.00000       0.00000       0.00000       0.00000
  15   9 2049.7237    0.6424  0.5194 10.0119 -0.0072       7.75364  0.0283   0.0222   0.0499    0.0863   0.0000       1.50415   436.7704      -3.69439       14.0025      0.429990      0.331721       4.82734       1.31817      0.278517      0.398081       1.11335      0.866800     -0.301557      0.414644     0.0150591     0.0167362     -0.171649   -0.00218474     0.0187499     0.0163634    0.00519210   -0.00424893   -0.00104137   1.25152e-05   0.000137937   2.39426e-05  -4.84458e-06  -2.56858e-06   5.98209e-07  -2.90204e-07  -2.51861e-08       0.00000       0.00000       0.00000       0.00000       0.00000       0.00000       2.47442       3.16143       3.53257       3.34631       3.26966       3.06773       2.16169       1.95875       1.44583       1.09605      0.831918      0.538154      0.364983      0.247467      0.144606     0.0952781     0.0498641     0.0267148     0.0129891    0.00626815    0.00271373    0.00120758   0.000458335   0.000172840   5.78242e-05   2.01447e-05   5.45091e-06   1.14062e-06   1.81687e-07   2.74577e-08       0.00000       0.00000       0.00000       0.00000       0.00000       0.00000
  15  10 2195.8812    0.9029  0.6679 10.3515 -0.0038       6.41369  0.0351   0.0262   0.0527    0.1097   0.0000       1.21616   438.1083     -0.523629       15.8868       11.1198      -2.13083      -3.59230      -2.22587      -1.33834      0.692457     -0.461283      0.921049     -0.131576    -0.0254179     -0.149716      0.208854      0.125886     0.0410349    -0.0443035   -0.00227446   -0.00202071  -0.000841329    0.00160101   0.000884892  -0.000235186  -6.82128e-05   2.00650e-05  -2.92728e-06  -4.44630e-08   9.15091e-09  -3.78752e-09       0.00000       0.00000       0.00000       0.00000       0.00000       0.00000       2.95359       3.83596       3.80895       3.86105       3.77561       3.41562       2.88614       2.15233       1.76744       1.18158      0.898721      0.696592      0.469279      0.311063      0.175791     0.0983222     0.0536132     0.0292395     0.0148816    0.00637215    0.00319156    0.00114929   0.000497100   0.000180482   6.31480e-05   2.03691e-05   4.89629e-06   1.16477e-06   2.47395e-07   3.12845e-08       0.00000       0.00000       0.00000       0.00000       0.00000       0.00000
  15  11 2339.5952    1.2505  0.8528 10.5973 -0.0035       4.28925  0.0351   0.0329   0.0700    0.1388   0.0000      0.922258   440.4280       8.57788       15.4197       3.58891      -4.20779      -3.82681     -0.683596       3.76239       1.07374     0.0508710      -1.30265      0.808995     0.0171902      0.302753    0.00406060     0.0489777     0.0115933    -0.0107532    0.00555084   -0.00715140   -0.00175285   0.000523472   0.000353430   0.000260336   1.59282e-05  -1.52061e-05   3.12861e-06  -8.01747e-07   5.42213e-07  -2.90945e-08       0.00000       0.00000       0.00000       0.00000       0.00000       0.00000       2.88698       3.47354       3.52676       3.72144       3.41082       3.19809       2.71738       2.19680       1.61468       1.28179      0.971602      0.659657      0.452411      0.273482      0.186487      0.104752     0.0586578     0.0275644     0.0148667    0.00678193    0.00334048    0.00132190   0.000561197   0.000185682   6.59997e-05   1.70494e-05   5.39287e-06   1.13411e-06   2.15333e-07   3.09933e-08       0.00000       0.00000       0.00000       0.00000       0.00000       0.00000
  15  12 2481.1507    1.6560  0.8440 11.2002  0.0011       5.53925  0.0371   0.0437   0.0626    0.1397   0.0000      0.947519   438.6163       7.32667       15.6558       2.63870      -3.95028       2.55454     -0.309193       1.57217       2.38583      -2.21797      -1.00188      0.519858      0.462834      0.544639     -0.116150     0.0326470    0.00356794    -0.0210784   -0.00447233    0.00919476    0.00110115  -0.000858919  -0.000188125  -6.51161e-05  -7.40610e-05  -3.03740e-05   1.83313e-06  -2.10432e-06  -3.62281e-07   3.41586e-08       0.00000       0.00000       0.00000       0.00000       0.00000       0.00000       2.96535       3.60243       4.16239       3.84674       3.78006       3.40075       2.54731       2.46934       1.83043       1.28858       1.04951      0.676242      0.435930      0.298241      0.171777      0.107077     0.0584457     0.0298395     0.0157059    0.00797054    0.00333637    0.00150356   0.000563031   0.000195271   6.69937e-05   2.46203e-05   6.58614e-06   1.37280e-06   2.10359e-07   2.87772e-08       0.00000       0.00000       0.00000       0.00000       0.00000       0.00000
  15  13 2622.4429    2.1270  0.9075 11.7006 -0.0032       1.14234  0.0375   0.0535   0.0671    0.1427   0.0000      0.895488   436.1536       5.93820       12.0830       6.58678      -2.29058       1.82625      -2.22813      -1.42099     -0.589473     -0.420168      -1.46564      0.589272     0.0914324     0.0353906     -0.234230    -0.0690286     -0.147661     0.0151629     0.0135429   -0.00146960   -0.00151474  -0.000347239   0.000302131   9.87474e-05   4.44991e-05   6.13573e-06  -2.29410e-06  -2.97068e-06   1.72991e-07  -2.86107e-09       0.00000       0.00000       0.00000       0.00000       0.00000       0.00000       2.64477       3.34960       3.60902       3.58317       3.36724       3.05459       2.60843       2.19570       1.72772       1.27392      0.967899      0.652028      0.447072      0.278551      0.171881      0.105109     0.0593435     0.0282835     0.0157475    0.00789435    0.00325013    0.00143510   0.000581909   0.000207097   6.96588e-05   2.15869e-05   6.00064e-06   1.31276e-06   2.49587e-07   3.29190e-08       0.00000       0.00000       0.00000       0.00000       0.00000       0.00000
  15  14 2764.2361    2.7283  0.9197 12.2293 -0.0069       2.60514  0.0389   0.0712   0.0634    0.1541   0.0000      0.812262   437.7011       13.9008       13.7202       6.19494       1.13476      -8.85597       3.41934       1.55101      -1.04806      -1.37404       1.59292      -1.07025     -0.438153     -0.230951     -0.296943    -0.0114227    -0.0506327     0.0129438     0.0227978   1.90494e-05   -0.00218198   0.000253233   0.000369730   4.44640e-06  -0.000200678   7.64376e-06   5.08939e-06   1.36905e-06   4.56774e-08  -7.14485e-09       0.00000       0.00000       0.00000       0.00000       0.00000       0.00000       2.90085       3.59515       3.73538       3.88951       3.54402       3.28668       2.80648       2.33810       1.81939       1.36491       1.00296      0.731978      0.461745      0.299367      0.191098      0.108363     0.0618523     0.0299606     0.0162609    0.00783380    0.00353716    0.00144861   0.000586261   0.000202498   7.49822e-05   2.16561e-05   5.67164e-06   1.33820e-06   2.44068e-07   3.41061e-08       0.00000       0.00000       0.00000       0.00000       0.00000       0.00000
  15  15 2905.8624    3.4264  0.8454 12.5396  0.0083       1.29466  0.0351   0.0946   0.0637    0.1931   0.0000      0.856305   439.4860       12.4815       19.3177       1.78050       3.13647      -4.73964      -2.29913       3.18636      0.282017      0.117892    -0.0122333      0.900924      0.160667     -0.993842     -0.634018     0.0110629     0.0174372    -0.0532069    -0.0151829    -0.0110519    0.00498029  -0.000498473   0.000112803  -0.000193996  -1.50008e-05  -1.94087e-05   4.97705e-06   1.96218e-06   6.87737e-07  -6.28409e-08       0.00000       0.00000       0.00000       0.00000       0.00000       0.00000       2.93636       3.93966       3.78341       3.82775       3.27234       3.06513       2.92454       2.39338       2.03994       1.46378       1.08484      0.703066      0.478679      0.280815      0.175802     0.0940317     0.0547076     0.0274579     0.0144394    0.00707103    0.00308695    0.00134861   0.000536607   0.000193182   6.75211e-05   1.90832e-05   5.59560e-06   1.16752e-06   2.70093e-07   3.53918e-08       0.00000       0.00000       0.00000       0.00000       0.00000       0.00000
  15  16 3047.1962    3.7237  0.9685 13.2863 -0.0112      0.375764  0.0416   0.1011   0.0739    0.1559   0.0000      0.933332   433.6727       11.2550       8.51191      -1.67656       6.44041     -0.116430      -1.14519       1.27387       1.31246       3.17736      0.617812     -0.428951     -0.776446     0.0238583      0.264967    -0.0118024     0.0618582     0.0223155     0.0303126   -0.00490426   -0.00733259    0.00173642  -0.000224587  -8.17760e-05  -5.43661e-05   8.35748e-06  -1.54001e-06  -7.35670e-07   3.70499e-07  -2.99025e-09       0.00000       0.00000       0.00000       0.00000       0.00000       0.00000       3.42440       4.12083       4.39461       4.17108       3.95352       3.70488       3.02261       2.58670       2.14297       1.51202       1.11549      0.784490      0.498336      0.319811      0.196618      0.105297     0.0617377     0.0338113     0.0167106    0.00751583    0.00362794    0.00144988   0.000532128   0.000199028   7.53169e-05   2.28373e-05   5.67470e-06   1.20906e-06   2.18268e-07   2.84622e-08       0.00000       0.00000       0.00000       0.00000       0.00000       0.00000
  15  17 3188.1276    3.8351  1.2168 13.2460 -0.0092       1.14414  0.0518   0.0967   0.0822    0.1715   0.0000      0.788297   436.8778       6.59761       12.7697       3.03345      0.612968       3.44576      -5.07790       3.26107      -1.07574       2.94577      -1.11915     -0.903590      -1.37278     -0.301593    0.00666710     0.0731631   -0.00152143     0.0453012   -0.00587183    -0.0220443    0.00473861    0.00146113  -0.000371246  -0.000485549   3.17775e-05  -5.45737e-05   7.26504e-06  -2.44331e-07  -1.44197e-07   3.41041e-08       0.00000       0.00000       0.00000       0.00000       0.00000       0.00000       3.78483       4.59453       4.92680       4.94638       4.35281       4.28995       3.76255       2.90577       2.21579       1.79605       1.22804      0.899239      0.624487      0.384249      0.235820      0.133763     0.0760969     0.0361314     0.0202133    0.00925163    0.00427189    0.00174411   0.000795174   0.000274103   9.56083e-05   2.61239e-05   6.86213e-06   1.61522e-06   2.85333e-07   4.04778e-08       0.00000       0.00000       0.00000       0.00000       0.00000       0.00000
  15  18 3329.0169    3.3331  1.7560 12.6744 -0.0003      0.783498  0.0620   0.0694   0.0964    0.1443   0.0000      0.489776   433.7838       15.6235       12.2835       7.64315       11.4613      -7.79082     -0.667044      -5.82033      -1.64686      -1.87780       2.49303      -2.31235      -1.25622     -0.258139     0.0629357     -0.111730     0.0443465    0.00932198   -0.00735088    -0.0138347   -0.00701005   0.000833827  -0.000101072  -0.000102838   0.000139307  -4.52520e-05  -2.17131e-06   3.47790e-06  -1.90846e-08   1.60361e-08       0.00000       0.00000       0.00000       0.00000       0.00000       0.00000       4.48296       5.54313       5.86243       6.02927       5.49309       4.96168       4.29403       3.45982       2.76924       1.99964       1.50357       1.08427      0.664222      0.443777      0.276173      0.160685     0.0879067     0.0464683     0.0235262     0.0110803    0.00555111    0.00219710   0.000866813   0.000306680   0.000107394   3.33485e-05   8.12715e-06   1.91122e-06   3.64668e-07   4.83331e-08       0.00000       0.00000       0.00000       0.00000       0.00000       0.00000
  15  19 3470.1374    2.9941  2.1997 12.2364  0.0001      0.690989  0.0650   0.0534   0.1075    0.1134   0.0000      0.335595   439.1336       25.6001       13.7075       6.34239      -6.10319      -7.06264      -8.64332      -4.36452     -0.773385      -2.59441     -0.530158     -0.644948      0.392041     -0.565696  -0.000922542   -0.00636977      0.127833    -0.0362914    -0.0135906    -0.0109485   0.000641319   -0.00201404  -0.000670554  -0.000220104   0.000233230  -8.12377e-06  -4.83466e-06   2.10244e-06  -5.07422e-07  -5.71386e-08       0.00000       0.00000       0.00000       0.00000       0.00000       0.00000       4.64508       5.96076       6.18279       6.43254       5.88532       5.43223       4.44753       3.86030       2.84058       2.13493       1.62703       1.11038      0.737481      0.479339      0.289983      0.174241     0.0957597     0.0477439     0.0255471     0.0123697    0.00559846    0.00235855   0.000949538   0.000322422   0.000109677   3.48955e-05   9.62802e-06   2.18291e-06   3.90721e-07   5.61493e-08       0.00000       0.00000       0.00000       0.00000       0.00000       0.00000
  15  20 3611.6902    2.4759  3.2921 11.7787  0.0009       1.10869  0.0767   0.0364   0.1433    0.0784   0.0000      0.203273   427.8759       11.2709       8.72187       2.10077      -4.63260     -0.105870      -11.9001      -2.22723       5.48485       3.74344      -1.31537     -0.201471     0.0587330     -0.667851   -0.00567497      0.231673    0.00155107    -0.0363167   -0.00954390    0.00251990    0.00524354   -0.00254138  -0.000303245  -0.000361066   0.000265430   2.42509e-05   1.09620e-05  -2.45732e-06   1.94360e-07   8.00327e-09       0.00000       0.00000       0.00000       0.00000       0.00000       0.00000       5.59536       7.34320       7.62638       7.64807       7.10971       6.45051       5.56208       4.46397       3.63941       2.62926       1.99229       1.32492      0.906935      0.572228      0.346802      0.204546      0.111865     0.0607700     0.0295701     0.0147441    0.00632456    0.00283648    0.00107993   0.000415148   0.000136245   4.31373e-05   1.17581e-05   2.56945e-06   5.17020e-07   6.61600e-08       0.00000       0.00000       0.00000       0.00000       0.00000       0.00000
  15  21 3753.1284    2.0642  5.1211 11.0792 -0.0051      0.633085  0.1000   0.0249   0.1818    0.0662   0.0000      0.119312   447.0006       16.2004       10.5207      -1.33681       3.41200      -3.10719       12.8073      -16.3875     -0.531809      0.817298       2.91688      -1.90084      -1.11377      0.893054      0.226186     -0.176409    -0.0950480      0.138120     0.0887539    0.00704382   -0.00965794   -0.00659216    0.00123357  -5.32211e-05  -0.000229795  -0.000120044   8.30298e-06   5.89265e-06   5.77020e-07  -6.60339e-08       0.00000       0.00000       0.00000       0.00000       0.00000       0.00000       7.05146       8.83934       9.53272       9.68826       9.20164       7.92980       6.86260       5.55880       4.43126       3.31730       2.38415       1.64490       1.14013      0.709375      0.440675      0.257977      0.146398     0.0785565     0.0400423     0.0193381    0.00837803    0.00361774    0.00141502   0.000527544   0.000175528   5.22543e-05   1.45550e-05   3.35466e-06   6.45549e-07   7.97579e-08       0.00000       0.00000       0.00000       0.00000       0.00000       0.00000
  15  22 3894.8625    1.7041  6.7607 10.7880 -0.0004      0.633354  0.1237   0.0187   0.2273    0.0545   0.0000     0.0971611   438.9011       4.74275       30.0679      0.995857     -0.408975       2.59371      0.185423      -7.42885       12.3908       6.98249      -7.59875       2.03862       1.72343       1.24402      0.169120     -0.572587     -0.261253    -0.0722324     0.0255052   -0.00860702    -0.0114480    0.00448404  -0.000314364   -0.00167859  -0.000150453   3.92258e-05   1.21333e-05  -4.58755e-06   6.45334e-07  -2.81980e-08       0.00000       0.00000       0.00000       0.00000       0.00000       0.00000       8.55936       10.8027       11.4883       11.3946       10.9653       9.74437       8.37704       6.83957       5.35794       3.99227       2.96790       2.06057       1.40812      0.889705      0.549005      0.318982      0.177552     0.0950516     0.0482988     0.0227424     0.0106504    0.00435949    0.00174992   0.000640707   0.000215529   6.57290e-05   1.81208e-05   4.07560e-06   7.70570e-07   9.58635e-08       0.00000       0.00000       0.00000       0.00000       0.00000       0.00000
  15  24 4178.0170    1.1914 11.3857 10.4793 -0.0068      0.309555  0.2154   0.0130   0.3767    0.0440   0.0000     0.0789392   442.9394       43.1581       12.5722      -44.2618       29.8114      -6.02079      -23.8732       20.9152       14.4189      -13.3783      -7.86584       1.52397       1.26240     -0.824434     -0.845206      0.201576     0.0150829     -0.186952    -0.0281399    -0.0295146     0.0387738  -0.000683978   -0.00318818   -0.00144875   7.93015e-05   5.36949e-05  -3.87352e-05   5.11567e-06   4.35491e-06  -3.26423e-07       0.00000       0.00000       0.00000       0.00000       0.00000       0.00000       13.2745       16.7094       18.0768       18.0469       17.2551       15.4931       13.1576       10.6325       8.86800       6.49379       4.75064       3.34393       2.21933       1.44256      0.902055      0.514962      0.297207      0.163766     0.0805087     0.0382660     0.0175735    0.00745804    0.00286590    0.00107687   0.000373580   0.000112707   2.95823e-05   6.63414e-06   1.27506e-06   1.56075e-07       0.00000       0.00000       0.00000       0.00000       0.00000       0.00000
  15  25 4319.9244    1.0248 15.1792 10.3592 -0.0043     0.0370780  0.3143   0.0105   0.5162    0.0389   0.0000     0.0803764   427.2930       20.5352       18.9959      0.982162      -17.3405       5.61779      -36.8222      -21.8170      -2.35134      -8.63045      -13.0846       7.79052      -1.73023      0.347562      0.848325     -0.404287     -0.462961    -0.0716339     -0.142519      0.100740     0.0148690    -0.0192350   -0.00173753    0.00227940  -0.000109297  -0.000229405   2.99230e-05   1.16366e-05  -1.51572e-06   1.72341e-07       0.00000       0.00000       0.00000       0.00000       0.00000       0.00000       17.1851       22.5373       24.0658       23.7934       22.7069       20.3294       17.4720       14.3020       11.5151       8.72957       6.28701       4.48539       2.93894       1.91901       1.19380      0.700517      0.400190      0.211290      0.108145     0.0525896     0.0234061     0.0101558    0.00398391    0.00146871   0.000507153   0.000152055   4.01445e-05   9.37037e-06   1.71237e-06   2.14104e-07       0.00000       0.00000       0.00000       0.00000       0.00000       0.00000
  15  26 4462.5966    0.8598 17.8217 10.2857 -0.0020      0.227772  0.4179   0.0088   0.6146    0.0326   0.0000     0.0871653   451.1128       22.7724      0.771582      -33.9696       6.47871      -9.64528       27.1398       13.1829      -31.7618      -1.88390      -3.41898      -6.47547      -3.25294       2.76472      0.839092     -0.896897     -0.426128      0.267029      0.114749      0.107900    0.00681403     0.0225857    0.00395565   -0.00100900  -0.000305686   0.000225108  -1.45580e-05  -1.33216e-05   9.78805e-07  -1.27480e-07       0.00000       0.00000       0.00000       0.00000       0.00000       0.00000       20.7924       26.9362       29.4992       29.0448       27.3437       24.7223       21.4042       17.5814       14.0228       10.6321       7.70933       5.53683       3.70334       2.33711       1.50498      0.874403      0.493894      0.265178      0.136181     0.0660390     0.0306433     0.0128397    0.00509151    0.00189217   0.000648148   0.000189310   5.08755e-05   1.15315e-05   2.08922e-06   2.61873e-07       0.00000       0.00000       0.00000       0.00000       0.00000       0.00000
  16   9 2081.6813    0.7134  0.5573 10.0996 -0.0155       6.84512  0.0315   0.0237   0.0501    0.0947   0.0000       1.30013   442.7426       2.98476       9.11425      -4.76997       2.82165       1.53449      0.658521      0.706460      -3.16421     -0.724247       1.28583     -0.372718     -0.530469    0.00158711    -0.0444116     -0.178335    -0.0129571    -0.0894500   -0.00389192     0.0114780    0.00416021   -0.00152101    0.00110970   0.000327515  -2.38798e-05   6.22466e-05   1.41129e-05  -1.94797e-07  -3.72042e-07  -1.07325e-07  -6.19461e-08  -7.96348e-09       0.00000       0.00000       0.00000       0.00000       2.48570       3.02325       3.59030       3.08195       2.84158       2.83548       2.34904       2.27818       1.95213       1.32455       1.05849      0.725193      0.462093      0.310353      0.202240      0.106874     0.0696353     0.0372477     0.0180163     0.0106405    0.00514007    0.00214612    0.00111037   0.000444378   0.000150832   5.73979e-05   2.13497e-05   6.20694e-06   1.54238e-06   2.90646e-07   5.00108e-08   6.16336e-09       0.00000       0.00000       0.00000       0.00000
  16  10 2228.5145    0.9675  0.6728 10.3359 -0.0051       6.69926  0.0304   0.0285   0.0553    0.1260   0.0000       1.10716   436.2910       8.68878       12.8122      -2.65819      -3.48508      0.799457      0.528389      0.242426       3.71209      -1.54590     -0.559101     -0.624971       1.03079     -0.119668    -0.0358531    0.00801328     0.0338029    -0.0183596     0.0172620     0.0105587   -0.00660964   0.000867465   -0.00124695   0.000144940   0.000132066  -9.26648e-05  -2.01699e-07  -1.34020e-05   5.33698e-08  -1.97208e-07  -1.04512e-08  -7.42662e-09       0.00000       0.00000       0.00000       0.00000       2.29601       2.80226       3.08255       3.06936       3.04256       2.67550       2.29050       1.93881       1.56531       1.23103      0.851683      0.661439      0.449058      0.271717      0.192216      0.118246     0.0649090     0.0408374     0.0196111     0.0108306    0.00519083    0.00239435    0.00106102   0.000394320   0.000144009   6.14983e-05   1.74851e-05   5.11863e-06   1.35227e-06   3.15751e-07   5.10005e-08   6.45838e-09       0.00000       0.00000       0.00000       0.00000
  16  11 2372.7446    1.3150  0.9147 10.7325 -0.0058       4.32759  0.0389   0.0333   0.0678    0.1437   0.0000      0.879511   439.5922       5.79770       17.5342       3.84398      0.925180       1.62875      -1.70201     -0.885429       3.49285      0.225353     -0.602582       1.40298     -0.469222     -0.624130      0.112621     0.0190339    -0.0949760     -0.113763     0.0601066   -0.00285913    0.00114710   -0.00467877  -0.000293192   4.28039e-05   0.000131730   4.98841e-05  -2.36101e-05  -7.25405e-06  -1.93424e-06   3.38672e-07   1.81554e-08   2.08510e-09       0.00000       0.00000       0.00000       0.00000       3.12757       3.89231       3.83384       3.62686       3.39808       3.18682       3.14098       2.68200       2.18668       1.60068       1.26632      0.895996      0.620484      0.396546      0.244261      0.146476     0.0761298     0.0437215     0.0234192     0.0106105    0.00575303    0.00264304    0.00122121   0.000428921   0.000180799   6.03860e-05   1.90827e-05   5.98458e-06   1.49310e-06   3.28057e-07   6.60937e-08   7.65218e-09       0.00000       0.00000       0.00000       0.00000
  16  12 2514.9742    1.8426  0.9172 11.3438 -0.0028       3.41085  0.0365   0.0442   0.0635    0.1458   0.0000      0.803346   437.2377       8.87392       13.8442       4.49620       1.82479     -0.151509      -1.01034     -0.951310       1.77626      -2.05820      -1.48225     -0.345792     -0.276316      0.366385     -0.125926    -0.0512443    -0.0627727    0.00843357     0.0414580    0.00388978  -0.000431203   -0.00215834  -0.000693632   0.000493008   0.000107048  -1.97489e-05  -1.26527e-05  -6.87587e-06   1.99954e-06  -5.09197e-07   6.83119e-10  -5.51084e-11       0.00000       0.00000       0.00000       0.00000       2.58202       3.22776       3.38302       3.68983       3.28513       3.04271       2.59744       2.18685       1.82132       1.36591      0.985663      0.758890      0.483302      0.311475      0.209282      0.131236     0.0731828     0.0420691     0.0231843     0.0113254    0.00559438    0.00288400    0.00111939   0.000442327   0.000167117   6.19290e-05   2.02623e-05   5.75231e-06   1.40049e-06   3.25039e-07   5.91150e-08   8.42963e-09       0.00000       0.00000       0.00000       0.00000
  16  13 2657.1271    2.3101  0.9715 11.9431 -0.0037       4.59509  0.0373   0.0561   0.0671    0.1358   0.0000      0.802833   436.6037       3.48262       15.7229       3.07499       2.63585      0.554113      -4.66468      -2.04919      0.331326      0.124681      -1.65888     -0.100402      0.272437     -0.540352      0.376909     0.0759753     -0.104490    -0.0188937     0.0273670   -0.00744383    -0.0115767   -0.00181963  -0.000263700   0.000385459   6.68602e-05  -3.87002e-05  -3.29872e-05  -3.61529e-06   3.10836e-06   4.87551e-07  -3.23952e-09  -7.06757e-10       0.00000       0.00000       0.00000       0.00000       2.70875       3.65877       3.68857       3.92407       3.54792       3.32816       2.77841       2.29662       1.81683       1.49726       1.08394      0.727114      0.504465      0.336919      0.215281      0.131028     0.0787290     0.0447237     0.0232073     0.0118816    0.00551868    0.00247092    0.00110702   0.000472617   0.000178319   6.37100e-05   1.99771e-05   5.81633e-06   1.58785e-06   3.53738e-07   6.33622e-08   9.25475e-09       0.00000       0.00000       0.00000       0.00000
  16  14 2799.6633    2.8422  0.8902 12.4227 -0.0014       2.64571  0.0352   0.0713   0.0637    0.1336   0.0000      0.859613   438.6763       8.22063       12.1303       3.40199       7.18095      -1.59906      0.810568     -0.252808      -1.13957      0.339943      -2.11564     -0.868908     0.0252748      0.268142     0.0570429      0.140389   -0.00418132     0.0630126    0.00346340    0.00337281    0.00825155  -0.000739319  -0.000891773  -0.000357269   0.000232853  -7.70581e-05  -1.69876e-05   1.52763e-06   1.82794e-06  -1.98822e-07   4.53064e-08  -3.47245e-09       0.00000       0.00000       0.00000       0.00000       2.70258       3.02721       3.42522       3.79015       3.21961       2.86153       2.90980       2.23449       1.66968       1.34251       1.05445      0.715022      0.487202      0.359177      0.221308      0.125039     0.0745332     0.0442643     0.0235604     0.0117166    0.00541137    0.00277126    0.00125155   0.000547533   0.000191908   6.25473e-05   1.87887e-05   5.13707e-06   1.24983e-06   2.95259e-07   5.73980e-08   7.17036e-09       0.00000       0.00000       0.00000       0.00000
  16  16 3083.5888    3.8978  0.9071 13.2307 -0.0141       2.00830  0.0352   0.1052   0.0680    0.1608   0.0000      0.785152   443.5954       11.2548       10.5065       2.49496     -0.399788       2.91708      0.108897     -0.648512      -3.38215      -1.44754     -0.689214     -0.286614      0.758305      -1.12239    -0.0442191    -0.0933611    0.00689592    -0.0380324  -4.98394e-05   -0.00352396   -0.00533356   -0.00198905    0.00167454   5.38996e-05  -0.000333128   2.16515e-05   2.01921e-05   4.41514e-06  -4.47789e-07   2.16742e-07  -7.48255e-09  -4.49296e-09       0.00000       0.00000       0.00000       0.00000       2.54868       3.11490       3.19020       3.35657       3.15551       2.93011       2.62302       2.16552       1.71354       1.26673      0.972901      0.732712      0.516860      0.343976      0.215914      0.133406     0.0742982     0.0412601     0.0217652     0.0110377    0.00556365    0.00263734    0.00111693   0.000437811   0.000168170   5.97070e-05   1.87994e-05   5.46733e-06   1.43352e-06   3.19734e-07   5.96423e-08   7.69110e-09       0.00000       0.00000       0.00000       0.00000
  16  17 3225.1126    3.7985  1.1911 12.8940 -0.0009       1.45555  0.0496   0.0922   0.0793    0.1978   0.0000      0.906762   432.9190       17.9550       15.3451      -3.87977     -0.622766       4.50138       2.88746       1.24497      -1.15392      0.854773       1.40695      0.981913      0.360559     -0.456469     -0.266101    0.00679092     0.0207470    -0.0189624    0.00362013     0.0300872   -0.00785880   -0.00209155   0.000508274  -0.000247726   0.000387403  -3.07876e-05   1.54659e-05   2.04636e-06  -8.42775e-07  -2.42440e-07  -6.24810e-08   2.77573e-09       0.00000       0.00000       0.00000       0.00000       3.42507       4.12445       4.72543       4.78896       4.31265       3.80094       3.57720       2.85314       2.27149       1.78389       1.35373      0.912775      0.614663      0.457198      0.271567      0.158655     0.0854126     0.0566230     0.0308238     0.0144511    0.00690953    0.00336544    0.00156182   0.000635143   0.000238792   7.98926e-05   2.39762e-05   7.56249e-06   1.76534e-06   4.15613e-07   7.90677e-08   9.18831e-09       0.00000       0.00000       0.00000       0.00000
  16  18 3366.4496    3.3189  1.6344 12.8071 -0.0065      0.244724  0.0581   0.0680   0.0936    0.1352   0.0000      0.536273   444.4991       12.3238       13.9639       9.71913      -9.85554     -0.279924     -0.520125       3.62562      -2.95569      -2.80587     -0.525564     -0.766465     -0.501106      0.689237    -0.0376852     -0.101646     0.0614077   9.01252e-05     0.0248329   -0.00510281    -0.0117584    0.00102753   -0.00115687   0.000414403   0.000123665   0.000179434   3.14573e-05   2.13865e-06   5.67797e-07   7.48213e-07  -1.44949e-07   1.34967e-08       0.00000       0.00000       0.00000       0.00000       3.92940       4.88058       5.64517       5.59612       5.23420       4.56838       4.13322       3.23380       2.63117       2.08587       1.44256       1.05273      0.755117      0.477737      0.297098      0.191875      0.113387     0.0611759     0.0324581     0.0180467    0.00866528    0.00396452    0.00162765   0.000720707   0.000275647   9.95120e-05   3.03051e-05   8.45058e-06   2.21551e-06   5.12177e-07   9.18379e-08   1.07489e-08       0.00000       0.00000       0.00000       0.00000
  16  19 3508.1560    2.7770  2.7091 11.8217 -0.0019      0.552886  0.0696   0.0423   0.1179    0.1112   0.0000      0.233015   434.3453       17.4362       14.4637       20.2218       7.19145       2.39830     -0.637873       2.95816     -0.365518      -1.85664      -2.20716      0.275855      0.184404     -0.741940      0.102310     0.0383052     0.0595460     0.0565372    -0.0131322   -0.00430381    0.00556564    0.00929851    0.00276214   -0.00157734  -0.000270403   2.53654e-05  -2.73684e-05  -1.21612e-05   5.49510e-06  -1.02166e-06   1.74298e-07   8.32515e-09       0.00000       0.00000       0.00000       0.00000       4.99655       6.37009       6.83685       7.07349       6.37988       6.03755       4.95302       4.09028       3.24575       2.53011       1.89075       1.31259      0.880968      0.576150      0.392351      0.226243      0.136825     0.0769581     0.0418859     0.0196138    0.00962916    0.00449257    0.00204878   0.000804183   0.000311725   0.000107797   3.67705e-05   9.98633e-06   2.69027e-06   5.64798e-07   1.00414e-07   1.39895e-08       0.00000       0.00000       0.00000       0.00000
  16  20 3649.9784    2.2748  3.7955 11.6031 -0.0038      0.238183  0.0869   0.0310   0.1465    0.0745   0.0000      0.178135   442.5917       21.2925       8.29406       23.3973      -3.34059       6.34603      -1.18595      -2.14598       3.66553      -2.20668     -0.834300      0.809519      0.674748      0.217428      0.112522     -0.273577    -0.0169039    -0.0757665     0.0360548     0.0121369     0.0215415    0.00233763   -0.00264463   -0.00169574   0.000188470  -7.51368e-05   3.16900e-06  -1.39541e-06   3.72630e-06   7.40602e-07   3.52786e-08   5.44180e-10       0.00000       0.00000       0.00000       0.00000       5.60753       7.27716       7.60742       7.82633       7.41051       6.65818       5.99236       4.78029       3.93987       3.01618       2.26539       1.59299       1.11776      0.735924      0.466900      0.287438      0.166427     0.0938241     0.0509038     0.0254609     0.0123303    0.00576682    0.00247171    0.00102451   0.000396133   0.000138846   4.43398e-05   1.29602e-05   3.37116e-06   7.65497e-07   1.47728e-07   1.78375e-08       0.00000       0.00000       0.00000       0.00000
  16  21 3791.8473    1.9835  5.6783 10.9763  0.0003      0.262552  0.1050   0.0225   0.1889    0.0639   0.0000     0.0924125   436.6781       21.6038       19.5641      -14.3644      -2.81892       1.08923      -1.56652     -0.728192     -0.548146       2.84740       4.12603      -4.72391     -0.981294      0.176885     -0.633829     -0.151960     0.0718883     0.0167109    -0.0445758    -0.0166330    0.00941135   -0.00155851   -0.00652733    0.00187273  -0.000340918   0.000136606   2.12941e-05  -2.83629e-06   9.82782e-07   5.29539e-07  -1.89467e-08  -2.32326e-08       0.00000       0.00000       0.00000       0.00000       7.07756       8.85070       9.35686       9.25956       8.87654       8.29766       7.19536       6.03120       4.87383       3.79317       2.82595       2.02866       1.37862      0.911100      0.582940      0.353212      0.209345      0.114193     0.0619134     0.0308189     0.0151994    0.00684892    0.00303570    0.00121877   0.000473589   0.000164057   5.52030e-05   1.58633e-05   4.12409e-06   9.25209e-07   1.65018e-07   2.06582e-08       0.00000       0.00000       0.00000       0.00000
  16  22 3934.5010    1.6076  7.4547 10.7898 -0.0008      0.643306  0.1318   0.0175   0.2431    0.0503   0.0000     0.0827823   448.7697       8.10143       8.51294       14.4878      -8.36373       2.63848      -1.38468       4.39127      -4.78754      -4.31637      -1.48777      -1.41128     -0.432579      0.485385      0.385379      0.624473     -0.243890     0.0465995     0.0155942     0.0220159   0.000592983    0.00424232   -0.00436361   -0.00147146   0.000476341   0.000175950  -2.72798e-05   3.07109e-05   9.08791e-06  -1.56268e-08  -1.97242e-08   3.21329e-08       0.00000       0.00000       0.00000       0.00000       8.56861       11.0683       11.8336       11.8881       11.5756       10.2371       9.00245       7.28533       5.97506       4.56000       3.33550       2.46795       1.65953       1.11336      0.705857      0.438164      0.256355      0.142512     0.0773321     0.0391344     0.0193012    0.00881577    0.00382259    0.00153410   0.000596869   0.000209501   6.93060e-05   2.02103e-05   5.11915e-06   1.20112e-06   2.17994e-07   2.57333e-08       0.00000       0.00000       0.00000       0.00000
  16  23 4076.2880    1.3688  9.7294 10.5308 -0.0022      0.382459  0.1700   0.0142   0.3036    0.0475   0.0000     0.0760466   445.9927       11.3990       21.2138       14.7827      -5.61725      -13.6195       1.29424      -1.25856      -8.03139       5.09089      -2.72369       1.40388       1.94791     -0.748880      -1.43754     -0.480008     0.0585063     -0.346510     -0.152171     0.0525518     0.0136231    0.00699235    0.00208995    0.00101638   0.000209952   0.000153492  -0.000209552   3.24629e-05   3.09551e-06   9.12909e-07   6.06560e-08   4.79013e-08       0.00000       0.00000       0.00000       0.00000       10.6177       13.8849       14.7307       15.0163       14.2913       12.7498       11.1288       9.06856       7.33646       5.51970       4.20872       2.92360       2.08048       1.36399      0.868027      0.533265      0.310080      0.178120     0.0922378     0.0491130     0.0234685     0.0106492    0.00470381    0.00193840   0.000719383   0.000261813   8.18062e-05   2.46149e-05   6.46959e-06   1.40389e-06   2.66196e-07   3.19984e-08       0.00000       0.00000       0.00000       0.00000
  16  24 4218.9595    1.1633 12.8685 10.4521 -0.0041      0.448010  0.2317   0.0121   0.4162    0.0414   0.0000     0.0753552   416.4118       31.2275       10.6952       15.3745      0.177641      -12.5550       3.33371       27.6246       1.28301      -3.97330      -2.24305       2.31365       3.43547      -1.51210      -1.06467     -0.385946      0.428940     -0.220363     0.0899687     0.0168520   -0.00405011     0.0119757    0.00425012    0.00243948   0.000663890  -0.000251160  -0.000131890  -3.37607e-05   5.04537e-06  -3.86666e-06   5.07642e-08  -2.03206e-08       0.00000       0.00000       0.00000       0.00000       13.2042       17.2729       18.1811       18.5752       17.4813       16.0103       13.6422       11.8433       9.21270       7.24870       5.33043       3.89678       2.66451       1.76208       1.12931      0.696804      0.411267      0.225289      0.125917     0.0618737     0.0318517     0.0141546    0.00639395    0.00246460   0.000994287   0.000335419   0.000112608   3.24043e-05   8.51239e-06   1.91221e-06   3.23811e-07   4.25841e-08       0.00000       0.00000       0.00000       0.00000
  16  25 4360.2888    0.9467 14.9279 10.3750 -0.0012      0.106547  0.3194   0.0099   0.5132    0.0369   0.0000     0.0948198   445.8446       10.9971       62.9359       14.3024      -23.7086       8.23828       16.6758      -15.4826      -17.6014       4.68639       14.2595       4.02031       6.64618      -2.19917    -0.0123967      0.888248      0.346116     -0.170387     -0.193121    -0.0533314    -0.0151673    -0.0133492    0.00839523  -0.000242868   0.000361470  -0.000604631  -0.000125186   1.95640e-05   4.56048e-06   1.19198e-07  -2.40050e-07  -4.35106e-08       0.00000       0.00000       0.00000       0.00000       16.3112       21.7699       23.0617       23.5693       22.0510       20.2922       17.4066       14.8635       11.8385       9.20138       6.88077       4.97600       3.39148       2.27300       1.44127      0.902958      0.529083      0.297125      0.157689     0.0834544     0.0394824     0.0191890    0.00787961    0.00342414    0.00125762   0.000455516   0.000146649   4.39290e-05   1.11761e-05   2.49360e-06   4.35762e-07   5.60644e-08       0.00000       0.00000       0.00000       0.00000
  17   8 1963.3807    0.5317  0.4187 10.0083 -0.0124       11.0015  0.0281   0.0208   0.0441    0.0708   0.0000       1.97483   435.8107      -1.85057       19.7765       5.70705      -4.78997      0.810718       4.72461      -1.14178     -0.286783       2.12357     -0.982090     -0.608441     -0.827291      0.258165      0.285330   -0.00259153     -0.192181     0.0320094     0.0391812   -0.00876178    -0.0128930   -0.00179853    0.00443433   5.53339e-05   5.17655e-05  -0.000158046   6.69015e-05   7.18856e-06  -1.20454e-05  -2.16507e-06   1.32998e-07  -1.84066e-08  -8.20435e-09   1.65182e-09       0.00000       0.00000       2.05718       2.71594       2.72742       3.13679       2.66752       2.35441       2.58114       1.87012       1.62129       1.22517       1.04152      0.716302      0.470733      0.321989      0.224156      0.144759     0.0731926     0.0516581     0.0295294     0.0147375    0.00723169    0.00326716    0.00200772   0.000807086   0.000405109   0.000134584   5.09466e-05   1.63127e-05   4.69237e-06   1.52612e-06   3.05382e-07   7.06643e-08   1.61620e-08   1.97214e-09       0.00000       0.00000
  17   9 2113.0659    0.7678  0.5414 10.1188 -0.0052       6.73301  0.0354   0.0224   0.0449    0.0900   0.0000       1.23401   442.0374      -4.95536       16.9335       8.45714      -3.79889      0.298740      0.384137     -0.420285      -2.50988       1.44056     -0.177096      -1.53480     -0.664831      0.631401     -0.324724   0.000427392    -0.0874074     0.0180609   -0.00477354    0.00728795   -0.00940010    0.00225864   9.28016e-05   6.33813e-06   0.000334874  -5.08114e-05  -9.65458e-05   2.88316e-05   5.43049e-06  -3.29785e-06  -6.14930e-07   2.12369e-07  -3.41298e-08   3.50984e-09       0.00000       0.00000       2.66839       3.94104       3.81092       4.13053       3.40317       3.38425       2.76134       2.56247       2.11687       1.66920       1.23234      0.823115      0.583038      0.404428      0.242368      0.144713     0.0862524     0.0525359     0.0264890     0.0176845    0.00746426    0.00437094    0.00162630   0.000833725   0.000307436   0.000157178   4.42942e-05   1.89878e-05   5.29929e-06   1.71547e-06   4.14506e-07   9.16640e-08   1.66485e-08   2.68385e-09       0.00000       0.00000
  17  10 2260.4892    1.0936  0.7421 10.2020 -0.0027       6.59488  0.0325   0.0278   0.0526    0.1449   0.0000      0.932063   436.4746      0.315956       8.31136      -1.65437      -4.24798       3.40890      -1.34889      -3.25109       1.69190      -1.53266     -0.603967      0.375168   0.000938432      0.313595      0.432970    -0.0182010   -0.00580047     0.0575446    -0.0452129     0.0170850     0.0107788   -0.00218933    0.00353596   0.000317852  -0.000198503  -0.000180788  -0.000136267   2.53669e-06  -1.93216e-06  -3.66866e-07  -1.16796e-07   7.86839e-08   8.13542e-09   2.74974e-09       0.00000       0.00000       2.38681       3.07127       3.46410       3.43295       3.30486       3.02109       2.53464       2.09054       1.65819       1.39530      0.964098      0.748881      0.510849      0.307390      0.240265      0.140043     0.0910450     0.0531061     0.0294928     0.0163543    0.00759346    0.00386471    0.00190144   0.000781834   0.000337888   0.000133080   4.90070e-05   1.86064e-05   5.66633e-06   1.35885e-06   4.01685e-07   8.65134e-08   1.36606e-08   1.76101e-09       0.00000       0.00000
  17  11 2405.0703    1.4366  0.9200 10.9863 -0.0067       1.98414  0.0403   0.0362   0.0649    0.1424   0.0000      0.886437   433.9926       3.30107       10.0769      -2.82816      -1.43310      -3.01250      -1.44918     -0.524334       2.18103      0.949972      0.557105     -0.456064      0.316136      0.462214      0.238919      0.133553     -0.228538    -0.0248840     0.0176939     0.0251359   -0.00426113   -0.00152446   0.000548960    0.00163106  -0.000333632   0.000455312   3.10632e-05   7.83373e-06  -1.90206e-06  -1.52345e-06  -3.79202e-07  -3.24844e-08   5.54722e-09   7.63228e-10       0.00000       0.00000       2.93086       3.89749       3.72441       3.75965       3.41566       3.35736       2.98324       2.72360       2.16452       1.72000       1.31113      0.997864      0.654899      0.456943      0.284399      0.179696      0.109014     0.0605836     0.0325842     0.0170528    0.00879810    0.00412082    0.00214571   0.000843006   0.000394822   0.000141407   5.35438e-05   1.83317e-05   5.98727e-06   1.71608e-06   3.98395e-07   9.30058e-08   1.52966e-08   2.26905e-09       0.00000       0.00000
  17  12 2548.1704    1.9498  0.9318 11.4631 -0.0054       2.72534  0.0370   0.0476   0.0621    0.1507   0.0000      0.855752   441.4912       7.86628       13.2455       5.26468      -5.27790       2.47465       1.41448      -3.85629      0.359910     -0.214773     0.0616945      -1.44939      0.803940     -0.335605      0.202339     -0.180111      0.132977     0.0341426     0.0454473     0.0200280    0.00564609   -0.00110053   -0.00236181  -0.000210194   9.08399e-05  -0.000220960  -6.44404e-05  -1.41103e-05   8.47687e-07  -9.83950e-07  -3.19197e-07  -1.03191e-08   1.36144e-09   8.50757e-10       0.00000       0.00000       2.49466       3.29562       3.26731       3.38772       3.19029       3.06813       2.66551       2.26563       1.88522       1.46944       1.10054      0.827033      0.597846      0.384984      0.267809      0.159030      0.101251     0.0544298     0.0326497     0.0166602    0.00850115    0.00447370    0.00183457   0.000936177   0.000327034   0.000148548   5.25824e-05   1.81625e-05   6.10420e-06   1.56326e-06   4.19214e-07   8.93210e-08   1.61449e-08   2.08936e-09       0.00000       0.00000
  17  13 2691.1139    2.3190  0.8533 12.2167 -0.0099      0.703126  0.0372   0.0581   0.0629    0.1230   0.0000      0.893296   436.6508       4.93640       14.4202       4.82866       1.48561      0.982004       3.07144      0.169034     -0.414913       1.50972     -0.853502     -0.384595     -0.372038     -0.137027      0.530296      0.150104    -0.0305258   -0.00962416    -0.0147347    -0.0290342     0.0151908  -0.000873167   -0.00154861  -7.50076e-05  -0.000386657  -8.99551e-05  -4.21176e-05   6.53314e-06   3.90967e-06  -9.30968e-07  -1.41904e-07  -1.26857e-08  -2.04373e-08  -7.30220e-10       0.00000       0.00000       2.26482       3.40048       3.26179       3.57740       3.21331       3.11160       2.69929       2.07639       1.85727       1.38425       1.05089      0.806697      0.532307      0.375896      0.257265      0.159373     0.0962716     0.0600676     0.0337578     0.0169687     0.0100658    0.00396807    0.00235943   0.000832698   0.000461920   0.000135471   6.29176e-05   2.02756e-05   6.68268e-06   1.78081e-06   4.11625e-07   9.50699e-08   1.86232e-08   2.55567e-09       0.00000       0.00000
  17  14 2834.4222    3.1409  0.9372 12.2836 -0.0108      0.873726  0.0538   0.0738   0.0575    0.1647   0.0000      0.753346   437.5185       11.5098       12.1155       7.38455      0.476541      0.657573       1.69972      -2.29058     0.0220393      -1.90654       1.41083      -1.83757       1.02073     -0.253269      0.167891      0.189561     -0.170771    -0.0167732     0.0299142    0.00288488    0.00328172   -0.00477736   0.000795639   0.000894807   0.000248996   1.66201e-05  -7.30811e-05  -3.71837e-05   8.51210e-07  -4.50832e-07  -2.14896e-07   7.30832e-08   6.58662e-09   1.46514e-09       0.00000       0.00000       2.75818       5.49286       3.71575       6.09651       3.36832       5.16266       2.77323       3.95085       1.95632       2.57851       1.24139       1.41591      0.567243      0.670470      0.241318      0.279611     0.0935076      0.101266     0.0305617     0.0298094    0.00794128    0.00761662    0.00178083    0.00160476   0.000340699   0.000272499   4.86690e-05   3.53226e-05   4.81541e-06   3.34903e-06   3.64047e-07   1.97637e-07   1.41389e-08   5.67248e-09       0.00000       0.00000
  17  15 2977.3297    3.7755  0.8709 12.6619 -0.0017       1.31438  0.0341   0.0891   0.0542    0.1532   0.0000      0.707139   439.8657       5.04039       7.50037       12.1793     -0.993051      -2.57364      0.619688      -1.96370       3.61226      -1.77177     0.0821032     -0.619053     -0.398830      0.580257      0.275353     0.0582463     0.0242130     0.0918888     0.0232511     0.0125688     0.0101862   -0.00117256    0.00443041   0.000267496  -0.000311571  -0.000112134  -2.52975e-05  -1.52111e-05   3.19938e-06  -9.99842e-07  -3.51007e-08  -1.81103e-08  -1.88261e-09  -1.44313e-09       0.00000       0.00000       2.63023       3.43530       3.61194       3.68235       3.44220       3.09729       2.68716       2.17615       1.87048       1.48279       1.09362      0.777101      0.517485      0.348915      0.218979      0.142349     0.0879921     0.0520275     0.0286022     0.0154081    0.00773892    0.00375518    0.00168540   0.000745151   0.000309951   0.000126394   4.53795e-05   1.57786e-05   4.84688e-06   1.36957e-06   3.24256e-07   7.46940e-08   1.36770e-08   1.68243e-09       0.00000       0.00000
  17  16 3119.5421    3.8352  0.9351 13.2036 -0.0088       1.17658  0.0347   0.0950   0.0639    0.1409   0.0000      0.739091   440.5271       3.58471       10.6805       4.25270      -2.58163      -1.02828      -1.31978     -0.158321      0.465580     -0.485526       1.74069     -0.439650      0.160468     0.0470154     -0.260357      0.192324      0.244402    -0.0290068    -0.0117564   -0.00368004    0.00783897   -0.00387197   -0.00122082   6.00074e-05   0.000263499   6.81301e-05  -9.47177e-05  -5.00088e-06  -1.25365e-06   1.04394e-06   2.02703e-08  -8.08051e-09  -7.34195e-09  -1.02098e-09       0.00000       0.00000       2.52592       3.06985       3.03241       3.10877       3.03133       2.91417       2.51979       2.15866       1.76289       1.49302       1.11397      0.797887      0.557164      0.381591      0.244243      0.160440     0.0977560     0.0562922     0.0316604     0.0167796    0.00817731    0.00402012    0.00180537   0.000797707   0.000321005   0.000135882   4.95653e-05   1.62814e-05   4.93092e-06   1.43486e-06   3.56978e-07   7.92634e-08   1.30437e-08   1.80009e-09       0.00000       0.00000
  17  17 3261.6672    3.7042  1.3013 12.8676 -0.0096       2.37580  0.0482   0.0802   0.0791    0.1728   0.0000      0.632994   440.1487       10.6091       11.7585       8.66327       1.17530      -3.22371      -3.90859      -2.08813       2.85856      -2.94062      -1.71990      -1.14788     -0.557439      0.536820      0.175904    -0.0990244     -0.101326    -0.0814891    -0.0537430   -0.00430740     0.0299302   -0.00450139   -0.00515936   0.000726242   0.000645967   0.000101586  -9.53582e-05   4.66837e-05   1.20836e-05   2.27494e-06  -4.27912e-07  -9.65803e-08  -6.97834e-09   8.49007e-10       0.00000       0.00000       3.18560       4.00308       4.04542       4.11739       4.09785       3.57649       3.22938       2.87325       2.48436       1.86526       1.43987       1.04483      0.735786      0.521235      0.313539      0.209529      0.114606     0.0752013     0.0382664     0.0221111     0.0117556    0.00560565    0.00255327    0.00109721   0.000463252   0.000171842   6.31579e-05   2.31406e-05   6.52715e-06   2.23936e-06   4.90495e-07   1.11588e-07   2.01138e-08   2.30035e-09       0.00000       0.00000
  17  18 3403.6263    3.1657  2.1430 12.0282 -0.0097      0.894981  0.0587   0.0549   0.0996    0.1624   0.0000      0.341754   433.2594       7.36063       15.3255       9.00409      -3.69550       4.30659       2.39154      -4.16198      0.935939      -4.63166     0.0743944      -2.14319      -2.04868    -0.0122244      0.587864     -0.486292     -0.333508      0.109892    -0.0320144    -0.0257431   -0.00412168     0.0114617    0.00336827   0.000355558   0.000257444   0.000253197  -6.49276e-05  -5.05530e-06   2.36503e-05   1.04537e-06   7.31694e-08   2.48120e-07   1.56395e-08   3.79155e-09       0.00000       0.00000       3.74737       4.91594       4.81488       5.22530       4.77278       4.66021       4.02192       3.48986       2.71288       2.17142       1.63133       1.23464      0.894183      0.590503      0.395595      0.249690      0.152963     0.0856281     0.0486522     0.0248984     0.0134716    0.00638413    0.00311458    0.00131824   0.000567600   0.000212225   8.30445e-05   2.68287e-05   8.64091e-06   2.35378e-06   6.26349e-07   1.34698e-07   2.33421e-08   3.26724e-09       0.00000       0.00000
  17  19 3545.7181    2.7069  3.1068 11.6721 -0.0100      0.433673  0.0724   0.0388   0.1266    0.1151   0.0000      0.196129   434.2357       22.0187       16.4803       4.25790      -12.5004      -1.78356       9.82543      -1.53795     -0.337136       2.28163      -2.58826       1.35091     -0.130226      0.104293      0.986396     -0.138954    -0.0714947    -0.0208247    -0.0220839   0.000419637     0.0235334    0.00233353   0.000479869   -0.00204579  -0.000182579   1.14095e-05  -0.000101556  -3.68560e-05  -4.50890e-07  -1.02385e-06  -1.62873e-06  -9.52386e-08   5.28771e-08   5.53038e-09       0.00000       0.00000       4.56098       6.09644       6.06654       6.42651       5.92175       5.71728       4.98720       4.21005       3.49473       2.70397       2.03703       1.52950       1.07860      0.729657      0.483416      0.297726      0.182220      0.103763     0.0581918     0.0310654     0.0159290    0.00768618    0.00371035    0.00155177   0.000676978   0.000258698   9.77775e-05   3.39464e-05   1.08790e-05   2.99546e-06   7.67052e-07   1.69073e-07   3.09916e-08   4.06995e-09       0.00000       0.00000
  17  20 3688.2185    2.2399  4.2361 11.3744 -0.0033      0.594517  0.0891   0.0282   0.1550    0.0765   0.0000      0.138611   445.1542       29.9401       8.02810       8.77607      -14.2433       5.41862       4.63749       3.84162      0.185286      -3.00445      0.594112      0.724151     -0.497145     -0.342797     -0.424292    -0.0210320   -0.00501256     0.0152732     0.0843587     0.0978064     0.0219398   -0.00770595   -0.00582247  -0.000110517  -0.000234946   0.000245701   2.51074e-05   3.18625e-05  -3.95849e-06  -2.53831e-06  -5.78384e-07  -3.36066e-08   3.52712e-09   4.23832e-09       0.00000       0.00000       5.76228       7.26401       7.75830       7.67087       7.47984       6.95682       6.20787       5.26265       4.16064       3.26017       2.51405       1.84162       1.30600      0.937218      0.586848      0.370116      0.226217      0.127604     0.0712923     0.0385087     0.0196761    0.00967223    0.00441698    0.00198101   0.000842269   0.000341669   0.000121175   4.00541e-05   1.31030e-05   3.82262e-06   9.37219e-07   2.06293e-07   3.51241e-08   4.18036e-09       0.00000       0.00000
  17  21 3830.3901    1.8770  6.0466 10.8390 -0.0018      0.389914  0.1083   0.0200   0.1915    0.0607   0.0000     0.0924863   443.2253       18.9195       5.76574      -5.93011      -4.11490       19.8697       2.97469      -1.33155      0.223811      -5.21660      0.422829       2.50898     -0.155491      -1.19074     -0.727421    -0.0824515      0.445429      0.173820     0.0553937     0.0160532    -0.0431094   -0.00766515    0.00106502  -0.000848937   0.000594498  -1.66508e-05  -0.000247157  -0.000142002   4.75415e-05   3.74310e-06   9.56786e-08   2.19540e-07   6.20218e-08  -3.04920e-09       0.00000       0.00000       6.87297       8.93439       9.37873       9.59077       9.02046       8.25812       7.36140       6.21802       5.11041       4.00667       3.05845       2.20865       1.54828       1.06141      0.686889      0.435668      0.261693      0.154168     0.0864660     0.0467148     0.0237288     0.0117221    0.00546332    0.00244185    0.00102017   0.000404565   0.000147672   5.03346e-05   1.56499e-05   4.49590e-06   1.10876e-06   2.43145e-07   4.34702e-08   5.29828e-09       0.00000       0.00000
  17  22 3973.1503    1.5653  8.3459 10.6408 -0.0023      0.500662  0.1391   0.0155   0.2519    0.0479   0.0000     0.0746220   441.2560       6.21853       11.3915       2.89628      -3.93657      -5.32308      -3.85549       2.86239      -1.78664       2.86504      -3.91201      -3.42638     -0.281727      -1.26003     -0.119748      0.471514      0.258624     0.0615919     0.0391715    -0.0563486    0.00902267    -0.0202327   -0.00481659   -0.00203955  -0.000589597  -0.000742453   0.000229431   0.000124525  -8.76184e-06  -7.89578e-06  -3.29891e-07  -5.98784e-09   6.11980e-08   2.55387e-11       0.00000       0.00000       8.36654       10.9077       11.5194       11.8365       11.0783       10.2968       9.10399       7.67332       6.31668       4.94940       3.78905       2.73280       1.96451       1.29693      0.866514      0.546700      0.337925      0.194614      0.110371     0.0589828     0.0304606     0.0153028    0.00697283    0.00321477    0.00129689   0.000528931   0.000193755   6.60429e-05   2.06144e-05   5.72348e-06   1.47931e-06   3.09287e-07   5.52882e-08   6.78494e-09       0.00000       0.00000
  17  23 4115.7088    1.3245 11.2381 10.5128 -0.0018      0.323555  0.1873   0.0129   0.3401    0.0427   0.0000     0.0703476   410.5773       13.5984       23.8538       15.9393      -11.1241      -3.40267      -9.84664       3.27918       1.20629       11.2270      -2.26450      0.268079      0.309285      -1.63790       1.57561    -0.0296857    -0.0356132     -0.148922     0.0401469     0.0493977    -0.0866084   -0.00432973   4.78453e-05  -0.000540699   0.000378308   0.000401207  -7.78356e-05  -2.38426e-05   2.40588e-05   4.37875e-07  -5.82868e-07   6.09572e-07  -3.36906e-08   7.85159e-10       0.00000       0.00000       10.5436       13.6239       14.5831       14.7659       14.2558       12.9977       11.4780       9.78417       8.07282       6.27782       4.78077       3.50003       2.49863       1.73097       1.11769      0.708099      0.434135      0.249262      0.143588     0.0778489     0.0396472     0.0199047    0.00917913    0.00409462    0.00167878   0.000686464   0.000249130   8.43848e-05   2.70356e-05   7.70251e-06   1.90830e-06   4.08624e-07   7.13028e-08   8.48923e-09       0.00000       0.00000
  17  24 4258.2501    1.1100 14.3401 10.4320 -0.0016      0.247822  0.2666   0.0105   0.4464    0.0378   0.0000     0.0722271   432.8039       27.1054       18.5396       12.0720      -2.24505       16.9183      -35.2823      -32.3701       11.0219       2.84720      -9.96828      -5.81032      -1.30780      -2.06914      -1.63099     -0.792899      0.298477     -0.283376    -0.0177514     -0.151351    -0.0521110    0.00707369     0.0135096   -0.00917308  -9.28654e-05  -0.000493329  -0.000457166   4.54168e-05   2.17781e-05   5.14893e-06  -1.58593e-06   3.46994e-07  -2.39539e-08   4.06142e-09       0.00000       0.00000       13.4637       17.7916       18.7350       19.7480       18.6603       16.7912       14.9615       12.6288       10.4269       8.08770       6.27624       4.51494       3.22325       2.19354       1.43534      0.921829      0.567376      0.333572      0.187429      0.101283     0.0533542     0.0259942     0.0123308    0.00540417    0.00230344   0.000895836   0.000331476   0.000111271   3.49736e-05   1.00130e-05   2.50210e-06   5.32635e-07   9.60612e-08   1.15395e-08       0.00000       0.00000
  17  25 4401.1833    0.8810 15.8072 10.3728 -0.0055      0.341054  0.3467   0.0089   0.5418    0.0335   0.0000     0.0923619   416.2111       59.8555       37.6615       1.21754      -28.4024       4.47409      -9.30120      -27.4857       16.4311      -4.64913      -14.3648       7.86426       3.28936      -1.52865       2.56988       2.65563     -0.159381     0.0219537      0.481430      0.154871    -0.0531595    -0.0148722    0.00635180    0.00721817    0.00383921   -0.00144371   0.000476176   6.01449e-05  -7.62513e-05   7.53349e-06   6.62076e-06   2.62294e-07  -3.62889e-08   1.67308e-08       0.00000       0.00000       16.2663       21.0580       22.5221       23.1178       22.4350       20.2145       18.0356       15.5898       12.6774       10.1322       7.59323       5.75554       3.97744       2.77093       1.85023       1.16242      0.709162      0.419626      0.243829      0.129798     0.0677145     0.0335436     0.0155988    0.00721648    0.00292685    0.00115805   0.000424864   0.000144847   4.59931e-05   1.27019e-05   3.17419e-06   6.99332e-07   1.16018e-07   1.39944e-08       0.00000       0.00000
  17  26 4542.3573    0.7543 18.3677 10.2416  0.0021     -0.158051  0.4437   0.0076   0.6304    0.0296   0.0000      0.107313   451.2341       29.3909      -6.62800       7.83214       11.3992       12.4038       7.53443       8.57756      -22.4912       16.5633       5.89253     -0.110373      -1.39462      -4.05516       3.27355      0.211866     -0.458497      0.144139      0.178748     -0.104819    -0.0938518     0.0508744   -0.00964809    -0.0132398    0.00390284   -0.00113898   -0.00110907   0.000414389   6.05646e-05   1.02886e-05  -7.70109e-06  -5.25712e-07  -5.86635e-08  -1.01789e-08       0.00000       0.00000       19.0787       24.8595       27.2660       27.5383       26.6855       24.4475       21.6972       18.2756       14.8610       11.9063       9.08077       6.71460       4.78486       3.27110       2.18788       1.41035      0.859092      0.515934      0.289755      0.156324     0.0819614     0.0401709     0.0189721    0.00852922    0.00360643    0.00140993   0.000526573   0.000180040   5.53494e-05   1.56150e-05   3.89423e-06   8.29500e-07   1.40265e-07   1.65499e-08       0.00000       0.00000
  18  10 2291.7975    1.1569  0.7495 10.4057 -0.0054       5.80500  0.0287   0.0286   0.0529    0.1377   0.0000      0.860011   440.9994       1.58559       13.1240       5.72778      -4.66716      -6.37811      -2.17226      -2.19732     -0.200634      0.482219      -1.57512     -0.946685     -0.163446      0.149606     -0.315350     -0.250768   -0.00531060     0.0187154     0.0183411    -0.0271699   -0.00456942    0.00636213   0.000467478    0.00207613  -6.99268e-05  -0.000207995  -0.000101487   1.89176e-05  -5.12792e-07  -3.37168e-06  -1.94051e-06  -4.42580e-08   1.48864e-07   2.40583e-08  -2.12012e-09   7.17722e-10       1.98815       2.52422       2.63226       2.73518       2.84638       2.49234       2.11047       1.90376       1.57389       1.24863      0.944446      0.697943      0.531560      0.357949      0.249674      0.158686      0.101056     0.0613576     0.0353773     0.0204218     0.0110309    0.00594003    0.00287106    0.00134400   0.000586326   0.000244164   9.53628e-05   3.61864e-05   1.28862e-05   4.48002e-06   1.34121e-06   3.77911e-07   1.00640e-07   1.97974e-08   3.33219e-09   3.94462e-10
  18  11 2437.0060    1.4884  1.0707 11.1341 -0.0051       3.83779  0.0421   0.0335   0.0683    0.1484   0.0000      0.850526   437.1787    -0.0548870       12.2437      -1.91406      -3.11723     -0.870959     -0.701115     -0.481644      -1.94123      -1.01858       1.26679     -0.446989     -0.298661      0.362458   -0.00618996     -0.114623     -0.152394     0.0460000    0.00665895    -0.0263348   -0.00710051    0.00116581   0.000518955   0.000774480    0.00128737  -0.000412879  -8.59249e-05  -3.55264e-05  -2.18052e-06   6.76164e-06   4.03449e-07  -7.09246e-07  -5.65624e-08   4.63956e-09  -5.87699e-09   5.37360e-10       2.60523       3.46291       3.50094       3.72468       3.48390       3.25798       2.90226       2.46423       2.14215       1.58173       1.28374      0.949173      0.709504      0.456202      0.317035      0.207731      0.130665     0.0810006     0.0444194     0.0257015     0.0132377    0.00714700    0.00358863    0.00172001   0.000784840   0.000320251   0.000127778   4.85000e-05   1.71136e-05   6.06145e-06   1.72016e-06   4.89320e-07   1.17889e-07   2.31185e-08   4.59359e-09   5.58148e-10
  18  12 2580.9231    2.0637  0.9312 11.4914 -0.0120       2.84366  0.0348   0.0467   0.0587    0.1541   0.0000      0.786747   439.9351       7.95622       9.36779       3.85615      -5.17085      -1.61325     0.0506449      -2.86598       2.42069     -0.746332      0.455804      0.712399      0.249306     -0.747582     -0.505358    0.00957174     -0.103479    -0.0286336    0.00710000    -0.0423196     0.0106410   -0.00571213   -0.00250349   0.000912494   0.000482598  -0.000656226  -1.66476e-05   5.64650e-06   2.15768e-05  -9.91178e-06  -1.87793e-06  -3.56186e-08   4.02451e-08  -1.24975e-08   8.64714e-10   7.85979e-11       2.36698       2.91994       3.16111       3.42813       3.23594       2.92083       2.58403       2.23232       1.71357       1.37128       1.10830      0.812015      0.586455      0.388410      0.282882      0.187110      0.111940     0.0688126     0.0413547     0.0242568     0.0123118    0.00602085    0.00302295    0.00160327   0.000668216   0.000314831   0.000113002   4.41140e-05   1.51937e-05   5.03784e-06   1.41956e-06   4.12067e-07   1.05839e-07   2.04712e-08   3.52655e-09   4.41873e-10
  18  13 2724.8133    2.5992  0.9567 12.0471  0.0014       1.27039  0.0359   0.0581   0.0623    0.1358   0.0000      0.816911   437.3708       3.44202       11.9739      -3.06009      -4.91593      -2.99520      0.671979     -0.187753       2.11742    -0.0809110     -0.701092      -1.11420  -0.000240827     -0.140227     -0.649189     -0.259603      0.269317    -0.0408435    -0.0220667    -0.0126639  -0.000970207  -0.000406752  -0.000304523   0.000875352  -0.000467638   7.19135e-05  -2.09540e-06   1.46099e-05   1.97884e-06  -5.13822e-06   2.52089e-06  -6.83892e-07   5.99980e-08   9.10618e-09   2.22185e-09  -2.34687e-11       2.39194       2.68548       3.16465       3.17784       3.01854       2.78919       2.63997       2.23289       1.68536       1.35225       1.09641      0.793892      0.601660      0.424484      0.292360      0.191170      0.119802     0.0677340     0.0417914     0.0231241     0.0118749    0.00634981    0.00302953    0.00154412   0.000708204   0.000305893   0.000120685   4.90721e-05   1.59704e-05   4.92820e-06   1.49408e-06   4.10146e-07   1.02110e-07   1.97437e-08   3.27479e-09   3.52723e-10
  18  14 2868.8049    3.2360  0.8697 12.5324 -0.0055       1.80382  0.0329   0.0806   0.0607    0.1454   0.0000      0.694392   438.3239       8.19966       11.2604       1.76672       6.02380      -3.00975      -3.90305      0.624674      -1.81005      -2.40274     -0.458472     -0.613112      0.328118     -0.520614     0.0766174     -0.331443     -0.232216    -0.0307515   -0.00718944    -0.0587044   7.44951e-05   -0.00607347   0.000140687    0.00428233  -0.000165520   0.000422796   3.50630e-05   4.39758e-05  -2.50132e-06   6.56478e-06  -4.34721e-08   3.30006e-07   1.11768e-08   6.66440e-09   1.64882e-09   7.75145e-10       2.35238       3.04104       3.03381       3.11303       2.76504       2.63485       2.37896       2.22664       1.91640       1.59329       1.16470      0.868173      0.599991      0.426541      0.279608      0.175433      0.101846     0.0606786     0.0369122     0.0207329     0.0119334    0.00557945    0.00302544    0.00131040   0.000651158   0.000241603   0.000109809   3.56691e-05   1.46320e-05   4.41601e-06   1.38751e-06   3.75503e-07   9.06656e-08   1.99631e-08   3.26916e-09   4.65875e-10
  18  15 3012.3301    3.7842  0.9459 12.6529 -0.0092       2.17637  0.0359   0.0877   0.0619    0.1651   0.0000      0.849770   435.9970       9.36266       11.4405       3.19140      0.566728       2.35809       1.31216      -3.25076      -1.06703       1.13783      -1.52120       1.08689      0.260323     -0.487863      0.137415    0.00981620     -0.157323    -0.0215521    -0.0158154    -0.0217758    -0.0155201    -0.0181769   -0.00132204   -0.00263478   -0.00146402   0.000145168  -7.25097e-05   1.94158e-05  -9.77025e-06   5.82106e-06  -1.13686e-06  -8.63556e-08  -1.15021e-07   1.05540e-08  -1.60688e-09   1.30013e-10       2.39433       3.06200       3.49567       3.37870       3.18131       3.01629       2.69479       2.19446       1.86923       1.43890       1.07783      0.817879      0.607729      0.390062      0.292490      0.177510      0.107160     0.0686398     0.0391386     0.0201926     0.0118683    0.00627648    0.00286593    0.00134784   0.000638133   0.000285130   0.000104824   4.01511e-05   1.63147e-05   5.47566e-06   1.55520e-06   3.97032e-07   1.03321e-07   2.00428e-08   3.60343e-09   3.95816e-10
  18  16 3154.9686    3.9170  1.0602 13.2266 -0.0120      0.113973  0.0425   0.0904   0.0666    0.1441   0.0000      0.840018   438.3382       7.20610       12.6239       1.67647     -0.955544     -0.641170       3.01613      -1.85417       3.36023      -1.75776      -3.11098    -0.0949473     0.0262387     -0.621764     -0.165355    -0.0845917     0.0298453     -0.166147     0.0519362    -0.0791204    0.00894810   -0.00500632   -0.00114947   0.000851227  -0.000475793   0.000606594  -0.000273373   1.48662e-05  -1.79106e-06  -7.76817e-07  -1.14970e-06   7.54693e-07   1.19880e-07   6.26478e-09   4.16229e-09   3.21627e-10       2.56201       3.20977       3.52219       3.58025       3.34042       3.08326       2.90051       2.46381       1.94431       1.62321       1.24290      0.918776      0.667036      0.448229      0.334649      0.198107      0.126623     0.0753870     0.0442606     0.0263352     0.0133564    0.00683967    0.00339319    0.00164899   0.000776156   0.000333788   0.000137056   5.08738e-05   1.75473e-05   5.94786e-06   1.72077e-06   4.43044e-07   1.25031e-07   2.46234e-08   4.01494e-09   4.84656e-10
  18  17 3297.5560    3.6124  1.3932 13.0870 -0.0079       1.23446  0.0471   0.0746   0.0795    0.1226   0.0000      0.579575   437.0012       10.4252       12.3297       4.37816      -2.33449       3.76272       2.51333      -3.94743      0.878125      -2.49579      -1.61386      0.773449     -0.562259     -0.604208      0.458742     -0.322022     0.0791657    -0.0737742     0.0492425    -0.0215313    0.00264114    0.00476007    0.00686808    0.00204661   0.000658997   0.000128327   3.50514e-05  -2.07029e-05  -1.59169e-05   2.83825e-06   6.89038e-07  -6.57543e-07   7.83440e-09  -2.08227e-08   7.03142e-09  -1.91771e-10       2.87480       3.65192       3.91789       4.12644       3.88803       3.56982       3.21799       2.65089       2.21836       1.79607       1.32812       1.01537      0.726497      0.517795      0.335141      0.229116      0.141308     0.0859255     0.0509065     0.0278455     0.0156115    0.00805952    0.00399630    0.00195663   0.000804279   0.000372705   0.000142418   5.69178e-05   2.04944e-05   6.43726e-06   1.93241e-06   5.19928e-07   1.20251e-07   2.72848e-08   4.57087e-09   5.51620e-10
  18  18 3440.1341    2.9803  2.2257 12.3950 -0.0031      0.378123  0.0621   0.0500   0.1079    0.1048   0.0000      0.340807   438.5721       17.4310       13.0798      -2.10789       9.15132      0.632544       4.39166      -4.14092      0.275795      -7.84511      -1.30003      -1.94476     -0.183943     -0.396274     -0.292532      0.129455     0.0502339    -0.0378149     0.0290167     0.0442500    -0.0155180    0.00369466    0.00175876    0.00443203    0.00124694   0.000351925  -0.000204128  -9.78203e-06  -8.78229e-06  -2.44012e-06  -1.24441e-07  -1.13980e-07   5.31187e-08  -5.79978e-08   1.41517e-09  -4.18927e-10       3.64092       4.54724       4.68524       4.91221       4.79074       4.65968       3.94388       3.38281       2.86079       2.28505       1.85399       1.38508      0.969224      0.649045      0.444928      0.294306      0.201817      0.120700     0.0700490     0.0382233     0.0204237     0.0103531    0.00525767    0.00244934    0.00109747   0.000459462   0.000190800   6.99926e-05   2.53645e-05   8.50942e-06   2.73272e-06   7.15976e-07   1.73449e-07   3.39691e-08   6.14919e-09   7.61221e-10
  18  19 3583.0203    2.6601  3.4918 11.2571 -0.0045      0.838820  0.0721   0.0340   0.1268    0.1168   0.0000      0.144891   432.4669       23.6045       16.6729       3.01065      -1.43109       4.60318       2.44637      -1.96879      -3.95674      -8.49255       2.31544      0.104827      -3.28943    -0.0297279      0.489666     -0.111198      0.399668     -0.243546      0.100734    -0.0447782    0.00408557   -0.00816498    0.00755498    0.00103792    0.00206781  -5.40501e-05   0.000125014  -4.49385e-05  -7.79288e-05  -3.32390e-06  -2.69919e-07   8.80982e-07   3.57076e-07  -3.79322e-08   2.24466e-09   4.91911e-10       4.38016       5.65360       6.03805       6.30528       6.02711       5.53473       4.96042       4.19465       3.47536       2.70186       2.09900       1.52038       1.18478      0.800453      0.544067      0.357362      0.221885      0.132348     0.0780505     0.0435319     0.0236365     0.0123526    0.00619601    0.00290616    0.00133272   0.000545775   0.000224525   8.61911e-05   3.12832e-05   9.97484e-06   2.99939e-06   8.39503e-07   2.11137e-07   4.20817e-08   7.66310e-09   8.82142e-10
  18  20 3725.7692    2.1256  4.6850 11.2728 -0.0034      0.499363  0.0917   0.0252   0.1601    0.0681   0.0000      0.123170   430.1442       12.1749       13.4534       6.94394       3.38476      -7.98915       4.98120      -6.42197       7.07599      0.901672      -7.58139      -3.61769      0.455352     0.0269727      0.298758      0.321425      0.924385      0.203664     0.0924285    -0.0389196     0.0334993   0.000878758   -0.00677049    0.00649692    0.00125187  -0.000792982  -0.000419307   8.22062e-05  -1.21312e-05  -8.91159e-06  -4.89186e-06   7.62116e-07  -2.17880e-07   1.12453e-08   1.63281e-09  -1.13941e-09       5.51134       7.24749       7.51125       7.77642       7.34183       6.81629       6.12621       5.35829       4.46931       3.57514       2.82132       2.07692       1.49259       1.00965      0.687711      0.441692      0.285917      0.168745      0.100604     0.0547773     0.0302729     0.0152483    0.00773446    0.00370764    0.00163522   0.000713610   0.000286089   0.000107513   3.89869e-05   1.25322e-05   3.96151e-06   1.06275e-06   2.69826e-07   5.51973e-08   9.62715e-09   1.14789e-09
  18  21 3868.7703    1.7707  6.8688 10.7673 -0.0040      0.549928  0.1178   0.0176   0.2099    0.0540   0.0000     0.0824763   445.1164       9.71139       14.9061       16.1084      -5.78177      -3.92698       11.1015      -4.13140       1.73207       3.63514      -7.94127      -4.39673       1.20939     -0.990604     -0.540003      0.517386      0.215721     -0.167727    -0.0961194     0.0414790    0.00638882  -0.000278991   -0.00665736   -0.00351139   -0.00192393    0.00170632   4.04536e-05   9.66218e-05   2.68585e-05   4.38671e-06   2.14003e-06  -1.19723e-06   2.56930e-08  -1.15323e-07   7.11732e-09   1.11605e-09       6.72787       8.89550       9.22790       9.86522       9.37726       8.63269       7.83239       6.45027       5.52071       4.22350       3.48902       2.52855       1.79994       1.26471      0.833561      0.573612      0.351648      0.219088      0.126160     0.0728236     0.0383954     0.0191385     0.0100668    0.00456353    0.00221443   0.000872376   0.000383968   0.000136808   5.00289e-05   1.63511e-05   4.91359e-06   1.42620e-06   3.25445e-07   6.97681e-08   1.30189e-08   1.48446e-09
  18  22 4011.5914    1.5234  9.3482 10.4726 -0.0015      0.400992  0.1431   0.0138   0.2664    0.0471   0.0000     0.0654738   434.1150       16.3894       19.2709       10.1533     -0.322933      -4.10602      -3.94011      -4.64548      -8.29988      -5.37484      0.914026      -2.03009     -0.431012       2.71034      0.618271     -0.847512     0.0574980    -0.0141595    -0.0763451     0.0449855    -0.0323149     0.0189114    0.00970503   -0.00111141   -0.00190114    0.00202546   0.000470960  -0.000178236  -0.000124877  -9.06568e-06   1.01929e-06   5.27677e-07  -1.19934e-07   3.59175e-08  -8.16419e-09  -1.67005e-11       8.14709       10.3672       11.1297       11.6998       11.1677       10.3232       9.10902       7.87602       6.54048       5.17607       4.12734       3.02318       2.17989       1.49764       1.04609      0.670421      0.424779      0.257838      0.153878     0.0870233     0.0464774     0.0241595     0.0117518    0.00571412    0.00256671    0.00112149   0.000439883   0.000169895   5.91776e-05   1.98598e-05   6.07326e-06   1.64897e-06   4.09314e-07   8.24009e-08   1.44403e-08   1.68661e-09
  18  23 4154.3112    1.2459 11.7201 10.5312 -0.0021      0.262594  0.2017   0.0117   0.3498    0.0386   0.0000     0.0734618   425.4678       21.9651       13.9290       3.95927      -19.7968       1.38539       2.08093       6.17215       15.2803       4.40407    -0.0876667      -8.95731      0.660417      -3.22761     -0.327763      0.514518    -0.0596472    -0.0615175    -0.0147071     -0.147960     -0.104685     0.0649772     0.0237356    -0.0105426   -0.00425561    0.00122412   0.000784690  -0.000124450  -0.000153840  -1.83658e-05   5.48574e-06   3.39390e-07   5.83441e-07  -3.96854e-08   2.09810e-08   3.15683e-09       10.3292       13.1780       13.9913       14.4922       14.1909       13.1697       11.7569       9.89688       8.31827       6.66116       5.17097       3.86732       2.82399       1.99721       1.35713      0.891684      0.559965      0.341301      0.201791      0.114534     0.0620006     0.0319587     0.0156903    0.00765167    0.00328727    0.00148142   0.000577570   0.000226085   8.00272e-05   2.63721e-05   7.95622e-06   2.17992e-06   5.25719e-07   1.09859e-07   1.87204e-08   2.13196e-09
  18  24 4297.1496    1.0595 14.9293 10.3693 -0.0002      0.109617  0.2822   0.0094   0.4512    0.0366   0.0000     0.0729598   459.4350       32.4652       8.40410       16.0015       29.5434      -3.11974      -5.73571      -8.02501     -0.140989       3.00421       7.79102      -9.29156      -2.91628      -5.59948     0.0944982      0.427495      0.388945     0.0216029     -0.381433      0.467409     0.0119312    -0.0109008   0.000752307    0.00791503    0.00300591    0.00181777  -0.000738216   0.000225767   0.000146351   2.45340e-05   6.48181e-06   2.20211e-07  -2.83962e-07  -7.64060e-08  -1.10855e-08   4.41108e-10       12.7859       16.7701       17.9051       18.6530       17.8426       16.8362       14.6304       12.9177       10.6402       8.64610       6.63090       4.98034       3.63648       2.57180       1.76586       1.13865      0.712370      0.437125      0.259544      0.146247     0.0802468     0.0416385     0.0205563    0.00959657    0.00444724    0.00188255   0.000769190   0.000290872   0.000105560   3.49027e-05   1.06726e-05   2.92149e-06   7.18560e-07   1.47949e-07   2.42486e-08   2.94400e-09
  18  25 4441.1772    0.8580 17.5675 10.3589 -0.0030      0.394980  0.3732   0.0082   0.5691    0.0306   0.0000     0.0872358   439.2460       27.3438       18.9910       49.1895       9.70756      -3.47221      -7.30870       4.20330       15.3111      -4.47766       6.02497      -6.42829      -5.43113      -3.35276      0.319895       1.24473     -0.490144     -0.127433     -0.339615     -0.317394     0.0580298     0.0266252     0.0254943    0.00941709   -0.00515628   5.26551e-05  -0.000875483  -0.000331000   5.86103e-05  -2.76020e-05  -2.57838e-07   1.48049e-06   4.22371e-08  -3.06231e-07  -2.77568e-08  -4.85399e-09       16.1148       20.7410       22.6489       23.0063       22.7575       20.6385       18.7756       15.7950       13.3395       10.8149       8.24044       6.29381       4.57292       3.18130       2.18956       1.43931      0.914898      0.559840      0.333758      0.187238      0.103514     0.0531822     0.0267169     0.0128205    0.00569822    0.00248597   0.000998273   0.000381046   0.000138421   4.50959e-05   1.35751e-05   3.62343e-06   8.87261e-07   1.86092e-07   3.06951e-08   3.37330e-09
  19   9 2173.8843    0.8896  0.7284 10.0506  0.0044       6.48942  0.0310   0.0225   0.0549    0.1044   0.0000       1.07700   438.1501      0.770372       9.16658      -2.02375     -0.535076      0.526934     -0.791587       1.87440      -2.82057     -0.220469      0.992362      0.595856     -0.639361    -0.0832933     0.0413168    -0.0532354     -0.257686    -0.0201083     0.0222039     0.0547239    0.00646269   -0.00327191   -0.00102746    0.00265384  -0.000409484   0.000652302  -0.000177107  -1.74887e-05  -4.68868e-05   1.03050e-05   4.79338e-06  -2.51866e-06   5.91662e-08   1.00752e-07  -3.78432e-08   4.65187e-09       2.14931       2.51482       2.77797       2.86897       2.54175       2.32443       2.36250       1.96443       1.72395       1.47996       1.15987      0.850317      0.639835      0.448870      0.271601      0.196660      0.132796     0.0748387     0.0430339     0.0296716     0.0163109    0.00752643    0.00424602    0.00223333    0.00112768   0.000490118   0.000187415   8.71633e-05   3.81485e-05   1.33771e-05   4.39705e-06   1.21362e-06   3.47395e-07   9.60959e-08   2.10811e-08   4.48399e-09
  19  10 2322.4558    1.2054  0.8343 10.4019 -0.0019       4.69098  0.0319   0.0283   0.0560    0.1383   0.0000      0.849532   434.4713       3.70321       12.1843     -0.887225      0.252936       1.06142      0.651418      -3.81980     -0.532817      0.719887       1.47080       1.21568      0.275368      0.147879      0.132678     -0.190954    -0.0492357    -0.0750644    -0.0261136    -0.0307337    0.00882373   -0.00275568    0.00270741   4.75492e-05   0.000103072  -4.67970e-05  -2.02235e-05   3.02597e-05   5.64511e-05   7.01544e-06  -1.92714e-06  -1.29877e-06  -3.68259e-07  -1.87821e-08   1.12882e-08   7.15201e-09       1.94533       2.51456       2.55893       2.85943       2.67703       2.59446       2.23325       1.96773       1.62827       1.31739       1.05697      0.782477      0.598231      0.406905      0.301667      0.199200      0.123201     0.0808771     0.0482256     0.0290627     0.0159791    0.00906903    0.00450303    0.00232435    0.00104065   0.000508412   0.000214458   9.14844e-05   3.38828e-05   1.28239e-05   4.42052e-06   1.43789e-06   3.91193e-07   1.10697e-07   2.61325e-08   5.03553e-09
  19  11 2468.2773    1.6489  0.9603 10.9999 -0.0006       2.68239  0.0354   0.0370   0.0614    0.1433   0.0000      0.763738   432.8590       7.10264       15.4694       1.16061     -0.752068      -3.82548      0.881310     -0.838105       1.43036     -0.101660      -1.25235     -0.116158      -1.21708     -0.429461     -0.529166      0.172997    -0.0479077     0.0921865  -0.000949357    -0.0170626    -0.0115967   -0.00199782    0.00802114    0.00306247   0.000876611  -0.000350371   2.02592e-05   6.84003e-05   8.57402e-05   1.45158e-05  -1.01633e-07   1.08821e-06   7.11825e-07  -7.66758e-08  -5.55349e-08   4.14796e-10       2.19223       2.94735       3.15755       3.19931       3.20934       2.73088       2.72052       2.11460       1.99695       1.51452       1.27931      0.908468      0.675425      0.446756      0.290983      0.199941      0.127665     0.0870573     0.0495431     0.0299224     0.0162942    0.00899633    0.00482316    0.00235747    0.00114717   0.000511513   0.000226910   8.85964e-05   3.92489e-05   1.27310e-05   4.87012e-06   1.58083e-06   4.45400e-07   1.41956e-07   2.95472e-08   6.87471e-09
  19  12 2613.2340    2.1267  0.9861 11.6049 -0.0043       4.25901  0.0376   0.0474   0.0597    0.1572   0.0000      0.804928   439.2254       6.06593       12.0151       1.90366      -3.34916      -4.02507      -1.13455      -1.40546       2.36187      -1.50385      0.828820      -1.20554      0.307790     0.0591143   -0.00658060      0.161575     0.0143415     0.0328127   -0.00691548   -0.00168346   -0.00922427   -0.00422078    0.00361066   0.000997480    0.00102812  -0.000204349  -0.000166287   6.54624e-05   6.10302e-06   7.34808e-07   2.07375e-06  -1.36931e-06  -4.09766e-07   9.77365e-08   5.78652e-08   9.96443e-09       2.38353       2.86732       3.29810       3.48137       2.94270       2.90922       2.68411       2.25387       1.95162       1.72053       1.27614      0.916076      0.703706      0.491276      0.332547      0.217867      0.145776     0.0802169     0.0508195     0.0319085     0.0185337    0.00937539    0.00492181    0.00251546    0.00125499   0.000531799   0.000235796   0.000101144   4.35820e-05   1.60360e-05   5.30959e-06   1.58336e-06   4.51477e-07   1.08017e-07   2.68929e-08   5.14525e-09
  19  13 2758.0232    2.8124  0.9693 12.1077 -0.0092       1.02900  0.0383   0.0642   0.0583    0.1490   0.0000      0.707616   441.6585       4.98629       15.4988      -3.02025      -1.95810       2.84259      0.646187     -0.905484      -1.67815      -3.83751     -0.131058      -1.01626     -0.324342      0.648233      0.149868   -0.00965275    0.00415676    0.00315817     0.0792149     0.0224121     0.0114431   -0.00157550   -0.00642323    0.00148200  -0.000440280  -0.000299014  -0.000158755  -3.81546e-06  -3.13596e-05  -1.60183e-05  -3.52484e-07  -7.18558e-07   4.24822e-07  -5.06815e-08  -1.98804e-08   3.59057e-09       2.97935       3.09444       2.74016       3.58190       4.08993       3.61355       2.50477       2.16948       2.29038       2.17449       1.41779      0.874527      0.631317      0.625905      0.474297      0.291566      0.147363     0.0790627     0.0593199     0.0442011     0.0278890     0.0154990    0.00761053    0.00335405    0.00139386   0.000579270   0.000234365   9.53443e-05   3.44355e-05   1.31764e-05   4.17247e-06   1.37004e-06   4.13133e-07   1.05579e-07   2.61175e-08   5.68983e-09
  19  14 2902.6521    3.5847  0.8253 12.7150  0.0014       1.45481  0.0311   0.0837   0.0551    0.1261   0.0000      0.701684   436.9254       7.00143       13.6523       1.35660     -0.513924     -0.442536      -3.72661      -2.49858       2.02348      0.191967     -0.138160     -0.180942      0.227986     -0.103568     -0.293389     -0.181167    -0.0211214    -0.0266843    -0.0605500   -0.00920487    0.00815365   -0.00492855   -0.00395699  -0.000829656  -0.000538437  -0.000471721   0.000332435  -5.48305e-06  -2.10219e-05  -1.29390e-06   1.49819e-07  -2.84376e-07   1.19128e-07  -5.82613e-08   2.73070e-08   4.66905e-09       1.99505       2.75130       2.79747       2.87425       2.78713       2.81218       2.37386       2.08057       1.61945       1.35853       1.01906      0.797569      0.595100      0.422272      0.307629      0.197473      0.131718     0.0769911     0.0499309     0.0261506     0.0161496    0.00783321    0.00419982    0.00201783   0.000984990   0.000422521   0.000194610   7.90241e-05   3.13794e-05   1.15799e-05   4.43404e-06   1.30149e-06   4.23944e-07   1.04946e-07   2.68813e-08   5.37214e-09
  19  15 3046.6854    3.7901  0.9126 13.1544 -0.0117       1.71911  0.0332   0.0900   0.0589    0.1221   0.0000      0.784011   437.7875       12.7819       16.1486       3.48279     -0.745296      0.846554      -4.45019       2.16852       4.48156     -0.962514      0.372330      -1.54327      0.300380     -0.985335      0.394218      0.227735    -0.0435207    -0.0877043     0.0680383     0.0251076   -0.00142697   0.000318581    0.00685258   -0.00230598   -0.00121385   0.000708165  -0.000205750  -4.87657e-05  -3.38898e-05  -1.15483e-05  -2.33034e-06   2.58225e-06  -4.67951e-07   2.57801e-08   2.46480e-08   2.12135e-09       2.16222       2.76142       2.75387       2.98322       2.84237       2.76077       2.49626       2.03529       1.70998       1.47896       1.20053      0.935830      0.635054      0.423117      0.295894      0.193784      0.140093     0.0856799     0.0561492     0.0308195     0.0174521    0.00881534    0.00464791    0.00216395    0.00111191   0.000479781   0.000227924   8.77273e-05   3.71307e-05   1.27754e-05   4.64230e-06   1.38317e-06   4.48935e-07   1.01550e-07   2.73114e-08   5.60394e-09
  19  16 3190.0006    3.7634  1.2571 13.0297 -0.0053      0.307239  0.0425   0.0753   0.0727    0.1217   0.0000      0.646795   438.5530       7.64514       11.7817       6.60087      -2.74329      -2.21027       1.56945       1.43482      -3.74396       1.19661     -0.423842       1.58356     -0.606852      0.778168      0.121820    -0.0889002    -0.0466268    0.00821432     0.0292849   -0.00559644    0.00382201    -0.0197404    0.00292679   0.000980539   0.000767743  -0.000379494   6.54148e-06   0.000141773   2.05924e-06   7.11791e-06  -1.02129e-05   3.36610e-06   6.00848e-07  -3.16167e-08  -3.10309e-08  -1.05948e-09       2.63815       3.34221       3.71284       3.75572       3.59161       3.34659       3.01414       2.61724       2.08263       1.69343       1.31858      0.986756      0.738353      0.528707      0.349550      0.249657      0.155752     0.0962253     0.0567128     0.0340417     0.0192727    0.00991706    0.00503873    0.00268164    0.00129756   0.000578915   0.000252319   0.000107041   4.19710e-05   1.56669e-05   5.29945e-06   1.62473e-06   4.64947e-07   1.33410e-07   2.97702e-08   6.06755e-09
  19  17 3333.1947    3.4453  1.7088 12.5963 -0.0048       1.35260  0.0491   0.0590   0.0872    0.1041   0.0000      0.431448   438.7717       12.7029       14.5449      -4.95402      -10.8410    -0.0666914      -4.54924      -2.81291       5.72307      -3.80226       3.05510     -0.261524      0.510729      0.490137     -0.337015    -0.0672136    0.00172246    -0.0828108     0.0548388    -0.0668022     0.0173175     0.0136901   -0.00754222   -0.00122851  -0.000985653   0.000461743  -4.59166e-06  -7.51307e-05   7.75105e-05  -4.36066e-07   2.83720e-06   3.06005e-06  -1.15697e-06  -5.41992e-08  -2.58927e-08   4.25201e-09       2.68168       3.38541       3.65644       3.67335       3.55923       3.47173       3.11491       2.61604       2.25368       1.83372       1.47467       1.13531      0.809653      0.579637      0.394241      0.272056      0.172500      0.113230     0.0683279     0.0386378     0.0221825     0.0115840    0.00617367    0.00301171    0.00143195   0.000668042   0.000289690   0.000123545   4.75486e-05   1.76248e-05   6.42064e-06   1.98435e-06   5.91370e-07   1.55888e-07   3.51899e-08   7.40306e-09
  19  18 3476.3852    2.9152  2.6209 11.9810 -0.0023       1.23042  0.0624   0.0428   0.1100    0.0972   0.0000      0.255560   438.0308       25.0411       9.35966       10.3949      -2.94511       1.91594       1.78983     -0.140260      -2.65221      -2.24733     -0.910370      0.250242     -0.588326     -0.534669      0.314391     -0.649359      0.356103      0.162694      0.242956    -0.0539098    -0.0182904    0.00209749     0.0106725   -0.00163759   0.000506095  -2.80506e-05  -0.000305548  -0.000151591   0.000124100  -1.02830e-05  -2.73613e-06  -2.61913e-06   4.62783e-07   2.70053e-07   6.71097e-08   2.87319e-09       3.63559       4.66767       4.89087       5.23440       5.16037       4.61739       4.15023       3.59729       3.00297       2.38228       1.90559       1.46701       1.05976      0.740175      0.520881      0.351745      0.227161      0.141953     0.0875242     0.0512265     0.0288941     0.0152756    0.00809187    0.00392204    0.00201004   0.000864553   0.000402305   0.000150007   6.18007e-05   2.12227e-05   7.58340e-06   2.39263e-06   7.16107e-07   1.93803e-07   4.59876e-08   9.60133e-09
  19  19 3619.7918    2.4462  3.6991 11.3245 -0.0013      0.863875  0.0763   0.0301   0.1319    0.0891   0.0000      0.171267   427.4716       22.1842       6.29508      -1.16192      -6.88180       4.87348      0.231423     -0.553989       4.75447      0.682004      -1.09982      -1.50364      -1.19281      0.493039      0.596964     -0.120557     0.0560581     0.0362732    -0.0792416     0.0582809     0.0673593    -0.0308043  -0.000539554    0.00240325   -0.00225478   0.000116996   0.000346668  -0.000485535  -7.97118e-05  -8.01009e-06  -2.10925e-05   2.22203e-06  -1.50411e-06  -1.19569e-07   6.05727e-08   1.00637e-08       4.34513       5.61993       6.17299       6.34330       6.07891       5.75047       4.99704       4.31775       3.65710       2.87708       2.20311       1.70682       1.24875      0.924410      0.618858      0.429527      0.265316      0.168797      0.100161     0.0591717     0.0333134     0.0181465    0.00948436    0.00476435    0.00222569    0.00105161   0.000432694   0.000186159   7.12128e-05   2.71916e-05   9.50069e-06   3.06653e-06   8.95746e-07   2.46106e-07   5.34232e-08   1.13430e-08
  19  20 3763.0477    2.0757  5.5283 10.7706 -0.0054      0.461382  0.0958   0.0210   0.1668    0.0702   0.0000     0.0944163   440.7896       17.9966       19.5447       9.78937       7.65793      -6.99362     -0.634761      -6.65715       2.30066      -5.03146      -7.71562      -5.23295      -1.31185      0.182153      0.427063      0.684266     -0.554195      0.527754     -0.123007      0.228401    -0.0105019    -0.0227698    -0.0165798    0.00558317   -0.00355135    0.00149048   4.71335e-05  -0.000226355   0.000161782   1.45550e-05  -9.66153e-06   1.04818e-06   5.07768e-07  -6.88468e-08   1.29860e-08  -2.53225e-08       5.30502       6.75146       7.25586       7.24629       7.17181       6.80678       6.09995       5.32898       4.47806       3.69555       3.00403       2.17819       1.67177       1.15196      0.797609      0.530736      0.352168      0.218332      0.131552     0.0777578     0.0429328     0.0232878     0.0118533    0.00605957    0.00283062    0.00130572   0.000553860   0.000237658   9.34642e-05   3.53907e-05   1.18138e-05   3.84057e-06   1.13275e-06   3.11433e-07   7.56033e-08   1.45710e-08
  19  21 3906.3326    1.7254  7.2963 10.6623 -0.0023      0.486230  0.1168   0.0164   0.2091    0.0509   0.0000     0.0737282   438.7092       16.7303       16.6345       10.6324      -2.12800       9.97909       4.03434      -3.03873      -1.81357      -6.02890       1.57821      -2.59803      0.715630      -2.46401     -0.802385      0.898537      0.361730     -0.400333     -0.119733   -0.00278084    -0.0224431    -0.0325449    0.00188465   -0.00928509    0.00271299   2.10166e-05  -7.66556e-05   8.40544e-05   2.14335e-05  -1.36934e-05  -3.32928e-06  -4.74851e-06  -7.14111e-08   5.62007e-07  -1.15867e-07  -2.38701e-08       6.23150       8.30177       8.92265       9.14839       8.95818       8.25511       7.51839       6.53355       5.51364       4.49624       3.50017       2.66714       1.97518       1.40243      0.984538      0.646736      0.420203      0.261954      0.158467     0.0930723     0.0520153     0.0289163     0.0148686    0.00754737    0.00358525    0.00165008   0.000725362   0.000301467   0.000117341   4.42173e-05   1.50716e-05   4.95590e-06   1.45631e-06   3.88962e-07   9.52211e-08   1.95980e-08
  19  24 4336.1829    1.0016 15.3508 10.3551 -0.0030      0.142594  0.2973   0.0086   0.4740    0.0338   0.0000     0.0792126   426.0877       41.2347      -9.23144      0.816721      -7.11528      -14.7717       8.40312       23.7313    -0.0773386      -8.01088       3.04798      -4.86810      -3.13665      -3.80097      -1.28065      0.176036      0.202327     -0.126136      0.629414    -0.0307238    -0.0132571    -0.0561385    -0.0210745  -0.000641757    -0.0184610    0.00308285   -0.00195524  -0.000255973  -0.000113822   0.000123851   1.18620e-05  -2.17997e-05  -1.48294e-06  -7.69614e-07   1.31758e-07  -9.70603e-08       12.5226       16.6191       17.8056       18.5265       17.8127       16.8011       15.3311       13.1525       11.0656       9.07989       7.12165       5.45188       4.05271       2.92514       2.05364       1.35616      0.900900      0.560284      0.346293      0.198352      0.113881     0.0622758     0.0322927     0.0164811    0.00771988    0.00361438    0.00156990   0.000671362   0.000258855   9.82818e-05   3.34280e-05   1.07376e-05   3.19302e-06   8.23284e-07   1.97022e-07   3.97103e-08
  19  25 4479.2368    0.8466 18.4884 10.3034  0.0010     0.0435750  0.3992   0.0076   0.5744    0.0281   0.0000     0.0823866   419.1359       7.71422       28.6829       14.5808       5.07418      -6.35326       3.30351       8.51910       3.80604     -0.740813       10.7909      -8.32865      -2.30006     -0.495916      -1.19676      0.878831      0.206706     -0.991637     -0.476580      0.177530    -0.0888435    -0.0102396    -0.0256205     0.0149356   -0.00737831   -0.00696154   0.000240924   0.000902598   9.70793e-05  -7.17582e-06  -1.74788e-05  -3.62300e-06  -6.04411e-07   4.80089e-07  -7.39255e-08  -3.03595e-08       15.1591       20.0617       21.8619       22.2468       21.5931       20.3724       18.4122       16.1274       13.5459       11.1576       8.77520       6.72803       5.01740       3.60237       2.48003       1.70765       1.09491      0.703678      0.425593      0.252595      0.141449     0.0786210     0.0412030     0.0208550    0.00994660    0.00472107    0.00201415   0.000856808   0.000331573   0.000125320   4.27444e-05   1.37070e-05   3.93214e-06   1.06629e-06   2.42718e-07   4.92276e-08
  20   8 2050.1559    0.6791  0.5081 10.1561 -0.0082       9.36269  0.0221   0.0202   0.0435    0.0735   0.0000       1.45522   435.1000       1.39198       12.5603    -0.0871017      -3.17421     -0.907744       2.48626      0.771484      0.781859     -0.787598      0.155906      0.762523      0.252679     -0.261380     -0.182109    -0.0369168     -0.152354    -0.0735044    -0.0307017    -0.0455444    0.00345940   -0.00341922   -0.00411506   0.000783024   -0.00111194   0.000139454  -0.000197724  -5.12730e-05  -2.65989e-05  -1.49122e-05  -1.33050e-05   4.87880e-06  -9.59814e-07  -2.36598e-07  -1.98796e-08   1.90150e-08       1.43580       1.93419       2.08796       2.18534       2.15843       1.85218       1.81403       1.46917       1.39734       1.06323      0.872146      0.665447      0.488949      0.369571      0.234337      0.172788      0.103847     0.0768826     0.0421658     0.0273907     0.0156935    0.00852107    0.00521807    0.00250777    0.00143905   0.000620583   0.000321508   0.000126481   5.83515e-05   2.22760e-05   9.03719e-06   2.98554e-06   1.07608e-06   3.29167e-07   8.96695e-08   2.45008e-08
  20   9 2203.2881    0.9540  0.6893 10.3616 -0.0039       6.89380  0.0272   0.0246   0.0507    0.0992   0.0000       1.01332   439.7258       2.99869       16.3533       3.28177      -5.14714       2.48331      0.534951       1.10680      0.887583     -0.697234     -0.153878     -0.272219      0.139551    -0.0511283      0.143541    -0.0669923      0.129904    -0.0736316    -0.0680934    0.00828251     0.0276574    0.00112754    0.00493990   -0.00368163   0.000814558  -0.000815009  -0.000304645   0.000255095  -1.86555e-05  -1.82468e-05   4.12271e-06  -3.96032e-06  -7.94587e-07  -1.96250e-07  -2.28589e-07  -7.46120e-09       1.72408       2.19038       2.30125       2.44089       2.40925       2.36360       2.11260       1.68100       1.56601       1.21640       1.00970      0.764420      0.609863      0.399019      0.295758      0.191505      0.134489     0.0929765     0.0565462     0.0345836     0.0189520     0.0112810    0.00565067    0.00314159    0.00160963   0.000753177   0.000339403   0.000149579   6.53548e-05   2.46725e-05   9.75657e-06   3.68321e-06   1.22641e-06   4.01700e-07   1.02434e-07   2.74158e-08
  20  10 2352.5467    1.2592  0.9633 10.8783 -0.0060       6.10767  0.0342   0.0285   0.0646    0.1106   0.0000      0.881507   439.4786       3.29773       10.9582      0.958578      -1.69324      0.552659       2.04766       1.17080      0.275924      -2.31375      0.210837       1.42850       1.26049      0.519574    -0.0315813      0.337535     0.0633002    -0.0804039    -0.0747482   -0.00545310     0.0476001  -0.000876196   -0.00206033   -0.00336266   -0.00206478   0.000242339   0.000252447   0.000203323   3.44699e-05  -3.98156e-05  -1.12384e-05   5.07674e-06   1.42157e-06  -5.41547e-07  -1.58058e-07   4.98381e-09       2.04849       2.66151       2.85405       2.86748       2.75651       2.47977       2.41734       2.11223       1.85328       1.51135       1.20013      0.951105      0.706797      0.488904      0.364646      0.237608      0.163636     0.0921726     0.0605445     0.0365883     0.0210485     0.0120884    0.00630998    0.00335612    0.00165864   0.000819691   0.000402678   0.000170973   7.20492e-05   2.87899e-05   1.08805e-05   4.00552e-06   1.28443e-06   4.10943e-07   1.18991e-07   2.84395e-08
  20  12 2644.9591    2.2082  0.9720 12.0561 -0.0038       3.22072  0.0361   0.0498   0.0623    0.1283   0.0000      0.800276   440.0875       3.06080       11.5743      -4.69435      0.353055     -0.817408      -2.89434     -0.821408       1.43379      -1.59059     0.0327103      0.911630     0.0574664      -1.22637     -0.335902      0.247331     0.0250990     -0.308812    -0.0711048     0.0200872     0.0276722   -0.00821824    -0.0148476  -0.000876414    0.00469314   0.000510764  -0.000690130  -0.000265536   7.15764e-05   3.68447e-05  -1.53701e-05  -4.82878e-06  -1.73941e-06  -7.20899e-07  -8.15290e-08  -3.74409e-08       2.16277       2.87000       2.82426       3.06572       3.03744       2.84117       2.62329       2.19955       1.86800       1.52605       1.19713      0.988612      0.717954      0.539487      0.345811      0.248595      0.168242      0.115781     0.0709880     0.0424407     0.0235811     0.0131950    0.00714012    0.00376284    0.00195602   0.000893959   0.000443961   0.000173333   8.03330e-05   2.93610e-05   1.18621e-05   4.18545e-06   1.36658e-06   4.23951e-07   1.21061e-07   3.00307e-08
  20  13 2790.7751    2.8890  0.8619 12.5452 -0.0078       1.13721  0.0352   0.0701   0.0579    0.1190   0.0000      0.798588   440.7310       7.65763       11.8833      0.432108      -1.70702       3.87583       1.77260      -1.83471      0.409000    0.00382180       2.64041     -0.274962      -1.46209      0.181615     -0.122021    -0.0893692     -0.292529    -0.0968330     0.0402541     0.0219819    -0.0214328   -0.00490835   -0.00494456    0.00430546    0.00189184  -0.000916197  -0.000533240   0.000234478   0.000172118  -8.06302e-05  -1.16886e-05   2.65537e-06   1.00587e-06   2.71451e-07   6.02095e-08  -2.74381e-08       2.07514       2.92031       2.88243       3.15067       2.96419       2.68206       2.54840       1.98207       2.12993       1.51050       1.40252      0.933737      0.758824      0.511396      0.353256      0.245753      0.147253      0.105548     0.0568256     0.0388459     0.0198072     0.0123457    0.00683951    0.00364072    0.00176603   0.000806430   0.000407466   0.000154698   7.05746e-05   2.73332e-05   1.03945e-05   3.68864e-06   1.20463e-06   3.98200e-07   1.07413e-07   2.80752e-08
  20  14 2936.0486    3.3765  0.9940 12.7057 -0.0012       1.22033  0.0342   0.0714   0.0609    0.1329   0.0000      0.711933   439.6835       9.40262       15.0430       1.98767      0.294669      -1.01602      -4.30399    -0.0267518       1.73532      0.140934     -0.454319       1.05564      0.728623     -0.402832     -0.144078     0.0476439    -0.0298862      0.155271    -0.0157134   -0.00817883   0.000218104    0.00599627   -0.00312681    0.00323006  -0.000971757   0.000714604  -9.66656e-05  -0.000128583  -0.000106350  -9.33894e-06   2.21521e-06  -1.74109e-06   8.06144e-07   1.91123e-07  -3.63387e-08   3.40664e-08       2.08519       2.65338       2.81601       2.89234       2.77557       2.38684       2.35388       2.05169       1.88897       1.54608       1.27449      0.976523      0.699643      0.501450      0.337904      0.231175      0.145341     0.0963611     0.0579758     0.0352890     0.0213668     0.0117060    0.00653715    0.00331842    0.00176362   0.000830550   0.000378674   0.000173390   7.09798e-05   2.87282e-05   1.05376e-05   3.63285e-06   1.26887e-06   3.64936e-07   1.08748e-07   2.83072e-08
  20  15 3080.5671    3.9417  0.9155 13.1071 -0.0075       1.34238  0.0409   0.0892   0.0574    0.1297   0.0000      0.775001   440.1573       9.49034       13.6769       1.07006      -1.65018      -1.37294       1.91880      -1.74053     -0.119502      -1.75379      0.279741     -0.240240      0.240507     -0.290811      0.294806     -0.503325     -0.198372     0.0598127     0.0894710    -0.0127732    0.00884514   -0.00484983   -0.00585896    0.00133573  -0.000668326   0.000226711   0.000140770  -3.89803e-05  -4.62744e-05  -2.82619e-05  -9.75248e-06  -9.41952e-07  -5.42449e-07  -9.41911e-07  -2.67671e-08   1.18635e-09       3.33869       4.68195       5.44812       5.80822       5.47343       4.99249       4.12697       3.32734       2.58224       1.87999       1.33428       1.03020      0.737881      0.488611      0.366437      0.241711      0.155838      0.106076     0.0681556     0.0345686     0.0227116     0.0125317    0.00626008    0.00376270    0.00184193   0.000938442   0.000377274   0.000193418   7.59799e-05   3.05247e-05   9.56848e-06   4.30868e-06   1.58560e-06   4.65501e-07   1.36816e-07   3.12763e-08
  20  16 3224.5681    3.8798  1.2065 13.0168  0.0010      0.604192  0.0395   0.0792   0.0723    0.1383   0.0000      0.645855   435.5570       12.1842       15.3748       4.47790     -0.501768       1.16593      -3.58319      -2.34958      -2.16736     -0.474014     0.0112777      0.432485     -0.291321      0.638445      0.802525     -0.158307     0.0203837    0.00723607    0.00691486     0.0204808    -0.0139479     0.0235374    0.00533023    0.00356216    0.00161589   0.000384378   0.000163966  -8.03244e-05   0.000147205  -4.50135e-05  -8.64289e-06   4.87921e-06   6.71626e-07  -4.70674e-08  -1.28542e-07  -1.72169e-08       2.31937       2.93971       2.97359       3.17293       3.00278       2.88560       2.67521       2.29827       1.96951       1.65664       1.36637       1.09063      0.778599      0.548071      0.380755      0.263379      0.169659      0.118317     0.0721357     0.0439011     0.0245575     0.0143198    0.00713107    0.00389314    0.00187137   0.000938176   0.000415368   0.000199541   8.26564e-05   3.34809e-05   1.16351e-05   4.53053e-06   1.41634e-06   4.72559e-07   1.17958e-07   3.30949e-08
  20  17 3368.2525    3.2797  1.8916 12.6194 -0.0023       1.43508  0.0525   0.0520   0.0895    0.0852   0.0000      0.382580   439.4387       13.1775       9.89398      0.344387       1.81119      -2.38424      -4.57051       1.48302       3.18153      -1.90408     -0.119799     -0.864679      0.439762     -0.598554    -0.0304253     -0.387363      0.555172     0.0314198   -0.00636507     0.0501239     0.0256413    0.00734868   -0.00665898   -0.00720008    0.00185183  -0.000407613  -0.000291732  -0.000225035  -2.86744e-05  -5.28158e-06  -4.75012e-06   3.83421e-06   1.61860e-06  -2.62557e-07  -4.54062e-08   6.80533e-08       2.85767       3.77762       4.19493       4.18466       4.08725       3.80369       3.35697       2.98326       2.52206       2.08027       1.64963       1.26426      0.925000      0.675291      0.469109      0.321774      0.212788      0.132444     0.0828927     0.0509313     0.0292299     0.0167539    0.00908289    0.00472288    0.00236020    0.00115783   0.000533931   0.000241443   9.90614e-05   4.03447e-05   1.54429e-05   5.53139e-06   1.84371e-06   5.92418e-07   1.71502e-07   4.49452e-08
  20  18 3512.1858    2.7601  2.6171 12.1076 -0.0010       1.27895  0.0591   0.0391   0.1107    0.0799   0.0000      0.258058   437.2284       3.26422       13.2906       11.8155      -4.99800       4.47676       1.22291      -4.50662       3.45824      -1.79967       1.07299       1.43006    -0.0889905     0.0755650      0.385429      0.222468     -0.205479     -0.279641     0.0136214     0.0968002    -0.0202118    0.00298224   -0.00218093    -0.0107025    0.00258402   0.000483682  -6.67662e-05  -7.06123e-05  -6.38665e-05   2.72196e-05  -1.85576e-05   1.31555e-06  -7.48329e-07   7.59632e-07  -1.33759e-07  -4.79251e-08       3.32139       4.34912       4.70801       4.84533       4.65283       4.33665       3.87823       3.50240       3.00086       2.45098       1.95859       1.51883       1.11795      0.810838      0.567651      0.379540      0.258491      0.156308      0.101664     0.0597007     0.0350962     0.0198763     0.0107139    0.00567515    0.00285888    0.00140137   0.000647000   0.000290363   0.000119985   4.83964e-05   1.81055e-05   6.65563e-06   2.15343e-06   6.95292e-07   2.07660e-07   5.17304e-08
  20  19 3656.1113    2.3357  4.0766 11.4056 -0.0008      0.813821  0.0772   0.0266   0.1401    0.0711   0.0000      0.148239   432.6344       9.79274       7.06712       6.04388      -3.70325      0.188816      -2.83548      -6.47827      -2.62648       2.16763     -0.370384     0.0562286      0.775818     -0.237681     -0.176587      0.658409      0.156973     -0.232909    0.00932031     0.0225224    -0.0251750    -0.0502047   -0.00553167   -0.00918658   -0.00324007   0.000354084  -8.83891e-05  -0.000334921  -1.61226e-05   5.33636e-05   3.04809e-05  -7.69223e-07   6.47943e-06   7.68258e-07  -3.73049e-07  -6.71745e-09       4.08918       5.34609       5.78471       6.01864       5.86079       5.45560       5.01750       4.35616       3.69897       3.02672       2.39952       1.84820       1.38933       1.01843      0.721891      0.502138      0.325811      0.207431      0.131836     0.0779773     0.0461236     0.0261424     0.0142522    0.00745385    0.00375024    0.00182580   0.000845783   0.000384210   0.000160681   6.45903e-05   2.45021e-05   8.98930e-06   2.97047e-06   9.13617e-07   2.62260e-07   6.86331e-08
  20  20 3799.9272    1.9541  5.8415 10.9509 -0.0012      0.573737  0.0974   0.0193   0.1753    0.0553   0.0000     0.0966228   433.5121       14.6588       12.4578       16.0874      -5.92183       5.75662      -5.29395      -6.66373      -7.00421      -1.42769       2.51934      -6.32656      -1.18908       2.19371     -0.506030     -0.322139     -0.151763   0.000599780     -0.276859     0.0529349    0.00580749    -0.0230623    -0.0150365    0.00512077   -0.00674235   0.000320511    0.00267611   8.19035e-05  -0.000204303  -3.12375e-05   2.47131e-05   2.88591e-06  -3.16329e-06  -1.06786e-06   5.81113e-07   6.95290e-09       5.19535       6.88595       7.32466       7.72291       7.51714       7.17808       6.45627       5.51141       4.65718       3.82531       2.96280       2.32318       1.74712       1.28545      0.920217      0.628243      0.419203      0.265140      0.169051     0.0989582     0.0585213     0.0329479     0.0178246    0.00941034    0.00467904    0.00225595    0.00104462   0.000460455   0.000196401   7.85742e-05   2.98671e-05   1.10305e-05   3.66212e-06   1.14055e-06   3.21765e-07   8.24473e-08
  20  21 3943.3666    1.6463  8.1205 10.7194 -0.0012      0.276936  0.1244   0.0148   0.2266    0.0434   0.0000     0.0706804   430.6403       16.2790       22.5490       13.2985      -15.0367      -13.9245       11.0620      -1.10147      -1.15378      -9.47539       2.41773       1.78722      -1.04025      -2.84331      0.895389      0.276651      0.371561      0.112443     -0.191193      0.154003     0.0502598     0.0450130    -0.0158721    0.00225082    0.00755320   0.000154849  -0.000648139   0.000198885   0.000113752   4.90954e-06   4.54332e-05   1.11227e-05  -1.23533e-06   6.85780e-07  -2.31002e-08   1.37037e-07       6.46409       8.40611       9.07232       9.54879       9.20477       8.67356       7.85464       6.87991       5.82334       4.84241       3.90095       2.92337       2.21465       1.61903       1.16749      0.778043      0.524702      0.329204      0.212301      0.124807     0.0746678     0.0422878     0.0231703     0.0122956    0.00599825    0.00300112    0.00132076   0.000633470   0.000252632   0.000108558   3.89829e-05   1.44855e-05   4.68079e-06   1.45513e-06   4.21542e-07   1.07857e-07
  20  22 4087.1982    1.3836 10.8715 10.4737 -0.0012      0.157419  0.1679   0.0115   0.2965    0.0399   0.0000     0.0663634   442.2134       8.26182       30.7210       24.1035      -3.33982      -1.02095       3.54352      -1.76824      -1.69979      -2.81137      -3.04133       2.50181      -1.85518       2.98526       1.89335     -0.598040     -0.561177     -0.164915     -0.303632     -0.185746    -0.0405237     0.0329310     0.0110238   -0.00263582  -0.000169036   -0.00329825   -0.00279210  -0.000354978  -0.000126682   7.18205e-05   6.36924e-05  -6.19546e-06  -5.35659e-06   3.07625e-06   3.75791e-07  -1.48604e-07       8.08117       10.4828       11.2972       11.7688       11.6825       10.7238       9.81706       8.52634       7.41764       6.02067       4.83877       3.68116       2.77537       2.02636       1.48314       1.00205      0.663435      0.417143      0.260481      0.159900     0.0949913     0.0541777     0.0292201     0.0155050    0.00765776    0.00375366    0.00175675   0.000763961   0.000328861   0.000131151   4.92817e-05   1.78242e-05   5.93475e-06   1.87972e-06   5.27688e-07   1.37029e-07
  20  24 4375.7677    0.9575 15.8651 10.3930 -0.0027      0.419869  0.3008   0.0081   0.4693    0.0304   0.0000     0.0797796   443.9603       34.9254       34.2709      -4.84645      -20.2221       13.3937      -16.4639      -18.5013      -5.98739       8.16407      -4.85542       11.1960       1.80669      0.229898      -3.82650       1.15339      0.676172      -1.23861     -0.895464      0.207509      0.132139     0.0211691    -0.0423236     0.0144483   -0.00127713   -0.00237721    0.00178375   0.000138296   0.000328987  -7.85332e-05   9.67839e-05   2.48102e-05  -6.00862e-06  -4.04782e-06  -1.64251e-06  -1.94776e-07       11.8673       15.6863       17.2561       17.6061       17.5773       16.1121       15.1551       12.9079       11.2182       9.15755       7.25995       5.69951       4.30630       3.17363       2.24659       1.55295       1.04220      0.668000      0.427268      0.254750      0.149239     0.0843217     0.0469298     0.0245842     0.0124404    0.00601287    0.00285622    0.00124926   0.000540170   0.000213128   8.37098e-05   2.98719e-05   1.00511e-05   3.12355e-06   8.75094e-07   2.25172e-07
  21   7 1919.8878    0.5019  0.4177  9.9672 -0.0159       12.1535  0.0266   0.0165   0.0349    0.0616   0.0000       1.92116   437.0289     -0.764122       19.0941      0.295034      -2.86053       1.91943       1.50179       3.04009       2.19104       1.81190    0.00494614     -0.897912      0.703152     -0.483525     -0.608912     -0.428012    -0.0570060      0.109826    0.00824510     0.0485602    -0.0455042   -0.00908781   -0.00759651  -0.000822247   -0.00204725  -0.000498721   0.000781764  -0.000113508  -9.58367e-06  -4.99688e-05  -1.60943e-06  -2.36022e-06   2.85917e-06   1.82585e-07  -2.18308e-07   1.06966e-07       1.81667       2.34608       2.37244       2.43750       2.37184       2.18178       2.31411       1.97599       1.67857       1.27432       1.01468      0.798782      0.628201      0.502827      0.364869      0.261100      0.172495      0.109991     0.0688807     0.0419668     0.0251369     0.0134035    0.00767648    0.00418836    0.00203122    0.00109156   0.000562581   0.000249024   0.000126721   4.76716e-05   2.09281e-05   8.47397e-06   2.80057e-06   1.08551e-06   2.75070e-07   8.84023e-08
  21   8 2077.8275    0.7206  0.5776 10.0625 -0.0012       9.83593  0.0247   0.0189   0.0461    0.0766   0.0000       1.31477   436.7130       4.15463       15.9474    -0.0748083      -3.18514      0.892279     -0.543859       1.68653      0.485075      -1.79573       1.20427      0.404713      0.168756     -0.102213      0.136135    -0.0255499      0.189013     0.0725030    -0.0622572    -0.0394727     0.0336845     0.0251068   -0.00292277    0.00641152    0.00134490   -0.00100099   0.000302477   0.000154375   4.65308e-05  -2.19060e-05   1.41875e-05  -2.55883e-06   3.42994e-06  -4.33000e-07  -5.81870e-07   3.83411e-08       1.61050       1.85554       1.93283       2.30698       2.24881       2.03930       1.83363       1.73224       1.36238       1.05745      0.853214      0.774730      0.587315      0.383414      0.259981      0.207412      0.150349     0.0940339     0.0594035     0.0398504     0.0246181     0.0145357    0.00743843    0.00377511    0.00206922    0.00105055   0.000605601   0.000290822   0.000124302   4.94268e-05   1.99991e-05   6.56153e-06   2.82175e-06   8.53643e-07   2.86444e-07   8.38356e-08
  21   9 2232.0098    1.0064  0.7474 10.5100 -0.0036       6.60711  0.0296   0.0245   0.0525    0.1025   0.0000       1.00756   439.4877     -0.107647       13.3050      -1.69491      -1.60197      -4.43747       1.03180       2.67658      -3.01983     -0.805346     -0.382147     0.0380619      -1.69810    -0.0555713      0.192676     -0.279004      0.104089      0.114131    -0.0919137     0.0560086   0.000792133   -0.00520654  -8.13571e-05    0.00204549  -0.000436203  -0.000301873   0.000614943   0.000141119  -0.000133483  -1.13256e-05  -2.51420e-05   7.39326e-06   3.16348e-06   7.70391e-07  -4.78391e-07  -1.20818e-07       1.75875       2.26055       2.32712       2.55862       2.47882       2.29279       2.19557       1.75507       1.69900       1.33693       1.10865      0.829237      0.675033      0.475482      0.336526      0.250559      0.173273      0.105749     0.0647425     0.0444087     0.0261624     0.0155507    0.00877835    0.00475865    0.00246458    0.00117765   0.000616190   0.000299801   0.000119151   5.29221e-05   1.98964e-05   8.75238e-06   3.23962e-06   1.08503e-06   3.51224e-07   1.04262e-07
  21  10 2382.0622    1.4001  0.8446 10.7346 -0.0070       3.82226  0.0295   0.0323   0.0545    0.1267   0.0000      0.766100   437.8611       3.89839       11.1226      0.718496      -4.91566       2.98894      -1.04340      -1.97413       2.62566     -0.488256      0.803012     -0.346322      0.702285     -0.183052      0.563480      0.145804     -0.150304     -0.107873    -0.0771706     0.0312411   -0.00797397     0.0368840     0.0133974   -0.00496192   -0.00360694   -0.00105609   0.000488196  -0.000205040  -4.50000e-05   3.85425e-05   4.22622e-05  -4.72845e-06  -6.96444e-06  -6.33126e-07   6.39075e-07   1.76849e-08       1.72196       2.12272       2.26598       2.40934       2.52931       2.18192       2.03030       1.83382       1.62188       1.25321       1.05525      0.879628      0.661830      0.453963      0.313822      0.224397      0.162686      0.108658     0.0626450     0.0435590     0.0271063     0.0161586    0.00836962    0.00457143    0.00230693    0.00127953   0.000666542   0.000304947   0.000138720   5.19121e-05   2.32588e-05   8.65013e-06   2.92192e-06   1.07992e-06   3.58730e-07   1.11627e-07
  21  11 2529.3922    1.8336  0.9832 11.6536 -0.0087       2.60257  0.0364   0.0391   0.0632    0.1124   0.0000      0.788534   438.3959       5.53963       15.3740      -2.34417       1.61715      0.660468       2.83587       3.07187      -1.54920      -1.26019       1.54592     -0.558496     -0.248637     -0.179726     -0.663021     -0.510345    -0.0837676    -0.0960466     0.0379142     0.0428392    -0.0295613    0.00184020     0.0191231   -0.00724236   -0.00105204    0.00109116  -0.000127737  -0.000613980   5.50336e-05   3.27934e-05  -2.17140e-06  -4.24716e-06  -7.34937e-06   4.81595e-07   2.56595e-07   6.84955e-08       2.00498       2.41122       2.66572       2.97852       2.65687       2.52896       2.47993       2.09004       1.76044       1.48754       1.29128      0.977362      0.751591      0.524652      0.379788      0.269811      0.183501      0.114035     0.0805412     0.0520654     0.0301841     0.0157780     0.0100130    0.00568337    0.00271289    0.00127923   0.000665460   0.000350498   0.000157093   6.48258e-05   2.67246e-05   1.10775e-05   3.87344e-06   1.33075e-06   4.05760e-07   1.11810e-07
  21  12 2676.3084    2.4463  0.9611 11.6914 -0.0018       2.17738  0.0328   0.0510   0.0581    0.1596   0.0000      0.655859   436.2907       3.37541       13.4591     -0.136270      0.318208      -6.37578     -0.942241      -1.36187    -0.0676696      -1.62754     -0.269942   0.000336557     -0.464400    -0.0422710     -0.210582     -0.441378     -0.300689    0.00464644     0.0711620   0.000423137    -0.0205318    -0.0396735   -0.00196437    0.00352107    0.00135090  -0.000688796   0.000432562  -0.000270540  -6.16781e-05  -7.40347e-05   3.15216e-05  -9.35198e-06  -3.48082e-06   3.53839e-07   5.17193e-07  -1.78931e-08       2.15589       2.89214       3.16393       3.24789       3.08874       2.87898       2.56028       2.18890       1.96401       1.61483       1.28528       1.01463      0.721164      0.541505      0.365241      0.260952      0.173540      0.107158     0.0695193     0.0423121     0.0262683     0.0155415    0.00877943    0.00454169    0.00242896    0.00121976   0.000598341   0.000268127   0.000124764   5.18756e-05   2.14294e-05   8.12312e-06   3.31663e-06   1.05958e-06   3.63933e-07   1.11242e-07
  21  13 2823.0668    2.9935  0.8583 12.3063 -0.0052       1.96993  0.0317   0.0668   0.0517    0.1455   0.0000      0.754567   439.2612       4.68448       14.0487       1.88292     -0.346018      -2.93207      -2.09678      0.253880       1.57353    0.00333794       1.20404      0.142429      0.574048     -0.389390      0.340007      0.284905     -0.443345      0.118191    -0.0944938    0.00195465    0.00341103    0.00980312   -0.00801741   -0.00669713    0.00117542   0.000228577   0.000429734  -0.000349900  -0.000174363  -4.11476e-05   2.22964e-06   7.85415e-06  -1.67379e-06   3.65653e-07  -2.90082e-07   9.27780e-08       1.88296       2.15504       2.42758       2.77786       2.49624       2.22201       2.27306       2.03071       1.57795       1.27186       1.15972      0.905170      0.643475      0.478783      0.352847      0.253120      0.163715      0.109654     0.0739138     0.0466593     0.0261234     0.0153889    0.00882761    0.00476885    0.00244530    0.00117803   0.000596843   0.000293838   0.000149256   6.34118e-05   2.57559e-05   9.29471e-06   3.27945e-06   1.07109e-06   3.38162e-07   1.01068e-07
  21  14 2969.0240    3.6307  0.8594 12.8042  0.0001      0.791122  0.0294   0.0795   0.0516    0.1182   0.0000      0.674005   439.3512       4.88036       11.0883       3.89913     0.0954798     -0.863088    -0.0204116      -1.50991       1.33506     -0.150086      -1.41411      -1.01759     0.0711175    -0.0497793     -0.137755     -0.217133    -0.0447833     0.0972893     0.0735387    -0.0700230     0.0440303    -0.0237063    0.00469633    0.00214964   0.000814553   1.17612e-05   0.000825206  -0.000252383  -0.000187018   0.000102433   2.76836e-05  -7.64222e-08  -6.57333e-07   1.69964e-06   2.12085e-07  -2.65919e-08       1.72821       2.19560       2.23369       2.37843       2.25840       2.45064       2.03597       1.79197       1.52265       1.33058       1.05364      0.857507      0.618584      0.465918      0.344623      0.243501      0.161547      0.111259     0.0671898     0.0434137     0.0267639     0.0156877    0.00860768    0.00465496    0.00237489    0.00115526   0.000573172   0.000257956   0.000115729   4.89513e-05   2.09051e-05   8.01290e-06   2.93360e-06   1.04910e-06   3.67086e-07   1.07902e-07
  21  15 3114.0888    3.8984  1.1010 13.0820 -0.0111       1.87197  0.0390   0.0800   0.0662    0.1357   0.0000      0.761577   439.9221       3.97322       8.88028       4.71798      -1.39665     -0.668045      0.735032      -2.68979      -1.63575      0.746830     -0.154387      0.477275      0.823023     -0.473733       1.10399      0.109975      0.201203     0.0324033     0.0129488     0.0284041     0.0499319     0.0130096     0.0185379   -0.00835109   -0.00406491  -0.000106150   0.000791125   0.000171931  -0.000155507   1.62246e-05   3.57944e-05  -1.67826e-07  -6.34997e-06   1.46256e-07   1.88062e-07  -1.19659e-07       2.27213       2.93962       3.40897       3.64293       3.51900       3.25790       2.91334       2.45335       1.91136       1.57109       1.22028      0.953531      0.727860      0.522986      0.357436      0.257951      0.176098      0.116020     0.0787857     0.0483703     0.0288186     0.0166743    0.00911809    0.00522288    0.00256571    0.00135239   0.000665299   0.000309853   0.000148151   5.92240e-05   2.53283e-05   9.79863e-06   3.66243e-06   1.31238e-06   3.85262e-07   1.14956e-07
  21  16 3258.6313    3.7572  1.4684 12.6040 -0.0018      0.499189  0.0430   0.0645   0.0720    0.1269   0.0000      0.481694   441.2544       5.88379       9.21817       3.93917       1.56235       1.16062    -0.0720614       1.38994       2.01991      -2.98184      0.137803      0.157938     -0.184325     -0.645487     -0.368316     0.0704153      0.149415     -0.198847    -0.0279227     0.0294918   -0.00197520    -0.0248110    0.00143210    0.00801797   -0.00112719   -0.00115077   0.000343333  -7.37062e-05   0.000341340  -3.30590e-05  -8.41886e-06  -1.15548e-06  -7.11625e-06   1.56747e-06   3.40627e-08   6.20168e-08       2.26175       3.00634       3.15146       3.36853       3.23846       2.98557       2.83439       2.40772       2.11362       1.76299       1.46061       1.11477      0.881790      0.629504      0.434102      0.309259      0.205735      0.144269     0.0876116     0.0567828     0.0335633     0.0197656     0.0107037    0.00594243    0.00309850    0.00156922   0.000809418   0.000355513   0.000171061   6.72540e-05   3.08267e-05   1.11498e-05   4.38491e-06   1.46338e-06   4.72755e-07   1.39859e-07
  21  17 3403.0068    3.2076  2.0652 12.4781 -0.0026       1.03515  0.0510   0.0474   0.0901    0.0780   0.0000      0.299280   438.0313       15.4457       13.0424      -3.25274      -4.24415       3.41520       2.22990      0.343264       5.35243     -0.171883      0.369144      -1.05543      0.470901     -0.927163      0.612446      0.113931     -0.140604     -0.186168    -0.0188121      0.135122     0.0229530    -0.0117723    0.00248279    0.00165771    0.00235697   -0.00327437   4.65418e-05  -4.69334e-05  -0.000191827  -2.38238e-05   3.24689e-05  -6.30563e-06  -1.10604e-05   3.00353e-06   3.88479e-07  -1.07107e-07       2.61414       3.53853       3.66908       3.90507       3.69006       3.58307       3.27901       2.94901       2.46522       2.15770       1.70807       1.36183       1.04867      0.751865      0.541622      0.363014      0.261729      0.170967      0.107881     0.0694498     0.0414910     0.0233925     0.0134030    0.00729458    0.00378588    0.00196566   0.000960452   0.000462130   0.000203039   8.65555e-05   3.63184e-05   1.47327e-05   5.27802e-06   1.84614e-06   5.84328e-07   1.76991e-07
  21  18 3547.5655    2.6977  2.8988 11.9915  0.0001       1.01234  0.0619   0.0344   0.1111    0.0660   0.0000      0.213830   437.5621       21.2024       22.0914      -5.22346      -7.85058       2.61033      -5.06474      -7.71921       7.01143     0.0597133       1.21362      -2.82478      0.692202      0.140029     -0.235253      -1.11986     -0.198598     -0.209491     -0.106109     0.0849983    0.00941134     0.0335745   -0.00770722   -0.00550758    0.00288485   0.000352824    0.00185667  -4.89114e-05   0.000121196  -0.000110043   2.21186e-06  -1.01078e-05   2.06568e-06   2.78208e-06   1.74787e-06  -7.56961e-09       3.24147       3.98580       4.28652       4.52086       4.60568       4.37745       3.86260       3.34886       3.01745       2.46415       2.03307       1.53661       1.19197      0.879758      0.652185      0.455901      0.308971      0.201859      0.129681     0.0810773     0.0493183     0.0299573     0.0169126    0.00906831    0.00485343    0.00245039    0.00117320   0.000532213   0.000244923   0.000104008   4.23296e-05   1.62969e-05   6.15691e-06   2.12390e-06   6.94097e-07   2.11917e-07
  21  19 3691.9579    2.2693  4.2908 11.3368 -0.0031      0.835145  0.0772   0.0249   0.1409    0.0640   0.0000      0.131754   444.9240       20.8977       13.5863       10.0402       9.52633       3.06148     -0.108659      -2.53585      -1.60501      -4.87768       3.38276     -0.692741      -1.73251      -2.08701      -1.56862      0.305496      0.101232    -0.0848081    -0.0734004    -0.0202394     0.0354949    -0.0173853    -0.0168756   -0.00515032    0.00735768   -0.00291895   -0.00207058   0.000377762   0.000255448   3.04602e-05   4.66538e-06  -2.38241e-05   1.35143e-05   3.06590e-06   1.25825e-07  -4.45535e-08       3.95368       5.12486       5.45754       5.82844       5.55333       5.54794       5.00265       4.31020       3.65455       3.05552       2.45296       1.97666       1.49390       1.09882      0.795396      0.572916      0.379402      0.255850      0.167806      0.103264     0.0617324     0.0363695     0.0201285     0.0110696    0.00571014    0.00289680    0.00139691   0.000666808   0.000304283   0.000131681   5.39107e-05   2.07347e-05   7.77412e-06   2.80662e-06   8.85448e-07   2.65618e-07
  21  20 3836.2297    1.8731  6.5431 10.6986 -0.0013      0.395932  0.1016   0.0167   0.1795    0.0527   0.0000     0.0806162   441.9932       9.23669       23.2877       7.79350       14.7831      -5.55201      0.687740       1.08719      0.730332       3.08756      -5.34633      -3.54207       1.24972      -1.38183     -0.154708      -1.24567     -0.528240     -0.859900     -0.384437    -0.0538430    -0.0355445     0.0424495     0.0635533    0.00519415    -0.0130838   -0.00284603    0.00269997   0.000635648  -0.000282829   9.26935e-05  -2.84511e-05   1.63912e-06  -4.03990e-06   5.27178e-06   3.13244e-07  -5.66768e-07       5.15797       6.69004       7.22743       7.42026       7.33471       7.08610       6.48286       5.56961       4.86207       4.02729       3.22849       2.60777       1.95118       1.43763       1.04124      0.739026      0.495113      0.329156      0.212548      0.131360     0.0792270     0.0464252     0.0258821     0.0141050    0.00736140    0.00371070    0.00182560   0.000852416   0.000391975   0.000166062   6.93941e-05   2.63404e-05   9.94911e-06   3.53314e-06   1.15358e-06   3.50813e-07
  21  21 3980.2550    1.5885  8.5878 10.6464 -0.0013      0.216175  0.1297   0.0137   0.2331    0.0418   0.0000     0.0664826   441.8848       29.6603       20.6893       13.4149      -8.21513      -1.53430       10.4868       2.52836       3.74077       4.50648       3.14991      -2.82696       2.93789    -0.0692836      -1.80810      -1.70524     -0.433802     -0.271743     -0.127465    -0.0135396      0.120058    -0.0491338     0.0329048     0.0205468    0.00591463   0.000196548   0.000309263   0.000691817   0.000668047   3.33790e-05  -0.000123376  -4.44038e-05  -1.13643e-06   7.27698e-06   3.06827e-07   8.31525e-07       6.37452       8.23198       8.85805       9.22453       8.95464       8.60919       8.00393       7.13019       6.08735       5.10007       3.98267       3.19801       2.45319       1.83449       1.36320      0.931066      0.643165      0.417317      0.267139      0.164700     0.0972530     0.0572179     0.0321162     0.0177171    0.00937321    0.00473861    0.00232822    0.00108706   0.000492941   0.000212636   8.74614e-05   3.41509e-05   1.26978e-05   4.41647e-06   1.44016e-06   4.41265e-07
  21  22 4124.4286    1.3237 11.7781 10.4772 -0.0015      0.169227  0.1858   0.0105   0.3172    0.0367   0.0000     0.0651565   442.9733       14.2161       29.2163       7.78265       4.57108       9.48267      -11.9621       4.28757      -6.78546       8.61401      -2.48365      -4.27483      -3.00083      -1.80370      0.867346       1.28008      0.235289      0.155354      0.429540    -0.0196538      0.283751      0.104271    -0.0317997    -0.0445846   -0.00504141    0.00936889   0.000519042   -0.00277115  -0.000846272   0.000119223   0.000117391   7.36261e-05  -2.48760e-06  -4.22902e-06  -2.39949e-06  -6.42700e-08       8.11124       10.6970       11.5575       12.0538       11.7412       11.2085       10.2306       8.93099       7.86523       6.53480       5.42368       4.19693       3.22838       2.30071       1.72069       1.19562      0.804584      0.531027      0.344012      0.212811      0.131131     0.0770542     0.0432657     0.0236508     0.0124864    0.00615553    0.00309668    0.00145490   0.000653181   0.000287463   0.000118444   4.50547e-05   1.69863e-05   5.99190e-06   1.94693e-06   5.83993e-07
  21  23 4268.5958    1.0716 13.8420 10.4925 -0.0028      0.121618  0.2446   0.0088   0.4012    0.0316   0.0000     0.0752124   429.2045       21.2083       14.5716      -2.90625       9.52671      -11.2834       7.94903      0.431978      -1.64473      -4.22612       7.31407      -4.68763       5.94413     0.0160581       2.57399     -0.962322      0.766920      0.230000     -0.481759     -0.503235    -0.0821316      0.242535    -0.0536623    -0.0502276    0.00101598     0.0104340   -0.00323377  -0.000417609    0.00109585   0.000182590  -0.000168400   2.91639e-05   2.54380e-05   7.26492e-06  -4.17054e-06   1.17112e-06       9.97103       13.1321       14.3187       14.8078       14.8236       13.7653       12.7641       11.1924       9.67917       8.03123       6.54032       5.15285       3.93663       2.92938       2.12195       1.47548       1.01354      0.683715      0.432952      0.272807      0.166867     0.0958566     0.0548736     0.0304714     0.0158193    0.00825616    0.00393536    0.00195100   0.000819853   0.000379272   0.000149076   6.15876e-05   2.14518e-05   7.68777e-06   2.45893e-06   7.45259e-07
  22   8 2104.8764    0.7576  0.6549 10.1847 -0.0080       8.22549  0.0290   0.0187   0.0461    0.0802   0.0000       1.20913   438.2761      -1.72866       12.6274      0.992342      -2.45631       2.13436       1.01412       1.42328      -1.07937      0.563791      0.676333      0.332925      0.485931     0.0620011    -0.0331960     -0.329355     -0.376508    -0.0234959   -0.00845850    -0.0131688   -0.00639211    -0.0212816   -0.00883354   -0.00268065   -0.00114685    0.00122637  -3.46961e-05  -0.000370815   7.58227e-05  -6.15296e-05  -3.48228e-05  -2.58720e-05  -2.35156e-06  -3.12213e-07   1.93688e-07  -1.56445e-08       1.65531       2.03786       2.26984       2.50959       2.16591       2.24899       2.24955       1.69458       1.48452       1.32162       1.06419      0.728094      0.634626      0.527641      0.329602      0.260316      0.192626      0.124572     0.0713056     0.0522095     0.0321876     0.0176935     0.0100144    0.00645288    0.00349540    0.00161959   0.000788988   0.000463563   0.000217715   9.05088e-05   3.53890e-05   1.72343e-05   7.43995e-06   3.02281e-06   1.05631e-06   3.51219e-07
  22   9 2260.1784    1.0563  0.7701 10.6521 -0.0113       6.89458  0.0437   0.0258   0.0557    0.0981   0.0000       1.06193   439.9583       2.90653       12.6348       3.74126      -1.78646      -4.02694      -1.23184       1.64597       1.03639     -0.570876     -0.924943      0.407123      0.551408     -0.226381     0.0225305    -0.0428414     0.0322355   -0.00854475     0.0732978     0.0460218     0.0658556   0.000212956    -0.0333560    0.00132203    0.00330995    0.00108073   0.000342713  -0.000176301   0.000222339  -3.16208e-05  -1.08977e-05  -2.70584e-05   1.03208e-05   3.13655e-06  -6.33160e-07   1.50258e-07       2.40408       1.95616       3.73977       3.86916       2.15423       3.74209       3.82960       1.82225       2.81397       2.52915       1.14103       1.37730       1.37113      0.630472      0.592313      0.629335      0.246043      0.178153      0.179582     0.0853873     0.0309576     0.0366574     0.0241760    0.00757507    0.00454154    0.00402612    0.00191539   0.000478301   0.000324051   0.000221043   8.35926e-05   2.38512e-05   8.56889e-06   4.64470e-06   2.43242e-06   7.08866e-07
  22  10 2410.9427    1.4664  0.9532 11.0312 -0.0031       2.91481  0.0338   0.0308   0.0568    0.1283   0.0000      0.807757   438.9654     0.0375140       16.0924      0.931764      -1.86411      -4.26226       1.63077      0.274339      -1.20554     -0.140997      0.533572     -0.602224     -0.365709     -0.120704     -0.488699      0.414388    -0.0469428     0.0599353     0.0807396    0.00386642     0.0116046    0.00683765    0.00440063    0.00637314    0.00185634   0.000438171  -0.000200210  -3.79917e-05   0.000141940  -0.000112791  -2.82336e-06   5.20282e-07  -8.00966e-06   2.54553e-06   1.10895e-06  -3.06157e-07       1.75342       2.22804       2.48358       2.63714       2.60913       2.45607       2.23564       1.92977       1.78290       1.41040       1.18323      0.951353      0.736788      0.526378      0.389618      0.274654      0.192791      0.137548     0.0811242     0.0548513     0.0349575     0.0213139     0.0130260    0.00674321    0.00367992    0.00198229    0.00109505   0.000510391   0.000254604   0.000108447   5.01711e-05   1.91579e-05   8.00715e-06   3.14233e-06   1.02207e-06   3.57724e-07
  22  11 2559.3264    1.9410  1.0234 11.4086 -0.0031       2.40726  0.0396   0.0384   0.0587    0.1366   0.0000      0.738311   436.2989       5.75239       9.84152       1.85365      -3.75546      -2.34963       6.13349      -2.60058     -0.224801     -0.274697       1.97799     -0.731563      0.591665      -1.68493      0.144946      0.206325      0.189910     -0.299620    -0.0658442    -0.0388541     0.0691779    -0.0122560   -0.00303938   -0.00249121  -0.000666805   0.000425265  -0.000436270  -0.000603912  -0.000129548   0.000122053  -1.03583e-05  -1.72536e-08   6.33096e-06  -6.19248e-06   1.58883e-06   2.70808e-08       2.33773       3.19683       3.45884       3.28667       2.65547       2.41896       2.36314       2.35837       2.30993       2.15415       1.90732       1.47616       1.12044      0.789096      0.542699      0.339737      0.230990      0.142326     0.0943960     0.0550274     0.0352321     0.0208202     0.0120667    0.00686608    0.00351357    0.00210684   0.000990043   0.000517831   0.000221940   0.000115087   4.78821e-05   2.17429e-05   8.23106e-06   3.17431e-06   1.08613e-06   3.84261e-07
  22  12 2707.1558    2.6521  0.9108 12.3139 -0.0053       1.21997  0.0322   0.0570   0.0536    0.1193   0.0000      0.721766   436.7921       3.13331       11.4324      0.481784      -4.85225     -0.848051      -1.56441     -0.489341     -0.971260      -1.67831      -1.20895     -0.853543     -0.411759     0.0348189     -0.880302    0.00138996     -0.458120     0.0230180     0.0205710    -0.0649169     0.0790196    -0.0282371  -0.000876157   -0.00186602    0.00435098   -0.00118555  -0.000430995   0.000381042   0.000195782   3.91962e-05  -5.06604e-05   1.47892e-06   1.13745e-05   3.33109e-06   3.08432e-07   5.61898e-07       2.00670       2.67961       2.83846       2.90474       2.52093       2.44089       2.31872       2.15768       1.95570       1.68225       1.39944       1.09800      0.843657      0.621370      0.447604      0.300816      0.212525      0.134814     0.0839448     0.0525572     0.0331794     0.0185553     0.0111563    0.00594473    0.00346038    0.00169856   0.000909716   0.000461469   0.000218084   0.000100732   4.13962e-05   1.86186e-05   7.14417e-06   2.84337e-06   9.79553e-07   3.22403e-07
  22  13 2854.8290    3.3027  0.7625 12.8558 -0.0063       1.46251  0.0268   0.0751   0.0484    0.1060   0.0000      0.731798   438.0558       10.9398       13.2071       1.72172      0.808172       3.23798     -0.921637       1.92908       2.99909     -0.182125     -0.219987      -1.00505     -0.479388     0.0348284     -0.268583   -0.00791724     -0.133013      0.278674     0.0168349     0.0908058    0.00945078     0.0324606     0.0161857   -0.00243228   0.000999422  -0.000217254   0.000935425  -0.000193828   0.000151596  -0.000179206  -5.75923e-05  -1.51972e-05   4.21706e-06  -3.32081e-07   5.27908e-07  -6.95942e-07       1.52615       1.93281       2.06464       2.33017       2.18110       2.12589       1.84685       1.70381       1.44793       1.27033       1.00325      0.777170      0.600383      0.448426      0.337726      0.235925      0.158446      0.111293     0.0721170     0.0461517     0.0281719     0.0173335    0.00996067    0.00603241    0.00319140    0.00175438   0.000888772   0.000416543   0.000202425   8.86802e-05   4.01456e-05   1.61267e-05   6.77529e-06   2.38985e-06   8.86577e-07   2.99386e-07
  22  14 3001.5428    3.7257  0.9734 13.0231 -0.0047       1.51580  0.0335   0.0770   0.0562    0.1222   0.0000      0.731505   436.9617       6.77005       11.5372       4.20779       1.03278       1.68578      0.368687      -2.34009     -0.574227      -1.09403      0.392959     0.0585259     -0.748721      -1.43228     -0.194225     -0.285138      0.293714     0.0886595      0.162561    -0.0353061    -0.0255435    -0.0147252    0.00203078   -0.00685657   -0.00232427  -0.000388031  -0.000291788  -0.000237832  -4.31397e-05  -1.78732e-05   2.74786e-05  -1.80462e-06   2.45280e-07  -6.74771e-07  -3.23060e-07  -1.19950e-07       1.86966       2.25768       2.38843       2.60521       2.51142       2.43911       2.27164       1.96551       1.76990       1.39761       1.11686      0.945944      0.726239      0.555879      0.397816      0.287535      0.194106      0.139875     0.0921144     0.0573662     0.0355926     0.0210308     0.0121051    0.00666904    0.00357864    0.00197046    0.00102947   0.000490249   0.000230660   0.000108364   4.56008e-05   1.86200e-05   7.50730e-06   2.68470e-06   9.82927e-07   3.48236e-07
  22  15 3147.1172    3.7147  1.1544 13.3097 -0.0017      0.770738  0.0395   0.0731   0.0655    0.1178   0.0000      0.823017   441.8741       9.43046       14.6376     -0.742617       1.78137     -0.339381       1.68581      -1.68378       1.82307      -4.35444      0.271119       2.68263     -0.661090     -0.375477      0.351688      0.173895     0.0601697     -0.101745    -0.0750120      0.100688     0.0181271     0.0101952    -0.0146010    -0.0197356    0.00192902   -0.00424274  -0.000310890   0.000415403  -5.10044e-05   0.000145091  -8.23877e-05   4.02440e-06  -1.85708e-06  -5.94220e-06   1.63557e-06   5.47397e-07       2.04638       2.58317       2.78571       2.87043       2.84497       2.70592       2.57088       2.29109       1.90731       1.59061       1.33262       1.04218      0.824533      0.607380      0.443068      0.317591      0.223269      0.149405     0.0997664     0.0633704     0.0394180     0.0231647     0.0133972    0.00756713    0.00415364    0.00215847    0.00108875   0.000549486   0.000277531   0.000111904   5.70414e-05   2.10876e-05   9.04983e-06   3.26703e-06   1.19843e-06   3.90051e-07
  22  16 3292.3852    3.6358  1.5695 12.7599 -0.0026      0.491559  0.0439   0.0592   0.0751    0.1038   0.0000      0.517654   439.1641       13.0213       14.7287       1.55075      -1.84010     -0.844723      -5.80964      -4.12547      -3.21290      -3.43698      0.294893      0.470152      0.413939     -0.241637      0.255343    -0.0309286     -0.418507     0.0775647     0.0617827    -0.0869529    -0.0276417    -0.0379318    0.00540502    0.00641356    0.00384359   0.000118839   0.000178514    0.00193905  -0.000154620  -0.000134769   2.89214e-05  -2.12958e-05  -1.58948e-06   5.35321e-08   7.49893e-07   4.01319e-07       2.20774       2.79968       3.11996       3.19163       3.21121       3.08421       2.82463       2.59840       2.11488       1.79028       1.45797       1.15659      0.938219      0.682752      0.486795      0.372228      0.249985      0.174310      0.110632     0.0724374     0.0454916     0.0269072     0.0151774    0.00870139    0.00483765    0.00235283    0.00125078   0.000636263   0.000314544   0.000135322   6.01572e-05   2.45976e-05   1.02080e-05   3.68064e-06   1.42161e-06   4.65458e-07
  22  17 3437.3700    3.0674  2.1147 12.2951 -0.0026      0.113984  0.0487   0.0430   0.0912    0.0763   0.0000      0.285701   431.3084       11.5778       17.5327    -0.0169553      -5.21144      0.732549      -2.41466       4.53145   -0.00499988     -0.652407      0.348215      -3.03503     -0.215617       1.26083     -0.217839     -0.430484     0.0853807    -0.0517482    -0.0299570     0.0874193     0.0201460    -0.0411320     0.0139025     0.0145905    0.00799607   -0.00215370    0.00165443   0.000619504   9.29751e-05  -0.000210867   3.16914e-05   2.61422e-05   1.59393e-06  -6.24459e-06   6.47873e-07  -3.85631e-07       2.45629       3.24276       3.41977       3.71844       3.38678       3.44559       3.03052       2.80509       2.49205       2.07161       1.70095       1.38940       1.07584      0.777398      0.580212      0.407906      0.285296      0.188633      0.123868     0.0767114     0.0497258     0.0293734     0.0171027    0.00959443    0.00536468    0.00268746    0.00144226   0.000708541   0.000340864   0.000156034   6.47559e-05   2.80771e-05   1.11250e-05   4.09664e-06   1.52313e-06   5.28198e-07
  22  18 3582.4976    2.5393  3.3035 11.8163  0.0002      0.819655  0.0665   0.0297   0.1157    0.0582   0.0000      0.161531   444.3815       19.1984       17.4769       8.07429       5.35458       3.17140       2.48749       1.74714       1.01872      -1.72122      -3.42540      -1.52934      0.718908      -2.48967      0.599813      0.202612     -0.156534     0.0228397      0.393114    -0.0384988     -0.234215     0.0125451    0.00922239    0.00226976    0.00256804   0.000838154  -0.000145601  -3.48523e-05   0.000130527  -0.000331889  -7.87845e-05  -3.99996e-05   1.35548e-05   4.89968e-07   9.24274e-07   4.71112e-07       3.27670       4.43207       4.65414       4.95713       4.85506       4.57484       4.24039       3.77482       3.28429       2.74887       2.27957       1.79583       1.41519       1.04245      0.762211      0.534545      0.383624      0.249484      0.167471      0.103028     0.0655930     0.0398635     0.0229148     0.0126898    0.00685576    0.00367497    0.00191182   0.000938599   0.000446863   0.000202023   8.86992e-05   3.70121e-05   1.46253e-05   5.56951e-06   1.99850e-06   6.64001e-07
  22  19 3727.3049    2.1049  4.7986 11.3039 -0.0033      0.620141  0.0829   0.0214   0.1489    0.0519   0.0000      0.119750   438.6793       11.5498       10.6780       14.7254      -3.27705      -5.16001      -2.93372      -9.04840      -3.27700     -0.652280       4.50426     -0.971262     -0.712746   -0.00105540      -2.59064      0.269422     0.0202901     -0.411317     -0.408255     -0.162281   -0.00135338    -0.0147106    -0.0501072   -0.00108240   -0.00737525    0.00169271   -0.00296369    0.00213579   4.60086e-05   0.000123846  -9.17705e-05   4.72477e-05   4.42005e-05   1.12746e-07  -9.15774e-07   1.13216e-06       4.00195       5.30826       5.73252       6.13504       5.93396       5.66862       5.17646       4.66480       3.98021       3.32149       2.68752       2.14321       1.65603       1.24521      0.937111      0.643539      0.453851      0.306741      0.205298      0.126221     0.0798878     0.0471387     0.0275508     0.0155826    0.00845585    0.00462160    0.00232275    0.00117084   0.000539708   0.000249640   0.000109853   4.64891e-05   1.82941e-05   6.97631e-06   2.37691e-06   8.48922e-07
  22  20 3872.2709    1.7723  6.8819 10.8265 -0.0007      0.386242  0.1046   0.0157   0.1907    0.0464   0.0000     0.0766455   440.4349     -0.832665       10.4488      -5.94819      -6.55439      -2.58792       2.68546      -1.21915      0.508819       1.25601      -4.89247      -1.38625      -1.99300      -1.26154      -1.90441      0.203600      0.534258     -0.447383      0.216035    -0.0957092     0.0165819    -0.0518137    -0.0265693     0.0148814    -0.0112327   -0.00725932   -0.00421056    0.00240323   8.73689e-05   0.000206877  -1.81989e-05   4.69367e-05  -4.07289e-05  -1.57606e-06  -1.22234e-06   2.77295e-06       5.03103       6.54713       7.09323       7.47377       7.25787       7.02130       6.47364       5.67391       5.07416       4.24025       3.50600       2.75807       2.17409       1.60098       1.19418      0.843969      0.588717      0.395857      0.258923      0.166563      0.102711     0.0617319     0.0362509     0.0205596     0.0111479    0.00592889    0.00304663    0.00147976   0.000702915   0.000328673   0.000139297   5.91985e-05   2.36894e-05   9.14071e-06   3.25643e-06   1.12411e-06
  22  21 4016.7321    1.5016  9.3040 10.6810 -0.0013      0.314323  0.1386   0.0124   0.2486    0.0372   0.0000     0.0662899   447.5131       27.6250       28.1354      -8.24433       3.64386       4.17285      -1.49123      -1.91973       2.60729      -4.75342      -6.03627       3.47990     -0.373806     -0.957848     -0.717084      0.787962     -0.272603     -0.129179      0.481335     0.0287688    -0.0191401    -0.0168541     0.0379626    -0.0514898    -0.0202132    0.00488681    0.00390844    0.00147503  -0.000883596   7.05366e-05  -0.000135174  -1.52710e-05   6.99206e-05  -4.92466e-06  -7.12009e-06  -1.38957e-07       6.39857       8.34539       9.06486       9.49576       9.33736       8.77368       8.06874       7.25814       6.35669       5.37858       4.43395       3.57656       2.69746       2.02453       1.49156       1.06719      0.739242      0.485686      0.323918      0.206770      0.128197     0.0781260     0.0452031     0.0263069     0.0141376    0.00747984    0.00380370    0.00187724   0.000900793   0.000419579   0.000180344   7.61093e-05   3.00410e-05   1.13256e-05   4.02146e-06   1.37562e-06
  22  22 4161.6269    1.2587 11.6515 10.5147 -0.0031      0.237598  0.1815   0.0099   0.3139    0.0341   0.0000     0.0690444   438.3822       14.1161       14.2056       4.98753      -13.2455      -2.92758       2.02903      -7.17570      -2.27691      -3.77815      0.534151      -7.76724      -4.40279       2.16050      -2.58417     -0.969766    -0.0351389     -0.576661     -0.226417      0.260691      0.143253    -0.0912508    -0.0831000    -0.0118728    -0.0359330    -0.0179985    0.00401108    0.00117527  -0.000790737   0.000206040  -0.000197565   1.56707e-05  -1.43916e-06  -2.79907e-06   7.78932e-06  -1.76571e-06       7.68373       10.0364       10.8473       11.3673       11.4613       10.8410       9.95131       8.96597       7.61227       6.43255       5.16276       4.22253       3.21226       2.47815       1.79386       1.30764      0.906404      0.614299      0.406924      0.259941      0.161091     0.0975599     0.0563735     0.0324023     0.0174930    0.00943768    0.00476121    0.00238111    0.00113379   0.000514619   0.000228147   9.40069e-05   3.75670e-05   1.43260e-05   4.96636e-06   1.71235e-06
  23   7 1969.7301    0.5709  0.4804 10.0903 -0.0084       11.5310  0.0232   0.0168   0.0428    0.0593   0.0000       1.60770   438.9515       3.68062       16.4719      -1.01069      -4.33548      0.406780      0.133224      -2.19774      0.139848      -1.02423      0.290323     -0.188116     -0.379641      0.712210     -0.198102    -0.0108741     -0.172916     0.0996321    0.00443757     0.0611890    -0.0197871    0.00553311   -0.00246029   -0.00871525    0.00173402   0.000209566   0.000552371   0.000882623  -0.000206123  -0.000130767  -5.55616e-05   2.04222e-05  -1.11755e-05   6.94649e-07  -1.82985e-06  -3.25735e-07       1.39156       1.92749       2.30321       2.23990       2.40231       2.32643       1.92259       1.90011       1.36958       1.16065       1.02015      0.739691      0.628539      0.447720      0.344331      0.231884      0.181956      0.119021     0.0845252     0.0587439     0.0352272     0.0212231     0.0147430    0.00693489    0.00409268    0.00257422    0.00102833   0.000662915   0.000339541   0.000140864   6.69215e-05   3.44266e-05   1.27228e-05   5.13771e-06   2.15163e-06   7.21359e-07
  23   8 2131.1994    0.8053  0.6122 10.1663 -0.0064       6.66683  0.0258   0.0204   0.0425    0.0821   0.0000       1.11707   438.6054       1.46234       16.8870       2.32539      -1.73053      -1.71043   -0.00729339      -3.93786      0.852969      0.473643      -1.07958     0.0892269    -0.0808756     -0.283695    -0.0560296     -0.120151    -0.0740520      0.160601    -0.0686937    -0.0477091     0.0150777   -0.00126163    0.00234710    -0.0148699   -0.00251230    0.00277226   0.000202979   -0.00106983   0.000237613  -0.000191874   3.50252e-05  -1.10971e-05   6.49171e-06   8.63448e-06   1.40390e-06  -1.38486e-06       1.57784       1.75721       1.91231       2.33675       1.96179       1.98479       1.93358       1.67137       1.33621       1.33848       1.10910      0.817330      0.657417      0.526655      0.356399      0.272111      0.214672      0.136704     0.0770729     0.0554452     0.0376785     0.0229181     0.0128352    0.00844675    0.00487620    0.00250383    0.00121211   0.000639982   0.000342905   0.000165596   6.95732e-05   2.88261e-05   1.27126e-05   5.69031e-06   2.21019e-06   7.92912e-07
  23   9 2287.5714    1.1858  0.7559 10.5686 -0.0026       3.79506  0.0340   0.0288   0.0481    0.1056   0.0000      0.884237   441.3706       3.16023       15.0132     -0.763728      -1.69020       4.39356       1.30263     -0.995029      -2.38414      -2.22319     0.0874743       1.29871      -1.11015      0.663207     0.0519347     0.0505039     0.0987082     0.0341171    -0.0157877     -0.143969    -0.0391307     0.0280089     0.0150194  -0.000532007   -0.00523169   -0.00327739   0.000842294  -0.000379923   4.21284e-05   0.000106363   2.82589e-07  -5.18608e-06   3.32140e-06  -8.92399e-06  -1.11014e-07  -7.13366e-07       2.15667       2.22641       1.82720       2.67375       3.19262       2.80888       1.80841       1.65871       2.15106       1.94576       1.28135      0.776676      0.717435      0.756266      0.561199      0.338577      0.176733      0.145957      0.127931     0.0941970     0.0514192     0.0241451     0.0126604    0.00950188    0.00700573    0.00434552    0.00242292    0.00116173   0.000512521   0.000216068   8.23972e-05   3.28468e-05   1.21317e-05   4.98641e-06   1.85807e-06   7.09733e-07
  23  10 2439.3539    1.4993  0.9250 11.3677 -0.0147       3.76324  0.0340   0.0322   0.0546    0.1106   0.0000      0.784466   438.8203      0.396497       15.6123      0.504083      -1.74343     -0.756327       3.52477      0.610133  -0.000305635       1.19332      0.518209      -1.11972      -1.81904     -0.703332    -0.0521110     -0.491424      0.112904    -0.0956662     -0.125800    -0.0276063    -0.0543753     0.0194129    0.00455176    0.00203806    0.00334791  -0.000361237   -0.00180861    0.00129115   0.000252822   0.000229737   2.92104e-05  -1.13752e-06   1.03105e-05   1.08500e-05   2.09506e-06   9.71892e-07       1.79355       2.12371       2.24427       2.42603       2.51130       2.56062       2.27864       1.82072       1.65703       1.49996       1.26937      0.994079      0.718511      0.558001      0.431123      0.353560      0.236497      0.163998      0.105819     0.0636838     0.0435502     0.0307237     0.0180329     0.0107517    0.00629521    0.00340085    0.00161626   0.000813075   0.000442023   0.000190118   8.04480e-05   3.86404e-05   1.83977e-05   7.07637e-06   2.61104e-06   9.52297e-07
  23  11 2588.7948    2.0691  1.0297 11.6230 -0.0005       3.12913  0.0325   0.0406   0.0586    0.1261   0.0000      0.758515   441.6280       3.12498       16.0856      -2.66279      -1.66357       1.28247      0.151935     -0.131888       1.53627      -3.25341     -0.681068     -0.415719     -0.282700     0.0845591    -0.0228276      0.202621   -0.00357265    -0.0808244     0.0647244    -0.0101399    0.00885975    -0.0103166   -0.00600431    0.00102352    0.00749278   0.000904578  -0.000787474  -0.000634686   0.000261527   0.000252771  -0.000100913   6.46444e-06   2.22814e-06  -5.23711e-07   2.74046e-06   3.68768e-07       1.65439       2.14123       2.19208       2.46551       2.39738       2.27134       1.99271       1.94969       1.73010       1.41229       1.15993      0.931023      0.740110      0.566700      0.433721      0.306888      0.223202      0.149541      0.100745     0.0663417     0.0418497     0.0252197     0.0147623    0.00915479    0.00503651    0.00290989    0.00150836   0.000803409   0.000384327   0.000196717   8.69976e-05   3.92274e-05   1.54028e-05   6.39232e-06   2.32808e-06   8.40237e-07
  23  12 2737.6560    2.7128  0.9644 11.8309 -0.0010      0.640368  0.0320   0.0529   0.0526    0.1435   0.0000      0.657157   436.5521       1.29698       14.8082    0.00552705      0.419630       4.44454     -0.860473      0.580286     -0.182936      -1.42728       1.16560     0.0542435       1.62678      0.366718      0.193123      0.288595    -0.0840727     -0.104099     0.0797730     0.0876670   -0.00299557    0.00457001   0.000953480    0.00184345   0.000777251  -0.000267266  -0.000516631   0.000596167   0.000401140   7.92917e-05   5.51296e-06  -4.62493e-05  -1.53454e-06  -3.99252e-06   2.82156e-06   1.36227e-07       1.57403       2.11051       2.08805       2.39539       2.48571       2.23747       2.18227       1.66164       1.69549       1.33631       1.21813      0.905652      0.691638      0.571715      0.379643      0.324626      0.197205      0.153873     0.0905913     0.0668463     0.0399536     0.0255851     0.0157537    0.00883501    0.00552892    0.00274336    0.00156505   0.000716306   0.000378482   0.000171608   7.53101e-05   3.56902e-05   1.35083e-05   5.97071e-06   2.16163e-06   8.27970e-07
  23  13 2886.1975    3.2738  0.9533 12.7398 -0.0066       1.07454  0.0316   0.0672   0.0545    0.1226   0.0000      0.672684   438.5869       4.71017       13.0639       5.61788      0.205854      -3.75979     -0.308502      -1.19107     -0.602741       2.23373      -1.39299      -1.00950     -0.376298    -0.0114695     -0.694671     -0.167289     -0.321355     -0.112979      0.162454    -0.0908831    -0.0504207    -0.0232421    0.00285366    0.00306081    0.00346004   0.000677024   -0.00111141  -0.000815341  -7.88759e-05   6.02107e-05  -7.98801e-05   2.76314e-05  -5.70770e-06  -2.34761e-06  -2.04018e-06   5.10018e-10       1.58933       1.96755       2.24198       2.42743       2.22196       2.21422       2.02207       1.83584       1.63267       1.34612       1.12521      0.934392      0.682580      0.519244      0.412145      0.291550      0.202790      0.143482     0.0907829     0.0596006     0.0383314     0.0241713     0.0137832    0.00868083    0.00492449    0.00254017    0.00143912   0.000700879   0.000356106   0.000178148   8.29733e-05   3.72599e-05   1.52796e-05   6.93462e-06   2.54263e-06   8.52666e-07
  23  14 3033.5624    4.0630  0.9810 12.8035  0.0022       1.74116  0.0321   0.0813   0.0543    0.1595   0.0000      0.609028   440.8273       10.2548       15.8616       4.23944      -2.56721      -4.42786      -3.04132       2.57034       1.95607     -0.893150     -0.481632      0.389322      0.316537     -0.338583      0.560165      0.122737     -0.130462    -0.0143157    -0.0328955    -0.0290375   -0.00146013    -0.0574549    -0.0154390    0.00629229    0.00820505  -0.000551021  -0.000710634   0.000179329   0.000391197  -0.000219230   7.26039e-05  -4.15834e-05  -1.40200e-06  -1.79081e-07  -1.33585e-06   1.00640e-06       1.72013       2.28028       2.23728       2.35459       2.38778       2.43803       2.23061       1.96636       1.62302       1.38577       1.15729      0.994516      0.782808      0.594971      0.414004      0.283877      0.204287      0.146988      0.106065     0.0694203     0.0458877     0.0276540     0.0158095    0.00871396    0.00484523    0.00262585    0.00131202   0.000701849   0.000336681   0.000165187   7.01785e-05   3.25611e-05   1.34585e-05   5.73094e-06   2.05088e-06   8.16063e-07
  23  15 3179.8926    3.8568  1.2355 13.0443 -0.0046       1.75911  0.0385   0.0710   0.0650    0.1323   0.0000      0.747154   436.7427       11.0036       17.0446       5.90162     -0.845172       1.15541     -0.125875     -0.404975      -1.33402      -1.79991      0.852255      -1.67952     -0.108978     -0.442015      0.806934     -0.210577     -0.127944    -0.0393575     -0.107721    0.00675336     0.0995565    -0.0242702   -0.00826708   -0.00333752    -0.0103815   0.000664749  -0.000152343  -0.000519998  -0.000200595   0.000124124  -3.55641e-06   9.49070e-06   1.59168e-05  -3.42756e-06   6.55557e-07  -1.14467e-06       1.88509       2.44455       2.56497       2.80721       2.76151       2.68376       2.38435       2.23051       1.86734       1.58545       1.29339       1.04188      0.789086      0.629025      0.459714      0.342666      0.236154      0.164387      0.111808     0.0710077     0.0449891     0.0279544     0.0171400    0.00997504    0.00534355    0.00304650    0.00164454   0.000870073   0.000396801   0.000194543   9.36158e-05   3.94739e-05   1.73269e-05   6.77077e-06   2.67494e-06   9.91012e-07
  23  16 3325.6485    3.5071  1.5915 12.8040 -0.0037     -0.117748  0.0435   0.0567   0.0734    0.0900   0.0000      0.453864   434.3948       7.19963       18.0596       9.14904      -4.40050      -6.10279      0.932443      -5.91009       2.29294     -0.294418      0.651517     -0.113792      0.327717     -0.346991      0.755668    -0.0978488      0.402101     0.0201323     0.0450186   -0.00143478    -0.0461525    -0.0240542    -0.0149747    -0.0100706   0.000634602   0.000285536    0.00125227  -0.000703530  -0.000701787  -0.000149749   0.000295932   7.94373e-05   1.38189e-05  -1.54150e-05   5.74783e-06   6.09425e-07       2.07572       2.64081       2.83290       3.07010       3.01436       2.97519       2.60870       2.51338       2.07731       1.72726       1.48371       1.19006      0.913120      0.720708      0.519437      0.394167      0.276760      0.180641      0.129049     0.0878826     0.0525806     0.0331353     0.0197850     0.0112862    0.00672321    0.00360307    0.00184157   0.000983196   0.000456104   0.000226910   0.000111158   4.81494e-05   2.00916e-05   7.97684e-06   3.04380e-06   1.17734e-06
  23  17 3471.5735    2.8810  2.5130 12.2180  0.0000       1.01536  0.0560   0.0365   0.0956    0.0636   0.0000      0.219958   444.7862       10.9360       15.2138       6.36335       7.05203      -2.95056       2.87320       2.37385      0.368911      -5.34901      -2.13757      0.744109      -1.40750      0.456641     -0.186437     -0.150505      0.397861      0.226420     0.0687884     0.0232449     0.0267520   -0.00174674    -0.0142752   -0.00981691   -0.00598150    0.00177709   -0.00261607  -0.000546224   0.000966772  -6.20241e-05  -4.08889e-05   4.99487e-05   4.48477e-06   5.51124e-06  -1.49758e-06   1.38953e-06       2.65303       3.54082       3.72934       3.94087       4.01744       3.86222       3.45065       3.06476       2.70829       2.31041       1.91808       1.55669       1.17287      0.922010      0.650422      0.499691      0.354370      0.237527      0.158558      0.102656     0.0648823     0.0420201     0.0258092     0.0148583    0.00822626    0.00460954    0.00237389    0.00123461   0.000618881   0.000291472   0.000128316   6.19356e-05   2.39610e-05   1.00176e-05   3.83457e-06   1.45881e-06
  23  18 3617.1568    2.4013  3.7315 11.7659 -0.0000      0.981781  0.0697   0.0261   0.1226    0.0487   0.0000      0.156073   436.2243       22.0077       19.7292       1.52236     -0.480657       6.15535       4.45164      -1.34867      0.497144      -3.53373     -0.708172    -0.0977994       2.18203      0.400118     -0.528580     -0.155540    -0.0867372     0.0742492     -0.112900     -0.219416    -0.0246990   -0.00363436    0.00340602    0.00602516   -0.00866870   0.000304205   0.000657212  -0.000988297   -0.00133698  -0.000537096   0.000163919  -2.69943e-05  -6.25421e-05   3.34768e-06   1.25595e-05  -3.16292e-06       3.32414       4.15916       4.57650       4.88679       4.87414       4.62604       4.25507       3.72485       3.38487       2.83769       2.38340       1.89091       1.50622       1.13484      0.864669      0.593635      0.425698      0.292783      0.201450      0.133957     0.0834887     0.0508650     0.0315850     0.0179987     0.0101627    0.00577643    0.00306782    0.00158584   0.000757634   0.000362046   0.000166890   7.44515e-05   3.17157e-05   1.26192e-05   4.97883e-06   1.88117e-06
  23  19 3762.7121    2.0203  5.4076 11.1941 -0.0014      0.664807  0.0872   0.0191   0.1601    0.0467   0.0000      0.103523   440.1634       17.4257       23.4697       6.78544      -1.98026      -5.50791       8.29874      -2.90883     -0.417144      -7.43541      -1.91824      -1.46890     -0.365875      -2.25262       1.15744      -1.23890     -0.279552      0.680655      0.258786     0.0648806    0.00835934    -0.0748831   -0.00809407    -0.0101422    0.00434302     0.0140970   -0.00325556   -0.00136310    0.00127047   0.000361408  -0.000394992  -5.10371e-05   2.20847e-05   2.14074e-05   3.64240e-06   1.59949e-06       4.04430       5.34899       5.75248       6.16998       6.00000       5.87633       5.41233       4.84262       4.15273       3.57557       2.84291       2.34722       1.78303       1.43597       1.03804      0.764753      0.539046      0.372020      0.251193      0.166013      0.104821     0.0643284     0.0371562     0.0227694     0.0124941    0.00711388    0.00367887    0.00190135   0.000938819   0.000452550   0.000207856   9.14027e-05   3.87320e-05   1.59569e-05   6.26885e-06   2.28582e-06
  23  20 3907.8531    1.6812  7.0514 10.8877 -0.0015      0.443498  0.1059   0.0149   0.1998    0.0414   0.0000     0.0816628   433.5991       26.6946       17.5960      -11.2507      -11.7751      -5.02977       5.75220     -0.316130      -3.82912      -10.2623       3.66922     -0.986122       2.28800       1.20657      -3.00358      -1.82589     -0.216119      0.157845     -0.204113     -0.168936   -0.00835137    0.00859831    -0.0665702    -0.0647245    -0.0123553     0.0183637    -0.0101801   0.000379848    0.00124946  -0.000583020  -9.24092e-05  -6.41983e-05   4.07085e-06   1.04645e-05  -2.30686e-06  -4.56140e-06       4.82584       6.35405       6.84927       7.02910       7.04883       6.91947       6.37035       5.74448       5.06121       4.23065       3.47901       2.84495       2.23820       1.71011       1.28465      0.941650      0.656930      0.462772      0.305192      0.202079      0.128209     0.0777633     0.0469602     0.0272142     0.0152982    0.00850087    0.00438905    0.00233008    0.00111482   0.000553609   0.000252268   0.000111542   4.76195e-05   1.94157e-05   7.29158e-06   2.78128e-06
  23  21 4053.0148    1.4410 10.5331 10.6175 -0.0016      0.225561  0.1511   0.0112   0.2706    0.0344   0.0000     0.0625472   442.6452       7.47674       11.6508       9.45991      -10.0817       2.90369       1.59866      -4.74960       12.4408      -9.82611       3.02169      -4.25618      -5.13820      0.224199       1.53605      0.290390     -0.821539     -0.112457    0.00336915     0.0112659    -0.0259077     0.0629505     0.0665766     0.0693843     0.0310129    -0.0130198    0.00131993   -0.00307503   -0.00181229  -0.000171211   0.000253519   0.000156826   3.37810e-05   2.22951e-05   1.74689e-05   4.32977e-07       6.41656       8.33601       9.13446       9.44447       9.57968       9.09746       8.47713       7.56494       6.69599       5.62713       4.65225       3.77813       2.99113       2.25395       1.69700       1.21723      0.878781      0.600866      0.402429      0.265356      0.168615      0.104869     0.0619066     0.0366702     0.0206521     0.0113170    0.00596386    0.00308406    0.00154225   0.000745792   0.000342711   0.000151022   6.40991e-05   2.63186e-05   1.00016e-05   3.73011e-06
  23  22 4198.0789    1.2049 12.8306 10.5567 -0.0020      0.215425  0.2047   0.0091   0.3446    0.0309   0.0000     0.0676161   449.6448       36.1370       19.1801       11.0666      -7.64103       9.86931       8.08851      -2.76039     -0.426313       6.31487      -7.61411       1.07450      -2.27403      0.400526       1.60144      -3.47812     -0.617725     -0.178329     -0.555432   -0.00749645      0.489221     -0.132345    -0.0102710     0.0101661     0.0225850   -0.00936198   -0.00717194    0.00343813    0.00340141  -0.000728279   2.22848e-05   0.000312340  -8.20694e-05  -4.35134e-05   5.07291e-06   7.70282e-06       7.78310       10.2258       11.1690       11.6493       11.5937       11.3123       10.2861       9.41409       8.26527       6.88512       5.91242       4.70552       3.74373       2.83709       2.11448       1.54072       1.11144      0.754790      0.509027      0.334734      0.214672      0.133191     0.0793272     0.0471620     0.0263812     0.0145936    0.00760614    0.00398267    0.00198008   0.000954144   0.000453502   0.000191638   8.55263e-05   3.36740e-05   1.31456e-05   4.81658e-06
  23  23 4343.1771    0.9693 14.2693 10.4783 -0.0015     0.0734668  0.2647   0.0077   0.4146    0.0282   0.0000     0.0846729   442.1379       25.4582       3.42728      -10.9527       7.85237       25.9322       2.52514      -8.80369       27.3757       3.32134      -18.9372      -4.29369       6.54559       1.18540     -0.247329    -0.0732363      -1.28160       1.02426     -0.822946     -0.284634      0.124136     -0.308804     0.0911198      0.136085    0.00668796    -0.0120641     0.0105922   -0.00483408  -0.000232066   0.000811714   0.000477908  -9.95904e-05  -0.000112795  -2.70628e-05  -9.80066e-07   6.87381e-06       9.55731       12.5638       13.7150       14.3642       14.4096       13.9609       12.8251       11.6552       10.0144       8.54329       7.09808       5.70227       4.50338       3.44051       2.60424       1.91994       1.33215      0.940559      0.635111      0.415374      0.264136      0.164258      0.100205     0.0578989     0.0328640     0.0182984    0.00964744    0.00503225    0.00245861    0.00119491   0.000542594   0.000251619   0.000104882   4.34327e-05   1.59618e-05   6.06960e-06
  24   7 1993.6473    0.5988  0.6168  9.8378 -0.0031       8.38535  0.0258   0.0145   0.0435    0.0741   0.0000       1.31767   439.3193      0.687930       17.2255      -1.19802      0.209815       3.50869      -2.49601     -0.881143      0.204087      0.894432      0.803994      0.502430     -0.681715     -0.451820     -0.189396     -0.115848      0.258440      0.128423    -0.0407493    -0.0318868   -0.00682475    -0.0238924    -0.0185744    0.00132183   0.000134338   -0.00160045   -0.00119591   0.000254725   0.000810040   0.000126738  -1.54161e-05  -5.12054e-05  -3.58076e-05   3.88561e-06   7.55092e-07   4.45436e-07       1.34904       1.66574       1.78725       2.10768       2.02839       1.87605       1.72434       1.65707       1.37509       1.18980      0.980569      0.832224      0.593075      0.479004      0.384058      0.281903      0.187703      0.136310     0.0940600     0.0622626     0.0380649     0.0244661     0.0165811     0.0100438    0.00546388    0.00304364    0.00181865   0.000988233   0.000516950   0.000233729   0.000113677   5.54066e-05   2.55153e-05   1.12384e-05   4.70984e-06   1.82741e-06
  24   9 2314.4306    1.2195  0.8113 10.7157 -0.0050       5.32606  0.0265   0.0255   0.0512    0.0990   0.0000      0.835487   441.0110       1.84229       19.3437       1.23289       1.55764      -1.53366      -2.98073       1.15940     -0.723936      -1.34043      0.796416     -0.132280      0.546120      0.409077      0.643112     0.0694310      0.132085      0.160602     0.0941598     0.0621187    -0.0251962     0.0463437   -0.00682565   0.000513630   0.000193777    0.00120595    0.00174445    0.00219221  -0.000968761  -0.000263798   0.000110046  -4.23592e-05   1.90983e-05  -1.85795e-05   4.03153e-07   1.75448e-06       1.30904       1.78101       1.78887       1.96379       1.97647       1.95534       1.76031       1.64296       1.38856       1.18799       1.02092      0.829660      0.665891      0.515218      0.389506      0.279199      0.207209      0.128607      0.104324     0.0669281     0.0443038     0.0281434     0.0164905    0.00974718    0.00605204    0.00316404    0.00184520   0.000999043   0.000477708   0.000243421   0.000117580   5.47785e-05   2.49979e-05   1.05278e-05   4.36574e-06   1.66996e-06
  24  10 2467.1407    1.6789  0.9731 11.2173 -0.0057       2.49382  0.0304   0.0335   0.0562    0.1250   0.0000      0.725170   440.6898       3.09183       12.0721       2.38403      -1.00334      0.541654      -5.38027       2.34297     0.0760620     -0.407568     -0.470715       1.18381      0.249127     -0.741996      0.808055      0.147809    -0.0298803    -0.0536785    -0.0950054     -0.115638     0.0215061    -0.0207472     0.0179588     0.0134430   -0.00764307  -0.000299228  -0.000706611  -0.000749384   0.000236851   0.000285637   0.000175388  -4.51914e-05   6.64739e-05   8.78021e-06  -1.04361e-06   3.87789e-07       1.45854       1.90674       2.02591       2.15361       2.20143       2.13080       1.99906       1.71358       1.55169       1.30753       1.13075      0.881505      0.699639      0.545192      0.409530      0.310699      0.227780      0.154740      0.107971     0.0698839     0.0448948     0.0299755     0.0181514     0.0110411    0.00665123    0.00361407    0.00194414    0.00109991   0.000518874   0.000269201   0.000128472   6.04373e-05   2.58332e-05   1.14307e-05   4.79999e-06   1.83576e-06
  24  11 2617.8311    2.1900  0.9928 11.8785  0.0008       4.15348  0.0321   0.0429   0.0548    0.1080   0.0000      0.762604   440.0703       4.64077       17.4266      0.443924      -4.90830      -2.31914     -0.324272       1.59486     -0.958584      -1.08788     -0.587952    -0.0191345       1.01610      0.495627     -0.833149     -0.436061      0.222793      0.143573     0.0212006    -0.0699070    0.00270877   -0.00266512    0.00250333     0.0178688    0.00758720    0.00420016    0.00121624   -0.00198993   0.000391925   7.84175e-05   1.14144e-05  -7.37157e-05   1.41509e-05  -6.04552e-06  -2.27934e-06   6.80608e-07       1.49874       1.86463       2.03004       2.17658       2.16713       2.09786       1.88491       1.80793       1.54423       1.31056       1.12108      0.910294      0.696168      0.566015      0.419649      0.320257      0.221527      0.153762      0.112452     0.0722496     0.0457833     0.0296869     0.0186322     0.0113072    0.00627800    0.00367636    0.00198926    0.00109767   0.000574827   0.000274648   0.000131865   6.08311e-05   2.91413e-05   1.25925e-05   5.13799e-06   1.90833e-06
  24  12 2767.7866    2.8246  0.9666 12.1455 -0.0017       1.73087  0.0303   0.0565   0.0546    0.1236   0.0000      0.646336   437.9021       8.19283       13.7540       5.15384      -3.59671       4.54443      -1.50667     -0.307502      -1.43227     -0.522274      0.528394     -0.475612     -0.370538     0.0640888    -0.0822229     0.0527627      0.382711    -0.0193770     0.0189837     0.0127125    -0.0873881     0.0246927  -0.000655289    0.00642112   -0.00996479    0.00168641    0.00342108   -0.00141320   0.000203034   0.000420399  -7.85708e-05  -0.000162341   4.95241e-05  -1.45787e-05  -3.76063e-06   1.89324e-06       1.71210       1.84882       1.99671       2.38314       2.50108       2.21103       1.88115       1.87089       1.80665       1.40005       1.09051      0.915918      0.825815      0.659859      0.410412      0.278698      0.244729      0.182843      0.115987     0.0719519     0.0448931     0.0332490     0.0219381     0.0125488    0.00661441    0.00343538    0.00191381    0.00118367   0.000693076   0.000361538   0.000167693   7.45211e-05   2.86784e-05   1.22856e-05   4.71506e-06   1.91926e-06
  24  13 2917.0825    3.5969  0.8778 12.5129  0.0035       2.22434  0.0280   0.0723   0.0483    0.1345   0.0000      0.733708   437.0054       8.57132       13.0216       1.82201      -1.95759      0.257581      -1.24391       2.64870       1.86223      -3.66920      -1.44014     -0.623536      0.224503      0.219791      0.499601    -0.0882968     0.0701671     0.0400068   -0.00880618    -0.0734888    -0.0121060    0.00914050     0.0203394    0.00914063    0.00203248   -0.00122131   0.000620027    0.00100089   8.62486e-06  -0.000459368   0.000180336   1.04931e-05   1.11386e-05   1.24867e-06  -3.39132e-06  -1.16203e-06       1.48227       1.84388       1.89914       1.97389       1.98599       1.96690       1.80106       1.66514       1.48296       1.28802       1.06841      0.880390      0.682799      0.528308      0.399286      0.309591      0.222913      0.155602      0.102694     0.0656962     0.0422188     0.0270765     0.0172660     0.0102498    0.00597417    0.00323868    0.00177168   0.000918958   0.000491623   0.000229280   0.000115542   5.31381e-05   2.29624e-05   1.02191e-05   4.08036e-06   1.56234e-06
  24  14 3065.1739    3.9296  1.0681 12.9583 -0.0023      0.945615  0.0330   0.0738   0.0589    0.1330   0.0000      0.685915   439.9562       3.63847       16.5307       8.02802      0.600186      -2.64004       1.64072      -2.85687       1.05727      -1.69321       1.34071      -2.43079      0.431786      0.233724      0.254895     -0.393414      0.125357     -0.224561      0.177570     0.0479108    -0.0826338     0.0260467   -0.00688285    0.00239430  -0.000401159   -0.00545871  -0.000178671   0.000375476  -0.000338998  -0.000638098  -5.06557e-05   1.77677e-05   1.14340e-05  -4.29662e-07   3.26297e-06   3.43144e-06       1.61416       2.09930       2.25292       2.30991       2.31753       2.21599       2.08682       1.89493       1.67269       1.39733       1.21583      0.990599      0.812042      0.602121      0.447563      0.321506      0.224558      0.161133      0.110600     0.0751989     0.0485740     0.0309195     0.0186681     0.0112759    0.00618117    0.00361175    0.00191327    0.00103961   0.000525847   0.000275462   0.000127688   6.01248e-05   2.78434e-05   1.15882e-05   4.83610e-06   1.91828e-06
  24  15 3212.1614    3.8125  1.2808 13.0494 -0.0077       1.50154  0.0386   0.0682   0.0659    0.1205   0.0000      0.612515   439.0915       12.5751       18.4435      0.746329      -1.25957       1.26937       4.24619      -2.45848       2.34390      -2.78815       2.96696      -2.07163     -0.683312      -1.44538      0.381255     -0.263461      0.357108    -0.0544489    -0.0708013     0.0863317     0.0530861    -0.0256992    0.00588220     0.0102221    0.00611295   -0.00136421    0.00140887   -0.00116064   0.000280529   0.000188367  -0.000141445   6.85417e-05   2.32294e-05   1.09519e-06  -7.10336e-06   1.08164e-06       1.79344       2.26331       2.45829       2.62890       2.65551       2.57764       2.39786       2.11462       1.88633       1.52154       1.32830       1.05690      0.844344      0.652360      0.504510      0.351978      0.257962      0.186933      0.126980     0.0855490     0.0559261     0.0353734     0.0217121     0.0129393    0.00746794    0.00424815    0.00228993    0.00126087   0.000650471   0.000315946   0.000155686   7.35865e-05   3.05875e-05   1.40984e-05   5.88313e-06   2.28002e-06
  24  16 3358.6005    3.3809  1.8700 12.7266 -0.0030      0.256666  0.0484   0.0492   0.0795    0.0741   0.0000      0.394663   439.7303       9.06895       13.0801       8.25132      -3.66559       1.23867      -1.57053       2.06137      -3.03477     -0.890867      -1.91173     -0.632366     -0.264915     -0.374746      0.890335     -0.500538     -0.226652      0.149818     -0.142388     0.0177477    -0.0366732    -0.0183423    -0.0373029   -0.00484237   -0.00743902    -0.0111522   -0.00689849    0.00215847  -0.000154699   0.000370698   0.000211933  -0.000139782   4.20405e-05   1.62746e-05   6.17979e-06   2.37023e-06       2.32408       2.89660       3.07201       3.22948       3.16068       3.15384       3.04555       2.71593       2.28594       1.87793       1.62684       1.42311       1.10955      0.845498      0.634423      0.454248      0.319869      0.228952      0.166807      0.111608     0.0732375     0.0460610     0.0287405     0.0166683    0.00933246    0.00511197    0.00282926    0.00149015   0.000774995   0.000374455   0.000183775   8.73277e-05   4.06061e-05   1.77875e-05   7.32073e-06   2.79881e-06
  24  17 3505.0942    2.7511  2.6810 12.1313 -0.0013      0.599531  0.0569   0.0335   0.0964    0.0583   0.0000      0.210686   438.9335       14.3212       11.8296    -0.0990446      -4.32166       5.07670      -1.61872      -4.06847       1.22598      -2.40058      -1.49985      -1.50059     -0.152019      0.815372      0.228113    -0.0987405      0.507114      0.186330    -0.0279820    -0.0172479    -0.0976452    -0.0275020    0.00305005     0.0379770     0.0188903    0.00891636   -0.00563640   4.36157e-05   4.50988e-05  -0.000883371  -0.000274900   1.14484e-05  -3.07401e-05   4.87005e-06  -7.99974e-06  -5.64684e-07       2.54695       3.33613       3.68871       3.93179       3.80210       3.72555       3.39937       3.16028       2.71626       2.31000       1.97227       1.59357       1.26864      0.980889      0.741243      0.540046      0.386154      0.265625      0.190683      0.126669     0.0805371     0.0511007     0.0324463     0.0186665     0.0110280    0.00610122    0.00342051    0.00185127   0.000963128   0.000465788   0.000230494   0.000106498   4.90908e-05   2.13870e-05   8.93861e-06   3.33487e-06
  24  18 3651.3643    2.2814  4.0677 11.6228 -0.0004      0.624281  0.0721   0.0233   0.1269    0.0453   0.0000      0.131949   429.6935       21.6902       17.2755       2.10860      -8.83006       4.53038       7.55587       7.70684       3.35905      -3.71189      -1.28749      0.666900      -1.08057     -0.116985     0.0836834     -0.596194      0.659116     -0.159730      0.323343     -0.143447    -0.0275943    -0.0239226   -0.00751839   -0.00486888     0.0236280    0.00566958   -0.00692484   0.000142010   0.000312522   0.000683114   0.000227496   0.000206042  -4.35003e-05  -3.40270e-05   3.99323e-06  -1.18365e-06       3.22993       4.19955       4.62315       4.88622       4.87217       4.72039       4.35677       3.81226       3.48179       3.01067       2.48883       1.96928       1.62518       1.20863      0.944411      0.688956      0.501838      0.343751      0.236122      0.158770      0.101823     0.0645707     0.0407764     0.0237577     0.0143351    0.00823461    0.00450708    0.00237352    0.00123515   0.000617675   0.000295804   0.000135162   6.16207e-05   2.64716e-05   1.06209e-05   4.21365e-06
  24  19 3797.3102    1.9218  5.9112 11.0895 -0.0023      0.593546  0.0892   0.0170   0.1674    0.0427   0.0000     0.0896502   432.7286       16.0286       16.4520       11.7484     -0.912793       1.14381      -2.07496       8.80148      0.765462      -6.60468      -7.11891      -1.59631      -1.01020      -1.26893      0.376103      0.528891       1.56452      0.323610     -0.114406     -0.487861      0.219261    -0.0502835    0.00661132    0.00645765    -0.0139734     0.0102666    0.00600395    0.00532131  -0.000171131   0.000642426  -0.000183419  -5.13035e-05  -4.73617e-05   9.70886e-06   1.07352e-05   1.10981e-07       4.01832       5.26536       5.71691       5.99744       5.93758       5.76972       5.36922       4.78609       4.32639       3.66397       3.09242       2.46674       1.98498       1.52059       1.17362      0.855722      0.615723      0.427049      0.294431      0.196665      0.128260     0.0788590     0.0494644     0.0288766     0.0172210    0.00985467    0.00532148    0.00288377    0.00147480   0.000715463   0.000358014   0.000161944   7.37377e-05   3.16011e-05   1.32021e-05   5.07468e-06
  24  20 3943.1012    1.6209  7.9487 10.7500 -0.0017      0.474994  0.1140   0.0132   0.2093    0.0385   0.0000     0.0747537   433.5911       15.9096       7.98992       15.7020      -3.89537      -13.4648       7.22061       2.70215      -11.0763      -2.37385       6.40627     -0.810664       2.07828      0.717630       2.13319      0.668058      -1.34993      0.494782     0.0649797     0.0736537     -0.200292      0.106936      0.137648    -0.0426993     0.0158107    -0.0170165   -0.00382071   -0.00184488    0.00262092    0.00197985  -0.000408778  -0.000667886  -5.89492e-05   6.72775e-05   1.90653e-05  -8.15933e-06       4.87058       6.28078       6.94309       7.22832       7.30279       7.03532       6.56686       5.78054       5.31838       4.46023       3.76658       3.02281       2.49211       1.86236       1.42936       1.04579      0.754345      0.546012      0.360573      0.243258      0.156247      0.101630     0.0627825     0.0378455     0.0218883     0.0123958    0.00665435    0.00371038    0.00189531   0.000942168   0.000468470   0.000212833   9.51531e-05   4.05554e-05   1.69951e-05   6.58416e-06
  24  22 4233.8482    1.1402 13.8081 10.5343 -0.0021     0.0149179  0.2347   0.0083   0.3707    0.0292   0.0000     0.0685239   436.0817       18.4130       13.4985       5.01385      -4.29037       2.23739      -3.56126      -5.47291       1.71602      -1.21910      -2.63979       2.13968       2.72465      -1.83147      -3.37165     -0.351356       3.86629      -1.99921     -0.716292     -0.591492      0.222736     -0.159380    -0.0155170     0.0801716     0.0574965    -0.0362778    0.00619602    0.00628369   -0.00114661  -0.000757672    0.00102624  -0.000663245   5.07362e-05  -3.21891e-05   2.43669e-05  -3.17366e-07       8.24114       10.8456       12.0897       12.3334       12.8194       11.9727       11.4040       10.2829       8.98461       7.69635       6.34614       5.36989       4.14328       3.24195       2.46890       1.80681       1.33367      0.905275      0.644111      0.425813      0.280098      0.177844      0.108088     0.0656718     0.0381466     0.0219678     0.0119458    0.00636032    0.00328547    0.00165576   0.000810311   0.000377920   0.000172299   7.40662e-05   2.98389e-05   1.17245e-05
  24  23 4380.1783    0.9306 15.1880 10.4744 -0.0032      0.213650  0.2822   0.0072   0.4353    0.0266   0.0000     0.0796499   430.1433       2.76947      -2.14640      -1.53759       10.3252      -9.51137      -20.0375       7.91662      -4.03216      -14.5183      0.219345      -2.88083      -5.48268      -5.50499       1.09940     -0.131353     -0.857779     0.0844724      0.891148      0.818651     -0.631044     -0.170170      0.119026     0.0520488    0.00739015    -0.0282922    -0.0400613    -0.0111218    0.00619598   0.000345746    0.00155242   0.000801380  -0.000618615   0.000117066   1.37837e-05   2.12656e-05       9.48123       12.5147       13.8681       14.6727       14.5935       14.0308       12.9549       11.8469       10.3427       8.92558       7.46512       6.02611       4.85534       3.72008       2.85178       2.09341       1.52404       1.05767      0.736173      0.490150      0.324108      0.203876      0.126916     0.0756935     0.0454010     0.0258125     0.0142837    0.00764587    0.00396933    0.00200690   0.000972916   0.000459901   0.000202865   8.97020e-05   3.54206e-05   1.42552e-05
  25   6 1847.9498    0.4369  0.3746  9.9350 -0.0110       10.3435  0.0193   0.0145   0.0342    0.0492   0.0000       2.16684   439.5045     0.0746284       17.8720       1.29926      -2.42797      -1.30807      -1.34252     -0.807950     -0.954432      -2.26393     -0.968682    -0.0987087      0.108906     -0.362918     -0.156788   -0.00842205      0.325233    0.00368148     0.0556991   -0.00128025    0.00698544    -0.0313381    0.00477723    0.00189766   -0.00211289    0.00210269   -0.00306128   0.000498263  -0.000950391   0.000206944   4.50593e-05  -2.70599e-06  -5.29308e-06   2.78626e-06   5.73914e-06   9.33533e-07       1.06627       1.33007       1.46194       1.57349       1.50758       1.48124       1.42579       1.28269       1.16589      0.995734      0.829205      0.709266      0.537649      0.434668      0.312122      0.253406      0.191872      0.127415     0.0845831     0.0594761     0.0410819     0.0255211     0.0164459    0.00962661    0.00596866    0.00376529    0.00213205    0.00107624   0.000570559   0.000294623   0.000146202   7.78471e-05   3.74670e-05   1.70890e-05   7.03985e-06   2.92511e-06
  25   7 2017.0653    0.6377  0.4782 10.1663 -0.0072       10.3802  0.0200   0.0174   0.0372    0.0602   0.0000       1.42070   437.2949     -0.652701       17.3977       3.79407      -2.89475     -0.601122    -0.0424107     0.0477232       1.12227     -0.142033     -0.244657      -1.41186      0.263258     0.0857761      0.329081      0.159186     -0.147759     0.0202239     0.0211411    -0.0297308    -0.0510498    0.00108156    -0.0157120     0.0142494    0.00704803   -0.00279277   0.000416145   0.000195493  -0.000229652  -8.68645e-05  -0.000179561   0.000138297   6.35412e-06  -2.67359e-05  -3.63428e-06   1.22977e-06       1.12863       1.35696       1.53223       1.56601       1.62336       1.64810       1.42924       1.25215       1.15972      0.993439      0.916418      0.734776      0.535057      0.440898      0.327036      0.258749      0.196466      0.131185     0.0896731     0.0622250     0.0363009     0.0255742     0.0172887     0.0101722    0.00659392    0.00390010    0.00213371    0.00118634   0.000619704   0.000299312   0.000159733   7.29192e-05   3.26860e-05   1.68118e-05   6.54494e-06   2.99206e-06
  25   8 2181.8642    0.9160  0.7677 10.2990 -0.0022       6.98113  0.0290   0.0199   0.0485    0.0901   0.0000      0.977006   439.3583       1.31935       13.2117      -1.12745      -3.83941     -0.611027     0.0717384      -3.54375       1.60878      0.304029       1.46251      0.697704     -0.384616      0.246330     0.0552923     0.0556931    -0.0135932     -0.218617     0.0787712     0.0310252    -0.0284002    -0.0111794    -0.0166889   -0.00282438    0.00821235   0.000373187    0.00194547  -0.000199308   0.000560831  -0.000246078  -0.000459702   7.96937e-05   2.24228e-05  -1.42013e-05   4.00315e-06  -4.16455e-07       1.56405       1.96541       2.10591       2.26730       2.23614       1.97712       1.81112       1.86338       1.65246       1.34107       1.18939       1.05885      0.864950      0.622904      0.446783      0.339993      0.257783      0.164264      0.111125     0.0771396     0.0536883     0.0337030     0.0207314     0.0119480    0.00764618    0.00467286    0.00258807    0.00125920   0.000644785   0.000351553   0.000190812   0.000100001   4.64913e-05   2.18308e-05   9.55897e-06   3.68188e-06
  25   9 2340.6607    1.2827  0.8769 10.7599 -0.0008       6.55891  0.0287   0.0257   0.0507    0.0980   0.0000      0.807298   438.6071       1.14916       13.1154      -1.00758       1.77348     -0.245625     -0.730570     -0.867926     -0.550873      0.740116     -0.305901      0.388992     0.0931565    -0.0263857     -0.700244    0.00918701      0.284257    -0.0773375    -0.0958507      0.174001   -0.00417070     0.0355767   -0.00674701   -0.00738118   -0.00229531   0.000173906   0.000216967    0.00251329  -0.000310943   0.000132593   0.000127236   2.94493e-05   5.55189e-05  -8.72795e-06   9.78851e-06   2.66903e-06       1.42151       1.85439       2.01043       2.16925       2.04245       1.98964       1.83057       1.69433       1.62440       1.31665       1.13555      0.970306      0.726276      0.580601      0.438768      0.329214      0.242449      0.167575      0.112046     0.0767514     0.0528453     0.0319690     0.0199895     0.0122647    0.00711324    0.00449926    0.00244483    0.00136439   0.000684256   0.000368485   0.000192549   9.20195e-05   4.56896e-05   2.02992e-05   8.80035e-06   3.52990e-06
[truncated: 1,540,423 more chars]
