# Supplementary material for: Global-Mode Analysis of Full-Disk Data from the Michelson Doppler Imager and the Helioseismic and Magnetic Imager
Source: Sol Phys. 2018 Jan 31;293(2):29. doi: 10.1007/s11207-017-1201-5 (PMC6566312; doi:10.1007/s11207-017-1201-5)
Supplement: Supplementary file 2 — (TAR 362.4 MB) [file 11207_2017_1201_MOESM2_ESM.tar › HMI/hmiv72d.8200.18]

   0  15 2228.6286    0.9247  0.5321 10.3591  0.0000  0.0919   0.1644   0.3317    0.7057   0.0000    -0.0000       0.00000       0.00000       0.00000       0.00000       0.00000       0.00000       0.00000       0.00000       0.00000       0.00000       0.00000       0.00000       0.00000       0.00000       0.00000       0.00000       0.00000       0.00000       0.00000       0.00000       0.00000       0.00000       0.00000       0.00000       0.00000       0.00000       0.00000       0.00000       0.00000       0.00000       0.00000       0.00000       0.00000       0.00000       0.00000
   0  16 2362.8745    1.5402  0.7121  9.4048  0.0000  0.1126   0.2204   0.2921    4.5945   0.0000    -0.0000       0.00000       0.00000       0.00000       0.00000       0.00000       0.00000       0.00000       0.00000       0.00000       0.00000       0.00000       0.00000       0.00000       0.00000       0.00000       0.00000       0.00000       0.00000       0.00000       0.00000       0.00000       0.00000       0.00000       0.00000       0.00000       0.00000       0.00000       0.00000       0.00000       0.00000       0.00000       0.00000       0.00000       0.00000       0.00000
   0  21 3033.9788    3.8856  0.9320  1.0369  0.0000  0.1935   0.4947   0.5863 1000.0000   0.0000    -0.0000       0.00000       0.00000       0.00000       0.00000       0.00000       0.00000       0.00000       0.00000       0.00000       0.00000       0.00000       0.00000       0.00000       0.00000       0.00000       0.00000       0.00000       0.00000       0.00000       0.00000       0.00000       0.00000       0.00000       0.00000       0.00000       0.00000       0.00000       0.00000       0.00000       0.00000       0.00000       0.00000       0.00000       0.00000       0.00000
   1  12 1885.0206    0.4388  0.5253  9.8995  0.0000  0.0917   0.0569   0.1997    0.2276   0.0000   579.2239      -61.2341       0.00000       0.00000       0.00000       0.00000       0.00000       0.00000       0.00000       0.00000       0.00000       0.00000       0.00000       0.00000       0.00000       0.00000       0.00000       0.00000       103.315       69.6553       0.00000       0.00000       0.00000       0.00000       0.00000       0.00000       0.00000       0.00000       0.00000       0.00000       0.00000       0.00000       0.00000       0.00000       0.00000       0.00000
   1  13 2020.7814    0.6694  0.5665  9.9146  0.0000  0.0613   0.0691   0.2202    0.3519   0.0000   455.5723       10.1949       0.00000       0.00000       0.00000       0.00000       0.00000       0.00000       0.00000       0.00000       0.00000       0.00000       0.00000       0.00000       0.00000       0.00000       0.00000       0.00000       79.2570       40.7874       0.00000       0.00000       0.00000       0.00000       0.00000       0.00000       0.00000       0.00000       0.00000       0.00000       0.00000       0.00000       0.00000       0.00000       0.00000       0.00000
   1  14 2156.7658    0.9541  0.5368  9.7581  0.0000  0.0706   0.1287   0.2581    0.6276   0.0000   458.1728       4.49783       0.00000       0.00000       0.00000       0.00000       0.00000       0.00000       0.00000       0.00000       0.00000       0.00000       0.00000       0.00000       0.00000       0.00000       0.00000       0.00000       137.788       43.2455       0.00000       0.00000       0.00000       0.00000       0.00000       0.00000       0.00000       0.00000       0.00000       0.00000       0.00000       0.00000       0.00000       0.00000       0.00000       0.00000
   1  15 2291.7576    1.1114  1.0494  9.3992  0.0000  0.0923   0.0907   0.2787    1.8902   0.0000   532.2391       80.6163       0.00000       0.00000       0.00000       0.00000       0.00000       0.00000       0.00000       0.00000       0.00000       0.00000       0.00000       0.00000       0.00000       0.00000       0.00000       0.00000       121.650       56.6726       0.00000       0.00000       0.00000       0.00000       0.00000       0.00000       0.00000       0.00000       0.00000       0.00000       0.00000       0.00000       0.00000       0.00000       0.00000       0.00000
   1  16 2425.4246    1.4495  1.2508  0.0687  0.0000  0.1276   0.1161   0.2761 1000.0000   0.0000   463.5943       15.7558       0.00000       0.00000       0.00000       0.00000       0.00000       0.00000       0.00000       0.00000       0.00000       0.00000       0.00000       0.00000       0.00000       0.00000       0.00000       0.00000       171.729       74.1207       0.00000       0.00000       0.00000       0.00000       0.00000       0.00000       0.00000       0.00000       0.00000       0.00000       0.00000       0.00000       0.00000       0.00000       0.00000       0.00000
   1  17 2559.2898    2.0067  1.1380  4.0721  0.0000  0.0854   0.1454   0.2639 1000.0000   0.0000   386.0571       19.2792       0.00000       0.00000       0.00000       0.00000       0.00000       0.00000       0.00000       0.00000       0.00000       0.00000       0.00000       0.00000       0.00000       0.00000       0.00000       0.00000       106.620       55.5802       0.00000       0.00000       0.00000       0.00000       0.00000       0.00000       0.00000       0.00000       0.00000       0.00000       0.00000       0.00000       0.00000       0.00000       0.00000       0.00000
   1  18 2693.3813    2.6402  1.0983 -1.2498  0.0000  0.0828   0.2268   0.3813 1000.0000   0.0000   440.4857       24.1145       0.00000       0.00000       0.00000       0.00000       0.00000       0.00000       0.00000       0.00000       0.00000       0.00000       0.00000       0.00000       0.00000       0.00000       0.00000       0.00000       110.200       55.5853       0.00000       0.00000       0.00000       0.00000       0.00000       0.00000       0.00000       0.00000       0.00000       0.00000       0.00000       0.00000       0.00000       0.00000       0.00000       0.00000
   1  20 2963.4713    4.4959  0.6829  0.7469  0.0000  0.0688   0.4027   0.1716 1000.0000   0.0000   476.9368      -19.8230       0.00000       0.00000       0.00000       0.00000       0.00000       0.00000       0.00000       0.00000       0.00000       0.00000       0.00000       0.00000       0.00000       0.00000       0.00000       0.00000       92.1385       42.9300       0.00000       0.00000       0.00000       0.00000       0.00000       0.00000       0.00000       0.00000       0.00000       0.00000       0.00000       0.00000       0.00000       0.00000       0.00000       0.00000
   1  23 3368.6690    3.1168  2.2036 12.0133 -0.0274  0.1398   0.1946   0.3787    1.6953   0.0000   294.8071       210.230       0.00000       0.00000       0.00000       0.00000       0.00000       0.00000       0.00000       0.00000       0.00000       0.00000       0.00000       0.00000       0.00000       0.00000       0.00000       0.00000       158.304       102.895       0.00000       0.00000       0.00000       0.00000       0.00000       0.00000       0.00000       0.00000       0.00000       0.00000       0.00000       0.00000       0.00000       0.00000       0.00000       0.00000
   1  24 3504.5423    2.9127  1.6944 12.7900  0.0000  0.1257   0.2353   0.4414    0.6501   0.0000   356.3219       52.4792       0.00000       0.00000       0.00000       0.00000       0.00000       0.00000       0.00000       0.00000       0.00000       0.00000       0.00000       0.00000       0.00000       0.00000       0.00000       0.00000       135.393       97.3519       0.00000       0.00000       0.00000       0.00000       0.00000       0.00000       0.00000       0.00000       0.00000       0.00000       0.00000       0.00000       0.00000       0.00000       0.00000       0.00000
   2  11 1810.2330    0.3652  0.5692  9.9316  0.0000  0.0608   0.0340   0.2080    0.1697   0.0000   458.2948      -27.5783      -5.42576      -10.7180       0.00000       0.00000       0.00000       0.00000       0.00000       0.00000       0.00000       0.00000       0.00000       0.00000       0.00000       0.00000       0.00000       0.00000       46.6924       37.5542       19.0913       7.50185       0.00000       0.00000       0.00000       0.00000       0.00000       0.00000       0.00000       0.00000       0.00000       0.00000       0.00000       0.00000       0.00000       0.00000
   2  12 1945.7653    0.5347  0.5023  9.8806  0.0000  0.0808   0.0534   0.1692    0.1997   0.0000   473.9362       16.1499       3.41301       5.80338       0.00000       0.00000       0.00000       0.00000       0.00000       0.00000       0.00000       0.00000       0.00000       0.00000       0.00000       0.00000       0.00000       0.00000       47.6770       47.6462       16.8175       10.6755       0.00000       0.00000       0.00000       0.00000       0.00000       0.00000       0.00000       0.00000       0.00000       0.00000       0.00000       0.00000       0.00000       0.00000
   2  14 2217.6499    0.9094  0.7301 10.1088  0.0000  0.0556   0.0685   0.2078    0.3653   0.0000   444.4689      -63.4279      -13.2121       12.1290       0.00000       0.00000       0.00000       0.00000       0.00000       0.00000       0.00000       0.00000       0.00000       0.00000       0.00000       0.00000       0.00000       0.00000       37.7108       31.9933       16.8440       6.83185       0.00000       0.00000       0.00000       0.00000       0.00000       0.00000       0.00000       0.00000       0.00000       0.00000       0.00000       0.00000       0.00000       0.00000
   2  15 2352.2463    1.1869  0.7452 11.1178  0.0000  0.0695   0.0821   0.1560    0.3099   0.0000   370.2047      -45.2870       24.5426       6.97354       0.00000       0.00000       0.00000       0.00000       0.00000       0.00000       0.00000       0.00000       0.00000       0.00000       0.00000       0.00000       0.00000       0.00000       37.4057       42.4026       22.9094       11.5913       0.00000       0.00000       0.00000       0.00000       0.00000       0.00000       0.00000       0.00000       0.00000       0.00000       0.00000       0.00000       0.00000       0.00000
   2  17 2619.5763    2.2549  1.0326 10.5177  0.0000  0.0872   0.1329   0.1782    1.7153   0.0000   410.5378       17.3870       21.9006       14.8261       0.00000       0.00000       0.00000       0.00000       0.00000       0.00000       0.00000       0.00000       0.00000       0.00000       0.00000       0.00000       0.00000       0.00000       57.3125       44.5427       35.0808       11.0818       0.00000       0.00000       0.00000       0.00000       0.00000       0.00000       0.00000       0.00000       0.00000       0.00000       0.00000       0.00000       0.00000       0.00000
   2  20 3024.7096    4.0424  0.9541 10.1011  0.0000  0.0595   0.2339   0.1614    6.7946   0.0000   449.0624       9.55590       34.4972       11.5545       0.00000       0.00000       0.00000       0.00000       0.00000       0.00000       0.00000       0.00000       0.00000       0.00000       0.00000       0.00000       0.00000       0.00000       44.6171       36.0219       18.9515       6.95630       0.00000       0.00000       0.00000       0.00000       0.00000       0.00000       0.00000       0.00000       0.00000       0.00000       0.00000       0.00000       0.00000       0.00000
   2  22 3295.2655    3.4519  1.0452 13.1201  0.0000  0.0685   0.2287   0.2311    0.6203   0.0000   471.7445      -41.2221      -10.7439       24.2440       0.00000       0.00000       0.00000       0.00000       0.00000       0.00000       0.00000       0.00000       0.00000       0.00000       0.00000       0.00000       0.00000       0.00000       48.6263       40.9154       23.5280       9.08262       0.00000       0.00000       0.00000       0.00000       0.00000       0.00000       0.00000       0.00000       0.00000       0.00000       0.00000       0.00000       0.00000       0.00000
   2  23 3430.9143    3.2732  1.9857 12.0934  0.0000  0.0948   0.1475   0.2859    0.5601   0.0000   328.9611       69.7096       43.4386       2.40581       0.00000       0.00000       0.00000       0.00000       0.00000       0.00000       0.00000       0.00000       0.00000       0.00000       0.00000       0.00000       0.00000       0.00000       63.3894       60.8874       31.4694       13.7285       0.00000       0.00000       0.00000       0.00000       0.00000       0.00000       0.00000       0.00000       0.00000       0.00000       0.00000       0.00000       0.00000       0.00000
   2  24 3566.7404    2.7902  3.0998 10.4276  0.0000  0.1081   0.0956   0.3720    1.0437   0.0000   387.7741       185.173       36.9446       30.8440       0.00000       0.00000       0.00000       0.00000       0.00000       0.00000       0.00000       0.00000       0.00000       0.00000       0.00000       0.00000       0.00000       0.00000       76.8262       63.8966       39.8123       14.4042       0.00000       0.00000       0.00000       0.00000       0.00000       0.00000       0.00000       0.00000       0.00000       0.00000       0.00000       0.00000       0.00000       0.00000
   3  12 2001.1805    0.5427  0.5083 10.1647  0.0000  0.0544   0.0380   0.1128    0.1466   0.0000   447.9505       3.64957       27.6335       2.71057      -12.1694      -1.25539       0.00000       0.00000       0.00000       0.00000       0.00000       0.00000       0.00000       0.00000       0.00000       0.00000       0.00000       0.00000       22.7137       20.0731       19.7695       11.5582       6.12666       1.53539       0.00000       0.00000       0.00000       0.00000       0.00000       0.00000       0.00000       0.00000       0.00000       0.00000       0.00000       0.00000
   3  13 2137.7160    0.7969  0.7136 10.0395  0.0000  0.0587   0.0460   0.1174    0.2509   0.0000   432.9686      -2.30260       22.2910      -5.97282       1.30229      -1.00224       0.00000       0.00000       0.00000       0.00000       0.00000       0.00000       0.00000       0.00000       0.00000       0.00000       0.00000       0.00000       23.2036       25.5078       21.7009       9.83385       6.80122       1.90580       0.00000       0.00000       0.00000       0.00000       0.00000       0.00000       0.00000       0.00000       0.00000       0.00000       0.00000       0.00000
   3  14 2273.3412    1.1128  0.8028 10.2923  0.0000  0.0520   0.0622   0.1456    0.3524   0.0000   486.0520      -25.5360       45.6816       2.90342       2.42532     -0.675124       0.00000       0.00000       0.00000       0.00000       0.00000       0.00000       0.00000       0.00000       0.00000       0.00000       0.00000       0.00000       23.5086       25.8887       15.9746       12.7725       4.35050       1.85345       0.00000       0.00000       0.00000       0.00000       0.00000       0.00000       0.00000       0.00000       0.00000       0.00000       0.00000       0.00000
   3  15 2407.5679    1.4658  0.6751 11.4822  0.0000  0.0553   0.0915   0.1147    0.2476   0.0000   390.0423       60.3185      -4.83686      -7.95270      -11.3740      -2.61040       0.00000       0.00000       0.00000       0.00000       0.00000       0.00000       0.00000       0.00000       0.00000       0.00000       0.00000       0.00000       25.9670       28.5980       18.3778       11.3305       4.89888       1.86947       0.00000       0.00000       0.00000       0.00000       0.00000       0.00000       0.00000       0.00000       0.00000       0.00000       0.00000       0.00000
   3  16 2541.6589    1.8636  0.7160 11.5064  0.0000  0.0600   0.1099   0.1259    0.3724   0.0000   426.8254      -7.52033       14.0607      0.240448      -4.56400     -0.872680       0.00000       0.00000       0.00000       0.00000       0.00000       0.00000       0.00000       0.00000       0.00000       0.00000       0.00000       0.00000       34.3149       31.0685       22.2475       11.7193       5.09887       1.35510       0.00000       0.00000       0.00000       0.00000       0.00000       0.00000       0.00000       0.00000       0.00000       0.00000       0.00000       0.00000
   3  17 2676.1806    2.5148  1.0601 11.6430  0.0000  0.0601   0.1263   0.1708    0.6090   0.0000   394.8976      -21.1722       8.87867      -9.23325      -5.00721      -1.91527       0.00000       0.00000       0.00000       0.00000       0.00000       0.00000       0.00000       0.00000       0.00000       0.00000       0.00000       0.00000       33.2169       28.3656       22.3659       13.6272       5.62777       1.47462       0.00000       0.00000       0.00000       0.00000       0.00000       0.00000       0.00000       0.00000       0.00000       0.00000       0.00000       0.00000
   3  18 2811.3685    2.9655  1.0995  8.3057  0.0000  0.0589   0.1374   0.1594   17.1112   0.0000   437.7896      -13.1245       2.91517       6.74816       9.43417      -1.97926       0.00000       0.00000       0.00000       0.00000       0.00000       0.00000       0.00000       0.00000       0.00000       0.00000       0.00000       0.00000       30.8692       28.2425       21.7237       10.8401       5.80529       1.58724       0.00000       0.00000       0.00000       0.00000       0.00000       0.00000       0.00000       0.00000       0.00000       0.00000       0.00000       0.00000
   3  19 2946.9981    3.6404  0.8038 12.2313  0.0000  0.0486   0.2023   0.1314    0.5587   0.0000   419.0336       10.1944       12.5999       5.01864       10.4091       1.09909       0.00000       0.00000       0.00000       0.00000       0.00000       0.00000       0.00000       0.00000       0.00000       0.00000       0.00000       0.00000       23.7848       20.9127       17.9788       11.2062       4.82011       1.38186       0.00000       0.00000       0.00000       0.00000       0.00000       0.00000       0.00000       0.00000       0.00000       0.00000       0.00000       0.00000
   3  20 3082.3197    4.1796  1.0484  9.8093  0.0000  0.0576   0.1929   0.1309    8.2910   0.0000   440.0129       33.1114       26.4574       19.0059      -3.22424      -1.22804       0.00000       0.00000       0.00000       0.00000       0.00000       0.00000       0.00000       0.00000       0.00000       0.00000       0.00000       0.00000       25.7890       26.0235       21.2180       11.2642       6.40905       1.81229       0.00000       0.00000       0.00000       0.00000       0.00000       0.00000       0.00000       0.00000       0.00000       0.00000       0.00000       0.00000
   3  21 3217.7716    4.2037  1.1255 12.4153  0.0000  0.0670   0.1990   0.1477    0.8359   0.0000   414.7932       29.8743      -6.32829      -6.42319       1.14854      -2.08078       0.00000       0.00000       0.00000       0.00000       0.00000       0.00000       0.00000       0.00000       0.00000       0.00000       0.00000       0.00000       29.8738       31.9393       22.2506       15.1248       6.31129       2.28099       0.00000       0.00000       0.00000       0.00000       0.00000       0.00000       0.00000       0.00000       0.00000       0.00000       0.00000       0.00000
   3  22 3353.5892    3.6955  1.4724 11.3198  0.0000  0.0668   0.1577   0.1862    1.5557   0.0000   452.8968       27.6534      -37.3778      -1.91736       6.00249     -0.826209       0.00000       0.00000       0.00000       0.00000       0.00000       0.00000       0.00000       0.00000       0.00000       0.00000       0.00000       0.00000       32.0257       31.3461       25.0891       13.8632       7.16416       2.00075       0.00000       0.00000       0.00000       0.00000       0.00000       0.00000       0.00000       0.00000       0.00000       0.00000       0.00000       0.00000
   3  23 3489.4754    2.6815  2.3749 12.0234  0.0000  0.0907   0.1014   0.2602    0.3070   0.0000   491.7132       78.6921      -47.2946       53.5774       7.01782      0.602227       0.00000       0.00000       0.00000       0.00000       0.00000       0.00000       0.00000       0.00000       0.00000       0.00000       0.00000       0.00000       46.4797       44.4221       32.9480       18.9700       8.88654       2.63139       0.00000       0.00000       0.00000       0.00000       0.00000       0.00000       0.00000       0.00000       0.00000       0.00000       0.00000       0.00000
   3  24 3625.9567    2.3097  4.2144 10.8061  0.0000  0.1237   0.0619   0.3349    0.3063   0.0000   419.5480       8.75685      -38.9963       39.5050       3.81680       1.06700       0.00000       0.00000       0.00000       0.00000       0.00000       0.00000       0.00000       0.00000       0.00000       0.00000       0.00000       0.00000       63.0216       63.4365       43.6681       24.7063       11.1973       3.67315       0.00000       0.00000       0.00000       0.00000       0.00000       0.00000       0.00000       0.00000       0.00000       0.00000       0.00000       0.00000
   4  12 2051.6144    0.6872  0.3959 10.2105 -0.0080  0.0548   0.0537   0.0785    0.1479   0.0000   456.4230      -10.8632       7.37464       15.5784      -2.14631     -0.896838      -1.72956    -0.0503660       0.00000       0.00000       0.00000       0.00000       0.00000       0.00000       0.00000       0.00000       0.00000       0.00000       27.8943       27.2219       19.6877       14.1787       7.89800       2.91129       1.04047      0.219878       0.00000       0.00000       0.00000       0.00000       0.00000       0.00000       0.00000       0.00000       0.00000       0.00000
   4  13 2188.3244    0.8784  0.8653 10.0825 -0.0010  0.0514   0.0444   0.1344    0.3436   0.0000   418.1717       14.2485       16.2404       5.10773       4.77081      -1.63723      0.850187     -0.286712       0.00000       0.00000       0.00000       0.00000       0.00000       0.00000       0.00000       0.00000       0.00000       0.00000       18.2043       19.9658       16.4569       11.6407       7.24351       3.38979       1.40575      0.385965       0.00000       0.00000       0.00000       0.00000       0.00000       0.00000       0.00000       0.00000       0.00000       0.00000
   4  15 2458.4362    1.6663  1.1488  9.8928 -0.0007  0.0787   0.0850   0.1788    2.3251   0.0000   429.1135       20.1066       35.5282      -10.9277      -11.5619       2.40191      0.586781     -0.159285       0.00000       0.00000       0.00000       0.00000       0.00000       0.00000       0.00000       0.00000       0.00000       0.00000       28.5783       25.5731       23.2300       20.7702       14.4112       5.30179       2.15345      0.540045       0.00000       0.00000       0.00000       0.00000       0.00000       0.00000       0.00000       0.00000       0.00000       0.00000
   4  16 2593.0867    2.0043  0.8594 11.7282 -0.0131  0.0585   0.1007   0.1188    0.4768   0.0000   428.5715       13.9173       5.80243     -0.405270      -6.54392      -2.77247       3.27591     -0.277956       0.00000       0.00000       0.00000       0.00000       0.00000       0.00000       0.00000       0.00000       0.00000       0.00000       18.9317       22.4232       20.3266       12.1727       8.89689       3.84218       1.95521      0.446231       0.00000       0.00000       0.00000       0.00000       0.00000       0.00000       0.00000       0.00000       0.00000       0.00000
   4  17 2728.4263    2.6779  0.8156 12.0880  0.0255  0.0692   0.1359   0.1127    0.4138   0.0000   461.6268       10.3548       8.90593       9.70184      -9.76325       1.35565       2.27003      0.305181       0.00000       0.00000       0.00000       0.00000       0.00000       0.00000       0.00000       0.00000       0.00000       0.00000       20.8260       27.1864       20.8763       15.4554       11.2201       3.54474       2.23058      0.611150       0.00000       0.00000       0.00000       0.00000       0.00000       0.00000       0.00000       0.00000       0.00000       0.00000
   4  18 2864.1710    3.2661  0.9661 11.7916  0.0060  0.0545   0.1486   0.1238    0.7453   0.0000   439.1614       31.7726       5.67877     -0.488104      -3.80156      -2.08361    -0.0747961     -0.338394       0.00000       0.00000       0.00000       0.00000       0.00000       0.00000       0.00000       0.00000       0.00000       0.00000       22.4035       18.8815       16.9837       14.1957       8.96893       3.73325       1.22262      0.276057       0.00000       0.00000       0.00000       0.00000       0.00000       0.00000       0.00000       0.00000       0.00000       0.00000
   4  20 3135.9949    4.1433  1.1263 11.4457 -0.0013  0.0540   0.1746   0.1425    1.8606   0.0000   432.2480       20.4256       4.65187       10.1756       3.98235      -3.93995      0.214751     -0.111464       0.00000       0.00000       0.00000       0.00000       0.00000       0.00000       0.00000       0.00000       0.00000       0.00000       21.4390       23.7355       19.1611       11.9469       7.24580       3.25957       1.44387      0.367826       0.00000       0.00000       0.00000       0.00000       0.00000       0.00000       0.00000       0.00000       0.00000       0.00000
   4  21 3271.9017    3.9062  1.3968  1.2220  0.0000  0.0545   0.1543   0.1540 1000.0000   0.0000   465.2736       30.2330       43.2636      -1.48552       3.46485      0.521041       0.00000       0.00000       0.00000       0.00000       0.00000       0.00000       0.00000       0.00000       0.00000       0.00000       0.00000       0.00000       20.5269       22.0542       18.8725       12.2236       7.06711       3.74199       1.47846      0.374215       0.00000       0.00000       0.00000       0.00000       0.00000       0.00000       0.00000       0.00000       0.00000       0.00000
   4  22 3408.0938    3.0749  1.7721 12.5143  0.0008  0.0738   0.1144   0.1960    0.3013   0.0000   400.9219       8.59923      -30.9956      -6.23265      -7.10853       5.97823      0.626862     0.0884635       0.00000       0.00000       0.00000       0.00000       0.00000       0.00000       0.00000       0.00000       0.00000       0.00000       27.2643       30.8412       24.4078       16.9348       10.0580       4.94842       2.03434      0.548709       0.00000       0.00000       0.00000       0.00000       0.00000       0.00000       0.00000       0.00000       0.00000       0.00000
   4  23 3544.7068    2.6932  2.8149 11.3275 -0.0032  0.0833   0.0736   0.2297    0.3208   0.0000   419.5411       58.9680       2.90154       13.0061      -3.75044      -2.34107      -2.17695      0.944720       0.00000       0.00000       0.00000       0.00000       0.00000       0.00000       0.00000       0.00000       0.00000       0.00000       31.4408       32.9765       27.6709       19.5841       11.4536       5.78349       2.18204      0.568791       0.00000       0.00000       0.00000       0.00000       0.00000       0.00000       0.00000       0.00000       0.00000       0.00000
   4  25 3819.2061    1.8711  5.3044 10.6629 -0.0040  0.1340   0.0430   0.3520    0.2252   0.0000   492.9339      -24.9103       30.4689      -13.1664      -3.92551      -2.42763       5.40455      -1.22573       0.00000       0.00000       0.00000       0.00000       0.00000       0.00000       0.00000       0.00000       0.00000       0.00000       49.0764       49.5453       43.5952       32.8488       19.3110       10.0328       3.62214      0.930890       0.00000       0.00000       0.00000       0.00000       0.00000       0.00000       0.00000       0.00000       0.00000       0.00000
   5   9 1685.8514    0.2152  0.2442 10.0658 -0.0202  0.0550   0.0369   0.1909    0.0710   0.0000   433.8216      -10.0661       22.0704      -1.80336      -10.2790       2.07836      0.549981      -1.44703   -0.00602362    -0.0611042       0.00000       0.00000       0.00000       0.00000       0.00000       0.00000       0.00000       0.00000       22.9829       30.4469       38.8854       17.6746       8.54614       4.36689       3.83820       1.95461      0.428789     0.0607340       0.00000       0.00000       0.00000       0.00000       0.00000       0.00000       0.00000       0.00000
   5  10 1823.4003    0.4168  0.2359 10.0278 -0.0065  0.0326   0.0353   0.0512    0.0770   0.0000   435.8650       4.76384      -3.26981       7.86480      0.367082     0.0716869     -0.899726    -0.0461340      0.150512     0.0603673       0.00000       0.00000       0.00000       0.00000       0.00000       0.00000       0.00000       0.00000       8.03281       11.0707       9.37322       6.92352       5.00352       2.18617       1.80996      0.528536      0.272447     0.0657417       0.00000       0.00000       0.00000       0.00000       0.00000       0.00000       0.00000       0.00000
   5  11 1960.4895    0.5116  0.3648 10.3055 -0.0137  0.0361   0.0360   0.0677    0.0933   0.0000   420.8548       25.7523      -16.3965       6.92380       2.73394       1.58579     -0.639000       1.37716     0.0817389    -0.0628894       0.00000       0.00000       0.00000       0.00000       0.00000       0.00000       0.00000       0.00000       13.3468       14.3625       12.0378       8.89192       6.03562       3.31517       1.47186      0.647868      0.211514     0.0472241       0.00000       0.00000       0.00000       0.00000       0.00000       0.00000       0.00000       0.00000
   5  12 2098.4079    0.6716  0.7105 10.1261 -0.0134  0.0483   0.0344   0.1002    0.1852   0.0000   448.2972      -3.46171       4.13039      -2.77987      -6.65786       4.49460       1.57676     -0.318646     -0.258120      0.137501       0.00000       0.00000       0.00000       0.00000       0.00000       0.00000       0.00000       0.00000       14.1073       14.1713       14.2728       12.0014       6.85687       4.92992       2.47184       1.19707      0.318175     0.0803218       0.00000       0.00000       0.00000       0.00000       0.00000       0.00000       0.00000       0.00000
   5  13 2235.4560    0.9736  0.5619 10.8196 -0.0179  0.0447   0.0595   0.0928    0.1816   0.0000   446.4770      -1.35325       5.31111      -9.20295      -6.30594      -4.38579       2.54418      -1.56861      0.415841     0.0195845       0.00000       0.00000       0.00000       0.00000       0.00000       0.00000       0.00000       0.00000       12.5247       13.5612       13.5101       8.64799       6.17476       3.82029       1.70060      0.945182      0.326162     0.0587465       0.00000       0.00000       0.00000       0.00000       0.00000       0.00000       0.00000       0.00000
   5  14 2371.1148    1.2674  0.8890 10.6815 -0.0244  0.0673   0.0593   0.1105    0.3493   0.0000   421.2494       19.2219       2.73828      -11.0859     -0.171913       2.44316    -0.0845829      -1.27671     -0.574331     0.0764048       0.00000       0.00000       0.00000       0.00000       0.00000       0.00000       0.00000       0.00000       19.4309       15.0960       21.1859       16.3638       6.62533       5.45492       3.98723       1.59683      0.428287     0.0729998       0.00000       0.00000       0.00000       0.00000       0.00000       0.00000       0.00000       0.00000
   5  15 2506.0617    1.5991  0.8792 11.4874 -0.0109  0.0472   0.0747   0.1219    0.2580   0.0000   438.3361      -3.56455       2.64015      -15.1349      -2.06599      -3.10175       2.48723      0.119766      0.313766     0.0979020       0.00000       0.00000       0.00000       0.00000       0.00000       0.00000       0.00000       0.00000       15.9657       19.0998       15.6743       11.6520       6.71431       4.15084       1.85931      0.915208      0.284666     0.0797012       0.00000       0.00000       0.00000       0.00000       0.00000       0.00000       0.00000       0.00000
   5  16 2641.2097    2.1746  1.2391 10.9574  0.0089  0.0550   0.0825   0.1402    0.5809   0.0000   432.2721       12.6725      -28.7872       6.58994       6.41304       6.07883     -0.576782      0.792802     -0.417267    -0.0903822       0.00000       0.00000       0.00000       0.00000       0.00000       0.00000       0.00000       0.00000       17.7021       17.3082       15.8463       13.2337       9.46663       5.54675       2.78624       1.11425      0.360701     0.0786279       0.00000       0.00000       0.00000       0.00000       0.00000       0.00000       0.00000       0.00000
   5  17 2777.3141    2.9661  0.9231  5.3160  0.0000  0.0471   0.1274   0.0948  211.9153   0.0000   438.0242       11.8967       21.1467       8.78082      -9.78566      -1.82993       0.00000       0.00000       0.00000       0.00000       0.00000       0.00000       0.00000       0.00000       0.00000       0.00000       0.00000       0.00000       13.5074       12.8248       13.2254       10.7664       7.76497       4.69632       2.59040       1.03760      0.349146     0.0715856       0.00000       0.00000       0.00000       0.00000       0.00000       0.00000       0.00000       0.00000
   5  19 3049.9378    4.1985  0.9504 -2.2075  0.0000  0.0458   0.1802   0.1166 1000.0000   0.0000   432.3221       30.2303       1.00605       16.9484      -1.80821      -1.70313       0.00000       0.00000       0.00000       0.00000       0.00000       0.00000       0.00000       0.00000       0.00000       0.00000       0.00000       0.00000       12.2438       15.3774       12.4888       10.6953       7.15161       4.38140       2.09346      0.998010      0.325577     0.0882390       0.00000       0.00000       0.00000       0.00000       0.00000       0.00000       0.00000       0.00000
   5  20 3186.3258    4.0757  0.9853 12.5168 -0.0044  0.0486   0.1891   0.1160    0.9731   0.0000   421.0512       40.1191      -10.0412       4.71687       1.79546      -4.49592       1.52799      0.240006     -0.124624    -0.0369989       0.00000       0.00000       0.00000       0.00000       0.00000       0.00000       0.00000       0.00000       14.5297       16.8977       15.0268       11.0801       7.91375       4.39325       2.38207      0.967725      0.369692     0.0827560       0.00000       0.00000       0.00000       0.00000       0.00000       0.00000       0.00000       0.00000
   5  22 3459.5594    3.1244  2.0403 11.7083 -0.0026  0.0716   0.1003   0.1755    0.5729   0.0000   394.8054       45.7185       14.2410       28.1809      -2.35257     -0.426429      -2.94650      -3.57657      0.591278     0.0128919       0.00000       0.00000       0.00000       0.00000       0.00000       0.00000       0.00000       0.00000       22.3888       24.7547       22.7710       16.2214       11.8645       6.94998       3.16962       1.52867      0.541220      0.112609       0.00000       0.00000       0.00000       0.00000       0.00000       0.00000       0.00000       0.00000
   5  25 3871.7089    1.8353  6.9806  9.9290  0.0001  0.1355   0.0314   0.3724    0.2392   0.0000   451.0030       25.8967       51.7124       16.7544      -27.4409       9.33603      -10.3298      -1.34817      0.243259     0.0115255       0.00000       0.00000       0.00000       0.00000       0.00000       0.00000       0.00000       0.00000       39.2747       45.1030       40.7672       31.5978       21.7576       12.9076       6.73899       2.92565       1.02707      0.236438       0.00000       0.00000       0.00000       0.00000       0.00000       0.00000       0.00000       0.00000
   5  26 4009.4314    1.4851  8.8839 10.1481 -0.0005  0.1703   0.0261   0.4838    0.1465   0.0000   528.2570       55.1251       17.6084       20.3204      0.966346      -7.87563       1.26537       2.09710     -0.959602     -0.192533       0.00000       0.00000       0.00000       0.00000       0.00000       0.00000       0.00000       0.00000       49.2609       57.0722       49.6309       40.5456       27.0999       16.4398       8.60990       3.65511       1.22637      0.303071       0.00000       0.00000       0.00000       0.00000       0.00000       0.00000       0.00000       0.00000
   6  11 2004.0449    0.5131  0.4873 10.0931 -0.0063  0.0416   0.0318   0.0796    0.1062   0.0000   435.6090       3.75472       2.71471       2.98508      -8.40228      -3.29619       8.98417      0.200879      -1.09523     -0.879090     0.0936486     0.0232817       0.00000       0.00000       0.00000       0.00000       0.00000       0.00000       9.92108       12.6939       10.3193       9.35259       6.81960       4.09302       3.07743       1.17551      0.685717      0.229865     0.0787252     0.0190151       0.00000       0.00000       0.00000       0.00000       0.00000       0.00000
   6  12 2142.4781    0.8691  0.5813  9.9485 -0.0128  0.0346   0.0436   0.0702    0.1932   0.0000   437.3460       3.06515       17.6316      -2.94981      -4.41185      -8.97907     -0.327123      -1.78359      0.694283     -0.205669     0.0144893   -0.00301857       0.00000       0.00000       0.00000       0.00000       0.00000       0.00000       8.06840       9.05571       8.94371       7.54417       5.55773       3.66592       2.24938       1.31007      0.571409      0.225628     0.0656112     0.0138550       0.00000       0.00000       0.00000       0.00000       0.00000       0.00000
   6  13 2279.7869    1.1413  0.7436 10.6107 -0.0046  0.0361   0.0489   0.0892    0.1982   0.0000   428.5980      -4.90408       12.1146      -3.09306       8.77943      -1.60173      -1.33234      0.297909    -0.0921719     -0.128270    0.00358161   0.000834849       0.00000       0.00000       0.00000       0.00000       0.00000       0.00000       9.92301       10.6656       9.76517       8.54789       6.06830       4.20675       2.39420       1.24994      0.551836      0.213590     0.0573548     0.0130383       0.00000       0.00000       0.00000       0.00000       0.00000       0.00000
   6  14 2415.4511    1.4724  1.1171 10.0864 -0.0091  0.0445   0.0530   0.1231    0.6134   0.0000   453.8087       5.78551       6.60800      -1.78720       8.35144      -4.65425       1.16385     -0.418936      0.766102     -0.252786    -0.0758452    -0.0241802       0.00000       0.00000       0.00000       0.00000       0.00000       0.00000       11.9956       13.1445       12.3241       9.55332       8.00247       5.02726       2.87641       1.61681      0.599541      0.258820     0.0816687     0.0148486       0.00000       0.00000       0.00000       0.00000       0.00000       0.00000
   6  15 2550.9183    1.8616  0.9604 11.1922 -0.0182  0.0471   0.0732   0.1015    0.3472   0.0000   429.8107       22.2970    -0.0408217      -11.4777       7.84652       8.02140     -0.634031      -1.48428     -0.428112     -0.357010     0.0874960    -0.0137819       0.00000       0.00000       0.00000       0.00000       0.00000       0.00000       11.8418       13.3920       11.0975       10.3789       8.44075       5.44655       3.37789       1.60356      0.732028      0.252557     0.0858675     0.0196742       0.00000       0.00000       0.00000       0.00000       0.00000       0.00000
   6  16 2686.9985    2.3247  1.1898 10.8366 -0.0010  0.0457   0.0789   0.1179    0.6238   0.0000   406.3847       14.2722       18.0775       5.97121       12.7371       1.46518     -0.115806      0.174323      0.137886      0.160264     0.0442887  -5.19895e-06       0.00000       0.00000       0.00000       0.00000       0.00000       0.00000       13.1180       14.2295       13.1512       10.4343       8.12323       5.32177       3.03265       1.45888      0.663967      0.248702     0.0774324     0.0151187       0.00000       0.00000       0.00000       0.00000       0.00000       0.00000
   6  17 2823.7452    3.1774  0.8334 11.5371 -0.0057  0.0373   0.1269   0.0883    0.5088   0.0000   439.9229       14.6674       9.50747      -13.2629       7.32896      -1.43029      -1.07104      -1.84159    -0.0872146    -0.0334784     0.0774742    -0.0144849       0.00000       0.00000       0.00000       0.00000       0.00000       0.00000       10.8067       11.3650       11.1614       9.31182       5.97512       3.81064       2.38334       1.38182      0.593692      0.217574     0.0579173     0.0113401       0.00000       0.00000       0.00000       0.00000       0.00000       0.00000
   6  18 2960.6992    3.5774  0.9194 11.3982 -0.0016  0.0376   0.1393   0.1055    0.8598   0.0000   430.3786       23.6300      -5.93868       17.0562      -9.83912      -6.50812      0.972790      -1.51043     -0.473622     -0.249925  -0.000171905    0.00372117       0.00000       0.00000       0.00000       0.00000       0.00000       0.00000       9.87091       10.3303       10.9720       8.39814       6.09078       3.95684       2.40115       1.28362      0.622473      0.232332     0.0685048     0.0118621       0.00000       0.00000       0.00000       0.00000       0.00000       0.00000
   6  19 3097.3420    3.8425  0.9509 13.0951 -0.0105  0.0411   0.1563   0.1222    0.3001   0.0000   442.1697       1.62574      -17.5069      -1.49716       2.83044      0.178286      -1.45887       1.87117     -0.836110     -0.398434    -0.0218568   -0.00417998       0.00000       0.00000       0.00000       0.00000       0.00000       0.00000       11.3051       12.6448       12.2319       9.08669       6.66966       4.60694       2.58337       1.22995      0.659957      0.261637     0.0790460     0.0153322       0.00000       0.00000       0.00000       0.00000       0.00000       0.00000
   6  20 3233.9949    3.5723  1.3803 12.7245  0.0097  0.0554   0.1265   0.1329    0.3508   0.0000   453.5378       22.3425       24.3374       15.2520      0.909826      -15.0285       2.26266     -0.705774     -0.145313     -0.201282      0.178066    0.00482181       0.00000       0.00000       0.00000       0.00000       0.00000       0.00000       14.9002       18.0850       15.5683       12.7650       9.24957       6.22762       3.57075       1.63452      0.826965      0.305041     0.0974373     0.0224213       0.00000       0.00000       0.00000       0.00000       0.00000       0.00000
   6  21 3371.1147    3.3757  1.8941 11.3865  0.0039  0.0608   0.0932   0.1585    0.6092   0.0000   422.8982       27.6742       12.4920       6.72472      -14.9611      -10.5765       2.35096      -4.09250       1.02240      0.235559     -0.105556    -0.0128107       0.00000       0.00000       0.00000       0.00000       0.00000       0.00000       15.2909       17.3811       16.7002       13.3446       10.2093       6.95694       4.00868       2.10577      0.985551      0.389376      0.119690     0.0233409       0.00000       0.00000       0.00000       0.00000       0.00000       0.00000
   6  22 3508.3204    2.8888  2.6753 11.4174 -0.0054  0.0751   0.0696   0.1995    0.3868   0.0000   459.0036      -11.9131       12.0315       3.91278       10.4582      -14.2228      -1.84135      0.710928     -0.112186     -0.706630      0.287469   5.74669e-05       0.00000       0.00000       0.00000       0.00000       0.00000       0.00000       18.4724       21.0566       19.6240       17.1312       13.0234       8.40768       5.37625       2.72023       1.29612      0.459784      0.152097     0.0312969       0.00000       0.00000       0.00000       0.00000       0.00000       0.00000
   6  23 3646.0290    2.4084  4.1293 10.7112 -0.0007  0.0897   0.0481   0.2501    0.2871   0.0000   432.5290       48.9366      -16.4241      -10.1765       6.39249       8.54930       1.46651       4.06915     -0.244821      0.168215     -0.162806    -0.0488538       0.00000       0.00000       0.00000       0.00000       0.00000       0.00000       23.6053       27.0537       25.2287       20.6874       15.7132       10.4062       6.09899       3.25309       1.42272      0.564098      0.175181     0.0356556       0.00000       0.00000       0.00000       0.00000       0.00000       0.00000
   6  24 3783.7956    1.9730  5.8194 10.2123  0.0010  0.1140   0.0341   0.3246    0.2282   0.0000   442.4777      -21.4221       46.0602   -0.00306861       10.3297      -11.4142      -6.61827      -5.43220      0.375308      0.377844      0.493933    -0.0575848       0.00000       0.00000       0.00000       0.00000       0.00000       0.00000       27.9520       33.6981       29.9445       26.1545       20.1841       13.0473       8.25525       3.99698       1.98520      0.694138      0.238888     0.0503578       0.00000       0.00000       0.00000       0.00000       0.00000       0.00000
   6  25 3921.9748    1.6511  6.8102 10.4439 -0.0001  0.1315   0.0286   0.3675    0.1444   0.0000   478.5094       48.3860      -34.9730       2.07784       23.0548       8.35846      -12.0944      -4.81208      0.289473     0.0420125     -0.219214    -0.0255584       0.00000       0.00000       0.00000       0.00000       0.00000       0.00000       32.7312       39.3348       35.4394       30.8402       22.5465       15.3595       9.05510       4.84652       2.16820      0.856624      0.260839     0.0572163       0.00000       0.00000       0.00000       0.00000       0.00000       0.00000
   6  26 4060.6350    1.3739  8.2677 10.2148 -0.0072  0.1629   0.0226   0.4296    0.1200   0.0000   466.6953       41.8978       1.67161       3.78595       51.1106       1.40139       3.33093      -8.83533       8.54052     -0.215373     -0.178264    -0.0886447       0.00000       0.00000       0.00000       0.00000       0.00000       0.00000       37.5592       48.6381       44.7767       35.7511       27.6944       17.9493       10.5239       5.90954       2.54527       1.06945      0.353402     0.0738152       0.00000       0.00000       0.00000       0.00000       0.00000       0.00000
   6  27 4199.1523    1.1966 11.2960  9.9800  0.0003  0.1890   0.0181   0.5727    0.1011   0.0000   458.9881       77.4634       25.2021      -10.4448      -54.2921      -37.8942       24.8812       7.84625      0.804689      0.994265     0.0772796     -0.102060       0.00000       0.00000       0.00000       0.00000       0.00000       0.00000       47.0026       56.4020       52.7945       43.6132       33.3370       21.7449       13.4078       6.64754       3.27871       1.22340      0.402162     0.0807849       0.00000       0.00000       0.00000       0.00000       0.00000       0.00000
   7  11 2045.8200    0.6993  0.5139 10.1452 -0.0067  0.0290   0.0362   0.0812    0.1146   0.0000   448.3088      -6.43077       4.56886      -1.15639      -6.01712      -3.57230       1.02345     -0.980749      0.498986     -0.467390      0.168192     0.0221177    -0.0156096  -0.000674071       0.00000       0.00000       0.00000       0.00000       6.65706       7.59866       7.71765       6.53420       4.80354       3.25503       2.19061       1.25590      0.690548      0.344662      0.140785     0.0465621     0.0143431    0.00245313       0.00000       0.00000       0.00000       0.00000
   7  13 2322.1004    1.1716  0.8800 10.5238  0.0007  0.0415   0.0429   0.0921    0.2149   0.0000   439.3300       5.19858       20.2231      0.190313       1.43568      -3.42432       1.20774      -1.56671     -0.855480     -0.151092     -0.257432     0.0522910    0.00386151    0.00153656       0.00000       0.00000       0.00000       0.00000       9.02166       10.1998       10.1415       9.13668       6.22369       5.13115       3.28255       1.90131      0.895086      0.545246      0.208604     0.0754072     0.0182415    0.00404604       0.00000       0.00000       0.00000       0.00000
   7  14 2458.1606    1.7517  0.7619 11.4640 -0.0095  0.0329   0.0710   0.0953    0.2112   0.0000   432.3653       3.11209      -6.17104       2.05827      0.189749       2.36949       2.38734     -0.127523      0.918250      0.405096     -0.277518    -0.0746418   -0.00829967   0.000706144       0.00000       0.00000       0.00000       0.00000       7.91134       9.10727       8.32286       7.18361       5.67228       4.05125       2.69810       1.44273      0.758400      0.348452      0.149205     0.0498428     0.0143012    0.00281395       0.00000       0.00000       0.00000       0.00000
   7  15 2594.2630    2.1379  0.9872 11.4596  0.0056  0.0420   0.0742   0.1095    0.2724   0.0000   442.6529       10.0357       14.9102       5.23784      0.462016      -3.00972      -3.34806       1.15968      0.535902    -0.0921388     -0.254405    -0.0292576     0.0252348    0.00183658       0.00000       0.00000       0.00000       0.00000       9.06090       9.86942       10.7380       8.99387       6.70475       5.26464       3.64273       1.85317      0.960101      0.565042      0.225422     0.0729222     0.0203893    0.00375821       0.00000       0.00000       0.00000       0.00000
   7  16 2731.2283    2.5998  0.8545 12.2403  0.0012  0.0407   0.0929   0.0890    0.2058   0.0000   424.9737      -1.54087      -6.04285      -4.40605      -4.52941      -4.85683      -2.97511     -0.374476      0.888926     -0.409306    -0.0455821    -0.0607599    -0.0175790  -0.000405419       0.00000       0.00000       0.00000       0.00000       8.47058       10.2260       9.41912       8.12188       6.53652       5.35794       2.99191       1.97051      0.946616      0.460588      0.181686     0.0775188     0.0185825    0.00403063       0.00000       0.00000       0.00000       0.00000
   7  17 2868.3556    3.2509  0.8282 12.3919 -0.0001  0.0390   0.1190   0.0825    0.2528   0.0000   434.7938       10.5858       21.1460       5.77253      0.487520      -3.30923      -1.32755      0.783528      0.568438      0.195649      0.314280    -0.0523450   -0.00313036   -0.00227004       0.00000       0.00000       0.00000       0.00000       8.91671       10.3108       10.4580       8.37838       6.49410       4.52907       3.18215       1.65235      0.830158      0.478677      0.192488     0.0639060     0.0191124    0.00324006       0.00000       0.00000       0.00000       0.00000
   7  18 3005.7238    3.7909  0.7996 12.6142 -0.0156  0.0352   0.1447   0.0832    0.3000   0.0000   432.9937       10.1750       9.36538      0.772652     -0.314917       4.49837      -1.07762     -0.888921      0.624669    0.00749293      0.141541    -0.0709880    -0.0183350   -0.00487902       0.00000       0.00000       0.00000       0.00000       8.23351       8.19597       8.19572       7.71775       5.92895       4.39711       3.02757       1.70961      0.895488      0.439042      0.174646     0.0575157     0.0147741    0.00285695       0.00000       0.00000       0.00000       0.00000
   7  19 3142.8698    4.1858  1.0375 11.9155 -0.0005  0.0404   0.1411   0.0923    0.6013   0.0000   439.7459       10.4776       27.0665      -8.25372      -1.04803     -0.327814      -4.95380      -2.93595       1.88855     -0.193627   -0.00772491    -0.0572696    0.00451896  -5.45249e-05       0.00000       0.00000       0.00000       0.00000       9.06720       10.1991       10.1954       8.17305       6.87164       5.10455       3.08897       1.92927       1.01216      0.432295      0.189487     0.0729603     0.0193195    0.00338674       0.00000       0.00000       0.00000       0.00000
   7  20 3279.9372    3.6328  1.6839 12.0706 -0.0013  0.0520   0.1011   0.1306    0.3303   0.0000   458.1776       28.2112      0.893423       19.5371      -12.7435      -11.2526       1.34082      -2.90541      -1.65613      -1.00363    -0.0862480      0.112740    -0.0328157    0.00137830       0.00000       0.00000       0.00000       0.00000       10.8631       13.5333       12.1826       10.7899       8.41383       6.45010       4.10357       2.39137       1.24426      0.585191      0.252273     0.0900862     0.0250916    0.00532071       0.00000       0.00000       0.00000       0.00000
   7  21 3417.5698    3.2328  2.1896 11.4134 -0.0041  0.0571   0.0810   0.1419    0.4339   0.0000   425.8225      -10.0808       16.1124       14.9234       10.7293      -4.90091      0.205941       2.25698     -0.472281      0.200958      0.135709     -0.128787    -0.0261136   -0.00961976       0.00000       0.00000       0.00000       0.00000       13.4068       14.8389       14.4371       12.3020       9.73516       7.28787       4.72510       2.64676       1.37210      0.663675      0.278324     0.0953988     0.0259639    0.00494539       0.00000       0.00000       0.00000       0.00000
   7  22 3555.3827    2.6925  2.9650 11.4430 -0.0028  0.0719   0.0625   0.1785    0.2657   0.0000   443.2887       21.6594       43.1365       6.05328       22.7587      -4.77226      -10.4132      -4.92938       1.74219     -0.753969     -0.345135     -0.340417     0.0414561   -0.00309209       0.00000       0.00000       0.00000       0.00000       15.9572       18.1154       17.7362       15.6698       12.1798       8.58982       5.57991       3.49638       1.82294      0.893836      0.347702      0.126719     0.0342190    0.00664609       0.00000       0.00000       0.00000       0.00000
   7  23 3693.6316    2.2701  4.3828 10.9193 -0.0031  0.0898   0.0411   0.2405    0.1970   0.0000   487.3692       45.5156      -20.6566      -12.2814      -6.34826       9.32057       5.14460      -1.82935      -1.26982     0.0101513     -0.827354     -0.127707     0.0162199    0.00870389       0.00000       0.00000       0.00000       0.00000       19.2450       23.1489       21.8753       19.2020       15.2042       10.5782       7.18584       4.16639       2.22226       1.09306      0.446930      0.152946     0.0453157    0.00872848       0.00000       0.00000       0.00000       0.00000
   7  24 3832.1012    1.8836  5.6749 10.3622 -0.0009  0.1017   0.0297   0.2896    0.1758   0.0000   403.8234       6.36030       34.8143       8.79188      -15.8151       1.18503       5.04949      -5.81139      -2.97222       1.32238      0.382343    -0.0976662    -0.0280946  -0.000469773       0.00000       0.00000       0.00000       0.00000       22.5423       27.6468       26.2574       22.5099       17.7526       12.5917       8.25161       4.69416       2.61303       1.16212      0.527786      0.180676     0.0534487     0.0101002       0.00000       0.00000       0.00000       0.00000
   7  25 3970.6604    1.5678  7.8724 10.0946 -0.0011  0.1329   0.0225   0.3727    0.1292   0.0000   444.6075       53.5848       22.8354      -76.3363     -0.938646       26.8554      -4.80640      -16.5118       5.70701       1.20410      -1.42030     0.0370900     0.0577538   -0.00758658       0.00000       0.00000       0.00000       0.00000       27.7864       35.7404       32.6228       29.7175       22.0886       16.8432       10.4368       6.45947       3.31238       1.65715      0.667405      0.256147     0.0683099     0.0146527       0.00000       0.00000       0.00000       0.00000
   8  11 2086.0846    0.7238  0.6757 10.2197 -0.0060  0.0345   0.0293   0.0774    0.1196   0.0000   423.5425       5.75877       9.96819      -4.33063      -1.14814       3.47518       3.40045       2.07968       1.77087      0.481860      0.125809    -0.0294482     0.0413245     0.0348541    0.00120093  -4.50255e-05       0.00000       0.00000       6.40306       8.03055       7.25321       7.01948       5.27506       4.44609       2.89771       2.01374       1.06809      0.615124      0.293541      0.130547     0.0462833     0.0168518    0.00372981   0.000885438       0.00000       0.00000
   8  13 2362.8758    1.2471  0.9794 10.6898 -0.0045  0.0375   0.0424   0.0944    0.1934   0.0000   423.4125      -1.26323       16.1979       5.36837       1.57761      -11.9818     -0.355849       3.34256       1.45801    -0.0971028     -0.226018    -0.0630323     0.0431089    -0.0313471  -0.000812203   2.29856e-05       0.00000       0.00000       7.12713       8.36422       8.36719       7.40663       6.16143       4.53937       3.23550       2.06177       1.25453      0.713579      0.297326      0.154556     0.0536504     0.0178168    0.00476911   0.000819907       0.00000       0.00000
   8  14 2499.4905    1.7477  0.9337 11.0840  0.0012  0.0353   0.0608   0.0992    0.2265   0.0000   445.3031      -2.28250       8.64483      -3.98501       1.67729       5.42645       8.59901     -0.472348      -1.04410     0.0567058     0.0596299    -0.0998271    -0.0136942   -0.00595504   -0.00304031  -0.000361183       0.00000       0.00000       6.80370       8.40020       6.84655       6.71394       5.58531       4.99248       3.40355       2.12493       1.17727      0.599552      0.280352      0.120131     0.0479802     0.0162860    0.00394637   0.000896587       0.00000       0.00000
   8  15 2636.1831    2.2816  0.9301 11.8723 -0.0069  0.0354   0.0775   0.0884    0.2255   0.0000   442.9355       7.23006       16.3042       12.9392      -8.71093       7.52518      -1.62683      -1.82625      -1.11819     -0.417929     -0.261142     -0.109166    -0.0432343    -0.0159431   -0.00155509    0.00102325       0.00000       0.00000       6.97052       8.08804       7.95342       7.20140       6.09200       4.36306       3.02378       2.00838       1.18178      0.680270      0.295771      0.138181     0.0473234     0.0167338    0.00439287   0.000768617       0.00000       0.00000
   8  16 2773.8723    2.8998  0.7802 12.0805  0.0050  0.0343   0.1003   0.0756    0.2313   0.0000   445.1851       24.0639       16.0215      -3.14104      -2.84474       8.04511      -3.03891      -2.46171      0.604772     -0.617908    -0.0649795     -0.123197   -0.00404746    0.00521101    0.00390442  -0.000420288       0.00000       0.00000       6.56751       8.27827       8.51739       6.96580       5.78481       4.21847       2.67888       1.89655       1.03514      0.575219      0.301523      0.121225     0.0487090     0.0180223    0.00449545   0.000764879       0.00000       0.00000
   8  17 2911.4975    3.2095  0.7910 12.9506 -0.0079  0.0368   0.1189   0.0842    0.1737   0.0000   449.3222       6.78720       1.37802      -1.15003      -3.84665      -3.39574      -3.03634      0.896930       1.34703      -1.72465      0.441337      0.171026    0.00430074     0.0165188    0.00942570  -0.000614330       0.00000       0.00000       7.85888       9.00509       7.92516       7.55606       6.37829       5.05825       3.80741       2.19682       1.26937      0.619708      0.326469      0.128369     0.0524386     0.0141084    0.00436964   0.000818930       0.00000       0.00000
   8  18 3049.1460    4.0164  0.9549 12.1565 -0.0053  0.0349   0.1301   0.0869    0.4605   0.0000   440.5337       13.1273       3.41259      0.311193       3.18291       2.97060      0.241051      -2.75473      0.694884     -0.957203     -0.683023     -0.129150    0.00988448   -0.00266686   -0.00467104   0.000611565       0.00000       0.00000       7.44583       8.79019       8.73024       7.28572       6.36652       4.41669       2.98158       2.01154       1.14819      0.616270      0.307810      0.119197     0.0465045     0.0163651    0.00435581   0.000683571       0.00000       0.00000
   8  19 3186.7786    4.0193  1.0203 12.6103  0.0050  0.0399   0.1273   0.1051    0.3061   0.0000   436.4166       8.57232       15.8136      -8.45107      -1.73720      -6.62037      -1.22386      0.715969      0.178938   -0.00532263     -0.579297    -0.0930041     0.0204659    -0.0327506    0.00106968  -0.000200809       0.00000       0.00000       8.73652       9.34227       8.99873       8.55314       7.19832       4.99607       3.77583       2.37658       1.38320      0.780783      0.353941      0.159884     0.0502665     0.0157521    0.00448870   0.000751914       0.00000       0.00000
   8  20 3324.4347    3.6252  1.4620 12.7191 -0.0009  0.0566   0.1034   0.1228    0.2360   0.0000   426.7516      -14.2232       27.2615      -4.24298       6.34970     -0.225691      0.865815      -4.70712      0.256953      0.261369     -0.193900     -0.196966     0.0428641  -0.000495002  -0.000535264   0.000214019       0.00000       0.00000       13.3081       13.8184       11.0948       9.46893       10.2264       9.10032       6.69259       3.96630       2.02346      0.946101      0.417612      0.178532     0.0670260     0.0213182    0.00586043   0.000962864       0.00000       0.00000
   8  21 3462.6081    2.9288  2.2655 12.1265 -0.0102  0.0612   0.0687   0.1656    0.1642   0.0000   434.9314       11.5504       25.9505      -10.2841       10.2128      -10.9746       4.98077      -1.10762       2.23625     -0.507973     -0.554218     -0.778475     0.0399385    -0.0368290   -0.00216675  -0.000334920       0.00000       0.00000       11.2284       14.7707       13.6296       11.9747       10.5664       7.09920       5.62325       3.23883       1.90849       1.04361      0.481664      0.235823     0.0833291     0.0267947    0.00894193    0.00151431       0.00000       0.00000
   8  22 3600.8982    2.4710  3.3714 11.0735 -0.0015  0.0743   0.0468   0.1816    0.2077   0.0000   446.3894       15.0817      -3.39531       29.9603      -13.0670      -5.89980      0.692352      -8.64718      0.497466      -1.02678       1.07528     0.0308277     0.0310865     0.0444020    0.00597933   -0.00152281       0.00000       0.00000       14.1364       16.6064       17.4531       15.1924       12.1472       9.41146       6.00578       4.10714       2.51902       1.34544      0.653329      0.282956      0.115349     0.0384478    0.00917274    0.00164358       0.00000       0.00000
   8  24 3878.4799    1.7599  6.6894 10.3188 -0.0002  0.1067   0.0246   0.3021    0.1269   0.0000   401.8099       29.1674       28.5657      -8.73069      -31.8808       15.6422      -10.9764      -11.4800      0.706848      0.549758   0.000693894     -0.453322    0.00479088     0.0146500   -0.00589167  -0.000870981       0.00000       0.00000       21.5924       25.7367       24.6016       22.9241       18.6670       13.7612       9.39302       6.35070       3.67461       2.10427      0.957794      0.438546      0.151801     0.0526719     0.0133693    0.00247030       0.00000       0.00000
   8  25 4017.6087    1.4494  8.4636 10.0762 -0.0022  0.1345   0.0193   0.3626    0.1068   0.0000   461.5050      -15.1085       31.5230       36.6440      -4.30270      -30.6542       13.1916      -3.43378      -6.46865       5.65016      0.662191      0.625286      0.262330     -0.155057    -0.0451495    0.00188872       0.00000       0.00000       24.7436       31.3904       30.2416       27.0911       23.0356       16.6165       12.4476       7.65986       4.53805       2.44144       1.21859      0.535348      0.206026     0.0666993     0.0194819    0.00334856       0.00000       0.00000
   8  26 4156.7019    1.2475  9.9727  9.9477  0.0006  0.1479   0.0162   0.4384    0.0907   0.0000   415.6021       62.1808       40.3664      -3.96630       30.3440       25.1434       1.99187       10.0420       11.0777      -4.55458      -2.53258      0.730610      0.279466     0.0209484     0.0212012  -0.000812115       0.00000       0.00000       28.8429       34.8262       34.2799       30.5596       24.8812       19.6438       13.7659       8.69946       5.10599       2.84176       1.29961      0.629909      0.233602     0.0766836     0.0195491    0.00348902       0.00000       0.00000
   8  28 4436.4576    0.8394 14.2167 10.1096 -0.0091  0.2535   0.0132   0.7131    0.0605   0.0000   448.6356      -25.4819       15.1513      -37.9979      -13.6154       64.6924      -51.7946      -38.6825       23.6957       6.17801      -1.14389      -2.70546       1.02096     -0.140138    -0.0840920   -0.00549893       0.00000       0.00000       46.8477       58.6767       56.9843       51.7725       43.9758       33.4478       23.8273       15.5865       9.13640       4.98175       2.47019       1.08108      0.421272      0.140279     0.0368367    0.00639756       0.00000       0.00000
   9  10 1984.1937    0.5784  0.5482 10.0040  0.0069  0.0324   0.0254   0.0758    0.0986   0.0000   435.3976       2.54757       10.5254       4.11844       5.82322      -1.59860     -0.271960      -1.48190     -0.852744   -0.00957337     0.0270749      0.282817     0.0397740     0.0276010     0.0197961    0.00165114  -0.000292506  -0.000176362       6.36489       6.30744       5.65408       6.43702       6.19210       4.50640       2.64497       2.05029       1.62229      0.968970      0.532235      0.232211     0.0933075     0.0317235     0.0126188    0.00350790   0.000854913   0.000162453
   9  12 2264.5439    1.0195  0.8728 10.3233  0.0007  0.0355   0.0343   0.0859    0.1958   0.0000   439.6194      -15.2622      -2.24708       14.7637       2.08897      0.543809      -2.93776      0.260398      0.727137      -1.07346      0.440857      0.169750     0.0161763    -0.0890301     0.0292433    0.00285404   -0.00129772   0.000134471       6.40800       7.68572       7.37675       6.84110       5.96922       4.53493       3.40189       2.35880       1.38544      0.881906      0.441257      0.221872      0.100072     0.0414087     0.0128744    0.00447300    0.00108620   0.000186502
   9  13 2402.3160    1.4573  0.7738 10.9930 -0.0043  0.0339   0.0509   0.0768    0.1739   0.0000   431.7490       3.38764       16.7359       4.88265       9.87002      -3.10403      0.485516     -0.331604       1.05876     -0.216915     -0.244613      0.398788    -0.0582386   -0.00390835    0.00460084    0.00215461   0.000544271  -2.96504e-05       6.52343       7.46403       7.10843       6.49056       5.33641       4.61013       3.54046       2.42164       1.37732      0.748211      0.401803      0.208275     0.0940033     0.0368933     0.0126901    0.00384431   0.000866677   0.000162511
   9  15 2677.0609    2.4502  1.0667 10.6676  0.0022  0.0348   0.0732   0.0867    0.4838   0.0000   443.8201       1.83865       7.41234      -6.66221       1.50630      -6.12618       2.85241      -2.55151       2.98476      0.206577     -0.457435     -0.126942     0.0994793     0.0153838   -0.00746063    0.00275355    0.00129899  -0.000118830       6.65648       8.35355       8.10702       7.69178       6.04954       4.47418       3.20084       2.00426       1.37315      0.779047      0.432677      0.202671     0.0958768     0.0373832     0.0137820    0.00373409    0.00101538   0.000189664
   9  16 2815.2513    2.9516  0.8922 12.2223 -0.0025  0.0444   0.0954   0.0827    0.2144   0.0000   438.8143       21.1165       9.69851       1.63344      0.159890      0.446742      -1.11481     -0.533216     -0.254803      0.701578      0.658363     -0.370732    -0.0241633     0.0620152    -0.0156494   -0.00166369    0.00136105   1.70227e-05       6.91451       7.79859       10.2515       7.33871       6.33498       6.18269       3.02394       2.71045       1.94878      0.775395      0.569235      0.331303      0.100272     0.0529859     0.0252358    0.00742066    0.00134554   0.000210327
   9  17 2953.5786    3.7018  0.8572 12.4232 -0.0029  0.0353   0.1180   0.0740    0.2492   0.0000   434.6486       10.6285       12.6533       2.05312       11.7625       6.58588       2.33436      -1.73613      0.479866     -0.315327      0.188425    -0.0400615     0.0891474    -0.0102534    -0.0107541   0.000428043  -8.58380e-05  -0.000141140       7.00601       7.71729       6.63706       6.04807       5.79377       5.09196       4.19036       2.75155       1.63092      0.871700      0.434437      0.227981     0.0921082     0.0396071     0.0128636    0.00378622    0.00101665   0.000167458
   9  18 3091.5672    3.8757  0.8947 12.6960  0.0111  0.0305   0.1323   0.0858    0.2163   0.0000   435.7194       28.6853       8.86038       13.6788     -0.355123       2.35835       1.47728       2.60916      0.698671      -1.32474     -0.324238      0.232785    -0.0785311    -0.0829817    0.00215878   -0.00164106   -0.00158105  -0.000371925       5.84480       6.61344       6.70993       6.36164       5.22812       3.90866       2.82551       1.95258       1.24734      0.738972      0.407300      0.204318     0.0870323     0.0350706     0.0119356    0.00356304   0.000898727   0.000148799
   9  19 3229.6125    3.7254  1.1354 13.3114 -0.0071  0.0472   0.1185   0.1070    0.2027   0.0000   435.7409       18.9548       2.23035       3.61557       5.67780       3.77298      -4.01314      -3.40756      0.929737     -0.131256      0.274240     0.0462433    -0.0332534     0.0325818    -0.0121709    0.00807604    0.00255169  -4.97559e-05       9.41723       10.7243       8.80189       8.20549       7.82325       6.80959       5.56618       3.62385       2.19871       1.13948      0.594176      0.284188      0.122407     0.0484351     0.0170776    0.00470507    0.00139392   0.000236984
   9  20 3367.8080    3.4459  1.6205 12.6458 -0.0003  0.0460   0.0888   0.1167    0.1738   0.0000   439.1090       19.9391       9.53928      -1.18762      -6.44730     -0.965503       2.27595      -5.35569      -1.88337     -0.724886      0.163166     -0.355946     0.0381259     0.0265713     0.0197506   -0.00844506  -0.000716520   0.000377810       8.39538       10.3427       10.5280       9.58660       7.77278       5.84313       4.27342       2.87161       1.78927       1.06447      0.581048      0.293968      0.134834     0.0549063     0.0192226    0.00590336    0.00143783   0.000246174
   9  21 3506.2558    2.9523  2.3828 12.0097 -0.0061  0.0579   0.0629   0.1421    0.1447   0.0000   425.7328       26.1752       31.6874       5.78265       4.41108       3.51475       10.1932      -8.59181       3.34960       1.69210     -0.664520     -0.595181    -0.0579485    -0.0185426    -0.0309915   -0.00273647    0.00164086   5.88496e-05       10.3776       12.4722       12.7067       11.4081       9.82032       7.53427       5.28515       3.58025       2.46123       1.36285      0.781134      0.385889      0.166656     0.0669692     0.0263809    0.00752730    0.00188982   0.000306985
   9  22 3645.2072    2.3663  4.2371 11.0326 -0.0034  0.0742   0.0386   0.1940    0.1371   0.0000   429.6781       10.6587       13.8716       25.0553      -18.9193      -22.2730      -3.39145      -1.00753       4.33710     -0.434206       1.02612     -0.113432    -0.0825868    -0.0699721    -0.0413159   -0.00245483   -0.00110863   0.000498980       13.1113       15.4923       15.5917       14.3753       12.0263       9.68208       7.11282       4.86468       3.08250       1.77348      0.984963      0.480644      0.224854     0.0889122     0.0326870    0.00972566    0.00233939   0.000400021
   9  23 3784.1327    2.0299  5.0433 10.6577 -0.0023  0.0819   0.0300   0.2256    0.1336   0.0000   460.7652      -17.5988      -16.2475      -6.16082       7.90213      -22.2640    -0.0722720      -8.54301      0.198499       1.49873      0.397329    -0.0716327     -0.178304      0.181232     0.0600425   -0.00262311   0.000655596   0.000285780       14.7520       17.6449       17.5438       16.0061       13.6530       10.7962       7.92678       5.46125       3.39452       1.97804       1.06679      0.538957      0.239539     0.0979889     0.0348879     0.0108388    0.00261026   0.000435458
   9  24 3923.4174    1.6614  6.6418 10.5253  0.0005  0.1048   0.0235   0.2888    0.1023   0.0000   445.1071      -24.0394       3.92923       3.74944      -2.68716      -2.25162       14.0037       2.42955      -6.58689      0.703233      -1.40398     -0.335199     -0.152505     0.0701775     0.0476188   -0.00503326   -0.00143081   0.000295186       18.1951       22.0004       21.9819       20.4892       17.3545       13.6606       10.1356       6.95215       4.31738       2.62979       1.39787      0.696236      0.320793      0.131022     0.0451829     0.0143239    0.00354676   0.000600352
   9  25 4063.0876    1.4202  9.0222 10.0806 -0.0015  0.1275   0.0176   0.3625    0.0924   0.0000   481.8754       25.2284       27.8213       20.4719       25.6074      -22.2819       10.5212      -5.46711      -6.67165     -0.413588       1.84809      -1.17270      0.422943      0.271633    -0.0727300    -0.0318695    0.00418240    0.00129322       22.2318       26.9809       26.2161       24.6428       21.4046       16.8461       12.3711       8.64205       5.40308       3.24565       1.71818      0.890928      0.381457      0.161050     0.0549876     0.0177139    0.00435280   0.000732939
   9  26 4203.0254    1.1796 10.6407 10.0592  0.0000  0.1558   0.0154   0.4396    0.0785   0.0000   444.1347       8.99013       64.4909      -37.6780      -16.4410       33.7319       4.20739      -14.6756       1.94244       3.38988      -2.60238     0.0697488      0.129114      0.132468     -0.111724     0.0236631   -0.00206914   1.18786e-05       26.2010       32.5811       32.7015       30.3132       25.8910       20.3791       15.1983       10.1155       6.64535       3.92488       2.13960       1.05526      0.489299      0.201842     0.0735342     0.0221322    0.00560500   0.000920833
  10  11 2162.9375    0.8194  0.6841 10.5257 -0.0108  0.0491   0.0310   0.0747    0.1200   0.0000   449.6411      -15.1846      0.803597       3.09662      -3.13125      -1.62861       3.64001      -4.11940       2.08365      0.101402     -0.789611     0.0971741     -0.361980   -0.00255438    -0.0700019   -0.00760562  -0.000248657    0.00190513       11.5034       15.0901       15.9209       14.1972       10.9044       7.28111       4.80621       3.09029       1.81374      0.890155      0.507883      0.335471      0.193652     0.0781671     0.0334118     0.0112054    0.00365941    0.00107653
  10  12 2302.8305    1.1793  0.7611 10.6030 -0.0105  0.0362   0.0411   0.0681    0.1797   0.0000   434.6744       1.64671       7.75171      -1.97867       7.76946       6.31232     -0.409297      -1.65774      -1.29406      -2.33148      0.613953     0.0475109     0.0839617     0.0734398     0.0350413    0.00901756    0.00465561  -0.000480802       5.42329       6.04701       7.00382       5.53287       5.67053       4.48018       3.27621       2.57699       1.53251       1.17132      0.656915      0.323608      0.180905     0.0724756     0.0347499     0.0130741    0.00419888    0.00129193
  10  14 2578.6183    1.9250  0.8340 11.6576  0.0048  0.0315   0.0613   0.0733    0.1596   0.0000   436.9062       7.40407       10.7758       10.3566      -12.0225     -0.562653       3.87941     -0.685115     -0.265176      0.212714     -0.301045    -0.0557677     0.0321359     0.0682375   -0.00871132     0.0104926   0.000951890   -0.00103985       4.92187       5.84050       6.13089       5.76563       5.08611       4.05842       2.94923       2.08629       1.53730      0.893914      0.560456      0.310044      0.166235     0.0690469     0.0305060     0.0114623    0.00423348    0.00116400
  10  15 2716.9619    2.5119  0.8397 12.2001 -0.0102  0.0314   0.0832   0.0738    0.1729   0.0000   435.4898       4.29885       9.84906      -3.93860      -1.13331       3.21786       4.22279      -4.26426      0.892417     -0.283286     -0.242956     -0.293354     -0.103577   -0.00980710    -0.0407851   -0.00409987    -0.0102068   -0.00172688       5.59822       6.80345       7.12915       6.59919       5.59612       4.13913       3.15785       2.08655       1.42948      0.896541      0.510870      0.299877      0.145894     0.0687557     0.0286801     0.0117082    0.00374139    0.00102326
  10  16 2855.7815    3.1454  0.8034 12.3389 -0.0033  0.0308   0.1022   0.0726    0.1902   0.0000   433.7864      -2.42959       19.4114       4.45085      -2.85712      -9.34933     -0.289785    -0.0330751       1.77098       1.30129     0.0367756    -0.0899168     0.0453874     0.0110643    0.00407488     0.0128373    0.00185118  -5.59381e-05       5.37805       6.48441       7.26283       6.06241       5.19252       4.17369       2.89818       2.21087       1.40936      0.792584      0.493027      0.262041      0.133810     0.0682896     0.0265229     0.0100617    0.00383554    0.00113491
  10  17 2994.5818    3.6879  1.0039 12.3672  0.0012  0.0358   0.1089   0.0751    0.2646   0.0000   436.1927      -3.32354     -0.335373       5.27254      -6.74207       2.33315      -3.50818      -5.05969      0.443974      0.188303      0.565635     -0.389032    0.00106506    -0.0600666    0.00157179    -0.0141947   -0.00662824    0.00201493       6.41145       7.25248       7.19449       6.89011       6.19712       4.97138       3.51628       2.51959       1.77748       1.17684      0.679797      0.370889      0.174011     0.0777942     0.0305357     0.0121854    0.00400297    0.00110766
  10  18 3132.8955    3.9530  0.9864 12.8942 -0.0105  0.0350   0.1216   0.0840    0.2237   0.0000   438.2643       12.3330      -2.54348      -2.54732       6.51752      -3.82924       4.39861      -3.93839      -2.91657      -1.79779      0.280738     -0.561324     -0.221911     0.0283425     0.0264282    0.00647331    0.00159346   -0.00118671       5.14216       6.16755       6.81673       5.87517       5.12453       4.79589       3.02819       2.65862       1.75514       1.04950      0.656285      0.343312      0.158057     0.0854580     0.0307483     0.0134525    0.00509576    0.00156020
  10  19 3271.4037    3.7213  1.3977 12.6781 -0.0006  0.0569   0.0950   0.1056    0.2085   0.0000   434.4974       5.85667       11.2336       13.8096      -9.94252       2.60618      0.684047      -3.17386      -1.57723      -1.64115     -0.220329     0.0968616    -0.0872712    -0.0563794   -0.00673808   0.000564583   -0.00176732   -0.00114407       12.9304       17.3092       18.3701       16.1463       12.4172       8.61788       5.64191       3.38743       1.98132       1.17428      0.645115      0.355279      0.183089     0.0871543     0.0384003     0.0148529    0.00473069    0.00136092
  10  20 3410.2155    3.2365  1.7841 12.1606  0.0019  0.0485   0.0736   0.1112    0.1719   0.0000   430.9113      0.507530       4.25531     -0.675266       2.00346      -1.52012      -1.43787      -4.87015      -4.63435      0.859853     -0.274146      0.391841      0.471768    0.00724409    -0.0301660   -0.00103152   -0.00107384    0.00217407       8.48351       9.56129       8.77549       7.97546       7.08980       6.74732       5.73133       4.10344       2.64262       1.51756      0.863329      0.424772      0.220012      0.103042     0.0447061     0.0161781    0.00538512    0.00150226
  10  21 3549.1631    2.6640  2.9196 11.8282 -0.0045  0.0588   0.0502   0.1616    0.1163   0.0000   449.4908       28.1611       7.92388       14.6493      -4.46689       1.54017      -1.45562      -5.80099       2.83767      -3.74941      -1.18444     -0.482756      0.242483     -0.223016     0.0713221    -0.0130379   -0.00113427    0.00337166       10.1050       11.8037       11.9337       11.2417       9.77639       7.97383       5.98120       4.25184       2.80619       1.82579       1.05674      0.560519      0.283273      0.127995     0.0556407     0.0204530    0.00675972    0.00199412
  10  22 3688.4619    2.1863  4.3175 11.1381 -0.0001  0.0723   0.0341   0.2033    0.1010   0.0000   440.4778      0.702245       37.6260       16.0309      -21.0779      -3.98574     -0.493311       2.02470       5.60918     -0.297827      -2.31326       1.04238    -0.0784082     -0.283987  -0.000585940   -0.00782156   -0.00952750    0.00115966       11.5867       13.8180       13.8678       13.4290       11.3518       9.36720       7.27537       5.22221       3.46235       2.18870       1.25923      0.696347      0.359218      0.162832     0.0710112     0.0265441    0.00866010    0.00246514
  10  23 3828.0653    1.8435  5.6460 10.8823 -0.0009  0.0901   0.0263   0.2444    0.0915   0.0000   434.6493       16.9333       28.5281      -1.27976       11.4641       5.60810      -9.65592      -10.0838       10.9882      0.436711       1.70178     -0.967224     0.0700051     0.0804305     -0.169000     0.0477441    0.00669788  -0.000754809       14.0735       17.1061       17.2567       16.1096       14.3570       11.7964       9.10742       6.47963       4.41243       2.79345       1.58586      0.898769      0.443938      0.204735     0.0867561     0.0345871     0.0112873    0.00333306
  10  24 3967.9597    1.5612  7.6144 10.3344  0.0001  0.1095   0.0196   0.2963    0.0905   0.0000   469.1651       8.74489      -3.97088       8.90342       15.4077      -5.13219      -13.3558      -8.26676       2.95133      -9.45974      -1.81779      0.362500      0.160772     0.0308981    0.00442373    -0.0338014    -0.0208187   -0.00257705       16.7513       20.8622       21.3522       20.9428       17.1451       14.1292       10.7798       7.80416       5.24844       3.18001       1.91119       1.05625      0.556624      0.257637      0.110644     0.0414657     0.0142867    0.00396378
  10  25 4107.7607    1.3046  9.7466 10.1672  0.0000  0.1339   0.0158   0.3768    0.0758   0.0000   460.3847       21.3444      -8.29541       20.4298       19.1299       11.5297       20.7123      -6.49919       5.01501      -4.42618       3.87627       1.84265    -0.0877689     -0.331148     -0.105752    -0.0223494    0.00439610    0.00426709       20.5411       25.6228       26.0432       24.9075       21.3192       17.4682       13.5439       9.42733       6.54360       4.04562       2.42928       1.33165      0.669056      0.322499      0.133823     0.0527981     0.0175608    0.00496449
  10  26 4248.2173    1.0538 12.2041 10.1896 -0.0026  0.1754   0.0138   0.4977    0.0628   0.0000   432.4592       18.5795       43.6378      -6.08105      -18.5070      -26.2749      -13.3849       19.2595      -1.59129      -6.08769     -0.658996      -3.75156    -0.0176599      0.302276      0.420352    -0.0472255    -0.0318270    0.00194375       27.5692       33.9116       35.4380       31.9790       28.1416       23.3477       18.3997       12.8487       8.78726       5.36768       3.23089       1.70984      0.875348      0.417975      0.181386     0.0695839     0.0242425    0.00682032
  11   9 1915.3645    0.4777  0.3868  9.9986 -0.0220  0.0304   0.0235   0.0552    0.0757   0.0000   427.2221      -4.19180       14.8145    0.00687172       1.19946       4.46620       7.55279       2.14267       1.84425       1.36323      0.238462      0.107829     -0.150710      0.191469    0.00148284     0.0296327    0.00973948   -0.00211558       4.40421       5.09266       3.92660       4.96739       5.05247       4.46255       3.56418       1.70987       1.94924       1.35550      0.744618      0.579070      0.252137      0.145190     0.0774303     0.0177014     0.0128569    0.00463405
  11  10 2057.9057    0.6443  0.6965 10.0882  0.0017  0.0320   0.0226   0.0696    0.1022   0.0000   438.0357       5.07655       11.8854       5.34947       4.93634       1.91857      -6.35697     0.0856647      0.103940     -0.104719      0.339703      0.280920   -0.00725197     -0.138803     0.0252946    0.00443343   -0.00869250   -0.00128853       4.79028       5.93078       6.07443       5.15138       4.83935       4.26177       3.28933       2.49915       1.82848       1.07476      0.680864      0.404141      0.197289      0.106370     0.0508232     0.0214334    0.00797368    0.00356453
  11  11 2199.7664    0.9269  0.7099 10.3198 -0.0002  0.0279   0.0319   0.0681    0.1338   0.0000   444.3268       3.82412       10.9193      -12.7056      -4.01486      0.506728       2.44020      -4.57674       1.60211     -0.997173     -0.409285     0.0808500     -0.161085     -0.109571    -0.0205313     0.0108277   0.000158705  -0.000712586       3.94695       4.65122       4.75483       4.48528       4.11475       3.59958       2.67730       2.04465       1.46463      0.933415      0.626255      0.356656      0.188152     0.0980446     0.0447914     0.0204548    0.00742731    0.00302486
  11  12 2340.0126    1.2635  0.8645 10.7107 -0.0041  0.0311   0.0387   0.0733    0.1769   0.0000   435.9936     -0.605396       19.9863       7.23955      -7.14124      -2.23084       2.06275      0.555217    -0.0927879      0.121118      -1.36812      0.390954      0.156741      0.189743    -0.0888260     0.0116208   -0.00338772   -0.00112936       4.68285       5.49385       6.19318       5.40120       5.04489       4.08070       3.10966       2.32297       1.61338       1.06339      0.674556      0.398454      0.214163      0.110884     0.0532988     0.0227799    0.00934193    0.00350388
  11  13 2478.4906    1.6578  1.0119 10.9835 -0.0003  0.0331   0.0458   0.0805    0.2232   0.0000   434.8456     -0.217319       4.37655      -16.1991      -4.37854       1.47427     -0.456436       1.45446      -1.97493     -0.911656     0.0200854     -0.259497     -0.255007     0.0789824     0.0337322     0.0326328    -0.0105850   -0.00528081       4.72825       5.71907       5.45344       5.55118       5.05258       4.12946       3.38876       2.45444       1.83379       1.15125      0.738532      0.446536      0.239147      0.123068     0.0611255     0.0244596    0.00963299    0.00361974
  11  14 2616.9259    2.0861  0.8872 11.9894  0.0001  0.0355   0.0652   0.0751    0.1623   0.0000   444.6367       16.7537       22.4279       8.85127      -3.08945       6.19077      0.659848      -5.65048      0.194868     -0.804150     -0.508585     -0.531609     -0.209348     0.0881987   -0.00394387   0.000262703     0.0155549    0.00632834       6.29137       7.32893       7.35419       7.50642       6.46994       4.74336       3.74744       2.84562       1.98451       1.19738      0.729058      0.437609      0.260149      0.133626     0.0610451     0.0241949    0.00909985    0.00301744
  11  15 2756.0817    2.7199  0.8744 12.2719 -0.0086  0.0287   0.0824   0.0740    0.1762   0.0000   441.0833     0.0869870       5.67642      -1.08789      -7.40356      -4.70982       1.33817      -1.76649      -2.20517     -0.531279     -0.648929     -0.352501     0.0244323    -0.0178811     0.0105517    -0.0261110     0.0119587    0.00485071       4.22618       5.13051       5.27855       4.91477       4.52186       3.75560       2.85399       2.09490       1.47155       1.02772      0.635613      0.370158      0.203093      0.104661     0.0439325     0.0218373    0.00853442    0.00320815
  11  16 2895.4367    3.4933  0.7969 12.1468 -0.0041  0.0273   0.1024   0.0597    0.2365   0.0000   434.5866       9.93285       10.9122       1.81227      -4.91469      -3.58980      -3.42753      -3.00792      0.451407      0.124027      0.470676     -0.223509     -0.184730     0.0476180    -0.0303595   -0.00433794    0.00487484   -0.00163741       3.99122       4.91157       5.17538       4.83823       4.27819       3.66633       2.77057       1.90570       1.44928      0.927880      0.583220      0.372486      0.177555     0.0957148     0.0460144     0.0198683    0.00770699    0.00336206
  11  17 3034.5756    3.8480  0.9691 12.6654 -0.0084  0.0285   0.1132   0.0799    0.2181   0.0000   439.7591       10.3076       16.3081       9.39246       7.82031      0.725850       2.81351      -2.53940     -0.166239     -0.642636      0.254663     -0.649314     -0.252794    -0.0704695    -0.0670299     0.0364059    0.00715356   -0.00502707       4.48782       5.23108       5.16563       4.86979       4.70886       3.79564       3.03478       2.18383       1.52460       1.06084      0.655487      0.402755      0.202296      0.100515     0.0497186     0.0199862    0.00800994    0.00306329
  11  18 3173.4994    3.9937  1.0453 13.2118 -0.0070  0.0316   0.1139   0.0903    0.1678   0.0000   443.5639       16.7326       8.62020       3.28613       1.64865       7.89752      -5.94409      -4.59315       2.64269     -0.237658     -0.149385     -0.600468      0.132150    -0.0131218    -0.0421136     0.0204032    0.00239061   -0.00141663       4.63095       5.58650       5.80121       5.66082       4.80793       4.18003       3.11646       2.46679       1.68776       1.03542      0.698422      0.397667      0.209325      0.113521     0.0565048     0.0238834    0.00910167    0.00345321
  11  19 3312.4329    3.6141  1.3629 12.6987 -0.0025  0.0373   0.0884   0.0959    0.1950   0.0000   434.9526       18.2731       14.8741       15.0241      -8.67485       4.64696       4.30014      -1.99219     -0.611393       1.03670    -0.0771287     -0.534876      0.501678   -0.00757372   0.000948983    -0.0320457    0.00806544  -0.000638035       5.76597       6.91147       6.85976       6.70949       5.99784       4.90827       3.92108       2.84478       1.94386       1.32783      0.853838      0.494195      0.262963      0.135437     0.0627449     0.0287463     0.0107102    0.00379306
  11  20 3451.6762    3.0051  2.3385 11.8302 -0.0009  0.0498   0.0550   0.1268    0.1355   0.0000   438.4240       33.4447       8.94597       3.45827       4.41532      -9.69246      -7.74919      -1.45692      0.177145      -1.45390      -1.43173      0.927703     0.0857873    -0.0991934     0.0200265     0.0234016    0.00650027    0.00424690       7.71156       9.36435       9.78668       8.98856       7.83503       6.64576       5.23486       4.06351       2.71153       1.74252       1.05176      0.623345      0.324202      0.175986     0.0832662     0.0377075     0.0140579    0.00540996
  11  21 3591.1758    2.5733  3.0920 11.3981 -0.0029  0.0570   0.0419   0.1471    0.1149   0.0000   455.6027       23.0521       16.7458      -6.98641       5.20088       11.2607      -2.41330      -2.55672       2.19813      -3.04693     -0.386275    -0.0144040      0.371529     -0.319207    -0.0803599     0.0268887    -0.0298869   -0.00194504       8.15815       10.2855       10.4305       10.0520       8.43875       7.61338       5.80490       4.24783       2.96993       2.02193       1.23140      0.713674      0.397615      0.192390     0.0970971     0.0407500     0.0183084    0.00628932
  11  22 3730.7852    2.1318  4.7587 10.9953  0.0006  0.0735   0.0300   0.1985    0.0937   0.0000   436.4685       9.90180       20.4472       9.40681      -23.9947      -4.92325       7.52958      -3.90204      0.508869       3.57118      -2.42036      0.184130     -0.115913     -0.116490    -0.0182881    -0.0138675    0.00731299    0.00571233       10.4998       13.1313       13.2073       13.0206       11.2781       9.68290       7.35576       5.43455       3.84825       2.55742       1.62862      0.941147      0.519325      0.264879      0.123216     0.0556682     0.0219200    0.00804749
  11  23 3870.9124    1.7931  6.4997 10.5406 -0.0008  0.0912   0.0222   0.2458    0.0910   0.0000   438.5565      -11.4520       13.4169       23.7380      -8.73009       7.09551      -17.4052      -4.50790     -0.270692      -1.84035   -0.00767113      -2.57530     -0.571344    -0.0569027     -0.174382    -0.0515701     0.0382897  -0.000733939       12.7794       16.3122       16.6335       15.6974       14.3628       11.5043       9.45200       6.77593       4.89662       3.18748       2.00035       1.18416      0.651009      0.336677      0.159439     0.0706973     0.0277976     0.0102357
  11  24 4011.0463    1.4550  8.0334 10.4370  0.0013  0.1088   0.0176   0.3008    0.0732   0.0000   458.9179       41.1254       21.3810      0.695953      -13.2733      -3.15591      -18.1874      -17.6193       3.48043       6.67939       1.06621      0.936214      -1.19587    -0.0708793      0.417915     0.0582526    -0.0162143    0.00919873       15.7095       19.1773       19.4657       18.9927       16.9343       14.2587       11.2358       8.35422       5.79142       3.97951       2.51055       1.48850      0.787529      0.416674      0.191426     0.0889057     0.0335558     0.0123880
  11  25 4151.3046    1.2247 10.2662 10.1942 -0.0011  0.1355   0.0147   0.3862    0.0698   0.0000   443.6411       30.1578       14.2707      -14.0025      -5.71236       38.4994      -1.59639      -8.72234      -14.8625       3.12528       2.29907      0.349166      -1.07873     -0.400552     -0.541199    -0.0324560     0.0543610    -0.0162953       18.9355       23.7246       24.1258       23.3769       20.7975       17.6779       13.8025       10.6561       7.22385       4.94717       3.06005       1.80579      0.990818      0.509419      0.243278      0.108127     0.0424430     0.0152287
  11  26 4291.8455    1.0106 12.2476 10.1912 -0.0014  0.1682   0.0127   0.4887    0.0576   0.0000   439.1256       45.3965      -30.4912       1.38901       6.82288      -20.8565       26.9346       1.47914      -11.2171       6.18871       6.63512      -2.29642     -0.427620     -0.246841     -0.280766      0.304846      0.100758    -0.0100057       23.5749       29.4612       30.6660       28.9265       26.3481       21.6680       17.4702       12.8187       9.22209       6.06556       3.80355       2.28683       1.23118      0.654695      0.307659      0.137982     0.0536003     0.0201149
  11  27 4432.7144    0.8676 15.3081 10.0931  0.0002  0.2207   0.0108   0.6139    0.0517   0.0000   487.3420      -4.42567       8.99607      -1.73421      -1.67180       12.8875      -20.2685      -16.3698       17.0045       14.1033      -2.84824       4.75708       1.31979     -0.990421      0.135541      0.204402     0.0758265    -0.0247369       30.4037       38.5692       38.7594       37.6411       34.3775       28.6913       23.0318       16.9383       12.2835       8.27470       5.15522       3.12083       1.68996      0.886280      0.412203      0.184553     0.0718215     0.0266098
  12   9 1949.9500    0.5451  0.4324 10.1809 -0.0207  0.0266   0.0239   0.0514    0.0763   0.0000   435.4609      -1.64772       8.57411       1.16793    -0.0374633       5.04039       6.82768       3.50740      -3.28507      -1.36957   -0.00354279  -0.000387043    -0.0922417     -0.295109    -0.0853969     0.0103927    -0.0132114    -0.0100510       3.69481       3.91973       4.35866       4.34624       3.87426       3.04434       3.05112       2.22800       1.50367       1.07215      0.709337      0.449884      0.241512      0.127068     0.0747585     0.0357960     0.0161316    0.00684527
  12  10 2093.6288    0.6928  0.5925 10.2369 -0.0064  0.0262   0.0246   0.0582    0.0934   0.0000   440.8769      -6.12861       3.30933       7.66550     -0.848644       2.68269     -0.906478       1.76648      -1.66988      -2.60568      -1.05165     -0.286029     -0.246390     -0.285697    -0.0797934     0.0334579     0.0150439    0.00202911       3.47372       4.35758       4.25753       4.03807       3.78066       3.50639       2.64967       2.00966       1.46131       1.05706      0.730769      0.453326      0.264547      0.130920     0.0701041     0.0309198     0.0144886    0.00556745
  12  11 2235.8197    0.9740  0.7927 10.4950  0.0000  0.0300   0.0290   0.0677    0.1213   0.0000   448.3449     -0.899074       12.0183      -2.00971       2.91587     -0.148710      -2.00831      0.695666      0.211295       1.04001      0.204815    -0.0650580     0.0429869    -0.0953707   -0.00166878    0.00552058   -0.00375760    0.00142836       4.03895       4.71041       4.75584       4.53193       3.89444       3.76989       3.33055       2.41326       1.82995       1.28063      0.801302      0.467951      0.286342      0.146498     0.0760821     0.0358700     0.0167711    0.00740817
  12  12 2376.3084    1.3179  0.8429 10.9414  0.0018  0.0288   0.0393   0.0704    0.1593   0.0000   437.0498      -3.23424       11.8409       4.73525       5.24693       3.53210      -3.82557       1.27832      0.904498     -0.297586      -1.28568      0.242098     -0.131068    -0.0311175     0.0767713     0.0442194    -0.0124083    0.00172796       3.92973       5.03735       4.79698       4.71738       4.34120       3.85584       3.02247       2.28201       1.66542       1.15817      0.762675      0.483474      0.272799      0.150365     0.0734093     0.0389072     0.0147672    0.00667835
  12  13 2515.4900    1.7926  0.8773 11.2103 -0.0136  0.0316   0.0525   0.0713    0.2199   0.0000   440.9855      -1.98821       16.2273     -0.764474      -8.22249      -4.16618      0.447973      -4.36877     -0.785035      0.103838      0.735186      0.435136    -0.0278804     -0.242412     0.0550346     0.0746741     0.0172812   -0.00431157       4.31788       4.52352       4.86460       5.36954       4.71024       3.41277       3.16541       2.64539       1.88401       1.21434      0.782748      0.490908      0.297218      0.171931     0.0938944     0.0489559     0.0206248    0.00854793
  12  14 2654.6089    2.3256  0.9331 11.3820 -0.0055  0.0289   0.0635   0.0711    0.2814   0.0000   439.4647       4.32749       16.8420       3.98957       5.64822       2.70855       1.21435      -3.16530    -0.0649023    -0.0362192      -1.08468     -0.436850      0.385649     -0.328296    -0.0587517    -0.0502296    0.00707189   0.000811107       4.04160       4.99215       4.87830       4.84532       4.29633       3.79206       3.07617       2.38579       1.62022       1.19197      0.770525      0.485456      0.266784      0.148834     0.0724831     0.0361527     0.0163085    0.00696990
  12  15 2794.4885    3.0261  0.7211 12.4089  0.0033  0.0246   0.0948   0.0627    0.1623   0.0000   439.0823      -3.66345       10.5352       4.32558       2.23759      0.653269      -5.10541       1.00996      0.927310       1.00972     -0.387059      0.263055      0.320922   -0.00329550    -0.0533172    -0.0225146     0.0154344   -0.00789510       3.41562       4.05715       4.25326       4.20687       3.71726       3.04142       2.66586       1.96415       1.57708       1.01775      0.619021      0.351402      0.228888      0.137875     0.0707605     0.0312709     0.0148211    0.00614016
  12  16 2934.3969    3.5096  0.8326 12.8162 -0.0057  0.0298   0.1103   0.0684    0.1602   0.0000   432.8141       17.0254       16.9681      0.258154       2.07124      -7.76511      -4.91575      -8.48587     0.0485988     -0.392285       1.01719     -0.289511     -0.110389    -0.0828204     -0.100578    0.00768623     0.0195951   -0.00447626       4.76851       6.05852       6.45865       6.43045       5.21858       4.30519       3.25953       2.58124       1.64491       1.13203      0.715447      0.413247      0.253488      0.140985     0.0723189     0.0339181     0.0160672    0.00655431
  12  17 3073.9075    3.9163  0.8985 13.0689 -0.0034  0.0286   0.1095   0.0705    0.1601   0.0000   440.3381       17.2867       12.5639       10.0296      0.228586      -2.25487      -6.06628      0.159550       1.59145      0.653522      0.933319     0.0455539     -0.426125    -0.0977997     0.0497734     0.0166630    -0.0320263   -0.00800687       3.70767       4.85967       5.16776       4.80580       4.24003       3.75090       2.87113       2.20923       1.50763       1.09160      0.712776      0.432769      0.256549      0.139007     0.0719567     0.0326593     0.0162537    0.00672768
  12  18 3213.3731    3.8641  1.1490 12.9762 -0.0048  0.0339   0.0993   0.0843    0.1953   0.0000   428.7819       7.68984       13.1225       1.45470       7.25769       4.60539      -1.89901      -4.38917      -1.21678     -0.986178      -1.21799      0.672155     -0.391325    -0.0639749      0.138184    -0.0220846     0.0191999    0.00952253       4.51139       5.57381       5.56116       5.44475       4.89476       4.50603       3.35741       2.72311       1.98892       1.37631      0.928680      0.537525      0.351872      0.177915     0.0957188     0.0460172     0.0181564    0.00810150
  12  19 3352.7946    3.3332  1.7959 12.2771 -0.0005  0.0423   0.0674   0.1019    0.1410   0.0000   434.5104       14.6026       19.7686       9.78434      0.937704      -3.80077      0.307595    -0.0217724     -0.395343     -0.313886    -0.0131328     -0.506374     -0.129190     -0.493541      0.130099    -0.0668031    -0.0179609    0.00220253       5.55873       6.91298       6.85433       6.48493       6.29554       5.36978       4.26385       3.38158       2.48781       1.70984       1.10801      0.683312      0.401860      0.223929      0.115596     0.0519000     0.0238371    0.00928872
  12  20 3492.4411    2.8365  2.3088 12.0777 -0.0011  0.0477   0.0518   0.1228    0.1078   0.0000   437.5801       6.77393       3.80188       10.2516      -11.2980      -4.23002      -10.4683      -1.58302       3.44611      0.185320      -1.04592       2.91858      0.720646     -0.202543    -0.0465788     0.0137519    0.00944640    0.00133892       6.41998       7.74012       8.25374       7.59457       7.20047       6.01873       5.07632       3.91183       2.78883       1.99160       1.23142      0.786101      0.451049      0.248965      0.130794     0.0601565     0.0286061     0.0115568
  12  21 3632.5054    2.4342  3.5080 11.4065 -0.0022  0.0591   0.0369   0.1552    0.0912   0.0000   441.4642       26.1399      -2.60399       11.7311       11.4625      -7.66860      -1.51910      -7.40823      0.475622       1.06924    -0.0803296      -2.85155      0.351640     -0.170654     -0.281959    -0.0464022    -0.0676991   -0.00283618       7.78322       9.83095       10.1375       10.0884       9.01430       7.69999       5.78431       4.72323       3.35418       2.28423       1.49123      0.949534      0.541371      0.316002      0.159179     0.0787605     0.0345321     0.0141829
  12  22 3772.5734    1.9879  5.1557 10.9326 -0.0044  0.0759   0.0260   0.1956    0.0805   0.0000   427.2313       3.79664       19.5213       25.8168       11.7666       2.14802      -15.5422      -12.9666      -5.77385      -1.04996      0.145848       1.98315     -0.379236     -0.835437    -0.0765597     -0.172588   -0.00973204    0.00195745       10.2333       12.3971       12.8533       12.5168       11.6265       9.45241       8.10479       6.09458       4.37600       3.04460       2.03134       1.26266      0.728779      0.399599      0.206151      0.102206     0.0457344     0.0192415
  12  23 3912.8817    1.6505  6.9117 10.5614  0.0009  0.0923   0.0196   0.2458    0.0757   0.0000   408.3343       43.4591       21.1285       3.93148      -21.0389      -12.4190      -2.67596      -13.1074       7.03665       1.84038      0.535334      -2.84271       1.67976     -0.403394    -0.0827504     0.0324864    -0.0142115    -0.0110303       12.4539       15.1810       15.6532       15.1199       13.6397       12.1640       9.65628       7.52337       5.44011       3.77064       2.51378       1.54764      0.911432      0.491239      0.257029      0.123689     0.0559204     0.0231587
  12  24 4053.5230    1.3853  8.3853 10.3733 -0.0006  0.1098   0.0163   0.3063    0.0699   0.0000   424.9412       12.6812       24.2171       35.3531      -11.9226     -0.457747      -3.86111      -21.7516       2.00825    -0.0309846    0.00705148     -0.439190      0.186260     -0.141991     -0.336383    -0.0119668   -0.00746622    -0.0446666       14.0192       17.6095       18.4077       17.8837       16.4107       13.8407       11.3953       8.68326       6.31098       4.41565       2.95750       1.80719       1.07881      0.599413      0.306350      0.151566     0.0668578     0.0289764
  12  25 4194.1802    1.1705 10.7295 10.2490 -0.0007  0.1376   0.0136   0.3866    0.0605   0.0000   410.6035      -12.5569       45.8474       8.77063      -32.8728      -14.1623      -9.83122      -11.7176      -13.0094       8.38569     0.0694275      0.447284       1.59595      0.166898     -0.538284     -0.187357     0.0674206     0.0822577       18.3602       22.6281       24.1581       22.5824       21.0893       17.7164       14.3937       11.1052       8.24830       5.52578       3.67882       2.29963       1.34211      0.740965      0.391194      0.192433     0.0841198     0.0349684
  12  26 4335.4493    0.9708 13.3115 10.1523  0.0001  0.1787   0.0119   0.5122    0.0544   0.0000   452.4918      -20.5357       111.243       30.7402       41.3111      -15.5498      -5.73828      -2.59050      -4.37680       19.7777      -5.20090      -3.84611      0.751788     -0.739257     -0.839512      0.388437      0.159820    -0.0296398       22.7498       28.5864       30.2854       29.5529       26.6386       22.5881       18.7700       14.1684       10.3108       7.30999       4.83248       3.01151       1.77769      0.989205      0.518909      0.248010      0.115628     0.0480436
  12  27 4476.2309    0.8031 15.3784 10.0771 -0.0005  0.2261   0.0098   0.6128    0.0468   0.0000   417.0012       50.3327      -10.0579      -21.1185      -4.81493      -15.1533       18.8304      -15.4778      -38.1738       9.55101       6.86487     -0.109310      0.442008     -0.642351      0.673872    -0.0483595     -0.198786   -0.00194889       28.6008       35.7741       37.6423       36.8859       33.6152       28.9944       23.4950       18.2975       13.3085       9.39051       6.21578       3.94107       2.30714       1.28377      0.662220      0.336129      0.142803     0.0620529
  13   8 1838.6708    0.3881  0.3069 10.1129 -0.0096  0.0236   0.0190   0.0418    0.0543   0.0000   439.3910      -3.83403       12.0328       3.13253      0.944167      0.658366     -0.140160       1.08217      -1.69947      0.193972      0.134264      0.395170    -0.0332812     0.0144192    -0.0860916    -0.0124656   -0.00836405    -0.0134891       2.80733       2.61628       3.63650       3.91049       2.82023       2.73763       2.56567       1.68833       1.12268       1.11641      0.686182      0.361735      0.287438      0.173334     0.0788814     0.0459866     0.0219148     0.0118381
  13   9 1983.8204    0.5409  0.5250 10.2023  0.0029  0.0305   0.0200   0.0588    0.0724   0.0000   435.6633      -2.38089       8.22166      -3.97132       2.30213       1.50664      -3.31141       1.17543      0.799503      -1.33212     -0.894598      0.846182      0.263172     -0.179028     0.0569215    0.00758184    -0.0427201    0.00433459       4.22611       4.50788       4.15435       4.88020       5.15445       3.76955       2.75219       2.29819       2.28311       1.57621      0.841485      0.502698      0.340596      0.254900      0.149919     0.0728114     0.0344007     0.0132697
  13  10 2128.4422    0.7916  0.6914 10.3141  0.0028  0.0272   0.0260   0.0678    0.0982   0.0000   437.0221       1.39545       19.0505       1.79648      0.713018    -0.0707240      -4.17244     -0.311937       2.13095     -0.320614     -0.580328      0.328159     -0.397228    -0.0994477   -0.00482126     0.0495079    -0.0254900    -0.0120405       3.40484       4.33611       4.40413       4.12367       4.00290       3.28947       2.84916       2.21403       1.63209       1.14561      0.799267      0.508389      0.331819      0.175054     0.0930438     0.0532232     0.0253822     0.0113826
  13  11 2271.1568    1.1221  0.7066 10.6419 -0.0081  0.0243   0.0361   0.0674    0.1168   0.0000   438.8177      -2.17124       9.12753      -3.86699       4.31985       5.77392       2.36288       3.14230     -0.224126    -0.0799246       1.02400     -0.356487      0.217463     -0.169349      0.101779     0.0614617    -0.0506139    -0.0114223       3.43227       4.19552       4.42621       4.08024       3.84042       3.29058       2.69924       2.16291       1.57057       1.14528      0.759513      0.447635      0.295883      0.161787     0.0910368     0.0483111     0.0216073     0.0103180
  13  12 2411.8515    1.4062  0.9329 11.2217 -0.0006  0.0293   0.0387   0.0748    0.1314   0.0000   438.1914       6.00947       7.42376      -3.86684      -5.36073       2.42284      -1.90737      0.664850      0.150041       4.09944       2.03741      0.191615     -0.546805      0.289784     0.0813666     -0.109964    -0.0250512     0.0136348       3.69286       4.73478       4.99140       4.78408       4.29822       3.73564       3.15241       2.36958       1.84078       1.27469      0.880786      0.535768      0.329745      0.196429      0.108383     0.0543547     0.0278385     0.0127141
  13  14 2691.7019    2.4506  1.1552 11.0342 -0.0041  0.0302   0.0605   0.0835    0.4421   0.0000   440.3087       5.18794       4.67778      -3.98814      0.151397      -1.98188       3.44091      -2.29840       2.60215     -0.494853      0.340365     -0.303709     -0.412642     0.0818891     0.0575630    -0.0144352    0.00210594    0.00543186       3.97990       4.62730       4.70040       4.68706       4.40415       3.89386       3.28204       2.48275       1.71012       1.29519      0.941560      0.634945      0.387042      0.215491      0.117890     0.0563523     0.0289616     0.0131266
  13  15 2832.2101    3.1460  0.7949 12.2384 -0.0014  0.0262   0.0890   0.0621    0.2068   0.0000   439.5224       5.96419       5.88797      0.397786      -2.24604       2.63964      -3.16154      -1.01873       2.79311     -0.569832      0.124793      0.219978      0.247548     -0.231282    -0.0233043     0.0416795    -0.0203203    -0.0157237       3.27997       3.65034       3.91014       4.15303       3.52846       3.24283       2.51726       1.97683       1.59276       1.13418      0.744454      0.466476      0.303179      0.184231      0.103567     0.0564770     0.0266412     0.0115269
  13  16 2972.6219    3.7145  0.9318 12.7414 -0.0007  0.0299   0.1020   0.0739    0.2000   0.0000   440.0619       8.90992       17.4817       3.93429       6.01444      -2.02520     -0.794840       1.26893      -1.70414      0.464208      -1.44801     -0.248523      0.177872     -0.190232    -0.0221602    -0.0328004     0.0434269    -0.0122580       4.64705       6.27619       6.71430       6.47581       5.71376       4.57778       3.52228       2.56616       1.78531       1.20279      0.803485      0.526605      0.325815      0.178803     0.0935394     0.0528598     0.0250406     0.0122121
  13  17 3112.5532    4.0933  1.0288 12.5974 -0.0042  0.0290   0.1030   0.0704    0.2404   0.0000   437.1493       7.94812       10.9633       9.12359       1.30900      -9.51985      -2.27591      -2.17689      -1.10346     -0.765312     -0.670612     -0.806127     -0.196367     -0.130921    -0.0520049     0.0912020     0.0111678    0.00740710       3.43716       4.46808       4.52562       4.59037       4.03184       3.58754       3.02819       2.42963       1.75229       1.24275      0.869408      0.568387      0.331011      0.195219      0.116525     0.0559909     0.0271485     0.0149338
  13  18 3252.3549    3.6263  1.2981 13.2456 -0.0059  0.0372   0.0899   0.0871    0.1494   0.0000   437.7806       24.0837       7.50122       14.0384     -0.626417      -5.86016      -5.15679     -0.348794      -1.17188     -0.423174       1.81737     -0.773451    -0.0918285     -0.373748    -0.0295070    -0.0352527    -0.0623599     0.0240759       4.90920       6.19719       6.37236       6.57193       5.78549       4.98221       3.84803       3.06589       2.11926       1.58765       1.09033      0.692982      0.435748      0.258439      0.140036     0.0730017     0.0365774     0.0159283
  13  19 3392.4499    3.3043  1.7702 12.6259 -0.0081  0.0414   0.0683   0.1022    0.1231   0.0000   447.6682       11.3570       20.0868       5.63574      -5.69110      -2.27513       1.98600      -7.93708      -3.46773      -1.49871      0.733817     -0.486926     -0.130795    -0.0391584      0.143094   -0.00929698    -0.0347840     0.0339589       5.12105       6.68340       6.48246       6.54415       6.10060       5.28531       4.25278       3.46956       2.60124       1.78412       1.26606      0.802210      0.505791      0.291389      0.154562     0.0826238     0.0396830     0.0186221
  13  20 3532.6405    2.7370  2.7587 11.7088 -0.0008  0.0493   0.0431   0.1254    0.0970   0.0000   444.0735       34.0927       19.3075       1.72243      -15.3549       7.96802      -1.16238      -9.46317       2.65429       2.06912       1.69201      -1.27062     -0.146694    -0.0922183      0.127701     0.0695751    -0.0170313     0.0360914       6.22499       7.63048       8.30888       7.95794       7.20467       6.27087       5.11564       4.16571       3.08191       2.17258       1.50842      0.927576      0.565759      0.355956      0.188717      0.101849     0.0496504     0.0226580
  13  21 3673.2753    2.2943  3.6461 11.5238 -0.0021  0.0602   0.0338   0.1534    0.0823   0.0000   448.6047       11.0648       9.03366       2.53496      -6.13873     -0.469534      -2.43098      0.412185      -1.48283      -2.37686       1.23199      0.769518      0.132384      0.532831      0.196972    -0.0572332     -0.158410     0.0265791       7.51347       9.13169       9.84807       9.68786       8.68141       7.56735       6.28918       4.85512       3.74754       2.68642       1.75068       1.16095      0.704014      0.425038      0.233617      0.125586     0.0613355     0.0279593
  13  22 3813.8098    1.8678  5.7267 10.9060 -0.0003  0.0784   0.0226   0.2097    0.0705   0.0000   441.1055       17.2656      -22.2450       5.12166       11.3709      -13.7215     -0.783235       4.68834      -2.16441      -3.66130      -1.44757      0.312792      0.102250     -0.167014     -0.146471      0.197728    -0.0659960    0.00130575       9.56002       12.0538       12.3807       12.0830       11.1748       9.60773       8.27687       6.51384       5.03071       3.51214       2.36921       1.54609      0.927793      0.553198      0.299810      0.160337     0.0792254     0.0359196
  13  23 3954.3870    1.5578  7.7933 10.6217 -0.0005  0.0983   0.0178   0.2768    0.0649   0.0000   431.7947       39.8072       13.3413       24.3233      -8.56679      -1.13138       4.90866      -14.4511       1.09792      -3.71762       1.40740       2.73737     -0.505886      0.429139      0.363713     -0.116991     -0.102705    -0.0929889       11.8827       14.6277       15.2187       15.1451       13.8390       12.5890       10.2390       7.84684       5.98185       4.24885       3.01880       1.98479       1.23370      0.713703      0.392662      0.204023     0.0993958     0.0459698
  13  24 4095.6034    1.2852  9.5937 10.4589 -0.0042  0.1203   0.0147   0.3369    0.0580   0.0000   421.1909       46.1687       42.0424       8.00225       14.8015      -25.5599      -36.7509       1.67509       6.51038       3.37232      -8.58622      0.397639       2.25824      -2.41886     -0.553306     -0.316658      0.102162     0.0288005       14.2328       18.5165       18.8639       18.9338       17.0250       15.5366       12.1527       10.1042       7.43216       5.36419       3.66367       2.35447       1.44454      0.881621      0.472056      0.255087      0.119216     0.0560854
  13  26 4378.0284    0.9118 14.4462 10.1781  0.0005  0.1888   0.0106   0.5443    0.0491   0.0000   458.9581       11.2080       96.7106      -4.53370      -23.4263      -34.0415      -10.2318      -16.7154       4.06302      -11.6643       8.67762      0.575200      -1.81146     -0.929705      0.115517     0.0503663     0.0114222     0.0785604       22.3282       28.2711       30.2328       29.1622       27.5221       23.5681       19.7973       15.5001       11.8266       8.57092       5.71972       3.79086       2.33105       1.37801      0.776454      0.405923      0.194169     0.0914807
  14   9 2016.9938    0.6087  0.4422 10.2641 -0.0068  0.0306   0.0235   0.0495    0.0730   0.0000   439.3823       4.55750       9.93012       1.82793       7.54826      -4.26061      -3.06746       2.00211       1.86100      -1.59348      0.698203       1.36160     0.0700027     -0.314583     0.0478839     -0.132769     0.0267377     0.0126542       2.30447       4.67110       3.69469       4.19580       3.97564       2.77085       3.15246       1.62438       1.91085      0.910146      0.934550      0.466662      0.361900      0.191502      0.111628     0.0620876     0.0297548     0.0152286
  14  10 2162.5536    0.8794  0.6702 10.3127 -0.0012  0.0269   0.0272   0.0632    0.1074   0.0000   434.2080      -4.94962       12.6158     -0.462773      0.728252      0.842518      0.499128      -2.11472       1.49811     -0.884700     -0.223140      0.185680     -0.259638    -0.0390529     0.0801663   -0.00449315    -0.0124020   -0.00740951       3.49569       4.72469       5.05116       5.23544       4.57433       3.71395       2.94017       2.21494       1.56247       1.11091      0.788035      0.490690      0.329353      0.188231      0.119995     0.0671341     0.0342922     0.0171522
  14  11 2305.6748    1.2387  0.7594 10.7124 -0.0039  0.0239   0.0364   0.0640    0.1239   0.0000   435.9843       1.28761       14.0648      -4.02386       2.71593      0.392133       2.15026      -1.41794       1.34621      0.557278       1.06142     0.0610930     -0.234883     -0.503940    -0.0732135    -0.0360883     0.0194444    0.00174745       2.81865       3.53528       3.45946       3.57024       3.21435       2.91168       2.44852       2.01823       1.63654       1.17843      0.850406      0.509548      0.336588      0.211065      0.122440     0.0713222     0.0352641     0.0175718
  14  12 2446.7351    1.5567  0.8934 11.2174 -0.0073  0.0265   0.0414   0.0710    0.1363   0.0000   437.4521     -0.302869       17.4406       4.17945      -3.46828      -1.78106       2.35688       2.62588      -1.22517      -1.17858       2.61940     -0.582435      0.451496     -0.432841     0.0380897    -0.0175694    -0.0117128    0.00659490       2.99286       3.74691       3.94778       4.00052       3.68483       3.07195       2.70425       2.19831       1.70995       1.22547      0.886312      0.555404      0.371277      0.221361      0.132181     0.0738760     0.0412176     0.0199775
  14  13 2587.2551    2.0018  1.0224 11.5576 -0.0103  0.0296   0.0524   0.0703    0.1884   0.0000   438.0146     -0.986985       15.2086       2.70180      -8.78497       2.71125       5.05948     -0.354240     -0.722861      -2.40744      0.194729    -0.0445187      0.970167     -0.800448      0.115035     -0.182869    -0.0286269   -0.00404630       3.51294       4.36473       4.60283       4.61685       4.32512       3.70762       3.05736       2.44550       1.89624       1.42238      0.943696      0.650207      0.401715      0.261402      0.152733     0.0861403     0.0436616     0.0222310
  14  14 2728.2506    2.6466  0.8627 11.7833 -0.0020  0.0262   0.0696   0.0637    0.2147   0.0000   440.1923     -0.376370       16.8251     -0.313589      -1.24154       1.38466      -4.32868       3.06261     -0.604771     -0.473989     0.0732287      0.372078     -0.518974    -0.0373260     0.0302262     -0.146637     0.0145990     0.0192427       2.94457       3.76006       3.83290       4.06051       3.63988       3.28399       2.71319       2.06736       1.63090       1.13273      0.814495      0.575827      0.360715      0.224298      0.134542     0.0703287     0.0396998     0.0191104
  14  15 2869.2432    3.3441  0.8397 12.4146 -0.0064  0.0250   0.0926   0.0642    0.2052   0.0000   438.5917       10.5964       6.52058       6.90339       7.43044      -1.97635      -4.34799     -0.486887       3.05572      -1.45224     -0.153279      0.143949     -0.671165      0.301934    -0.0767165    -0.0872343     0.0444228     0.0434624       2.73726       3.56219       3.46536       3.60626       3.26603       3.08438       2.41053       2.13151       1.54731       1.21550      0.791758      0.571051      0.348141      0.229181      0.127625     0.0691996     0.0398454     0.0193727
  14  16 3010.1623    4.0639  0.9532 12.5143 -0.0090  0.0304   0.1031   0.0619    0.2953   0.0000   437.9693       7.96802       4.34829       1.30940      -2.66744       2.35588     -0.122020      -7.00199       2.55460     -0.670307      0.166553     -0.569885     0.0558955     -0.224684      0.101222     0.0796727    -0.0338757     0.0333744       3.90425       5.16654       5.67012       5.39466       4.83344       4.25439       3.32469       2.76609       1.93989       1.37553      0.975954      0.624544      0.420749      0.237148      0.142892     0.0758376     0.0406988     0.0190343
  14  17 3150.5828    3.9227  0.9902 13.3071 -0.0062  0.0289   0.0997   0.0709    0.1642   0.0000   441.8535       10.3522       7.83509       12.3405     -0.965509    -0.0743263      -3.31785      -2.52758       2.03209      -1.16050       1.06578     -0.558982    -0.0887033      0.382566      0.118791    -0.0432294    -0.0886162    0.00868068       3.42046       4.20489       4.40700       4.54014       4.13783       3.65566       2.98582       2.37455       1.84310       1.31921      0.929741      0.657868      0.414563      0.253645      0.146439     0.0821904     0.0451720     0.0226057
  14  18 3290.9506    3.5560  1.4718 12.6583 -0.0088  0.0338   0.0757   0.0903    0.1580   0.0000   447.6719       20.7799       5.90629      -4.21904      -3.75725      -5.39853       3.86059      -1.56781      -4.30891     -0.864433       1.93004      -1.76025   -0.00714373     0.0343512      0.256657    -0.0879887    -0.0179723    -0.0240824       3.78727       4.54477       5.04007       4.85660       4.57244       4.14256       3.40376       2.70515       2.19596       1.57590       1.11076      0.770233      0.488664      0.288952      0.183221     0.0985305     0.0502806     0.0256423
  14  19 3431.4243    3.0939  1.9166 12.3969 -0.0029  0.0402   0.0584   0.1058    0.1167   0.0000   436.4241       3.00285       9.72375       5.02543       2.54138       3.41827       2.01349      -8.15888       1.53340      -2.96047     0.0284637      0.700098     -0.118895     -0.649089      0.184242    -0.0243357   -0.00817307     0.0205890       4.50621       5.87977       6.02719       6.03284       5.65039       4.88430       4.24599       3.37603       2.54315       1.93299       1.30454      0.920101      0.578922      0.355271      0.205684      0.113129     0.0589038     0.0296665
  14  20 3572.2727    2.6189  3.2039 11.5437 -0.0005  0.0524   0.0379   0.1353    0.0939   0.0000   434.2985       15.4234      -2.13381       7.69433      -8.65789      -8.24843      -10.7986      -1.61634     -0.115911      -3.84451      -1.87184      -1.65886      0.574815    -0.0979644     -0.447343     -0.116897     0.0283374   -0.00763577       5.84183       7.42065       8.03578       7.74613       7.21697       6.28703       5.51532       4.25407       3.42092       2.43352       1.73424       1.16673      0.715784      0.454093      0.269203      0.146703     0.0760042     0.0377880
  14  21 3713.1985    2.1710  4.0356 11.3876 -0.0016  0.0611   0.0293   0.1620    0.0739   0.0000   441.6768       9.05483       4.76376       7.46931       10.2920     -0.314847      -10.2711       5.07705       3.61080      -1.06768      -1.96881       2.04850      0.809602     -0.895297      0.311039     -0.292910    -0.0275236     0.0664200       6.83326       8.52593       9.21476       9.03042       8.13920       7.47471       6.18240       5.15937       4.03377       2.93923       1.99424       1.38824      0.876969      0.526594      0.314065      0.177257     0.0919069     0.0473841
  14  22 3854.2605    1.7893  6.1034 10.6599  0.0012  0.0777   0.0202   0.2075    0.0742   0.0000   435.9488       9.86433      -1.60920       3.15175       4.37274       6.10088      -7.07938      0.122763       3.54407      -5.55245     -0.366618       2.12363      0.119334      0.538102     -0.256100      0.266556     -0.105616     0.0489013       8.89863       11.1730       11.8375       11.8595       11.0895       9.63883       8.00311       6.49363       4.93108       3.64601       2.55578       1.74896       1.11423      0.699175      0.401872      0.227382      0.119628     0.0593049
  14  23 3995.4481    1.4873  8.0545 10.5383 -0.0008  0.1010   0.0164   0.2700    0.0632   0.0000   445.2613       17.9338      -3.61894       38.4368       12.4123      -14.1636      -5.01808       4.04923     -0.926866      -1.00150      -6.85066      -4.16119      0.786659      0.961793     -0.429726    0.00349020     0.0106891     0.0327762       11.2223       15.0442       15.2855       15.0747       14.1380       12.3895       10.5766       8.61618       6.64696       4.91992       3.38588       2.30139       1.43856      0.887969      0.520225      0.284577      0.148947     0.0736678
  14  24 4136.7697    1.2643 10.2173 10.3461 -0.0005  0.1204   0.0136   0.3377    0.0580   0.0000   420.9321       44.4973      -14.4036      -16.9466      -8.24693      -15.4594       6.41172      -10.6230       9.45290       5.25575      -1.01898       4.27545      -1.07663      0.471291     -0.388245      0.220661      0.170410     0.0817771       13.6131       16.9677       17.9855       17.6574       16.6966       14.8933       12.4527       10.3021       7.91842       5.88738       4.14836       2.75519       1.79157       1.10291      0.639232      0.359175      0.186668     0.0942044
  14  25 4278.5064    1.0165 11.8603 10.2559 -0.0018  0.1483   0.0114   0.4264    0.0504   0.0000   440.6635       31.6992    -0.0466607       16.3679      -1.29757      -16.5436      -18.8361       6.05603       2.01045      -14.6478       6.33186       2.16197      -2.65493       1.14147      -1.95336      0.140520   -0.00219503    0.00254322       16.1193       20.5316       21.9770       21.7352       20.6714       17.9398       15.2641       12.3747       9.42357       6.97138       4.95902       3.44433       2.21124       1.36736      0.802257      0.444672      0.233343      0.118412
  14  27 4561.5994    0.7043 16.9908 10.1299  0.0005  0.2437   0.0080   0.6649    0.0368   0.0000   483.8008       62.3174       93.5249       73.9514      -21.7982      -26.7139       35.8047       17.4948      -23.1401      -13.4198       6.21097       5.45633       1.67454      -1.18280       1.79349     -0.117835     -0.232742     0.0691826       26.9365       33.8222       36.0014       36.2102       33.8758       29.7231       25.4671       20.3989       15.9020       11.7927       8.34558       5.76359       3.77207       2.32522       1.35529      0.765131      0.400937      0.201777
  15   8 1902.3178    0.4700  0.4579  9.9374 -0.0063  0.0208   0.0176   0.0463    0.0621   0.0000   440.2860      -1.36810       11.4267      -5.36225      0.418632      -2.95491     -0.237991      -2.66994      -1.59447       1.11819       1.48413   -0.00211770     -0.375487      0.219032    -0.0306500     0.0349981     0.0268948   -0.00456841       2.30752       2.72763       3.05675       3.12017       2.88885       2.57638       2.15023       1.73676       1.39765       1.02835      0.810643      0.472336      0.336998      0.217509      0.134893     0.0804795     0.0448472     0.0243050
  15   9 2049.6189    0.6493  0.6197 10.1527 -0.0051  0.0249   0.0201   0.0534    0.0827   0.0000   439.5183      -3.87638       15.3481      -1.80939       4.55446       3.66066     -0.983962     -0.402211       2.89063     -0.732317      0.840640     -0.706676    -0.0537231   -0.00895673     -0.171189     0.0245199     0.0259589    -0.0180820       2.44854       3.08982       3.29566       3.36199       3.10834       2.73778       2.34552       1.96277       1.57340       1.09448      0.840849      0.611192      0.384718      0.243944      0.156274     0.0924361     0.0503154     0.0265393
  15  10 2195.8000    0.9442  0.7026 10.5105 -0.0044  0.0274   0.0264   0.0554    0.0995   0.0000   435.3312       2.41920       8.69576      0.649629       1.59232       1.30228      -1.28358       1.68289      -1.28654     -0.377013      0.158280    -0.0965088     -0.621405     -0.315282    -0.0755166    -0.0375190     0.0368701    0.00663786       3.53635       4.42961       4.99973       4.79036       4.05956       3.65535       3.24583       2.53965       1.97277       1.51414       1.01632      0.652888      0.432839      0.271112      0.154288     0.0830530     0.0520788     0.0279955
  15  11 2339.4482    1.2812  0.8740 10.5672 -0.0018  0.0257   0.0325   0.0658    0.1448   0.0000   433.8335      -2.84125       16.3741       6.51357       2.84681       5.86378       3.98165      -1.20160       1.13555     -0.375303      0.312106    -0.0696556   -0.00428185     -0.207630      0.155040      0.239355    0.00857594    -0.0136622       2.97231       3.80992       3.65564       3.67568       3.37814       3.32757       2.77864       2.29677       1.77200       1.32023      0.975884      0.697414      0.454274      0.291689      0.173220     0.0985743     0.0513554     0.0272379
  15  12 2481.0694    1.7345  0.8817 11.1328 -0.0006  0.0266   0.0434   0.0603    0.1519   0.0000   439.6160       4.41218       12.3304       9.15948      -1.48711      -1.34056      -1.79737      -1.10000       3.68920       1.03532     -0.647199     -0.282308     -0.240006      0.416420      0.224874    -0.0791657     0.0685546     0.0629349       2.85651       3.46929       3.61321       3.55302       3.71540       3.22075       2.58637       2.22225       1.70839       1.35842      0.960312      0.633256      0.440644      0.282036      0.177193      0.105303     0.0587778     0.0321900
  15  13 2622.3790    2.1031  0.9478 11.7358 -0.0103  0.0272   0.0523   0.0639    0.1527   0.0000   439.1595       3.21879       5.78914       1.58018      -3.30909      -1.96607       5.57908      -4.45515      0.264318      -1.78806     -0.377812     0.0801877     -0.395359     -0.316395     -0.156321      0.196741    -0.0682381     0.0338394       3.17765       3.90489       4.22763       4.22416       3.88000       3.54740       2.95371       2.33583       1.87999       1.40264      0.963911      0.693945      0.461078      0.288202      0.179390      0.104638     0.0575516     0.0312562
  15  14 2764.1946    2.7663  0.8323 12.3307 -0.0019  0.0251   0.0740   0.0616    0.1442   0.0000   433.3757       3.63851       13.2441       4.27934      0.856539      -1.38640      -4.10246      -3.53820      -1.44950     -0.532649      0.791093     -0.149755     -0.309524      0.180873     0.0246646      0.160114     0.0133927  -0.000337342       3.05908       4.00861       4.52091       4.38504       3.94590       3.42509       2.84191       2.14339       1.73613       1.25660      0.866139      0.580541      0.393431      0.243736      0.146671     0.0884939     0.0499170     0.0261430
  15  15 2905.8242    3.3638  0.9025 12.4775  0.0027  0.0255   0.0870   0.0688    0.1775   0.0000   440.4093       4.84327       15.4044       2.40653     -0.692750       3.04815       2.80285      -1.56232       2.57762      0.743911     -0.890488      -1.03247      0.409039    -0.0278545      0.118875    -0.0362260    -0.0757616    -0.0204462       2.82747       3.75216       3.93392       3.88664       3.62415       3.28734       2.54394       2.23956       1.54357       1.24821      0.866789      0.607814      0.405984      0.262075      0.156214     0.0949359     0.0505559     0.0267487
  15  16 3047.1544    3.8179  0.9210 13.0011 -0.0038  0.0266   0.0985   0.0635    0.1889   0.0000   437.6990       13.0297       16.2268       4.27091      -4.82994      -3.23033      -3.83483     -0.722543       3.26594      -2.92706      -1.52668      0.552860      0.767685     -0.432405     -0.243703    -0.0761066    -0.0490923    -0.0264306       3.02898       3.75399       3.96266       3.77152       3.64693       3.28300       2.75101       2.31703       1.88482       1.44747       1.00006      0.664870      0.452120      0.302348      0.179917     0.0914635     0.0593273     0.0342522
  15  18 3328.8733    3.4639  1.6884 12.7904 -0.0047  0.0362   0.0715   0.0988    0.1424   0.0000   432.0115       2.33966       5.28049       13.7089       6.34614       3.70199     -0.649621      -3.34150       3.31389     0.0975866     -0.330752      -1.26929     -0.334780     -0.620343     -0.274796      0.149597     -0.113594    -0.0963204       4.04555       5.03430       5.41490       5.30904       4.95627       4.46205       3.78999       3.12728       2.43885       1.80004       1.30209      0.922641      0.615514      0.385072      0.238050      0.132973     0.0758471     0.0400050
  15  19 3470.0805    2.9373  2.4972 12.0851 -0.0037  0.0462   0.0482   0.1155    0.1066   0.0000   437.6610       5.45465       14.4893       4.34349      -4.17704       1.26193       4.07670       2.28667       2.08750       1.38460     -0.824311      -2.15144     -0.724168     -0.147670      0.305885    -0.0858417      0.132932     0.0241560       5.07342       6.27901       6.53174       6.38800       6.15440       5.92585       4.90243       3.95123       2.87582       2.19218       1.63859       1.23138      0.840198      0.533925      0.318483      0.185858     0.0969010     0.0488331
  15  20 3611.2491    2.4470  3.6647 11.3230 -0.0013  0.0550   0.0328   0.1420    0.0953   0.0000   437.0401       12.6604       16.0996       3.80515       2.24994      -2.87316      -8.01941      -2.75506      -8.39206       4.53768       2.82059      -3.37454       1.24857      0.360632     -0.165661      0.160031     0.0520377   -0.00611848       5.84896       7.42623       7.73330       7.77745       7.35323       6.47704       5.75942       4.57209       3.72499       2.79375       2.03255       1.39483      0.916059      0.588701      0.359534      0.211646      0.116864     0.0616432
  15  21 3752.6431    2.0153  5.0257 11.1004 -0.0020  0.0676   0.0241   0.1809    0.0716   0.0000   448.2525       4.02719       19.1641      -3.86661       9.56961      -1.10639      -3.38792      -7.00206      -2.88813      -2.63050       1.77319      -2.46986      0.499486     -0.900945     -0.517009      0.113162      0.143369     -0.145798       7.35547       9.46786       10.2052       10.0556       9.54991       8.32732       7.08764       5.87087       4.53712       3.36219       2.46729       1.71095       1.14116      0.745435      0.434172      0.256292      0.142727     0.0757045
  15  22 3894.2685    1.6871  6.9229 10.6674 -0.0008  0.0845   0.0180   0.2264    0.0642   0.0000   451.9967      0.354289       16.7179       24.5773      -20.9191       1.07972       6.69702      0.489450     -0.422061      -2.74494       1.31045      -2.49037       1.28794     0.0858051     -0.706374      0.147176     0.0815491     0.0753043       9.04169       11.7560       12.2640       12.4980       11.5757       10.2923       8.94110       7.20846       5.59623       4.27823       3.05931       2.12250       1.43581      0.925460      0.549171      0.318025      0.179347     0.0953743
  15  23 4035.8980    1.4143  8.4528 10.4908 -0.0005  0.1004   0.0150   0.2711    0.0579   0.0000   426.1739      -1.81609       6.66473       31.7165       9.60336      -7.70858      -13.6973      -17.8665      -5.55705       2.25197      0.888915      0.876872      -1.87042     -0.738107     -0.349713     -0.787520      0.435419     0.0832998       10.4057       13.1757       14.2328       14.2725       13.3169       12.1886       10.2830       8.43712       6.62289       5.01547       3.65894       2.53479       1.71166       1.09782      0.662449      0.399274      0.213439      0.114914
  15  24 4177.7134    1.1778 10.6653 10.4114 -0.0005  0.1264   0.0126   0.3560    0.0503   0.0000   417.5798       19.9559       42.3371      -16.4812    -0.0985141       24.9860      -2.47894      0.605991      -6.22647     -0.301873      -3.45412      -4.48144       2.35226     -0.515197     -0.930665     -0.473093      0.183650      0.121555       13.0157       16.8588       17.4077       17.8836       16.7472       15.4060       13.0347       10.6372       8.29176       6.29040       4.60182       3.28963       2.20161       1.41889      0.865668      0.504077      0.274546      0.146020
  15  25 4319.7038    1.0029 13.8644 10.2169  0.0012  0.1657   0.0103   0.4636    0.0473   0.0000   469.6011      -22.2125      -1.29387       25.8714       1.64385      0.514883      -11.1852       13.9496      0.588502      -9.25460       1.09960      0.649473      -3.35587     -0.982503     -0.108178     -0.432431      0.146671    -0.0175430       16.6962       21.8650       23.0022       22.9166       22.0724       19.5265       16.9979       13.8909       11.1742       8.44473       6.15211       4.25033       2.85488       1.84371       1.12507      0.643853      0.367051      0.192726
  15  26 4461.5412    0.8041 16.0734 10.1911  0.0021  0.2132   0.0084   0.5795    0.0390   0.0000   450.5767       61.5872       5.54195       10.7736       32.3040      -12.2241      -14.4961       13.1879       1.72460      -1.36103      -4.77396       5.17500      -5.15801       1.26046      0.867217     -0.467178      0.171301    -0.0299230       21.4914       28.5874       30.0836       30.6572       28.5271       25.4871       21.8274       18.1361       14.2599       10.8087       8.02382       5.45618       3.68873       2.39601       1.45289      0.880891      0.467130      0.251924
  16   6 1629.4873    0.2274  0.1497 10.0126 -0.0079  0.0153   0.0164   0.0319    0.0357   0.0000   439.6795     -0.453221       17.1257      -1.46047      -7.96442      0.848546      -2.79008     -0.979344      0.234785     -0.295370     -0.113897      0.288875     -0.231900     -0.265021    -0.0670357    -0.0615229    -0.0139724     0.0768387       1.92116       2.52118       2.56282       2.60441       2.60234       2.03790       1.86959       1.57691       1.22791      0.901559      0.697734      0.576827      0.321347      0.217644      0.196955     0.0761575     0.0465668     0.0327216
  16   9 2081.5643    0.6995  0.6353 10.1067 -0.0027  0.0262   0.0210   0.0566    0.0897   0.0000   441.7054       1.50559       7.57952      0.616510       1.27942      -3.32073       1.37791      -1.12028      -2.49523     -0.109502      0.818924      0.379185     0.0945947      0.136836    0.00485483  -0.000711631     0.0419637    -0.0320224       2.51092       2.81368       3.67318       3.19664       2.88785       3.07176       2.22828       1.99502       1.81960       1.23081      0.897581      0.694045      0.468781      0.287888      0.196934      0.105538     0.0655487     0.0368623
  16  10 2228.3719    0.9761  0.6912 10.6075 -0.0027  0.0224   0.0266   0.0543    0.0989   0.0000   435.3764      -7.42001       8.37179     -0.661707      -2.99599     -0.656175      -2.77510      -2.05886      0.242603      -1.37842      0.735819      0.168896    -0.0818341      0.338037     -0.103949    -0.0270522    -0.0100621    -0.0134634       2.27188       2.97071       3.13806       3.16779       2.91596       2.65767       2.21312       1.99746       1.49819       1.19094      0.862032      0.605993      0.436418      0.270970      0.170044      0.103192     0.0627301     0.0320805
  16  11 2372.6224    1.3921  0.8619 10.9148  0.0008  0.0241   0.0337   0.0627    0.1243   0.0000   437.4155       1.52052       11.2045      -2.05631       1.19562      0.773588      -2.17196     -0.816011       1.04069     -0.571966      0.130806    -0.0166915     -0.180151     0.0860661     0.0589383    -0.0806696    -0.0686094    -0.0203172       2.43610       3.14170       3.20199       3.29172       3.12422       2.88734       2.34889       2.00378       1.64838       1.29034      0.972047      0.665171      0.455158      0.273161      0.195717      0.116071     0.0720217     0.0395156
  16  12 2514.8351    1.7765  0.9907 11.4390 -0.0005  0.0290   0.0415   0.0675    0.1340   0.0000   435.2772      -1.41489       9.31546       5.28712      -3.95895       2.51266      -6.10736      0.436928       1.67587      -1.72333    -0.0399188    -0.0216261    -0.0867052      0.194847      0.133888     0.0262859     0.0405146    -0.0857422       2.72260       4.02668       3.67180       4.12387       3.51105       3.34838       2.91816       2.52047       1.96009       1.58201       1.08058      0.821877      0.520824      0.354167      0.211298      0.127331     0.0745424     0.0407669
  16  13 2656.9989    2.3082  0.9879 11.7986 -0.0032  0.0261   0.0545   0.0672    0.1569   0.0000   440.0012       2.46636       8.38458       6.08446       3.46445     -0.854363     -0.529619      -1.80389      -2.70447      0.481025      0.778326      0.815216     -0.101292     -0.130346     -0.241456     0.0972082      0.100135     0.0214071       2.71558       3.42143       3.64155       3.61550       3.51686       3.05642       2.68431       2.23821       1.78349       1.37616       1.01280      0.715619      0.477644      0.321381      0.195197      0.121812     0.0750514     0.0385091
  16  14 2799.5281    2.9528  0.8505 12.1899 -0.0065  0.0248   0.0721   0.0563    0.1511   0.0000   438.6576       3.96037       9.48811       5.07146       3.09078       2.74085       3.61438      -1.39439      -3.30045      -1.23463      0.624097      0.778816      0.433052     -0.418807     0.0315743     0.0330750     0.0237867   -0.00386238       2.69296       3.07655       3.42534       3.43021       3.22568       3.10461       2.68622       2.11100       1.64195       1.24353      0.908405      0.678875      0.502216      0.316312      0.201051      0.124010     0.0716946     0.0390291
  16  15 2941.8512    3.6404  0.8424 12.8247 -0.0053  0.0251   0.0928   0.0591    0.1591   0.0000   440.7020       9.49347       16.8962      0.605697       2.19912      0.674382      -2.09020      0.101930     -0.401478      0.350683       1.00860     -0.355680     -0.294714     -0.546157     -0.114956     0.0675070     0.0142862    0.00440031       3.01036       3.96525       4.17095       4.08170       3.63514       3.16848       2.83879       2.46220       1.98591       1.52700       1.10374      0.748468      0.470126      0.305217      0.177834      0.112734     0.0622642     0.0344008
  16  16 3083.5459    3.9745  1.0052 12.7909  0.0012  0.0269   0.0933   0.0681    0.2097   0.0000   438.8131       9.58381       10.3024       4.91925       5.51032       4.32751      -1.64573      -2.04143       4.21630      -1.18013     -0.212167      0.191710    -0.0374552     -0.125447    -0.0177474     -0.184561     0.0258556     0.0169391       2.98625       3.63333       3.51491       3.62316       3.53837       3.32227       2.92828       2.42842       1.83305       1.35063       1.03341      0.798092      0.578397      0.391871      0.241616      0.137639     0.0765183     0.0428418
  16  17 3225.0223    3.9081  1.2826 12.9929 -0.0049  0.0334   0.0875   0.0814    0.1835   0.0000   444.0320       15.5835       16.8294       10.6318      -4.77810     -0.815659      -4.03727      -2.19472      -4.72230      -4.36244      -1.78143      -1.23061    -0.0868790     -0.497994     -0.125949     -0.400033     0.0649460     0.0740842       3.59863       4.68248       4.89105       5.22892       4.81618       4.31070       3.49068       2.84860       2.29187       1.80452       1.25049      0.867047      0.610772      0.407244      0.252876      0.158741     0.0898839     0.0530032
  16  18 3366.3575    3.4206  1.7346 12.5542  0.0013  0.0367   0.0654   0.0936    0.1496   0.0000   442.6891       16.6610       8.12680       3.32040      -2.19292     -0.456651      -2.38478       2.36113      0.348495      -4.29134      -1.27641     -0.460085      0.542230     -0.301134      0.130296      0.149102    -0.0310947    -0.0431142       3.78825       4.91214       5.02411       5.12471       4.78079       4.59667       3.81666       3.20096       2.51092       1.87069       1.41283       1.07237      0.705308      0.484922      0.295661      0.190520      0.104327     0.0578358
  16  19 3507.9857    2.8013  2.7428 11.8640 -0.0022  0.0462   0.0427   0.1216    0.1097   0.0000   433.7692       5.19396       12.3946    -0.0391483      -2.67222      -6.17365       2.36098      -7.21193      -3.99370      -2.74761       3.36936       2.29218       1.42115      -1.46174      0.308860    -0.0232258      0.231546    -0.0378356       4.65120       5.98240       6.24518       6.28248       6.10323       5.50394       4.76257       3.98547       3.05750       2.33917       1.80994       1.27900      0.898844      0.581386      0.376960      0.225684      0.131915     0.0717964
  16  20 3649.8237    2.2745  3.9159 11.4617 -0.0025  0.0570   0.0296   0.1536    0.0796   0.0000   439.1376       6.82378       13.7689      0.178705      -4.64321       2.51917       8.72627      -3.29840       1.74899      -1.21658       5.23865       1.95811    -0.0703658      -1.24878     -0.119411      0.536638      0.106654    -0.0948416       5.70459       7.17088       7.49345       7.64150       7.20588       6.60032       5.72945       4.91388       3.97995       3.06388       2.28590       1.61803       1.12255      0.724919      0.461533      0.286118      0.161525     0.0914702
  16  21 3791.7001    1.9617  5.4945 10.9139 -0.0008  0.0697   0.0220   0.1872    0.0716   0.0000   449.5974      0.418092       14.1950       5.20399      -2.16950      -10.8640      -2.37876      -8.13522      0.476266       1.97726      -3.07263      0.980510      0.919035    -0.0960999     -0.767810     0.0206520     -0.134364      0.162247       6.92606       9.19277       9.47597       9.55520       9.17227       8.15374       7.18310       5.97691       4.86673       3.77388       2.76589       1.98269       1.30922      0.880680      0.547002      0.336719      0.193150      0.109668
  16  22 3933.6029    1.6035  7.3444 10.6841 -0.0012  0.0860   0.0169   0.2411    0.0589   0.0000   420.9837       23.4671       36.2998       13.0435     -0.955404       9.57122    -0.0980423      -10.7227      -7.40181      -6.93533      -5.29979      -1.01599       2.31278     -0.622927      0.158480      0.279153      0.108694      0.108535       8.39246       10.7277       11.4003       11.6400       11.0185       9.90855       8.80571       7.28547       5.98962       4.43725       3.43374       2.38347       1.67592       1.10731      0.693414      0.421669      0.244987      0.134740
  16  23 4075.5613    1.3099  9.5125 10.4853 -0.0032  0.1102   0.0133   0.3014    0.0507   0.0000   433.7118       13.7195       35.9019       25.6661       8.79266      -28.5086       18.0102      -17.3710      -3.46796      -9.62777       5.02134      -6.67504      -5.83684     -0.238113       1.67783      0.274638     -0.660215     -0.201115       10.5851       13.8202       14.2647       14.2267       13.8991       12.3963       11.3227       9.26880       7.74580       5.86401       4.44696       3.13892       2.17556       1.45254      0.897902      0.548346      0.311978      0.176304
  16  24 4218.0935    1.1197 11.5112 10.3320 -0.0000  0.1352   0.0115   0.3722    0.0485   0.0000   419.1085       15.8862       20.7744       18.0090       8.28986      -13.7448      -5.82948      -2.82834      -3.81246       9.14506       2.14952      -1.16145       5.34602      -1.99279      -1.19253     0.0557433      0.573387      0.102664       12.6565       16.5458       17.5652       18.2758       16.8458       15.5834       13.5568       11.3608       9.06926       7.24227       5.20520       3.80603       2.59901       1.74553       1.09113      0.676212      0.388372      0.215649
  16  25 4360.3147    0.9152 14.9269 10.2476 -0.0009  0.1802   0.0090   0.5034    0.0421   0.0000   468.4821      -21.8057       26.0298       14.1122      -24.0766       2.96601      -25.6220      -24.1429       12.8806      -2.17909      -12.7146      -4.60325       4.49880      -6.35931       1.07283    -0.0950557     -0.353341    -0.0929960       17.5410       22.7336       24.2626       24.2631       23.4724       20.9422       18.4259       15.4369       12.6067       9.72560       7.26594       5.23154       3.52295       2.37042       1.48762      0.924573      0.534018      0.295113
  16  26 4502.6134    0.7571 15.6007 10.2276 -0.0048  0.2133   0.0082   0.5642    0.0363   0.0000   419.6874       13.5682       20.8501       13.2175       32.6728      -10.5018      -34.9934       21.5248      -10.1094       8.55511      -13.3859      -14.8297       12.3683       6.66690      -1.29896       1.27796     -0.923147      0.979002       20.1860       26.3221       28.2548       28.1886       27.2064       24.8645       21.3965       18.1213       14.5603       11.3940       8.54738       6.10732       4.20535       2.85282       1.77290       1.11105      0.629630      0.355067
  17   7 1811.9699    0.4001  0.3032 10.0619 -0.0121  0.0178   0.0167   0.0352    0.0476   0.0000   433.9245     -0.425078       10.3797       1.83025     -0.597912       2.31869      0.567752      -1.54074      0.511161      0.814598      -1.15001      -1.28576     -0.477798      0.225274     0.0191866    -0.0716610      0.106177     0.0721242       1.70556       2.35087       2.10504       2.25463       1.95127       2.15264       1.92330       1.66763       1.22239      0.969775      0.745716      0.559776      0.414885      0.292347      0.171019      0.115643     0.0716230     0.0406157
  17   8 1963.3014    0.5774  0.4271 10.1160 -0.0058  0.0199   0.0208   0.0445    0.0615   0.0000   440.5159      -2.03982       14.4380       1.39995      -4.30877      -3.03501      0.981931     -0.646484       1.10475      0.360863       1.00346     -0.118428    -0.0523412     -0.105196     -0.207215    -0.0431206     0.0259689      0.129905       2.14598       2.85414       2.61978       3.06012       2.76173       2.61544       2.05033       1.79766       1.36994       1.12284      0.754097      0.572889      0.409390      0.293203      0.186086      0.110330     0.0673148     0.0421977
  17   9 2113.0183    0.7759  0.6752 10.2382  0.0003  0.0238   0.0216   0.0527    0.0841   0.0000   436.9921      -1.98270       11.8369      -4.08216      -4.24980     -0.205262     -0.445532     -0.266647      0.208045     -0.937846     0.0171168      0.648602     -0.438512     -0.213485     -0.233060     0.0256883    0.00478076     0.0300410       2.19806       2.86249       3.25638       2.93230       3.09117       2.67282       2.35391       1.97541       1.55991       1.25128      0.912251      0.683049      0.473879      0.340008      0.209002      0.133203     0.0770323     0.0446632
  17  10 2260.3066    1.0432  0.8738 10.4439 -0.0027  0.0251   0.0252   0.0619    0.1168   0.0000   440.3657       3.05369       12.4137       2.12390     -0.817898      -3.03566      -3.83938       1.20518     -0.110568     -0.325747      0.963110     -0.177737   -0.00401937    -0.0273006     0.0330586    -0.0992048    0.00943826      0.111713       2.41627       2.94392       3.38191       3.18519       3.09175       2.96348       2.39783       2.21986       1.74667       1.31490       1.10790      0.770595      0.495455      0.368690      0.230188      0.146544     0.0884803     0.0543895
  17  11 2405.0114    1.3871  0.9297 11.2769 -0.0011  0.0275   0.0327   0.0653    0.1080   0.0000   435.9740       3.64553       12.1220      -2.64872      -5.99081     -0.114732      0.447023      -2.76731     -0.875198      0.630446      0.796540     -0.529739      0.349797     0.0980905     0.0901592     0.0340974     0.0171861     0.0481371       2.32992       3.18222       3.21759       3.34906       3.20695       3.07174       2.51224       2.24976       1.78693       1.37093       1.11092      0.762920      0.553835      0.393975      0.238371      0.161217     0.0965500     0.0552917
  17  12 2548.0683    1.9269  1.0469 11.1632  0.0026  0.0252   0.0422   0.0676    0.1668   0.0000   434.6165       1.25197       15.3535       4.26294      -2.17024      -1.77696      -1.25042       2.11054       4.53432     -0.206173      -1.87019      0.277363      0.638641     -0.142400      0.103859     0.0669144     0.0331415    -0.0255304       2.48133       3.14287       3.50451       3.43463       3.27889       2.98703       2.63316       2.14500       1.83478       1.36578       1.02153      0.752503      0.553887      0.351017      0.234586      0.147902     0.0930730     0.0517904
  17  13 2691.0096    2.4723  0.9477 11.7474 -0.0043  0.0273   0.0560   0.0596    0.1635   0.0000   437.3356       7.75611       19.6371     -0.165603      -10.7934     -0.131047      -1.67712       5.73290      -1.87024      -1.22947       1.74217      0.394793       1.26260     -0.681365      0.101605     -0.144268      0.220156    0.00814810       2.91342       3.81456       3.71686       3.46362       3.12428       2.92458       2.81958       2.67388       2.20369       1.83149       1.33654      0.974817      0.642840      0.418899      0.252823      0.153476     0.0975675     0.0525878
  17  14 2834.3856    3.1301  0.9848 12.2811 -0.0024  0.0250   0.0698   0.0618    0.1565   0.0000   437.4915       5.72337       12.4945       3.56661       3.41815     0.0690958    -0.0834475    -0.0973500      -2.80551     0.0326779     -0.603048     -0.988501      0.148488      0.165726      0.113768     0.0630897     0.0712336    -0.0210220       2.60961       3.10814       3.48026       3.34868       3.19454       2.98988       2.52669       2.27084       1.86671       1.42279       1.11520      0.793060      0.545324      0.356302      0.239282      0.149519     0.0886611     0.0529055
  17  15 2977.2361    3.8149  0.8354 12.9857 -0.0023  0.0213   0.0928   0.0595    0.1305   0.0000   441.5751       8.14529       10.1858       8.14226      -3.26452       6.84842       1.55353      -2.87224      0.595537    -0.0575588     0.0223808     -0.859377     -0.273332     -0.456886      0.145890    -0.0709550    -0.0882419    -0.0262955       2.12981       2.67384       2.74885       2.84665       2.71851       2.49846       2.21608       1.82468       1.55104       1.17924      0.894105      0.645321      0.485013      0.307034      0.202933      0.127478     0.0828136     0.0456047
  17  16 3119.4131    3.8328  0.9444 13.1302  0.0007  0.0253   0.0909   0.0615    0.1409   0.0000   434.8110       6.34169       11.4534      -5.10455       7.18084       5.29602      -4.35249      -1.70564       1.61474      -1.85372     0.0484936     -0.142685      0.770333     -0.959603     -0.286059      0.127312     0.0151348    -0.0127149       2.56980       3.22136       3.40859       3.58769       3.53464       3.01892       2.64922       2.27072       1.73314       1.35384       1.04288      0.799171      0.535017      0.350755      0.225799      0.156379     0.0998801     0.0555261
  17  17 3261.4545    3.7313  1.4676 12.5583 -0.0060  0.0310   0.0756   0.0829    0.2129   0.0000   436.4126       14.2629       8.41772       6.62251      -4.18308     -0.739163      -2.14711      -5.46093      0.932006      -1.40814       3.06041      -1.78651      0.388344     -0.406114      0.234888     -0.189897    -0.0255598     0.0602823       3.10599       3.73080       4.00322       3.94127       3.57032       3.59273       3.18854       2.72354       2.21932       1.80613       1.36128      0.970920      0.717070      0.472037      0.301031      0.196459      0.115516     0.0674559
  17  18 3403.4756    3.2125  2.1492 12.2336  0.0022  0.0390   0.0550   0.1043    0.1378   0.0000   444.1169       14.8634       10.8465       3.07942       1.57236       5.17658      -1.49388    -0.0876819       2.34213      -1.82332      -1.55962     -0.870879     -0.685116     -0.456467    -0.0864070     -0.146054      0.120395     0.0590900       3.71893       4.64339       4.95478       4.93744       5.03366       4.45784       3.93258       3.25297       2.62986       2.10855       1.58978       1.17787      0.822875      0.551799      0.363148      0.235855      0.148003     0.0855033
  17  19 3545.5914    2.7312  2.9544 11.5909 -0.0012  0.0454   0.0389   0.1219    0.1186   0.0000   440.1835       14.4070       15.4937       9.42201      -7.52515     -0.318537       6.04658      -4.53852       2.03270      -3.30237      -2.10428      -1.52173       3.10662     -0.350738     -0.418428     -0.302614      0.172956    -0.0283948       4.22528       5.47082       5.77528       5.82666       5.52602       5.15157       4.51707       3.86524       3.19473       2.58863       1.92872       1.39008      0.973193      0.680130      0.426884      0.276379      0.159492     0.0969080
  17  20 3687.8186    2.3140  4.4491 11.0079 -0.0026  0.0580   0.0274   0.1558    0.0961   0.0000   435.4125       11.8532       8.80247       10.6793      -7.05950      -6.48631      -6.03144      -3.67612       5.49196      -9.22206      -3.63296      -2.14624     -0.951190      -1.17748     -0.894031     -0.193965    0.00225758      0.154205       5.41790       6.87147       7.18395       7.50895       7.36713       6.56202       5.75156       4.96718       4.05509       3.20415       2.39242       1.77943       1.22367      0.855648      0.540496      0.347529      0.210271      0.123315
  17  21 3830.0576    1.8972  5.8498 10.7838 -0.0003  0.0707   0.0200   0.1869    0.0694   0.0000   447.0300       10.8789      -7.16907       9.78406       3.70041      0.113068       9.55440      -8.40923      -1.63210      -1.78684       1.76368      -1.72159      0.575835       1.08736      0.604310     -0.418678      0.206130     0.0328384       6.70460       8.40821       9.00670       9.15018       8.76643       7.83986       7.20078       6.02490       4.96722       3.93857       3.04434       2.18336       1.50726       1.03206      0.682232      0.422494      0.259824      0.151722
  17  22 3972.3371    1.5678  8.1470 10.4276 -0.0008  0.0880   0.0148   0.2429    0.0591   0.0000   439.6030       8.80657       15.4874       3.18319       10.4915     -0.392692      -23.6076      -1.92591       1.24443       1.82520     -0.833505       4.44223      -1.13341     0.0665783      0.944363     -0.463632      0.365925     0.0301886       8.31636       10.5506       10.8789       11.3837       11.0482       10.3045       8.82190       7.58611       6.11295       4.80288       3.67455       2.70370       1.93305       1.31126      0.852980      0.549731      0.332172      0.193130
  17  23 4115.1459    1.2771  9.4509 10.4377 -0.0010  0.1067   0.0126   0.2919    0.0490   0.0000   429.6792     -0.438113       16.0531       11.9691       35.0371      -3.03546      -13.7245      -1.29231       9.69133      -1.23659       4.00451      -5.79903      -1.45148       1.07760      0.646639     -0.156447     -0.375798      0.241254       9.70767       12.7296       13.8065       13.9467       13.4866       12.0809       10.7945       8.99556       7.48910       5.81732       4.44546       3.22474       2.27548       1.54268       1.01685      0.640172      0.377938      0.223940
  17  24 4257.6521    1.0231 12.2858 10.3655 -0.0011  0.1454   0.0105   0.4006    0.0440   0.0000   440.3508       34.0699       35.3172       2.08357       7.56562       9.74698      -13.5668       2.07306       7.82138       9.87878      -8.49253      -2.23644       3.57048      -5.11212       2.80203      0.104651     -0.503547     -0.160187       12.8542       17.4089       17.9179       18.6019       17.8735       16.2817       14.7177       12.2772       10.1322       7.99270       5.99819       4.50938       3.17103       2.19199       1.40313      0.893601      0.531698      0.307302
  17  26 4543.2405    0.7099 17.1891 10.1757 -0.0008  0.2307   0.0072   0.6174    0.0330   0.0000   454.5168       22.9822       42.5924      -48.4279       24.5375      0.554261       15.9097      -10.1185      -12.6093     -0.639693      -2.42276      -10.8611       2.34242       6.12033      -4.39290      -1.77847       1.43714     -0.108933       20.7548       26.7898       28.8612       29.3940       28.3180       25.7752       23.1287       19.6195       15.9528       12.7796       9.59704       7.17752       5.06333       3.57347       2.29639       1.47261      0.860265      0.508255
  18  10 2291.6482    1.2063  0.8607 10.5401  0.0006  0.0239   0.0285   0.0544    0.1321   0.0000   435.1769      -1.15280       18.1858       3.79028      -2.28489      -1.61429      -2.30664     -0.246166      0.510868     0.0806483      -1.18720      -1.38458      0.222852      0.872106      0.113829     0.0395347    0.00873533    -0.0512281       2.17298       2.54420       2.77004       2.94516       2.72271       2.62990       2.35325       2.03673       1.68879       1.29560       1.04967      0.739923      0.563612      0.427159      0.269952      0.173572      0.114671     0.0656213
  18  11 2436.8663    1.4971  0.9467 11.2906  0.0001  0.0263   0.0349   0.0632    0.1212   0.0000   438.4535       2.50530       15.4109      -2.53265      -3.23832       3.32959     -0.831487      0.913551    -0.0900269   -0.00975802      0.761494      -1.94457      0.872021      0.208436     -0.336763      0.108218    0.00233144     -0.136891       2.47551       3.07274       3.36442       3.29510       3.00766       2.83173       2.53023       2.23996       1.95816       1.62624       1.23753      0.907179      0.644935      0.422679      0.278876      0.172895      0.119446     0.0686946
  18  12 2580.8613    1.9991  1.0094 11.4595 -0.0027  0.0267   0.0436   0.0624    0.1442   0.0000   444.9875       6.64154       15.4778       5.23102      -3.32744       2.50640      -1.82154      -2.63045      0.540964     -0.488709     -0.547674      0.130195     -0.135031      -1.11254      0.248537      0.106980     0.0839335     0.0101274       2.31719       3.29545       3.12822       3.32592       2.78299       2.87244       2.49688       2.41594       1.92443       1.61641       1.18206      0.888895      0.655137      0.450943      0.289821      0.178445      0.112944     0.0659344
  18  13 2724.7267    2.5236  0.8747 12.2297 -0.0021  0.0239   0.0585   0.0566    0.1196   0.0000   441.1796       1.14749       14.3650       1.54400      -1.90524      -6.65844      0.941662      -2.29049     -0.920933      -3.34499      -2.87525      0.464778    -0.0836462      0.354831     -0.101364     -0.230934    -0.0138772    -0.0690735       2.33858       2.96099       3.28150       3.35832       3.15105       2.98924       2.57486       2.14635       1.66569       1.36441       1.00535      0.738801      0.552801      0.385166      0.258436      0.165545      0.108586     0.0614142
  18  14 2868.6576    3.2889  0.8290 12.4207  0.0002  0.0214   0.0748   0.0537    0.1365   0.0000   437.3782       6.57764       12.5794       2.38152      -5.12759       1.60836      0.537573      -2.43576       1.28801      -1.16949     -0.352747     -0.452863      0.339033     -0.147456     -0.149439   -0.00128924     0.0644190    -0.0410665       1.92988       2.54077       2.58635       2.69711       2.54525       2.42920       1.99971       1.86432       1.52537       1.27247      0.963473      0.692851      0.522783      0.337960      0.235215      0.145804     0.0938676     0.0559273
  18  15 3012.1887    3.8608  0.9087 12.8036 -0.0025  0.0239   0.0858   0.0568    0.1440   0.0000   437.4672       7.96588       14.4736       4.06278     -0.425885      -3.21169       3.05400      0.206785     -0.584013      -1.29815       1.06992     0.0730312      0.269257      0.208572      0.208045      0.262247      0.124285     0.0810473       2.29135       2.86533       2.83562       2.73859       2.79961       2.76906       2.48263       2.21278       1.69408       1.32801       1.03362      0.790736      0.606261      0.457227      0.277016      0.192063      0.117941     0.0690316
  18  16 3154.9550    3.8952  1.0869 13.0791 -0.0060  0.0272   0.0846   0.0634    0.1538   0.0000   436.1922       6.08349       14.6317       1.46849      -4.38627       2.74219      0.141799      -4.29260      -3.20947      -1.17298      0.320760     -0.928059     -0.435439     -0.591998      0.553058     -0.341199     0.0504768    -0.0159461       2.45420       3.26067       3.38238       3.47866       3.40959       3.01478       2.78223       2.35831       2.02310       1.53741       1.19793      0.873108      0.648836      0.456311      0.294342      0.195036      0.118088     0.0717973
  18  17 3297.4625    3.6285  1.4869 12.7538  0.0006  0.0325   0.0680   0.0780    0.1429   0.0000   438.2443       10.1541       14.6054       1.92108     -0.551360      -5.69470      -1.67492      -7.60571      -1.89082      -2.00160      -2.13492     -0.441589      0.624994     -0.494314      0.195208     0.0649657     0.0166410     0.0218424       3.06382       3.72401       4.13121       4.06368       3.77938       3.62846       3.22376       2.92150       2.30731       1.79497       1.41875       1.07537      0.781595      0.535086      0.341097      0.240034      0.152243     0.0883869
  18  18 3440.1104    3.0885  2.2152 12.2723 -0.0017  0.0390   0.0500   0.1048    0.1161   0.0000   439.2862       13.9225       10.2228       4.52613       7.14666     -0.300708      -5.00529      -6.12137      -3.11356      -2.70161      0.567913      0.989037      0.661965     -0.395884     0.0473713      0.279649      0.192158     0.0490829       3.51449       4.39418       4.96101       5.01270       4.76877       4.39718       4.01667       3.28959       2.60778       2.13501       1.65550       1.21563      0.877378      0.624854      0.416526      0.276150      0.170558      0.104787
  18  19 3582.6749    2.5825  3.4755 11.3682 -0.0004  0.0479   0.0330   0.1331    0.1071   0.0000   435.3449       16.1775       5.66608       4.27766       4.56065      -4.26904     -0.432378     -0.370966       1.67857      -1.34111      0.532665      -2.02594     -0.444957      -2.37756     -0.227454     0.0904087      0.104489     0.0872272       4.47027       5.51215       5.92208       6.13177       6.04894       5.49971       4.75575       4.07066       3.45189       2.78054       2.16176       1.55673       1.13330      0.776122      0.530401      0.346248      0.215924      0.128648
  18  20 3725.3605    2.1452  5.0197 11.0593  0.0006  0.0624   0.0239   0.1691    0.0749   0.0000   440.9477       10.5812       23.1498      -8.99569      -1.01689       7.79624       4.19538       1.81786      0.990810      -4.26205       1.36417      -3.59599      -1.60056      0.291026      -1.06953    -0.0785951     0.0867244     -0.177679       5.56977       7.12373       7.52399       7.73196       7.27959       6.93530       6.40985       5.32570       4.41487       3.48639       2.78312       2.00872       1.50223       1.05024      0.701122      0.446986      0.286254      0.171871
  18  21 3868.1875    1.8197  6.5711 10.5256 -0.0007  0.0733   0.0175   0.1934    0.0695   0.0000   437.7744       15.8330      -6.45303      -3.14537      -9.87913       4.50480      -4.83595      -10.0149      -3.32020       2.07058      -2.79825      -1.96575     -0.400652      -1.71426     -0.514239     -0.672824     0.0173883    -0.0148717       6.62175       8.64952       9.17974       9.43812       8.94797       8.34105       7.34601       6.37106       5.26278       4.31734       3.26781       2.43678       1.72811       1.20478      0.795970      0.527004      0.318907      0.195701
  18  22 4011.0294    1.4856  8.4121 10.4260 -0.0015  0.0897   0.0136   0.2463    0.0535   0.0000   428.4729       4.24068      -5.39529       10.0976      -4.16929       11.8763       6.57081      -16.1354       3.99101       5.44630       9.77338      -2.59822      0.170922      -1.30269      0.289790     -0.272342      0.913247      0.264020       8.05449       10.2332       11.1753       11.5487       11.0555       10.1016       9.16128       7.60578       6.38676       5.09927       3.98444       2.91842       2.11064       1.45995      0.989179      0.644775      0.402336      0.243063
  18  23 4153.8665    1.2060 10.4588 10.3508 -0.0022  0.1141   0.0115   0.3136    0.0481   0.0000   449.0148       33.8462       36.0386      -21.0485      -5.16100      -8.58110       3.25151      -17.9378      -8.57672      -7.39396      -3.08223      0.181012      -1.75868     -0.695198     -0.118456     -0.389224    -0.0922585     -0.709848       10.0018       13.2171       14.0222       14.1257       13.9058       12.9514       11.3481       9.90265       8.13667       6.44025       5.00499       3.77483       2.72316       1.89447       1.26665      0.828690      0.514455      0.309147
  18  24 4296.6707    1.0324 12.6724 10.2852 -0.0004  0.1426   0.0099   0.3926    0.0430   0.0000   428.5017      -4.73287       12.5692      -26.1215      -1.99810     -0.490352       29.3066      -23.3172       22.3087      -9.52119      -2.52547      -10.7778      -3.36730       1.11651       2.96752     -0.396722      0.375948      0.337089       12.1567       16.0826       17.0285       17.8278       16.8032       15.9527       14.2200       12.0323       10.0618       8.11457       6.30393       4.60721       3.40600       2.42014       1.60101       1.04476      0.646474      0.388536
  18  25 4440.0791    0.8362 15.6491 10.1932 -0.0004  0.1906   0.0076   0.5092    0.0367   0.0000   435.4284      -1.40345      -6.69104      -7.61277      -22.4534       1.26290      -9.92583       9.95008      -1.60375      -17.4817      -19.8970       3.73651       8.41792       3.44958      0.122040      -1.93905      0.997714      0.276406       16.0273       21.0147       22.7116       23.0220       22.8113       20.9495       18.5997       15.8769       13.3373       10.7456       8.37877       6.23884       4.54692       3.17352       2.12565       1.39512      0.880067      0.538989
  19   7 1867.2605    0.4223  0.4445 10.1261 -0.0038  0.0224   0.0148   0.0489    0.0502   0.0000   438.2059       1.71210       17.9705       1.30648      -2.68875      -1.90723      -2.67957       4.31161      0.506392     -0.594034     -0.465350     -0.738191    -0.0772124     -0.343150      0.188498     0.0240914     0.0650116     -0.133642       1.88047       2.40250       2.49986       2.43291       2.39970       2.15735       2.33703       1.81364       1.50071       1.19667       1.01634      0.737371      0.552276      0.371015      0.249100      0.166734      0.119398     0.0818941
  19   8 2021.7561    0.6769  0.4659 10.2523 -0.0030  0.0171   0.0226   0.0425    0.0616   0.0000   436.9680       3.20952       15.1172      -2.61455       1.37360       1.06047    -0.0663433       1.92017       1.39881      0.233789     -0.842100      0.634191      0.429652     -0.427704    -0.0561909      0.356614      0.121922   -0.00733683       1.65132       2.06889       2.17278       2.11704       1.98178       1.81149       1.77643       1.52615       1.34268       1.13554      0.887603      0.656266      0.482955      0.337568      0.218794      0.152466     0.0926526     0.0576130
  19   9 2173.7432    0.8885  0.7182 10.4173 -0.0025  0.0219   0.0226   0.0520    0.0890   0.0000   438.7293      -1.23422       19.4347      -1.78190      -6.52154      0.486787      0.964737      -2.52319      0.563532     -0.300147      0.995629      0.510327     -0.220842     -0.289005      0.161983      0.198904    -0.0459009    -0.0194043       1.74187       2.39546       2.43950       2.65152       2.48783       2.33049       2.04157       1.71672       1.50550       1.20283      0.915410      0.700733      0.498812      0.364213      0.253331      0.170020      0.102766     0.0634685
  19  10 2322.3105    1.2665  0.8029 10.7746 -0.0054  0.0256   0.0294   0.0516    0.1111   0.0000   438.0407       3.08160       14.2355      -5.72126      -6.81240       4.12137     -0.684755      -5.33041      -1.69603       3.10482      0.299171     -0.101973     -0.158808      0.226729     -0.127473    -0.0383026     -0.119062    -0.0440401       1.81665       3.03967       2.53197       3.22655       2.44206       2.80530       2.02789       2.33732       1.53487       1.54659      0.943123      0.867028      0.553851      0.459495      0.272822      0.202316      0.113470     0.0740121
  19  11 2468.1663    1.6652  0.9795 11.1635 -0.0032  0.0252   0.0350   0.0579    0.1339   0.0000   438.3382      -2.66399       15.8317     -0.296235      -2.41155      -1.72371      0.330387       1.73222       2.40819      0.183218     -0.685503      -1.01688      -1.31310     -0.115271     -0.384460     -0.139594    -0.0383946    -0.0121913       2.13870       2.62203       2.94742       3.01288       2.80574       2.75700       2.52840       2.05243       1.67239       1.44622       1.09803      0.812855      0.651143      0.442480      0.293868      0.209413      0.133523     0.0846103
  19  12 2613.1032    2.1774  1.0337 11.6317  0.0023  0.0247   0.0470   0.0676    0.1562   0.0000   440.7736       5.96314       15.7028      -2.31210      -2.07613      -6.65325      -1.70660      0.650525       1.25595      -3.03408       1.06318      0.629904     -0.792344     -0.742420      0.157733      0.115097     -0.119444    -0.0349387       2.23034       2.72093       2.85302       3.05698       2.89109       2.60047       2.26123       2.12924       1.89173       1.47565       1.13592      0.911740      0.642540      0.443113      0.307755      0.192278      0.129949     0.0823871
  19  13 2757.9964    2.7327  0.8954 12.3029 -0.0014  0.0220   0.0611   0.0573    0.1229   0.0000   436.8559       5.32360       13.4214       7.05282      -3.50572      0.826966       1.62575       1.80489      0.727855       1.16615     -0.361277      -1.47832    0.00695048     -0.451451    -0.0437057    -0.0249287     0.0434179    -0.0431570       2.06819       2.60611       2.77716       2.69601       2.49657       2.49274       2.27535       1.97169       1.72890       1.36802       1.07168      0.830278      0.604456      0.424997      0.280754      0.191119      0.121525     0.0750463
  19  14 2902.5836    3.3201  0.9506 12.5899  0.0011  0.0231   0.0704   0.0580    0.1362   0.0000   439.5467       4.27311       16.8997       4.35806      -4.24582     -0.241890      -5.30752      -1.25506     -0.115712      0.680294     -0.776049     -0.814450     -0.405252    0.00767750     0.0237320     -0.178170    0.00455762      0.132573       2.14545       2.68456       2.81198       2.96252       2.89428       2.60688       2.36019       2.04514       1.75890       1.35908       1.08598      0.819577      0.608759      0.432973      0.284616      0.196538      0.126683     0.0790392
  19  15 3046.5726    3.8586  0.9562 12.9932 -0.0021  0.0231   0.0830   0.0608    0.1405   0.0000   436.7511       4.61222       11.0607     -0.953218      -4.13338    -0.0659585      0.877418      0.399639     -0.492972      0.743373     -0.211224       1.70559      0.371589    -0.0841399      0.465964     -0.241821     -0.117664     0.0747427       1.99692       2.63579       2.87157       2.89448       2.82893       2.56744       2.36706       1.99561       1.67375       1.31745       1.05985      0.777570      0.570048      0.420263      0.288740      0.193793      0.119771     0.0740973
  19  16 3189.9900    4.0015  1.1923 12.9330 -0.0100  0.0283   0.0759   0.0647    0.1542   0.0000   435.8631       10.3295       13.2159       2.78937       2.27450       3.72433     0.0639549     -0.917372      -1.32764      -1.68250     -0.239423     -0.906665     -0.262333     -0.166663    -0.0364279      0.302957      0.274991      0.148873       2.42288       3.18582       3.38928       3.46443       3.43213       2.93096       2.73354       2.39755       2.11357       1.70331       1.34077       1.03275      0.731757      0.510752      0.338436      0.228476      0.145609     0.0901962
  19  17 3333.0246    3.4070  1.6372 12.8794 -0.0016  0.0329   0.0604   0.0839    0.1033   0.0000   442.2560       4.59117       14.9818      -2.23615      0.774159       2.14017     -0.860337      -1.09776       3.31046      -1.71950     -0.173677      0.109307     -0.897090      0.714550     -0.589222     -0.318928     -0.228217    -0.0364931       2.85966       3.65370       3.83512       3.94261       3.76814       3.49066       3.24245       2.75621       2.43986       1.96371       1.54347       1.15565      0.846208      0.614258      0.419430      0.278505      0.172910      0.110219
  19  18 3476.2560    2.8839  2.5694 11.9867  0.0001  0.0409   0.0411   0.1070    0.0997   0.0000   433.8295     -0.823073       7.30979       4.33840      -5.78161      -2.32666      -2.67048     -0.312534       4.66716      -4.14855       1.13429      0.835910     -0.898159     0.0476008      0.314662      0.443929      0.172303     -0.148013       3.54948       4.52873       4.79797       5.02962       4.72728       4.56922       4.00163       3.62750       2.95032       2.38715       1.83720       1.41384       1.06154      0.762337      0.537799      0.353991      0.222292      0.141118
  19  19 3619.4407    2.4370  4.0413 11.2757 -0.0019  0.0526   0.0285   0.1430    0.0921   0.0000   437.3396       7.09749       9.56533       11.0000      -3.25565      -5.66876       8.04851       1.07675       11.4661      -1.77480      0.954492      -2.47680     -0.205642      -1.06288   -0.00806228    -0.0703444      0.626719     -0.107213       4.48729       5.79843       6.10233       6.27431       6.20187       5.72983       5.25051       4.36638       3.82671       3.05564       2.43996       1.82018       1.34334      0.964275      0.653079      0.445121      0.279626      0.173294
  19  20 3762.5786    2.0475  5.0498 11.0040 -0.0010  0.0609   0.0218   0.1647    0.0737   0.0000   433.7536       19.2195       15.6273      -11.7434       6.44305     -0.132586      -7.96151      -8.44336       3.92916      -3.05073      0.754667     -0.843037      0.108236     -0.416427     -0.549939     -0.718388     -0.232476      0.222798       5.32178       6.86803       7.40745       7.61834       7.42145       6.72192       6.19271       5.20739       4.48328       3.66155       2.84716       2.16349       1.54069       1.13143      0.751859      0.503976      0.320938      0.204642
  19  21 3905.8501    1.7088  6.9575 10.6887 -0.0013  0.0768   0.0162   0.2068    0.0582   0.0000   435.3587      -2.19011       11.7871       17.9361       6.14305      -12.7428      -4.73685      -10.7830       3.25340       2.57208       2.17590      -3.56765      -1.53865      0.378717       1.92051     -0.223939     -0.360559      0.571819       6.42472       8.26491       8.76040       9.19129       8.94431       8.22028       7.61723       6.51524       5.45321       4.37268       3.51507       2.67709       1.94692       1.39794      0.965786      0.652018      0.416610      0.258012
  19  22 4049.1169    1.3844  9.1859 10.4551 -0.0005  0.0953   0.0123   0.2664    0.0486   0.0000   442.8413       13.4668     0.0888422      -24.2095       14.5553      -20.3480      -8.95360      -3.00495       16.6803      -10.6643      -3.45964       6.42561      0.799925      0.615156      -1.95548       1.19655      0.119150     -0.184803       8.07350       10.3080       11.2086       11.2940       11.2779       10.3264       9.38412       8.11907       6.88629       5.61182       4.34260       3.37552       2.44589       1.77790       1.19748      0.814560      0.512923      0.327546
  19  23 4192.4664    1.1954 11.8295 10.2826  0.0003  0.1197   0.0102   0.3361    0.0448   0.0000   444.7041       5.23540       9.39604       9.44352      -34.2856      -3.05812      -11.6299      -23.7335       6.62720       3.23104     -0.761888       8.85686       3.77008      0.616959      -1.85550      -1.89190      0.169176     -0.266009       9.88488       12.9424       14.0646       14.2802       13.8480       13.0351       11.7674       10.1546       8.61414       7.02778       5.45712       4.24053       3.08087       2.22535       1.50990       1.01586      0.645965      0.404437
  19  25 4479.2265    0.7960 16.2529 10.2408 -0.0004  0.1895   0.0072   0.5330    0.0339   0.0000   459.9915       10.7482      -16.8284      -7.79723     0.0303302      -1.43245      -3.23564      -17.9205      -6.02501      -4.20435    -0.0860019      -7.38642     -0.954724       3.07039       3.07953      0.508791     -0.799636    -0.0878410       15.4316       20.0372       21.5657       22.1669       21.7678       20.7823       18.4686       15.8998       13.3832       10.9830       8.45165       6.71552       4.83700       3.56264       2.41289       1.65999       1.05068      0.663497
  19  26 4622.4955    0.6512 18.2359 10.1462  0.0007  0.2479   0.0063   0.6265    0.0292   0.0000   457.1221      -22.1520       91.5474       5.04147      -16.6535      -26.7428     0.0372991      -22.1788       3.51985       6.67496      -16.6823      -18.9406       15.1841       1.47778       1.48597       1.23510      0.998499      -1.30281       19.7153       25.5556       28.1852       28.7639       27.8895       26.1021       23.5804       20.5239       17.6474       14.4363       11.3231       8.81048       6.38674       4.62175       3.21792       2.13859       1.34722      0.841495
  20   6 1734.2119    0.3349  0.2952 10.0415 -0.0068  0.0171   0.0139   0.0356    0.0389   0.0000   437.0090     -0.162451       17.8445       2.94415      -2.83748     -0.437974      -1.33968     -0.825236      0.104117      0.846456     -0.593064      0.227469      0.228093     0.0841530    -0.0687912     -0.208908     0.0138273    -0.0275770       1.21451       1.70812       1.77069       1.99546       1.81883       1.65666       1.63632       1.35952       1.09430      0.899977      0.720616      0.557550      0.384191      0.328308      0.198907      0.145329      0.100530     0.0599567
  20   7 1893.9034    0.4730  0.4175 10.1237 -0.0056  0.0182   0.0162   0.0389    0.0506   0.0000   437.1416       3.15239       15.9595       1.43914     -0.406254     -0.764111      -1.16043      -2.16262     -0.980419      -1.72066       1.06814      0.708391      0.543645     -0.801853    -0.0772563     0.0666234     -0.245248     0.0314821       1.52233       1.86982       2.06342       1.99303       2.08745       1.84140       1.73991       1.61649       1.22003       1.07508      0.846658      0.655342      0.489888      0.358287      0.244305      0.166189      0.109548     0.0751572
  20   8 2050.0809    0.6655  0.6152 10.1508 -0.0009  0.0209   0.0172   0.0450    0.0700   0.0000   436.2880       1.03343       16.8393      -1.33231     -0.827567      0.944078      -1.42466     -0.521005       1.03838     0.0509204      0.173700      -1.32663      0.104259     -0.624232      0.192194      0.288558    0.00786968     -0.127071       1.64177       2.19276       2.34569       2.23066       2.26536       2.11356       1.95386       1.69827       1.53188       1.22827       1.09362      0.779712      0.587729      0.428136      0.277502      0.204503      0.128466     0.0801523
  20   9 2203.1134    0.9444  0.7974 10.4340  0.0003  0.0218   0.0223   0.0565    0.0965   0.0000   437.1149      -3.62300       18.4476       1.38894      -2.15863     -0.443995      0.464025      0.209137      -1.17719       1.95193      0.204623      -1.96312       1.05331      0.129304      0.269212     0.0907034    -0.0376857     0.0176136       1.81772       2.32671       2.31504       2.34061       2.32705       2.31899       2.16406       1.88925       1.57914       1.22046      0.959061      0.761441      0.578360      0.455821      0.329507      0.240074      0.151537     0.0896339
  20  10 2352.4236    1.3409  0.8789 10.9765 -0.0027  0.0225   0.0302   0.0571    0.1059   0.0000   437.6293       3.36040       20.1144      0.783677      0.234196      0.403326      -1.79368     -0.721537      0.640295      -1.36819       1.94604     0.0773395      0.674219     0.0580543      0.694030    -0.0226817     -0.136918     0.0334235       1.79783       2.36492       2.24674       2.60216       2.46375       2.51367       2.07432       1.78793       1.51460       1.33755       1.02839      0.793022      0.574821      0.424441      0.299213      0.209865      0.138949     0.0900700
  20  11 2498.9466    1.7868  0.9503 11.2992 -0.0009  0.0229   0.0390   0.0597    0.1358   0.0000   436.9364      0.216758       14.3204       1.48924      -2.27641     -0.550882      -1.43437     0.0936922     -0.580459       1.23164       2.20154     -0.161057      -1.10263     -0.423374      0.275088      0.245828    -0.0568165     0.0470901       2.04847       2.52764       2.73213       2.76042       2.51363       2.34031       2.22635       2.00104       1.79676       1.46189       1.18012      0.884240      0.663901      0.470242      0.341382      0.228384      0.145389     0.0900798
  20  12 2644.8230    2.2976  1.0060 11.7315 -0.0029  0.0233   0.0475   0.0605    0.1427   0.0000   440.6133       5.41095       13.7931       4.35890      -2.20072     -0.403190     -0.451378       1.32080       1.46260      -2.43145      0.679257    -0.0815199     -0.390473      -1.05834      0.686478     0.0395812    -0.0806536    -0.0965691       1.93715       2.42883       2.43496       2.65669       2.57903       2.46679       2.26295       1.96974       1.65148       1.34302       1.09522      0.843169      0.623932      0.467862      0.339616      0.236264      0.148055     0.0961064
  20  13 2790.7394    2.9230  0.8957 12.3361 -0.0047  0.0227   0.0637   0.0527    0.1335   0.0000   439.2871       2.06804       11.5277      -2.51694       1.29265       5.65877      0.570105      -2.24947     0.0632802      -1.02508       2.26679     -0.436063     -0.341677    -0.0984573     -0.112531      0.333007    -0.0889523      0.151519       2.02404       2.56115       2.75048       2.92424       2.96545       2.61845       2.36031       1.91337       1.65747       1.36981       1.10202      0.826170      0.587046      0.422829      0.294722      0.204456      0.140151     0.0873547
  20  14 2936.0100    3.5709  0.8614 12.9060 -0.0050  0.0227   0.0803   0.0529    0.1183   0.0000   436.2322       3.43977       13.6483     -0.936315       4.65656       4.20499     -0.851767      -2.14448      -2.47138       1.89636     -0.501356     0.0369542     -0.401430     -0.198358     -0.100327     -0.493762     -0.220408     0.0490302       1.94344       2.28706       2.54760       2.87816       2.53236       2.37292       2.10784       1.91044       1.70319       1.44139       1.04829      0.836317      0.607103      0.455239      0.302751      0.199476      0.129517     0.0894523
  20  15 3080.5042    3.9735  0.9204 12.8605 -0.0013  0.0222   0.0831   0.0561    0.1379   0.0000   439.0937       2.71850       11.2128      0.744734      -2.18572      -3.04647      0.914978      -1.11142       1.26272       2.47678     0.0407677     -0.876748      0.580209      0.304040    -0.0557808     -0.104004     0.0749482    -0.0779974       1.87967       2.49068       2.51044       2.58736       2.39096       2.35576       2.23970       2.02098       1.68144       1.27233       1.03919      0.790875      0.599633      0.472415      0.327542      0.229389      0.147242     0.0918378
  20  16 3224.4791    3.7065  1.1816 13.2420  0.0033  0.0274   0.0761   0.0703    0.1317   0.0000   440.5304       8.37007       8.16188       4.59849      -2.25943       2.22311      -2.05585      -2.11854      0.682741      -1.06179     -0.814947      -1.76025     0.0490540     -0.287707      0.548470      0.496295     -0.216174    -0.0985948       2.21842       2.80350       3.14052       3.29091       3.17824       2.94553       2.60427       2.29818       1.91625       1.62574       1.22063      0.975030      0.702439      0.526108      0.367381      0.252969      0.161277      0.104459
  20  17 3368.1742    3.3521  1.8884 12.2931 -0.0008  0.0338   0.0505   0.0831    0.1045   0.0000   438.5681       11.1162       20.4365     -0.906913       2.47599      -8.89609      -2.08706      -1.84282      0.373745      0.169119     -0.387296      -1.81747      0.471022      0.254708      0.711976     -0.301228    -0.0730998      0.146711       2.60311       3.53987       3.76122       3.89303       3.76196       3.46035       3.20528       2.76578       2.42789       1.95334       1.60919       1.19920      0.903025      0.652067      0.461338      0.313233      0.197859      0.130148
  20  18 3511.8375    2.8304  2.7060 12.0101 -0.0001  0.0407   0.0382   0.1093    0.0845   0.0000   439.5451       6.92479       17.0339       5.38482      -1.70224      -2.58461       1.82019      -2.99766       5.41632     -0.216796      0.757730      -1.11983       1.63849     -0.402391     -0.784355     -0.439455   -0.00178722      0.253909       3.46899       4.35835       4.72247       4.70730       4.73772       4.48248       4.01148       3.59504       3.00189       2.43719       1.91138       1.48242       1.15366      0.841682      0.589054      0.401657      0.265490      0.173202
  20  19 3655.5443    2.3601  4.2475 11.1493  0.0008  0.0526   0.0255   0.1406    0.0825   0.0000   435.8615       5.96787       6.80240       6.86947       6.67304       1.83585       1.98070     0.0629121       3.35037     -0.947946      -6.48455       2.74378      0.730089      -1.32018      -1.50450     -0.736240     -0.289708      0.228520       4.16431       5.35460       5.77929       5.81441       5.85076       5.45731       5.01659       4.41393       3.72056       3.12039       2.51785       1.90268       1.43742       1.05246      0.749185      0.512330      0.333473      0.210855
  20  20 3799.3197    1.9627  5.4533 10.9277 -0.0013  0.0618   0.0195   0.1709    0.0638   0.0000   444.0706       5.14511       24.7317       7.44215      -10.4699      -2.45831     -0.129670      -5.94489      -7.82843      -1.56236       4.31801      -2.14015      -1.04996     0.0754360      -1.54339      0.981190      0.179082     0.0698317       5.14556       6.47894       7.12291       7.47184       7.20816       6.59357       6.02107       5.37692       4.56425       3.71362       3.03703       2.28087       1.72678       1.23956      0.863049      0.601329      0.387621      0.245741
  20  21 3943.0979    1.6471  7.5559 10.5068 -0.0008  0.0788   0.0143   0.2116    0.0541   0.0000   440.5288       31.0520       25.4524       2.50885       3.89226      -8.32829      -6.60376      -10.4102      -6.10115       7.76616      -2.47622     -0.334361      -5.35669      -2.45795      -1.21860      0.309324   0.000437616     -0.366851       6.23387       8.18601       8.65953       8.80663       8.80475       8.37702       7.65722       6.55216       5.62718       4.68795       3.75254       2.94074       2.18142       1.58443       1.08718      0.757050      0.497767      0.328223
  20  22 4086.6328    1.3651 10.1624 10.3342 -0.0001  0.0985   0.0112   0.2812    0.0461   0.0000   435.3582       22.6226       17.2047      -19.3350      -5.01453      -19.3577       24.3590       7.90878      -4.84636       3.85275       2.75199     -0.194136     -0.467885      -2.80350      -2.84005     -0.157274      0.219185     0.0111662       7.79901       10.0977       10.9045       11.2085       11.0251       10.5149       9.53041       8.32004       7.07334       5.79924       4.64470       3.67027       2.68095       2.00918       1.37832      0.965357      0.631465      0.405585
  20  23 4230.5523    1.1099 11.7660 10.3085 -0.0013  0.1232   0.0095   0.3435    0.0414   0.0000   454.8221       14.6218       5.50928      -9.73059       9.30358      -1.01394      -9.53698       6.02982       4.37566      -13.8192      -1.92512      0.373552       4.10325     -0.137236      -1.20794    -0.0426993      0.196313     -0.353062       9.54017       12.4694       13.7573       14.0896       13.7894       13.2256       11.7375       10.4930       8.62002       7.20906       5.70684       4.44011       3.34794       2.46968       1.71753       1.18247      0.784165      0.503004
  20  24 4374.5642    0.8985 14.1865 10.3164 -0.0012  0.1595   0.0080   0.4462    0.0353   0.0000   436.2308       21.3256       34.3797       29.7789      0.548243       2.37332      -24.2995       1.45761      0.611168      -10.4962       20.1954       3.02884      -11.9187      -3.04171       1.80776      0.537436    -0.0961900      0.490544       12.3319       15.9942       17.3228       18.0307       17.6079       16.8437       15.2265       13.2138       11.2728       9.42609       7.46880       5.80849       4.37391       3.19270       2.30059       1.56225       1.01475      0.661502
  20  25 4518.1558    0.7579 16.2695 10.2138  0.0000  0.1945   0.0070   0.5257    0.0317   0.0000   438.0833       45.5470      -11.6388      -7.72436       35.7393      -2.34688      -8.37384      -11.8320       4.74402      -23.0720       13.9392      -4.49131      0.251338       2.95079      -1.49607       2.95367      0.402541     -0.685366       14.7794       19.5354       21.3996       21.9173       21.8038       20.1343       18.6903       16.1407       13.7092       11.3620       9.12269       7.06265       5.36341       3.89441       2.72117       1.91002       1.23318      0.792633
  21   5 1589.2654    0.2150  0.1466 10.0742  0.0042  0.0160   0.0164   0.0290    0.0317   0.0000   437.8977       2.22875       19.8122      -1.70885      -2.37276     -0.108849      0.961178       2.84349     -0.405971      -1.41145       1.36579      0.351228      -1.18480      0.565237      0.154695     -0.358511   -0.00595623     0.0154963       1.34497       1.50386       1.65005       2.51579       1.72823       1.98575       1.93560       1.86332       1.20740       1.19725       1.18659      0.539593      0.777165      0.384943      0.375912      0.203153      0.138205     0.0773410
  21   7 1919.8140    0.5326  0.3739 10.2190 -0.0060  0.0161   0.0184   0.0348    0.0498   0.0000   437.3123       2.12230       18.0074      -2.53882      -1.33267      0.825470      0.315311      -1.72817       1.41178     -0.777032      0.463579     -0.544808       1.25255     -0.455830     -0.308761     -0.132027      0.138825    -0.0384384       1.32672       1.66928       1.70954       1.93713       1.89679       1.79369       1.58990       1.35361       1.22220      0.957627      0.754077      0.651862      0.511956      0.329411      0.225573      0.167602      0.113848     0.0802291
  21   8 2077.7346    0.7244  0.5969 10.3254 -0.0087  0.0189   0.0193   0.0467    0.0724   0.0000   438.9706       2.37418       15.8219       2.81559      -5.57617     -0.365295       2.73716     -0.253152      -1.35906       2.65087       1.55862      0.148379      0.438528     -0.200554  -0.000140409     0.0463720      0.143926    -0.0155995       1.40089       1.85386       1.96633       2.08141       2.03422       1.81844       1.78963       1.51789       1.34025       1.13088      0.893519      0.710015      0.518357      0.416736      0.269015      0.198261      0.136614     0.0853854
  21   9 2231.8879    0.9967  0.8459 10.6042 -0.0042  0.0237   0.0231   0.0564    0.1041   0.0000   438.3575       3.39769       14.5615       1.53699       3.73295       1.39195     -0.644131      0.715175       3.75748      -3.37969       1.25296      -1.00461      0.665974     0.0772413      0.334349    -0.0261621     -0.191885    -0.0668159       1.70753       2.23576       2.41695       2.51483       2.39755       2.30531       1.97484       1.83543       1.70639       1.38197       1.08881      0.918151      0.659653      0.493596      0.348644      0.229991      0.155069      0.109968
  21  10 2381.8782    1.4136  0.9400 10.8899 -0.0003  0.0227   0.0294   0.0564    0.1166   0.0000   438.7422       1.44422       13.1004     -0.144548     -0.751835       3.59753       1.11218      -1.33058      0.775801      0.581994     -0.814542      0.422428      0.114727      0.420679     -0.528719    -0.0823093      0.102393    -0.0990373       1.73108       2.31635       2.48568       2.52810       2.55399       2.24368       2.20458       1.78437       1.60639       1.36082       1.12858      0.869169      0.650778      0.461472      0.338708      0.223900      0.153044      0.102763
  21  11 2529.3382    1.9141  0.9511 11.3871 -0.0020  0.0222   0.0390   0.0548    0.1303   0.0000   436.8066       7.92968       20.5924      -2.19762     -0.528695      -2.48422       2.97161      -2.12252      0.563983      -1.59598      0.305571      0.508505      0.630776     -0.216449     -0.193967      0.468105    -0.0162556      0.104223       1.71744       2.24270       2.34657       2.58528       2.42315       2.35836       2.13949       1.90207       1.62529       1.31673       1.01750      0.838136      0.615091      0.473787      0.341495      0.242745      0.156164      0.108162
  21  12 2676.1949    2.4172  0.9393 11.9773 -0.0024  0.0224   0.0496   0.0547    0.1260   0.0000   439.2919       3.33231       11.0074      -3.83883      0.208906       1.87373      0.467752     -0.582767      -1.55430      -3.36789      0.134122     -0.814655      0.423799    -0.0405797     0.0907730    -0.0982639      0.124652      0.106937       1.74571       2.11875       2.52541       2.40410       2.41551       2.36845       2.06337       1.90250       1.65662       1.27514       1.07681      0.853719      0.626710      0.478955      0.344144      0.236800      0.167237      0.104472
  21  13 2822.9641    3.1360  0.9508 12.3731 -0.0016  0.0221   0.0653   0.0583    0.1452   0.0000   438.7798       5.83950       12.4009       3.30677     -0.831952       1.42132       1.40719      -1.22743      -1.19854      0.769692      0.296263      0.818985     -0.258544     -0.546372     -0.248658      0.271808     -0.239824    -0.0763836       1.94579       2.33505       2.43888       2.56951       2.50621       2.24259       2.15824       1.99307       1.74896       1.37251       1.09107      0.896087      0.707541      0.503883      0.358868      0.261354      0.177884      0.110544
  21  14 2968.9007    3.6875  0.9324 12.4376 -0.0026  0.0224   0.0737   0.0516    0.1583   0.0000   440.9843       11.1116       8.18449       4.67269      -2.38392       2.01480      -2.34830      -4.85804     -0.532330      -1.98199      0.362134      -1.29862      0.766788      0.279389    -0.0157943      0.202123     0.0595115    -0.0336884       1.83743       2.47108       2.54703       2.57453       2.40081       2.30627       2.09180       1.96494       1.74263       1.38216       1.18578      0.921714      0.707946      0.493818      0.353452      0.231646      0.161050      0.106050
  21  15 3113.9821    4.0829  0.9841 12.7100 -0.0023  0.0208   0.0811   0.0580    0.1482   0.0000   437.7072       5.45629       15.1278       1.28505      -5.14319      0.852170       2.90810     -0.893794      -1.45015      0.578862       1.18699      0.421520      0.999520     -0.122828     -0.207584     -0.135044     -0.112641     0.0719111       1.62252       1.96047       2.16152       2.29839       2.25343       2.13389       1.93812       1.76265       1.42558       1.19581       1.02908      0.745043      0.593290      0.438785      0.314364      0.219543      0.147255      0.101175
  21  16 3258.6005    3.7339  1.3240 12.9626 -0.0073  0.0274   0.0687   0.0681    0.1155   0.0000   436.3381       5.56588       14.2739       4.23274      -3.02516      -7.21455       5.11102     -0.455764       3.52597    -0.0851112     -0.310097      -2.50097  -0.000949493     -0.379581     -0.111175     -0.423489     -0.559378     0.0510282       2.06448       2.58458       2.83682       2.95069       2.98433       2.75043       2.59124       2.18318       1.95799       1.57180       1.29979       1.00599      0.760660      0.563988      0.429782      0.303556      0.194112      0.127104
  21  17 3402.9252    3.1670  1.8571 12.7254 -0.0009  0.0344   0.0492   0.0842    0.0802   0.0000   447.2579       9.36618       9.99782       8.16041       3.07359      0.470266      -1.55613      -6.07107       2.95484     -0.985782      -1.07613     -0.418692       1.17250      -1.61555      0.254124     -0.215056      0.361873     -0.131561       2.59619       3.40353       3.58661       3.74488       3.73112       3.40882       3.14111       2.87677       2.39497       2.10944       1.64891       1.31051       1.00744      0.719210      0.520920      0.370163      0.245570      0.158473
  21  18 3547.2606    2.6897  3.0624 11.7941  0.0002  0.0428   0.0328   0.1099    0.0718   0.0000   435.7249       13.6711       15.4997       7.83646      -3.19931      -3.21506       3.76911      -4.31752       4.33500      -5.89032      -4.48850      0.762397       1.34545      -1.47323     -0.292965     -0.144470     -0.113459     -0.124466       3.19090       4.05066       4.41471       4.69825       4.55968       4.32568       3.99900       3.56353       2.99638       2.50585       2.04206       1.58567       1.21277      0.902834      0.667424      0.455797      0.310730      0.206248
  21  19 3691.5281    2.2590  4.2812 11.2839 -0.0004  0.0526   0.0244   0.1388    0.0699   0.0000   440.2068       16.9289       19.5456       3.21150      -5.27026       1.34588      -1.37149      0.168307      0.157754      -1.34066       1.41458      -1.01561     -0.742036      -2.15576       1.06343     -0.487084     -0.951853     -0.300252       3.95320       5.17501       5.49145       5.91883       5.70655       5.46257       4.98644       4.34762       3.74326       3.16318       2.49541       2.00002       1.48848       1.12746      0.808163      0.553766      0.376838      0.252235
  21  20 3835.6284    1.8607  6.4106 10.7037 -0.0009  0.0660   0.0166   0.1861    0.0582   0.0000   432.9527       22.0195       8.76051       9.31295       2.62875      0.908900       3.90034       5.71066       5.39817     0.0292903      0.542518       3.54685     -0.256456      -1.83599     -0.970376     -0.778832      0.295245     -0.141614       5.12193       6.50689       7.13087       7.46099       7.39364       6.77484       6.33038       5.56146       4.78798       4.00578       3.19454       2.57070       1.92720       1.41258       1.02559      0.701280      0.483170      0.313590
  21  21 3979.8879    1.5433  7.8299 10.5985 -0.0015  0.0817   0.0136   0.2195    0.0489   0.0000   437.5799       13.4892       20.4122      -1.47441     -0.774646       14.3227      -1.92321       1.05082       2.39513      -10.1831       1.60302      -5.85030      0.929977      -1.91524     -0.327994      0.833930     -0.584688      0.557399       6.14509       7.91217       8.47496       8.89326       8.88732       8.21777       7.72207       6.69714       5.84801       4.93074       3.97777       3.10490       2.35975       1.76351       1.27542      0.882607      0.591056      0.394560
  21  22 4124.2925    1.2564 10.2247 10.3914 -0.0008  0.1038   0.0105   0.2856    0.0430   0.0000   439.8909       6.77309       24.4404       2.64515      -11.6459       14.5680       15.4267      -4.45551      -4.25306       5.00664      -3.07394      -3.68014       5.83580      -2.85068     -0.798380       1.46048       1.42809     -0.195822       7.79730       9.95127       11.0782       11.2435       11.2693       10.6236       9.70280       8.66307       7.48084       6.15606       4.99046       3.92923       2.99958       2.22921       1.62389       1.14767      0.756406      0.500886
  21  23 4268.3379    1.0797 13.0804 10.3076 -0.0005  0.1308   0.0087   0.3737    0.0391   0.0000   421.2791       11.8084       37.2246       12.0961      -3.34078      -18.1805       1.22539     -0.281100      -4.60610       2.53077       3.45147       1.48454       3.46430       2.02947      -2.07478     -0.656776    -0.0486778      0.654963       9.81306       12.6941       13.7102       14.5301       13.9782       13.3556       12.3685       10.8996       9.36132       7.78560       6.30078       4.98944       3.82668       2.79773       2.05266       1.42608      0.958314      0.636282
  21  24 4412.6343    0.8750 15.1352 10.3063  0.0001  0.1714   0.0073   0.4563    0.0327   0.0000   461.6058       53.0352      -6.62726       42.0921       34.1315     -0.227955       3.22931       17.0434      -3.84743      -11.3279       16.1383       8.45697       11.3090     -0.403728       1.26172     -0.679135     -0.467156     -0.281429       12.3050       16.6870       18.1665       18.7435       18.6155       17.7197       15.8315       14.3287       12.1748       10.1429       8.25667       6.43973       4.93739       3.74817       2.59991       1.90237       1.22297      0.811591
  21  25 4556.8143    0.6912 17.3993 10.2475 -0.0006  0.2174   0.0064   0.5757    0.0287   0.0000   431.4355      -7.70017       47.3655       38.6249       16.2509       8.38144       35.9659       13.6839       1.14110       25.4899       5.66922      -16.7729      -7.43562      -2.64885     -0.925773      -1.22117      0.597115      0.542098       15.7095       20.6306       22.8176       23.4016       23.4380       22.1846       20.1899       17.6199       15.4403       12.9177       10.3875       8.33912       6.29052       4.70198       3.34802       2.41452       1.55631       1.04460
  22   5 1611.3460    0.2132  0.1845 10.0007 -0.0063  0.0181   0.0128   0.0367    0.0310   0.0000   441.4153      -1.12745       17.9316     -0.672117      -2.24864       2.33435     -0.351383     0.0529436      -2.00628      0.151118      0.727816     -0.794435    -0.0616047      0.246375      0.107004    -0.0258963     0.0462410     -0.149820       1.39504       1.72022       2.25330       2.77460       2.34437       1.87339       1.54623       1.67771       1.78345       1.33380      0.830507      0.559319      0.515124      0.565140      0.453483      0.303769      0.167391     0.0905211
  22   6 1781.5577    0.3794  0.3277 10.0512 -0.0032  0.0154   0.0138   0.0379    0.0408   0.0000   439.4331      -2.25308       17.6575       3.76341     -0.727309      0.111659      -1.16778     -0.532100      0.513060    -0.0501564     -0.356812     -0.108347     -0.125045     0.0889362      0.211662     -0.193940     -0.125793     0.0732448       1.29494       1.54515       1.53831       1.72052       1.96522       1.77131       1.41729       1.35358       1.21444      0.990305      0.738762      0.491349      0.450014      0.357042      0.266965      0.188200      0.133379     0.0893003
  22   7 1945.0449    0.5690  0.4797 10.1820 -0.0041  0.0174   0.0165   0.0406    0.0544   0.0000   438.3469      0.308026       15.1200       3.56306      -2.30544       1.40756     -0.694944      -1.74038    -0.0365356   -0.00221809      -1.25947      0.374528   -0.00541109     -0.286423      0.134970     -0.203663    0.00280227    -0.0513624       1.36988       1.80479       2.04973       2.20913       2.14853       2.02251       1.73612       1.54902       1.34986       1.06121      0.824420      0.636594      0.476023      0.368210      0.275347      0.197912      0.135991     0.0884261
  22   8 2104.7296    0.7425  0.6864 10.4320 -0.0065  0.0209   0.0180   0.0465    0.0699   0.0000   439.4281      -1.69339       14.3946       3.39702       4.35745      -2.16866     -0.875519      -4.04023     -0.576688     -0.837232     -0.685522     -0.748338      -1.75089      0.344997      0.169955     -0.192871    -0.0405281    -0.0590813       1.47892       1.90231       2.09521       2.26631       2.24343       2.08621       1.93315       1.64203       1.49995       1.23400       1.01798      0.745304      0.599070      0.454158      0.341213      0.244202      0.164817      0.107999
  22   9 2259.9875    1.0845  0.8336 10.6893 -0.0032  0.0207   0.0239   0.0544    0.0921   0.0000   440.7771       4.29733       12.1846       2.19383       2.86591       1.37642      0.601381      -2.89888      -1.78603      -1.65380       1.26026      0.571400      0.328164     -0.555465     -0.240333     -0.168698   -0.00420772     0.0861287       1.44832       1.89385       2.03695       2.13645       2.11286       1.99127       1.89451       1.65779       1.43235       1.18372      0.973857      0.795733      0.619814      0.440186      0.336347      0.230739      0.162893      0.109397
  22  10 2410.7912    1.4819  1.0139 10.8543 -0.0013  0.0235   0.0296   0.0602    0.1499   0.0000   437.6235      0.148753       15.7184      -1.07604      -2.38342       1.03688       1.18943     -0.877728    -0.0841043       1.04938     -0.466551       1.85050       1.08334     -0.227139      0.323695      0.277857     -0.294340     0.0461944       1.63448       2.18006       2.24301       2.35657       2.33274       2.13833       2.10813       1.82439       1.66764       1.37491       1.15396      0.931000      0.719675      0.542843      0.388569      0.270710      0.178953      0.128845
  22  11 2559.2291    2.0059  0.9209 11.7131  0.0013  0.0216   0.0421   0.0556    0.1063   0.0000   440.5132      0.855789       13.5400       2.54422       1.70410     -0.353949      -6.01763      0.895759       3.42195      -2.77615     -0.178501     -0.237389     -0.134503     -0.125031    -0.0597819     -0.359050     -0.243164      0.333193       1.71732       2.05821       2.11488       2.21688       2.27231       2.23964       2.01769       1.66473       1.54202       1.31576       1.11815      0.894473      0.674576      0.484288      0.352650      0.252776      0.182568      0.121747
  22  12 2707.1244    2.5796  0.9575 12.1565 -0.0027  0.0216   0.0528   0.0547    0.1212   0.0000   439.5514      -2.37362       12.0229     0.0925222     -0.406172      -2.00339       1.32114      -2.14565      0.804800     -0.171160      0.918360      0.291538    0.00978098     -0.946215      0.383885      0.151556      0.103619     0.0736120       1.56261       2.15029       2.30261       2.47569       2.42568       2.22742       2.10361       1.78689       1.57570       1.28980       1.02631      0.801111      0.636077      0.475650      0.352626      0.236010      0.165165      0.119455
  22  13 2854.7836    3.2753  0.8388 12.6772 -0.0030  0.0214   0.0684   0.0476    0.1156   0.0000   437.3390       3.87716       14.7218      0.918767      -1.66040      0.625342    -0.0667661      -1.30502      -3.52643      -1.31345     -0.384896      0.109778      0.375911     -0.477000      0.140690     0.0732756     -0.110606     -0.157142       1.72809       2.25576       2.42749       2.63432       2.48457       2.54487       2.14730       1.91875       1.54374       1.32671       1.02812      0.868237      0.657154      0.480751      0.333226      0.232368      0.168537      0.117079
  22  14 3001.4772    3.7969  0.8205 13.0219 -0.0033  0.0192   0.0816   0.0482    0.1141   0.0000   438.1152       7.38861       11.6164       1.01759      -3.02134      0.265506      -1.57038      -3.02123      0.574441      -1.62300      0.687168      -2.04688      0.435303     -0.138598      0.179918    -0.0754267    -0.0899089      0.116556       1.53718       1.89649       2.06329       2.11844       2.00807       2.00081       1.83841       1.65139       1.42295       1.20605      0.990844      0.800311      0.617348      0.463478      0.335098      0.227301      0.162595      0.108117
  22  15 3147.0654    3.9838  1.0752 13.2087 -0.0025  0.0234   0.0783   0.0621    0.1251   0.0000   439.4368       7.79306       17.8193      -3.03048      -4.82295      -3.13170      -2.44033      -4.13199      -1.80742      -4.15496    0.00650474       1.22281     -0.154753     -0.639283      0.254973      0.218105      0.153103     -0.271114       1.75552       2.29174       2.43528       2.60787       2.64995       2.42555       2.17936       1.97605       1.66841       1.45441       1.15226      0.904455      0.729869      0.516168      0.373611      0.267061      0.180154      0.124434
  22  16 3292.2735    3.6042  1.4606 12.9139 -0.0040  0.0279   0.0608   0.0708    0.1000   0.0000   433.6690       8.16363       14.4915      -3.05507      -2.96201      -3.62716      -6.37737       1.11716     -0.817724     -0.834148      -1.62997      -2.50761     0.0501815    -0.0188237    -0.0890465     -0.702604      0.183909     -0.151236       2.03462       2.62326       2.81522       3.05031       2.93865       2.89619       2.58640       2.33513       1.96861       1.65059       1.31712       1.07671      0.823758      0.627627      0.446048      0.336382      0.232876      0.155296
  22  17 3437.3082    3.0501  2.2528 12.4743 -0.0004  0.0365   0.0431   0.0933    0.0700   0.0000   440.5779       4.87379       14.4377       7.96484       10.6505     -0.414052      -4.50105      -5.94753       3.82632      -2.54728      -2.26695      -3.18663      0.344895      0.669623      0.674668      0.423655    -0.0859038     -0.333464       2.59551       3.42244       3.54838       3.82712       3.67564       3.62075       3.24554       2.97793       2.58393       2.17046       1.74646       1.43196       1.11559      0.819165      0.603342      0.432939      0.294245      0.202313
  22  18 3582.1526    2.5352  3.2374 11.8502  0.0017  0.0433   0.0301   0.1159    0.0605   0.0000   440.4706       14.0495       7.61855      -2.19994      -4.41385      -2.88544      -2.10999      -3.59704       3.79686      -6.19245      -1.56560       2.55412     -0.502042    -0.0486312       1.69322     -0.216549     -0.354415     -0.147267       3.23439       4.22464       4.46489       4.66662       4.59230       4.37814       3.99515       3.58633       3.13889       2.72203       2.24255       1.72612       1.35463       1.00217      0.738260      0.532692      0.367172      0.239204
  22  19 3726.9239    2.1285  5.0664 11.1010 -0.0005  0.0567   0.0205   0.1500    0.0591   0.0000   435.2336       13.1415       15.9520      -1.98899       4.82166      -2.76800     -0.537852      -6.88548       1.83649      -5.05665      -3.17633      0.677218      -1.77817     -0.494359      -2.43088     -0.341923     -0.436027      0.336192       4.14091       5.42922       5.85354       6.07585       5.96772       5.64675       5.32426       4.66721       4.12385       3.45125       2.81702       2.25786       1.75140       1.33244      0.938389      0.695002      0.458665      0.318089
  22  20 3871.7856    1.7653  7.0480 10.7150 -0.0015  0.0711   0.0153   0.1955    0.0517   0.0000   444.7319       14.6547       25.3832      -6.97130      -10.1901       1.12965       5.14889       6.73416       1.34618      -9.51944       2.16042      -2.42775      -1.96680       1.23726   -0.00120147    -0.0485670     -0.362089     -0.565948       5.24939       6.83784       7.21834       7.75585       7.58937       7.17670       6.54766       5.94847       5.21552       4.35680       3.56256       2.87515       2.21034       1.65451       1.19101      0.854108      0.580024      0.393476
  22  21 4016.5050    1.4757  8.4641 10.5511 -0.0010  0.0842   0.0124   0.2304    0.0448   0.0000   424.3837       11.4346       17.8555       1.63850     -0.164334       4.89849      -6.74010      -8.15722       7.09153      -3.09745     -0.818727       4.00973      0.802809      -4.49777    -0.0730905     -0.267988      0.117550      -1.19916       6.08592       7.88381       8.57275       8.96385       8.93610       8.44392       7.77275       6.87699       6.11329       5.17976       4.14266       3.37891       2.55731       1.96426       1.41360       1.02173      0.688735      0.469405
  22  22 4160.8165    1.2278 11.5017 10.3831 -0.0004  0.1106   0.0095   0.3118    0.0391   0.0000   437.6246       32.8993       10.3829      -5.78982       10.9982      -5.27525      -8.04733      0.255467      -13.9861      -16.4595     -0.879061      0.663880      -5.28859      -2.38971      -1.35905      0.273950     -0.841699     -0.276806       8.01644       10.6680       11.4999       12.0134       11.8829       11.2832       10.4570       9.22679       8.00314       6.76852       5.57042       4.40988       3.42097       2.55674       1.86650       1.31578      0.924508      0.614454
  22  23 4305.7870    1.0300 13.5623 10.3142 -0.0011  0.1387   0.0079   0.3877    0.0354   0.0000   437.3147       13.9835      -20.5648       4.22140      -6.75041      -8.65183       12.5450       24.3042      -12.1062      -3.93864      -6.25471       5.31018       1.65237      -1.56489     -0.870698      0.891884     -0.563645      0.282924       9.73752       13.1236       14.1761       14.7969       14.5724       14.0764       12.7609       11.5130       9.88867       8.35506       6.88660       5.46408       4.22785       3.19789       2.30560       1.67198       1.13495      0.756387
  22  24 4450.0298    0.8172 15.1735 10.3246 -0.0001  0.1760   0.0070   0.4665    0.0305   0.0000   425.2846       2.92055      0.909160       31.8174       19.7953       4.72140       4.25052      -5.54824      -10.3928       19.5712      -12.9323      -14.1321       3.08107       9.16418     0.0386313      -2.28828     -0.523029      -1.01555       12.0571       15.9025       17.2966       18.3310       18.2300       16.8863       16.0938       14.1646       12.3507       10.4850       8.58003       6.93686       5.32119       4.05848       2.96490       2.12909       1.41285      0.982979
  23   6 1804.1956    0.3962  0.3214 10.0814 -0.0061  0.0151   0.0140   0.0325    0.0412   0.0000   439.2490    -0.0237193       17.6245      -1.09321      -1.31995     -0.532704       1.67293      0.882405      -1.10197     -0.526895      0.940370      0.219409     -0.200896      0.334288      0.371873     -0.410443      0.162340    -0.0369072       1.11704       1.40079       1.59350       1.65418       1.59859       1.51609       1.37499       1.24463       1.18431      0.935174      0.760395      0.673801      0.491879      0.394319      0.275745      0.195340      0.132776     0.0893313
  23   7 1969.5981    0.5934  0.5880 10.0759 -0.0017  0.0242   0.0153   0.0466    0.0609   0.0000   439.4548      -1.08494       17.1739     -0.319544      -6.91715      -2.50764       1.82790       1.86372      -1.37411      0.841541     -0.613878     -0.280058      -1.06310      0.222333     -0.106903   -0.00909951    -0.0381697    0.00215071       2.08841       2.52847       2.36119       1.83318       2.02653       2.36208       2.58006       2.39729       1.88972       1.26912      0.844778      0.772403      0.711146      0.647336      0.508923      0.372058      0.253529      0.147960
  23   8 2131.0644    0.8433  0.6959 10.2304  0.0002  0.0190   0.0192   0.0460    0.0770   0.0000   439.5342     0.0622376       16.9229      -3.85366      -2.75147      -2.66966       2.41134       1.12410      -1.65719      -2.21881      0.741511     -0.128890     -0.560173      0.363619      0.399161     0.0240872    -0.0159519      0.106567       1.37862       1.79012       2.00314       2.07350       2.09845       1.92897       1.72266       1.63128       1.37414       1.19477      0.919639      0.767155      0.546007      0.428779      0.344414      0.246607      0.171836      0.116656
  23   9 2287.4925    1.1631  0.8212 10.7625 -0.0024  0.0198   0.0246   0.0496    0.0932   0.0000   438.0911       3.05147       14.8823      0.421925      -1.31796     -0.996265      -1.61946      -2.33804      -1.04244     -0.628000      -1.61396     -0.291125      0.547311      0.578700      0.503290     -0.111944     0.0670740     0.0983089       1.37866       1.71693       1.88352       2.00875       2.04632       1.92933       1.76159       1.57903       1.34901       1.16798      0.961357      0.784098      0.601979      0.448202      0.356998      0.246200      0.170427      0.120767
  23  10 2439.1861    1.6172  0.9742 10.8230 -0.0038  0.0210   0.0319   0.0539    0.1546   0.0000   437.8879     -0.237987       16.1369      -5.81171       5.35145     0.0915439       3.78819      -1.72340       3.07806      -2.01273     -0.801747      0.941466       1.24216     -0.132460     -0.240346    -0.0842174     -0.241079     -0.258790       1.55196       1.83626       1.96823       2.19142       2.15593       2.02302       1.92399       1.70275       1.50436       1.27481       1.06158      0.857202      0.665709      0.497959      0.381445      0.275843      0.197059      0.135521
  23  11 2588.6377    2.1052  1.1244 11.4284 -0.0022  0.0232   0.0384   0.0602    0.1431   0.0000   436.5974       2.28154       15.3628     -0.891551      -2.69251      0.516590      -1.19955      -5.96472       1.21847    -0.0900318     -0.217757      0.869044      -1.31258    -0.0446887    -0.0177327      0.173288     -0.229143     0.0825031       1.56582       1.99005       2.20146       2.35678       2.30209       2.18940       2.06854       1.80362       1.59821       1.38153       1.15207      0.885274      0.714527      0.558445      0.385481      0.297344      0.209905      0.136084
  23  12 2737.6082    2.7302  1.0084 12.0844 -0.0023  0.0209   0.0525   0.0576    0.1273   0.0000   437.9674       4.13178       15.1938      -3.55555       1.89310      -1.62008       1.34946     -0.874051    -0.0853389     -0.824809      -1.38458     -0.952157     0.0632950      0.980250      0.348785    -0.0927078    -0.0773443   -0.00720748       1.57829       2.03222       2.32682       2.42328       2.34068       2.28127       2.06799       1.82453       1.58112       1.30905       1.08993      0.832467      0.647677      0.499570      0.375728      0.276448      0.192110      0.132801
  23  13 2886.0976    3.3039  0.9687 12.6270 -0.0069  0.0215   0.0646   0.0528    0.1298   0.0000   438.7269       2.16924       12.8763       1.84491     -0.210999       2.90485      0.370545      -4.50657      -1.05468      -2.60032      -1.75994     -0.847230     -0.191022     -0.523015      0.331129    -0.0954355     0.0436463    -0.0941920       1.56202       1.89238       2.04058       2.28385       2.26475       2.20323       1.96247       1.73825       1.60436       1.40612       1.07990      0.818125      0.654809      0.529448      0.410092      0.294053      0.209142      0.141751
  23  14 3033.5109    3.8518  0.9097 13.0694 -0.0008  0.0218   0.0768   0.0504    0.1187   0.0000   437.1171       3.22426       15.2595      0.400703      -4.29155      0.942759      -3.01356       1.76376       2.92523     -0.558246      0.322328     0.0165766      0.332788     -0.302484      0.326368     -0.621871    -0.0450430     0.0561150       1.59108       2.07711       2.33433       2.37242       2.28171       2.25534       1.99295       1.70526       1.62631       1.39027       1.15667      0.935575      0.708797      0.543357      0.390757      0.278407      0.191897      0.126744
  23  15 3179.7818    3.9377  1.1327 12.9592 -0.0033  0.0242   0.0720   0.0578    0.1516   0.0000   438.1786       6.51470       12.4749       1.60425       2.27679       1.46403     -0.797984     -0.673541     -0.560850     -0.622145     0.0156846     0.0744523       1.25218     -0.298272     -0.162314     -0.548663      0.235105    -0.0993550       1.78659       2.16064       2.29422       2.55199       2.50219       2.31038       2.01826       1.99922       1.80441       1.49208       1.17795      0.982560      0.775653      0.583482      0.450194      0.316465      0.224290      0.155158
  23  16 3325.5823    3.4804  1.6904 12.7463 -0.0029  0.0295   0.0530   0.0777    0.0874   0.0000   437.7696       9.01579       13.8493     -0.785456       3.02285       2.93945       2.95924      -2.54020     -0.341151      -1.47257       1.23895     -0.658055       1.69813     -0.595663     -0.845898      0.236878      0.274447      0.405737       2.02117       2.72018       2.83190       3.19577       3.03609       2.94442       2.60413       2.44574       2.08820       1.77912       1.45946       1.20644      0.924338      0.696731      0.524120      0.372696      0.255188      0.181170
  23  17 3471.2914    2.9490  2.4304 12.2709  0.0004  0.0368   0.0379   0.0917    0.0682   0.0000   438.8123       6.21134       9.41411       3.76092       1.35765       4.12956      -8.35478      -5.38186      -2.26052      -2.16436       3.71853      -1.23147      -1.40459      -1.00961     -0.291299      0.252806      0.252227      0.424484       2.66730       3.52324       3.80442       3.91424       3.81613       3.63486       3.47311       3.06434       2.74078       2.29019       1.92376       1.54554       1.19890      0.903656      0.676846      0.497388      0.337282      0.237078
  23  18 3616.8284    2.4411  3.6014 11.6407 -0.0014  0.0452   0.0263   0.1195    0.0555   0.0000   442.5801       16.8642       16.2888       8.57530       5.34340      -1.45512       4.89684      -6.65747      -2.88311      0.760010       3.39004     -0.151061     -0.569784    -0.0843061       1.26322      0.418532      0.177279      0.408623       3.06361       4.17471       4.32827       4.68879       4.49913       4.34539       4.08773       3.65572       3.25583       2.73260       2.24420       1.85584       1.42134       1.12505      0.792605      0.582592      0.407765      0.280811
  23  19 3762.0471    2.0081  5.2250 11.1304  0.0003  0.0572   0.0189   0.1521    0.0531   0.0000   441.9368       17.3682       19.2830       1.06136     0.0187228      -5.34654      -6.36918      -10.7167      0.897131       2.27756      -2.06063      0.668214      -1.26803      -1.03218      0.150307      0.774792      0.337156      0.101297       3.99519       5.12820       5.61952       5.89282       5.90809       5.63007       5.30341       4.67209       4.14838       3.38982       2.91803       2.29724       1.84101       1.36372       1.03591      0.758909      0.525408      0.368673
  23  20 3907.3815    1.7087  6.5813 10.8769 -0.0012  0.0690   0.0155   0.1838    0.0487   0.0000   438.6313       2.81435       23.4675       13.1738      -13.0084      -8.81117       3.94812       4.73035      -4.92410     -0.634331       3.18825     -0.643504     -0.340751     -0.239392       2.06601       1.24572     -0.195448     -0.402616       4.83575       6.28283       6.79747       7.33532       6.96782       6.79404       6.31134       5.62956       5.00759       4.25144       3.51221       2.85415       2.21277       1.68977       1.26968      0.904346      0.631381      0.440639
  23  21 4052.6439    1.4166  9.5779 10.4990 -0.0003  0.0906   0.0109   0.2478    0.0408   0.0000   433.1038       1.44579       17.1301      -1.51591      -11.9414       12.8664      -4.54826      -9.79164      -3.67724       8.84975       5.40070      -1.43893      -1.35375      -1.72996     -0.589148      0.472950     -0.133650      0.479253       6.28158       8.19690       8.96672       9.63550       9.33533       9.00183       8.30832       7.42602       6.55796       5.46551       4.57103       3.69168       2.89981       2.18676       1.63271       1.18580      0.816133      0.564208
  23  22 4197.6941    1.1550 11.6230 10.4398 -0.0009  0.1138   0.0090   0.3201    0.0361   0.0000   446.8792       33.9285       30.2268       22.7774      -1.45271       15.3624       4.02328      -5.79624       8.46827      -9.01019       4.05801      -6.84659       6.06400      -3.23499       2.92376      -2.84602      0.565133    -0.0110029       7.70741       10.0358       11.0730       11.4380       11.3931       11.0038       10.1701       9.22637       8.10198       6.87655       5.61980       4.58743       3.61742       2.78086       2.05288       1.50703       1.04809      0.722579
  23  23 4342.9727    0.9613 14.0527 10.3699 -0.0002  0.1426   0.0074   0.4065    0.0322   0.0000   432.1155       15.9356       12.4138      0.187796      -22.4528       2.63617       12.6990       11.6301      -9.55889      -9.06522      -3.41095      -2.81749       9.49004      -2.02016       1.67782      -5.21421     -0.191181      -1.18034       9.71158       12.7050       14.1212       14.7588       14.5973       14.2346       12.9484       11.7645       10.1743       8.63031       7.08431       5.71761       4.50724       3.44685       2.60203       1.87880       1.29836      0.908448
  24   5 1653.6797    0.2566  0.2425 10.0487 -0.0087  0.0152   0.0110   0.0312    0.0317   0.0000   442.4245      -1.09404       19.4388      0.566129      -2.72425      -1.20504      0.553818      0.787289      -1.23169     0.0579467       1.68427     -0.190684     -0.408030      0.454598      0.368886     -0.324528     0.0878406     0.0211546       1.05365       1.46639       1.59233       1.56667       1.59437       1.40957       1.30374       1.20014       1.11659       1.04179      0.842270      0.663309      0.514469      0.408509      0.298810      0.214886      0.156250      0.104686
  24   6 1826.2994    0.4104  0.4690 10.1214 -0.0045  0.0190   0.0122   0.0427    0.0442   0.0000   440.7284      0.437053       20.4176      -1.17309      -2.24109      0.511997      0.383250      0.947625     -0.852493      -1.15914       1.66588       1.07222     -0.742121     -0.567710      0.146474      0.158964     0.0365701     0.0599278       1.20026       1.58064       1.84037       1.82465       1.73598       1.74740       1.58872       1.36890       1.33676       1.12349      0.963321      0.772756      0.599351      0.478264      0.346892      0.251422      0.171877      0.122941
  24   7 1993.5582    0.6230  0.6215 10.1824 -0.0047  0.0194   0.0156   0.0475    0.0629   0.0000   440.5701      -2.08560       19.3689      -5.69379      -3.48737      -1.73443    -0.0740931      0.466936      0.633074      -2.88657     -0.323362      0.186266      0.621315    -0.0137815     -0.442226    0.00769501      0.238670     0.0810082       1.25215       1.80132       1.85360       1.87178       2.03886       1.79477       1.78476       1.58798       1.36583       1.20513      0.899265      0.808758      0.585331      0.476077      0.356922      0.256882      0.186881      0.136485
  24   8 2156.7671    0.8928  0.7350 10.3286 -0.0041  0.0187   0.0198   0.0475    0.0846   0.0000   438.4805     -0.709582       15.4976      0.770094      -2.65221       1.99244       1.21222      -2.86345     -0.768486     -0.813286       1.90926       1.06139      -1.62779      0.824080      0.558195     -0.104015      0.248748     0.0271243       1.28044       1.69676       1.79235       1.89667       1.86138       1.73263       1.61581       1.45880       1.38656       1.15138       1.02254      0.804815      0.653784      0.495898      0.364876      0.268581      0.190862      0.127033
  24   9 2314.2933    1.2174  0.8968 10.7498 -0.0053  0.0210   0.0249   0.0514    0.1073   0.0000   441.3724      -1.02108       13.6937      -2.81370      0.431079     -0.626131       3.88666    -0.0587355       2.01476     -0.953935      0.328564      0.169163     -0.717420     -0.231483      0.144110     -0.805535      0.121567      0.144093       1.46395       1.89573       2.03480       2.07042       2.14812       1.98823       1.88490       1.72153       1.54295       1.29061       1.06248      0.863629      0.707384      0.549220      0.420859      0.293153      0.209054      0.149445
  24  10 2467.0496    1.6963  0.9628 11.4020 -0.0018  0.0225   0.0338   0.0545    0.1184   0.0000   438.6676       1.00273       15.6888       3.75793     -0.998518      -1.20066      -2.37215      -1.05159       5.14573     -0.868636      -1.46826     0.0818198     -0.463226      0.366196   -0.00395851      0.214346     0.0421919      0.119227       1.65359       2.14082       2.40042       2.57289       2.62197       2.45561       2.28631       2.00040       1.76227       1.45833       1.16641      0.876120      0.688176      0.549261      0.432901      0.329730      0.242979      0.163658
  24  11 2617.6509    2.2499  0.9596 11.6920 -0.0027  0.0203   0.0432   0.0559    0.1275   0.0000   439.9828       2.78641       14.5670      0.332373      -1.12440       1.58005      0.572531      -1.37829     -0.259383       1.35359      0.713264      -2.00116      0.211857     -0.870517      0.354486      0.197444      0.180247     -0.141372       1.40728       1.89676       2.01465       2.14477       2.06145       1.91556       1.88126       1.60097       1.46723       1.26269       1.11607      0.891192      0.698696      0.539525      0.394949      0.291958      0.197041      0.135827
  24  12 2767.7031    2.9168  0.8812 12.3768 -0.0018  0.0196   0.0579   0.0486    0.1149   0.0000   439.9708       4.26653       15.8760       1.95191       2.01080     -0.895472     -0.857365      -2.20018       1.84011      -1.86360      0.137894    -0.0199992      0.232746     -0.707372     -0.685733     -0.208998    -0.0709350    -0.0820743       1.31163       1.72806       1.84138       2.05737       1.93592       1.97926       1.73086       1.56827       1.36480       1.17293      0.991220      0.793686      0.635248      0.473543      0.360754      0.268732      0.185230      0.129542
  24  13 2917.0065    3.6179  0.8904 12.7528 -0.0020  0.0195   0.0723   0.0491    0.1238   0.0000   438.4636      0.169018       15.8337       3.62505      -1.43677     -0.721381      0.965217     -0.918028      -2.10334      -1.58683       1.32414     -0.358579      0.102884      0.253570       1.21718      0.518761     -0.191697    -0.0611097       1.42654       1.81775       1.92718       1.99919       1.91742       1.95905       1.86066       1.72638       1.46791       1.24635      0.984436      0.784119      0.635582      0.506922      0.395427      0.297198      0.211760      0.154730
  24  15 3212.0373    3.7973  1.3159 13.1891 -0.0004  0.0259   0.0662   0.0669    0.1112   0.0000   437.4528       7.54157       16.5232       1.65566      -3.09859       2.69097      0.566387      0.227961      -1.63224      -2.03979      -1.67243      0.120807    -0.0255904    0.00595883     -0.661155     -0.227024      0.399249      0.383792       1.78339       2.32071       2.43736       2.60782       2.46897       2.42279       2.26409       2.04523       1.81520       1.63510       1.36817       1.14222      0.895430      0.687810      0.497811      0.365116      0.263673      0.190756
  24  16 3358.5436    3.3485  1.8208 12.7719 -0.0023  0.0299   0.0497   0.0794    0.0775   0.0000   438.6845      0.189917       20.1867       1.51038       2.76653      -8.83496       1.97488    0.00623821      -1.47780      -5.11140      0.350773    0.00859007       2.91761      -1.22501     -0.531958     -0.338495     -0.116771    0.00376290       2.09849       2.73645       3.00602       3.23488       3.12069       3.00687       2.73322       2.51483       2.20927       1.88441       1.58558       1.26583       1.01984      0.786883      0.587762      0.411558      0.306876      0.212705
  24  17 3504.8911    2.8558  2.6766 12.0900 -0.0007  0.0372   0.0342   0.0951    0.0636   0.0000   443.3286       8.27085       15.6057       6.14186      -2.75637      0.808622       1.76492      0.473609       3.89799      -2.47107      -2.17859      -1.75476       1.66513      -1.30257      0.294137     -0.111220      0.363426      0.168855       2.45472       3.30358       3.48682       3.80982       3.65045       3.71608       3.31123       3.00546       2.59771       2.26906       1.86245       1.58592       1.23779      0.936180      0.707521      0.508731      0.366633      0.254929
  24  18 3651.1628    2.3424  4.0679 11.4119 -0.0008  0.0471   0.0229   0.1223    0.0533   0.0000   436.5674       8.44735       10.0556       3.42307      -4.59944      -5.16168      -5.13709      -1.81995      -3.36721      -2.96240      0.977950      0.974039     -0.149776      -1.25623      -1.70548       1.32951      0.738054      0.326539       3.11923       4.10036       4.52171       4.73240       4.75968       4.52092       4.21909       3.82354       3.34757       2.89425       2.40753       1.93162       1.52754       1.21099      0.903758      0.666834      0.469081      0.326622
  24  19 3796.8610    1.9657  5.6300 11.0308  0.0009  0.0574   0.0175   0.1603    0.0487   0.0000   440.8374       15.5407       22.9242       18.2452       1.84321       4.12240     -0.763428      -4.86452     -0.531911      -6.09529      -4.30483       1.55603     -0.690973     0.0326174       3.73037      0.327752      0.106536      0.121607       3.93712       5.03901       5.57515       5.92663       5.85716       5.73822       5.24819       4.76257       4.15208       3.56436       2.90489       2.38787       1.86441       1.48035       1.11951      0.822192      0.573426      0.410078
  24  20 3942.5659    1.6113  7.5596 10.7138 -0.0007  0.0737   0.0131   0.1975    0.0439   0.0000   431.7344       15.5629       20.6195      -7.96838      -4.74096       8.71334       1.39153      -8.75501      -1.35363       2.15670      -6.01748      0.195987      -1.09802     -0.815948      0.126331     -0.943902     -0.492343       1.04599       4.90924       6.41129       7.06282       7.23238       7.32152       6.95804       6.57548       5.97609       5.40282       4.54664       3.73751       3.06722       2.43128       1.90179       1.45287       1.06202      0.764096      0.532375
  24  21 4088.1913    1.3188  9.7400 10.5406 -0.0005  0.0952   0.0103   0.2582    0.0390   0.0000   438.7438       10.8772       18.2464       8.18352       6.03798       4.62464      -1.30198      -14.4287       6.82743     -0.633723       3.95334      -4.96856     -0.509033     -0.956654       1.01304     -0.603624     -0.749476      0.888232       6.14791       8.11210       8.95983       9.30145       9.28490       8.88260       8.31696       7.72691       6.70712       5.86771       4.70476       4.03280       3.10489       2.47863       1.79526       1.38684      0.953488      0.677093
  24  22 4234.1572    1.1104 12.2508 10.4377  0.0001  0.1208   0.0085   0.3341    0.0350   0.0000   467.1398       5.50563       9.47004       18.7098      -12.0009      -5.29802      -6.21168      -1.22693       14.6020      -6.69976      -12.0057       4.28577       1.85912      0.244358      -3.39210       3.11801      0.192372      0.390006       7.82726       10.3060       11.4079       11.7429       11.9823       11.3715       10.5327       9.71790       8.52884       7.42651       6.11833       5.03585       3.97290       3.08632       2.34353       1.71666       1.22706      0.848135
  24  23 4379.6505    0.9073 14.9992 10.3360 -0.0006  0.1558   0.0067   0.4205    0.0310   0.0000   453.0421       4.51867       37.7259       21.8458      -18.6853      -3.59366       12.1417       17.9997      -7.90963      -20.5122      -12.6706       2.51591      -4.66671       1.26149      -1.06663       1.16771       1.74701      0.224302       10.0431       13.2192       14.3809       15.2239       15.0906       14.6086       13.6146       12.5220       10.9451       9.43244       7.94097       6.50012       5.24370       4.01773       3.00952       2.21214       1.60283       1.11382
  25   6 1847.8885    0.4470  0.3842 10.1440 -0.0029  0.0140   0.0143   0.0354    0.0415   0.0000   437.8939      -3.73245       18.5399      0.330842      0.109519       2.63884      0.905482      -1.11452       1.25217      0.715573      0.280269      0.139932    -0.0489399      0.126778      0.473668     -0.501177   -0.00688578    -0.0330238      0.887660       1.14467       1.25399       1.28859       1.34483       1.30680       1.20739       1.08234      0.999793      0.823810      0.707993      0.561215      0.488043      0.371629      0.279396      0.207801      0.162762      0.109047
  25   7 2016.9129    0.6808  0.5338 10.1557 -0.0050  0.0160   0.0179   0.0399    0.0613   0.0000   441.4105      -2.74289       19.6981      -2.79296      -1.13148     0.0458108     -0.231860    -0.0295799      -1.04040    -0.0126113     -0.863151     -0.249062      -1.33906       1.23459     -0.765791     -0.192452     -0.180347      0.389919       1.09614       1.41428       1.63910       1.55489       1.61675       1.46673       1.33458       1.31083       1.11277       1.05927      0.980000      0.792055      0.623661      0.483987      0.362336      0.260241      0.185663      0.124062
  25   8 2181.7009    0.9071  0.8295 10.4781 -0.0022  0.0201   0.0185   0.0493    0.0781   0.0000   439.0386      0.140739       18.4035      0.591718       2.66988       3.68747       1.24613      -1.88329    -0.0344442       1.00011       1.32412     -0.678066     -0.496703     -0.668034      0.359614      0.376842      0.286804     0.0573838       1.26990       1.61013       1.77668       1.92323       1.80445       1.80969       1.72716       1.51521       1.42314       1.18316      0.989188      0.824707      0.694425      0.525793      0.402356      0.295362      0.216910      0.151561
  25   9 2340.4831    1.3152  0.9981 10.7731 -0.0053  0.0216   0.0247   0.0532    0.1091   0.0000   440.9189       2.17451       17.8803      -3.90681      -2.60750      -3.37879       2.83159     -0.491961      -1.66682      -2.62705      0.318697      0.548414      0.737520     -0.783836     -0.253755      0.426340    -0.0157959     -0.287228       1.49891       1.86346       2.07862       2.17476       2.22655       2.12505       2.01289       1.76235       1.51322       1.34172       1.12315      0.937701      0.768460      0.578023      0.433757      0.317759      0.227576      0.162895
  25  10 2494.3785    1.7450  1.0503 11.7061 -0.0015  0.0227   0.0329   0.0592    0.0930   0.0000   439.1243      0.177726       14.6637      0.163532     -0.324357      -1.58170       2.17250       1.71726      0.843629      -1.16906      0.306289      0.489364     -0.760342     -0.368454     -0.227214     0.0206671     -0.174217      0.108558       1.44877       1.85640       1.93787       2.20130       2.12459       2.15307       1.97814       1.72424       1.60437       1.32231       1.15810      0.888620      0.749107      0.591419      0.442570      0.332477      0.248115      0.168999
  25  11 2646.2000    2.3464  1.1259 11.6949  0.0001  0.0226   0.0429   0.0601    0.1500   0.0000   437.5661      0.415440       17.5062       3.71841      -2.49811      -2.57570       1.60775       2.57887       2.13369      -2.77411      0.596080      -1.62843     -0.967832      0.531181     -0.493074     -0.111460     -0.540049     -0.127231       1.59342       2.00220       2.03700       2.18787       2.22478       2.15975       1.99638       1.89363       1.78042       1.58825       1.23625      0.980368      0.748132      0.602861      0.495913      0.410671      0.301217      0.227080
  25  12 2797.3923    3.0327  0.9008 12.4392 -0.0040  0.0195   0.0592   0.0474    0.1167   0.0000   440.2097       4.05778       14.4876      -2.32488       1.92320      0.859494     -0.986589      -2.82137     -0.141222      0.186720     -0.440901      -2.89449      0.862526     -0.337779      0.370362      0.127872     0.0564085     -0.265811       1.28625       1.66479       1.73779       1.93741       1.91928       1.83871       1.71010       1.57619       1.41517       1.21033      0.988888      0.806759      0.651888      0.508975      0.395007      0.298714      0.214732      0.152172
  25  13 2947.4568    3.6679  0.8249 12.9034 -0.0039  0.0188   0.0738   0.0463    0.1046   0.0000   439.5506       3.07356       14.7184       3.20552     -0.300740       2.79029     -0.411614      -1.82050      -3.28813     -0.582427     -0.305737     -0.382781     0.0518279     -0.329046     -0.167441     -0.646550      0.629211     0.0481262       1.25799       1.62172       1.74696       1.77463       1.69403       1.79892       1.65493       1.45139       1.34185       1.14187      0.967477      0.823872      0.630173      0.498963      0.382408      0.294601      0.207479      0.150174
  25  14 3096.1890    4.2089  1.0083 13.0258 -0.0022  0.0205   0.0772   0.0529    0.1339   0.0000   439.0400       7.65542       11.3439      -2.47533      -2.43654       3.62466      -1.51368      -3.53121    -0.0187373     -0.863116      -1.13672     -0.816881     -0.229973      0.309256    -0.0803062     -0.480465     -0.173496     -0.160339       1.32832       1.67688       1.83135       1.90279       1.92329       1.84050       1.81234       1.61815       1.43371       1.19991       1.06639      0.852435      0.689790      0.553904      0.396208      0.324281      0.228507      0.168319
  25  15 3244.0310    3.8372  1.2485 13.3356 -0.0087  0.0250   0.0697   0.0642    0.1193   0.0000   440.2167       7.80038       8.71397       2.44138       1.56704       1.40553      -2.74822      -5.06236     -0.609009      -2.81892      0.647417      -1.27368     -0.853663     -0.310898       1.41237     -0.714074    0.00596404      0.313565       1.69578       2.08764       2.33086       2.47703       2.40990       2.39763       2.28965       2.03959       1.72405       1.57261       1.33470       1.07968      0.873921      0.690038      0.516165      0.388414      0.280380      0.198561
  25  16 3391.1225    3.2866  1.9453 12.6766 -0.0015  0.0305   0.0457   0.0804    0.0731   0.0000   441.3907       7.83193       19.6692      -1.52699      -3.48183      -1.74491      -1.37576      -4.02496    0.00203728      -3.80339      -1.05069       1.62855      0.150743    -0.0398896     0.0476755     -0.351366      0.360210      0.517944       2.07739       2.65018       2.88424       3.16850       3.22599       3.06975       2.76690       2.51201       2.28180       1.91614       1.63233       1.26565       1.09524      0.829723      0.627383      0.454030      0.336661      0.240331
  25  17 3538.1461    2.7228  3.0312 11.9449 -0.0013  0.0387   0.0298   0.1017    0.0557   0.0000   439.3795       10.0941       12.6129       1.96496     -0.779870      -4.56452      -2.21395       2.90380      -4.97358      -6.68257       1.28001      -2.46854      -1.01824    -0.0714558       1.63392      0.141179     -0.394514     0.0578875       2.45057       3.28008       3.58496       3.72736       3.69815       3.57483       3.47053       3.07228       2.80767       2.34156       1.98111       1.65760       1.32409       1.04684      0.780830      0.597576      0.428581      0.306564
  25  18 3684.9116    2.2306  4.3754 11.4547  0.0001  0.0488   0.0210   0.1291    0.0464   0.0000   439.6811       7.64509       11.4162       6.13520      -8.86136      0.927470     -0.421228      -1.28374      -1.38528       5.30096     0.0808575     -0.447280       1.15776       1.10142      0.118588      -1.36207      0.235461      0.356597       3.12003       3.96691       4.50099       4.60929       4.74950       4.58482       4.27496       3.85653       3.44787       2.92653       2.49960       2.04833       1.61380       1.26013      0.994886      0.738093      0.542835      0.381701
  25  19 3831.2979    1.8309  6.1224 11.0276 -0.0004  0.0617   0.0155   0.1667    0.0438   0.0000   442.6642       12.3434       14.6616       11.2502      -4.57777       6.67305       5.92663      -6.97870       2.03322      -2.62797      -2.78784       3.20153       1.55706     -0.114922      0.210307     0.0120008      -1.08817      0.498769       3.96963       5.17067       5.62310       5.80980       5.86849       5.75215       5.34105       4.92647       4.36685       3.82292       3.19958       2.66267       2.12325       1.66354       1.29094      0.954386      0.694493      0.490375
  25  20 3977.4917    1.5359  8.3560 10.6779 -0.0012  0.0782   0.0118   0.2128    0.0397   0.0000   429.7842       10.3418       11.6921       7.68051       16.4972      -3.97594       2.60107       3.34581       8.27133      -2.29899       4.74024      -1.12019       4.68018      -3.36078      -2.88647      0.695508      -1.64603      0.807153       4.88461       6.29070       6.99089       7.49586       7.40987       7.21942       6.65398       6.19457       5.37507       4.71624       4.05021       3.30110       2.64471       2.09655       1.58791       1.18031      0.844138      0.601706
  25  21 4123.7055    1.2863 11.0060 10.5055  0.0002  0.1011   0.0095   0.2831    0.0366   0.0000   433.7129       20.2208       1.38475      -4.31542      -10.9847       15.5482      0.627596     -0.608000       4.49801     -0.651757      -2.19926      -3.12431      -1.91575       2.76520       2.03435       1.47399    -0.0754682     -0.949870       6.42351       8.47579       9.31392       9.83497       9.87052       9.45648       8.95408       8.08293       7.23198       6.24984       5.22850       4.34182       3.45468       2.71813       2.06162       1.55115       1.12733      0.798036
  25  22 4269.6670    1.0646 13.6321 10.3703 -0.0001  0.1318   0.0074   0.3614    0.0333   0.0000   438.9402       27.1629       20.3378      -2.42080       2.88413      0.443397      -7.21019      -22.7558      -4.99110      -2.47042     -0.260223       4.56149      -9.77306      0.500088       2.61429     -0.171170     -0.867781      -1.45806       8.09053       10.7990       11.8927       12.2741       12.5595       11.9673       11.2597       10.2821       9.21122       8.00123       6.79248       5.66709       4.47908       3.58143       2.70695       2.02033       1.42869       1.01491
  26   5 1694.0502    0.3076  0.2325  9.9861 -0.0075  0.0129   0.0123   0.0279    0.0324   0.0000   440.0680     -0.937206       18.5898     -0.898327      -3.16219      -3.14290      0.772587     -0.845025     -0.427896       1.00767     -0.283915      0.264457     -0.344581      0.338210     0.0483227      0.207629    -0.0530802    -0.0147349      0.996396       1.26730       1.47842       1.46319       1.33107       1.10837       1.14952       1.11405       1.03314       1.02651      0.844361      0.696590      0.538818      0.419431      0.302975      0.231232      0.165344      0.110780
  26   6 1869.0243    0.4864  0.3799 10.1562 -0.0051  0.0165   0.0151   0.0330    0.0421   0.0000   441.4671      -1.28090       21.0530       2.17665      -3.30441     0.0338221     -0.312555       1.99909     -0.338722    -0.0559728       1.91110      0.449574     -0.264423     -0.273393      0.119504      0.430650    -0.0190987     0.0202581      0.971945       1.29104       1.19684       1.48072       1.42762       1.38629       1.33821       1.35819       1.06621      0.885227      0.839202      0.715842      0.505150      0.407165      0.320931      0.263574      0.189982      0.131010
  26   7 2039.7436    0.6985  0.6156 10.2575 -0.0028  0.0167   0.0162   0.0415    0.0611   0.0000   439.3813      -1.12482       19.4459      -2.66732     -0.457744      -1.66755      0.294447     -0.124870      -1.87221      0.320629      0.690209     -0.454677     0.0891184      0.255309      0.191744      0.193252    -0.0728567      0.178255       1.05695       1.40106       1.49065       1.62152       1.56403       1.56311       1.46587       1.31521       1.19734       1.03490      0.880713      0.699306      0.595230      0.483586      0.351303      0.268570      0.198744      0.140836
  26   8 2206.0811    1.0014  0.8217 10.5796  0.0001  0.0198   0.0203   0.0476    0.0824   0.0000   438.7492      0.297679       19.0892       2.08834      0.494563      -1.33068     -0.650573      -2.12548      0.519477    -0.0329106     -0.870391     -0.997668     -0.256189      0.219726     -0.102304    -0.0547501     -0.198099    -0.0546427       1.24535       1.54505       1.80150       1.85827       1.89385       1.81379       1.65978       1.55773       1.39828       1.19659       1.01781      0.815052      0.667983      0.510463      0.411249      0.324039      0.227389      0.166162
  26   9 2366.0789    1.3766  1.0044 11.0878 -0.0069  0.0218   0.0261   0.0550    0.0937   0.0000   439.6748       1.45698       18.3623       2.64647      -4.85826      -1.82632      0.972904      -3.13377      0.431058     -0.989125       2.44507       1.34629      -2.02241    -0.0215949      0.418229      0.774635      0.344482     0.0625403       1.37250       1.90746       2.08596       2.28247       2.25077       2.10116       1.96853       1.82311       1.58831       1.37152       1.16380      0.970147      0.775691      0.613584      0.464283      0.347725      0.248048      0.178003
  26  10 2521.1766    1.8518  1.1049 11.4208 -0.0067  0.0225   0.0328   0.0559    0.1132   0.0000   440.0431       1.90283       16.8922       2.08559      -4.10222      -2.79136      0.491939      -2.37507      -1.89613      -3.79582      0.690617      -2.32934     0.0336621     -0.414031     -0.537061     -0.270507     -0.340773      0.138063       1.41250       1.89609       2.02253       2.15525       2.19061       2.10742       2.07439       1.71905       1.64704       1.37499       1.17229      0.973473      0.753837      0.626802      0.486127      0.350740      0.249346      0.189709
  26  11 2674.3771    2.4740  1.0077 11.7585 -0.0064  0.0209   0.0459   0.0529    0.1534   0.0000   439.4115       1.60200       17.2378       1.11380    -0.0968298      -1.52888       3.22543      -3.54552       2.43798      -3.89477     -0.749495     -0.367993      -1.36661     0.0783058     -0.158060     -0.649421     -0.285908     -0.315146       1.31206       1.78706       1.84027       1.99473       2.01447       1.92915       1.94306       1.65682       1.50548       1.25616       1.11326      0.866529      0.756095      0.560677      0.436988      0.330596      0.237933      0.178292
  26  12 2826.6065    3.0856  0.9838 12.3086 -0.0056  0.0194   0.0566   0.0523    0.1263   0.0000   440.2616       7.96370       15.3119       5.67693     -0.886183       1.62589       1.85670      -2.31255     -0.666864      -1.28935      0.363854     -0.669731     -0.231662      -1.57534      0.169659     -0.495507    -0.0977746      0.326930       1.26926       1.63095       1.81984       1.88949       1.89717       1.79226       1.72985       1.61408       1.46937       1.20542       1.04806      0.836663      0.664556      0.540316      0.423387      0.327209      0.243428      0.176647
  26  13 2977.4838    3.7140  0.9295 12.9676 -0.0034  0.0201   0.0698   0.0475    0.1103   0.0000   438.6716       5.24279       11.6844       1.48659      -1.19085     0.0154625      0.317511      -1.02795       1.26534      0.217312       2.79261     0.0718339     -0.470387     -0.111080     -0.250056     -0.128853     -0.126883      0.301022       1.30496       1.72064       1.81988       2.02974       2.02218       1.90824       1.71359       1.66097       1.44176       1.32320       1.08140      0.871599      0.737671      0.596332      0.436004      0.323850      0.238458      0.174678
  26  14 3126.9728    4.0571  1.2241 12.8470 -0.0019  0.0226   0.0681   0.0621    0.1367   0.0000   437.7470       5.26538       14.2481       1.84240      -1.86495     0.0140797       2.47537      -4.39643       1.20898      -2.39843      -1.70058     -0.404118    -0.0134816      0.346780     -0.218892      0.442743      0.617239     0.0245237       1.40913       1.87097       2.06461       2.20284       2.22554       2.09624       2.03547       1.84147       1.64637       1.31703       1.17952      0.951148      0.775996      0.611385      0.463674      0.357133      0.265845      0.186526
  26  15 3275.4501    3.6127  1.4852 13.0670 -0.0030  0.0271   0.0573   0.0703    0.0899   0.0000   440.8126       6.00209       12.5076       3.28455      -4.31092      -1.77874       3.34350      -3.15328      0.730936      -5.78437      0.337789      -1.82314     -0.963480     -0.280459     -0.453751     0.0275280      0.226078      0.296825       1.82145       2.46702       2.62211       2.73876       2.68934       2.48913       2.37641       2.20048       1.95337       1.81043       1.56079       1.35178       1.07857      0.850667      0.627948      0.479249      0.343712      0.242577
  26  16 3423.3857    3.1229  2.1067 12.6208  0.0006  0.0323   0.0418   0.0833    0.0701   0.0000   441.3492       8.16946       13.0035      -2.91285      -1.98823      0.516458       2.74784      -6.30758     0.0352986      -1.89250       3.04958     -0.223637     -0.974747     -0.865975       1.02167     0.0501141     -0.121480    -0.0184350       1.98954       2.63208       2.90842       3.02344       2.95800       2.87879       2.71240       2.52902       2.24973       1.97768       1.72294       1.43355       1.15856      0.930255      0.707762      0.530018      0.379895      0.277497
  26  17 3571.0163    2.5739  3.2016 12.0600 -0.0011  0.0400   0.0282   0.1092    0.0504   0.0000   438.0095       7.15302       16.2368    -0.0617882       3.67826     -0.369666     -0.462732      -6.84171      -3.53195    -0.0461755     -0.480910       1.36892       3.25089     -0.579843       1.18855      0.262830      0.211405      0.337354       2.42011       3.24974       3.48910       3.69303       3.72305       3.65905       3.42646       3.13511       2.77942       2.44089       2.06474       1.69002       1.39624       1.09267      0.850888      0.629821      0.474253      0.346100
  26  18 3718.3677    2.1341  4.8124 11.2592 -0.0009  0.0510   0.0188   0.1340    0.0458   0.0000   436.8501       10.8898       21.5797       1.37603      -9.79112      -12.7285       2.42219      -13.2474     -0.419462       2.53349       4.73160      -1.58074     -0.498555      -1.33319      -1.82177      -1.32583     -0.328522      0.388132       3.12702       4.12812       4.40607       4.73464       4.64726       4.52479       4.36089       4.04647       3.53520       3.13067       2.62174       2.21665       1.79832       1.41070       1.09574      0.825739      0.618868      0.449000
  26  19 3865.4640    1.7576  6.7905 10.9313 -0.0010  0.0646   0.0141   0.1774    0.0409   0.0000   435.7824       13.4365       19.1596       22.8873      -5.70221       5.26660       5.38851      -13.4325      -1.55215      -12.0764       4.98080       2.96843       1.04392      -3.99632     -0.491484     0.0928845     -0.114802     -0.437144       3.95414       5.13330       5.68570       5.87273       6.02822       5.75021       5.56041       5.12642       4.53960       3.93787       3.28638       2.81786       2.25867       1.81715       1.38854       1.06284      0.759471      0.571624
  26  20 4012.2005    1.4504  8.6817 10.7184 -0.0004  0.0826   0.0113   0.2231    0.0377   0.0000   450.8556       11.3133       27.5396       12.7453      -22.9959      -12.6675      -2.59900      -11.6765      -1.86849       1.30773      -4.64639      -9.77472      -1.30527       2.51455      0.701623     -0.509374      -1.92405     -0.158046       4.94690       6.60822       7.18133       7.49076       7.65725       7.38298       7.02437       6.39358       5.86337       5.01567       4.25832       3.53903       2.89196       2.27807       1.77177       1.34953      0.989158      0.714163
  26  21 4159.0035    1.2085 11.1231 10.4567 -0.0022  0.1056   0.0087   0.2854    0.0357   0.0000   439.9370       27.8192     0.0139590      -10.0822       16.5174      0.553284      -4.42543      -4.77231      -3.26142      -12.4863       1.77223      -2.97542       6.67439       4.67973       1.43391       2.25672       1.24085      0.114908       6.26409       8.39660       9.17731       9.72748       9.68490       9.45390       8.75640       8.32912       7.28307       6.56284       5.46617       4.53348       3.69192       2.96804       2.25303       1.75243       1.25063      0.910231
  26  22 4305.3808    1.0106 13.8432 10.3482 -0.0004  0.1341   0.0069   0.3636    0.0315   0.0000   443.9079       13.3977       29.8971       2.19516      -7.96004      -6.09408      -1.38071      -5.83289       10.2877      -2.92707      -2.81339      0.881834       3.20945      -5.85528       1.50987       2.94176      0.735332       1.24716       8.06353       10.7018       11.7807       12.4018       12.5811       12.1602       11.4402       10.5960       9.46971       8.11475       6.93844       5.86003       4.68195       3.77007       2.91451       2.17453       1.59450       1.14527
  26  23 4451.9170    0.7944 16.3820 10.3198 -0.0016  0.1749   0.0058   0.4734    0.0272   0.0000   428.4707       4.41334       28.2897       7.44667      -5.91766      -30.7602       3.45626       4.50439       17.0525      -8.71857      -9.40875       1.83208       1.65652       4.13052      -1.28907       3.17170       4.97581       1.26670       10.2921       13.6326       15.0473       15.7893       16.2445       15.5269       14.6580       13.6485       12.1111       10.5458       9.03964       7.47617       6.07275       4.79946       3.73444       2.85414       2.11326       1.51935
  27   5 1713.5820    0.3145  0.2768 10.1080  0.0010  0.0142   0.0113   0.0290    0.0315   0.0000   439.9573     -0.478846       22.3272      0.295320      -2.17757     -0.654188      0.222548      0.426663    -0.0293901     -0.526319       1.06462      0.198999     -0.161450     -0.335638      0.115585      0.252588     -0.222722      0.148854      0.824811       1.15265       1.12178       1.29555       1.25943       1.31630       1.23136       1.15612       1.06116      0.833170      0.740730      0.598689      0.469138      0.389854      0.289504      0.243478      0.194067      0.139160
  27   7 2062.0215    0.7184  0.6685 10.2242 -0.0025  0.0191   0.0163   0.0422    0.0668   0.0000   440.6537      0.602458       19.2748     -0.318380      -2.97917    -0.0461949      -2.09447     0.0886143     -0.773478       1.60618       1.29033      -1.41943       1.10633      -1.10168    -0.0953587      0.174242     -0.399080      0.403712       1.04041       1.41780       1.51933       1.65011       1.65880       1.60696       1.56476       1.43624       1.22831       1.11366      0.922634      0.769271      0.637673      0.500548      0.389340      0.298398      0.232469      0.170610
  27   8 2229.7071    1.0159  0.9109 10.6783 -0.0014  0.0211   0.0195   0.0519    0.0835   0.0000   438.6073     -0.968293       19.6334     -0.962213      -2.60088     -0.927923      0.635823      -1.20407      -1.09555       1.81372      0.736319      0.845407     -0.130460    -0.0664240     -0.267078      0.638484     -0.107325      0.185732       1.21073       1.57948       1.71656       1.88626       1.77728       1.75044       1.70382       1.64947       1.38326       1.27326       1.01810      0.904924      0.703486      0.604046      0.441849      0.345934      0.263146      0.196438
  27   9 2390.9777    1.4394  1.0308 11.0012 -0.0013  0.0209   0.0255   0.0531    0.1048   0.0000   439.5708      0.590462       20.7923       1.83784      -5.30717       1.34154     -0.779637     -0.811802     -0.615417     -0.788201      0.703613     -0.806466       1.20094     -0.108237    -0.0495560     -0.149955     -0.145584   -0.00619001       1.26100       1.60313       1.77500       1.84203       1.88664       1.83511       1.73173       1.64914       1.45201       1.24451       1.08168      0.914261      0.746139      0.617622      0.464606      0.353942      0.270709      0.191423
  27  10 2547.5449    1.8983  1.0615 11.6624 -0.0022  0.0213   0.0341   0.0568    0.1085   0.0000   439.1387       4.07354       16.4693      0.372967       5.48503       2.12551      -1.99157     0.0178260     -0.316141      -1.50420      0.142846      0.146992     0.0511375     0.0160869    -0.0538353    -0.0830369     0.0963701      0.207045       1.37951       1.81965       2.02339       2.16761       2.03532       1.96356       1.84596       1.71061       1.53133       1.42109       1.23986      0.997042      0.817898      0.670537      0.501832      0.385763      0.286235      0.205566
  27  11 2702.0989    2.6354  0.9536 12.0302 -0.0040  0.0195   0.0475   0.0471    0.1204   0.0000   438.4695       2.86555       18.4780       1.85438      -3.12438      0.366302       4.47936      0.500680   -0.00952956       1.18806      0.332189      -1.59515     -0.998688     -0.294200     -0.664860      0.222174      0.268755    -0.0702671       1.27213       1.60754       1.78696       1.90573       1.87534       1.85378       1.76901       1.59461       1.47914       1.26750       1.06214      0.895163      0.706839      0.547312      0.451120      0.343026      0.270380      0.190779
  27  12 2855.3852    3.3087  0.9216 12.6883 -0.0001  0.0194   0.0618   0.0478    0.1112   0.0000   439.2939       4.58039       15.8338       4.43872      -2.23207      0.371684    0.00106623    -0.0253932      0.762238     -0.479239     -0.246770      0.522768     -0.516970      0.346429      0.652927     -0.954981     -0.139927     0.0617195       1.27146       1.75073       1.92293       2.03332       1.99103       1.89322       1.80081       1.62519       1.48682       1.26054       1.11818      0.934724      0.781825      0.598757      0.457886      0.351787      0.254993      0.179378
  27  13 3007.1117    3.8246  0.9409 13.1331 -0.0013  0.0199   0.0703   0.0496    0.1044   0.0000   437.3912       3.45075       14.0602       3.19616      -1.59352     -0.905598      0.785446    -0.0693389       2.77575     -0.593044      0.609055      0.833174     -0.891889      0.687737     -0.105744     -0.416423    -0.0763270    -0.0573093       1.19639       1.61184       1.61354       1.81569       1.71735       1.82729       1.63162       1.58384       1.34259       1.25257       1.00610      0.851986      0.680049      0.578590      0.444427      0.336768      0.255181      0.185484
  27  14 3157.3065    4.1328  1.1958 12.9649 -0.0015  0.0219   0.0681   0.0598    0.1454   0.0000   438.8066       6.58416       15.5020       1.47485      -1.64719       1.86179     -0.655371    -0.0686191      -1.24728      -1.14068     -0.273881      -1.16462    0.00918368      -1.13764     0.0750752     -0.310399    -0.0806339    -0.0113248       1.38414       1.83375       1.97977       2.08190       2.06501       2.01304       1.91735       1.76861       1.63065       1.42013       1.19684      0.978258      0.789471      0.624638      0.487830      0.384618      0.306366      0.218691
  27  15 3306.5594    3.6791  1.5466 12.6909 -0.0009  0.0255   0.0534   0.0670    0.1033   0.0000   435.7647       4.68370       13.9965       5.25766    -0.0824003      -4.59838       1.26720      -3.02770     -0.792165     -0.678450     -0.378671      -3.08026      0.476464     -0.505768     0.0327855      0.440746    -0.0319962     -0.146915       1.53376       2.00548       2.25723       2.43091       2.49189       2.30990       2.21558       2.03942       1.77208       1.58240       1.32452       1.12872      0.904723      0.720353      0.569903      0.426449      0.314819      0.234263
  27  16 3455.2776    2.9719  2.1833 12.6780 -0.0038  0.0327   0.0392   0.0869    0.0627   0.0000   439.5236       8.12339       11.4903       4.62528      -4.75466      -3.73026       5.41905      -11.6761      -1.07817    -0.0573544       1.74244      -1.38786      0.771521     -0.276096      0.558708     0.0252611      0.137089      0.228020       1.95017       2.54512       2.74181       3.03378       2.94889       2.97069       2.76039       2.54803       2.25799       1.96639       1.69920       1.42829       1.16306      0.972690      0.739634      0.551019      0.404986      0.299553
  27  17 3603.5513    2.5111  3.6940 11.6321 -0.0010  0.0419   0.0245   0.1102    0.0530   0.0000   435.5136       10.3811       12.0192       3.87251      -3.90615       2.34139      -3.86090      -4.43175       1.09591      -6.25865     -0.926913      -3.26634      -1.13412      0.330647      0.434639     -0.825120      -1.13707     -0.328261       2.49563       3.26657       3.51544       3.84447       3.85382       3.74378       3.54860       3.25468       2.95145       2.54868       2.15670       1.82451       1.53637       1.21692      0.920192      0.717364      0.529433      0.388190
  27  18 3751.5583    2.0469  5.2964 11.2067 -0.0005  0.0534   0.0172   0.1405    0.0436   0.0000   438.8319       5.14048       15.4429       10.0403       15.4739      -1.95655      -6.30238      0.117130       5.05149      -2.23197     -0.223264      -1.29258      -1.89720      0.518964       1.74191     -0.503194     -0.701053     -0.269516       3.17967       4.18903       4.50447       4.89109       4.85346       4.70419       4.43425       4.20547       3.79179       3.26595       2.81320       2.34324       1.91590       1.53071       1.18766      0.924476      0.704569      0.512061
  27  19 3899.1678    1.6879  7.2881 10.8779 -0.0011  0.0665   0.0128   0.1855    0.0382   0.0000   444.1172      -1.79771       9.48518       21.9668      0.935495       6.52499      -9.60015      -2.88416       3.99930      -1.12569       9.64005      -5.86014     -0.105918      -1.47859       2.24408     0.0920277     -0.348109      0.466329       3.93899       5.08598       5.65732       6.02532       6.15300       5.88233       5.66361       5.12293       4.66009       4.06841       3.48822       2.93214       2.35336       1.93967       1.50696       1.13804      0.851472      0.622103
  27  20 4046.5839    1.3908  9.6401 10.6179 -0.0013  0.0872   0.0100   0.2392    0.0365   0.0000   448.0405       12.1992       18.6351       4.27651      -7.73147      0.997173      -6.38854      -9.09287       23.5472      -10.3185     -0.543086       2.64618       3.24638     -0.501048      -2.16955      -2.40743       1.23736     -0.675635       5.14220       6.74657       7.36073       7.79264       7.89627       7.69884       7.22025       6.80419       6.03950       5.36671       4.62747       3.86230       3.17016       2.54988       1.97346       1.53492       1.12624      0.834422
  27  21 4193.7704    1.1849 11.6727 10.4784 -0.0003  0.1085   0.0083   0.2934    0.0340   0.0000   435.2579       12.1079       11.5531      0.426486      -2.78594       10.3233       4.57871      -20.2148       7.74234      0.491212      -4.12491      -8.22177      -4.84172      0.209196       4.96241      0.661110       1.08855       2.61040       6.27171       8.25359       9.16596       9.68046       9.77856       9.63498       9.02900       8.45611       7.49726       6.58797       5.60400       4.74727       3.92036       3.12031       2.45331       1.87689       1.36433       1.01894
  27  22 4340.9023    0.9661 14.9638 10.3714 -0.0004  0.1438   0.0063   0.3883    0.0290   0.0000   449.0913       13.5175       24.0230       6.45249       28.5165      -14.2854      -21.4875       17.3294       11.3063      -14.1508      -4.71348       4.77893       17.5915      0.424733      -5.29225      -1.26970       3.13379      -1.92540       8.23410       10.9100       11.9628       12.6876       12.9980       12.5880       12.0268       11.0135       9.90330       8.72600       7.44376       6.25007       5.08241       4.12682       3.21431       2.47091       1.83242       1.35121
  28   6 1910.1062    0.5274  0.4906 10.1460 -0.0010  0.0162   0.0137   0.0373    0.0450   0.0000   439.9428       2.82420       20.5523     -0.738140      -4.01947      0.188467       1.38139      -1.42293      0.526790       1.20692      0.241003      0.193275     0.0427556      0.105539   -0.00613295     -0.463301     -0.100016      0.251911      0.882987       1.22760       1.26441       1.44367       1.43519       1.35525       1.30500       1.24561       1.07873      0.999796      0.798746      0.680807      0.539520      0.460148      0.344371      0.278041      0.209947      0.156634
  28   7 2083.9062    0.7658  0.7018 10.3227 -0.0031  0.0179   0.0162   0.0428    0.0649   0.0000   438.8280      0.160207       19.6403      0.882075      -3.46924      -2.97886      -1.54397      -1.75568      -1.17895      0.852100      0.469128      -1.62222      0.799286     -0.279643     0.0918121     -0.177512     0.0192508     0.0121825      0.990454       1.31874       1.43788       1.57590       1.58444       1.52648       1.39203       1.32045       1.24037       1.06958      0.896686      0.790278      0.636537      0.503223      0.405977      0.312537      0.239965      0.173235
  28   8 2252.8161    1.1261  0.8786 10.6825 -0.0021  0.0186   0.0211   0.0486    0.0852   0.0000   441.0139      -1.34796       20.2553      -1.54569     -0.154716      0.611886      -1.18097       1.83511      0.501566       1.61204      0.725671      0.725140     -0.415899      0.444573      0.951125      0.410710      0.245389     -0.224388       1.07005       1.37747       1.57892       1.59949       1.69850       1.58030       1.51318       1.44224       1.24605       1.14455      0.963428      0.818806      0.669939      0.557881      0.439674      0.333022      0.243121      0.190339
  28   9 2415.3330    1.4736  1.1893 11.2161  0.0008  0.0235   0.0252   0.0607    0.1011   0.0000   438.8621       1.03544       18.0771     -0.830335      0.355464     -0.328649      -1.47567     -0.254047      0.640094       1.49911     -0.448297      -1.18630     -0.654884     -0.789259    -0.0389346     0.0486521     -0.172611     -0.331582       1.39402       1.82974       2.08286       2.14884       2.05319       2.08523       2.07309       1.89511       1.69000       1.54763       1.23507       1.01812      0.831087      0.667854      0.553344      0.434332      0.331169      0.251912
  28  10 2573.3510    1.9991  1.1098 11.8490 -0.0031  0.0221   0.0355   0.0564    0.1041   0.0000   442.2377       4.27518       14.2724       2.79257      -5.29749      -3.98862      -1.60581      -2.52882     -0.124479      0.792447      0.471434     -0.755488      -1.31939       1.45968      0.297705      0.430616      0.413359      0.251149       1.29666       1.72851       1.81523       1.97637       1.90335       1.94868       1.83104       1.76000       1.56520       1.33176       1.13049      0.946216      0.831553      0.662072      0.517306      0.397782      0.297038      0.226175
  28  11 2729.3832    2.7037  0.9527 12.1013 -0.0020  0.0192   0.0480   0.0477    0.1166   0.0000   440.4879       1.61186       16.2144      -1.49898      -3.81996     -0.294242      -1.73000      -2.23806      -1.17905      -1.93631       1.01729     -0.935168      -1.24037    -0.0227553     -0.453527      0.110848     -0.459447    -0.0486253       1.13661       1.49988       1.72684       1.84857       1.88194       1.83707       1.73195       1.59708       1.37735       1.17140       1.01364      0.846265      0.680603      0.550036      0.431701      0.324382      0.251988      0.178749
  28  12 2883.7509    3.3719  0.9048 12.7674  0.0004  0.0186   0.0625   0.0477    0.1040   0.0000   440.0581       4.47593       15.6060       3.25866      -2.18609      0.833714     -0.214631     -0.364062       3.02892      -2.51781      0.666898      0.811443     -0.570648     -0.547824     0.0695206     -0.494468     -0.468035      0.127944       1.13759       1.49834       1.52104       1.59513       1.57537       1.63981       1.60633       1.45277       1.29301       1.12952       1.00577      0.887299      0.745519      0.593305      0.454774      0.352795      0.261627      0.196171
  28  13 3036.2523    3.9749  0.9669 13.0065  0.0007  0.0192   0.0699   0.0476    0.1112   0.0000   437.2527       2.84267       17.5831      0.950134      -1.20163       2.76916     -0.629426      0.880255       1.15719      -1.24237      0.463144     -0.592129      -1.63777     -0.346322      0.505379      0.402829     -0.245393    -0.0613336       1.18441       1.50011       1.63243       1.71602       1.69228       1.62323       1.59152       1.50495       1.39057       1.18809       1.07254      0.891128      0.738808      0.590057      0.459192      0.372789      0.281429      0.205364
  28  14 3187.2652    3.9447  1.2225 13.1074 -0.0022  0.0223   0.0646   0.0580    0.1081   0.0000   438.4274       8.77040       12.8942       3.58258      -2.11121       1.86474       3.46300      -2.50872       3.04157      -3.75536      0.924424     -0.484087     -0.955018      -1.03622      0.444336     -0.237026     -0.223846     0.0209981       1.33018       1.74153       1.86020       1.97320       1.98980       1.91129       1.84591       1.74168       1.61142       1.46006       1.26074       1.05266      0.808114      0.630360      0.521846      0.437620      0.354479      0.251200
  28  15 3337.3020    3.4937  1.6507 12.9688 -0.0045  0.0270   0.0504   0.0682    0.0751   0.0000   438.2355       9.65331       17.4171       4.52418     -0.684352       1.05822       1.94216      -1.10390     -0.172556      -2.32347       3.88105      -2.66855       1.55264      0.385532      0.659825     -0.460902     -0.750763      0.147297       1.54963       1.98290       2.15791       2.37217       2.34868       2.32136       2.24798       2.07579       1.85946       1.63771       1.36427       1.16698      0.981299      0.786384      0.629196      0.490685      0.359644      0.263866
  28  16 3486.7931    2.9253  2.3170 12.5309 -0.0007  0.0328   0.0364   0.0876    0.0600   0.0000   432.9934       5.79552       16.0653       5.29421      -3.60748     -0.841983      -3.11793      -2.46425       3.03945      -4.92766      0.823405      0.167331      0.381232      -1.44565     -0.663452     -0.974647     -0.210809     -0.179678       1.83395       2.44445       2.61732       2.79599       2.83083       2.79485       2.63017       2.46076       2.17842       1.98261       1.73448       1.45322       1.19378      0.971873      0.768275      0.601814      0.442651      0.333643
  28  17 3635.7766    2.3540  3.7523 11.8536 -0.0027  0.0435   0.0238   0.1163    0.0465   0.0000   442.6585       8.62953       16.7486      -1.73775      -3.17631     -0.823161       5.40639       2.55311       1.53826      -4.38838       1.26789      -5.43933       3.10796      0.964043     -0.631061      -1.71915      0.483793      0.293142       2.42743       3.15586       3.59868       3.82816       3.82300       3.79494       3.54676       3.31275       2.98624       2.60276       2.25083       1.90810       1.59963       1.26302       1.01888      0.773069      0.578399      0.425884
  28  18 3784.3860    1.9347  5.7963 11.1165 -0.0007  0.0557   0.0156   0.1508    0.0403   0.0000   437.0080       15.4876       24.3688      0.279952      -12.8650    -0.0219850       3.77512      0.591823      -2.97341     -0.449879     -0.714184      -6.90162       2.91928       1.76488       2.34222      -1.76748     -0.724746     -0.379498       3.16999       4.19926       4.58529       4.90677       4.85431       4.91898       4.59662       4.35521       3.84186       3.39295       2.91782       2.49470       2.02320       1.63101       1.29584       1.01397      0.762511      0.571635
  28  19 3932.5280    1.6108  7.5265 10.8880 -0.0008  0.0688   0.0121   0.1905    0.0358   0.0000   437.0453       18.4508       9.28052      -5.74280      -4.14292      -4.99480       4.89884      -8.93007   0.000119833      -6.31183      0.901517      -7.53739    -0.0518509     -0.184780       4.70397      -1.13762     -0.114061     -0.764313       3.92920       5.21268       5.72835       6.20016       6.10670       6.10142       5.77008       5.34993       4.83680       4.24775       3.65279       3.06708       2.49784       2.03768       1.61544       1.25557      0.942558      0.707976
  28  20 4080.5251    1.3763 10.4670 10.5289 -0.0001  0.0911   0.0093   0.2474    0.0360   0.0000   435.8020       10.7246       18.2021       7.96085       9.19079      -12.5140      -9.24328       4.10936       1.92745      -4.50210       4.72363      -1.02991     -0.883273      -2.70840       1.28153      -2.60461     -0.687014     -0.454300       5.16188       6.81863       7.54796       8.08140       8.04093       7.90640       7.51228       7.03062       6.36572       5.62302       4.78933       4.11030       3.32717       2.69348       2.12755       1.66200       1.26752      0.942304
  28  21 4228.2722    1.1325 12.7186 10.4409  0.0006  0.1150   0.0074   0.3201    0.0321   0.0000   443.4380       9.76202       9.06473      0.950258      -11.0736      -9.10698   0.000117504      -1.23876      -1.51132     -0.523022      0.834430      -2.35958       4.63603      -1.32364      0.699686    -0.0282744      -1.28723     -0.394984       6.41377       8.48338       9.35217       9.93498       10.0302       9.94817       9.34308       8.71471       7.83024       7.02045       6.03210       5.16274       4.21343       3.45282       2.67086       2.09601       1.57578       1.17687
  28  22 4375.6607    0.8946 14.6951 10.3906 -0.0005  0.1474   0.0061   0.3946    0.0279   0.0000   421.0406       10.1707       3.36102     -0.814350      -11.6231       10.1916      -13.3547      -13.8236      -7.26253       2.61882      -9.50587      -5.01386       7.54714       1.10745      -4.64899      -2.78186      0.338965       1.80021       8.17944       10.8382       12.0068       12.4558       12.8823       12.6842       12.0617       11.2191       10.0009       8.93568       7.67774       6.58431       5.42117       4.31593       3.40619       2.70455       2.00671       1.51672
  29   5 1751.5396    0.3568  0.2710 10.0653 -0.0052  0.0121   0.0125   0.0280    0.0328   0.0000   439.2080      0.703183       21.7144      0.256949      -3.34420      0.126336      0.138970       1.08309       1.64323      -1.27135     -0.485748     -0.620861      -1.11877      0.127758      0.576932     -0.279131     -0.218173      0.192744      0.663751      0.847952      0.887451       1.00880      0.944596       1.07102      0.992868      0.934626      0.849819      0.673007      0.599309      0.551494      0.459105      0.367631      0.264184      0.238627      0.161602      0.128698
  29   6 1930.2167    0.5542  0.5311 10.0940 -0.0015  0.0158   0.0134   0.0381    0.0500   0.0000   439.5247      0.710806       21.4548       2.08259      -3.08774       2.22480       2.50154     -0.895043      -2.37674      0.322427       1.08437      -1.42789     -0.486062     -0.439021     -0.364422     -0.114493     0.0569113    -0.0559900      0.900582       1.12682       1.20153       1.25815       1.32158       1.41195       1.35873       1.21464       1.02130      0.921527      0.776806      0.728528      0.589719      0.449503      0.367952      0.284992      0.221495      0.161413
  29   7 2105.3307    0.8013  0.6934 10.3015 -0.0050  0.0178   0.0167   0.0413    0.0675   0.0000   440.7051      0.688396       21.4034     -0.325287      -4.73402      -3.34395       2.19421      -1.42458     -0.264211      -1.40640      0.458678    -0.0332895    -0.0522323      0.514814    -0.0322396     -0.620891      0.510845     -0.213565       1.12623       1.50510       1.80424       1.94658       1.97904       1.93529       1.81336       1.61570       1.43970       1.18440      0.987382      0.831296      0.671974      0.532956      0.400287      0.315674      0.239893      0.178503
  29   8 2275.3015    1.1683  0.9628 10.7269 -0.0022  0.0208   0.0211   0.0488    0.0932   0.0000   439.6964       2.49369       18.8638      0.549157      -2.75915      0.360016      -1.94744     -0.582045       2.22920      -1.29467       1.84985      -1.56189     -0.576806     -0.114942      0.624446      0.340157    -0.0482382    0.00169615       1.18840       1.48531       1.68360       1.97134       1.89497       1.82310       1.78657       1.63571       1.45690       1.24356       1.07573      0.922113      0.747450      0.616026      0.462048      0.374793      0.284379      0.211392
  29   9 2439.0850    1.6359  1.0457 11.1799 -0.0019  0.0202   0.0280   0.0526    0.1132   0.0000   438.3440      0.739961       14.8468       1.14030      0.219579     -0.358466      -3.11175       1.55224    -0.0520488     -0.546067    -0.0782404    -0.0301810      0.101359     -0.109230     -0.567231    -0.0435664     -0.339056     -0.105943       1.13426       1.48270       1.57903       1.73386       1.70531       1.74063       1.61367       1.52781       1.36755       1.17897       1.10081      0.916450      0.748912      0.624974      0.492114      0.386057      0.303675      0.215421
  29  10 2598.6608    2.1376  1.1594 11.7575 -0.0035  0.0212   0.0350   0.0569    0.1096   0.0000   435.9215       1.94094       14.2525      -1.17314      -2.96238      0.592888     -0.921058      -1.93100     -0.699241      0.358158       2.29589      0.676053      0.702456      0.296983     -0.340166     -0.322616    -0.0825347      0.170254       1.18358       1.59737       1.74068       1.87758       1.90421       1.83170       1.79371       1.66727       1.48594       1.28579       1.12443      0.990743      0.780688      0.640116      0.516189      0.409692      0.302752      0.227715
  29  11 2756.1646    2.8707  1.0348 12.1819 -0.0040  0.0202   0.0482   0.0487    0.1170   0.0000   438.8272       3.63489       13.8665      0.659585      -3.32845      0.136808       2.31852     -0.707428      -1.12961     -0.466873      0.119816     -0.384123      -1.31327      0.418485      0.605408     -0.502975     -0.119414     -0.139438       1.15025       1.55349       1.64844       1.87791       1.70980       1.79890       1.65810       1.60714       1.40172       1.27433       1.03947      0.912306      0.757941      0.617921      0.494031      0.378397      0.296427      0.210155
  29  12 2911.6988    3.5584  0.9370 12.7473 -0.0015  0.0187   0.0633   0.0460    0.1158   0.0000   437.1806       5.38804       15.1543       1.23957      -1.13853      -1.56264      -1.03630      -3.65514      -2.36911      -1.96568      0.349795     -0.990790    -0.0303010     -0.479995     -0.291492       1.00698     -0.100595      0.185856       1.09412       1.39733       1.52594       1.72216       1.66737       1.66910       1.60484       1.48488       1.30954       1.14206       1.00867      0.882499      0.712446      0.578211      0.446936      0.357678      0.274592      0.204446
  29  13 3065.0153    3.9738  1.0621 12.8920 -0.0012  0.0208   0.0676   0.0501    0.1432   0.0000   437.5888       5.41025       17.6930       1.94280     -0.401901      -1.47524       1.04329      0.746436      -1.93628      -2.13033      -1.86290     -0.891336      0.467166     -0.679944      0.452272   -0.00295091      0.123366     -0.463785       1.11775       1.44131       1.59855       1.69631       1.69920       1.74187       1.66845       1.44743       1.38434       1.24584       1.05724      0.875383      0.761060      0.594724      0.482731      0.374122      0.294034      0.227303
  29  14 3216.8364    3.9618  1.2635 13.1182 -0.0030  0.0237   0.0631   0.0608    0.1115   0.0000   437.1671       1.06459       13.8564       2.97436      -1.66952      -3.58467      -1.12535      -1.54351      -1.31028      -1.29042      -2.18587    -0.0515547      -1.85436     -0.544803     -0.543508      0.543260      0.410910      0.190095       1.51890       2.18342       2.46334       2.75307       2.70272       2.72017       2.49078       2.30997       2.00080       1.72739       1.43384       1.15956      0.910059      0.740535      0.556533      0.432528      0.326516      0.248441
  29  15 3367.7072    3.3577  1.9270 12.6546 -0.0029  0.0284   0.0430   0.0722    0.0678   0.0000   437.8812       4.98742       11.7961       3.98161      -3.08132      0.164874      -1.54985      -4.08028      -2.92890      0.126595     -0.809052      0.815045      0.424182     -0.413754      -1.30891      0.129070       1.00725    -0.0386576       1.66893       2.20352       2.44359       2.56903       2.57512       2.58632       2.42262       2.31452       2.11600       1.80904       1.57576       1.32006       1.06862      0.843939      0.683474      0.547968      0.439163      0.324490
  29  16 3517.9665    2.7659  2.9443 12.1021 -0.0008  0.0361   0.0295   0.0947    0.0552   0.0000   439.2585       7.45579       14.7688       2.44614       2.13335       2.12567      -2.20400      -1.52437       3.42948      0.308352     -0.447430      -1.46915      0.564022     -0.292578      0.680352     -0.417767      0.842523     -0.726293       2.02120       2.63766       2.95824       3.18686       3.19888       3.13129       3.02945       2.77310       2.53566       2.21133       1.91730       1.60811       1.35339       1.11753      0.872831      0.686759      0.520558      0.394375
  29  17 3667.6768    2.3148  4.4647 11.3524 -0.0005  0.0449   0.0203   0.1207    0.0483   0.0000   438.7203       4.79578       10.3010       3.69982      -3.90446      -7.38327       4.08176      -3.44640     -0.935433      0.946616       3.91211      0.606033       2.55244      0.812444      0.747483      0.456461     -0.806923      0.148112       2.49804       3.20512       3.59932       3.90016       3.87891       3.80860       3.69267       3.38340       3.08744       2.74484       2.39641       1.99354       1.67384       1.36748       1.09604      0.844742      0.648345      0.501062
  29  18 3816.8191    1.8878  5.8552 11.0920 -0.0018  0.0559   0.0147   0.1478    0.0386   0.0000   442.1485       10.6791       12.9087      -1.83704       1.72104       4.64590      0.349409      -3.87274       6.25101      -11.1819       2.47314      -5.32638      -2.17251      0.937445       2.32731       1.51431       1.53005      0.262242       3.06107       4.03784       4.47235       4.70749       4.78300       4.65976       4.55713       4.17909       3.86517       3.34918       2.94578       2.53252       2.14003       1.70419       1.38290       1.06550      0.815856      0.613580
  29  19 3965.7307    1.5508  8.1919 10.8015 -0.0001  0.0738   0.0112   0.1975    0.0353   0.0000   438.9597       14.7765       9.79338      0.724964       4.16347      -3.76657       2.77781       10.0628       2.03830      -6.80795      -1.19446     -0.638860      -5.57089      -2.00557      -1.48336       1.12526      0.479689      -1.46908       4.12237       5.46384       6.00609       6.26763       6.36099       6.28587       6.01305       5.64982       5.06418       4.57811       3.95235       3.41566       2.86214       2.32120       1.85815       1.43465       1.10573      0.821349
  29  20 4114.0146    1.2711 10.6755 10.5666 -0.0019  0.0943   0.0085   0.2652    0.0334   0.0000   439.5152       17.9207       20.6026      -3.25048      -15.0471      -9.03895      -1.87640      -3.68374      -8.10331      -2.50386       9.51370       5.60374      -3.05538      -2.92914     -0.357408      -2.70513       1.95622     -0.370141       5.18447       6.73951       7.60765       8.01925       8.19342       8.01893       7.65618       7.11221       6.47563       5.77856       5.04657       4.24312       3.50881       2.86415       2.31814       1.82271       1.37179       1.02169
  30   5 1770.0300    0.3735  0.3255 10.1380 -0.0100  0.0146   0.0125   0.0308    0.0345   0.0000   440.4725      -1.17572       21.3968       1.02342      -3.13879      0.482725      -1.88818       2.60802      0.639486      -1.54723      0.846209    -0.0374617      0.650499      0.795551      0.254434      0.409743      0.178973      0.134430      0.845247       1.06893       1.12620       1.25327       1.40140       1.41835       1.22931       1.12064      0.966790      0.931012      0.770136      0.633829      0.530463      0.454649      0.328377      0.268913      0.204711      0.153215
  30   6 1949.9464    0.6033  0.5147 10.1131 -0.0006  0.0147   0.0141   0.0343    0.0496   0.0000   439.7295      -1.09085       21.0781      -2.25627      -1.08357       1.11652      0.295357       2.07834      0.787813     -0.383201      0.947458     -0.145352     -0.384055     -0.130964     -0.157958     -0.413680      0.163269      0.335305      0.771794      0.999441       1.16250       1.16519       1.21543       1.29056       1.09669       1.08845      0.968592      0.856141      0.769066      0.662869      0.531908      0.428237      0.357474      0.282868      0.219137      0.163487
  30   7 2126.3711    0.8341  0.7842 10.4444 -0.0009  0.0184   0.0162   0.0455    0.0711   0.0000   441.0023      -1.07131       22.8989       1.16187      -1.13666     -0.193885      -1.05506     -0.171872      -1.75815      0.138521      -1.06969      0.135924     -0.778177    -0.0787501      0.470577      0.411457    -0.0367344     0.0253253       1.03013       1.35960       1.51603       1.51373       1.47714       1.47517       1.39266       1.31834       1.25650       1.11054       1.02606      0.909766      0.735666      0.626177      0.490442      0.392264      0.307732      0.227062
  30   8 2297.3331    1.2054  1.0238 10.7547 -0.0019  0.0204   0.0209   0.0535    0.0980   0.0000   439.5405       2.58071       21.6787     -0.175777      -2.08020      -2.43474       2.68287      -2.71485      0.687274      0.200009     -0.308628      -1.19213     -0.482755      -1.33441    -0.0329607      0.751966     -0.432949     -0.487172       1.18386       1.58619       1.82520       1.99487       2.04847       1.95637       1.87237       1.74845       1.54046       1.33181       1.15581      0.944329      0.787420      0.615677      0.517280      0.398984      0.295108      0.233915
  30   9 2462.2468    1.7411  1.0970 11.0177 -0.0013  0.0200   0.0281   0.0511    0.1299   0.0000   441.7558       1.58804       16.6578      0.871312      -2.10820       1.45608      0.355722      -1.24935      -1.48893      -2.07710      0.603917      -2.21648      -1.09560     -0.200747      0.846209      0.379725      0.334037     0.0336039       1.08551       1.40463       1.50108       1.67296       1.69812       1.68102       1.60496       1.49958       1.37535       1.17341       1.05799      0.906313      0.747929      0.629056      0.504813      0.393768      0.298632      0.230369
  30  10 2623.4879    2.2924  1.0477 11.9103  0.0005  0.0200   0.0377   0.0482    0.1072   0.0000   440.8821       1.40745       17.8890     -0.945272      -3.80029       2.53078      -1.33123      -1.43064      0.552857      -2.08853     -0.716993     -0.115704     -0.618760     -0.497163      0.302653     -0.237188    0.00270407      0.299536       1.11637       1.40558       1.56755       1.63944       1.69628       1.66671       1.68567       1.51093       1.37381       1.22835       1.04477      0.910887      0.749683      0.643885      0.514748      0.396965      0.305509      0.231891
  30  11 2782.5340    2.9579  1.0515 12.3867 -0.0011  0.0192   0.0492   0.0522    0.1117   0.0000   440.5866       2.47334       14.4219      0.499838     -0.202317     -0.454321     -0.502126      -3.03972     -0.522117     -0.468082     0.0462393    -0.0416117     -0.405122     -0.612359      0.417352     0.0933173     -0.357819     0.0621845       1.08547       1.44130       1.62589       1.75021       1.76642       1.73500       1.68084       1.55895       1.43619       1.21030       1.04743      0.876475      0.731048      0.578412      0.469602      0.375101      0.295166      0.222523
  30  12 2939.1221    3.6821  0.9838 13.0112  0.0007  0.0187   0.0635   0.0485    0.0960   0.0000   438.7935       5.21022       14.7355     -0.402424     -0.120682      0.196359      -3.31981     -0.601186       1.47615      -2.45440      -1.55329      -1.85008      0.699041     -0.245226      0.180794      0.534518     0.0876942      0.152413       1.05765       1.36693       1.39008       1.56106       1.61891       1.61405       1.54324       1.44057       1.27524       1.14761      0.995807      0.865804      0.704713      0.590140      0.464620      0.360048      0.287481      0.226642
  30  13 3093.4315    3.9804  1.1354 13.0263 -0.0022  0.0212   0.0648   0.0527    0.1222   0.0000   439.5681       3.65447       11.9330      0.362976      0.513614    -0.0306667      -3.67811      -1.47326      0.456731      -2.69286      -2.35821      -1.14303     -0.700114      -1.00649       1.05902    -0.0661666     -0.627629      0.217840       1.12389       1.51074       1.63428       1.73502       1.80416       1.80081       1.65024       1.54994       1.37194       1.29696       1.14423      0.987626      0.792766      0.659490      0.514768      0.414554      0.335018      0.246585
  30  14 3246.0415    3.8483  1.4777 13.0281 -0.0037  0.0239   0.0554   0.0625    0.0874   0.0000   439.3308       8.53281       15.5203       4.11512       1.95327     -0.938301     -0.864728      -1.07449      -1.69253      -2.78947      0.178271      -2.67665     -0.504372     -0.424595      0.298482      0.300754      0.716184     0.0724871       1.28680       1.75064       1.88044       1.97185       2.03573       1.98665       1.92353       1.77808       1.64772       1.51566       1.28633       1.08804      0.911817      0.751819      0.601835      0.492642      0.367159      0.283644
  30  15 3397.7439    3.3106  2.0763 12.4453  0.0003  0.0289   0.0393   0.0725    0.0673   0.0000   439.9214       6.68517       13.5858     -0.503515       2.88315      -2.40631      -4.63495      -1.49375       1.58336     -0.327206       1.67943      -1.14717      0.423631     -0.899166      0.819425      0.180124     -0.463193     -0.166785       1.60377       2.12008       2.33987       2.51878       2.57567       2.48668       2.39257       2.27400       2.01860       1.79576       1.55787       1.32656       1.09712      0.918442      0.729752      0.573342      0.441995      0.332548
  30  16 3548.8969    2.6971  3.0260 11.9866 -0.0006  0.0357   0.0276   0.0937    0.0531   0.0000   439.7777       9.39248       12.8878       4.42914     0.0428366      -2.48939      -2.11875      -5.09965      -4.25502      -1.96097       1.40729      0.108015      0.184315     -0.844065     -0.927130      0.134945      0.204052     -0.363360       1.91017       2.53839       2.82682       3.02056       3.09619       2.98643       2.85469       2.69441       2.45589       2.22421       1.90452       1.61170       1.34241       1.12724      0.891169      0.711833      0.548419      0.413159
  30  17 3699.2398    2.2209  4.5922 11.4019 -0.0006  0.0463   0.0190   0.1231    0.0454   0.0000   438.4088       11.3300       9.87166       6.41512     -0.274540       6.51063       5.45343      0.877328       1.03402      -5.26267      -3.83016      0.956360       3.34712      0.819820      0.953802     -0.523015     -0.968128     -0.693301       2.42459       3.26694       3.50968       3.84332       3.88044       3.85825       3.70211       3.44406       3.16512       2.79819       2.42442       2.06057       1.74980       1.44671       1.16176      0.917603      0.700091      0.520686
  30  18 3849.0601    1.8179  6.8517 10.9194 -0.0002  0.0606   0.0132   0.1634    0.0385   0.0000   433.3433       2.82997       18.8820       9.31577      -16.2498      0.207633      -3.54278      -6.48158       5.34834      -4.09981       2.26845    -0.0326781      -3.02841      -3.91937      -1.05501      0.720247     0.0706089      0.193068       3.25407       4.26285       4.75150       4.97641       5.10420       4.98557       4.88898       4.52103       4.17870       3.65636       3.23284       2.76670       2.32298       1.93358       1.55920       1.23416      0.930941      0.703946
  30  19 3998.4273    1.4972  9.0621 10.7517  0.0007  0.0770   0.0101   0.2164    0.0334   0.0000   434.0987      -5.52310       11.1504       6.33511     -0.727789      -1.03769      -4.74417      -1.75498      -3.76381      0.919928       2.33228       4.53444       1.53324      0.950789      0.389516      -1.28586     -0.326525      0.757329       4.12938       5.45982       6.07400       6.51522       6.54330       6.47204       6.19935       5.74600       5.34011       4.67892       4.17666       3.53042       2.95428       2.46258       1.97004       1.54524       1.19275      0.891774
  30  20 4147.5240    1.2542 11.4946 10.5239  0.0013  0.1005   0.0079   0.2767    0.0326   0.0000   434.4447       5.80716     -0.327648       10.5812       11.1581      -4.26307       6.22148      -3.91120     -0.448085      -11.0746      -6.44773      -5.93604       2.04191      0.415754     -0.610612       3.34860       1.01155       1.35179       5.29379       6.93321       7.63049       8.18453       8.38283       8.19898       7.91554       7.35780       6.79974       6.05437       5.32989       4.59992       3.83097       3.15248       2.52498       2.00927       1.55686       1.18812
  30  21 4296.0782    1.0210 13.8708 10.5233 -0.0006  0.1279   0.0065   0.3498    0.0276   0.0000   443.9912       4.93809       20.1884       16.4253      -19.2746      -3.55096       8.49092       1.84398      0.104851      -6.08744       7.17008    -0.0883097       5.87473      -2.36830      -1.11019      0.871248     -0.961850     -0.922548       6.62829       8.88905       9.84580       10.3966       10.6611       10.4672       10.0917       9.46103       8.64721       7.75178       6.73764       5.80270       4.83352       4.02937       3.20585       2.57303       1.94451       1.47465
  31   5 1788.2258    0.3809  0.3699 10.1117 -0.0020  0.0142   0.0110   0.0314    0.0349   0.0000   439.2987      0.418847       21.2553     -0.957386      -3.30887      -2.38538     -0.269403      0.887245      -1.27584     -0.468541     -0.705956      -1.10166      0.627471      0.486423      0.649089     0.0315494     -0.387801    -0.0214200      0.745932      0.944965       1.05733       1.08377       1.07661       1.15884       1.02534       1.00928      0.982267      0.815851      0.750860      0.623339      0.542583      0.456762      0.390314      0.307557      0.228857      0.160376
  31   6 1969.4023    0.6008  0.5806 10.2530 -0.0034  0.0157   0.0137   0.0385    0.0494   0.0000   440.1151      -2.54323       20.9035      -1.72098     -0.298397       1.18179      0.917060       1.21249      0.451677     -0.153545      0.464448     -0.324113       1.91875      -1.12370      0.295464     -0.211067     -0.119971    -0.0286048      0.849143       1.11751       1.17170       1.25929       1.23538       1.24631       1.20651       1.15085       1.06491      0.955834      0.844056      0.758297      0.638050      0.487649      0.396054      0.316848      0.258772      0.199891
  31   7 2147.0220    0.8993  0.7941 10.3603 -0.0019  0.0174   0.0171   0.0458    0.0713   0.0000   438.8627       2.77133       20.0289       2.36036      -4.71177     -0.159585      0.786859     -0.183170       1.09250     -0.555014     -0.173944      0.634005      0.593036     -0.238217      0.910655      0.508483      0.242145      0.452901      0.865336       1.17377       1.32903       1.42192       1.38326       1.38765       1.28884       1.23822       1.14391       1.03021      0.888474      0.798403      0.650854      0.542043      0.448061      0.337317      0.266939      0.212761
  31   8 2318.9245    1.2507  1.0169 10.9305 -0.0009  0.0194   0.0212   0.0527    0.0874   0.0000   441.3640      -1.51065       20.5840       1.39558      -2.54835     -0.229983     -0.532742    -0.0377338     -0.534286     -0.186635     -0.283165     -0.307071     -0.436933     -0.655923      0.338438      0.743735      0.474577     -0.186341       1.04267       1.31834       1.44884       1.49166       1.58415       1.60346       1.52300       1.40426       1.31783       1.21160       1.05759      0.902363      0.741762      0.613515      0.500839      0.404711      0.331826      0.256065
  31   9 2485.0093    1.7703  1.1339 11.4653 -0.0030  0.0208   0.0290   0.0528    0.1030   0.0000   440.9859      -1.11608       18.1058       3.39841      -1.94149     -0.918738      0.661134     -0.829186      -1.90381     -0.843863       1.10475      -1.91345      -1.79502     0.0724050       1.66499     -0.802258    -0.0540946      0.315836       1.09813       1.37150       1.53261       1.69153       1.69945       1.66619       1.62997       1.47584       1.37016       1.23867       1.11666      0.943421      0.806323      0.667773      0.530855      0.431025      0.330508      0.256049
  31  10 2647.8072    2.3785  1.1551 11.7182 -0.0026  0.0203   0.0373   0.0512    0.1258   0.0000   438.0112       2.44192       16.8702      -1.47159      -1.77832      -1.35288      -1.62381      0.804116    -0.0607622     -0.729412      -2.10118      0.585800    -0.0860154     -0.628677     -0.900073     0.0670129      0.291122      0.117111       1.09558       1.39370       1.57819       1.68521       1.64749       1.68382       1.59405       1.53802       1.41419       1.25765       1.13905      0.941236      0.775234      0.636387      0.520237      0.420786      0.340686      0.268890
  31  11 2808.3637    3.1944  1.0239 12.4952  0.0041  0.0190   0.0524   0.0489    0.1074   0.0000   439.5552       3.72914       17.3104       1.45107     -0.543759       1.01747      -2.61783      -1.16134       1.70783      0.716513      0.244169      -1.70200     -0.586989     -0.700919    -0.0136292   -0.00258887     -0.326270      0.208092      0.947291       1.34993       1.44035       1.55243       1.56127       1.50214       1.51096       1.35465       1.29361       1.14787       1.00799      0.871062      0.735968      0.600198      0.481845      0.381986      0.291691      0.230716
  31  12 2966.1388    3.7822  0.9148 13.1471 -0.0009  0.0178   0.0657   0.0450    0.0956   0.0000   439.4058       4.89282       14.6996       1.98877     -0.227534     -0.685463      -2.63408     -0.775248      -1.28752    -0.0401892      0.764265     -0.411197     -0.519204      -1.12188    0.00396828     -0.260604     -0.213618      0.128825      0.968382       1.22126       1.35707       1.45122       1.50702       1.44142       1.44203       1.39689       1.20434       1.06934      0.917081      0.848458      0.710550      0.582030      0.468904      0.364769      0.291102      0.218573
  31  13 3121.3598    3.9628  1.1273 13.1741  0.0002  0.0200   0.0645   0.0534    0.1157   0.0000   439.3566       2.36042       16.5201       4.21373      -3.62648      -2.65020      -1.99292      -3.56530     -0.230168      -2.27357      -2.09070     -0.147883    -0.0937012     -0.555231     0.0567437      0.111217      0.237325      0.241664       1.05680       1.37508       1.47331       1.68314       1.64512       1.68665       1.57783       1.49437       1.35069       1.22519       1.04518      0.919835      0.767586      0.651702      0.523075      0.409247      0.313734      0.249850
  31  14 3274.8673    3.7553  1.4100 13.2673 -0.0021  0.0235   0.0562   0.0625    0.0821   0.0000   440.2875       6.13601       13.6017      -1.70068      -1.83433      0.918780     -0.415690      -4.52091      0.491309      -2.37783      0.406986      -1.84129    -0.0603147       1.14062       1.42776     -0.726996      0.349223     -0.129876       1.22125       1.63230       1.77946       1.94323       1.94588       1.93250       1.85110       1.74006       1.62249       1.42037       1.26834       1.07480      0.883145      0.748160      0.604524      0.482240      0.365143      0.291388
  31  15 3427.4174    3.1869  2.2969 12.4632 -0.0013  0.0304   0.0363   0.0789    0.0589   0.0000   439.2808       3.93618       14.6317      -1.51710      -2.75659      -2.08992      -1.80782      -2.61980      -1.03827      -1.25958      -1.24966      -4.26599     -0.976404      0.241406      0.986166     -0.528943     0.0841996    -0.0686301       1.56709       2.06229       2.21426       2.44644       2.37603       2.48513       2.38742       2.21113       2.00190       1.82583       1.56826       1.36641       1.15436      0.963834      0.795852      0.622483      0.480571      0.364222
  31  16 3579.3016    2.5613  3.3013 12.0814 -0.0011  0.0379   0.0252   0.1004    0.0458   0.0000   441.0358       5.11713       13.9160      0.332631      0.138045      -1.42200      -1.80257      -4.92561       1.99847     -0.354255       2.16411      -1.47740     -0.529355       1.99033      -1.53051       1.07971      0.988211    -0.0159570       1.99422       2.61689       2.88634       3.13876       3.13819       3.13135       3.02373       2.75946       2.57101       2.30354       2.08243       1.77182       1.46701       1.23304      0.992499      0.810723      0.607149      0.480849
  31  17 3730.4462    2.1055  5.0618 11.2815 -0.0000  0.0481   0.0169   0.1318    0.0419   0.0000   442.1731       9.28488       15.5202      -1.81024      -4.75148       4.75511       4.86456     -0.488290      -5.13018      0.988756    -0.0965818      -3.51259       3.09923      -1.38317       1.33857      0.530849     -0.726130    -0.0641708       2.48153       3.34256       3.73029       3.96708       4.04288       3.96350       3.85940       3.57143       3.31705       2.94270       2.54963       2.24702       1.91632       1.55495       1.25612      0.998351      0.772412      0.595153
  31  18 3880.8974    1.7655  6.8980 10.8660 -0.0006  0.0602   0.0125   0.1638    0.0380   0.0000   440.8240       13.9982       18.0915       5.14830       5.01495      -3.03394      -3.59776      -11.4387     -0.449331      -2.05899      -2.56881      -2.64290     0.0307227      -3.58993      -2.40027     -0.141142      -1.06683     -0.426516       3.11408       4.07739       4.56311       4.81381       4.93121       4.85919       4.63062       4.41239       4.01909       3.63366       3.24211       2.79720       2.33524       1.97818       1.58343       1.26867      0.990062      0.740069
  31  19 4030.9093    1.4456  9.3061 10.6712 -0.0009  0.0793   0.0094   0.2197    0.0335   0.0000   436.6531       5.22288       19.7779       2.61304      -15.2821      0.710334       3.41846       2.39694     -0.190020       5.34360       2.32726      -5.18256      0.383377      -4.11214      -4.31253       1.04145    0.00403313      0.602176       4.02554       5.39770       5.93795       6.40905       6.46257       6.46771       6.22945       5.85014       5.34264       4.84188       4.16990       3.66345       3.02279       2.52239       2.05778       1.64488       1.26535      0.980215
  31  20 4180.5757    1.1992 12.2924 10.5357 -0.0001  0.1057   0.0073   0.2922    0.0306   0.0000   445.5786       7.09909       3.33606       5.61395       5.50254       7.33542      -4.30219     -0.242383      -1.68397      -5.71360     -0.392626      -3.74399      -1.49275      -3.80315       1.74694      -2.23807       2.40520     -0.534613       5.45008       7.21929       8.05247       8.62558       8.72625       8.65029       8.32895       7.77670       7.11570       6.49224       5.66522       4.89059       4.13211       3.41358       2.79406       2.22089       1.72078       1.31114
  31  21 4329.7415    0.9754 14.8816 10.4721 -0.0016  0.1373   0.0059   0.3700    0.0265   0.0000   431.9792      -8.99001       15.5066       14.7993      -13.0235      -15.9157       12.1538       3.56936       5.44423      -12.9819     -0.315399      -5.03179      -11.7455      -11.3439       1.31567       5.15249      0.136682      -3.19965       6.93970       9.20525       10.5294       10.8703       11.4624       11.2145       10.7165       10.0445       9.18860       8.26847       7.29266       6.23083       5.35254       4.40535       3.53437       2.85078       2.16948       1.69043
  32   4 1616.4433    0.2542  0.2098 10.0512 -0.0096  0.0127   0.0101   0.0243    0.0272   0.0000   441.2542     -0.448770       20.7071      -1.97186      -2.37273     -0.630398    -0.0791841    -0.0642594      0.534264     -0.412874     -0.539428     -0.488554     0.0485956     -0.243415     -0.308808    -0.0850173      0.291414      0.155404      0.710497      0.889321       1.09449       1.06007       1.01644      0.985674       1.02868       1.11655       1.17169       1.12719      0.918879      0.658668      0.467653      0.398488      0.401293      0.343204      0.283117      0.211107
  32   6 1988.6371    0.6441  0.6312 10.2528 -0.0024  0.0157   0.0138   0.0401    0.0524   0.0000   442.1456      0.490667       21.2116     -0.924137      -3.91277       1.66678     -0.293610     -0.689629      0.202214      -1.16381     0.0946687      0.623454      0.232735     -0.156830      0.549475     -0.241877     -0.301696     0.0359578      0.799735       1.03285       1.12449       1.18748       1.14753       1.16134       1.18666       1.14337       1.02360      0.953133      0.819486      0.704022      0.571598      0.489458      0.412996      0.333415      0.274247      0.225826
  32   7 2167.3252    0.9402  0.8118 10.5191 -0.0003  0.0177   0.0173   0.0425    0.0707   0.0000   440.4910     -0.412590       18.5226      -2.68736      -3.13696       1.23641       2.28819      0.209153       1.74446       1.65324      -1.10431      -1.07834    -0.0393552     -0.109405      0.522054      0.299486    -0.0909728     -0.110722      0.982010       1.27888       1.31822       1.39156       1.42546       1.48290       1.51055       1.40222       1.26311       1.07908      0.953214      0.835551      0.685647      0.575253      0.456354      0.365324      0.299758      0.237783
  32   8 2340.0536    1.3373  0.9773 10.9302 -0.0015  0.0186   0.0225   0.0484    0.0901   0.0000   441.4809       1.42848       22.0645       3.76795      -3.35615      -1.57569      0.867170     -0.603151       2.75259      0.809084      0.620665     -0.558536     -0.503006      0.611663      0.883137     -0.239780     -0.720428      0.260900      0.937401       1.23875       1.38726       1.41451       1.43078       1.47677       1.41514       1.34241       1.25964       1.07258       1.00506      0.867860      0.722385      0.606702      0.512896      0.383482      0.316705      0.252955
  32   9 2507.2702    1.9099  1.1687 11.2993 -0.0005  0.0200   0.0293   0.0534    0.1187   0.0000   441.0668      -1.10856       15.1555       1.03008     -0.601999      0.568917      -1.70027      -2.61199     -0.692274     -0.632939     -0.278006     -0.178082      0.208659     -0.117570       1.14103      0.124537     -0.746656     0.0384170      0.998384       1.28704       1.43259       1.56941       1.59344       1.51247       1.54009       1.43632       1.32679       1.17959       1.05476      0.912909      0.753161      0.643851      0.507558      0.422462      0.329280      0.258446
  32  10 2671.6801    2.5631  1.0909 11.9018 -0.0051  0.0189   0.0405   0.0521    0.1182   0.0000   439.2368       2.01377       19.8205       3.06564      -1.01840       1.23287       4.04810       1.20677      -1.75754      -1.07107       1.20216      -2.01961     -0.908273      0.540786     -0.294987     -0.716588      0.166585     -0.221783       1.00565       1.30583       1.47323       1.50366       1.58508       1.52654       1.55729       1.39112       1.29946       1.18442      0.999938      0.916950      0.749761      0.626664      0.516087      0.419816      0.316885      0.244036
  32  11 2833.7322    3.2157  0.9618 12.5405  0.0002  0.0176   0.0526   0.0455    0.1034   0.0000   439.4451       1.92816       16.1182       2.88382     -0.310192      -1.01761     0.0756635      0.685623     0.0956099     -0.789149      -1.87201      0.188192      0.207379     -0.310151    -0.0370503    -0.0152609      0.434397      0.214191      0.937743       1.22364       1.34211       1.38579       1.46294       1.40326       1.41990       1.29832       1.20477       1.10586      0.970853      0.835490      0.698135      0.586028      0.481594      0.388783      0.305080      0.244578
  32  12 2992.7331    3.7742  0.9985 13.2193 -0.0025  0.0178   0.0629   0.0495    0.0885   0.0000   441.4656       5.25350       15.1058       1.95627      -2.48940     -0.394682     -0.726693      -3.12254     -0.219634      -1.39764      0.522816      -2.62295      -1.33233     -0.869448     -0.537289    -0.0439705     -0.461377     -0.125691      0.917938       1.17597       1.33238       1.43882       1.45208       1.45304       1.41140       1.31021       1.22445       1.08880      0.981459      0.822797      0.678650      0.576493      0.480105      0.391923      0.299809      0.233005
  32  13 3148.9271    4.0380  1.1454 13.3375 -0.0004  0.0201   0.0635   0.0531    0.0977   0.0000   437.8897       5.85467       14.1069     -0.211751      -1.56499      0.928422      -1.64577     -0.865794       2.69987     -0.555411     -0.407883      0.186418      0.118790      0.248485      0.489723      0.170708      0.336334      0.231604       1.03658       1.32440       1.47710       1.62874       1.60775       1.62624       1.57157       1.51283       1.35795       1.20307       1.09107      0.916340      0.755349      0.662308      0.553972      0.426649      0.333011      0.261661
  32  14 3303.3583    3.6897  1.5808 12.9975 -0.0008  0.0242   0.0512   0.0657    0.0845   0.0000   438.3392       3.89431       17.0611       5.60853     -0.582798     -0.776606       2.15716      -2.19496       3.85514       1.80229     0.0346924      -1.49060    -0.0824478     -0.641173       1.15884       1.06037     -0.362964     -0.380820       1.26251       1.62779       1.79747       1.90106       1.93991       1.94673       1.96703       1.80649       1.64612       1.47295       1.26099       1.09930      0.928137      0.789702      0.635783      0.516662      0.400240      0.314807
  32  15 3456.7951    3.0693  2.4076 12.3171 -0.0007  0.0303   0.0331   0.0789    0.0576   0.0000   440.7353       6.81496       10.5156       1.29204      -1.89663      -3.39310      -1.96106      -1.99332       2.68861      -2.24815      0.133928      0.389936    -0.0506313      -1.79555       2.24044     -0.258374     0.0895849    -0.0758153       1.53468       2.02477       2.23809       2.32373       2.38224       2.33548       2.27726       2.25294       2.01669       1.88676       1.58940       1.43942       1.15189      0.998722      0.825256      0.667737      0.522618      0.402790
  32  16 3609.4586    2.5143  3.7286 11.7175 -0.0003  0.0388   0.0220   0.1027    0.0439   0.0000   438.7189       5.24950       11.0564       3.15305      -4.64434     -0.291338       2.15407      -5.39798     -0.983780      0.782590      0.551085      -3.36357     -0.613535      0.345521       2.95775     -0.963635      0.935554     -0.789646       1.96677       2.57209       2.86915       3.13274       3.15696       3.10078       2.98926       2.83196       2.61669       2.35491       2.06254       1.81884       1.55738       1.29394       1.05918      0.838018      0.670451      0.513239
  32  17 3761.3110    2.0860  5.5269 11.1008 -0.0001  0.0501   0.0155   0.1320    0.0413   0.0000   441.4798       4.00526       15.1089      -1.87498      -1.06897      -3.25929      -2.02325      -2.72430      -2.09867      -2.93089      -1.77854      -1.36680     -0.641328      -3.10491     -0.390864       1.99749    -0.0822013     -0.777271       2.49773       3.31316       3.67460       3.91549       4.07224       4.00423       3.82041       3.61115       3.37563       3.02120       2.67163       2.32651       1.98041       1.60955       1.35250       1.07134      0.844952      0.650328
  32  18 3912.4718    1.6758  7.7263 10.8704  0.0002  0.0657   0.0113   0.1785    0.0337   0.0000   440.3199       5.39231       14.9383       8.53345      -4.37493     -0.606114     -0.531483      -2.84993       4.99210     -0.675340      -8.16797      -1.04120       6.17328      -5.31498      -3.16368      -1.35191      0.908727      0.539365       3.28529       4.31631       4.79481       5.14113       5.23305       5.20550       5.00283       4.75715       4.29708       3.95899       3.52185       3.05753       2.60784       2.15827       1.79569       1.41963       1.13016      0.865351
  32  19 4062.9013    1.3702  9.8532 10.6896 -0.0006  0.0840   0.0088   0.2333    0.0311   0.0000   440.9361      -4.00868       6.77330      -2.32662      -4.28082      -2.02876       6.21895      -4.39792      -9.59248     -0.798457      0.437302      0.446005       1.43433       1.18126      0.425272     0.0648637      0.231735      0.203779       4.18373       5.62765       6.24110       6.72174       6.76660       6.72010       6.55380       6.16663       5.65038       5.09414       4.46646       3.91327       3.31337       2.80150       2.24051       1.81084       1.41211       1.09003
  32  20 4213.3175    1.1172 12.4953 10.6044 -0.0020  0.1099   0.0069   0.3075    0.0280   0.0000   439.1891       5.05781       16.7700      -1.41561      -3.54782      -11.8441       1.80620      -11.5390      0.332211      -17.4130       5.64057    -0.0159988      -5.31861      -2.28492      -1.00154       3.13866      0.970100      -1.68194       5.39883       7.05567       7.87885       8.46104       8.67554       8.44594       8.24711       7.79578       7.27487       6.55125       5.76267       5.00637       4.30030       3.63173       2.94618       2.36328       1.86500       1.42795
  32  21 4363.1755    0.9422 14.8300 10.3866 -0.0005  0.1368   0.0057   0.3635    0.0268   0.0000   439.6954       20.9901     -0.903931      -11.1476      -6.27583       17.1509      -16.9372      -26.5941      0.233497      -6.14378      -4.27856       2.81527      -4.19982      -6.66158     -0.968621      -4.16224       1.00717       1.85926       6.69801       8.84107       9.92726       10.6014       10.8415       10.7669       10.4973       9.79054       9.09967       8.20147       7.17996       6.29944       5.28082       4.43365       3.61730       2.95335       2.29320       1.75958
  33   4 1633.2110    0.2569  0.2396 10.0679 -0.0077  0.0110   0.0095   0.0293    0.0267   0.0000   440.6421     0.0323931       21.8066      -1.22239      -3.02981       1.55538       1.50797     -0.607470     0.0635111       1.07583       1.46307    -0.0627479      0.804985      0.253443      0.274918    -0.0304012     0.0486968      0.171274      0.529968      0.696466      0.750590      0.844155      0.826774      0.829742      0.850478      0.788797      0.689289      0.645038      0.616361      0.501550      0.450952      0.385510      0.301848      0.244457      0.186530      0.164449
  33   5 1823.8082    0.4300  0.3858 10.0774 -0.0061  0.0128   0.0118   0.0316    0.0363   0.0000   441.4601      -1.42047       23.5055    -0.0477958      -2.92307      0.544959       2.90353     -0.514501       1.22171      -1.13510       1.92865      0.287040     -0.394904     -0.626467     -0.351868     0.0501167    -0.0208714     -0.147391      0.651167      0.883268      0.985876      0.993483       1.10162       1.02180       1.07535      0.968475      0.896044      0.802006      0.696118      0.608393      0.533293      0.479164      0.381162      0.315950      0.241766      0.173756
  33   6 2007.6012    0.6640  0.6440 10.1603 -0.0019  0.0158   0.0137   0.0405    0.0562   0.0000   441.1557      -1.11771       22.1240      0.375905      -2.71864       2.11123       1.44443      -1.70649      0.620625      0.499498       2.01307     -0.309361     -0.649276    0.00361473      0.284609     -0.365392     0.0291919    -0.0179183      0.789342       1.05913       1.23468       1.35038       1.32170       1.33639       1.30203       1.19590       1.09453      0.995720      0.856860      0.726155      0.631283      0.513317      0.414868      0.312817      0.262615      0.210843
  33   7 2187.3371    0.9434  0.8516 10.6515 -0.0044  0.0181   0.0174   0.0442    0.0705   0.0000   440.1894     -0.324643       18.2247     -0.261442     -0.524989     -0.292270       2.15225      0.604129      -2.04678      -1.62654      0.897990      -1.86818      0.389354     -0.816090     -0.573852      0.754147    -0.0206177      0.141423      0.870611       1.17066       1.27953       1.37044       1.38346       1.36927       1.28619       1.25001       1.18678       1.07270      0.969004      0.855880      0.704518      0.607777      0.496318      0.397599      0.317306      0.250663
  33   8 2360.7880    1.4237  1.0353 11.1052 -0.0018  0.0192   0.0232   0.0509    0.0918   0.0000   442.4727       1.32883       20.3485     -0.101435      -1.46295     -0.712422       2.35842      0.263800     0.0330593      0.298404      0.638980      -1.62275     -0.168230       1.49731     -0.124721     -0.372248     0.0511402      0.314027      0.935161       1.28305       1.30994       1.51153       1.54424       1.56514       1.53532       1.39493       1.27498       1.11208      0.998113      0.905784      0.724659      0.643957      0.510577      0.412823      0.328154      0.243446
  33   9 2529.1447    1.9783  1.1410 11.6593  0.0000  0.0200   0.0311   0.0528    0.1015   0.0000   440.2748     -0.305162       15.8345       1.64484      -3.73441      -1.13767      0.942634      -2.76105      0.665898      0.136801     -0.528640    -0.0974739      0.115878      0.553791      0.394856    -0.0499053     -0.783507      0.376551       1.05171       1.36279       1.53604       1.60968       1.58683       1.59192       1.55777       1.48304       1.36718       1.24337       1.11862      0.944234      0.811161      0.722372      0.577429      0.499154      0.386759      0.303064
  33  10 2695.0485    2.5981  1.1339 12.2160  0.0006  0.0196   0.0408   0.0525    0.1042   0.0000   441.5029       1.43859       18.6439      0.635471      -2.24232     -0.375839       1.84912      -2.86705      -1.22774      -1.49033      -1.43302      0.485257      0.145572     0.0542623     -0.691717      0.536839      0.503692    -0.0444084       1.00528       1.32080       1.45823       1.58441       1.54930       1.57952       1.51755       1.39051       1.33820       1.19277       1.09035      0.947645      0.812782      0.657288      0.548568      0.439907      0.352951      0.281764
  33  11 2858.5787    3.3428  0.9979 12.7018 -0.0009  0.0182   0.0538   0.0455    0.1023   0.0000   438.7139       2.99308       18.7915       2.37223      -4.57727     -0.182680    -0.0594594       1.33745      0.648896      0.722495    0.00705303     -0.907174      0.277044     -0.354602    -0.0615073     -0.274397     -0.188519      0.255153      0.919438       1.22869       1.34297       1.42447       1.43845       1.46402       1.41905       1.33788       1.27535       1.10344      0.948251      0.876530      0.721818      0.635001      0.517552      0.416843      0.326038      0.248049
  33  12 3018.8662    4.0242  0.9401 13.1909  0.0009  0.0176   0.0659   0.0428    0.0923   0.0000   440.8049       2.57299       18.2953       2.54971      -1.52247     -0.443757     -0.803661      -2.70832       1.39228      -1.00761      0.642871      -1.09607     -0.826230    -0.0703380      0.182896    -0.0795174     -0.898511     -0.314277      0.896879       1.16273       1.30163       1.45988       1.41683       1.38153       1.36889       1.31833       1.21365       1.08083      0.980206      0.807972      0.702133      0.598451      0.491436      0.407778      0.316851      0.251756
  33  13 3176.1409    3.9565  1.2775 13.1877 -0.0010  0.0215   0.0588   0.0566    0.1016   0.0000   440.7906       5.85552       15.5263       3.49601      -3.28641      0.440468       1.41657      -1.30578       3.32032      -2.70553     -0.347324      -1.16690      0.641073       1.39715     -0.171663      0.427546      0.182502      0.137345       1.03356       1.40514       1.44805       1.62450       1.65330       1.63789       1.63883       1.50525       1.39634       1.27123       1.10524       1.00692      0.830076      0.718354      0.569880      0.475740      0.373929      0.288675
  33  14 3331.4564    3.5421  1.7351 12.8673  0.0006  0.0251   0.0448   0.0672    0.0719   0.0000   439.7097       5.12583       16.8683       3.05876      -2.84457      0.348621      -1.05978      -3.38119      0.306290       1.12055      0.566737     -0.961199     -0.212260      0.180145     -0.269596   0.000527200      0.176521     -0.564932       1.21765       1.63955       1.74010       1.87726       1.91654       1.89374       1.90353       1.76555       1.72192       1.47026       1.33021       1.16905      0.934434      0.827123      0.669002      0.552458      0.437601      0.351709
  33  15 3485.7427    2.9119  2.7463 12.2332 -0.0018  0.0325   0.0296   0.0847    0.0525   0.0000   438.5891       4.44004       16.4642       4.96966       1.01100      -3.68282       2.47662      -5.84317      -4.04217      -4.58614       2.60108      0.735924       1.73924     -0.896113       1.62553     0.0681025     -0.249076     -0.637282       1.57018       2.08459       2.25758       2.42539       2.54724       2.44578       2.40790       2.25964       2.14459       1.91350       1.71292       1.49959       1.30849       1.09553      0.903753      0.719666      0.576802      0.446298
  33  16 3639.2396    2.3962  4.0267 11.6901 -0.0010  0.0401   0.0203   0.1087    0.0408   0.0000   438.3826       11.6823       16.3387     -0.809217       9.14245      0.556328     -0.207566      -4.13817      -2.30468       2.47352     -0.572956       2.09909     0.0794710       2.57858      -2.18901       1.09557      0.401267       1.19527       1.99310       2.58496       2.92710       3.07259       3.17728       3.18800       3.07593       2.94765       2.69588       2.42294       2.12843       1.86367       1.57747       1.34133       1.09373      0.883168      0.714435      0.548290
  33  17 3791.8170    1.9748  5.9650 11.0760 -0.0011  0.0517   0.0140   0.1416    0.0377   0.0000   438.6739       2.17913       18.6306       7.06051      -7.90081      -7.35855       1.90584      -8.82444      -5.11167       1.31780      0.918656     -0.837075       1.17742     -0.560311     -0.485363      0.999230       1.45351      -1.19424       2.56165       3.35449       3.72461       4.09191       4.10227       4.16711       3.91653       3.79211       3.52394       3.14543       2.72362       2.39159       2.06849       1.73119       1.43713       1.15063      0.924767      0.703279
  33  18 3943.7446    1.5992  7.9180 10.9400 -0.0004  0.0672   0.0108   0.1870    0.0320   0.0000   439.4649       2.71655       24.5661       1.88578       5.45896       4.75128       5.51996      -2.04417       3.93555      -3.43022       2.80943      -4.87474      -1.21759      -3.06628       2.25139       3.89467      0.655150      -2.26637       3.23671       4.25645       4.80917       5.16424       5.22779       5.16763       5.04878       4.74996       4.47415       3.99306       3.59603       3.13241       2.69763       2.20562       1.84169       1.48836       1.18724      0.926974
  33  19 4094.9039    1.3458 10.5620 10.6635  0.0005  0.0886   0.0082   0.2460    0.0307   0.0000   438.7166       4.86787       13.9664       2.93960      0.858388      -4.76092       2.41550       3.10450      -3.07858      -4.32358     -0.317927      -4.07944      -1.67148     -0.417972       2.38168       2.63898      0.928388      0.452023       4.19120       5.46011       6.05771       6.58577       6.72778       6.72326       6.43656       6.17000       5.73326       5.20767       4.66346       4.02965       3.43472       2.90105       2.40318       1.98350       1.52878       1.20179
  33  20 4245.8969    1.1138 13.3415 10.5606 -0.0004  0.1168   0.0064   0.3119    0.0276   0.0000   442.1181       11.4365     -0.426672       2.89577       4.64871       19.1635       9.99608       8.76412      -4.17267       10.6219      -1.45251      -7.34218       5.11118       3.77980       7.94694       1.83752     -0.967676     -0.350168       5.54813       7.42447       8.19517       8.89967       9.06741       9.14841       8.76211       8.29972       7.65928       7.05471       6.11432       5.36211       4.60567       3.83083       3.20153       2.56035       2.02771       1.58535
  33  21 4395.9348    0.9198 15.5268 10.3444  0.0004  0.1389   0.0053   0.3759    0.0258   0.0000   446.0904       10.3085       15.5471      -18.4754       1.40384       2.23712       6.97002       3.99585      0.798517      -5.26512       7.39696     -0.937364      -3.48708    -0.0511096       3.45084       3.02179      -2.02870     -0.672463       6.47587       8.71492       9.65447       10.3312       10.6688       10.4888       10.3988       9.71102       9.04750       8.15102       7.24185       6.34209       5.41240       4.55231       3.80413       3.02819       2.39640       1.87048
  34   4 1649.7254    0.2684  0.2379 10.0923 -0.0075  0.0116   0.0099   0.0256    0.0267   0.0000   441.4169      -1.03028       19.5344      0.698275      -3.49110      0.561857      0.684213     -0.915245      0.849020      -1.39259       1.37781     -0.343616      0.459651      0.131186     -0.141201     0.0527625     0.0111403     -0.146776      0.595999      0.794101      0.810241      0.878460      0.935154      0.885350      0.836375      0.738891      0.745554      0.676013      0.688190      0.564117      0.480495      0.404285      0.363758      0.330818      0.237339      0.164794
  34   6 2026.3219    0.6951  0.7138 10.2301 -0.0022  0.0169   0.0136   0.0410    0.0579   0.0000   441.8239       1.03169       21.4913      0.868543      -2.92248      -1.44665      -1.58091      -1.83008      0.389373      -1.42414      0.859131       1.81151      -1.11267     -0.371622      0.245818      0.903595      0.509984      0.239816      0.840841       1.12089       1.21714       1.26565       1.29764       1.30103       1.30850       1.26548       1.18229       1.04688      0.941204      0.755822      0.656384      0.559399      0.472921      0.390507      0.315375      0.234477
  34   7 2207.0292    1.0424  0.9541 10.3263 -0.0006  0.0182   0.0172   0.0457    0.0885   0.0000   441.3952      0.270213       18.8699       3.14513      -3.55592    0.00648698      -1.21098      0.243650       2.22275      -2.22019     -0.429467    -0.0485221      0.541712     -0.863571      0.101516     -0.500869      0.449900      0.373279      0.958914       1.27298       1.41759       1.55731       1.61220       1.62661       1.60429       1.51381       1.35015       1.20804       1.04457      0.877235      0.718490      0.596552      0.504444      0.411542      0.325975      0.252880
  34   8 2381.1964    1.4814  1.0837 11.0930  0.0003  0.0194   0.0232   0.0505    0.0944   0.0000   440.3426       2.18433       21.3637     -0.813170     -0.940767       3.00621     -0.935993     -0.108271       1.76783       2.53827     -0.990136      0.681380      0.627568     -0.232200     -0.188966     -0.346951     -0.155829     0.0876059      0.909498       1.21370       1.26815       1.40639       1.41742       1.45677       1.39882       1.32811       1.25973       1.12430       1.01451      0.895799      0.757387      0.623132      0.511685      0.425323      0.339069      0.279822
  34   9 2550.7001    2.0643  1.2351 11.5040  0.0007  0.0203   0.0304   0.0531    0.1107   0.0000   441.8025       3.29655       20.0945      0.284226      -2.54802       1.00692      -1.95261      -1.19600       1.45559      -1.57723      -3.37565     -0.378556     -0.854000      0.269190     -0.187410    -0.0333615    -0.0383048     0.0931716      0.969839       1.26974       1.39598       1.52103       1.55084       1.53127       1.49135       1.45697       1.32744       1.20498       1.09503      0.940481      0.795029      0.689447      0.548667      0.480337      0.376310      0.292675
  34  10 2718.0312    2.7193  1.1067 12.1811  0.0000  0.0187   0.0406   0.0491    0.1052   0.0000   440.4952       4.41987       18.5484       3.27923      -1.52653      0.940334      -2.25105     -0.128403      0.409545     -0.483818      0.771038     -0.593029     -0.842942     -0.136273     -0.153675      0.269591     -0.151365    -0.0912114      0.925359       1.19882       1.32191       1.40854       1.46521       1.46550       1.42009       1.33913       1.25047       1.12865       1.00977      0.868973      0.764318      0.659342      0.553135      0.425388      0.352620      0.274327
  34  11 2882.9599    3.4004  0.9863 12.7762 -0.0008  0.0181   0.0543   0.0433    0.1013   0.0000   440.4233       3.10859       16.7788       1.38495      -1.78044     -0.670773      0.740134      -2.77109    0.00366831      -1.01095     -0.159709     -0.373148    -0.0148049     -0.397131      0.718844     -0.470870     -0.615866      0.164744      0.933096       1.17076       1.30312       1.39069       1.44524       1.44057       1.40441       1.31447       1.21103       1.11777      0.993015      0.857434      0.760979      0.635183      0.519400      0.431118      0.343520      0.264935
  34  12 3044.4968    4.2048  0.9815 13.1818 -0.0012  0.0175   0.0671   0.0447    0.1042   0.0000   440.3185       3.66104       16.6440      0.410358      -3.03185     -0.410132      -1.85769      -2.80932       1.68326      -1.88914      0.596592      -1.03209      0.531238      0.138421      0.113791     -0.154463      0.355779      0.441734      0.874425       1.10843       1.22266       1.36548       1.35860       1.31583       1.30721       1.28279       1.15900       1.05706      0.948195      0.816740      0.693024      0.601855      0.497723      0.411043      0.320997      0.252307
  34  13 3202.8804    4.0493  1.2529 13.3307 -0.0007  0.0207   0.0608   0.0558    0.0923   0.0000   441.1300       3.32464       20.1102       4.42501      -1.22280    -0.0285631      0.558856      -4.61963       5.00452      -2.20087       1.22945      0.727440     -0.185780      0.487877     -0.411438      0.250527     -0.724553     -0.306712       1.02162       1.35444       1.48036       1.66890       1.71414       1.66132       1.59311       1.47842       1.44677       1.27087       1.14150      0.980027      0.849650      0.733798      0.580933      0.466232      0.385946      0.306778
  34  14 3359.2563    3.4515  1.8906 12.7365 -0.0017  0.0258   0.0419   0.0676    0.0696   0.0000   438.4303       5.11416       16.3705      0.515306      -4.14692      -4.17032      0.228690      -5.21060       3.04833      -2.23436     -0.127296      -1.05245      -1.93831     -0.594827      0.854393      0.716194     0.0849612     -0.247418       1.21199       1.64162       1.79188       1.94751       1.95606       1.95186       1.90112       1.77014       1.68589       1.53807       1.37989       1.22024       1.03962      0.894433      0.727613      0.597540      0.470161      0.370837
  34  15 3514.5217    2.8237  2.9449 12.0852  0.0008  0.0335   0.0271   0.0868    0.0496   0.0000   438.2594       2.13434       12.7461       6.25291      -3.16042       2.83982      -1.12894      -3.73422       3.41112    -0.0482045      -1.17182     -0.611746      -2.20227      -1.96626     -0.110100     -0.501828     -0.675116     -0.197704       1.57457       2.14359       2.28449       2.43404       2.52055       2.50133       2.48755       2.39111       2.19823       2.00321       1.75711       1.52532       1.31670       1.12539      0.940162      0.750620      0.617164      0.483153
  34  16 3668.8086    2.3088  4.2900 11.5998 -0.0013  0.0422   0.0189   0.1097    0.0411   0.0000   439.6845       7.56405       13.9816       1.48686     -0.175714       5.43217       2.56245      -4.44121      -2.06730      -4.61586      -1.53338     -0.280569      -1.29999      -2.14415      -2.36571      -1.69516      0.431344    -0.0828220       2.00898       2.62392       2.88052       3.08417       3.16116       3.16008       3.12785       2.98568       2.79026       2.50001       2.19504       1.94047       1.67222       1.44053       1.18580      0.963528      0.767322      0.608989
  34  17 3821.9897    1.8494  6.3056 11.1000 -0.0006  0.0549   0.0128   0.1463    0.0342   0.0000   440.3039       17.2442       18.4172      -9.33897     0.0698192      -2.68320      -1.89423      -8.00813      -3.18363      -1.56787      -1.31481      -1.89713    -0.0290399       1.74642     -0.461402       2.38145       1.78359    -0.0714781       2.56461       3.41582       3.79384       4.07034       4.18435       4.12222       4.09788       3.78573       3.57546       3.26264       2.88657       2.61281       2.19489       1.84749       1.55860       1.24572       1.01201      0.786477
  34  18 3974.4981    1.5513  8.8112 10.7601 -0.0006  0.0718   0.0096   0.1983    0.0325   0.0000   443.7337       21.4047       10.1206       4.29430       1.76568      -5.60655       3.75400      -1.68442      -7.50203      -8.81043      -1.09959      -2.82125      -2.43498      -4.08649       2.51557     -0.862839     -0.992710      0.915292       3.38226       4.42751       4.92137       5.31833       5.41972       5.46006       5.25347       5.00174       4.68231       4.25663       3.76508       3.34641       2.91393       2.47613       2.04517       1.66111       1.32230       1.03657
  34  19 4126.5024    1.2958 11.2233 10.6475 -0.0004  0.0939   0.0076   0.2577    0.0295   0.0000   436.8379       16.0807       25.4593       3.36575       8.15913      0.660897       2.18325      -5.25343      0.320831      -12.9646       1.81969       5.62222       4.98063      -3.82553      -2.76803     0.0267638       3.41477     -0.129253       4.37385       5.90659       6.56528       7.01530       7.18450       7.16835       6.96119       6.60615       6.14804       5.61761       5.08275       4.39838       3.74661       3.18408       2.63652       2.14016       1.72277       1.35275
  34  20 4277.7127    1.0483 13.6439 10.5098 -0.0010  0.1198   0.0060   0.3236    0.0269   0.0000   445.2614       16.3629       19.8156       4.14271       6.04450      -16.9600       3.42489      -29.9107      -5.82619       7.60862       5.78675      -2.24570      -5.29765       8.34522      0.190107      0.829033      -3.52044    -0.0836490       5.57155       7.36467       8.10491       8.88672       9.04372       9.17234       8.80106       8.41829       7.74068       7.12887       6.29130       5.60689       4.73746       4.03288       3.29979       2.72122       2.17207       1.72948
  35   4 1665.9233    0.2670  0.2948 10.0485 -0.0109  0.0126   0.0095   0.0339    0.0280   0.0000   441.1798      0.471644       21.3529      0.285264      -3.05145     -0.615346       1.16611     -0.712451    -0.0608856      0.945118     -0.770617    -0.0726769     0.0688645      0.516314      0.147858      0.182607    -0.0127409     -0.178112      0.649510      0.806951      0.930556      0.983155      0.880877      0.940799      0.942088      0.895100      0.934034      0.855832      0.740381      0.620741      0.480227      0.457441      0.360202      0.309945      0.252486      0.200984
  35   5 1858.4687    0.4819  0.4396 10.1218 -0.0090  0.0134   0.0120   0.0308    0.0391   0.0000   441.0499      -1.81263       21.2561      0.617764      -5.05561     -0.619280       1.07849      0.396845       1.06978      -1.35795     0.0453234     -0.383827      -1.89382     -0.653824      0.144102     -0.254880      0.354295    -0.0622373      0.632591      0.786783      0.904148      0.968598      0.991975      0.902049      0.917282      0.898078      0.817857      0.761966      0.735344      0.619050      0.558603      0.461268      0.374375      0.320772      0.251370      0.199946
  35   6 2044.8098    0.7313  0.7054 10.2049 -0.0046  0.0154   0.0140   0.0398    0.0595   0.0000   441.0333      -1.06014       19.9810     0.0576737      -1.34223       1.19384      -1.21295      -1.33678     -0.921909      0.585347       1.44018     -0.288892     -0.627612       1.83598      0.735901      0.130993     -0.601889      0.192762      0.712334      0.895409       1.00220       1.11163       1.12840       1.15659       1.06990       1.01314      0.943495      0.938828      0.814840      0.712637      0.596548      0.539762      0.424826      0.355786      0.286784      0.228160
  35   7 2226.4409    1.0666  0.8884 10.6009 -0.0014  0.0172   0.0178   0.0428    0.0764   0.0000   440.8315       1.58797       21.5941      -1.02469      -4.47533     -0.627210      -1.48687      0.764188      -1.30238      -1.57209      0.741043      0.986741     -0.816137     0.0701800    -0.0138462      0.281898     -0.509427     0.0365312      0.821603       1.06383       1.15633       1.28957       1.28840       1.28393       1.18113       1.17290       1.11497       1.07211      0.913663      0.823974      0.680774      0.581796      0.505326      0.415535      0.332190      0.263656
  35   8 2401.3506    1.5474  1.0948 11.2691 -0.0009  0.0192   0.0238   0.0502    0.0871   0.0000   441.9054       1.50243       23.9935    -0.0539458      -2.28714      -1.67711       1.23950     -0.128121     -0.474066     -0.658783      0.305827    0.00990102      0.597070     -0.731275      0.346519      0.146870     -0.225868     -0.695771      0.891110       1.20078       1.32341       1.43315       1.43652       1.47483       1.39150       1.30214       1.22079       1.12637       1.04010      0.929024      0.782467      0.687608      0.567665      0.459816      0.367929      0.286193
  35   9 2571.8794    2.1274  1.0851 11.9813 -0.0019  0.0190   0.0333   0.0500    0.0889   0.0000   442.9260      0.367849       21.9876       1.61236      0.806569     -0.241146     -0.288794      -1.49175      0.445059     -0.866811     -0.710766     -0.400556     0.0548959       1.00814      0.227326      0.402686     -0.193725      0.219372      0.889283       1.18947       1.27262       1.39330       1.44930       1.42347       1.35859       1.28600       1.21092       1.08747       1.02102      0.913572      0.763930      0.688594      0.565696      0.465775      0.373626      0.294001
  35  10 2740.5381    2.7911  1.1961 12.1645 -0.0050  0.0198   0.0420   0.0518    0.1173   0.0000   439.9984       2.89052       18.1127     -0.163829      -4.32433      0.836379      0.403878      -1.77262      0.959211      -2.83590      -1.24199     -0.905201     -0.843425     -0.367364       1.04534      -1.39034     0.0609784      0.257912      0.933111       1.25498       1.39197       1.50573       1.50416       1.53653       1.48323       1.34683       1.28444       1.19284       1.06889      0.950383      0.835603      0.717703      0.579695      0.489767      0.389438      0.304381
  35  11 2906.8862    3.5814  0.9867 13.0140 -0.0013  0.0186   0.0568   0.0438    0.0878   0.0000   440.0325       3.51383       17.4944       1.77349     -0.359355     -0.501803     -0.706728      -1.64602      -2.40445      -1.98477      -1.06603     -0.302850     -0.253901      0.541055      0.508582       1.25750     0.0782717      0.168015      0.858683       1.23530       1.33599       1.51134       1.45165       1.47870       1.36387       1.38326       1.22715       1.18904       1.02642      0.906089      0.766508      0.657719      0.524570      0.440622      0.342314      0.275787
  35  12 3069.6308    4.0415  1.1736 13.1524 -0.0030  0.0204   0.0600   0.0492    0.1083   0.0000   440.7012       4.98256       17.4286      -2.38090     -0.552172      -4.21021      0.640201      -2.06962       1.09786      0.389460       1.70813      0.320969     -0.233662     -0.316651     -0.877741      0.701178      0.134199     -0.150407      0.946944       1.28919       1.40604       1.51880       1.52349       1.56987       1.46047       1.38171       1.37528       1.20022       1.10608      0.941003      0.828307      0.712704      0.582922      0.478121      0.376736      0.308552
  35  13 3229.2146    3.9531  1.3670 13.3534 -0.0045  0.0220   0.0567   0.0572    0.0779   0.0000   440.9176       4.59292       15.5385      0.554842      -2.39809     -0.742067       2.77113     -0.483610      -2.13870       2.81000      -1.86903     -0.438619     -0.803726     -0.857389     -0.721827     -0.339034      0.633929     -0.326972      0.959498       1.33049       1.43261       1.59575       1.59056       1.62161       1.58781       1.44968       1.42604       1.22897       1.13026       1.00953      0.873309      0.733807      0.631911      0.513847      0.408327      0.326946
  35  14 3386.7031    3.4557  1.9456 12.6321 -0.0010  0.0260   0.0394   0.0656    0.0641   0.0000   440.8287       4.05286       18.0441       5.90132      -4.05655      -3.82697      -1.64914      -2.78819      -1.79982      -1.19678      -1.38102      -1.70979      0.638710      -1.00241     -0.394071      0.296435     -0.282410     -0.291812       1.17393       1.58195       1.71268       1.83637       1.92611       1.89365       1.89738       1.72200       1.64816       1.52466       1.35772       1.23769       1.01118      0.893086      0.724219      0.596457      0.487750      0.382570
  35  15 3542.8086    2.7295  3.1849 12.0861 -0.0008  0.0348   0.0253   0.0913    0.0460   0.0000   441.4323       4.03566       12.9955       5.16918      -1.44633      -4.34580      -4.76581      -4.32812       2.10953      -5.75363      -2.68377      -2.17609       2.29438      0.125438      -1.64447      -1.31294     -0.906926      0.474304       1.58989       2.17083       2.29702       2.57956       2.58952       2.64929       2.55742       2.42000       2.22041       2.06344       1.85363       1.63175       1.40303       1.17466      0.994709      0.788428      0.657337      0.524231
  35  16 3697.9117    2.2387  4.7362 11.4415  0.0001  0.0437   0.0171   0.1153    0.0382   0.0000   438.0932       4.18309       18.3810       6.89020      -3.45816      -3.46451      -5.92136       2.22700      -1.73199      -2.28096      0.840211      -1.24926       3.33311      0.912801     -0.791408      -1.19946     -0.566863     -0.826329       1.99303       2.66684       2.94007       3.17807       3.23726       3.20627       3.14955       2.99871       2.83114       2.55124       2.31176       2.06313       1.77938       1.50838       1.25780       1.03809      0.832367      0.662643
  35  17 3851.9776    1.8328  6.7399 10.9788 -0.0000  0.0561   0.0122   0.1496    0.0356   0.0000   440.7615       5.46190       20.7187       3.02864     -0.155212      -1.03588       1.26758      -6.22802       1.06063      0.584605      -2.89303      -1.36082      0.498784     -0.583830      0.735219     -0.768897      0.285926     -0.790410       2.62670       3.43055       3.91684       4.18628       4.36783       4.32900       4.24392       3.99505       3.72640       3.39799       3.02740       2.65059       2.29084       1.93807       1.60975       1.30276       1.06608      0.843008
  35  18 4005.1755    1.5346  9.7918 10.7279  0.0010  0.0781   0.0089   0.2136    0.0313   0.0000   441.3089     0.0578610       17.4795       10.3107      -1.23993      -9.90150      -2.90976       8.72802      -2.57660      0.992748      -5.47184      -3.20759      -4.29628      0.230829       2.11368     -0.856716      0.974881    -0.0311094       3.55293       4.65975       5.17309       5.56645       5.72991       5.72654       5.68841       5.40619       5.01246       4.53634       4.10747       3.60863       3.11690       2.65132       2.22628       1.81395       1.46969       1.15483
  35  19 4157.7199    1.2248 11.8333 10.6371 -0.0005  0.0992   0.0069   0.2716    0.0282   0.0000   431.0679       5.66349       19.8070       5.15540      -3.77744       2.63234     -0.274435       15.2251      -6.82486       5.42053       3.10258       1.19448       7.40642      -1.15938     -0.496815     0.0312639      -1.08801      0.844825       4.48982       6.00786       6.61497       7.24874       7.48380       7.34109       7.26787       6.90042       6.42992       5.79294       5.30799       4.63323       3.98285       3.43753       2.79303       2.33539       1.87088       1.49876
  35  20 4309.5552    1.0062 14.6515 10.4821 -0.0001  0.1288   0.0056   0.3422    0.0257   0.0000   443.1085       1.45534       31.8260      -14.1355      -1.54930       27.2340      -14.2706      0.272167      -9.07548      -10.7308       2.59266     -0.161162       1.94480      -6.11710     -0.478604      -3.84861      -1.57802       1.01837       5.80418       7.75051       8.72194       9.25344       9.56263       9.61192       9.20653       8.95349       8.19307       7.67652       6.81874       6.03864       5.22080       4.35396       3.71809       2.99570       2.40686       1.93137
  36   5 1875.4114    0.5351  0.4839 10.0468 -0.0011  0.0134   0.0119   0.0309    0.0428   0.0000   440.7739      0.258543       20.1092     -0.907144      -1.17420     -0.439663     -0.902116     0.0696356     -0.206646     -0.296867     -0.352533     -0.123930      0.716913    -0.0508641      0.390040     -0.291200     -0.280629     0.0956669      0.606206      0.766592      0.817737      0.846373      0.953108      0.952900      0.960360      0.882892      0.787659      0.745780      0.670156      0.630971      0.528861      0.433204      0.364341      0.304766      0.246322      0.208132
  36   6 2063.0605    0.7432  0.7765 10.2603 -0.0022  0.0168   0.0135   0.0424    0.0612   0.0000   439.7674      0.103874       20.9822       1.71245      -3.84598     -0.924321      0.837342      0.902246     0.0194880    -0.0283708      -1.36797      0.179412      0.154447     -0.507258     -0.220162      0.287720     0.0557782      0.345009      0.752836       1.02150       1.09818       1.20304       1.16334       1.23614       1.18981       1.17257       1.08963      0.957818      0.865810      0.746781      0.662733      0.579730      0.477477      0.399804      0.320415      0.259225
  36   7 2245.4808    1.0899  1.0210 10.7407 -0.0019  0.0193   0.0174   0.0480    0.0802   0.0000   440.6059       2.30887       20.8087       1.47278      -1.07086       1.07689     -0.634246      -3.29491     -0.945631      0.652179     -0.523240      -1.08923       1.17557    -0.0592196      0.680523     -0.871548     -0.128797    -0.0525257      0.875312       1.20189       1.30381       1.41458       1.48232       1.44814       1.42088       1.39176       1.27691       1.17178       1.01086      0.925616      0.765156      0.671731      0.556390      0.467353      0.376223      0.296571
  36   8 2421.0925    1.6154  1.1290 11.3550 -0.0004  0.0192   0.0243   0.0507    0.0907   0.0000   442.8883       2.83978       16.6287     -0.862906      -1.19709       1.70314    -0.0417794      -1.08231       1.96119      -1.40681     0.0681699      0.631450      -1.12754      0.362201     0.0523108     -0.190965     -0.443359      0.380908      0.913457       1.20414       1.30691       1.43682       1.44812       1.48030       1.42839       1.38330       1.23960       1.16181       1.06358      0.947035      0.800815      0.661693      0.596177      0.470927      0.397862      0.308182
  36   9 2592.7461    2.2298  1.1894 11.9253 -0.0028  0.0208   0.0331   0.0523    0.0984   0.0000   440.9925       1.03106       22.0611       1.16314      -1.79210      0.449576      0.299863      -1.63192      -1.73315      -1.78044      0.315237      0.951486      0.688004      0.277515      0.269128      0.243174    -0.0793536     -0.511594       1.07418       1.49489       1.76945       2.05017       2.09276       2.08729       2.03931       1.87132       1.71422       1.55477       1.31781       1.09638      0.907495      0.771015      0.606134      0.493100      0.394209      0.311727
  36  10 2762.7152    2.9580  1.0487 12.5319  0.0030  0.0179   0.0455   0.0464    0.0921   0.0000   439.6541       2.83025       19.8528      0.634306      -2.15373      0.971156      -2.65143     -0.991822       1.92981      0.166421      0.129831       1.14368    -0.0103527      -1.56658       1.32689      0.636557      0.241666    -0.0147043      0.816175       1.07642       1.14789       1.26106       1.28657       1.32616       1.33741       1.20644       1.14515       1.02605      0.929028      0.837266      0.742298      0.621334      0.532105      0.433414      0.345827      0.273125
  36  11 2930.3333    3.7062  0.9414 13.0865 -0.0043  0.0166   0.0593   0.0423    0.0847   0.0000   440.7461       3.95509       18.5198       4.03327      -1.69064      0.178418      0.515213     -0.455310       2.03512      -1.06953       1.08819     -0.667979      -1.86267       1.15941     -0.297081     -0.434270      0.276462     -0.498361      0.757579      0.992982       1.11243       1.20091       1.17225       1.23954       1.18337       1.14472       1.07706      0.972296      0.882819      0.773175      0.686378      0.592011      0.474972      0.397176      0.331799      0.265203
  36  12 3094.3675    4.0632  1.0820 13.5182 -0.0028  0.0182   0.0630   0.0502    0.0848   0.0000   440.6721       4.56430       15.4609       1.13733      -3.12236      0.374660      -3.29482      -2.12896     -0.392652      -1.29060      0.157866     -0.705394     -0.715337     -0.603281     -0.139005      0.470632     -0.152790      0.237571      0.827195       1.06684       1.18770       1.29434       1.33348       1.35065       1.31790       1.26753       1.17643       1.05771      0.962494      0.853538      0.724444      0.629490      0.509528      0.429855      0.350359      0.280976
  36  13 3255.2048    3.8594  1.4953 12.9922 -0.0007  0.0218   0.0494   0.0568    0.0767   0.0000   441.2936       2.89146       19.0950       1.30712      -4.73313     -0.564199       2.43188      -3.98839     -0.353542     -0.386927      0.489982      -1.12209     -0.621863      -1.80991      -1.49802     -0.165579     -0.114813    -0.0953213       1.01225       1.35921       1.46660       1.57738       1.59705       1.64377       1.63110       1.52501       1.43813       1.27541       1.17434       1.01689      0.921576      0.790536      0.658302      0.545124      0.427344      0.353842
  36  14 3413.7900    3.2798  2.2653 12.4994 -0.0030  0.0274   0.0343   0.0720    0.0532   0.0000   441.0568       4.55385       16.3856       1.03600      -1.92989      0.312169     -0.141842      -3.78575       1.78170      0.435561      -2.98575      -2.02055       2.68972     0.0353589     -0.148843      -1.17473       1.48951      0.700191       1.24097       1.65491       1.89778       1.99977       2.12391       2.07173       1.99476       1.97527       1.79641       1.64972       1.49166       1.29428       1.11919      0.935625      0.800818      0.667140      0.537483      0.430287
  36  15 3570.8472    2.6695  3.5641 11.8325 -0.0013  0.0351   0.0225   0.0938    0.0441   0.0000   438.6060       10.3822       15.8305       4.01127      -2.91655      -1.97636       6.01999      -1.59386      0.844372      -2.06374      -1.90839      -1.99812       2.35778     -0.715833     -0.489043     -0.619458      0.945091      0.644884       1.57767       2.06339       2.28045       2.48857       2.58530       2.55792       2.50492       2.37525       2.27626       2.01142       1.86936       1.64134       1.43018       1.22112       1.03795      0.850850      0.689375      0.555633
  36  16 3726.6713    2.1586  5.0193 11.3073 -0.0003  0.0437   0.0156   0.1206    0.0378   0.0000   441.0697       8.23484       9.10375     -0.515935      0.946871      -3.44971       5.59938     0.0899379       1.39780      0.442898      -4.37365       1.62168       2.05093      0.746790      0.502928      -2.12531    -0.0246342      0.545865       1.96395       2.55185       2.87095       3.08332       3.17672       3.18034       3.16225       2.97609       2.76461       2.53751       2.32751       2.03927       1.81266       1.49355       1.27708       1.05402      0.878961      0.690786
  36  17 3881.5862    1.7501  7.5920 11.0133 -0.0001  0.0608   0.0110   0.1671    0.0317   0.0000   439.9988       3.92043       11.2831      -5.11206      -3.02345       1.89482       2.00337       1.08202       1.87639     -0.295263      -1.30136       1.25558       1.04860      -2.14591       2.36829      -1.32183      0.321087      -1.10173       2.72233       3.62982       4.02649       4.34505       4.45896       4.53796       4.37213       4.21166       3.90029       3.58458       3.24338       2.85253       2.47446       2.14817       1.78290       1.48593       1.19575      0.947436
  36  18 4035.5599    1.4151  9.8165 10.7961 -0.0017  0.0801   0.0083   0.2241    0.0298   0.0000   442.8529       8.76331       8.90776       8.52169      0.190183      -8.31910       3.49568      -10.4990      -5.21814      -2.20170       3.92525     -0.338912       3.76717      -2.29101      -1.85448      0.374415      -1.94296       2.71296       3.53150       4.65695       5.15133       5.60959       5.79376       5.86952       5.71145       5.43499       5.04089       4.69492       4.20221       3.73340       3.20820       2.74304       2.31579       1.92757       1.53953       1.23019
  36  19 4188.7240    1.1815 12.4885 10.6296  0.0008  0.1052   0.0065   0.2820    0.0273   0.0000   438.6597       22.8893       4.67690       1.91820     -0.344184     -0.623443       6.52511      -7.55187       6.19946      -8.15523      -7.74975      -2.79707      0.332482      -2.33250     -0.455738      0.187934      -1.45374      -1.00113       4.56711       6.10760       6.89695       7.34178       7.60204       7.73064       7.46283       7.25393       6.67016       6.10676       5.50614       4.88079       4.19551       3.64382       3.02993       2.50182       2.00453       1.61711
  37   4 1697.5924    0.3307  0.2877 10.0506 -0.0059  0.0119   0.0099   0.0255    0.0287   0.0000   441.1898     -0.326237       21.0293      0.400690      -1.78221     -0.987095     -0.993913     -0.227192       1.02765      0.598375      0.528926      0.537442    -0.0775187      0.253220     -0.479454    -0.0391482     -0.328646     0.0516994      0.498613      0.656350      0.755515      0.855654      0.838139      0.815334      0.926135      0.787753      0.754389      0.698754      0.636565      0.536847      0.435513      0.402899      0.338093      0.301070      0.214325      0.188373
  37   5 1892.2062    0.5341  0.5206 10.1133 -0.0014  0.0142   0.0115   0.0336    0.0427   0.0000   441.4433      0.971493       21.5489     -0.368094      -4.36088      0.829334       1.14546     -0.723254    -0.0396910     -0.293899      0.668324     0.0987680     -0.225365     -0.710147      0.319613      0.254223     0.0518030     -0.244772      0.646214      0.902907       1.04920       1.14812       1.24400       1.23770       1.21302       1.10996       1.05821      0.925879      0.849645      0.702759      0.603798      0.496093      0.416988      0.342762      0.261626      0.224850
  37   6 2081.1189    0.7898  0.7140 10.3613 -0.0046  0.0156   0.0144   0.0379    0.0595   0.0000   442.2779       1.06518       20.8870     -0.291886      -3.61715     -0.368212     -0.553388      0.950706     -0.528960      -1.42343     -0.910730     -0.630463      0.299011     -0.179745     -0.280195    -0.0296144      0.679225      0.477461      0.709787      0.915558       1.02661       1.09119       1.08068       1.12311       1.13049       1.04907       1.00741      0.905018      0.816518      0.737894      0.623123      0.545473      0.464188      0.389256      0.303711      0.247986
  37   7 2264.3448    1.1868  1.0004 10.6739 -0.0025  0.0179   0.0183   0.0448    0.0860   0.0000   441.6879      0.432345       23.2479      -1.68776      -2.64924     -0.470717       2.37615      -2.20909      0.879066     0.0725874       1.36286     -0.785477     -0.829940    -0.0547021     -0.115037      0.506349      0.137712      0.238596      0.797346       1.04733       1.18264       1.25069       1.29509       1.31176       1.33564       1.22223       1.12019       1.03750      0.915963      0.853704      0.754410      0.641028      0.560458      0.444703      0.372707      0.297303
  37   8 2440.6919    1.6429  1.1808 11.5861 -0.0025  0.0192   0.0248   0.0545    0.0799   0.0000   441.8451       1.61765       19.5960       2.07003     -0.703149     -0.764002       1.46737     -0.848176    -0.0920793     -0.973549      0.616559    -0.0529896     -0.383547      0.819941     -0.522653    -0.0256585     -0.258516     -0.317388      0.892649       1.14222       1.29449       1.42642       1.44224       1.44187       1.39482       1.31505       1.25787       1.12486       1.03308      0.959410      0.821420      0.696450      0.596125      0.510003      0.417175      0.329751
  37   9 2613.3689    2.2787  1.1367 11.9908 -0.0014  0.0183   0.0336   0.0507    0.0957   0.0000   440.6829       1.29549       19.0451       1.42815     -0.118660      -4.00869     -0.224922      0.182402      -1.40452      0.435711      -1.02268      0.281142     -0.323332      -1.03191     -0.487644      0.169125     -0.525010     0.0172070      0.860671       1.11369       1.26021       1.34716       1.38972       1.34634       1.33269       1.27338       1.24176       1.11385       1.05297      0.919323      0.791389      0.649098      0.556169      0.469554      0.389396      0.317214
  37  10 2784.5920    3.0399  1.0712 12.6048 -0.0015  0.0182   0.0450   0.0464    0.0945   0.0000   441.0523       2.79803       20.6800       1.03857   -0.00797507      0.140976      -1.41135      -1.08377       1.45377      -1.29601      0.303952      -1.54876      0.120851     -0.510866     -0.145653    -0.0915306     -0.102375     0.0444106      0.814978       1.07236       1.15863       1.25259       1.27891       1.31112       1.23043       1.18955       1.16558       1.04328      0.983236      0.866981      0.771161      0.646573      0.543539      0.449358      0.365241      0.303985
  37  11 2953.2760    3.8063  1.1053 12.6600 -0.0006  0.0176   0.0549   0.0459    0.1163   0.0000   440.8339       3.50450       18.4548       1.03891      -5.06722      -1.78503      0.101511       2.40360     -0.449579      -1.64107      -1.93205      0.389616     -0.633529      -1.33524      0.453264     -0.924163     -0.276158      0.778918      0.792034       1.06373       1.16274       1.28029       1.27423       1.27411       1.20863       1.21248       1.12642       1.04576      0.946842      0.853978      0.740668      0.653117      0.526853      0.451256      0.364021      0.285898
  37  12 3118.5987    4.1099  1.0848 13.5204 -0.0008  0.0183   0.0629   0.0492    0.0859   0.0000   439.4548       4.50519       18.5501      0.392233      -3.27184      -1.58281      -1.81085     -0.863506       1.43738      -1.94917       1.15895     -0.158424    0.00323325      -1.24228      0.655377     -0.240118     -0.334802    -0.0905594      0.815767       1.04198       1.16373       1.27106       1.31753       1.29666       1.28971       1.17974       1.11983       1.07431      0.958331      0.863998      0.754923      0.660091      0.537000      0.443798      0.368761      0.292986
  37  13 3280.6963    3.7478  1.4895 13.2697 -0.0033  0.0221   0.0495   0.0589    0.0701   0.0000   440.5011       5.71320       16.9527       1.00070     -0.814647     -0.695043     -0.546827     -0.548508       1.49566      -1.61270      0.740818      -2.35638       1.65979      -1.60692     -0.122665      -1.53021     0.0432830     0.0562566      0.999584       1.31250       1.40463       1.53450       1.58464       1.62398       1.57516       1.53868       1.44685       1.33379       1.21685       1.04316      0.879625      0.750346      0.648785      0.574147      0.437387      0.360375
  37  14 3440.4150    3.1260  2.5103 12.4600 -0.0015  0.0294   0.0308   0.0749    0.0475   0.0000   438.8785       6.83471       17.0522       2.57498     -0.844086      0.202004       2.39182      0.530580      -1.64230       2.16778       1.13617      -1.47713      -1.17640       3.32089       1.17811      0.140514     -0.353683     -0.140844       1.25048       1.68504       1.83658       2.00567       2.10059       2.08055       2.00892       1.93476       1.84647       1.70259       1.54241       1.34159       1.17842      0.996061      0.858844      0.708351      0.597205      0.464084
  37  15 3598.4625    2.5300  3.7635 11.8740 -0.0010  0.0361   0.0209   0.0988    0.0404   0.0000   442.4054       8.74469       14.5504       5.59335      -1.29359      -4.52226       4.58814       1.26853       2.69276      -5.16522     -0.691256      -2.89575      0.218197      0.539152      0.599690      0.801197      0.170345     -0.169689       1.59320       2.06975       2.33311       2.52735       2.63193       2.65594       2.55182       2.45933       2.29850       2.12045       1.88848       1.71109       1.46512       1.29459       1.07641      0.892850      0.731453      0.589562
  37  16 3755.1338    2.0776  5.7733 11.2243 -0.0002  0.0480   0.0140   0.1300    0.0354   0.0000   435.0322       4.35768       18.2426       3.43176      -7.83359       3.44555       1.18142      -2.52039     -0.452208      -1.76144      -5.30547       1.39698       2.25897      -1.52207     -0.221546     -0.646001      0.278768       1.54244       2.09714       2.75201       3.02318       3.28157       3.41190       3.41228       3.35163       3.22353       3.03576       2.80215       2.52755       2.25188       1.96259       1.67921       1.42316       1.17703      0.976020      0.783047
  37  17 3910.8361    1.6796  7.9648 11.0078 -0.0008  0.0635   0.0104   0.1763    0.0310   0.0000   437.7153       9.14864       13.0877       6.80460      -5.20576     -0.224186      -1.26471      -5.66262      -5.64999      -1.68707       4.98972       1.79993      -3.05246       1.43163       1.85868      -1.21933      -1.44655       1.36607       2.77226       3.67470       4.11179       4.38408       4.47814       4.54331       4.51542       4.28344       4.04957       3.74488       3.34026       3.01424       2.57959       2.25079       1.87206       1.58469       1.28381       1.03841
  37  18 4065.4547    1.4111 10.9425 10.7545  0.0020  0.0870   0.0076   0.2356    0.0287   0.0000   442.7883       8.18097       15.6758       9.90852     -0.816438      -7.80522      -10.0781      -4.50104       3.40260      -2.02558       3.23731      -4.35800      -6.50519       1.55648     -0.675365      0.708349       1.38185      0.744863       3.69790       4.93087       5.41500       5.89550       6.20199       6.23171       6.03477       5.81828       5.49045       4.97009       4.49022       4.04123       3.49668       3.07308       2.54863       2.13946       1.72878       1.38199
  37  19 4219.2325    1.1100 12.7714 10.6407 -0.0019  0.1089   0.0060   0.2944    0.0261   0.0000   433.9743       23.5882       10.5251       5.04987      -3.27117      0.253501      -1.85483      -7.21016       5.52764      -3.39268      -2.38008       5.01187      0.326239      -4.22990       4.70540       2.08515      -1.83797       1.39436       4.68424       6.08392       6.90982       7.40729       7.64482       7.79631       7.53924       7.24737       6.79033       6.29242       5.65853       5.06258       4.46792       3.77535       3.25785       2.67448       2.15743       1.74589
  38   4 1713.0442    0.3358  0.2808 10.0584 -0.0026  0.0111   0.0098   0.0246    0.0281   0.0000   441.7407      0.502317       20.9259     -0.127425      -2.96312     -0.170192       3.29295     -0.110050    -0.0291647     -0.410578      0.192459     0.0782711     -0.333566     -0.387717      0.173573     -0.122903      0.177479      0.139939      0.469383      0.587858      0.691162      0.755583      0.786265      0.728151      0.759615      0.730033      0.626981      0.597370      0.550460      0.500010      0.439276      0.362456      0.345269      0.262658      0.225014      0.184563
  38   5 1908.7436    0.5394  0.6075 10.1894 -0.0038  0.0154   0.0111   0.0366    0.0439   0.0000   441.8095     -0.300848       20.8024      0.914060      -1.88726     -0.738094      0.681993      0.434346     -0.365125     -0.123634     -0.812550      0.713487     -0.844431       1.16391      0.231708     -0.147220    -0.0975472      0.151114      0.649060      0.867677      0.965760       1.07364       1.13164       1.07036       1.04052       1.01213      0.939899      0.870069      0.788192      0.722201      0.626258      0.556081      0.471210      0.379837      0.321265      0.254112
  38   6 2098.9401    0.8082  0.7779 10.3501 -0.0017  0.0159   0.0140   0.0397    0.0625   0.0000   441.3750      0.241538       21.9903      0.500072      -2.77776       1.15320     -0.540685      0.597109      -1.45366     -0.936000       1.28833     -0.756658    0.00816294      0.859837      0.589579     0.0645509     -0.304167      0.226554      0.654295      0.909706      0.981042       1.07508       1.08099       1.10885       1.10204       1.05054      0.985764      0.883128      0.819874      0.709722      0.673630      0.565589      0.483703      0.413382      0.343529      0.263052
  38   7 2282.9160    1.1895  1.0203 10.8260 -0.0038  0.0178   0.0185   0.0479    0.0834   0.0000   441.4839       1.12140       19.6884     -0.908040      -2.66812      0.473120      0.394664      -2.56959      -2.77447      -2.33064      0.986748     -0.956281     -0.350205      0.671673      0.246672     -0.123234      0.204219    -0.0362192      0.769767      0.995506       1.10604       1.24329       1.24865       1.28131       1.25562       1.18440       1.12715       1.07235      0.906184      0.841429      0.715151      0.649031      0.529721      0.452382      0.362843      0.297649
  38   8 2459.9885    1.7251  1.2025 11.5163  0.0014  0.0198   0.0252   0.0521    0.0913   0.0000   439.9295      0.472139       21.4411     -0.230557      -3.63814      -1.14548      -1.03360      0.113631     -0.238143      -1.35516       1.21094       1.11835      0.428470      -1.18692      0.167443      0.280382      -1.09244     -0.712930      0.866381       1.15238       1.31028       1.43354       1.47066       1.47524       1.43024       1.35079       1.28704       1.18391       1.07169      0.957032      0.841163      0.725686      0.608730      0.515131      0.431520      0.336406
  38   9 2633.7522    2.4057  1.1833 12.0981 -0.0025  0.0192   0.0354   0.0514    0.0966   0.0000   439.5096       1.98193       20.3222      -1.77508      -1.80457      0.832977     -0.277565      -2.67882       1.38847      -3.48520      0.514027     0.0413482      0.385659      0.179097      0.565472      0.672995      0.245392      0.195146      0.841062       1.16384       1.25283       1.37313       1.40220       1.34334       1.34111       1.26553       1.25561       1.15273       1.04786      0.951308      0.818253      0.715032      0.589126      0.490765      0.395380      0.319914
  38  10 2806.1056    3.1790  1.1116 12.3897 -0.0016  0.0176   0.0452   0.0463    0.1110   0.0000   443.2657       2.46224       19.4489     -0.903225       1.21548     -0.131621      -1.13045      -1.57892     -0.138433     -0.216680    -0.0654362     -0.472913     -0.591532     -0.967237     -0.340172      0.825908      0.193224     0.0847169      0.789210       1.04998       1.15821       1.25640       1.31532       1.32009       1.28956       1.20293       1.18895       1.05052      0.955506      0.854724      0.770049      0.643672      0.538872      0.449917      0.368896      0.298308
  38  11 2975.9468    4.0033  1.0389 13.1372 -0.0013  0.0170   0.0597   0.0448    0.0920   0.0000   439.7028       2.34219       20.5494       1.12645      -2.87259      0.907874       1.53788      -2.75806       1.04903     -0.852057    0.00207925     0.0376998     -0.443377      -2.07423     -0.427017     -0.246659     -0.268700      0.255112      0.767344      0.944416       1.08413       1.15421       1.16711       1.18907       1.16822       1.15622       1.06965      0.987309      0.890409      0.808601      0.701797      0.608230      0.518560      0.432214      0.354397      0.290701
  38  12 3142.3745    4.1662  1.2118 13.4100 -0.0064  0.0189   0.0587   0.0515    0.0862   0.0000   442.1687       5.67036       19.7329       4.06715       1.88145      -2.04826    -0.0609703     -0.622890       3.47511      -1.29675       1.21466      -1.59356      0.624588     -0.969129     -0.193958     -0.429228      0.250451     -0.168825      0.826924       1.06608       1.18248       1.31485       1.34182       1.36021       1.31798       1.27285       1.19705       1.07829      0.974205      0.894667      0.788992      0.687796      0.600734      0.499876      0.405689      0.315568
  38  13 3305.7620    3.7453  1.7297 12.8975 -0.0021  0.0233   0.0443   0.0602    0.0686   0.0000   439.1694       4.34137       17.5789       3.02461     -0.135686      -1.89451     -0.308934      -4.94064      0.280825     -0.549861       1.05241      -3.44635     -0.202120      -1.50999     -0.996543       1.28456     -0.117224     -0.153272       1.01310       1.31394       1.48115       1.59249       1.63935       1.66801       1.65864       1.54092       1.50210       1.36096       1.22804       1.11780      0.941581      0.832396      0.707936      0.591396      0.480379      0.392529
  38  14 3466.7250    3.0642  2.6398 12.4773 -0.0004  0.0298   0.0293   0.0771    0.0438   0.0000   438.4493       6.01279       14.8615       2.50390      -2.14905      -2.42111      -1.35927      -2.81815     -0.392146      -3.99082      0.289779     -0.674019     -0.551109     -0.490770       1.01574     -0.690458     -0.519353     -0.246475       1.23663       1.67108       1.84115       1.98815       2.06291       2.06556       2.06217       1.92578       1.82786       1.68592       1.53545       1.40823       1.21460       1.07130      0.885079      0.747311      0.617687      0.492566
  38  15 3625.8219    2.4349  3.9785 11.8315 -0.0013  0.0374   0.0192   0.0999    0.0359   0.0000   440.2704       3.17724       20.2628       5.02965      -5.59642      -4.50326     -0.481041      0.720383      -2.56623      -8.07956      -1.22601      -1.87317      -3.28271     -0.429415      0.674359     0.0665490      0.524580      0.894294       1.57999       2.08911       2.35873       2.52419       2.67176       2.67606       2.61713       2.47874       2.37476       2.12914       1.97112       1.74309       1.51981       1.34032       1.13436      0.946591      0.772094      0.621972
  38  16 3783.4482    2.0121  6.0897 11.1782 -0.0003  0.0491   0.0130   0.1347    0.0332   0.0000   436.4516       7.06173       16.5883       3.23045      -5.54331       4.34096     -0.134925      -2.30083      -5.17545      -3.30734      0.395422      -1.17694      -1.09448     -0.230544      -2.07299      0.134164      0.578501      0.493971       2.10108       2.76788       3.10145       3.36731       3.52656       3.51257       3.44961       3.30912       3.10162       2.85508       2.61756       2.31154       2.02845       1.74175       1.48152       1.23691       1.01799      0.823687
  38  17 3939.7765    1.6429  8.4734 10.9201 -0.0004  0.0668   0.0097   0.1817    0.0309   0.0000   435.1770       5.73545       12.3011    0.00181114       3.67913       8.65645      -1.53003       3.38257       7.91561      -2.62027       5.38048       3.71790     -0.759866      -6.13561       3.75703     -0.243211      -2.67033      -1.61926       2.81600       3.69480       4.14275       4.46622       4.57936       4.64726       4.50982       4.41902       4.18561       3.82160       3.50672       3.09553       2.73411       2.35277       1.99384       1.71345       1.37600       1.12231
  38  18 4095.3266    1.3317 10.7218 10.7679 -0.0010  0.0861   0.0073   0.2382    0.0278   0.0000   437.4970       13.2201       8.46751       4.14390      0.164714       18.5901       6.91311      -8.02865      -6.21919      0.580923     -0.173177      0.526359       5.47859      -1.56290      -1.58934     -0.645283      -1.51412      0.132943       3.62257       4.71421       5.40470       5.79749       6.03229       6.06047       5.97540       5.67418       5.38986       4.94502       4.51774       4.06122       3.49217       3.04798       2.57805       2.17601       1.77025       1.43921
  38  19 4249.4633    1.0994 13.9708 10.5904  0.0009  0.1156   0.0056   0.3098    0.0249   0.0000   441.4687       9.35037       25.7063      -11.6424       9.06373      -10.0813      -6.96514      -1.21651       9.94998      -3.84851      -2.78736      -3.23839       14.1343      0.581931      -2.06581      -1.66334       2.22157       2.38684       4.81507       6.44419       7.22865       7.70716       8.11918       8.09162       7.98642       7.60367       7.22217       6.67638       6.05749       5.37946       4.76502       4.10481       3.46018       2.91050       2.37450       1.93960
  39   4 1728.2611    0.3571  0.2907 10.1079 -0.0049  0.0123   0.0107   0.0240    0.0283   0.0000   441.9717      -1.60842       21.5011      0.925982      -3.48606      -1.52973      0.660267      0.547515     -0.220055      -1.44864      -1.02051      0.134733     -0.761157    -0.0712350     -0.203231      0.277452      0.148837     0.0800715      0.588801      0.820756      0.939029       1.06790       1.04389       1.07314      0.996500       1.02041      0.886212      0.810927      0.644602      0.570189      0.538626      0.523164      0.426573      0.374566      0.298968      0.266133
  39   5 1925.1943    0.5767  0.5427 10.1748 -0.0040  0.0133   0.0121   0.0347    0.0434   0.0000   441.2666      0.302262       21.5032     -0.461641      -2.59815      0.514184      0.934576     -0.398470     0.0685262     -0.243369       1.49799       1.14053      0.529190     -0.821290     -0.590302     0.0529169      0.174508    -0.0154653      0.567219      0.732627      0.827557      0.920287      0.950451      0.942393      0.943811      0.883632      0.872145      0.793380      0.700437      0.630320      0.524444      0.466672      0.384383      0.333407      0.281986      0.220974
  39   6 2116.5435    0.8387  0.7972 10.3907 -0.0020  0.0160   0.0144   0.0405    0.0620   0.0000   441.3360      0.345609       21.4653     0.0138070      -1.98044     -0.125766      -3.20312       1.49171      -1.83454     -0.721823      0.111581     -0.543820     -0.152782     -0.828541      0.305279     -0.648916    -0.0290826      0.421075      0.648990      0.842234      0.911395       1.00263       1.05846       1.08672       1.05591       1.01472      0.931666      0.866667      0.817721      0.718933      0.634624      0.534956      0.465340      0.404912      0.315996      0.265176
  39   7 2301.2378    1.2952  1.0303 10.8732 -0.0041  0.0180   0.0196   0.0460    0.0863   0.0000   441.0969      0.327643       20.0061     -0.310606      -1.55331      0.224476      0.901477      -1.80173     -0.392382       1.10186       1.23945      -1.16633      0.620231       1.37511     -0.686787     -0.228075     0.0839708      0.138111      0.729020      0.972956       1.09438       1.22702       1.19091       1.20827       1.23734       1.11448       1.09006       1.01836      0.921916      0.807243      0.716731      0.643588      0.536150      0.459874      0.377890      0.308995
  39   8 2479.0818    1.8444  1.1505 11.3562 -0.0011  0.0188   0.0264   0.0473    0.1076   0.0000   441.3901     -0.116511       23.1713       1.72301      -5.96342      0.165341       1.38167    -0.0961385     -0.470218     -0.364227    -0.0335653    -0.0372842      0.216393     -0.568415      0.225147      0.764052     -0.110031     -0.343828      0.797133       1.09123       1.19939       1.27606       1.34490       1.34692       1.36784       1.28423       1.18515       1.12625       1.00774      0.900723      0.782562      0.662253      0.575091      0.471731      0.393232      0.319874
  39   9 2653.8826    2.5065  1.1280 12.2323 -0.0034  0.0185   0.0366   0.0489    0.0906   0.0000   441.4516       1.41499       20.8031       1.50333      -2.03063      -1.36438      0.571719      -1.78161     -0.495356       1.71963       2.03361      -1.34488       1.02153     -0.328330     -0.198628     -0.424492      0.286189    -0.0324255      0.845028       1.12219       1.27627       1.30617       1.29367       1.34652       1.36750       1.36401       1.27819       1.17498       1.00295      0.886064      0.782798      0.677368      0.572819      0.488855      0.388271      0.323510
  39  10 2827.3254    3.3430  1.0275 12.6827 -0.0004  0.0168   0.0487   0.0433    0.0917   0.0000   441.4166       1.98667       21.1050      0.309801      -3.57590       1.17979     -0.386821     -0.996175     -0.240230      -2.62171      0.475870      0.380336     -0.652161     -0.838980     -0.110357      0.710004      0.427996     -0.570299      0.693064      0.948066       1.04835       1.14420       1.19620       1.19953       1.19680       1.14066       1.07696       1.01696      0.889573      0.769621      0.692756      0.596430      0.506303      0.421989      0.355710      0.287461
  39  11 2998.2099    4.0842  0.9908 13.1236  0.0002  0.0162   0.0613   0.0430    0.0921   0.0000   440.4522       3.52013       18.5165       2.04060      -2.50666     -0.286553      -1.07944      -1.81298       1.85823      -3.36333     -0.662251     -0.491361     -0.195611     -0.554017      0.144635     -0.692177     -0.352284     -0.327946      0.697154      0.926577       1.01652       1.10255       1.16286       1.11109       1.09399       1.05074       1.04588      0.998349      0.876023      0.775770      0.698269      0.572192      0.510307      0.419923      0.353214      0.289694
  39  12 3165.7690    4.2188  1.3243 13.2334 -0.0004  0.0195   0.0562   0.0526    0.0863   0.0000   442.4980       2.59324       20.4788       1.96990      -2.32981      -1.35488      -1.01876      -1.14396      0.834314      -2.52644     -0.101699      -2.27059      0.208992     -0.454129    -0.0919198     -0.945650     -0.511085      0.459444      0.835688       1.08633       1.21716       1.32894       1.35944       1.32868       1.32113       1.26495       1.21251       1.12710       1.02333      0.940385      0.824071      0.720161      0.607551      0.512533      0.427284      0.351591
  39  13 3330.4856    3.6914  1.8428 12.8135 -0.0023  0.0236   0.0411   0.0619    0.0635   0.0000   439.2762       3.74879       17.2758       1.27441      -4.06838      -2.71725       1.51432      -3.46853     -0.748741      -2.34465      0.883447      -3.07139     -0.740025      -1.20794      -1.20837     -0.124252      0.663408     -0.179395      0.982803       1.30726       1.45265       1.56056       1.58128       1.57867       1.58036       1.50537       1.44199       1.35610       1.23176       1.10571      0.976528      0.851307      0.740649      0.624869      0.507240      0.425761
  39  14 3492.7222    2.9144  2.8812 12.4237 -0.0006  0.0309   0.0267   0.0832    0.0400   0.0000   442.0837       6.09228       17.7315       1.43954     -0.377324      -2.82060     -0.960296      -2.39580       2.36078      -3.62166      -1.32731    -0.0346932      0.505279      0.582839     -0.666361      0.673770     0.0658649      0.168609       1.27146       1.70999       1.88387       2.00202       2.10561       2.11591       2.07022       2.05238       1.94408       1.78886       1.59217       1.43303       1.24759       1.09569      0.911067      0.783689      0.656333      0.531490
  39  15 3652.8356    2.3692  4.3426 11.7474 -0.0004  0.0399   0.0178   0.1051    0.0345   0.0000   439.3119       8.25650       15.5801       1.50171      -1.07822       1.72727     -0.521251      -6.12695      -3.74301      -2.20204      0.187194     -0.439070      -1.28860     -0.129540       1.95743     -0.741817     0.0194057       1.17222       1.62188       2.14335       2.43372       2.58590       2.70232       2.73172       2.64628       2.63531       2.42471       2.29184       2.05484       1.83804       1.61385       1.40731       1.21052       1.01339      0.829151      0.678483
  39  16 3811.3404    1.9121  6.4903 11.1091 -0.0004  0.0523   0.0119   0.1399    0.0320   0.0000   436.1375       12.3056       19.8641       4.97015      -3.21400       2.38847       1.36667      -3.44273       3.34171      -3.94940       3.74940      -5.47836       5.12434       2.16190      -1.64817       1.99304      0.193772      -2.02501       2.09779       2.79890       3.12472       3.42044       3.55942       3.52852       3.45252       3.36797       3.16081       2.93153       2.67267       2.41340       2.14875       1.85545       1.60173       1.34100       1.10140      0.897781
  39  17 3968.4175    1.5703  8.7605 10.9196 -0.0007  0.0690   0.0091   0.1910    0.0297   0.0000   443.1975       2.00360       16.3603       4.94445      -4.36910       3.71038      -6.32510      -6.05174      -2.30531       1.85858      -8.31689      -1.43926       5.26863       1.24026      0.147491     -0.927652     -0.359741     -0.186823       2.83236       3.75184       4.23393       4.52726       4.76082       4.76417       4.63485       4.47463       4.20435       3.95835       3.60628       3.25052       2.85735       2.50658       2.12207       1.77330       1.47726       1.20599
  39  18 4124.6883    1.3133 11.4047 10.7305  0.0008  0.0915   0.0068   0.2486    0.0272   0.0000   441.0213       10.9144       18.8288      -2.62570     -0.282353      -7.39536      -5.67232      -3.99249       4.65957      -2.58153      -1.67506      -6.19636      -5.84307      -5.33712    -0.0990319      -1.82903      0.109924       2.55924       3.71129       4.96500       5.55880       6.07556       6.21380       6.36639       6.24836       6.07121       5.61067       5.21220       4.76876       4.28738       3.77118       3.23184       2.79705       2.30402       1.90658       1.56971
  40   3 1530.3266    0.2099  0.1561 10.0821 -0.0005  0.0086   0.0087   0.0221    0.0223   0.0000   441.5328     0.0850792       21.5465     0.0972757      -2.83823      0.797889    -0.0487403     -0.398627     -0.464130     0.0513320     -0.823744     -0.334469      0.107834     0.0365001      0.115207      0.380077    -0.0319849    -0.0658957      0.362742      0.439217      0.578804      0.564729      0.615735      0.706027      0.583531      0.600418      0.584102      0.452375      0.610526      0.417862      0.366739      0.377740      0.316655      0.274788      0.180296      0.177860
  40   5 1941.4072    0.6066  0.5677 10.1201 -0.0016  0.0136   0.0119   0.0315    0.0462   0.0000   441.3539      0.551277       22.8219     -0.987833      -2.93344     -0.722621      -1.06906     -0.847225      0.818851      0.786623       1.21519     -0.877853     -0.528862      0.802276     -0.275761     -0.128998     0.0190659      0.218261      0.574308      0.746269      0.846281      0.922189      0.997347      0.980584      0.947174      0.901896      0.824176      0.797235      0.708151      0.637806      0.559052      0.512515      0.434724      0.377986      0.302525      0.242172
  40   6 2133.9584    0.9111  0.7733 10.5031 -0.0013  0.0147   0.0155   0.0391    0.0594   0.0000   441.0223       2.16507       21.9902     -0.218895      -2.32316   -0.00827646       1.39335     -0.328504      0.346440     0.0704684      0.862991     -0.937677     -0.174874      0.737496     -0.481762     -0.625458     0.0343511     -0.131852      0.594152      0.795009      0.875308      0.939728      0.967475      0.954838      0.973104      0.953272      0.915121      0.805754      0.765043      0.659561      0.588929      0.511158      0.448051      0.372547      0.306998      0.251386
  40   7 2319.3221    1.3027  1.0628 11.1449 -0.0008  0.0180   0.0194   0.0483    0.0759   0.0000   441.2891       1.82818       22.8689      0.276888      -2.43055     -0.156394      0.266534      -1.40797      0.350783     -0.595792     -0.419228     -0.817856      0.454992     -0.284132      0.133192      0.211875      0.111063     -0.199250      0.739604       1.00165       1.09542       1.17966       1.18069       1.19516       1.17159       1.17263       1.12731       1.05674      0.984650      0.832180      0.746335      0.631949      0.561625      0.450432      0.405640      0.325682
  40   8 2497.9625    1.9333  1.1591 11.4632  0.0014  0.0181   0.0272   0.0494    0.1008   0.0000   441.3418       1.94682       20.7714      0.286379     -0.953707      -1.03619      -3.12277      -1.68718       1.31376     -0.165579     -0.592607     -0.950064      0.259750      0.568886      0.154218     -0.284559     -0.776604     -0.296646      0.748646      0.955541       1.04688       1.22894       1.22042       1.22394       1.21439       1.19767       1.10224       1.02837      0.943353      0.861280      0.737479      0.641954      0.557780      0.469084      0.381301      0.314014
  40   9 2673.8297    2.5926  1.1943 12.0564 -0.0001  0.0190   0.0360   0.0480    0.1096   0.0000   442.0798       2.01833       20.8452      0.632507      -3.22900      0.192486      -1.40861      -1.75498       1.84681     -0.994474      0.267470      -1.40007     -0.792214     -0.610092      0.525207     -0.964244     -0.593890      0.168354      0.782030       1.05457       1.11171       1.26174       1.24270       1.30495       1.21914       1.17785       1.18008       1.08171      0.997951      0.899101      0.799309      0.666125      0.574178      0.498295      0.423036      0.344467
  40  10 2848.3039    3.3863  1.0289 12.8991 -0.0019  0.0170   0.0498   0.0438    0.0885   0.0000   441.9275       2.40161       21.2915       2.20297     -0.945214     -0.884628      0.506969      0.351959      0.384335     -0.823030       1.62001      -1.36083      0.375192     -0.372684      0.336852      0.367289     0.0955206    -0.0328639      0.700940      0.937650       1.02284       1.17064       1.15122       1.21092       1.18054       1.11773       1.06656      0.978867      0.908224      0.816023      0.698759      0.610884      0.535287      0.458186      0.379404      0.298306
  40  11 3020.1199    4.0241  1.1015 13.2074 -0.0026  0.0172   0.0576   0.0463    0.0947   0.0000   440.6609       3.29463       19.8991       1.22770      -3.53031       1.31200      0.787817      -1.27277     -0.386534    -0.0324024     -0.540711     -0.649224      -1.23764     0.0282869     -0.444241     -0.978166     0.0842191    0.00399495      0.717270      0.935178       1.04937       1.16532       1.17284       1.19199       1.20295       1.12923       1.07147      0.987350      0.923468      0.807436      0.717704      0.623689      0.532283      0.455085      0.375406      0.310904
  40  12 3188.7533    4.1674  1.3625 13.3402  0.0009  0.0197   0.0550   0.0532    0.0741   0.0000   441.1636       4.47192       19.4877    -0.0311965      -1.83973     -0.513892      0.309337      -2.74720       1.76051      -3.59490      -2.68422       1.08599       1.70869     0.0251328     0.0868097      0.677709     -0.425576      0.248250      0.827395       1.08635       1.21249       1.29029       1.29381       1.35155       1.31576       1.29565       1.25947       1.15901       1.04707      0.945626      0.815143      0.707528      0.601699      0.509656      0.436418      0.373646
  40  13 3354.7243    3.5156  1.8671 12.8530  0.0001  0.0239   0.0388   0.0609    0.0588   0.0000   440.8107       3.42704       16.7544      0.152700      -1.31120     -0.520925     -0.491221      -2.34770       1.79154      0.589030       1.45465     -0.946217      0.347816      -1.03527      0.149473      0.624288      -1.02160     -0.477271      0.992628       1.28592       1.42795       1.50647       1.61470       1.62838       1.62987       1.54451       1.46604       1.35583       1.24261       1.10082      0.993426      0.864186      0.749975      0.637046      0.526503      0.433027
  40  14 3518.1794    2.8749  3.1066 12.2098 -0.0006  0.0315   0.0246   0.0835    0.0404   0.0000   439.1395       7.26672       18.4802       4.48230      -3.26643      -2.67415     -0.256886      -7.09590      -1.97418      -3.75961     -0.145541     -0.605798      0.361716       1.21210     -0.850407     -0.323024     -0.812297     -0.469115       1.28453       1.72426       1.88100       2.07647       2.16010       2.15063       2.13330       2.05496       1.94483       1.80420       1.63770       1.51141       1.30101       1.13872      0.976626      0.825702      0.690970      0.567885
  40  15 3679.4704    2.2969  4.7551 11.6336 -0.0004  0.0407   0.0161   0.1114    0.0325   0.0000   441.9175       4.73197       14.2733       4.16965      -2.42872      -6.45031      -9.15421       1.61827      0.922037     -0.180589       3.97570      -2.35708      -1.08585      0.872316     -0.570636      -1.63497       1.06213      0.324203       1.65887       2.18895       2.48091       2.61441       2.77974       2.78350       2.73998       2.66881       2.49758       2.38624       2.11081       1.91663       1.68775       1.46038       1.28114       1.06547      0.885731      0.726849
  40  16 3838.8172    1.8377  7.0978 11.1411 -0.0006  0.0561   0.0110   0.1504    0.0304   0.0000   442.8965       3.11874       15.0278       13.7026       7.28903      -2.63909       8.30208       3.54051       7.38305      -4.41117       2.34833      -1.51804       1.44313       2.02467       1.91999     -0.379437      -1.90362    -0.0976448       2.23126       2.98547       3.36983       3.61248       3.78103       3.85065       3.74593       3.63092       3.44673       3.16207       2.93682       2.62728       2.33134       2.02360       1.73678       1.47021       1.20407      0.982031
  40  17 3996.7524    1.5309  9.3255 10.9203  0.0006  0.0743   0.0085   0.1986    0.0287   0.0000   445.5423       5.13031       19.7878      0.326313      -9.11925      -2.21425       10.6663      -13.9336      -2.08237      -2.70438       2.62159     -0.647566       7.95684      -5.20315     -0.504524      -3.12137       1.81013       1.28355       2.90018       3.96333       4.34530       4.78738       4.94993       5.01163       4.96555       4.73205       4.49277       4.20251       3.85867       3.48398       3.01925       2.64128       2.24596       1.91883       1.59629       1.30440
  40  18 4153.6276    1.2314 12.3876 10.7711 -0.0013  0.1001   0.0062   0.2700    0.0255   0.0000   437.9987       7.84026       23.7861      -6.94999      -12.3154       1.29367       3.41389     -0.847435       6.29134      -7.22119       1.28107       6.56384      -5.93956      -2.54166       1.80710      -1.30001       1.75571      -4.60578       3.87117       5.21638       5.80524       6.37363       6.55824       6.60927       6.51772       6.32627       6.04677       5.60805       5.13143       4.59884       4.05948       3.52975       3.05829       2.55740       2.11822       1.73398
  41   4 1758.0438    0.3965  0.3704 10.0092 -0.0061  0.0122   0.0099   0.0274    0.0315   0.0000   440.6226     -0.879346       22.2743      0.935688      -3.39680      0.676415       1.10345      0.598384    -0.0234822     -0.114950     -0.377763     -0.426286     -0.309995    0.00735467      0.435569     -0.523488     -0.190952    -0.0510947      0.427159      0.608365      0.686233      0.708555      0.755065      0.761952      0.763486      0.760639      0.710206      0.652611      0.591445      0.529778      0.466692      0.415167      0.361038      0.298244      0.240685      0.192498
  41   5 1957.4440    0.6190  0.5671 10.2321 -0.0022  0.0130   0.0121   0.0341    0.0442   0.0000   441.2766     -0.782643       21.6201     -0.125876      -1.38321      0.946698      0.716477      0.374190      -1.34719      0.746396      0.224853      0.387606     -0.445655     -0.452580      0.217020     -0.497214    -0.0451246      0.280899      0.536512      0.700487      0.752004      0.858193      0.845227      0.874229      0.883582      0.869230      0.809703      0.731207      0.666834      0.590477      0.542118      0.489275      0.420825      0.353711      0.289218      0.234952
  41   6 2151.0886    0.9340  0.8677 10.5132 -0.0018  0.0165   0.0150   0.0425    0.0664   0.0000   440.8458      -1.32739       19.4189    -0.0358533      -3.72267      0.297477      0.726731       1.66410     -0.768847     -0.463076       1.84991     -0.371224     -0.676655      -1.07764     -0.261818     -0.287337      0.439345      0.309971      0.625333      0.891253      0.990387       1.10078       1.13325       1.14280       1.12737       1.07488      0.982851      0.953345      0.847262      0.773595      0.681181      0.580841      0.506183      0.415352      0.366211      0.301077
  41   7 2337.1734    1.3861  1.1179 10.9039 -0.0023  0.0180   0.0196   0.0468    0.0908   0.0000   441.9051      0.561591       22.2293      0.317954      -4.21191     -0.107715      0.381999      0.152008      -1.77540     -0.965527      -1.21329      0.794985      0.602604   -0.00312962     0.0261073     0.0385367    -0.0687664      0.282318      0.706940      0.966911       1.06167       1.17394       1.18385       1.19553       1.13431       1.08924       1.04187      0.993649      0.926834      0.873612      0.764112      0.690319      0.579095      0.488149      0.414965      0.338416
  41   8 2516.5999    1.9234  1.1881 11.8520 -0.0033  0.0191   0.0275   0.0497    0.0833   0.0000   440.7135      0.617926       21.9085      0.916741      -1.88253      -1.59722      -2.30490      0.601695      0.506450     -0.815755     0.0334182      -2.22846     -0.837976      0.290346     -0.639270     -0.191193     0.0111943      0.123948      0.783802       1.05382       1.11360       1.24661       1.26407       1.30246       1.24923       1.29838       1.19549       1.10675       1.01828      0.914447      0.775344      0.703359      0.596363      0.524339      0.427997      0.364741
  41   9 2693.5362    2.6810  1.2011 12.2094 -0.0010  0.0185   0.0370   0.0473    0.1006   0.0000   441.4671       2.25273       22.4210     -0.486138      -4.68363      0.422501       1.24901      -2.15695      -1.14701     -0.850468      0.594135     -0.554932     -0.632090     -0.609035      0.413127      0.386506     -0.537264      0.283223      0.778389       1.02750       1.14391       1.24911       1.26450       1.27466       1.23574       1.18041       1.14259       1.07563       1.00699      0.927954      0.809600      0.693823      0.599055      0.516490      0.430129      0.343613
[truncated: 757,137 more chars]
