# Supplementary material for: Global-Mode Analysis of Full-Disk Data from the Michelson Doppler Imager and the Helioseismic and Magnetic Imager
Source: Sol Phys. 2018 Jan 31;293(2):29. doi: 10.1007/s11207-017-1201-5 (PMC6566312; doi:10.1007/s11207-017-1201-5)
Supplement: Supplementary file 2 — (TAR 362.4 MB) [file 11207_2017_1201_MOESM2_ESM.tar › HMI/hmiv72dasym.6472.36]

   0  15 2228.9155    1.0623  0.5505 10.2223  0.0000       5.21339  0.2000   0.1764   0.2103    1.0158   0.0000       5.04849    -0.0000       0.00000       0.00000       0.00000       0.00000       0.00000       0.00000       0.00000       0.00000       0.00000       0.00000       0.00000       0.00000       0.00000       0.00000       0.00000       0.00000       0.00000       0.00000       0.00000       0.00000       0.00000       0.00000       0.00000       0.00000       0.00000       0.00000       0.00000       0.00000       0.00000       0.00000       0.00000       0.00000       0.00000       0.00000       0.00000       0.00000       0.00000       0.00000       0.00000       0.00000       0.00000       0.00000       0.00000       0.00000       0.00000       0.00000       0.00000       0.00000       0.00000       0.00000       0.00000       0.00000       0.00000       0.00000       0.00000       0.00000       0.00000       0.00000       0.00000       0.00000       0.00000       0.00000       0.00000       0.00000       0.00000       0.00000       0.00000       0.00000       0.00000       0.00000       0.00000
   0  16 2363.0629    1.3532  0.8769 10.3901  0.0000       9.51959  0.2510   0.2163   0.3072    1.5314   0.0000       6.83830    -0.0000       0.00000       0.00000       0.00000       0.00000       0.00000       0.00000       0.00000       0.00000       0.00000       0.00000       0.00000       0.00000       0.00000       0.00000       0.00000       0.00000       0.00000       0.00000       0.00000       0.00000       0.00000       0.00000       0.00000       0.00000       0.00000       0.00000       0.00000       0.00000       0.00000       0.00000       0.00000       0.00000       0.00000       0.00000       0.00000       0.00000       0.00000       0.00000       0.00000       0.00000       0.00000       0.00000       0.00000       0.00000       0.00000       0.00000       0.00000       0.00000       0.00000       0.00000       0.00000       0.00000       0.00000       0.00000       0.00000       0.00000       0.00000       0.00000       0.00000       0.00000       0.00000       0.00000       0.00000       0.00000       0.00000       0.00000       0.00000       0.00000       0.00000       0.00000       0.00000
   0  23 3303.6864    3.3010  1.4670  0.1098  0.0000      0.194382  0.2296   0.3808   0.7669 1000.0000   0.0000       2.26732    -0.0000       0.00000       0.00000       0.00000       0.00000       0.00000       0.00000       0.00000       0.00000       0.00000       0.00000       0.00000       0.00000       0.00000       0.00000       0.00000       0.00000       0.00000       0.00000       0.00000       0.00000       0.00000       0.00000       0.00000       0.00000       0.00000       0.00000       0.00000       0.00000       0.00000       0.00000       0.00000       0.00000       0.00000       0.00000       0.00000       0.00000       0.00000       0.00000       0.00000       0.00000       0.00000       0.00000       0.00000       0.00000       0.00000       0.00000       0.00000       0.00000       0.00000       0.00000       0.00000       0.00000       0.00000       0.00000       0.00000       0.00000       0.00000       0.00000       0.00000       0.00000       0.00000       0.00000       0.00000       0.00000       0.00000       0.00000       0.00000       0.00000       0.00000       0.00000       0.00000
   0  26 3710.8895    2.0790  2.6590 12.5370  0.0000       2.68587  0.7243   0.3444   1.4033    0.9278   0.0000       7.28608    -0.0000       0.00000       0.00000       0.00000       0.00000       0.00000       0.00000       0.00000       0.00000       0.00000       0.00000       0.00000       0.00000       0.00000       0.00000       0.00000       0.00000       0.00000       0.00000       0.00000       0.00000       0.00000       0.00000       0.00000       0.00000       0.00000       0.00000       0.00000       0.00000       0.00000       0.00000       0.00000       0.00000       0.00000       0.00000       0.00000       0.00000       0.00000       0.00000       0.00000       0.00000       0.00000       0.00000       0.00000       0.00000       0.00000       0.00000       0.00000       0.00000       0.00000       0.00000       0.00000       0.00000       0.00000       0.00000       0.00000       0.00000       0.00000       0.00000       0.00000       0.00000       0.00000       0.00000       0.00000       0.00000       0.00000       0.00000       0.00000       0.00000       0.00000       0.00000       0.00000
   1  12 1885.0686    0.5721  0.2622  9.8416  0.0000       3.28203  0.0643   0.0858   0.1137    0.2119   0.0000       6.18820   519.6835      -15.1058       0.00000       0.00000       0.00000       0.00000       0.00000       0.00000       0.00000       0.00000       0.00000       0.00000       0.00000       0.00000       0.00000       0.00000       0.00000       0.00000       0.00000       0.00000       0.00000       0.00000       0.00000       0.00000       0.00000       0.00000       0.00000       0.00000       0.00000       0.00000       0.00000       0.00000       0.00000       0.00000       0.00000       0.00000       70.2930       47.3159       0.00000       0.00000       0.00000       0.00000       0.00000       0.00000       0.00000       0.00000       0.00000       0.00000       0.00000       0.00000       0.00000       0.00000       0.00000       0.00000       0.00000       0.00000       0.00000       0.00000       0.00000       0.00000       0.00000       0.00000       0.00000       0.00000       0.00000       0.00000       0.00000       0.00000       0.00000       0.00000       0.00000       0.00000
   1  13 2020.9615    0.6228  0.8860  9.2179  0.0000       13.4975  0.1378   0.0590   0.2525    0.4617   0.0000       4.86024   477.6606      -57.8647       0.00000       0.00000       0.00000       0.00000       0.00000       0.00000       0.00000       0.00000       0.00000       0.00000       0.00000       0.00000       0.00000       0.00000       0.00000       0.00000       0.00000       0.00000       0.00000       0.00000       0.00000       0.00000       0.00000       0.00000       0.00000       0.00000       0.00000       0.00000       0.00000       0.00000       0.00000       0.00000       0.00000       0.00000       142.557       61.9184       0.00000       0.00000       0.00000       0.00000       0.00000       0.00000       0.00000       0.00000       0.00000       0.00000       0.00000       0.00000       0.00000       0.00000       0.00000       0.00000       0.00000       0.00000       0.00000       0.00000       0.00000       0.00000       0.00000       0.00000       0.00000       0.00000       0.00000       0.00000       0.00000       0.00000       0.00000       0.00000       0.00000       0.00000
   1  14 2156.7639    0.7990  0.4651 10.3068  0.0000       5.82531  0.1422   0.0842   0.1285    0.3055   0.0000       4.54971   539.7991      -7.17983       0.00000       0.00000       0.00000       0.00000       0.00000       0.00000       0.00000       0.00000       0.00000       0.00000       0.00000       0.00000       0.00000       0.00000       0.00000       0.00000       0.00000       0.00000       0.00000       0.00000       0.00000       0.00000       0.00000       0.00000       0.00000       0.00000       0.00000       0.00000       0.00000       0.00000       0.00000       0.00000       0.00000       0.00000       124.829       94.6066       0.00000       0.00000       0.00000       0.00000       0.00000       0.00000       0.00000       0.00000       0.00000       0.00000       0.00000       0.00000       0.00000       0.00000       0.00000       0.00000       0.00000       0.00000       0.00000       0.00000       0.00000       0.00000       0.00000       0.00000       0.00000       0.00000       0.00000       0.00000       0.00000       0.00000       0.00000       0.00000       0.00000       0.00000
   1  17 2559.1638    2.0281  0.7848 11.1430  0.0000       2.80794  0.0866   0.1712   0.2215    0.8157   0.0000       2.88287   452.2703       59.1369       0.00000       0.00000       0.00000       0.00000       0.00000       0.00000       0.00000       0.00000       0.00000       0.00000       0.00000       0.00000       0.00000       0.00000       0.00000       0.00000       0.00000       0.00000       0.00000       0.00000       0.00000       0.00000       0.00000       0.00000       0.00000       0.00000       0.00000       0.00000       0.00000       0.00000       0.00000       0.00000       0.00000       0.00000       82.2384       49.1023       0.00000       0.00000       0.00000       0.00000       0.00000       0.00000       0.00000       0.00000       0.00000       0.00000       0.00000       0.00000       0.00000       0.00000       0.00000       0.00000       0.00000       0.00000       0.00000       0.00000       0.00000       0.00000       0.00000       0.00000       0.00000       0.00000       0.00000       0.00000       0.00000       0.00000       0.00000       0.00000       0.00000       0.00000
   1  20 2963.4066    3.8755  0.9266 -2.3257  0.0000       1.57966  0.1034   0.3310   0.3701 1000.0000   0.0000       3.53755   349.3852       83.6471       0.00000       0.00000       0.00000       0.00000       0.00000       0.00000       0.00000       0.00000       0.00000       0.00000       0.00000       0.00000       0.00000       0.00000       0.00000       0.00000       0.00000       0.00000       0.00000       0.00000       0.00000       0.00000       0.00000       0.00000       0.00000       0.00000       0.00000       0.00000       0.00000       0.00000       0.00000       0.00000       0.00000       0.00000       81.3655       46.9753       0.00000       0.00000       0.00000       0.00000       0.00000       0.00000       0.00000       0.00000       0.00000       0.00000       0.00000       0.00000       0.00000       0.00000       0.00000       0.00000       0.00000       0.00000       0.00000       0.00000       0.00000       0.00000       0.00000       0.00000       0.00000       0.00000       0.00000       0.00000       0.00000       0.00000       0.00000       0.00000       0.00000       0.00000
   1  23 3368.5196    3.4212  1.9976 11.3679 -0.0011      0.905826  0.1966   0.2134   0.4472    2.0420   0.0000       1.10715   107.2126       33.7016       0.00000       0.00000       0.00000       0.00000       0.00000       0.00000       0.00000       0.00000       0.00000       0.00000       0.00000       0.00000       0.00000       0.00000       0.00000       0.00000       0.00000       0.00000       0.00000       0.00000       0.00000       0.00000       0.00000       0.00000       0.00000       0.00000       0.00000       0.00000       0.00000       0.00000       0.00000       0.00000       0.00000       0.00000       187.078       82.4178       0.00000       0.00000       0.00000       0.00000       0.00000       0.00000       0.00000       0.00000       0.00000       0.00000       0.00000       0.00000       0.00000       0.00000       0.00000       0.00000       0.00000       0.00000       0.00000       0.00000       0.00000       0.00000       0.00000       0.00000       0.00000       0.00000       0.00000       0.00000       0.00000       0.00000       0.00000       0.00000       0.00000       0.00000
   1  24 3504.1006    2.9218  2.6136 10.7129  0.0012      0.331292  0.2061   0.1690   0.4810    2.1478   0.0000      0.796830   575.1717       64.7153       0.00000       0.00000       0.00000       0.00000       0.00000       0.00000       0.00000       0.00000       0.00000       0.00000       0.00000       0.00000       0.00000       0.00000       0.00000       0.00000       0.00000       0.00000       0.00000       0.00000       0.00000       0.00000       0.00000       0.00000       0.00000       0.00000       0.00000       0.00000       0.00000       0.00000       0.00000       0.00000       0.00000       0.00000       178.833       96.9111       0.00000       0.00000       0.00000       0.00000       0.00000       0.00000       0.00000       0.00000       0.00000       0.00000       0.00000       0.00000       0.00000       0.00000       0.00000       0.00000       0.00000       0.00000       0.00000       0.00000       0.00000       0.00000       0.00000       0.00000       0.00000       0.00000       0.00000       0.00000       0.00000       0.00000       0.00000       0.00000       0.00000       0.00000
   1  26 3776.9710    1.8712  4.1339 11.4962  0.0000       2.04028  0.3584   0.1210   0.7318    0.4112   0.0000       1.08677   198.8988       69.0425       0.00000       0.00000       0.00000       0.00000       0.00000       0.00000       0.00000       0.00000       0.00000       0.00000       0.00000       0.00000       0.00000       0.00000       0.00000       0.00000       0.00000       0.00000       0.00000       0.00000       0.00000       0.00000       0.00000       0.00000       0.00000       0.00000       0.00000       0.00000       0.00000       0.00000       0.00000       0.00000       0.00000       0.00000       258.617       178.843       0.00000       0.00000       0.00000       0.00000       0.00000       0.00000       0.00000       0.00000       0.00000       0.00000       0.00000       0.00000       0.00000       0.00000       0.00000       0.00000       0.00000       0.00000       0.00000       0.00000       0.00000       0.00000       0.00000       0.00000       0.00000       0.00000       0.00000       0.00000       0.00000       0.00000       0.00000       0.00000       0.00000       0.00000
   2  11 1810.2984    0.3522  0.2748  9.8086  0.0000       13.4603  0.0503   0.0419   0.1137    0.1439   0.0000       9.33635   404.3152      -27.3895       11.7956       18.3903       0.00000       0.00000       0.00000       0.00000       0.00000       0.00000       0.00000       0.00000       0.00000       0.00000       0.00000       0.00000       0.00000       0.00000       0.00000       0.00000       0.00000       0.00000       0.00000       0.00000       0.00000       0.00000       0.00000       0.00000       0.00000       0.00000       0.00000       0.00000       0.00000       0.00000       0.00000       0.00000       39.1535       33.5667       16.2744       5.13406       0.00000       0.00000       0.00000       0.00000       0.00000       0.00000       0.00000       0.00000       0.00000       0.00000       0.00000       0.00000       0.00000       0.00000       0.00000       0.00000       0.00000       0.00000       0.00000       0.00000       0.00000       0.00000       0.00000       0.00000       0.00000       0.00000       0.00000       0.00000       0.00000       0.00000       0.00000       0.00000
   2  12 1945.8234    0.4535  0.4406  9.8647  0.0000       6.56168  0.0558   0.0435   0.1644    0.1901   0.0000       5.75505   378.7137      -40.4142       39.6217      -1.22391       0.00000       0.00000       0.00000       0.00000       0.00000       0.00000       0.00000       0.00000       0.00000       0.00000       0.00000       0.00000       0.00000       0.00000       0.00000       0.00000       0.00000       0.00000       0.00000       0.00000       0.00000       0.00000       0.00000       0.00000       0.00000       0.00000       0.00000       0.00000       0.00000       0.00000       0.00000       0.00000       26.4858       28.7978       16.2696       8.63758       0.00000       0.00000       0.00000       0.00000       0.00000       0.00000       0.00000       0.00000       0.00000       0.00000       0.00000       0.00000       0.00000       0.00000       0.00000       0.00000       0.00000       0.00000       0.00000       0.00000       0.00000       0.00000       0.00000       0.00000       0.00000       0.00000       0.00000       0.00000       0.00000       0.00000       0.00000       0.00000
   2  13 2082.0235    0.7413  0.4728 10.0810  0.0000       6.75093  0.0720   0.0598   0.1071    0.2472   0.0000       3.74874   388.2946       44.4279      -7.95993      -9.85377       0.00000       0.00000       0.00000       0.00000       0.00000       0.00000       0.00000       0.00000       0.00000       0.00000       0.00000       0.00000       0.00000       0.00000       0.00000       0.00000       0.00000       0.00000       0.00000       0.00000       0.00000       0.00000       0.00000       0.00000       0.00000       0.00000       0.00000       0.00000       0.00000       0.00000       0.00000       0.00000       47.1999       34.0622       18.4693       5.96427       0.00000       0.00000       0.00000       0.00000       0.00000       0.00000       0.00000       0.00000       0.00000       0.00000       0.00000       0.00000       0.00000       0.00000       0.00000       0.00000       0.00000       0.00000       0.00000       0.00000       0.00000       0.00000       0.00000       0.00000       0.00000       0.00000       0.00000       0.00000       0.00000       0.00000       0.00000       0.00000
   2  14 2217.5655    0.9454  0.7073  9.7018  0.0000       2.32148  0.0872   0.0617   0.1248    0.4983   0.0000       2.02753   452.0782       1.92305       6.14150       6.16554       0.00000       0.00000       0.00000       0.00000       0.00000       0.00000       0.00000       0.00000       0.00000       0.00000       0.00000       0.00000       0.00000       0.00000       0.00000       0.00000       0.00000       0.00000       0.00000       0.00000       0.00000       0.00000       0.00000       0.00000       0.00000       0.00000       0.00000       0.00000       0.00000       0.00000       0.00000       0.00000       40.6825       34.5532       25.6907       9.12293       0.00000       0.00000       0.00000       0.00000       0.00000       0.00000       0.00000       0.00000       0.00000       0.00000       0.00000       0.00000       0.00000       0.00000       0.00000       0.00000       0.00000       0.00000       0.00000       0.00000       0.00000       0.00000       0.00000       0.00000       0.00000       0.00000       0.00000       0.00000       0.00000       0.00000       0.00000       0.00000
   2  17 2619.6328    2.1707  1.0995 10.1093  0.0000       1.68552  0.0819   0.1248   0.2350    2.4359   0.0000       1.51249   458.6943       81.0330       16.3720       7.82231       0.00000       0.00000       0.00000       0.00000       0.00000       0.00000       0.00000       0.00000       0.00000       0.00000       0.00000       0.00000       0.00000       0.00000       0.00000       0.00000       0.00000       0.00000       0.00000       0.00000       0.00000       0.00000       0.00000       0.00000       0.00000       0.00000       0.00000       0.00000       0.00000       0.00000       0.00000       0.00000       39.6953       35.4694       24.0998       8.96745       0.00000       0.00000       0.00000       0.00000       0.00000       0.00000       0.00000       0.00000       0.00000       0.00000       0.00000       0.00000       0.00000       0.00000       0.00000       0.00000       0.00000       0.00000       0.00000       0.00000       0.00000       0.00000       0.00000       0.00000       0.00000       0.00000       0.00000       0.00000       0.00000       0.00000       0.00000       0.00000
   2  18 2754.5534    2.7035  0.9972  5.8323  0.0000       2.25159  0.0899   0.1657   0.1836  263.9739   0.0000       1.54965   445.0913      -62.5399      -24.6682      -6.86592       0.00000       0.00000       0.00000       0.00000       0.00000       0.00000       0.00000       0.00000       0.00000       0.00000       0.00000       0.00000       0.00000       0.00000       0.00000       0.00000       0.00000       0.00000       0.00000       0.00000       0.00000       0.00000       0.00000       0.00000       0.00000       0.00000       0.00000       0.00000       0.00000       0.00000       0.00000       0.00000       43.0959       40.3236       20.3704       9.25904       0.00000       0.00000       0.00000       0.00000       0.00000       0.00000       0.00000       0.00000       0.00000       0.00000       0.00000       0.00000       0.00000       0.00000       0.00000       0.00000       0.00000       0.00000       0.00000       0.00000       0.00000       0.00000       0.00000       0.00000       0.00000       0.00000       0.00000       0.00000       0.00000       0.00000       0.00000       0.00000
   2  21 3159.8293    4.2598  1.1498  8.2174  0.0000      0.396532  0.1093   0.2504   0.1991   77.6848   0.0000       1.50238   342.3288      -30.9033       11.9942       1.75122       0.00000       0.00000       0.00000       0.00000       0.00000       0.00000       0.00000       0.00000       0.00000       0.00000       0.00000       0.00000       0.00000       0.00000       0.00000       0.00000       0.00000       0.00000       0.00000       0.00000       0.00000       0.00000       0.00000       0.00000       0.00000       0.00000       0.00000       0.00000       0.00000       0.00000       0.00000       0.00000       62.3793       46.6297       25.2650       7.82210       0.00000       0.00000       0.00000       0.00000       0.00000       0.00000       0.00000       0.00000       0.00000       0.00000       0.00000       0.00000       0.00000       0.00000       0.00000       0.00000       0.00000       0.00000       0.00000       0.00000       0.00000       0.00000       0.00000       0.00000       0.00000       0.00000       0.00000       0.00000       0.00000       0.00000       0.00000       0.00000
   2  22 3295.1679    3.6127  1.2653 12.1449  0.0000       2.50820  0.1418   0.2144   0.2366    1.2998   0.0000       1.68772   515.0454      -30.5288       50.9903       2.03452       0.00000       0.00000       0.00000       0.00000       0.00000       0.00000       0.00000       0.00000       0.00000       0.00000       0.00000       0.00000       0.00000       0.00000       0.00000       0.00000       0.00000       0.00000       0.00000       0.00000       0.00000       0.00000       0.00000       0.00000       0.00000       0.00000       0.00000       0.00000       0.00000       0.00000       0.00000       0.00000       62.0710       45.9527       39.4162       11.6973       0.00000       0.00000       0.00000       0.00000       0.00000       0.00000       0.00000       0.00000       0.00000       0.00000       0.00000       0.00000       0.00000       0.00000       0.00000       0.00000       0.00000       0.00000       0.00000       0.00000       0.00000       0.00000       0.00000       0.00000       0.00000       0.00000       0.00000       0.00000       0.00000       0.00000       0.00000       0.00000
   2  23 3430.8992    3.2009  1.7362 11.4398  0.0306       1.11247  0.1513   0.1752   0.2360    0.9097   0.0000       1.22478   368.0632       15.7896       15.2702      -19.3551       0.00000       0.00000       0.00000       0.00000       0.00000       0.00000       0.00000       0.00000       0.00000       0.00000       0.00000       0.00000       0.00000       0.00000       0.00000       0.00000       0.00000       0.00000       0.00000       0.00000       0.00000       0.00000       0.00000       0.00000       0.00000       0.00000       0.00000       0.00000       0.00000       0.00000       0.00000       0.00000       64.5526       59.4813       36.3090       14.7921       0.00000       0.00000       0.00000       0.00000       0.00000       0.00000       0.00000       0.00000       0.00000       0.00000       0.00000       0.00000       0.00000       0.00000       0.00000       0.00000       0.00000       0.00000       0.00000       0.00000       0.00000       0.00000       0.00000       0.00000       0.00000       0.00000       0.00000       0.00000       0.00000       0.00000       0.00000       0.00000
   2  24 3566.7149    2.7722  2.9198 10.9983 -0.0002      0.948580  0.1696   0.1018   0.3386    0.6356   0.0000      0.536171   312.0864      -27.9314       99.5126       3.81912       0.00000       0.00000       0.00000       0.00000       0.00000       0.00000       0.00000       0.00000       0.00000       0.00000       0.00000       0.00000       0.00000       0.00000       0.00000       0.00000       0.00000       0.00000       0.00000       0.00000       0.00000       0.00000       0.00000       0.00000       0.00000       0.00000       0.00000       0.00000       0.00000       0.00000       0.00000       0.00000       75.3871       67.2130       41.1616       16.1902       0.00000       0.00000       0.00000       0.00000       0.00000       0.00000       0.00000       0.00000       0.00000       0.00000       0.00000       0.00000       0.00000       0.00000       0.00000       0.00000       0.00000       0.00000       0.00000       0.00000       0.00000       0.00000       0.00000       0.00000       0.00000       0.00000       0.00000       0.00000       0.00000       0.00000       0.00000       0.00000
   3  10 1729.1272    0.3000  0.1455  9.8158  0.0000       27.8604  0.0349   0.0404   0.0520    0.1169   0.0000       14.8451   419.0595       14.9750       9.22320      -3.41735     -0.548811     -0.617778       0.00000       0.00000       0.00000       0.00000       0.00000       0.00000       0.00000       0.00000       0.00000       0.00000       0.00000       0.00000       0.00000       0.00000       0.00000       0.00000       0.00000       0.00000       0.00000       0.00000       0.00000       0.00000       0.00000       0.00000       0.00000       0.00000       0.00000       0.00000       0.00000       0.00000       14.0373       13.0655       11.2177       6.41516       3.25297      0.935358       0.00000       0.00000       0.00000       0.00000       0.00000       0.00000       0.00000       0.00000       0.00000       0.00000       0.00000       0.00000       0.00000       0.00000       0.00000       0.00000       0.00000       0.00000       0.00000       0.00000       0.00000       0.00000       0.00000       0.00000       0.00000       0.00000       0.00000       0.00000       0.00000       0.00000
   3  12 2001.3486    0.5984  0.5477  9.7214  0.0000       13.5910  0.0657   0.0410   0.1293    0.2194   0.0000       3.78169   428.6382      -8.38093       22.6569      -1.59095      -5.69102      -1.65702       0.00000       0.00000       0.00000       0.00000       0.00000       0.00000       0.00000       0.00000       0.00000       0.00000       0.00000       0.00000       0.00000       0.00000       0.00000       0.00000       0.00000       0.00000       0.00000       0.00000       0.00000       0.00000       0.00000       0.00000       0.00000       0.00000       0.00000       0.00000       0.00000       0.00000       25.6479       26.2302       18.5205       12.5429       4.93637       1.49930       0.00000       0.00000       0.00000       0.00000       0.00000       0.00000       0.00000       0.00000       0.00000       0.00000       0.00000       0.00000       0.00000       0.00000       0.00000       0.00000       0.00000       0.00000       0.00000       0.00000       0.00000       0.00000       0.00000       0.00000       0.00000       0.00000       0.00000       0.00000       0.00000       0.00000
   3  13 2137.8391    0.7848  0.8171  9.8877  0.0000       3.60824  0.0761   0.0464   0.1399    0.3852   0.0000       2.12826   428.0619      -5.38080       18.6211      -11.1611      -1.59936      -2.93169       0.00000       0.00000       0.00000       0.00000       0.00000       0.00000       0.00000       0.00000       0.00000       0.00000       0.00000       0.00000       0.00000       0.00000       0.00000       0.00000       0.00000       0.00000       0.00000       0.00000       0.00000       0.00000       0.00000       0.00000       0.00000       0.00000       0.00000       0.00000       0.00000       0.00000       30.3754       25.5195       21.9703       15.4433       6.01038       1.71817       0.00000       0.00000       0.00000       0.00000       0.00000       0.00000       0.00000       0.00000       0.00000       0.00000       0.00000       0.00000       0.00000       0.00000       0.00000       0.00000       0.00000       0.00000       0.00000       0.00000       0.00000       0.00000       0.00000       0.00000       0.00000       0.00000       0.00000       0.00000       0.00000       0.00000
   3  14 2273.3701    1.1773  0.7590  9.9736  0.0000       1.25548  0.0648   0.0657   0.1255    0.5022   0.0000       1.88515   428.7337       9.63107      -4.59717       10.2405      -5.96769     -0.652178       0.00000       0.00000       0.00000       0.00000       0.00000       0.00000       0.00000       0.00000       0.00000       0.00000       0.00000       0.00000       0.00000       0.00000       0.00000       0.00000       0.00000       0.00000       0.00000       0.00000       0.00000       0.00000       0.00000       0.00000       0.00000       0.00000       0.00000       0.00000       0.00000       0.00000       23.3738       24.0918       15.6972       11.8977       4.26162       1.64056       0.00000       0.00000       0.00000       0.00000       0.00000       0.00000       0.00000       0.00000       0.00000       0.00000       0.00000       0.00000       0.00000       0.00000       0.00000       0.00000       0.00000       0.00000       0.00000       0.00000       0.00000       0.00000       0.00000       0.00000       0.00000       0.00000       0.00000       0.00000       0.00000       0.00000
   3  15 2407.6043    1.3654  0.8339 10.7872  0.0000      0.616509  0.0682   0.0722   0.1443    0.3939   0.0000       1.56938   433.6779       4.30929     -0.718280      -2.05694      -6.62905      0.162291       0.00000       0.00000       0.00000       0.00000       0.00000       0.00000       0.00000       0.00000       0.00000       0.00000       0.00000       0.00000       0.00000       0.00000       0.00000       0.00000       0.00000       0.00000       0.00000       0.00000       0.00000       0.00000       0.00000       0.00000       0.00000       0.00000       0.00000       0.00000       0.00000       0.00000       23.6807       22.8813       19.8060       10.5786       5.79098       1.60685       0.00000       0.00000       0.00000       0.00000       0.00000       0.00000       0.00000       0.00000       0.00000       0.00000       0.00000       0.00000       0.00000       0.00000       0.00000       0.00000       0.00000       0.00000       0.00000       0.00000       0.00000       0.00000       0.00000       0.00000       0.00000       0.00000       0.00000       0.00000       0.00000       0.00000
   3  16 2541.6824    1.9761  0.8175 10.7456  0.0000       2.82246  0.0625   0.1080   0.1349    0.6413   0.0000       1.44162   443.2525       10.1749       15.2323       2.62537      -10.7871      0.865391       0.00000       0.00000       0.00000       0.00000       0.00000       0.00000       0.00000       0.00000       0.00000       0.00000       0.00000       0.00000       0.00000       0.00000       0.00000       0.00000       0.00000       0.00000       0.00000       0.00000       0.00000       0.00000       0.00000       0.00000       0.00000       0.00000       0.00000       0.00000       0.00000       0.00000       23.5576       20.9471       17.4028       10.1885       4.87261       1.30960       0.00000       0.00000       0.00000       0.00000       0.00000       0.00000       0.00000       0.00000       0.00000       0.00000       0.00000       0.00000       0.00000       0.00000       0.00000       0.00000       0.00000       0.00000       0.00000       0.00000       0.00000       0.00000       0.00000       0.00000       0.00000       0.00000       0.00000       0.00000       0.00000       0.00000
   3  17 2676.2152    2.7638  0.9094 10.4200  0.0000       1.28663  0.0722   0.1488   0.1334    2.4987   0.0000       1.31536   422.6692      -27.6121      -12.4760       2.47282    -0.0792811      0.118401       0.00000       0.00000       0.00000       0.00000       0.00000       0.00000       0.00000       0.00000       0.00000       0.00000       0.00000       0.00000       0.00000       0.00000       0.00000       0.00000       0.00000       0.00000       0.00000       0.00000       0.00000       0.00000       0.00000       0.00000       0.00000       0.00000       0.00000       0.00000       0.00000       0.00000       28.1087       26.0659       18.6352       10.7055       4.86655       1.44801       0.00000       0.00000       0.00000       0.00000       0.00000       0.00000       0.00000       0.00000       0.00000       0.00000       0.00000       0.00000       0.00000       0.00000       0.00000       0.00000       0.00000       0.00000       0.00000       0.00000       0.00000       0.00000       0.00000       0.00000       0.00000       0.00000       0.00000       0.00000       0.00000       0.00000
   3  20 3082.3357    4.1077  1.0035 12.3539  0.0000       1.69886  0.0850   0.2020   0.1396    0.8504   0.0000       1.31804   442.2451      -22.9071       16.3521      0.485324      -7.03756      -1.45609       0.00000       0.00000       0.00000       0.00000       0.00000       0.00000       0.00000       0.00000       0.00000       0.00000       0.00000       0.00000       0.00000       0.00000       0.00000       0.00000       0.00000       0.00000       0.00000       0.00000       0.00000       0.00000       0.00000       0.00000       0.00000       0.00000       0.00000       0.00000       0.00000       0.00000       26.5996       32.1993       19.7466       13.3153       5.40874       2.25863       0.00000       0.00000       0.00000       0.00000       0.00000       0.00000       0.00000       0.00000       0.00000       0.00000       0.00000       0.00000       0.00000       0.00000       0.00000       0.00000       0.00000       0.00000       0.00000       0.00000       0.00000       0.00000       0.00000       0.00000       0.00000       0.00000       0.00000       0.00000       0.00000       0.00000
   3  21 3217.7568    3.5809  1.2496 12.9692  0.0000       2.91020  0.1124   0.1834   0.1689    0.4394   0.0000       1.78658   420.6898       47.2899      -17.6292       4.85243       5.10166      0.854895       0.00000       0.00000       0.00000       0.00000       0.00000       0.00000       0.00000       0.00000       0.00000       0.00000       0.00000       0.00000       0.00000       0.00000       0.00000       0.00000       0.00000       0.00000       0.00000       0.00000       0.00000       0.00000       0.00000       0.00000       0.00000       0.00000       0.00000       0.00000       0.00000       0.00000       33.3347       30.9919       25.9869       14.4644       7.60886       2.04572       0.00000       0.00000       0.00000       0.00000       0.00000       0.00000       0.00000       0.00000       0.00000       0.00000       0.00000       0.00000       0.00000       0.00000       0.00000       0.00000       0.00000       0.00000       0.00000       0.00000       0.00000       0.00000       0.00000       0.00000       0.00000       0.00000       0.00000       0.00000       0.00000       0.00000
   3  22 3353.7230    3.4197  1.6880 11.9472  0.0000       2.39806  0.1028   0.1330   0.1949    0.5090   0.0000      0.963113   439.2812       31.0496      -5.44984      -16.2797       2.46014     -0.362897       0.00000       0.00000       0.00000       0.00000       0.00000       0.00000       0.00000       0.00000       0.00000       0.00000       0.00000       0.00000       0.00000       0.00000       0.00000       0.00000       0.00000       0.00000       0.00000       0.00000       0.00000       0.00000       0.00000       0.00000       0.00000       0.00000       0.00000       0.00000       0.00000       0.00000       35.0134       33.4463       24.9282       16.1098       6.76907       2.15104       0.00000       0.00000       0.00000       0.00000       0.00000       0.00000       0.00000       0.00000       0.00000       0.00000       0.00000       0.00000       0.00000       0.00000       0.00000       0.00000       0.00000       0.00000       0.00000       0.00000       0.00000       0.00000       0.00000       0.00000       0.00000       0.00000       0.00000       0.00000       0.00000       0.00000
   3  23 3489.5783    3.1542  2.2558 11.3033  0.0000      0.817220  0.1334   0.1121   0.2136    0.6719   0.0000      0.639831   370.8305       10.0072      -3.59532      -3.01611      -6.35786       1.06539       0.00000       0.00000       0.00000       0.00000       0.00000       0.00000       0.00000       0.00000       0.00000       0.00000       0.00000       0.00000       0.00000       0.00000       0.00000       0.00000       0.00000       0.00000       0.00000       0.00000       0.00000       0.00000       0.00000       0.00000       0.00000       0.00000       0.00000       0.00000       0.00000       0.00000       44.8539       46.7176       30.5679       19.5778       7.66398       2.77034       0.00000       0.00000       0.00000       0.00000       0.00000       0.00000       0.00000       0.00000       0.00000       0.00000       0.00000       0.00000       0.00000       0.00000       0.00000       0.00000       0.00000       0.00000       0.00000       0.00000       0.00000       0.00000       0.00000       0.00000       0.00000       0.00000       0.00000       0.00000       0.00000       0.00000
   3  25 3762.9882    2.0855  6.0621 10.0381  0.0000      0.260179  0.2190   0.0452   0.4203    0.3362   0.0000      0.171224   427.0316       43.5447      -15.3160      -31.2902       7.35087       4.62714       0.00000       0.00000       0.00000       0.00000       0.00000       0.00000       0.00000       0.00000       0.00000       0.00000       0.00000       0.00000       0.00000       0.00000       0.00000       0.00000       0.00000       0.00000       0.00000       0.00000       0.00000       0.00000       0.00000       0.00000       0.00000       0.00000       0.00000       0.00000       0.00000       0.00000       72.0306       67.5581       53.1748       30.9061       14.5982       4.14967       0.00000       0.00000       0.00000       0.00000       0.00000       0.00000       0.00000       0.00000       0.00000       0.00000       0.00000       0.00000       0.00000       0.00000       0.00000       0.00000       0.00000       0.00000       0.00000       0.00000       0.00000       0.00000       0.00000       0.00000       0.00000       0.00000       0.00000       0.00000       0.00000       0.00000
   4   9 1641.0801    0.2225  0.2747  9.9890 -0.0039       17.1265  0.0773   0.0224   0.0913    0.0810   0.0000       15.9929   448.8237      -55.0730      -11.8972       25.9692       6.55733      -5.46043      -1.53410      0.311442       0.00000       0.00000       0.00000       0.00000       0.00000       0.00000       0.00000       0.00000       0.00000       0.00000       0.00000       0.00000       0.00000       0.00000       0.00000       0.00000       0.00000       0.00000       0.00000       0.00000       0.00000       0.00000       0.00000       0.00000       0.00000       0.00000       0.00000       0.00000       17.5804       23.2253       19.4963       12.1258       7.64578       4.32542       1.81058      0.455847       0.00000       0.00000       0.00000       0.00000       0.00000       0.00000       0.00000       0.00000       0.00000       0.00000       0.00000       0.00000       0.00000       0.00000       0.00000       0.00000       0.00000       0.00000       0.00000       0.00000       0.00000       0.00000       0.00000       0.00000       0.00000       0.00000       0.00000       0.00000
   4  12 2051.7323    0.5930  0.6346  9.8987  0.0198       5.48570  0.0692   0.0358   0.1155    0.1866   0.0000       2.81414   445.3236      -19.6702       10.2638      -2.32273     -0.309021      -1.53621      -1.50134     -0.386871       0.00000       0.00000       0.00000       0.00000       0.00000       0.00000       0.00000       0.00000       0.00000       0.00000       0.00000       0.00000       0.00000       0.00000       0.00000       0.00000       0.00000       0.00000       0.00000       0.00000       0.00000       0.00000       0.00000       0.00000       0.00000       0.00000       0.00000       0.00000       22.9513       19.2045       15.5411       14.6243       9.52598       3.79652       1.20663      0.316227       0.00000       0.00000       0.00000       0.00000       0.00000       0.00000       0.00000       0.00000       0.00000       0.00000       0.00000       0.00000       0.00000       0.00000       0.00000       0.00000       0.00000       0.00000       0.00000       0.00000       0.00000       0.00000       0.00000       0.00000       0.00000       0.00000       0.00000       0.00000
   4  13 2188.3802    0.9364  0.6917 10.0033  0.0010       4.13599  0.0527   0.0460   0.0972    0.2813   0.0000       1.74083   442.0856      -25.4887       7.39492       4.90299      -10.1306       4.65455   -0.00100392     0.0171125       0.00000       0.00000       0.00000       0.00000       0.00000       0.00000       0.00000       0.00000       0.00000       0.00000       0.00000       0.00000       0.00000       0.00000       0.00000       0.00000       0.00000       0.00000       0.00000       0.00000       0.00000       0.00000       0.00000       0.00000       0.00000       0.00000       0.00000       0.00000       16.3064       17.4757       13.3794       9.81680       5.67985       2.63807      0.945343      0.279020       0.00000       0.00000       0.00000       0.00000       0.00000       0.00000       0.00000       0.00000       0.00000       0.00000       0.00000       0.00000       0.00000       0.00000       0.00000       0.00000       0.00000       0.00000       0.00000       0.00000       0.00000       0.00000       0.00000       0.00000       0.00000       0.00000       0.00000       0.00000
   4  14 2324.1918    1.2910  0.9697  6.7098 -0.0012       4.14729  0.0699   0.0578   0.1228   11.5405   0.0000       1.27435   418.6986      -8.45645       2.62253      -5.31910      -4.30073     0.0969660    -0.0676157     0.0806452       0.00000       0.00000       0.00000       0.00000       0.00000       0.00000       0.00000       0.00000       0.00000       0.00000       0.00000       0.00000       0.00000       0.00000       0.00000       0.00000       0.00000       0.00000       0.00000       0.00000       0.00000       0.00000       0.00000       0.00000       0.00000       0.00000       0.00000       0.00000       20.5028       21.1832       16.9975       11.2398       6.90454       3.00400       1.28678      0.308732       0.00000       0.00000       0.00000       0.00000       0.00000       0.00000       0.00000       0.00000       0.00000       0.00000       0.00000       0.00000       0.00000       0.00000       0.00000       0.00000       0.00000       0.00000       0.00000       0.00000       0.00000       0.00000       0.00000       0.00000       0.00000       0.00000       0.00000       0.00000
   4  15 2458.6207    1.6681  0.8502 10.7477 -0.0004       1.61704  0.0729   0.0854   0.1244    0.6173   0.0000       1.46472   415.7358      -13.7038       7.24352       3.56252      -10.4456       3.28136       2.32327     -0.246443       0.00000       0.00000       0.00000       0.00000       0.00000       0.00000       0.00000       0.00000       0.00000       0.00000       0.00000       0.00000       0.00000       0.00000       0.00000       0.00000       0.00000       0.00000       0.00000       0.00000       0.00000       0.00000       0.00000       0.00000       0.00000       0.00000       0.00000       0.00000       18.7737       19.5601       17.7527       12.8740       8.55710       3.95312       1.71395      0.419307       0.00000       0.00000       0.00000       0.00000       0.00000       0.00000       0.00000       0.00000       0.00000       0.00000       0.00000       0.00000       0.00000       0.00000       0.00000       0.00000       0.00000       0.00000       0.00000       0.00000       0.00000       0.00000       0.00000       0.00000       0.00000       0.00000       0.00000       0.00000
   4  16 2593.1352    2.0573  0.7579 11.5591 -0.0048       2.37809  0.0588   0.1063   0.1079    0.5075   0.0000       1.35528   418.7439       7.53328       32.1282       11.0297      -9.94539      -2.37187      0.189887     -0.835994       0.00000       0.00000       0.00000       0.00000       0.00000       0.00000       0.00000       0.00000       0.00000       0.00000       0.00000       0.00000       0.00000       0.00000       0.00000       0.00000       0.00000       0.00000       0.00000       0.00000       0.00000       0.00000       0.00000       0.00000       0.00000       0.00000       0.00000       0.00000       15.9599       19.0759       14.6808       11.5531       6.63931       3.51636       1.23545      0.402991       0.00000       0.00000       0.00000       0.00000       0.00000       0.00000       0.00000       0.00000       0.00000       0.00000       0.00000       0.00000       0.00000       0.00000       0.00000       0.00000       0.00000       0.00000       0.00000       0.00000       0.00000       0.00000       0.00000       0.00000       0.00000       0.00000       0.00000       0.00000
   4  17 2728.3803    2.7007  0.9766 11.8933 -0.0040       1.94894  0.1015   0.1336   0.1358    0.7163   0.0000       1.74207   466.7775       36.7897      -8.55087       15.9941       1.16865      -3.41575      0.965197     -0.811135       0.00000       0.00000       0.00000       0.00000       0.00000       0.00000       0.00000       0.00000       0.00000       0.00000       0.00000       0.00000       0.00000       0.00000       0.00000       0.00000       0.00000       0.00000       0.00000       0.00000       0.00000       0.00000       0.00000       0.00000       0.00000       0.00000       0.00000       0.00000       33.6550       37.7797       27.0309       15.6916       7.79591       3.37360       1.32317      0.365938       0.00000       0.00000       0.00000       0.00000       0.00000       0.00000       0.00000       0.00000       0.00000       0.00000       0.00000       0.00000       0.00000       0.00000       0.00000       0.00000       0.00000       0.00000       0.00000       0.00000       0.00000       0.00000       0.00000       0.00000       0.00000       0.00000       0.00000       0.00000
   4  19 3000.0404    3.8697  0.8377 12.1389 -0.0009       1.12255  0.0629   0.1820   0.1099    0.7211   0.0000       1.22863   432.4277       2.88127       20.3518      -7.19814       1.23665      -7.21646     -0.627979    -0.0990548       0.00000       0.00000       0.00000       0.00000       0.00000       0.00000       0.00000       0.00000       0.00000       0.00000       0.00000       0.00000       0.00000       0.00000       0.00000       0.00000       0.00000       0.00000       0.00000       0.00000       0.00000       0.00000       0.00000       0.00000       0.00000       0.00000       0.00000       0.00000       19.0236       20.2643       16.1904       10.7650       5.43834       3.29351       1.12217      0.298400       0.00000       0.00000       0.00000       0.00000       0.00000       0.00000       0.00000       0.00000       0.00000       0.00000       0.00000       0.00000       0.00000       0.00000       0.00000       0.00000       0.00000       0.00000       0.00000       0.00000       0.00000       0.00000       0.00000       0.00000       0.00000       0.00000       0.00000       0.00000
   4  20 3135.8971    4.3452  1.0284 10.4375 -0.0017       1.31876  0.0698   0.1851   0.1223    5.2508   0.0000       1.03305   428.6814       11.9669     -0.704630     0.0770130      -2.16939       1.53234      0.347639      0.155104       0.00000       0.00000       0.00000       0.00000       0.00000       0.00000       0.00000       0.00000       0.00000       0.00000       0.00000       0.00000       0.00000       0.00000       0.00000       0.00000       0.00000       0.00000       0.00000       0.00000       0.00000       0.00000       0.00000       0.00000       0.00000       0.00000       0.00000       0.00000       17.9170       17.8557       17.5745       11.7449       7.19651       3.87595       1.53528      0.356120       0.00000       0.00000       0.00000       0.00000       0.00000       0.00000       0.00000       0.00000       0.00000       0.00000       0.00000       0.00000       0.00000       0.00000       0.00000       0.00000       0.00000       0.00000       0.00000       0.00000       0.00000       0.00000       0.00000       0.00000       0.00000       0.00000       0.00000       0.00000
   4  21 3271.7273    3.7893  1.1100 13.0844 -0.0079       1.77454  0.0780   0.1697   0.1433    0.4021   0.0000       1.51228   415.5752      -16.4596      -4.61250       1.47895       13.9820      -5.61065     -0.645699      0.290632       0.00000       0.00000       0.00000       0.00000       0.00000       0.00000       0.00000       0.00000       0.00000       0.00000       0.00000       0.00000       0.00000       0.00000       0.00000       0.00000       0.00000       0.00000       0.00000       0.00000       0.00000       0.00000       0.00000       0.00000       0.00000       0.00000       0.00000       0.00000       20.3661       20.3335       17.3607       13.2427       8.17890       3.69738       1.42711      0.361761       0.00000       0.00000       0.00000       0.00000       0.00000       0.00000       0.00000       0.00000       0.00000       0.00000       0.00000       0.00000       0.00000       0.00000       0.00000       0.00000       0.00000       0.00000       0.00000       0.00000       0.00000       0.00000       0.00000       0.00000       0.00000       0.00000       0.00000       0.00000
   4  22 3408.0007    3.2218  2.0856 12.0376  0.0003      0.950738  0.1120   0.1101   0.1981    0.4005   0.0000      0.650926   443.8553      -3.92704      -19.4058      -9.00667       9.94854      -2.12096      -1.18677    -0.0375691       0.00000       0.00000       0.00000       0.00000       0.00000       0.00000       0.00000       0.00000       0.00000       0.00000       0.00000       0.00000       0.00000       0.00000       0.00000       0.00000       0.00000       0.00000       0.00000       0.00000       0.00000       0.00000       0.00000       0.00000       0.00000       0.00000       0.00000       0.00000       31.2563       34.7321       26.3181       18.1417       9.80169       4.97104       1.81544      0.530063       0.00000       0.00000       0.00000       0.00000       0.00000       0.00000       0.00000       0.00000       0.00000       0.00000       0.00000       0.00000       0.00000       0.00000       0.00000       0.00000       0.00000       0.00000       0.00000       0.00000       0.00000       0.00000       0.00000       0.00000       0.00000       0.00000       0.00000       0.00000
   4  23 3544.7226    2.5825  3.2922 11.2858 -0.0015      0.482681  0.1405   0.0721   0.2585    0.3162   0.0000      0.337851   532.8223       40.0130      -30.8220       7.07459      -12.8690       4.24508       3.30680     -0.665886       0.00000       0.00000       0.00000       0.00000       0.00000       0.00000       0.00000       0.00000       0.00000       0.00000       0.00000       0.00000       0.00000       0.00000       0.00000       0.00000       0.00000       0.00000       0.00000       0.00000       0.00000       0.00000       0.00000       0.00000       0.00000       0.00000       0.00000       0.00000       34.6937       37.5685       31.0593       21.4331       12.7245       6.33005       2.51795      0.669617       0.00000       0.00000       0.00000       0.00000       0.00000       0.00000       0.00000       0.00000       0.00000       0.00000       0.00000       0.00000       0.00000       0.00000       0.00000       0.00000       0.00000       0.00000       0.00000       0.00000       0.00000       0.00000       0.00000       0.00000       0.00000       0.00000       0.00000       0.00000
   4  24 3682.1054    2.3293  4.0822 10.8522 -0.0056       1.27463  0.1593   0.0597   0.2788    0.3206   0.0000      0.261596   468.2622       11.0366       32.7488      -24.7047       7.64006      -12.0497      -4.96192      0.220520       0.00000       0.00000       0.00000       0.00000       0.00000       0.00000       0.00000       0.00000       0.00000       0.00000       0.00000       0.00000       0.00000       0.00000       0.00000       0.00000       0.00000       0.00000       0.00000       0.00000       0.00000       0.00000       0.00000       0.00000       0.00000       0.00000       0.00000       0.00000       41.3510       44.3614       35.8608       23.8267       13.7818       6.80502       2.67470      0.693874       0.00000       0.00000       0.00000       0.00000       0.00000       0.00000       0.00000       0.00000       0.00000       0.00000       0.00000       0.00000       0.00000       0.00000       0.00000       0.00000       0.00000       0.00000       0.00000       0.00000       0.00000       0.00000       0.00000       0.00000       0.00000       0.00000       0.00000       0.00000
   4  25 3818.9370    1.9753  5.9053 10.4796  0.0008      0.270354  0.1946   0.0412   0.3638    0.2185   0.0000      0.180800   540.1664       2.00298       19.1825       2.01682       1.25168       5.85487     -0.566611      -1.15201       0.00000       0.00000       0.00000       0.00000       0.00000       0.00000       0.00000       0.00000       0.00000       0.00000       0.00000       0.00000       0.00000       0.00000       0.00000       0.00000       0.00000       0.00000       0.00000       0.00000       0.00000       0.00000       0.00000       0.00000       0.00000       0.00000       0.00000       0.00000       49.9198       54.1514       43.3495       32.4514       18.2626       9.54890       3.37642      0.967696       0.00000       0.00000       0.00000       0.00000       0.00000       0.00000       0.00000       0.00000       0.00000       0.00000       0.00000       0.00000       0.00000       0.00000       0.00000       0.00000       0.00000       0.00000       0.00000       0.00000       0.00000       0.00000       0.00000       0.00000       0.00000       0.00000       0.00000       0.00000
   5  11 1960.6430    0.5813  0.3816  9.8247 -0.0038       9.00604  0.0376   0.0355   0.0643    0.1196   0.0000       2.57865   431.0109       6.70072       2.93240      -6.80194       2.90333      -1.20671     0.0130549     -0.155708      0.369734    -0.0181429       0.00000       0.00000       0.00000       0.00000       0.00000       0.00000       0.00000       0.00000       0.00000       0.00000       0.00000       0.00000       0.00000       0.00000       0.00000       0.00000       0.00000       0.00000       0.00000       0.00000       0.00000       0.00000       0.00000       0.00000       0.00000       0.00000       11.1665       12.4403       10.5905       7.75457       5.18947       3.12205       1.26268      0.645921      0.212327     0.0471861       0.00000       0.00000       0.00000       0.00000       0.00000       0.00000       0.00000       0.00000       0.00000       0.00000       0.00000       0.00000       0.00000       0.00000       0.00000       0.00000       0.00000       0.00000       0.00000       0.00000       0.00000       0.00000       0.00000       0.00000       0.00000       0.00000
   5  13 2235.3389    0.9610  0.7362 10.0601 -0.0103       2.73375  0.0501   0.0448   0.0966    0.2676   0.0000       1.39573   427.9014      -21.7817       10.3224       22.9223       1.02024       6.97343      0.270303     -0.137785      0.168415     0.0617213       0.00000       0.00000       0.00000       0.00000       0.00000       0.00000       0.00000       0.00000       0.00000       0.00000       0.00000       0.00000       0.00000       0.00000       0.00000       0.00000       0.00000       0.00000       0.00000       0.00000       0.00000       0.00000       0.00000       0.00000       0.00000       0.00000       13.0206       13.5992       12.0311       9.25887       6.16189       3.54856       1.85653      0.740563      0.249949     0.0567105       0.00000       0.00000       0.00000       0.00000       0.00000       0.00000       0.00000       0.00000       0.00000       0.00000       0.00000       0.00000       0.00000       0.00000       0.00000       0.00000       0.00000       0.00000       0.00000       0.00000       0.00000       0.00000       0.00000       0.00000       0.00000       0.00000
   5  14 2371.1666    1.3312  0.9221 10.3697 -0.0007       4.08400  0.0730   0.0549   0.1089    0.3297   0.0000       1.34492   444.0770      -21.4605      0.235259       23.1496      -7.97282      -4.40774     -0.963163     0.0209824     -0.310720     0.0230547       0.00000       0.00000       0.00000       0.00000       0.00000       0.00000       0.00000       0.00000       0.00000       0.00000       0.00000       0.00000       0.00000       0.00000       0.00000       0.00000       0.00000       0.00000       0.00000       0.00000       0.00000       0.00000       0.00000       0.00000       0.00000       0.00000       15.4248       13.7837       15.1583       12.8409       7.23859       4.83324       3.05624       1.20044      0.325986     0.0694937       0.00000       0.00000       0.00000       0.00000       0.00000       0.00000       0.00000       0.00000       0.00000       0.00000       0.00000       0.00000       0.00000       0.00000       0.00000       0.00000       0.00000       0.00000       0.00000       0.00000       0.00000       0.00000       0.00000       0.00000       0.00000       0.00000
   5  15 2506.0569    1.8231  0.7671 11.0021 -0.0043       2.92800  0.0531   0.0835   0.1097    0.3411   0.0000       1.56269   436.2836       3.20931      0.549766      -6.56866       12.7679      -4.39572      -1.20632     -0.314510      0.179643    -0.0552806       0.00000       0.00000       0.00000       0.00000       0.00000       0.00000       0.00000       0.00000       0.00000       0.00000       0.00000       0.00000       0.00000       0.00000       0.00000       0.00000       0.00000       0.00000       0.00000       0.00000       0.00000       0.00000       0.00000       0.00000       0.00000       0.00000       15.1309       16.8129       13.9504       10.0977       6.13978       3.55417       1.81821      0.723620      0.222798     0.0595025       0.00000       0.00000       0.00000       0.00000       0.00000       0.00000       0.00000       0.00000       0.00000       0.00000       0.00000       0.00000       0.00000       0.00000       0.00000       0.00000       0.00000       0.00000       0.00000       0.00000       0.00000       0.00000       0.00000       0.00000       0.00000       0.00000
   5  16 2641.1697    2.2790  0.8827 11.3660 -0.0003      0.171811  0.0602   0.1031   0.1077    0.5262   0.0000       1.23149   444.9854       19.2728       18.2428      0.885093       3.94142      -1.29719      -1.03109       1.24883    -0.0560433    -0.0621929       0.00000       0.00000       0.00000       0.00000       0.00000       0.00000       0.00000       0.00000       0.00000       0.00000       0.00000       0.00000       0.00000       0.00000       0.00000       0.00000       0.00000       0.00000       0.00000       0.00000       0.00000       0.00000       0.00000       0.00000       0.00000       0.00000       14.7255       15.7496       13.8992       11.2598       6.94380       4.33303       2.29226      0.990371      0.305693     0.0738345       0.00000       0.00000       0.00000       0.00000       0.00000       0.00000       0.00000       0.00000       0.00000       0.00000       0.00000       0.00000       0.00000       0.00000       0.00000       0.00000       0.00000       0.00000       0.00000       0.00000       0.00000       0.00000       0.00000       0.00000       0.00000       0.00000
   5  17 2777.4120    2.8301  1.0234 10.8833 -0.0126       1.36176  0.0670   0.1126   0.1148    2.0003   0.0000      0.944251   440.7546      -10.7572       3.85044       8.16207      -2.29637       5.51533      0.665411      -1.16818   -0.00550394    -0.0214013       0.00000       0.00000       0.00000       0.00000       0.00000       0.00000       0.00000       0.00000       0.00000       0.00000       0.00000       0.00000       0.00000       0.00000       0.00000       0.00000       0.00000       0.00000       0.00000       0.00000       0.00000       0.00000       0.00000       0.00000       0.00000       0.00000       15.0985       16.2871       15.0381       11.4213       7.07672       4.30479       2.46755       1.01640      0.317799     0.0711920       0.00000       0.00000       0.00000       0.00000       0.00000       0.00000       0.00000       0.00000       0.00000       0.00000       0.00000       0.00000       0.00000       0.00000       0.00000       0.00000       0.00000       0.00000       0.00000       0.00000       0.00000       0.00000       0.00000       0.00000       0.00000       0.00000
   5  18 2913.7577    3.2644  0.7703 12.6117 -0.0127       2.14273  0.0563   0.1572   0.1000    0.4327   0.0000       1.64392   420.7922      -3.79427       9.30679       18.7979      -2.04748      -1.14993      0.730881      -1.95158     0.0964049     0.0370317       0.00000       0.00000       0.00000       0.00000       0.00000       0.00000       0.00000       0.00000       0.00000       0.00000       0.00000       0.00000       0.00000       0.00000       0.00000       0.00000       0.00000       0.00000       0.00000       0.00000       0.00000       0.00000       0.00000       0.00000       0.00000       0.00000       13.6279       14.0538       13.0589       10.4389       6.25193       4.03927       2.20479      0.983532      0.265899     0.0615885       0.00000       0.00000       0.00000       0.00000       0.00000       0.00000       0.00000       0.00000       0.00000       0.00000       0.00000       0.00000       0.00000       0.00000       0.00000       0.00000       0.00000       0.00000       0.00000       0.00000       0.00000       0.00000       0.00000       0.00000       0.00000       0.00000
   5  21 3322.6040    3.3795  1.5771 12.1402 -0.0078      0.579229  0.0836   0.1204   0.1802    0.6662   0.0000      0.678305   442.1303       24.0242       8.17258     -0.398510      -5.07400      -5.90905      -2.09989       1.79296     0.0123333    -0.0356096       0.00000       0.00000       0.00000       0.00000       0.00000       0.00000       0.00000       0.00000       0.00000       0.00000       0.00000       0.00000       0.00000       0.00000       0.00000       0.00000       0.00000       0.00000       0.00000       0.00000       0.00000       0.00000       0.00000       0.00000       0.00000       0.00000       17.0486       20.8505       17.7937       14.2523       9.15731       5.84766       2.85847       1.37116      0.439229      0.114378       0.00000       0.00000       0.00000       0.00000       0.00000       0.00000       0.00000       0.00000       0.00000       0.00000       0.00000       0.00000       0.00000       0.00000       0.00000       0.00000       0.00000       0.00000       0.00000       0.00000       0.00000       0.00000       0.00000       0.00000       0.00000       0.00000
   5  22 3459.6412    3.0140  2.6837 11.2774  0.0033       1.24921  0.1197   0.0862   0.2101    0.5292   0.0000      0.366210   403.8766      0.833234       4.05424       28.1350       9.64346       12.5834       2.12999      0.652475     -0.266078     -0.146200       0.00000       0.00000       0.00000       0.00000       0.00000       0.00000       0.00000       0.00000       0.00000       0.00000       0.00000       0.00000       0.00000       0.00000       0.00000       0.00000       0.00000       0.00000       0.00000       0.00000       0.00000       0.00000       0.00000       0.00000       0.00000       0.00000       24.9625       27.6246       23.0765       19.8788       14.1631       8.21134       4.06945       1.66940      0.577471      0.140188       0.00000       0.00000       0.00000       0.00000       0.00000       0.00000       0.00000       0.00000       0.00000       0.00000       0.00000       0.00000       0.00000       0.00000       0.00000       0.00000       0.00000       0.00000       0.00000       0.00000       0.00000       0.00000       0.00000       0.00000       0.00000       0.00000
   5  23 3596.6793    2.6374  3.6986 10.5321 -0.0005      0.804384  0.1331   0.0623   0.2534    0.5436   0.0000      0.263802   424.3389       32.0225      -26.6866      -36.3814      -17.1397      -3.44876      -4.10052     -0.274652      0.301069    -0.0267946       0.00000       0.00000       0.00000       0.00000       0.00000       0.00000       0.00000       0.00000       0.00000       0.00000       0.00000       0.00000       0.00000       0.00000       0.00000       0.00000       0.00000       0.00000       0.00000       0.00000       0.00000       0.00000       0.00000       0.00000       0.00000       0.00000       27.7395       30.2080       27.6923       21.5519       14.2077       8.52478       4.53386       1.92255      0.648772      0.145368       0.00000       0.00000       0.00000       0.00000       0.00000       0.00000       0.00000       0.00000       0.00000       0.00000       0.00000       0.00000       0.00000       0.00000       0.00000       0.00000       0.00000       0.00000       0.00000       0.00000       0.00000       0.00000       0.00000       0.00000       0.00000       0.00000
   5  24 3734.3788    2.0998  5.2824 10.4588 -0.0064      0.551413  0.1734   0.0413   0.2991    0.2377   0.0000      0.167716   425.0451       22.3981      -7.74723      -6.88897      0.185943      -16.3833      -7.84963       2.94328      -1.70309     -0.188924       0.00000       0.00000       0.00000       0.00000       0.00000       0.00000       0.00000       0.00000       0.00000       0.00000       0.00000       0.00000       0.00000       0.00000       0.00000       0.00000       0.00000       0.00000       0.00000       0.00000       0.00000       0.00000       0.00000       0.00000       0.00000       0.00000       34.7281       37.0355       35.6462       27.8427       18.0328       11.3250       5.91991       2.66120      0.857679      0.184150       0.00000       0.00000       0.00000       0.00000       0.00000       0.00000       0.00000       0.00000       0.00000       0.00000       0.00000       0.00000       0.00000       0.00000       0.00000       0.00000       0.00000       0.00000       0.00000       0.00000       0.00000       0.00000       0.00000       0.00000       0.00000       0.00000
   5  25 3871.6519    1.7692  7.2478 10.2955 -0.0032      0.279805  0.2150   0.0314   0.3862    0.1538   0.0000      0.125776   441.2909      -73.0783      -14.8497       16.5199      -7.91066      0.931153      0.527822      -3.67087      -1.20083     -0.341464       0.00000       0.00000       0.00000       0.00000       0.00000       0.00000       0.00000       0.00000       0.00000       0.00000       0.00000       0.00000       0.00000       0.00000       0.00000       0.00000       0.00000       0.00000       0.00000       0.00000       0.00000       0.00000       0.00000       0.00000       0.00000       0.00000       41.4114       49.4936       44.7313       33.4556       23.8497       13.9148       7.34490       3.17954       1.18007      0.264762       0.00000       0.00000       0.00000       0.00000       0.00000       0.00000       0.00000       0.00000       0.00000       0.00000       0.00000       0.00000       0.00000       0.00000       0.00000       0.00000       0.00000       0.00000       0.00000       0.00000       0.00000       0.00000       0.00000       0.00000       0.00000       0.00000
   5  26 4009.4354    1.5141 10.2327 10.0552 -0.0007     0.0177466  0.2740   0.0238   0.5119    0.1132   0.0000      0.102909   396.0856      -68.1970       87.0332      -37.3238       10.0426       2.59885      -6.38955       3.10134     -0.222297     0.0461195       0.00000       0.00000       0.00000       0.00000       0.00000       0.00000       0.00000       0.00000       0.00000       0.00000       0.00000       0.00000       0.00000       0.00000       0.00000       0.00000       0.00000       0.00000       0.00000       0.00000       0.00000       0.00000       0.00000       0.00000       0.00000       0.00000       51.3547       58.6194       51.5102       40.9323       28.6026       16.8259       8.73560       3.64232       1.28958      0.297819       0.00000       0.00000       0.00000       0.00000       0.00000       0.00000       0.00000       0.00000       0.00000       0.00000       0.00000       0.00000       0.00000       0.00000       0.00000       0.00000       0.00000       0.00000       0.00000       0.00000       0.00000       0.00000       0.00000       0.00000       0.00000       0.00000
   6  11 2004.0897    0.5944  0.5281  9.8510 -0.0047       5.59515  0.0772   0.0308   0.0804    0.1414   0.0000       2.62575   447.6314       1.36467       19.8036       1.05583       2.84692      -2.31687    -0.0579322      0.547276      0.930243      0.371246     -0.118227     0.0231052       0.00000       0.00000       0.00000       0.00000       0.00000       0.00000       0.00000       0.00000       0.00000       0.00000       0.00000       0.00000       0.00000       0.00000       0.00000       0.00000       0.00000       0.00000       0.00000       0.00000       0.00000       0.00000       0.00000       0.00000       12.6054       15.6575       16.7261       8.84503       12.1200       5.88283       3.73514       2.56886      0.611128      0.401818      0.161596     0.0241653       0.00000       0.00000       0.00000       0.00000       0.00000       0.00000       0.00000       0.00000       0.00000       0.00000       0.00000       0.00000       0.00000       0.00000       0.00000       0.00000       0.00000       0.00000       0.00000       0.00000       0.00000       0.00000       0.00000       0.00000
   6  12 2142.6790    0.7612  0.6436 10.1676  0.0016       7.59514  0.0563   0.0341   0.0857    0.1472   0.0000       2.23902   429.7154      -15.4934      -6.78681       6.10047       8.47118      0.752479      0.511976      0.475808      0.301553    -0.0588315     0.0320589     0.0182932       0.00000       0.00000       0.00000       0.00000       0.00000       0.00000       0.00000       0.00000       0.00000       0.00000       0.00000       0.00000       0.00000       0.00000       0.00000       0.00000       0.00000       0.00000       0.00000       0.00000       0.00000       0.00000       0.00000       0.00000       10.6476       12.4779       11.6304       9.48125       6.74106       4.24321       2.66732       1.24256      0.682085      0.225529     0.0714225     0.0157430       0.00000       0.00000       0.00000       0.00000       0.00000       0.00000       0.00000       0.00000       0.00000       0.00000       0.00000       0.00000       0.00000       0.00000       0.00000       0.00000       0.00000       0.00000       0.00000       0.00000       0.00000       0.00000       0.00000       0.00000
   6  13 2279.8649    1.0646  0.7720 10.1176 -0.0017       2.63321  0.0482   0.0437   0.0862    0.2529   0.0000       1.20633   436.9649      -13.2996       13.5747       15.7387      -1.49665       5.00950      -2.13616      -1.68967      0.116862      0.210024    -0.0240163   -0.00227954       0.00000       0.00000       0.00000       0.00000       0.00000       0.00000       0.00000       0.00000       0.00000       0.00000       0.00000       0.00000       0.00000       0.00000       0.00000       0.00000       0.00000       0.00000       0.00000       0.00000       0.00000       0.00000       0.00000       0.00000       9.53701       9.85701       10.2505       8.48491       6.08353       4.12250       2.50742       1.37742      0.628788      0.236939     0.0681105     0.0131922       0.00000       0.00000       0.00000       0.00000       0.00000       0.00000       0.00000       0.00000       0.00000       0.00000       0.00000       0.00000       0.00000       0.00000       0.00000       0.00000       0.00000       0.00000       0.00000       0.00000       0.00000       0.00000       0.00000       0.00000
   6  14 2415.5905    1.3155  0.9084 10.9695  0.0042       3.36843  0.0608   0.0533   0.1187    0.2261   0.0000       1.40008   422.3422      -13.3437       10.5804       3.11198      -5.14580       1.14934      -2.01445       4.17470     -0.283280     -0.313996    -0.0284570     0.0478836       0.00000       0.00000       0.00000       0.00000       0.00000       0.00000       0.00000       0.00000       0.00000       0.00000       0.00000       0.00000       0.00000       0.00000       0.00000       0.00000       0.00000       0.00000       0.00000       0.00000       0.00000       0.00000       0.00000       0.00000       11.4378       12.9697       10.7848       9.71349       8.00221       5.65250       3.19927       1.45497      0.679797      0.242542     0.0799343     0.0190546       0.00000       0.00000       0.00000       0.00000       0.00000       0.00000       0.00000       0.00000       0.00000       0.00000       0.00000       0.00000       0.00000       0.00000       0.00000       0.00000       0.00000       0.00000       0.00000       0.00000       0.00000       0.00000       0.00000       0.00000
   6  15 2551.2346    1.8798  1.0217 10.5798  0.0005       4.10588  0.0563   0.0687   0.1089    0.4558   0.0000       1.04035   451.5492      -15.8935      -2.45542       2.82949       2.84338       1.78061      -1.46582      -3.27945      0.251703      0.286677      0.201676     0.0105208       0.00000       0.00000       0.00000       0.00000       0.00000       0.00000       0.00000       0.00000       0.00000       0.00000       0.00000       0.00000       0.00000       0.00000       0.00000       0.00000       0.00000       0.00000       0.00000       0.00000       0.00000       0.00000       0.00000       0.00000       10.7900       11.5516       11.3154       9.37528       7.02914       4.33867       2.70372       1.56395      0.627710      0.238653     0.0752510     0.0145062       0.00000       0.00000       0.00000       0.00000       0.00000       0.00000       0.00000       0.00000       0.00000       0.00000       0.00000       0.00000       0.00000       0.00000       0.00000       0.00000       0.00000       0.00000       0.00000       0.00000       0.00000       0.00000       0.00000       0.00000
   6  16 2687.2069    2.5542  0.9050 11.3320  0.0030       2.85826  0.0612   0.0958   0.0934    0.3873   0.0000       1.25737   415.9916      -10.6156       18.4818       9.18989       4.45213      -2.65606      -3.84075      0.830783      0.337827     -0.431253    -0.0621385   -0.00929073       0.00000       0.00000       0.00000       0.00000       0.00000       0.00000       0.00000       0.00000       0.00000       0.00000       0.00000       0.00000       0.00000       0.00000       0.00000       0.00000       0.00000       0.00000       0.00000       0.00000       0.00000       0.00000       0.00000       0.00000       11.4266       11.5085       11.2645       9.90578       7.56971       4.47268       2.98817       1.70006      0.639069      0.250535     0.0797426     0.0146389       0.00000       0.00000       0.00000       0.00000       0.00000       0.00000       0.00000       0.00000       0.00000       0.00000       0.00000       0.00000       0.00000       0.00000       0.00000       0.00000       0.00000       0.00000       0.00000       0.00000       0.00000       0.00000       0.00000       0.00000
   6  17 2823.7267    2.9295  0.9957 11.3888  0.0008      0.930019  0.0591   0.1070   0.1085    0.5578   0.0000       1.23084   440.0528      -3.24523      -8.50321      -11.5079       8.53002      -11.7803       1.19941     -0.330880     -0.215721      0.214562     -0.101589   -0.00274808       0.00000       0.00000       0.00000       0.00000       0.00000       0.00000       0.00000       0.00000       0.00000       0.00000       0.00000       0.00000       0.00000       0.00000       0.00000       0.00000       0.00000       0.00000       0.00000       0.00000       0.00000       0.00000       0.00000       0.00000       11.3084       12.7417       10.7127       9.74836       8.17831       5.17486       3.18222       1.54808      0.708511      0.237499     0.0814678     0.0173978       0.00000       0.00000       0.00000       0.00000       0.00000       0.00000       0.00000       0.00000       0.00000       0.00000       0.00000       0.00000       0.00000       0.00000       0.00000       0.00000       0.00000       0.00000       0.00000       0.00000       0.00000       0.00000       0.00000       0.00000
   6  18 2960.6349    3.6308  0.7637 12.7022 -0.0007      0.238493  0.0476   0.1522   0.0879    0.2667   0.0000       1.00679   431.7153      -8.93356     -0.581785      -1.12176       3.64709       3.90957       2.10755     -0.939936       1.44431     -0.109595     -0.119348    0.00874158       0.00000       0.00000       0.00000       0.00000       0.00000       0.00000       0.00000       0.00000       0.00000       0.00000       0.00000       0.00000       0.00000       0.00000       0.00000       0.00000       0.00000       0.00000       0.00000       0.00000       0.00000       0.00000       0.00000       0.00000       9.58344       10.0751       10.2910       8.25433       5.97897       4.61337       2.52666       1.21482      0.648997      0.250007     0.0673606     0.0138786       0.00000       0.00000       0.00000       0.00000       0.00000       0.00000       0.00000       0.00000       0.00000       0.00000       0.00000       0.00000       0.00000       0.00000       0.00000       0.00000       0.00000       0.00000       0.00000       0.00000       0.00000       0.00000       0.00000       0.00000
   6  19 3097.3325    3.8708  0.8815 13.1536 -0.0060       2.01595  0.0588   0.1547   0.1010    0.2745   0.0000       1.15562   436.6481      -4.33290       24.7413     -0.662703      -2.69071       4.48699      0.228642     -0.108870     0.0158819     -0.254229     0.0716661    0.00291727       0.00000       0.00000       0.00000       0.00000       0.00000       0.00000       0.00000       0.00000       0.00000       0.00000       0.00000       0.00000       0.00000       0.00000       0.00000       0.00000       0.00000       0.00000       0.00000       0.00000       0.00000       0.00000       0.00000       0.00000       12.4942       13.1962       12.0497       10.2219       7.62676       5.21187       3.09376       1.37809      0.697522      0.240311     0.0703600     0.0144690       0.00000       0.00000       0.00000       0.00000       0.00000       0.00000       0.00000       0.00000       0.00000       0.00000       0.00000       0.00000       0.00000       0.00000       0.00000       0.00000       0.00000       0.00000       0.00000       0.00000       0.00000       0.00000       0.00000       0.00000
   6  20 3234.0265    3.8982  1.5365 10.2100 -0.0012       1.78173  0.0817   0.1175   0.1284    2.4383   0.0000      0.860257   429.5016      -2.89380       15.9927      -11.0932      -6.93381      -3.43250       1.45630     -0.388387     -0.161787    -0.0711430      0.182720   -0.00750223       0.00000       0.00000       0.00000       0.00000       0.00000       0.00000       0.00000       0.00000       0.00000       0.00000       0.00000       0.00000       0.00000       0.00000       0.00000       0.00000       0.00000       0.00000       0.00000       0.00000       0.00000       0.00000       0.00000       0.00000       13.6733       16.6087       15.0598       12.7608       8.76599       5.43265       3.72972       1.83782      0.917535      0.301781      0.100633     0.0217363       0.00000       0.00000       0.00000       0.00000       0.00000       0.00000       0.00000       0.00000       0.00000       0.00000       0.00000       0.00000       0.00000       0.00000       0.00000       0.00000       0.00000       0.00000       0.00000       0.00000       0.00000       0.00000       0.00000       0.00000
   6  21 3371.0497    3.3489  1.8287 12.3260  0.0048      0.183382  0.0899   0.1012   0.1639    0.3203   0.0000      0.771782   425.7532      -2.61219     -0.912111      -6.86601      -15.3105      -13.0886      -3.60175     -0.985585       1.44907     -0.155760      0.129375    0.00116542       0.00000       0.00000       0.00000       0.00000       0.00000       0.00000       0.00000       0.00000       0.00000       0.00000       0.00000       0.00000       0.00000       0.00000       0.00000       0.00000       0.00000       0.00000       0.00000       0.00000       0.00000       0.00000       0.00000       0.00000       15.0010       16.5160       15.8365       14.0223       9.84344       6.88416       4.11515       2.19489       1.02807      0.387902      0.108174     0.0235209       0.00000       0.00000       0.00000       0.00000       0.00000       0.00000       0.00000       0.00000       0.00000       0.00000       0.00000       0.00000       0.00000       0.00000       0.00000       0.00000       0.00000       0.00000       0.00000       0.00000       0.00000       0.00000       0.00000       0.00000
   6  23 3646.4422    2.3118  4.1622 10.9473 -0.0020      0.674387  0.1404   0.0457   0.2482    0.1980   0.0000      0.206892   400.8774      -8.84182       36.7296       45.3625       9.70711      -3.74431      -5.06138       1.91066     -0.299080      0.835532      0.172331     0.0369667       0.00000       0.00000       0.00000       0.00000       0.00000       0.00000       0.00000       0.00000       0.00000       0.00000       0.00000       0.00000       0.00000       0.00000       0.00000       0.00000       0.00000       0.00000       0.00000       0.00000       0.00000       0.00000       0.00000       0.00000       22.5511       28.3117       26.5964       21.3890       16.3316       11.0819       6.93640       3.16045       1.80025      0.639668      0.208279     0.0429748       0.00000       0.00000       0.00000       0.00000       0.00000       0.00000       0.00000       0.00000       0.00000       0.00000       0.00000       0.00000       0.00000       0.00000       0.00000       0.00000       0.00000       0.00000       0.00000       0.00000       0.00000       0.00000       0.00000       0.00000
   6  25 3922.5726    1.7311  8.3533 10.2788 -0.0024      0.341201  0.2182   0.0261   0.3906    0.1081   0.0000      0.100807   482.7072       23.6375      -7.15141      -72.5979      -5.88658      -4.27474       13.8740       1.30473      -5.77019       2.10456      0.334347    -0.0229805       0.00000       0.00000       0.00000       0.00000       0.00000       0.00000       0.00000       0.00000       0.00000       0.00000       0.00000       0.00000       0.00000       0.00000       0.00000       0.00000       0.00000       0.00000       0.00000       0.00000       0.00000       0.00000       0.00000       0.00000       34.7379       42.1567       38.5027       32.9953       23.9423       15.8663       9.51825       5.16070       2.34825      0.911656      0.282697     0.0612882       0.00000       0.00000       0.00000       0.00000       0.00000       0.00000       0.00000       0.00000       0.00000       0.00000       0.00000       0.00000       0.00000       0.00000       0.00000       0.00000       0.00000       0.00000       0.00000       0.00000       0.00000       0.00000       0.00000       0.00000
   6  26 4060.2221    1.3874  9.3475 10.2889 -0.0012     0.0973421  0.2546   0.0222   0.4677    0.0878   0.0000      0.109157   443.3580       101.847      -20.5820      -54.5475      -12.8473       15.8941      -13.7665      -3.10707       2.21059      -1.49035     -0.418918    0.00615445       0.00000       0.00000       0.00000       0.00000       0.00000       0.00000       0.00000       0.00000       0.00000       0.00000       0.00000       0.00000       0.00000       0.00000       0.00000       0.00000       0.00000       0.00000       0.00000       0.00000       0.00000       0.00000       0.00000       0.00000       39.3912       48.5621       42.8542       37.5253       28.4726       19.3266       11.5815       5.90946       2.80602       1.05895      0.336483     0.0740184       0.00000       0.00000       0.00000       0.00000       0.00000       0.00000       0.00000       0.00000       0.00000       0.00000       0.00000       0.00000       0.00000       0.00000       0.00000       0.00000       0.00000       0.00000       0.00000       0.00000       0.00000       0.00000       0.00000       0.00000
   7  10 1906.8400    0.4714  0.4341  9.9504 -0.0101       3.30012  0.0461   0.0250   0.0694    0.0969   0.0000       2.73920   430.4733      -12.2287       14.0923       5.74796      -1.78714       2.27968      0.169000       1.33695     -0.222626     -0.570979     0.0654153      0.179595    0.00862594   -0.00342179       0.00000       0.00000       0.00000       0.00000       0.00000       0.00000       0.00000       0.00000       0.00000       0.00000       0.00000       0.00000       0.00000       0.00000       0.00000       0.00000       0.00000       0.00000       0.00000       0.00000       0.00000       0.00000       7.02028       9.57316       8.02056       8.95326       4.86046       4.74837       2.64283       1.82717      0.756487      0.529078      0.170646     0.0791176     0.0139890    0.00461349       0.00000       0.00000       0.00000       0.00000       0.00000       0.00000       0.00000       0.00000       0.00000       0.00000       0.00000       0.00000       0.00000       0.00000       0.00000       0.00000       0.00000       0.00000       0.00000       0.00000       0.00000       0.00000
   7  11 2045.9366    0.6583  0.4645  9.9676 -0.0064       8.30214  0.0371   0.0341   0.0691    0.1220   0.0000       1.97650   442.3034       6.70426       16.1024       8.59584      -7.22583       4.39129      -2.81650      -2.12978      0.182976     -0.336123    -0.0547776    -0.0212237    0.00685686   -0.00311546       0.00000       0.00000       0.00000       0.00000       0.00000       0.00000       0.00000       0.00000       0.00000       0.00000       0.00000       0.00000       0.00000       0.00000       0.00000       0.00000       0.00000       0.00000       0.00000       0.00000       0.00000       0.00000       8.18704       9.52685       9.14951       7.75956       5.39282       3.30609       2.12756       1.37869      0.733333      0.332759      0.131817     0.0401702     0.0110938    0.00203839       0.00000       0.00000       0.00000       0.00000       0.00000       0.00000       0.00000       0.00000       0.00000       0.00000       0.00000       0.00000       0.00000       0.00000       0.00000       0.00000       0.00000       0.00000       0.00000       0.00000       0.00000       0.00000
   7  12 2184.6190    0.8816  0.6527  9.9689 -0.0125       5.48303  0.0600   0.0395   0.0831    0.2093   0.0000       1.51581   428.1564      -9.53720       20.9325       9.42262      -3.37049     -0.588706      -4.06206      -1.82308     -0.628661      0.331348     -0.100147    -0.0137688     0.0317895   -0.00216586       0.00000       0.00000       0.00000       0.00000       0.00000       0.00000       0.00000       0.00000       0.00000       0.00000       0.00000       0.00000       0.00000       0.00000       0.00000       0.00000       0.00000       0.00000       0.00000       0.00000       0.00000       0.00000       12.3839       12.1495       9.44010       8.44396       9.61420       7.75078       4.86254       2.55282       1.18750      0.407448      0.170518     0.0625158     0.0174291    0.00261136       0.00000       0.00000       0.00000       0.00000       0.00000       0.00000       0.00000       0.00000       0.00000       0.00000       0.00000       0.00000       0.00000       0.00000       0.00000       0.00000       0.00000       0.00000       0.00000       0.00000       0.00000       0.00000
   7  13 2322.1016    1.1880  0.8429 10.3125 -0.0068       2.05077  0.0601   0.0439   0.0852    0.2350   0.0000       1.13576   434.7969       3.85026       29.2334       2.66561      -10.5117       2.40725      0.427217       1.19272     -0.401718     0.0100670     0.0905218     0.0289557     0.0355078   -0.00777415       0.00000       0.00000       0.00000       0.00000       0.00000       0.00000       0.00000       0.00000       0.00000       0.00000       0.00000       0.00000       0.00000       0.00000       0.00000       0.00000       0.00000       0.00000       0.00000       0.00000       0.00000       0.00000       10.5277       9.52573       12.6053       10.0023       6.56272       6.14846       4.31828       1.94987       1.07008      0.644269      0.295642     0.0887030     0.0206925    0.00332604       0.00000       0.00000       0.00000       0.00000       0.00000       0.00000       0.00000       0.00000       0.00000       0.00000       0.00000       0.00000       0.00000       0.00000       0.00000       0.00000       0.00000       0.00000       0.00000       0.00000       0.00000       0.00000
   7  14 2458.2981    1.5866  0.9425 10.6794 -0.0035       4.29064  0.0676   0.0551   0.0920    0.3110   0.0000       1.07082   445.5863       14.1600      -3.57265       14.9664       1.19891      -2.31941      -2.63846     -0.107910     -0.601419      0.160655    0.00904962     0.0883517   -0.00721662   0.000574923       0.00000       0.00000       0.00000       0.00000       0.00000       0.00000       0.00000       0.00000       0.00000       0.00000       0.00000       0.00000       0.00000       0.00000       0.00000       0.00000       0.00000       0.00000       0.00000       0.00000       0.00000       0.00000       11.6692       11.5242       12.1063       10.4544       7.80400       6.66428       4.94567       2.08257       1.06094      0.629468      0.273169     0.0813800     0.0203031    0.00362310       0.00000       0.00000       0.00000       0.00000       0.00000       0.00000       0.00000       0.00000       0.00000       0.00000       0.00000       0.00000       0.00000       0.00000       0.00000       0.00000       0.00000       0.00000       0.00000       0.00000       0.00000       0.00000
   7  15 2594.2474    2.1174  0.8253 11.4155 -0.0076       1.93860  0.0497   0.0779   0.0803    0.2977   0.0000       1.07969   448.3585      -3.98684       21.8658      -13.2376     -0.532031      -5.20697      -3.41770      -1.20930       2.58411     -0.195181    -0.0649832     0.0429990     0.0137432   -0.00424738       0.00000       0.00000       0.00000       0.00000       0.00000       0.00000       0.00000       0.00000       0.00000       0.00000       0.00000       0.00000       0.00000       0.00000       0.00000       0.00000       0.00000       0.00000       0.00000       0.00000       0.00000       0.00000       8.89167       9.20827       9.09190       8.00480       6.43827       4.72019       3.01913       1.80506      0.906065      0.449139      0.169813     0.0610682     0.0155554    0.00282562       0.00000       0.00000       0.00000       0.00000       0.00000       0.00000       0.00000       0.00000       0.00000       0.00000       0.00000       0.00000       0.00000       0.00000       0.00000       0.00000       0.00000       0.00000       0.00000       0.00000       0.00000       0.00000
   7  16 2731.2265    2.5654  0.9247 11.3984 -0.0111       3.10719  0.0472   0.0918   0.0940    0.3977   0.0000      0.923699   435.3465      -8.48174       10.5419      -12.4151       2.13826      -1.78830      0.308211      -1.82264    -0.0299949     -0.383560    -0.0830133    -0.0684453     0.0226076   -0.00426171       0.00000       0.00000       0.00000       0.00000       0.00000       0.00000       0.00000       0.00000       0.00000       0.00000       0.00000       0.00000       0.00000       0.00000       0.00000       0.00000       0.00000       0.00000       0.00000       0.00000       0.00000       0.00000       7.95572       9.43289       8.64999       7.43690       5.99526       4.38511       2.86043       1.59640      0.845306      0.393053      0.171718     0.0591614     0.0175063    0.00352107       0.00000       0.00000       0.00000       0.00000       0.00000       0.00000       0.00000       0.00000       0.00000       0.00000       0.00000       0.00000       0.00000       0.00000       0.00000       0.00000       0.00000       0.00000       0.00000       0.00000       0.00000       0.00000
   7  17 2868.4121    3.1102  0.9218 12.0815  0.0014       4.01691  0.0518   0.1086   0.0885    0.2924   0.0000       1.16107   446.8887       15.4695       15.7160       2.48281       6.06497      -5.78838      0.933092      -1.32701     -0.630981     -0.341849     0.0367688     0.0774554    0.00381028   -0.00113701       0.00000       0.00000       0.00000       0.00000       0.00000       0.00000       0.00000       0.00000       0.00000       0.00000       0.00000       0.00000       0.00000       0.00000       0.00000       0.00000       0.00000       0.00000       0.00000       0.00000       0.00000       0.00000       8.47200       9.65403       9.64369       7.94836       6.12076       4.77709       3.01337       1.65873      0.909339      0.417559      0.195840     0.0656901     0.0174856    0.00330782       0.00000       0.00000       0.00000       0.00000       0.00000       0.00000       0.00000       0.00000       0.00000       0.00000       0.00000       0.00000       0.00000       0.00000       0.00000       0.00000       0.00000       0.00000       0.00000       0.00000       0.00000       0.00000
   7  18 3005.6427    3.8362  0.8074 12.8097 -0.0063       1.05443  0.1095   0.1996   0.1119    0.2696   0.0000       1.45768   444.6384       16.5052       1.64886      -4.34685      -2.37476      -2.20360      -2.30033      0.859131      0.337478     -0.542441     -0.118444    -0.0409747    -0.0232632    0.00309975       0.00000       0.00000       0.00000       0.00000       0.00000       0.00000       0.00000       0.00000       0.00000       0.00000       0.00000       0.00000       0.00000       0.00000       0.00000       0.00000       0.00000       0.00000       0.00000       0.00000       0.00000       0.00000       10.9962       23.0163       14.8023       19.6633       13.7660       7.97605       7.22778       2.45722       2.68361      0.479918      0.545709     0.0988949     0.0551454     0.0128880       0.00000       0.00000       0.00000       0.00000       0.00000       0.00000       0.00000       0.00000       0.00000       0.00000       0.00000       0.00000       0.00000       0.00000       0.00000       0.00000       0.00000       0.00000       0.00000       0.00000       0.00000       0.00000
   7  19 3142.7294    3.9646  0.9817 13.0088 -0.0127     0.0300651  0.0583   0.1471   0.1013    0.2871   0.0000       1.03974   431.5056      -7.30374      -13.9328       17.7534      -4.20803      -3.43130      -3.82456      -1.76388     -0.704400      -1.35685     0.0362463    -0.0349627     0.0165833   -0.00459389       0.00000       0.00000       0.00000       0.00000       0.00000       0.00000       0.00000       0.00000       0.00000       0.00000       0.00000       0.00000       0.00000       0.00000       0.00000       0.00000       0.00000       0.00000       0.00000       0.00000       0.00000       0.00000       10.4331       12.7451       12.1011       9.84159       7.45705       5.12814       3.01516       1.90337      0.943163      0.479738      0.176348     0.0713241     0.0192123    0.00378592       0.00000       0.00000       0.00000       0.00000       0.00000       0.00000       0.00000       0.00000       0.00000       0.00000       0.00000       0.00000       0.00000       0.00000       0.00000       0.00000       0.00000       0.00000       0.00000       0.00000       0.00000       0.00000
   7  20 3279.8512    3.4702  1.4074 12.8994  0.0011       1.27491  0.0755   0.1075   0.1297    0.2103   0.0000      0.855887   439.9629       5.31009       6.11739      -7.64188       1.84617      -2.13468      -1.97440      -3.48374       1.43741    -0.0533298   -0.00103021     0.0499513    0.00612610   -0.00618427       0.00000       0.00000       0.00000       0.00000       0.00000       0.00000       0.00000       0.00000       0.00000       0.00000       0.00000       0.00000       0.00000       0.00000       0.00000       0.00000       0.00000       0.00000       0.00000       0.00000       0.00000       0.00000       11.5373       13.6749       12.8845       11.9424       8.51982       5.85191       3.89584       2.41141       1.37793      0.604383      0.261714     0.0833948     0.0236357    0.00512642       0.00000       0.00000       0.00000       0.00000       0.00000       0.00000       0.00000       0.00000       0.00000       0.00000       0.00000       0.00000       0.00000       0.00000       0.00000       0.00000       0.00000       0.00000       0.00000       0.00000       0.00000       0.00000
   7  21 3417.5064    3.1392  2.0703 12.3980  0.0042      0.807191  0.0855   0.0859   0.1618    0.1961   0.0000      0.613226   439.9488       13.6710       15.6672       29.9820      0.845816      -3.41326      0.239967       1.32554      -1.40369     -0.709932      0.308975    -0.0412471    -0.0243402    0.00754633       0.00000       0.00000       0.00000       0.00000       0.00000       0.00000       0.00000       0.00000       0.00000       0.00000       0.00000       0.00000       0.00000       0.00000       0.00000       0.00000       0.00000       0.00000       0.00000       0.00000       0.00000       0.00000       13.5233       14.8222       14.4927       12.3107       10.2727       7.33760       4.78429       2.80838       1.46967      0.679582      0.279543     0.0989821     0.0282393    0.00507260       0.00000       0.00000       0.00000       0.00000       0.00000       0.00000       0.00000       0.00000       0.00000       0.00000       0.00000       0.00000       0.00000       0.00000       0.00000       0.00000       0.00000       0.00000       0.00000       0.00000       0.00000       0.00000
   7  22 3555.2357    2.6390  2.9182 11.5339 -0.0029      0.123391  0.1015   0.0581   0.1816    0.2099   0.0000      0.317404   444.1080      -13.8552       17.6572      -18.2080      0.917511       4.81583       2.98153      0.391075       2.25356      -1.78102     0.0208613      0.240733     0.0159918   -0.00730003       0.00000       0.00000       0.00000       0.00000       0.00000       0.00000       0.00000       0.00000       0.00000       0.00000       0.00000       0.00000       0.00000       0.00000       0.00000       0.00000       0.00000       0.00000       0.00000       0.00000       0.00000       0.00000       15.3470       17.5936       16.6016       15.0916       12.2009       8.56266       5.58267       3.50143       1.85465      0.857466      0.344472      0.124908     0.0348731    0.00670743       0.00000       0.00000       0.00000       0.00000       0.00000       0.00000       0.00000       0.00000       0.00000       0.00000       0.00000       0.00000       0.00000       0.00000       0.00000       0.00000       0.00000       0.00000       0.00000       0.00000       0.00000       0.00000
   7  23 3693.6247    2.1996  4.4179 10.9331 -0.0014      0.419576  0.1401   0.0395   0.2306    0.1673   0.0000      0.185857   434.8719      -3.55870       11.0144       18.4768      -6.50386       1.79449       6.02686       2.77135      -3.19583      0.511746    0.00248690    -0.0408843     0.0205465   -0.00904916       0.00000       0.00000       0.00000       0.00000       0.00000       0.00000       0.00000       0.00000       0.00000       0.00000       0.00000       0.00000       0.00000       0.00000       0.00000       0.00000       0.00000       0.00000       0.00000       0.00000       0.00000       0.00000       19.1530       23.7040       21.6748       19.7249       15.4220       11.7429       7.62024       4.47949       2.43623       1.14222      0.491906      0.170123     0.0474172    0.00989089       0.00000       0.00000       0.00000       0.00000       0.00000       0.00000       0.00000       0.00000       0.00000       0.00000       0.00000       0.00000       0.00000       0.00000       0.00000       0.00000       0.00000       0.00000       0.00000       0.00000       0.00000       0.00000
   7  24 3832.0527    1.9396  6.1427 10.3352  0.0015      0.245791  0.1664   0.0297   0.2878    0.1463   0.0000      0.125876   459.7489       15.5374      -22.5789     -0.141345       18.2143      -22.0963      -3.45870       6.14429      -3.87052      -3.03079      0.514420     0.0683280     0.0186502     0.0120959       0.00000       0.00000       0.00000       0.00000       0.00000       0.00000       0.00000       0.00000       0.00000       0.00000       0.00000       0.00000       0.00000       0.00000       0.00000       0.00000       0.00000       0.00000       0.00000       0.00000       0.00000       0.00000       24.1185       29.6285       27.1321       24.2210       18.3374       13.5865       8.80736       5.03901       2.65913       1.29068      0.537243      0.189678     0.0529200     0.0110502       0.00000       0.00000       0.00000       0.00000       0.00000       0.00000       0.00000       0.00000       0.00000       0.00000       0.00000       0.00000       0.00000       0.00000       0.00000       0.00000       0.00000       0.00000       0.00000       0.00000       0.00000       0.00000
   7  25 3970.6026    1.6113  9.3123 10.1054 -0.0008      0.257377  0.2144   0.0215   0.3999    0.0965   0.0000     0.0823915   489.8502       73.3076       25.2425      -31.3781       17.2646       13.8959       4.40143      -11.9990       1.24148      0.857620     -0.325480     -0.115558    0.00428303     0.0168590       0.00000       0.00000       0.00000       0.00000       0.00000       0.00000       0.00000       0.00000       0.00000       0.00000       0.00000       0.00000       0.00000       0.00000       0.00000       0.00000       0.00000       0.00000       0.00000       0.00000       0.00000       0.00000       28.7662       36.4030       34.2320       30.6486       23.8731       17.5512       11.0969       6.97482       3.74899       1.75025      0.743428      0.274202     0.0752142     0.0151897       0.00000       0.00000       0.00000       0.00000       0.00000       0.00000       0.00000       0.00000       0.00000       0.00000       0.00000       0.00000       0.00000       0.00000       0.00000       0.00000       0.00000       0.00000       0.00000       0.00000       0.00000       0.00000
   7  26 4109.7290    1.3560 11.1513 10.1382 -0.0023     0.0887147  0.2657   0.0188   0.4836    0.0752   0.0000     0.0838226   422.6605      -13.0249       3.46562       2.90408       41.9118       5.24509      -5.77739       12.4645      -3.26024      -4.18984      -1.07763     -0.255649     0.0208185     0.0145542       0.00000       0.00000       0.00000       0.00000       0.00000       0.00000       0.00000       0.00000       0.00000       0.00000       0.00000       0.00000       0.00000       0.00000       0.00000       0.00000       0.00000       0.00000       0.00000       0.00000       0.00000       0.00000       36.2863       42.6963       40.9765       36.7454       29.0978       20.4197       13.7434       8.31065       4.28906       2.18495      0.844910      0.302534     0.0857671     0.0162575       0.00000       0.00000       0.00000       0.00000       0.00000       0.00000       0.00000       0.00000       0.00000       0.00000       0.00000       0.00000       0.00000       0.00000       0.00000       0.00000       0.00000       0.00000       0.00000       0.00000       0.00000       0.00000
   8  11 2086.2355    0.6952  0.5412  9.9951 -0.0158       7.11554  0.0370   0.0318   0.0721    0.1336   0.0000       1.66061   438.8233       1.78268       5.51543     -0.138365      -6.07745       6.57584       2.47490      -1.48013     -0.495482      -1.00654      0.252699   -0.00521799    -0.0612646    0.00856204    0.00273560  -5.11725e-05       0.00000       0.00000       0.00000       0.00000       0.00000       0.00000       0.00000       0.00000       0.00000       0.00000       0.00000       0.00000       0.00000       0.00000       0.00000       0.00000       0.00000       0.00000       0.00000       0.00000       6.85162       8.57274       8.48110       7.09637       5.58527       3.65654       2.67437       1.51967      0.949128      0.506384      0.237390      0.111210     0.0441845     0.0125833    0.00394213   0.000620423       0.00000       0.00000       0.00000       0.00000       0.00000       0.00000       0.00000       0.00000       0.00000       0.00000       0.00000       0.00000       0.00000       0.00000       0.00000       0.00000       0.00000       0.00000       0.00000       0.00000
   8  13 2362.8753    1.3117  0.8422 10.6494  0.0016       1.13399  0.0538   0.0459   0.0853    0.2085   0.0000       1.12227   433.5319     -0.873353       24.4592      0.776242       3.93640      -3.66834     -0.847215      0.732286      -1.32726     -0.663549     -0.213410     -0.177739    -0.0126311    -0.0235676   -0.00788460   0.000189343       0.00000       0.00000       0.00000       0.00000       0.00000       0.00000       0.00000       0.00000       0.00000       0.00000       0.00000       0.00000       0.00000       0.00000       0.00000       0.00000       0.00000       0.00000       0.00000       0.00000       9.96167       12.1409       12.1118       10.1576       7.59765       5.24124       3.14757       1.95815       1.31447      0.660380      0.293385      0.130077     0.0546257     0.0168626    0.00415112   0.000721249       0.00000       0.00000       0.00000       0.00000       0.00000       0.00000       0.00000       0.00000       0.00000       0.00000       0.00000       0.00000       0.00000       0.00000       0.00000       0.00000       0.00000       0.00000       0.00000       0.00000
   8  14 2499.5489    1.6994  0.8914 10.8941 -0.0066       3.21330  0.0502   0.0586   0.0875    0.2816   0.0000      0.958837   446.3330      -10.2915       19.3080       7.36112      -5.16085      -3.10928       2.57331      -1.19151      0.213349     -0.294231     0.0569720      0.224757    -0.0569107    0.00638384   -0.00247283   0.000361131       0.00000       0.00000       0.00000       0.00000       0.00000       0.00000       0.00000       0.00000       0.00000       0.00000       0.00000       0.00000       0.00000       0.00000       0.00000       0.00000       0.00000       0.00000       0.00000       0.00000       7.21151       9.40865       8.81562       7.86887       6.23717       4.59404       3.21319       1.96106       1.15187      0.584156      0.310327      0.130357     0.0536699     0.0167274    0.00459801   0.000907164       0.00000       0.00000       0.00000       0.00000       0.00000       0.00000       0.00000       0.00000       0.00000       0.00000       0.00000       0.00000       0.00000       0.00000       0.00000       0.00000       0.00000       0.00000       0.00000       0.00000
   8  15 2636.2782    2.2657  0.8222 11.3308 -0.0043       3.97590  0.0508   0.0837   0.0777    0.2773   0.0000       1.03938   436.0890       2.68544       14.3611       2.32111       1.38614      -4.65542      -6.41276     -0.635407     -0.116647      0.904118      0.202119     -0.209394    -0.0736908    0.00594655    0.00230530   8.69506e-05       0.00000       0.00000       0.00000       0.00000       0.00000       0.00000       0.00000       0.00000       0.00000       0.00000       0.00000       0.00000       0.00000       0.00000       0.00000       0.00000       0.00000       0.00000       0.00000       0.00000       8.30978       7.83821       7.31147       7.93086       7.21123       4.76774       3.33116       2.38082       1.53319      0.846781      0.361260      0.137766     0.0448691     0.0151408    0.00400940   0.000634234       0.00000       0.00000       0.00000       0.00000       0.00000       0.00000       0.00000       0.00000       0.00000       0.00000       0.00000       0.00000       0.00000       0.00000       0.00000       0.00000       0.00000       0.00000       0.00000       0.00000
   8  16 2773.7440    2.9171  0.7571 11.9983  0.0010       1.48683  0.0381   0.1042   0.0764    0.2307   0.0000       1.05011   430.8792      -5.02580       13.5376      -9.23441      -10.3436      0.904900       1.28615     -0.443379      0.831219     0.0985472     0.0898834   -0.00125724     0.0331648    -0.0138775   -0.00263270  -0.000611936       0.00000       0.00000       0.00000       0.00000       0.00000       0.00000       0.00000       0.00000       0.00000       0.00000       0.00000       0.00000       0.00000       0.00000       0.00000       0.00000       0.00000       0.00000       0.00000       0.00000       5.93162       6.65094       6.54796       5.70150       4.75903       4.00341       2.81892       1.70401      0.998813      0.505551      0.246131      0.108847     0.0445048     0.0136215    0.00344090   0.000626659       0.00000       0.00000       0.00000       0.00000       0.00000       0.00000       0.00000       0.00000       0.00000       0.00000       0.00000       0.00000       0.00000       0.00000       0.00000       0.00000       0.00000       0.00000       0.00000       0.00000
   8  17 2911.5591    3.3545  0.8686 12.3702 -0.0085       2.10776  0.0607   0.1228   0.0877    0.2616   0.0000       1.02057   435.5145      -15.8006       11.5849       9.95491       4.47281      -9.86918       1.43476       1.46452      0.726225     -0.133431      0.125313     0.0877299      0.115073  -1.27819e-05    0.00234455   0.000974191       0.00000       0.00000       0.00000       0.00000       0.00000       0.00000       0.00000       0.00000       0.00000       0.00000       0.00000       0.00000       0.00000       0.00000       0.00000       0.00000       0.00000       0.00000       0.00000       0.00000       10.5285       12.0265       11.7888       10.9117       8.79270       5.06072       3.00705       2.29434       1.64206      0.859397      0.394521      0.136420     0.0548135     0.0146882    0.00386289   0.000677575       0.00000       0.00000       0.00000       0.00000       0.00000       0.00000       0.00000       0.00000       0.00000       0.00000       0.00000       0.00000       0.00000       0.00000       0.00000       0.00000       0.00000       0.00000       0.00000       0.00000
   8  18 3049.1920    3.9439  0.8487 13.1413 -0.0056       2.84358  0.0457   0.1458   0.0888    0.1927   0.0000       1.16200   429.2009       9.30956       13.1579      -8.76872      -1.02177      -1.81395      -1.94348      -2.14807     -0.969309     -0.859557      0.121241    0.00421644    -0.0280558    -0.0102177    0.00130786  -0.000615914       0.00000       0.00000       0.00000       0.00000       0.00000       0.00000       0.00000       0.00000       0.00000       0.00000       0.00000       0.00000       0.00000       0.00000       0.00000       0.00000       0.00000       0.00000       0.00000       0.00000       6.15986       8.02091       7.18976       7.01006       5.45513       4.24650       3.18071       1.77344       1.20880      0.532852      0.329228      0.113612     0.0572041     0.0142876    0.00452058   0.000919825       0.00000       0.00000       0.00000       0.00000       0.00000       0.00000       0.00000       0.00000       0.00000       0.00000       0.00000       0.00000       0.00000       0.00000       0.00000       0.00000       0.00000       0.00000       0.00000       0.00000
   8  19 3186.7776    3.9711  0.8838 13.4390  0.0028       1.14182  0.0465   0.1444   0.0894    0.1855   0.0000       1.09773   439.9748      -5.63688       8.55790       5.26134      -3.50500      -4.52332      -2.49515     -0.180187       3.02874     -0.551036    -0.0149338   -0.00987018     0.0565762    0.00234365  -0.000104947  -1.42751e-05       0.00000       0.00000       0.00000       0.00000       0.00000       0.00000       0.00000       0.00000       0.00000       0.00000       0.00000       0.00000       0.00000       0.00000       0.00000       0.00000       0.00000       0.00000       0.00000       0.00000       7.40194       8.59164       8.49124       7.30867       5.94093       4.53181       3.20669       1.98883       1.14102      0.598361      0.290069      0.130396     0.0492233     0.0163343    0.00416397   0.000710572       0.00000       0.00000       0.00000       0.00000       0.00000       0.00000       0.00000       0.00000       0.00000       0.00000       0.00000       0.00000       0.00000       0.00000       0.00000       0.00000       0.00000       0.00000       0.00000       0.00000
   8  20 3324.4337    3.6354  1.2955 12.8333 -0.0003       1.81373  0.0628   0.1081   0.1124    0.2261   0.0000       1.04027   426.4029       6.21894       17.1375       8.54120      -10.9824      -9.85481      -1.20606      0.594432     -0.213804     -0.538713     -0.296652     0.0200138   -0.00656266    0.00439458   -0.00445058    0.00153152       0.00000       0.00000       0.00000       0.00000       0.00000       0.00000       0.00000       0.00000       0.00000       0.00000       0.00000       0.00000       0.00000       0.00000       0.00000       0.00000       0.00000       0.00000       0.00000       0.00000       8.21736       10.0122       9.97507       8.57676       7.30002       5.29564       3.75636       2.43752       1.39460      0.744655      0.381786      0.159258     0.0630294     0.0215841    0.00571482   0.000984732       0.00000       0.00000       0.00000       0.00000       0.00000       0.00000       0.00000       0.00000       0.00000       0.00000       0.00000       0.00000       0.00000       0.00000       0.00000       0.00000       0.00000       0.00000       0.00000       0.00000
   8  21 3462.3411    2.9826  2.3230 11.8786 -0.0070     0.0379240  0.0841   0.0678   0.1488    0.1877   0.0000      0.419051   439.9063       8.70247       6.95751      -6.12498       13.0869      -9.36590       12.2086      0.933782       3.20842   -0.00269294      0.500820      0.328482   -0.00788160     0.0101082   0.000587055    0.00106338       0.00000       0.00000       0.00000       0.00000       0.00000       0.00000       0.00000       0.00000       0.00000       0.00000       0.00000       0.00000       0.00000       0.00000       0.00000       0.00000       0.00000       0.00000       0.00000       0.00000       11.4738       13.8128       13.2522       11.9975       9.87934       7.07038       4.98108       3.14375       1.90175       1.02103      0.490346      0.210665     0.0785271     0.0256069    0.00711057    0.00129975       0.00000       0.00000       0.00000       0.00000       0.00000       0.00000       0.00000       0.00000       0.00000       0.00000       0.00000       0.00000       0.00000       0.00000       0.00000       0.00000       0.00000       0.00000       0.00000       0.00000
   8  22 3601.0110    2.5206  3.4242 11.1492  0.0015      0.559352  0.1050   0.0457   0.1765    0.1652   0.0000      0.214824   428.0757       20.3320       24.0238      -8.82893      -19.8718      -8.71185       3.65032     0.0559630    -0.0894049     -0.894695     -0.380974      0.352207     -0.120617   -0.00759117   0.000954157   0.000750516       0.00000       0.00000       0.00000       0.00000       0.00000       0.00000       0.00000       0.00000       0.00000       0.00000       0.00000       0.00000       0.00000       0.00000       0.00000       0.00000       0.00000       0.00000       0.00000       0.00000       13.5996       16.8428       15.6666       14.6602       12.0108       9.08754       6.47780       4.01062       2.48444       1.24143      0.659583      0.260749      0.108773     0.0328133    0.00936370    0.00177464       0.00000       0.00000       0.00000       0.00000       0.00000       0.00000       0.00000       0.00000       0.00000       0.00000       0.00000       0.00000       0.00000       0.00000       0.00000       0.00000       0.00000       0.00000       0.00000       0.00000
   8  23 3739.5549    2.0576  4.7409 10.9982  0.0018      0.546585  0.1306   0.0351   0.2378    0.1261   0.0000      0.169618   427.7029       15.3275       28.2379       23.2764      -6.30329     -0.479814      -11.8703      -1.24055     -0.795704      0.464573      0.121431      0.163428     0.0298009    -0.0138917   -0.00463277   0.000125396       0.00000       0.00000       0.00000       0.00000       0.00000       0.00000       0.00000       0.00000       0.00000       0.00000       0.00000       0.00000       0.00000       0.00000       0.00000       0.00000       0.00000       0.00000       0.00000       0.00000       17.2770       21.1076       20.1253       18.8829       14.6615       11.1290       7.87300       4.98766       2.91794       1.56278      0.809576      0.340726      0.132097     0.0411437     0.0109239    0.00214435       0.00000       0.00000       0.00000       0.00000       0.00000       0.00000       0.00000       0.00000       0.00000       0.00000       0.00000       0.00000       0.00000       0.00000       0.00000       0.00000       0.00000       0.00000       0.00000       0.00000
   8  24 3878.4904    1.7701  6.8563 10.5447 -0.0008      0.426727  0.1604   0.0249   0.3004    0.0923   0.0000      0.105776   421.0515       24.9294       10.9760       15.7069      -16.7133      -3.20587       3.54198       3.33051      -3.94860     -0.769450      0.248800       1.25412      0.118015     0.0875336    -0.0175644    0.00179276       0.00000       0.00000       0.00000       0.00000       0.00000       0.00000       0.00000       0.00000       0.00000       0.00000       0.00000       0.00000       0.00000       0.00000       0.00000       0.00000       0.00000       0.00000       0.00000       0.00000       20.4350       24.6403       25.1752       22.0049       18.2253       14.1052       9.80629       6.28748       3.80842       1.98653       1.03406      0.434517      0.178347     0.0571286     0.0148304    0.00256215       0.00000       0.00000       0.00000       0.00000       0.00000       0.00000       0.00000       0.00000       0.00000       0.00000       0.00000       0.00000       0.00000       0.00000       0.00000       0.00000       0.00000       0.00000       0.00000       0.00000
   8  25 4017.9167    1.4925  9.2413 10.3467 -0.0009      0.303257  0.2024   0.0201   0.3977    0.0743   0.0000     0.0897949   454.4676      -31.0452      -23.5898       1.41947       11.6293      -3.73354      -1.52810      -1.82146      -2.34969       1.35780     -0.668347     -0.688063     -0.333793     0.0936869    0.00243148   -0.00352384       0.00000       0.00000       0.00000       0.00000       0.00000       0.00000       0.00000       0.00000       0.00000       0.00000       0.00000       0.00000       0.00000       0.00000       0.00000       0.00000       0.00000       0.00000       0.00000       0.00000       25.7951       30.8323       30.4315       27.3962       22.8201       16.9539       11.8781       7.71264       4.64361       2.49025       1.23025      0.530082      0.205532     0.0672681     0.0176187    0.00301527       0.00000       0.00000       0.00000       0.00000       0.00000       0.00000       0.00000       0.00000       0.00000       0.00000       0.00000       0.00000       0.00000       0.00000       0.00000       0.00000       0.00000       0.00000       0.00000       0.00000
   8  26 4156.4161    1.2813 12.3328 10.1479 -0.0019     0.0168006  0.2799   0.0170   0.5165    0.0664   0.0000     0.0811716   466.7540      -39.3635       14.4256       22.9145       11.5900      -17.5871      -15.0276       17.5486     -0.516454       4.49214      -1.20903     0.0229723      0.330339    -0.0494463   -0.00759276    0.00438431       0.00000       0.00000       0.00000       0.00000       0.00000       0.00000       0.00000       0.00000       0.00000       0.00000       0.00000       0.00000       0.00000       0.00000       0.00000       0.00000       0.00000       0.00000       0.00000       0.00000       31.7788       38.9608       38.5508       34.3358       29.6784       21.7585       15.7673       10.1063       5.89537       3.19869       1.58570      0.689581      0.264017     0.0888281     0.0248550    0.00417883       0.00000       0.00000       0.00000       0.00000       0.00000       0.00000       0.00000       0.00000       0.00000       0.00000       0.00000       0.00000       0.00000       0.00000       0.00000       0.00000       0.00000       0.00000       0.00000       0.00000
   8  27 4296.0301    1.0579 14.2097 10.0493 -0.0037    -0.0254739  0.3484   0.0146   0.6129    0.0625   0.0000     0.0896801   416.8262       6.41889      -3.60927       7.21418       19.4485       2.21189       32.7498    -0.0870092     -0.542878       6.19083      -1.60327      0.571967     -0.276483   -0.00655158     0.0371303    0.00101978       0.00000       0.00000       0.00000       0.00000       0.00000       0.00000       0.00000       0.00000       0.00000       0.00000       0.00000       0.00000       0.00000       0.00000       0.00000       0.00000       0.00000       0.00000       0.00000       0.00000       37.9456       44.6608       44.5929       39.7106       34.0899       25.6473       18.1646       12.0518       7.01452       3.95738       1.87865      0.856378      0.311520      0.105220     0.0267592    0.00444294       0.00000       0.00000       0.00000       0.00000       0.00000       0.00000       0.00000       0.00000       0.00000       0.00000       0.00000       0.00000       0.00000       0.00000       0.00000       0.00000       0.00000       0.00000       0.00000       0.00000
   9  12 2264.5562    1.1013  0.8030 10.1716  0.0001       4.43171  0.0443   0.0380   0.0805    0.1927   0.0000       1.11076   427.8844      -2.49160       11.0219       7.31105       3.04165       5.51786       3.44468      -2.02882      -3.11827     -0.570801     0.0436514      0.305880    -0.0230499    -0.0231437   -0.00267763    0.00138111   0.000912491  -7.14190e-05       0.00000       0.00000       0.00000       0.00000       0.00000       0.00000       0.00000       0.00000       0.00000       0.00000       0.00000       0.00000       0.00000       0.00000       0.00000       0.00000       0.00000       0.00000       5.52028       7.10524       6.84128       6.72535       5.40048       4.10523       3.22574       1.91975       1.43644      0.789258      0.455852      0.211416      0.104715     0.0421481     0.0156082    0.00412375    0.00120231   0.000215206       0.00000       0.00000       0.00000       0.00000       0.00000       0.00000       0.00000       0.00000       0.00000       0.00000       0.00000       0.00000       0.00000       0.00000       0.00000       0.00000       0.00000       0.00000
   9  13 2402.3855    1.4379  0.8240 10.7400 -0.0023       3.73180  0.0601   0.0477   0.0782    0.2135   0.0000       1.12309   439.1929      0.421744       8.41823      -5.10237       4.24848       7.76768       2.21349      -1.45987      -1.29116      0.155979      0.439481    -0.0921335    -0.0651412     0.0163589    0.00235456   -0.00184483   0.000918931   1.04514e-05       0.00000       0.00000       0.00000       0.00000       0.00000       0.00000       0.00000       0.00000       0.00000       0.00000       0.00000       0.00000       0.00000       0.00000       0.00000       0.00000       0.00000       0.00000       6.54179       9.07095       6.65072       8.13769       6.80765       5.75879       3.88867       2.60484       1.90607       1.00630      0.680469      0.244351      0.139134     0.0387754     0.0196767    0.00467645    0.00144225   0.000311400       0.00000       0.00000       0.00000       0.00000       0.00000       0.00000       0.00000       0.00000       0.00000       0.00000       0.00000       0.00000       0.00000       0.00000       0.00000       0.00000       0.00000       0.00000
   9  14 2539.5981    1.8663  0.9035 11.0808  0.0007       3.88457  0.0421   0.0601   0.0841    0.2230   0.0000       1.01817   428.0855      -4.58355       7.76886       6.20278      -1.40618       2.14498     -0.379152      -1.63599      -1.76980     -0.698051      0.614679     -0.123959    -0.0858675    -0.0225244   -0.00196058   -0.00115355    0.00103624   3.44937e-05       0.00000       0.00000       0.00000       0.00000       0.00000       0.00000       0.00000       0.00000       0.00000       0.00000       0.00000       0.00000       0.00000       0.00000       0.00000       0.00000       0.00000       0.00000       5.42267       6.68940       6.28858       5.95706       5.04079       4.23303       2.96688       2.05613       1.35134      0.756645      0.418836      0.203242     0.0885398     0.0362509     0.0139348    0.00407929   0.000980856   0.000179843       0.00000       0.00000       0.00000       0.00000       0.00000       0.00000       0.00000       0.00000       0.00000       0.00000       0.00000       0.00000       0.00000       0.00000       0.00000       0.00000       0.00000       0.00000
   9  15 2676.9268    2.4607  0.8965 11.2071 -0.0046       1.32480  0.0430   0.0777   0.0788    0.3301   0.0000      0.838422   430.1814       7.27665       25.4807      -1.94901      -9.80709      -8.01065     0.0362469      -1.52413       1.53463     -0.445993     -0.417938     0.0266926     0.0283601   -0.00483101    0.00279241  -1.42622e-05   -0.00168292  -3.30271e-05       0.00000       0.00000       0.00000       0.00000       0.00000       0.00000       0.00000       0.00000       0.00000       0.00000       0.00000       0.00000       0.00000       0.00000       0.00000       0.00000       0.00000       0.00000       5.70557       6.28351       6.80070       6.30059       5.24772       4.08938       2.92889       1.97866       1.36966      0.771023      0.470394      0.214025      0.103345     0.0377839     0.0153299    0.00410571    0.00102280   0.000167176       0.00000       0.00000       0.00000       0.00000       0.00000       0.00000       0.00000       0.00000       0.00000       0.00000       0.00000       0.00000       0.00000       0.00000       0.00000       0.00000       0.00000       0.00000
   9  16 2815.2706    3.1726  0.8413 11.7777  0.0035       3.15616  0.0438   0.1042   0.0753    0.2674   0.0000      0.920786   437.3327       11.9026       8.03275       2.14030      -4.06338      -4.82727      -1.20762      0.994280     -0.320289     -0.400429      0.562337      0.131429      0.160822    0.00690902    0.00537115   -0.00299216    0.00193889   7.90906e-05       0.00000       0.00000       0.00000       0.00000       0.00000       0.00000       0.00000       0.00000       0.00000       0.00000       0.00000       0.00000       0.00000       0.00000       0.00000       0.00000       0.00000       0.00000       5.97143       6.80777       6.41257       6.47833       5.32547       4.00646       3.41751       2.27736       1.35153      0.738289      0.417274      0.236998     0.0983336     0.0395012     0.0124435    0.00356796    0.00101331   0.000170389       0.00000       0.00000       0.00000       0.00000       0.00000       0.00000       0.00000       0.00000       0.00000       0.00000       0.00000       0.00000       0.00000       0.00000       0.00000       0.00000       0.00000       0.00000
   9  17 2953.5492    3.8007  0.7781 12.6310 -0.0110      0.762220  0.0537   0.1326   0.0708    0.2278   0.0000       1.04778   442.5735    -0.0460306       1.50835       1.82537       1.89442     -0.569221      -2.47209      -2.42388      0.378787     -0.743665     -0.601074     -0.115315     0.0990106     0.0724042   0.000619437    0.00300071  -0.000956657   9.81943e-05       0.00000       0.00000       0.00000       0.00000       0.00000       0.00000       0.00000       0.00000       0.00000       0.00000       0.00000       0.00000       0.00000       0.00000       0.00000       0.00000       0.00000       0.00000       6.80319       8.26666       9.32257       5.99860       7.54085       4.93152       3.68604       2.90896       1.34384       1.05020      0.513117      0.211697      0.133079     0.0445309     0.0143144    0.00695117    0.00170217   0.000175779       0.00000       0.00000       0.00000       0.00000       0.00000       0.00000       0.00000       0.00000       0.00000       0.00000       0.00000       0.00000       0.00000       0.00000       0.00000       0.00000       0.00000       0.00000
   9  19 3229.4648    3.7184  1.2460 12.6391  0.0039      0.669120  0.0651   0.1094   0.0970    0.2939   0.0000       1.04329   438.3805       11.5554       11.7022       3.70614      -5.20322      -5.13152       1.67214      -2.61624       2.08219     -0.956890      -1.26947    -0.0687101      0.115658     0.0307841    -0.0160269    0.00702034   0.000400753  -0.000444397       0.00000       0.00000       0.00000       0.00000       0.00000       0.00000       0.00000       0.00000       0.00000       0.00000       0.00000       0.00000       0.00000       0.00000       0.00000       0.00000       0.00000       0.00000       7.64969       9.19780       9.01796       8.80677       6.71384       5.72879       4.16526       2.86873       1.77241      0.968244      0.578109      0.277239      0.137545     0.0503034     0.0194067    0.00537999    0.00122229   0.000247046       0.00000       0.00000       0.00000       0.00000       0.00000       0.00000       0.00000       0.00000       0.00000       0.00000       0.00000       0.00000       0.00000       0.00000       0.00000       0.00000       0.00000       0.00000
   9  20 3367.7859    3.3111  1.7949 12.4339  0.0082      0.183183  0.0952   0.0779   0.1259    0.1593   0.0000      0.599288   437.1941       7.73926       7.19483      -21.9095     -0.403721     -0.624413       6.23567     -0.426060      -4.11599      -1.16250      0.691425      0.372112     0.0224256   -0.00627881    -0.0313247  -0.000126090   0.000280404  -0.000656618       0.00000       0.00000       0.00000       0.00000       0.00000       0.00000       0.00000       0.00000       0.00000       0.00000       0.00000       0.00000       0.00000       0.00000       0.00000       0.00000       0.00000       0.00000       10.6554       11.3364       14.4625       10.9072       9.07942       9.12802       5.24373       4.03253       2.87880       1.33688      0.827495      0.476841      0.171478     0.0806690     0.0354916    0.00993937    0.00183111   0.000312630       0.00000       0.00000       0.00000       0.00000       0.00000       0.00000       0.00000       0.00000       0.00000       0.00000       0.00000       0.00000       0.00000       0.00000       0.00000       0.00000       0.00000       0.00000
   9  21 3506.3881    2.7692  2.7832 11.5706  0.0007      0.776469  0.0893   0.0519   0.1555    0.1419   0.0000      0.275858   442.7939       13.4184       10.1003      -22.8281      -9.41777      -5.41164       6.46209      -5.50336     -0.655755      -1.35919      0.614485      0.154606     -0.190981     -0.100997     0.0184915    0.00107418   -0.00127453   0.000226667       0.00000       0.00000       0.00000       0.00000       0.00000       0.00000       0.00000       0.00000       0.00000       0.00000       0.00000       0.00000       0.00000       0.00000       0.00000       0.00000       0.00000       0.00000       10.4250       12.8433       12.7142       11.9179       9.70976       7.84350       5.60156       3.84875       2.44715       1.42527      0.778260      0.389358      0.176442     0.0726151     0.0263618    0.00795321    0.00192327   0.000350512       0.00000       0.00000       0.00000       0.00000       0.00000       0.00000       0.00000       0.00000       0.00000       0.00000       0.00000       0.00000       0.00000       0.00000       0.00000       0.00000       0.00000       0.00000
   9  22 3645.3620    2.3281  3.7995 11.3670 -0.0042      0.567226  0.1103   0.0405   0.1883    0.1159   0.0000      0.214046   439.1665      -16.9108       72.6820       23.1545      -17.1796      -4.72250      -3.90589      0.155666       5.03024      -1.17808     -0.657569    -0.0198434     -0.158196     0.0659760     0.0300384   -0.00684626  -0.000500492  -0.000508553       0.00000       0.00000       0.00000       0.00000       0.00000       0.00000       0.00000       0.00000       0.00000       0.00000       0.00000       0.00000       0.00000       0.00000       0.00000       0.00000       0.00000       0.00000       12.5831       15.4308       15.4768       14.5007       12.0515       9.41491       6.92239       4.72053       3.01097       1.78100      0.967604      0.498737      0.219689     0.0919539     0.0320319    0.00988676    0.00246794   0.000431376       0.00000       0.00000       0.00000       0.00000       0.00000       0.00000       0.00000       0.00000       0.00000       0.00000       0.00000       0.00000       0.00000       0.00000       0.00000       0.00000       0.00000       0.00000
   9  23 3784.3907    2.0146  5.2583 10.8886  0.0001      0.421280  0.1290   0.0297   0.2339    0.0997   0.0000      0.141373   419.5070       7.92251       17.2125       8.39733      -18.6605      -7.61792       1.48366       1.23722     0.0553525      0.729439     -0.875218      0.491325      0.193441    0.00107492     0.0292779     0.0164720    0.00148310   0.000372345       0.00000       0.00000       0.00000       0.00000       0.00000       0.00000       0.00000       0.00000       0.00000       0.00000       0.00000       0.00000       0.00000       0.00000       0.00000       0.00000       0.00000       0.00000       14.3033       17.3920       17.1675       16.5961       13.9163       10.9507       8.38051       5.50681       3.72410       2.05472       1.21787      0.569186      0.278116      0.104294     0.0406413     0.0111660    0.00301413   0.000516305       0.00000       0.00000       0.00000       0.00000       0.00000       0.00000       0.00000       0.00000       0.00000       0.00000       0.00000       0.00000       0.00000       0.00000       0.00000       0.00000       0.00000       0.00000
   9  24 3923.5453    1.6800  7.8079 10.6108  0.0007      0.289056  0.1661   0.0217   0.3243    0.0709   0.0000     0.0944988   451.7098      -9.79792      0.971257       13.9377       34.0260       20.6191      -9.20737      -12.1651      -8.01218       1.57308      0.283217    -0.0965342     -0.370648    -0.0728866    -0.0214857     0.0313722   0.000229584  -0.000536839       0.00000       0.00000       0.00000       0.00000       0.00000       0.00000       0.00000       0.00000       0.00000       0.00000       0.00000       0.00000       0.00000       0.00000       0.00000       0.00000       0.00000       0.00000       18.9588       22.4432       22.8990       21.4604       17.9570       14.4252       10.7659       7.41374       4.69662       2.71596       1.54003      0.744105      0.361041      0.139081     0.0515262     0.0152895    0.00371438   0.000622182       0.00000       0.00000       0.00000       0.00000       0.00000       0.00000       0.00000       0.00000       0.00000       0.00000       0.00000       0.00000       0.00000       0.00000       0.00000       0.00000       0.00000       0.00000
   9  25 4063.3782    1.4202  9.5221 10.3460 -0.0048      0.167476  0.2028   0.0178   0.3705    0.0638   0.0000     0.0816120   399.3460      -13.4167       16.7795      -1.00085       24.4152       9.72485       32.9969      -10.4594       1.03414      -1.95405       5.73862    -0.0479654     -0.656656     -0.325750      0.183188     0.0277867    0.00183238   0.000982890       0.00000       0.00000       0.00000       0.00000       0.00000       0.00000       0.00000       0.00000       0.00000       0.00000       0.00000       0.00000       0.00000       0.00000       0.00000       0.00000       0.00000       0.00000       22.5508       27.3323       27.6204       25.6491       21.5253       16.9605       12.8522       8.66487       5.51835       3.29182       1.78361      0.921348      0.411413      0.172793     0.0603064     0.0183300    0.00446656   0.000731181       0.00000       0.00000       0.00000       0.00000       0.00000       0.00000       0.00000       0.00000       0.00000       0.00000       0.00000       0.00000       0.00000       0.00000       0.00000       0.00000       0.00000       0.00000
  10  10 2021.5319    0.5862  0.4951  9.9401 -0.0077       8.26869  0.0388   0.0249   0.0572    0.0963   0.0000       2.07233   430.1945      -1.09514       8.19206       7.70378       1.83109       2.25059       1.57750     0.0478596   0.000777002      0.140407     -0.497166      0.191261      0.116790      0.100448   -0.00927260   -0.00160385   -0.00568094   0.000346968   0.000165585   2.16243e-05       0.00000       0.00000       0.00000       0.00000       0.00000       0.00000       0.00000       0.00000       0.00000       0.00000       0.00000       0.00000       0.00000       0.00000       0.00000       0.00000       4.93156       5.53271       5.45055       6.15255       5.18595       3.33329       2.92259       2.14651       1.47112      0.807522      0.511550      0.323690      0.166121     0.0827571     0.0287438     0.0107383    0.00322309   0.000850789   0.000255047   4.14252e-05       0.00000       0.00000       0.00000       0.00000       0.00000       0.00000       0.00000       0.00000       0.00000       0.00000       0.00000       0.00000       0.00000       0.00000       0.00000       0.00000
  10  11 2162.9511    0.8945  0.6886 10.0099 -0.0051       4.59651  0.0375   0.0322   0.0772    0.1612   0.0000       1.27191   446.0411       3.89213       9.48694     -0.876227      0.301076      -3.90430      -3.47825       1.12171       2.29711      -2.03355      0.930186     -0.126194     0.0977105    -0.0516577    0.00157101     0.0127511   0.000350356  -0.000762187  -2.15901e-05  -6.55969e-05       0.00000       0.00000       0.00000       0.00000       0.00000       0.00000       0.00000       0.00000       0.00000       0.00000       0.00000       0.00000       0.00000       0.00000       0.00000       0.00000       4.81761       5.76663       5.82832       4.92264       5.37655       3.78024       2.88708       2.16023       1.34332       1.04617      0.534953      0.301768      0.151146     0.0598456     0.0282534     0.0100811    0.00303118    0.00122204   0.000277972   3.43786e-05       0.00000       0.00000       0.00000       0.00000       0.00000       0.00000       0.00000       0.00000       0.00000       0.00000       0.00000       0.00000       0.00000       0.00000       0.00000       0.00000
  10  12 2302.8542    1.1237  0.8416 10.1800 -0.0034       2.66673  0.0496   0.0369   0.0776    0.2172   0.0000       1.02074   439.0328       6.03208       13.3872      -1.39497      -4.95576     -0.498894       8.67397      0.780993     -0.296364     -0.557727      0.334371     -0.441923      0.213647      0.101547     0.0409556     0.0125746   -0.00183029  -0.000647077  -1.86213e-05   4.39201e-05       0.00000       0.00000       0.00000       0.00000       0.00000       0.00000       0.00000       0.00000       0.00000       0.00000       0.00000       0.00000       0.00000       0.00000       0.00000       0.00000       6.11446       7.29646       6.17437       7.22033       6.33964       5.52370       3.08188       2.47002       1.70480       1.36599      0.769419      0.443126      0.179551     0.0879689     0.0293575     0.0142679    0.00394041    0.00143906   0.000254465   6.03128e-05       0.00000       0.00000       0.00000       0.00000       0.00000       0.00000       0.00000       0.00000       0.00000       0.00000       0.00000       0.00000       0.00000       0.00000       0.00000       0.00000
  10  13 2440.9032    1.4769  0.9599 10.7568 -0.0006       4.11939  0.0506   0.0447   0.0809    0.2081   0.0000       1.01335   436.8709      -4.23415     0.0625943       5.28519      0.904473       6.61185       5.32645       2.74430      -1.42259     -0.650056      0.126883     -0.731858    0.00731197    -0.0376140    -0.0548810    0.00814377   -0.00349557   0.000284568  -1.11206e-06   9.04307e-06       0.00000       0.00000       0.00000       0.00000       0.00000       0.00000       0.00000       0.00000       0.00000       0.00000       0.00000       0.00000       0.00000       0.00000       0.00000       0.00000       5.57037       6.33354       6.85638       6.45141       5.61313       4.91790       3.17229       2.34652       1.73802       1.11308      0.611699      0.379724      0.188721     0.0711373     0.0342964     0.0140400    0.00476041    0.00133705   0.000264995   4.52606e-05       0.00000       0.00000       0.00000       0.00000       0.00000       0.00000       0.00000       0.00000       0.00000       0.00000       0.00000       0.00000       0.00000       0.00000       0.00000       0.00000
  10  14 2578.7037    1.9459  0.9576 11.7272 -0.0100       2.98363  0.0517   0.0627   0.0904    0.1806   0.0000       1.07372   445.3039      -2.00530       5.60309       3.53035       8.71913       5.34543      -6.38744       1.13959       1.87875      0.716620      0.342827     -0.260089    -0.0930000     0.0172871   -0.00808106   -0.00423595   -0.00462152  -0.000658791  -5.62591e-05   4.10066e-05       0.00000       0.00000       0.00000       0.00000       0.00000       0.00000       0.00000       0.00000       0.00000       0.00000       0.00000       0.00000       0.00000       0.00000       0.00000       0.00000       5.75943       7.06961       7.09674       6.31341       5.73743       5.05503       3.53197       2.73324       1.75325       1.05414      0.692429      0.322151      0.165875     0.0837243     0.0341195     0.0118791    0.00511443    0.00142124   0.000287027   4.98411e-05       0.00000       0.00000       0.00000       0.00000       0.00000       0.00000       0.00000       0.00000       0.00000       0.00000       0.00000       0.00000       0.00000       0.00000       0.00000       0.00000
  10  15 2717.0910    2.4321  0.8761 12.0561 -0.0137       3.43088  0.0485   0.0792   0.0744    0.1981   0.0000      0.947743   435.4293      -2.82909       16.3890     -0.833788      -6.39125      -4.92612      -2.47076      -2.80060       1.13045     -0.177815     -0.575580     -0.501220      0.315992      0.113228    -0.0277952     0.0197426   -0.00218069  -0.000776251  -0.000464214   4.28655e-05       0.00000       0.00000       0.00000       0.00000       0.00000       0.00000       0.00000       0.00000       0.00000       0.00000       0.00000       0.00000       0.00000       0.00000       0.00000       0.00000       5.48695       6.18994       6.79485       6.56236       4.99440       4.39242       3.78353       2.51181       1.49173       1.15584      0.627976      0.323781      0.159231     0.0887087     0.0397044     0.0151604    0.00403019    0.00124355   0.000281255   4.61369e-05       0.00000       0.00000       0.00000       0.00000       0.00000       0.00000       0.00000       0.00000       0.00000       0.00000       0.00000       0.00000       0.00000       0.00000       0.00000       0.00000
  10  16 2855.7299    3.1947  0.8858 12.4964 -0.0079       2.08679  0.0556   0.1009   0.0774    0.1915   0.0000      0.966628   442.2969      -1.67556       14.3926       10.9217      -4.10504      -2.32373       2.44717     -0.439005     -0.224333      -1.11405    -0.0815426    -0.0316249      0.123192     0.0258415     0.0102685   0.000193084    0.00198589   -0.00150988   5.56828e-05  -1.93267e-05       0.00000       0.00000       0.00000       0.00000       0.00000       0.00000       0.00000       0.00000       0.00000       0.00000       0.00000       0.00000       0.00000       0.00000       0.00000       0.00000       6.78728       6.18021       8.00170       7.78505       6.63201       4.60011       3.43327       3.48503       2.05334      0.946120      0.702362      0.434906      0.255791      0.126829     0.0429095     0.0128997    0.00541134    0.00160683   0.000286835   4.21914e-05       0.00000       0.00000       0.00000       0.00000       0.00000       0.00000       0.00000       0.00000       0.00000       0.00000       0.00000       0.00000       0.00000       0.00000       0.00000       0.00000
  10  17 2994.5565    3.6415  0.9235 12.2503 -0.0025       2.01465  0.0392   0.1100   0.0774    0.2430   0.0000      0.786567   438.4732       1.97763       18.0274      -13.1358      -10.2155     -0.441963       4.59242      -3.20777       1.80728     -0.922858     -0.826126     0.0377053      0.109117   -0.00472042     0.0288592    -0.0114835    0.00630858  -0.000717816  -0.000291327   4.37584e-05       0.00000       0.00000       0.00000       0.00000       0.00000       0.00000       0.00000       0.00000       0.00000       0.00000       0.00000       0.00000       0.00000       0.00000       0.00000       0.00000       4.83730       5.65458       5.96912       5.25673       4.92814       3.84285       2.92733       2.05583       1.41597      0.890213      0.526039      0.283525      0.141577     0.0635914     0.0271198     0.0104430    0.00358645    0.00103760   0.000245963   3.35883e-05       0.00000       0.00000       0.00000       0.00000       0.00000       0.00000       0.00000       0.00000       0.00000       0.00000       0.00000       0.00000       0.00000       0.00000       0.00000       0.00000
  10  18 3132.9095    4.0802  1.0038 12.8677 -0.0029       2.89570  0.0473   0.1194   0.0808    0.2241   0.0000      0.925848   442.3478       14.0784      -3.02850       8.63862      -1.97074     -0.918702      -1.45350      -1.41756     -0.939692      -1.17909      0.245661     0.0370615    -0.0575714    -0.0192870   -0.00496415    0.00263322  -0.000467021   0.000802685  -0.000170073   1.61783e-05       0.00000       0.00000       0.00000       0.00000       0.00000       0.00000       0.00000       0.00000       0.00000       0.00000       0.00000       0.00000       0.00000       0.00000       0.00000       0.00000       5.30865       6.65209       6.84231       6.44048       5.29023       4.27952       3.36825       2.25519       1.63293      0.958823      0.555198      0.318254      0.161576     0.0760541     0.0322633     0.0128913    0.00421037    0.00114570   0.000284380   4.64240e-05       0.00000       0.00000       0.00000       0.00000       0.00000       0.00000       0.00000       0.00000       0.00000       0.00000       0.00000       0.00000       0.00000       0.00000       0.00000       0.00000
  10  19 3271.3654    3.6107  1.4298 12.3714 -0.0015       1.25497  0.0619   0.0922   0.1002    0.2208   0.0000      0.702138   432.7364       5.51624       9.92961     0.0388124      0.911176       3.14448      -3.27452      0.956431       3.15298       1.05011     0.0781679      0.269608     0.0653175     0.0540937     0.0883528    -0.0284919  -9.81565e-07   0.000511839   0.000169322  -3.47530e-05       0.00000       0.00000       0.00000       0.00000       0.00000       0.00000       0.00000       0.00000       0.00000       0.00000       0.00000       0.00000       0.00000       0.00000       0.00000       0.00000       6.80460       7.82429       9.11419       7.58255       7.03891       5.70062       3.95854       3.27292       2.01287       1.20471      0.859211      0.402295      0.197874      0.118534     0.0423738     0.0153267    0.00629195    0.00182350   0.000361326   5.04844e-05       0.00000       0.00000       0.00000       0.00000       0.00000       0.00000       0.00000       0.00000       0.00000       0.00000       0.00000       0.00000       0.00000       0.00000       0.00000       0.00000
  10  20 3410.1856    3.1416  2.0697 12.0271 -0.0081       1.19338  0.0715   0.0658   0.1186    0.1507   0.0000      0.379068   436.5431       7.94817       11.1699       1.94355       6.78255      -10.0173      0.612582       4.52431       3.45526      0.330020     -0.216545      0.430068     0.0474100     -0.118007    -0.0937396    -0.0235065   -0.00630072   -0.00263137    0.00101284   7.20722e-05       0.00000       0.00000       0.00000       0.00000       0.00000       0.00000       0.00000       0.00000       0.00000       0.00000       0.00000       0.00000       0.00000       0.00000       0.00000       0.00000       7.53728       9.19835       9.35017       8.73674       7.79270       6.23010       4.76492       3.46464       2.28449       1.47824      0.870063      0.479452      0.237849      0.115172     0.0481401     0.0182840    0.00608148    0.00182454   0.000425652   6.66574e-05       0.00000       0.00000       0.00000       0.00000       0.00000       0.00000       0.00000       0.00000       0.00000       0.00000       0.00000       0.00000       0.00000       0.00000       0.00000       0.00000
  10  21 3549.4685    2.6753  2.6327 11.9030 -0.0018       2.23364  0.0833   0.0522   0.1507    0.1082   0.0000      0.345809   429.0777      0.808118       17.2902      -8.84438       4.95362      -7.11165       4.72701      -4.08157      -2.30028      0.375741     -0.141951      0.204629     -0.252744      0.242716   -0.00558407     0.0181166   -0.00111969  -0.000556967   0.000651570  -4.34409e-05       0.00000       0.00000       0.00000       0.00000       0.00000       0.00000       0.00000       0.00000       0.00000       0.00000       0.00000       0.00000       0.00000       0.00000       0.00000       0.00000       8.44923       10.1662       10.6848       10.1297       8.61363       7.06318       5.43231       3.76423       2.60648       1.65260      0.978693      0.540114      0.275565      0.130883     0.0559263     0.0217353    0.00717436    0.00199560   0.000469443   7.37830e-05       0.00000       0.00000       0.00000       0.00000       0.00000       0.00000       0.00000       0.00000       0.00000       0.00000       0.00000       0.00000       0.00000       0.00000       0.00000       0.00000
  10  22 3688.6833    2.2122  4.3822 11.1498  0.0004      0.847400  0.1103   0.0344   0.1998    0.0944   0.0000      0.185109   453.2249      -11.8760       4.38155      -19.8478       6.34992       1.98264       3.80666      -6.38245      -1.27736       3.95631     -0.254379     -0.748739     0.0480975      0.124416     0.0588146    -0.0480602    -0.0221764   -0.00126410   0.000468003  -5.25719e-05       0.00000       0.00000       0.00000       0.00000       0.00000       0.00000       0.00000       0.00000       0.00000       0.00000       0.00000       0.00000       0.00000       0.00000       0.00000       0.00000       11.5127       14.3072       14.2935       13.4990       11.8965       9.70643       7.20837       5.50226       3.50092       2.21537       1.31737      0.719230      0.366719      0.174747     0.0715341     0.0267389    0.00934124    0.00284416   0.000630324   0.000105298       0.00000       0.00000       0.00000       0.00000       0.00000       0.00000       0.00000       0.00000       0.00000       0.00000       0.00000       0.00000       0.00000       0.00000       0.00000       0.00000
  10  23 3828.2127    1.8838  5.6913 10.9507 -0.0034      0.395875  0.1363   0.0275   0.2346    0.0811   0.0000      0.133007   443.7251      -6.30845       59.0488      -3.26189      -20.4881      -2.31335       15.1989      -6.06827       1.37860       3.63667       1.96131      -1.57238      0.158293     0.0470099     -0.101815   -0.00866324     0.0162896    0.00129894  -0.000989010   5.01554e-05       0.00000       0.00000       0.00000       0.00000       0.00000       0.00000       0.00000       0.00000       0.00000       0.00000       0.00000       0.00000       0.00000       0.00000       0.00000       0.00000       14.3374       17.9683       17.3800       16.9167       14.6588       11.7817       9.15953       6.59322       4.28912       2.80436       1.56567      0.892911      0.440008      0.207563     0.0866908     0.0340985     0.0106934    0.00332049   0.000781914   0.000129035       0.00000       0.00000       0.00000       0.00000       0.00000       0.00000       0.00000       0.00000       0.00000       0.00000       0.00000       0.00000       0.00000       0.00000       0.00000       0.00000
  10  24 3967.6485    1.5661  7.9874 10.6980  0.0006      0.266473  0.1738   0.0200   0.3139    0.0588   0.0000     0.0999841   453.8044       28.3883       17.0501     -0.822561      -8.92060      -22.5389       10.9512       8.06549       4.27442     -0.307379     -0.307552      -1.96094      0.933552     0.0222996     0.0740048     0.0351037   -0.00268896   -0.00176473   0.000727433   0.000194362       0.00000       0.00000       0.00000       0.00000       0.00000       0.00000       0.00000       0.00000       0.00000       0.00000       0.00000       0.00000       0.00000       0.00000       0.00000       0.00000       17.0122       20.5814       21.4511       20.1648       17.7194       14.2318       11.3005       7.91844       5.45256       3.42705       2.04506       1.12161      0.576915      0.271428      0.116839     0.0446224     0.0150016    0.00420381    0.00100561   0.000152966       0.00000       0.00000       0.00000       0.00000       0.00000       0.00000       0.00000       0.00000       0.00000       0.00000       0.00000       0.00000       0.00000       0.00000       0.00000       0.00000
  10  25 4107.7348    1.3272 10.7068 10.3150 -0.0004      0.108375  0.2189   0.0163   0.4114    0.0574   0.0000     0.0803032   435.1483      -43.6967      0.929254       26.8809       3.21242      -23.9781       2.36153      -12.7769      -5.26197       3.03381      -1.15508      0.257161     -0.701562     -0.146049     -0.297179    0.00330404   -0.00184776   0.000249683   0.000165331   0.000131946       0.00000       0.00000       0.00000       0.00000       0.00000       0.00000       0.00000       0.00000       0.00000       0.00000       0.00000       0.00000       0.00000       0.00000       0.00000       0.00000       20.8489       26.6727       26.6305       25.2646       22.3122       17.9508       13.8801       9.99482       6.73906       4.27626       2.52518       1.38565      0.720029      0.328647      0.144048     0.0542268     0.0185765    0.00545984    0.00128390   0.000202206       0.00000       0.00000       0.00000       0.00000       0.00000       0.00000       0.00000       0.00000       0.00000       0.00000       0.00000       0.00000       0.00000       0.00000       0.00000       0.00000
  10  26 4247.2947    1.1231 13.6044 10.1705 -0.0035    -0.0590992  0.3012   0.0143   0.5264    0.0558   0.0000     0.0821361   393.2358       7.56433       42.8706       29.6351      -11.4274      -53.6093       15.3586       34.1257      -13.8001       2.65524       3.71967      -2.95533       1.26401     -0.323479    -0.0109927     0.0751503    -0.0185846   -0.00920490   -0.00311140   4.77268e-05       0.00000       0.00000       0.00000       0.00000       0.00000       0.00000       0.00000       0.00000       0.00000       0.00000       0.00000       0.00000       0.00000       0.00000       0.00000       0.00000       26.3161       33.4855       34.3813       31.9031       28.1912       23.4449       17.8590       12.7988       8.72888       5.60532       3.22677       1.83317      0.908292      0.434884      0.183424     0.0742711     0.0246839    0.00730349    0.00166695   0.000258638       0.00000       0.00000       0.00000       0.00000       0.00000       0.00000       0.00000       0.00000       0.00000       0.00000       0.00000       0.00000       0.00000       0.00000       0.00000       0.00000
  10  27 4386.9783    0.9315 16.2243 10.0725 -0.0043     -0.293285  0.4042   0.0115   0.6660    0.0494   0.0000     0.0948179   449.2974      -42.9681      -13.6449      -36.6771       25.4989      -5.18665      -33.4727       7.46964      -8.40011       14.7053       2.46755      -6.97163     -0.130521      0.218642     -0.141200     0.0232679     0.0195803   6.08583e-05   0.000874695  -1.08379e-06       0.00000       0.00000       0.00000       0.00000       0.00000       0.00000       0.00000       0.00000       0.00000       0.00000       0.00000       0.00000       0.00000       0.00000       0.00000       0.00000       32.0564       40.1752       41.2126       38.6347       34.8801       27.9366       21.5798       15.8116       10.5541       7.01139       4.06666       2.27878       1.17631      0.535417      0.236723     0.0901724     0.0299392    0.00898273    0.00202460   0.000305173       0.00000       0.00000       0.00000       0.00000       0.00000       0.00000       0.00000       0.00000       0.00000       0.00000       0.00000       0.00000       0.00000       0.00000       0.00000       0.00000
  11  11 2199.8317    0.9278  0.7052 10.3204 -0.0015       4.69179  0.0415   0.0306   0.0660    0.1381   0.0000       1.24850   433.1816      -1.17361       11.9329      -2.97368       4.56156      -6.85786      -5.65803       1.89971      0.586447      -1.14153     -0.296633     0.0424019      0.163572     0.0674214    -0.0401337    0.00216139    -0.0113909    0.00336768  -0.000241060  -0.000261751  -7.81707e-06  -4.43253e-06       0.00000       0.00000       0.00000       0.00000       0.00000       0.00000       0.00000       0.00000       0.00000       0.00000       0.00000       0.00000       0.00000       0.00000       4.91159       5.90949       5.41151       4.66452       4.44814       4.38677       3.67900       2.81338       1.96812       1.23992      0.732822      0.399121      0.218291      0.107493     0.0496898     0.0212999    0.00877851    0.00316580    0.00106973   0.000284411   6.06958e-05   9.91718e-06       0.00000       0.00000       0.00000       0.00000       0.00000       0.00000       0.00000       0.00000       0.00000       0.00000       0.00000       0.00000       0.00000       0.00000
  11  13 2478.5070    1.7088  0.7884 11.3813 -0.0068       2.18224  0.0408   0.0538   0.0678    0.1709   0.0000      0.986231   437.3988     -0.551573       7.66534      0.194054       2.88856      -1.47551       4.77585     -0.971358      0.656021      0.668625     -0.501957      0.192020     -0.200705    -0.0282633     0.0286490    -0.0303490   -0.00462749    0.00712436  -0.000280687  -0.000239820   6.76065e-05   5.98735e-06       0.00000       0.00000       0.00000       0.00000       0.00000       0.00000       0.00000       0.00000       0.00000       0.00000       0.00000       0.00000       0.00000       0.00000       4.49922       5.35164       4.93917       5.34565       4.73505       4.04332       3.05918       2.22955       1.51234       1.12506      0.722222      0.432888      0.218519      0.115000     0.0515574     0.0242580    0.00868881    0.00330506   0.000912202   0.000277379   5.85520e-05   1.05188e-05       0.00000       0.00000       0.00000       0.00000       0.00000       0.00000       0.00000       0.00000       0.00000       0.00000       0.00000       0.00000       0.00000       0.00000
  11  14 2616.9948    2.1648  0.8412 11.8230 -0.0048       2.77769  0.0399   0.0691   0.0744    0.1706   0.0000       1.06228   437.1935      -1.44862       16.0899       3.02137       2.42801       1.86412      -2.39076      -1.25613       2.83657      -1.63457      0.676425     -0.414768      0.437582      0.145507    -0.0537207    -0.0275055  -0.000415440   9.17315e-05   -0.00171508  -8.00006e-05  -1.07839e-05   1.14519e-05       0.00000       0.00000       0.00000       0.00000       0.00000       0.00000       0.00000       0.00000       0.00000       0.00000       0.00000       0.00000       0.00000       0.00000       4.03464       5.14244       5.27523       5.10112       4.48574       3.88910       2.68480       2.23056       1.50502       1.01557      0.632257      0.363952      0.217521      0.112852     0.0489330     0.0230347    0.00883621    0.00323317    0.00112546   0.000315662   6.01043e-05   1.04163e-05       0.00000       0.00000       0.00000       0.00000       0.00000       0.00000       0.00000       0.00000       0.00000       0.00000       0.00000       0.00000       0.00000       0.00000
  11  15 2756.0830    2.9068  0.7182 12.1004  0.0016      0.727142  0.0367   0.0928   0.0596    0.1726   0.0000      0.881849   435.3370      -6.86698       3.49677       3.16304       3.22229      -1.78205      -5.82569       1.62744       2.80752     -0.356584     -0.479480   -0.00429042    -0.0698026     0.0847611     0.0846244    -0.0186440   -0.00818303  -9.79365e-05  -0.000554313  -0.000339366   9.83699e-05   1.01367e-05       0.00000       0.00000       0.00000       0.00000       0.00000       0.00000       0.00000       0.00000       0.00000       0.00000       0.00000       0.00000       0.00000       0.00000       4.21251       5.40732       5.66435       4.95537       4.51856       3.69790       2.88568       2.12668       1.55362      0.913983      0.566404      0.343823      0.177377     0.0959923     0.0478381     0.0191435    0.00772882    0.00312132    0.00102599   0.000280484   6.26322e-05   8.85187e-06       0.00000       0.00000       0.00000       0.00000       0.00000       0.00000       0.00000       0.00000       0.00000       0.00000       0.00000       0.00000       0.00000       0.00000
  11  16 2895.3765    3.3798  0.7835 12.3516  0.0001       1.04021  0.0401   0.1073   0.0675    0.1867   0.0000      0.866150   435.0229       2.57113       12.8358       1.03251       8.28779      -3.61932       3.77029      -2.52056      -4.54620     -0.998683      0.531608      0.402534     -0.135528    0.00222203     0.0270693     0.0209853   0.000704653   -0.00268086  -0.000983437   1.22146e-05   5.23951e-05   2.30415e-05       0.00000       0.00000       0.00000       0.00000       0.00000       0.00000       0.00000       0.00000       0.00000       0.00000       0.00000       0.00000       0.00000       0.00000       4.48457       4.98740       5.46941       4.65533       4.26154       3.84666       3.33481       2.46316       1.85202       1.01606      0.697472      0.390184      0.185675      0.108561     0.0516457     0.0242380    0.00841322    0.00354634    0.00114766   0.000256346   6.32953e-05   8.03316e-06       0.00000       0.00000       0.00000       0.00000       0.00000       0.00000       0.00000       0.00000       0.00000       0.00000       0.00000       0.00000       0.00000       0.00000
  11  18 3173.5151    3.9358  1.0599 13.0433 -0.0054       1.75741  0.0477   0.1093   0.0888    0.1923   0.0000      0.906103   437.0639      0.148748       10.1944      -2.15513      -5.19522      -4.86961       2.15854      0.199373      -1.86275      0.127023      -1.26696     0.0984634      0.201121    -0.0193851     0.0507255    -0.0360211   -0.00240246  -0.000854588   0.000688211   2.83440e-05   6.07948e-05   4.04216e-06       0.00000       0.00000       0.00000       0.00000       0.00000       0.00000       0.00000       0.00000       0.00000       0.00000       0.00000       0.00000       0.00000       0.00000       5.04677       6.26355       6.20775       6.07023       5.34494       4.50068       3.34979       2.33248       1.68235       1.13892      0.789345      0.435416      0.230934      0.112066     0.0547837     0.0240832    0.00941676    0.00336736    0.00113317   0.000287718   6.64266e-05   1.10136e-05       0.00000       0.00000       0.00000       0.00000       0.00000       0.00000       0.00000       0.00000       0.00000       0.00000       0.00000       0.00000       0.00000       0.00000
  11  19 3312.4414    3.5785  1.4658 12.6625 -0.0085      0.977145  0.0601   0.0857   0.1009    0.1812   0.0000      0.643493   438.2906      -13.3825     -0.307448      -11.3847       5.07402      -4.84049       4.29207      -1.65110     -0.852616     -0.752722      0.753161      0.425234     -0.104222     0.0155562      0.126751    -0.0705013   -0.00548439   -0.00480205  -0.000456624  -1.12083e-05  -0.000108332  -4.14210e-06       0.00000       0.00000       0.00000       0.00000       0.00000       0.00000       0.00000       0.00000       0.00000       0.00000       0.00000       0.00000       0.00000       0.00000       6.06680       6.78338       7.27357       6.96228       6.20204       5.40638       4.20517       2.87604       2.22299       1.42326      0.977949      0.553853      0.293990      0.148523     0.0708317     0.0320862     0.0124115    0.00465966    0.00154589   0.000360319   8.30602e-05   1.22678e-05       0.00000       0.00000       0.00000       0.00000       0.00000       0.00000       0.00000       0.00000       0.00000       0.00000       0.00000       0.00000       0.00000       0.00000
  11  20 3451.7498    2.9996  2.0862 12.0530  0.0018      0.900730  0.0690   0.0606   0.1188    0.1385   0.0000      0.389079   430.4420      -4.48274       39.8531      -13.0584      -1.55774       6.26902      -7.24599      0.203975       4.08998     -0.680776     -0.685334       1.05961      0.144398    -0.0950346     -0.191283     0.0437672     0.0408844    0.00182209   -0.00105746   0.000364117   3.65466e-05  -1.49306e-05       0.00000       0.00000       0.00000       0.00000       0.00000       0.00000       0.00000       0.00000       0.00000       0.00000       0.00000       0.00000       0.00000       0.00000       6.66892       8.01808       8.60219       8.22306       7.04063       6.15374       4.76504       3.54032       2.47239       1.70423      0.983353      0.614140      0.337849      0.171430     0.0830265     0.0356547     0.0154032    0.00561387    0.00168524   0.000481751   9.95518e-05   1.56506e-05       0.00000       0.00000       0.00000       0.00000       0.00000       0.00000       0.00000       0.00000       0.00000       0.00000       0.00000       0.00000       0.00000       0.00000
  11  21 3591.2194    2.4795  3.2722 11.4736 -0.0012      0.871233  0.0870   0.0397   0.1531    0.0951   0.0000      0.224862   439.5850       36.2577       4.02755      -21.2064       8.48070      -1.22924      -2.57882       1.89647       1.71788      -3.14524       3.47173       1.70775     -0.296625     -0.207917      0.198028    -0.0270337    -0.0209798    0.00477204  -0.000672728  -0.000251748  -6.42068e-05  -3.36474e-05       0.00000       0.00000       0.00000       0.00000       0.00000       0.00000       0.00000       0.00000       0.00000       0.00000       0.00000       0.00000       0.00000       0.00000       8.31220       10.2897       10.8645       10.4413       8.95497       7.51587       5.96308       4.33221       3.07259       2.03278       1.25651      0.756549      0.405606      0.217336      0.101248     0.0466647     0.0182139    0.00687610    0.00209367   0.000569097   0.000127993   1.98631e-05       0.00000       0.00000       0.00000       0.00000       0.00000       0.00000       0.00000       0.00000       0.00000       0.00000       0.00000       0.00000       0.00000       0.00000
  11  22 3731.0015    2.1290  4.5309 11.0809 -0.0013      0.601936  0.1047   0.0309   0.1932    0.0854   0.0000      0.154302   443.2909      -2.10240       28.9607       23.0802      -1.09219      -19.9647      -5.90881      -3.41910       6.75892     -0.247768     -0.205017      -2.26338      0.127570    -0.0883098     0.0635942    -0.0548692    0.00581840    -0.0179869   -0.00237666   5.64919e-05  -7.14564e-05   6.58379e-06       0.00000       0.00000       0.00000       0.00000       0.00000       0.00000       0.00000       0.00000       0.00000       0.00000       0.00000       0.00000       0.00000       0.00000       10.2252       12.4208       13.0068       12.1415       10.8887       9.21527       7.36574       5.35106       3.73989       2.54751       1.57261      0.934799      0.493367      0.259943      0.119990     0.0559932     0.0219203    0.00827856    0.00252823   0.000709148   0.000155472   2.28194e-05       0.00000       0.00000       0.00000       0.00000       0.00000       0.00000       0.00000       0.00000       0.00000       0.00000       0.00000       0.00000       0.00000       0.00000
  11  23 3870.9326    1.7484  6.4656 10.7952  0.0000      0.417960  0.1407   0.0230   0.2499    0.0704   0.0000      0.111441   457.5605      -3.71680       9.86795      -3.75242       1.45730      -4.30416      -8.19841       15.1382     -0.888429      -3.69323      -1.24506      0.901979      0.312006      0.109353     0.0235199      0.152515     0.0528230   -0.00581662   -0.00483020   0.000239598  -0.000297656  -2.12274e-05       0.00000       0.00000       0.00000       0.00000       0.00000       0.00000       0.00000       0.00000       0.00000       0.00000       0.00000       0.00000       0.00000       0.00000       13.2508       16.5827       16.8251       16.3399       14.2367       12.1099       9.65174       6.89729       5.00454       3.26348       2.11282       1.19476      0.673586      0.335617      0.162822     0.0714182     0.0296845     0.0104107    0.00344561   0.000890102   0.000207309   3.17459e-05       0.00000       0.00000       0.00000       0.00000       0.00000       0.00000       0.00000       0.00000       0.00000       0.00000       0.00000       0.00000       0.00000       0.00000
  11  24 4011.1177    1.4753  8.2585 10.5056 -0.0049      0.222161  0.1693   0.0185   0.3117    0.0662   0.0000     0.0889734   434.1870      -7.45291       6.54509      -45.8081      -14.4659       8.69274       16.9300       12.6787       4.00026      -2.22777       1.83287       2.87659     -0.215732      0.455871    -0.0820982  -0.000323577    -0.0104929   -0.00187033   0.000291321    0.00197767  -0.000366752   1.30579e-05       0.00000       0.00000       0.00000       0.00000       0.00000       0.00000       0.00000       0.00000       0.00000       0.00000       0.00000       0.00000       0.00000       0.00000       15.7323       19.9287       20.1922       18.8006       17.0943       14.4414       11.5423       8.74486       5.96627       4.08626       2.41483       1.44967      0.800136      0.405435      0.194379     0.0844669     0.0354842     0.0127897    0.00400486    0.00117124   0.000250908   3.75281e-05       0.00000       0.00000       0.00000       0.00000       0.00000       0.00000       0.00000       0.00000       0.00000       0.00000       0.00000       0.00000       0.00000       0.00000
  11  25 4151.4026    1.2611 10.9331 10.3152 -0.0026      0.162598  0.2242   0.0153   0.4013    0.0555   0.0000     0.0779932   467.2527      -18.9912      -4.51923      -20.0945      -16.9616      -1.90135       5.23900       6.16016      -9.23746      -3.24609      -1.24993       2.80761     -0.261786      -1.12426     -0.120108     0.0952244     0.0993680   -0.00909583   -0.00241074    0.00296480   0.000267373  -1.85322e-06       0.00000       0.00000       0.00000       0.00000       0.00000       0.00000       0.00000       0.00000       0.00000       0.00000       0.00000       0.00000       0.00000       0.00000       19.0913       25.0987       25.0795       24.6717       21.4404       18.4790       13.9907       10.9223       7.50886       4.99707       3.16554       1.81225       1.04250      0.524707      0.254812      0.111154     0.0460271     0.0160875    0.00547990    0.00150708   0.000320727   5.21702e-05       0.00000       0.00000       0.00000       0.00000       0.00000       0.00000       0.00000       0.00000       0.00000       0.00000       0.00000       0.00000       0.00000       0.00000
  12   9 1950.0219    0.5260  0.4653  9.7245 -0.0024       9.28569  0.0326   0.0215   0.0573    0.0874   0.0000       2.04234   437.1666      -1.18121       16.0876       1.91763      -5.14192      -1.51690      -3.46466      -2.30995      -1.09479       1.56520    -0.0370435      -1.08774    -0.0617011     0.0907746   -0.00275008   -0.00281406    -0.0113638   -0.00643514    0.00189112   -0.00120826   0.000151744  -4.07940e-05   2.71250e-05   2.14777e-06       0.00000       0.00000       0.00000       0.00000       0.00000       0.00000       0.00000       0.00000       0.00000       0.00000       0.00000       0.00000       3.14099       3.88779       4.57241       3.74988       3.73624       3.56444       2.33106       2.15421       1.59596      0.891969      0.773175      0.410498      0.242326      0.152082     0.0683244     0.0331520     0.0169583    0.00682565    0.00219823   0.000987292   0.000358196   7.72158e-05   1.45737e-05   2.08183e-06       0.00000       0.00000       0.00000       0.00000       0.00000       0.00000       0.00000       0.00000       0.00000       0.00000       0.00000       0.00000
  12  10 2093.7158    0.7255  0.5295  9.9522 -0.0068       6.96039  0.0374   0.0283   0.0528    0.1089   0.0000       1.35055   433.5772       1.58380       16.4926      -1.76381       3.04812      -4.00089      -1.57448      -2.38415       1.42543      0.821539      0.411873      0.498528      0.100154    -0.0217849    0.00265320    -0.0242332    0.00112543   -0.00687291    0.00496049   9.64267e-05  -8.08544e-05   1.79633e-06  -1.47581e-07  -1.56247e-07       0.00000       0.00000       0.00000       0.00000       0.00000       0.00000       0.00000       0.00000       0.00000       0.00000       0.00000       0.00000       3.28792       5.00440       4.63626       5.25712       3.92251       4.08646       2.53436       2.64340       1.39158       1.39794      0.635881      0.533283      0.276425      0.172170     0.0755817     0.0528284     0.0137760    0.00947269    0.00306427    0.00120104   0.000284110   0.000107106   1.43435e-05   3.45465e-06       0.00000       0.00000       0.00000       0.00000       0.00000       0.00000       0.00000       0.00000       0.00000       0.00000       0.00000       0.00000
  12  12 2376.3801    1.3573  0.8479 10.7072 -0.0079       4.17233  0.0382   0.0396   0.0730    0.1864   0.0000       1.01098   431.5780      -3.16255       11.8689       1.53822      -1.58309       3.75875     -0.329710       1.35036     -0.596442     -0.769309     -0.121565     -0.558167     0.0473682      0.223574    -0.0234635    -0.0139651  -0.000621251   -0.00783999   -0.00198286  -5.26229e-05   0.000172782  -1.04602e-05  -3.33161e-05  -1.62384e-06       0.00000       0.00000       0.00000       0.00000       0.00000       0.00000       0.00000       0.00000       0.00000       0.00000       0.00000       0.00000       3.69028       4.54334       4.82362       4.62565       4.33028       3.63340       2.85956       2.23856       1.56233       1.18182      0.702166      0.464250      0.274243      0.154375     0.0802817     0.0371766     0.0170582    0.00712308    0.00281856   0.000946813   0.000277917   8.26956e-05   1.60339e-05   2.31386e-06       0.00000       0.00000       0.00000       0.00000       0.00000       0.00000       0.00000       0.00000       0.00000       0.00000       0.00000       0.00000
  12  13 2515.4067    1.7537  0.8688 11.3145 -0.0042       1.03075  0.0439   0.0518   0.0717    0.1923   0.0000      0.921799   439.2685       1.55609       11.5355      -8.56385      0.420887      -4.24148       1.58336      -9.55889       1.57827       2.27197      0.869164     -0.108579      0.114430     -0.168214   -0.00686186    -0.0191095    0.00880933   -0.00297690  -0.000947072  -2.02477e-05   0.000218269  -2.70045e-06   8.22493e-06   3.13059e-06       0.00000       0.00000       0.00000       0.00000       0.00000       0.00000       0.00000       0.00000       0.00000       0.00000       0.00000       0.00000       4.29444       5.45292       5.41868       5.46277       5.00368       4.14048       3.24798       2.49281       1.90380       1.24400      0.833782      0.496133      0.300642      0.181206     0.0850927     0.0426862     0.0174563    0.00802188    0.00270528    0.00107321   0.000326749   8.07319e-05   1.87113e-05   2.70715e-06       0.00000       0.00000       0.00000       0.00000       0.00000       0.00000       0.00000       0.00000       0.00000       0.00000       0.00000       0.00000
  12  14 2654.6607    2.2748  0.8414 11.6822 -0.0038       2.39070  0.0529   0.0689   0.0679    0.2225   0.0000      0.998176   440.6032     -0.852757       1.43525      -4.30370       8.59579       2.23663       1.95692      -5.04362      0.665201      0.579392     -0.754544    -0.0985679      0.204036      0.136661    -0.0250422     0.0307440     0.0438972    0.00909733   0.000272909   -0.00112740   0.000113922   1.26105e-05   2.04410e-06   2.73467e-06       0.00000       0.00000       0.00000       0.00000       0.00000       0.00000       0.00000       0.00000       0.00000       0.00000       0.00000       0.00000       4.64142       6.10731       6.01899       5.37853       6.35897       4.31267       4.25557       2.59066       2.00992       1.74315      0.922992      0.761732      0.348073      0.230832      0.109150     0.0403609     0.0272851    0.00790369    0.00384721    0.00148166   0.000274846   0.000124352   2.90897e-05   3.02692e-06       0.00000       0.00000       0.00000       0.00000       0.00000       0.00000       0.00000       0.00000       0.00000       0.00000       0.00000       0.00000
  12  15 2794.4471    2.9466  0.9445 11.9738 -0.0052      0.655619  0.0450   0.0815   0.0724    0.2431   0.0000      0.909708   434.5938       9.37803       14.5166      -2.18854      -2.46707      -5.30597      -2.06994     -0.754443      0.301166      -1.44353      -1.20601     -0.190073    -0.0803744     0.0633908    -0.0586664    -0.0227519    -0.0170230   -0.00100398    0.00214909   0.000628365   0.000357440   3.72104e-05   5.59791e-06   1.49371e-06       0.00000       0.00000       0.00000       0.00000       0.00000       0.00000       0.00000       0.00000       0.00000       0.00000       0.00000       0.00000       3.80940       5.63746       5.10059       5.74192       4.81523       4.05259       3.23851       2.55164       1.72105       1.23829      0.815782      0.537434      0.292613      0.166157     0.0914506     0.0413610     0.0224344    0.00787612    0.00321246    0.00109003   0.000319982   9.25066e-05   2.00893e-05   3.56831e-06       0.00000       0.00000       0.00000       0.00000       0.00000       0.00000       0.00000       0.00000       0.00000       0.00000       0.00000       0.00000
  12  16 2934.3689    3.6590  0.6650 12.8950 -0.0072      0.746885  0.0326   0.1276   0.0600    0.1443   0.0000      0.815221   438.4613       2.38259       13.3886       3.89932      -2.08213     -0.934399      -3.27084     -0.241838      0.217506    -0.0902272     -0.183147     -0.684492     -0.134876     -0.184885      0.109305     0.0345602    0.00793829    0.00343836  -0.000978343   0.000221213   0.000213840  -5.57396e-05   3.35813e-06   3.48621e-06       0.00000       0.00000       0.00000       0.00000       0.00000       0.00000       0.00000       0.00000       0.00000       0.00000       0.00000       0.00000       3.37543       3.98882       4.43666       4.20414       3.55419       3.28165       2.69222       1.97367       1.46054       1.02182      0.679132      0.397927      0.232112      0.145436     0.0660092     0.0320856     0.0154163    0.00695347    0.00245932   0.000900273   0.000265836   6.17021e-05   1.29587e-05   1.98993e-06       0.00000       0.00000       0.00000       0.00000       0.00000       0.00000       0.00000       0.00000       0.00000       0.00000       0.00000       0.00000
  12  17 3073.9019    4.0404  0.8737 12.6306 -0.0029       1.94130  0.0364   0.1108   0.0684    0.2135   0.0000      0.801963   438.9719     -0.871291       8.54420      -7.25528     -0.173489      0.573437      -1.00565      -1.89238      -3.70413    -0.0601045     -0.129777     -0.392748     -0.284913      0.182779     0.0894103     0.0202537    0.00848938   -0.00257534  -0.000687328   0.000170201   0.000232475  -8.01608e-05  -9.99051e-06   9.97689e-07       0.00000       0.00000       0.00000       0.00000       0.00000       0.00000       0.00000       0.00000       0.00000       0.00000       0.00000       0.00000       3.71499       4.56911       4.44493       4.56117       4.17062       3.55018       2.86345       2.04490       1.68847       1.09168      0.725323      0.444023      0.270225      0.152086     0.0760438     0.0371099     0.0152197    0.00676328    0.00248448   0.000887795   0.000267339   6.36889e-05   1.56085e-05   2.27328e-06       0.00000       0.00000       0.00000       0.00000       0.00000       0.00000       0.00000       0.00000       0.00000       0.00000       0.00000       0.00000
  12  18 3213.2222    3.7881  1.1178 12.9474 -0.0051      0.419206  0.0525   0.1004   0.0760    0.2039   0.0000      0.916763   440.2093       1.17887       14.2946     -0.759704       3.31010      -2.82691      -2.63233      -3.13203     -0.267690     -0.509048     -0.478834      0.548741     0.0951583     -0.105310     -0.132513    -0.0382217     0.0313451   -0.00196550  -0.000967758   0.000832590  -0.000139647   1.85221e-05  -3.23629e-06   2.43561e-06       0.00000       0.00000       0.00000       0.00000       0.00000       0.00000       0.00000       0.00000       0.00000       0.00000       0.00000       0.00000       4.80734       5.85281       6.43869       5.61440       5.93967       4.55980       3.66391       3.00359       2.09872       1.50225      0.957393      0.587231      0.382085      0.192434      0.107158     0.0560255     0.0205268    0.00971965    0.00364178    0.00115689   0.000404305   0.000111924   2.20895e-05   2.61053e-06       0.00000       0.00000       0.00000       0.00000       0.00000       0.00000       0.00000       0.00000       0.00000       0.00000       0.00000       0.00000
  12  19 3352.6829    3.3466  1.7656 12.4551 -0.0043      0.576129  0.0631   0.0704   0.1061    0.1265   0.0000      0.459024   439.0362      -14.0933       16.4055      -1.69724      -5.38548      -11.4575      -6.10235       2.26956      -1.40433      -1.46383      -1.05345     -0.675616     -0.614171     -0.130132    -0.0148932    -0.0528224    0.00426953    0.00796927   -0.00743521    0.00120785   0.000105791  -0.000135415   2.47720e-05  -3.21734e-06       0.00000       0.00000       0.00000       0.00000       0.00000       0.00000       0.00000       0.00000       0.00000       0.00000       0.00000       0.00000       5.73969       7.47596       7.74945       7.73701       6.53541       5.62274       4.34801       3.31826       2.36906       1.58909       1.06011      0.651817      0.392288      0.201352      0.114015     0.0530689     0.0254424    0.00981645    0.00414425    0.00132930   0.000424418   0.000105694   2.22224e-05   3.62501e-06       0.00000       0.00000       0.00000       0.00000       0.00000       0.00000       0.00000       0.00000       0.00000       0.00000       0.00000       0.00000
  12  20 3492.4314    2.8270  2.4758 11.8168 -0.0012      0.571272  0.0731   0.0494   0.1269    0.1083   0.0000      0.303814   449.3619       12.0909       15.4020      -21.3232       7.29908       7.16252     -0.649080      -1.34769     -0.691310     -0.186797    -0.0574373      0.203221      0.416244      0.197832      0.149485     0.0828016    0.00128608    -0.0111678    0.00342759   -0.00203792   0.000417886   0.000179788  -6.09677e-05  -4.29089e-06       0.00000       0.00000       0.00000       0.00000       0.00000       0.00000       0.00000       0.00000       0.00000       0.00000       0.00000       0.00000       6.61431       7.90950       8.47749       8.02189       7.04009       6.27845       5.17507       3.85550       2.96763       2.00949       1.23248      0.804665      0.460302      0.251129      0.136306     0.0651290     0.0292476     0.0120249    0.00495439    0.00171095   0.000480330   0.000120787   2.58036e-05   3.70231e-06       0.00000       0.00000       0.00000       0.00000       0.00000       0.00000       0.00000       0.00000       0.00000       0.00000       0.00000       0.00000
  12  21 3632.6571    2.3445  3.9568 11.1715 -0.0021      0.615351  0.0935   0.0331   0.1617    0.0842   0.0000      0.158275   437.0787      -9.21297       13.8077      -18.0457      -14.1773      -5.73083       6.02193      -2.44303       4.50977      -2.32770       3.15747       1.54257     -0.575395     -0.131835     0.0466836    -0.0431426    -0.0408092     0.0224413   -0.00322099    0.00307256  -0.000277157  -0.000253868  -3.31852e-05  -2.22654e-07       0.00000       0.00000       0.00000       0.00000       0.00000       0.00000       0.00000       0.00000       0.00000       0.00000       0.00000       0.00000       8.49123       10.6072       10.8143       10.1518       9.79736       7.92447       6.65096       5.11670       3.77969       2.58485       1.62271       1.04159      0.585013      0.341333      0.172870     0.0835416     0.0378380     0.0153803    0.00573101    0.00208953   0.000607338   0.000172029   3.71529e-05   4.93311e-06       0.00000       0.00000       0.00000       0.00000       0.00000       0.00000       0.00000       0.00000       0.00000       0.00000       0.00000       0.00000
  12  22 3772.7206    2.0009  5.3177 10.9688  0.0008      0.512408  0.1134   0.0256   0.2029    0.0679   0.0000      0.121583   434.5686      -3.02250      0.646941      -15.4449      -21.9633      -6.88678      -19.5816      -9.97258      -3.71455     -0.422964     -0.603356       1.46229     -0.223366     -0.574882      0.240334    0.00604459    -0.0701310   -0.00650864   0.000310462   -0.00223919  -0.000741401  -0.000276413   3.39906e-05  -4.58746e-06       0.00000       0.00000       0.00000       0.00000       0.00000       0.00000       0.00000       0.00000       0.00000       0.00000       0.00000       0.00000       10.1407       12.7391       13.4593       12.9396       11.7582       9.80510       7.91928       5.87784       4.30809       2.94988       1.99688       1.21137      0.725144      0.397326      0.207158     0.0991170     0.0460499     0.0191007    0.00737968    0.00249218   0.000779536   0.000198009   4.33486e-05   6.01850e-06       0.00000       0.00000       0.00000       0.00000       0.00000       0.00000       0.00000       0.00000       0.00000       0.00000       0.00000       0.00000
  12  23 3913.2033    1.6486  6.9343 10.7333 -0.0018      0.506013  0.1467   0.0205   0.2507    0.0608   0.0000     0.0995441   429.3116       9.04379      0.535213      -12.9683      0.692680      -18.8911      -6.09363      -18.6581       4.59763      -4.82013       3.26823      -1.33617       1.91248     -0.208773     -0.429842     -0.156579     0.0695908    0.00356179    -0.0100745    0.00307371  -1.79895e-05   0.000465285  -1.63118e-06  -1.15979e-05       0.00000       0.00000       0.00000       0.00000       0.00000       0.00000       0.00000       0.00000       0.00000       0.00000       0.00000       0.00000       12.4133       15.7355       15.9434       16.5945       14.0926       12.2432       9.81661       7.69897       5.42920       3.88967       2.49533       1.51198      0.920585      0.518654      0.265888      0.128122     0.0588885     0.0250155    0.00944344    0.00315110   0.000965208   0.000257431   5.28038e-05   8.45734e-06       0.00000       0.00000       0.00000       0.00000       0.00000       0.00000       0.00000       0.00000       0.00000       0.00000       0.00000       0.00000
  12  24 4054.3197    1.4235  9.0844 10.4371 -0.0030      0.483424  0.1744   0.0167   0.3199    0.0573   0.0000     0.0852356   445.7176       18.6004       15.4247       2.80582       9.86468      -3.74386       18.7304       14.6837      0.637923      -2.73564       4.54808       2.35095      -1.82398      0.407557      0.129804    -0.0425055    -0.0132251    -0.0379494  -0.000804439    -0.0103148  -0.000931076  -0.000192585   0.000111616  -9.34146e-06       0.00000       0.00000       0.00000       0.00000       0.00000       0.00000       0.00000       0.00000       0.00000       0.00000       0.00000       0.00000       14.3126       18.0796       18.5455       17.7579       16.6190       13.9423       11.6424       9.11452       6.66494       4.61491       2.91984       1.87323       1.07443      0.597463      0.318468      0.152033     0.0705751     0.0280202     0.0111647    0.00387358    0.00115906   0.000318224   6.67907e-05   9.25200e-06       0.00000       0.00000       0.00000       0.00000       0.00000       0.00000       0.00000       0.00000       0.00000       0.00000       0.00000       0.00000
  12  25 4194.4189    1.1967 12.2695 10.3184 -0.0009      0.125227  0.2451   0.0142   0.4323    0.0501   0.0000     0.0802332   441.0626       6.29270       75.6133      -5.91082      -53.0195       13.8961       14.6567      -7.64948       6.05316      -5.50505     -0.412760      -1.33738      0.100404    0.00977166      0.966515      0.320133     -0.131691     0.0340519    0.00276269   -0.00307046   0.000279363   1.10677e-05  -0.000216686   7.05655e-06       0.00000       0.00000       0.00000       0.00000       0.00000       0.00000       0.00000       0.00000       0.00000       0.00000       0.00000       0.00000       18.6203       23.6089       24.5122       24.0052       22.0022       18.7740       14.8774       11.6120       8.67441       5.97372       3.87473       2.46601       1.46822      0.813161      0.438674      0.205565     0.0961334     0.0380277     0.0153160    0.00528542    0.00162176   0.000418752   8.65365e-05   1.24350e-05       0.00000       0.00000       0.00000       0.00000       0.00000       0.00000       0.00000       0.00000       0.00000       0.00000       0.00000       0.00000
  12  26 4334.4080    1.0107 15.8305 10.2021 -0.0025    -0.0504871  0.3550   0.0110   0.5792    0.0440   0.0000     0.0865481   469.9922       46.1540       5.92795      -40.1234       1.78122      -5.51076      -8.09988      -18.1126      -10.1750      -9.46501      0.181072       1.04390       1.47515   -0.00267856      0.958404     0.0442718    -0.0141930     0.0545160     0.0206909   -0.00754642   -0.00123796  -0.000551196   7.66428e-05  -1.36515e-05       0.00000       0.00000       0.00000       0.00000       0.00000       0.00000       0.00000       0.00000       0.00000       0.00000       0.00000       0.00000       23.6129       29.9217       30.9308       30.7234       27.4946       23.9836       19.3105       15.0066       11.3125       7.62131       5.10776       3.13235       1.89558       1.05736      0.565466      0.266196      0.125998     0.0504926     0.0199423    0.00679911    0.00212282   0.000528767   0.000112551   1.63305e-05       0.00000       0.00000       0.00000       0.00000       0.00000       0.00000       0.00000       0.00000       0.00000       0.00000       0.00000       0.00000
  12  27 4476.0638    0.7810 16.9584 10.1953 -0.0053     -0.107157  0.4554   0.0099   0.7033    0.0390   0.0000      0.106674   430.7876      -9.94756       33.2718      -12.5612       1.65375       22.2870      -47.0197      -31.2888       27.0075       1.29204      -10.5906      -1.63965       3.88748     -0.201225      0.174928    -0.0276397      0.103785     0.0420050    -0.0544733     0.0203538   -0.00137442  -0.000177831   0.000180989   2.33352e-05       0.00000       0.00000       0.00000       0.00000       0.00000       0.00000       0.00000       0.00000       0.00000       0.00000       0.00000       0.00000       30.1431       36.7941       38.8689       37.7676       34.6656       29.7514       23.7657       18.5413       13.5876       9.63094       6.31873       3.93391       2.39199       1.34720      0.689033      0.349793      0.148565     0.0666874     0.0244399    0.00843289    0.00255257   0.000653082   0.000129720   1.82566e-05       0.00000       0.00000       0.00000       0.00000       0.00000       0.00000       0.00000       0.00000       0.00000       0.00000       0.00000       0.00000
  13  11 2271.2162    1.1150  0.6821 10.5024 -0.0020       5.77381  0.0327   0.0362   0.0606    0.1238   0.0000      0.991681   435.5664      0.820365       12.9008      0.581511       6.26437      0.933452      -3.58362     -0.779267       2.21481     -0.670966      0.290068      0.427353     -0.189903      0.201671    -0.0341927    -0.0629380    0.00365158     0.0185095    -0.0112701   -0.00141868  -0.000655183  -2.28541e-05  -6.38001e-05  -2.81282e-06   4.80004e-06   6.71733e-07       0.00000       0.00000       0.00000       0.00000       0.00000       0.00000       0.00000       0.00000       0.00000       0.00000       3.48647       4.00526       3.92129       4.45660       3.99451       3.17740       2.58425       2.20993       1.74223       1.20710      0.752737      0.468235      0.300383      0.189956      0.109439     0.0589282     0.0282564     0.0127217    0.00516969    0.00192811   0.000671673   0.000211869   5.82186e-05   1.46722e-05   3.05994e-06   4.86737e-07       0.00000       0.00000       0.00000       0.00000       0.00000       0.00000       0.00000       0.00000       0.00000       0.00000
  13  13 2551.7136    1.9139  0.8107 11.5752 -0.0103       2.53726  0.0349   0.0574   0.0687    0.1779   0.0000      0.954444   436.9845      -4.91096       10.3044      0.767890       1.98551      0.220080       4.05129      0.753723       3.64883       2.46054      0.920385      0.471722     -0.271909    -0.0877520     0.0808467    -0.0508071     0.0160338   -0.00486212   -0.00978418   -0.00410357  -0.000853141   0.000395122  -0.000131355   6.13959e-06  -3.03463e-06   6.71403e-07       0.00000       0.00000       0.00000       0.00000       0.00000       0.00000       0.00000       0.00000       0.00000       0.00000       3.29221       4.08540       4.24760       4.13359       3.84019       3.29251       2.73173       2.16791       1.55730       1.19671      0.750540      0.515399      0.306925      0.177961     0.0994856     0.0518144     0.0246779     0.0121601    0.00482383    0.00204967   0.000739306   0.000241194   6.74304e-05   1.87364e-05   3.44459e-06   5.05179e-07       0.00000       0.00000       0.00000       0.00000       0.00000       0.00000       0.00000       0.00000       0.00000       0.00000
  13  16 2972.6881    3.8047  0.7905 12.8617 -0.0080       1.53748  0.0373   0.1138   0.0658    0.1878   0.0000      0.854736   439.2752      -4.24813       5.02720      -8.62424       9.88814      -1.64569      0.782559       1.46921      0.328002      0.703200     -0.201806     -0.992898      0.268092     -0.432991     0.0430423   -0.00343318    -0.0150612   -0.00871582   -0.00316847   0.000256529  -0.000440290   9.76238e-05  -1.59765e-05  -1.63806e-05   7.11634e-07   7.75393e-07       0.00000       0.00000       0.00000       0.00000       0.00000       0.00000       0.00000       0.00000       0.00000       0.00000       3.52733       4.27278       4.77666       4.50787       3.95649       3.66202       3.11306       2.13191       1.69566       1.22204      0.830659      0.564980      0.331909      0.201807      0.108936     0.0529920     0.0269323     0.0121841    0.00569712    0.00225145   0.000876844   0.000288584   7.54087e-05   1.80820e-05   3.87947e-06   5.43486e-07       0.00000       0.00000       0.00000       0.00000       0.00000       0.00000       0.00000       0.00000       0.00000       0.00000
  13  17 3112.5409    4.2008  0.9960 13.0163 -0.0032       1.53198  0.0465   0.1100   0.0758    0.1889   0.0000      0.937118   436.7374       3.99478       12.4507      -1.09458       3.50354      -8.10098     -0.823034       4.82392       3.00983      -2.96903     -0.694097      0.540834     -0.100350     0.0502644      0.150218   -0.00995998     0.0400268  -0.000120308    0.00285313    0.00327226  -0.000477586   0.000325320  -8.87112e-05   1.14206e-05   3.52357e-06  -4.79130e-07       0.00000       0.00000       0.00000       0.00000       0.00000       0.00000       0.00000       0.00000       0.00000       0.00000       3.89913       4.96823       5.58541       4.56631       4.65902       4.19918       3.35292       2.62495       2.20253       1.38966      0.946076      0.689758      0.328769      0.227393      0.130641     0.0582474     0.0302525     0.0153432    0.00639950    0.00210341   0.000973394   0.000385503   9.58669e-05   2.37929e-05   4.87670e-06   5.79904e-07       0.00000       0.00000       0.00000       0.00000       0.00000       0.00000       0.00000       0.00000       0.00000       0.00000
  13  18 3252.2861    3.6292  1.2979 12.9385 -0.0114      0.645366  0.0561   0.0868   0.0845    0.1667   0.0000      0.735930   439.7866       5.94763       12.2088      -8.02483      -6.33941      -4.44352       2.85580      -1.52546      -4.16804      -2.96171      0.587465       1.04400     -0.294306      0.314525     0.0695956     0.0743962    -0.0217315    -0.0288413   -0.00470982    0.00125079   0.000156149  -0.000551363  -4.86345e-05   2.71972e-05   3.05897e-06   8.54839e-07       0.00000       0.00000       0.00000       0.00000       0.00000       0.00000       0.00000       0.00000       0.00000       0.00000       4.52873       5.98717       6.17241       5.65454       5.41033       4.63015       4.08991       3.09508       2.41813       1.82716       1.10731      0.728700      0.466782      0.251871      0.148662     0.0772949     0.0365838     0.0179427    0.00703347    0.00318002    0.00120737   0.000369131   0.000109780   2.91017e-05   5.93027e-06   7.78286e-07       0.00000       0.00000       0.00000       0.00000       0.00000       0.00000       0.00000       0.00000       0.00000       0.00000
  13  19 3392.3909    3.2896  1.8269 12.5562 -0.0001      0.699828  0.0600   0.0645   0.1070    0.1171   0.0000      0.446064   443.5520      0.956336       8.44265      -8.91984     -0.130904       7.33927      -2.08734      -4.74420      -1.65714      -1.51787       1.11857    -0.0733286     -0.130378     -0.112118      0.153770     0.0918833     0.0151019    0.00618282    -0.0148829    0.00261576  -0.000102511   6.43696e-05   2.71454e-05  -1.43217e-05  -2.54852e-06  -1.29908e-07       0.00000       0.00000       0.00000       0.00000       0.00000       0.00000       0.00000       0.00000       0.00000       0.00000       5.04904       6.45882       6.54561       6.62559       5.94976       5.06488       4.37011       3.52766       2.59772       1.84998       1.27086      0.785099      0.494879      0.292685      0.160555     0.0873596     0.0414254     0.0205423    0.00834222    0.00353000    0.00118288   0.000388588   0.000117747   2.95218e-05   6.04770e-06   8.68425e-07       0.00000       0.00000       0.00000       0.00000       0.00000       0.00000       0.00000       0.00000       0.00000       0.00000
  13  20 3532.5947    2.6882  2.9084 11.7473 -0.0026      0.489658  0.0777   0.0424   0.1303    0.0921   0.0000      0.245753   445.0516       7.95346       14.0252      -3.55850       18.0474       4.18299      -4.60364      -8.17303     -0.413201       1.85704     -0.364914     -0.955137      0.250574      0.299368    -0.0956556     -0.171202     0.0395553     0.0294612    0.00514132   -0.00411450   0.000255751   0.000314973   0.000119842  -5.26437e-07  -1.05559e-05  -8.63179e-08       0.00000       0.00000       0.00000       0.00000       0.00000       0.00000       0.00000       0.00000       0.00000       0.00000       6.20920       8.09137       8.40080       8.14771       7.39122       6.79125       5.34423       4.32133       3.21237       2.33098       1.56098       1.04820      0.604372      0.381045      0.207753      0.106479     0.0524475     0.0247421     0.0107937    0.00421107    0.00156595   0.000554426   0.000153347   3.99185e-05   7.63183e-06   1.14372e-06       0.00000       0.00000       0.00000       0.00000       0.00000       0.00000       0.00000       0.00000       0.00000       0.00000
  13  21 3673.0593    2.2866  4.0186 11.2307 -0.0028      0.334190  0.0918   0.0314   0.1587    0.0764   0.0000      0.149695   437.2853       13.7684       28.3926       9.07735      -7.42596      -21.2002       7.70983      -3.22521       6.07258      -1.94881       1.14056       1.54131     -0.230469     -0.127629      0.285909     0.0378471      0.130403    -0.0343845    -0.0119375  -0.000928938  -0.000596572   0.000705410  -7.82396e-05  -1.79566e-05  -1.20066e-05  -3.60882e-06       0.00000       0.00000       0.00000       0.00000       0.00000       0.00000       0.00000       0.00000       0.00000       0.00000       7.64511       9.62250       9.60578       9.82852       8.58550       7.90870       6.61393       5.20120       3.97009       2.83958       1.88639       1.22904      0.762470      0.433795      0.239052      0.126539     0.0623731     0.0281722     0.0122492    0.00498649    0.00183388   0.000590740   0.000168854   4.24340e-05   8.77090e-06   1.34717e-06       0.00000       0.00000       0.00000       0.00000       0.00000       0.00000       0.00000       0.00000       0.00000       0.00000
  13  22 3813.7229    1.8802  6.1404 10.9143 -0.0002      0.458701  0.1167   0.0224   0.2264    0.0615   0.0000     0.0994948   434.0806       25.2842      -4.96253      -20.0059      -8.51364       19.6131       14.9443      -13.9814      -5.69462       3.42650      0.317885      0.417414     -0.904936      0.571972    -0.0628344    -0.0752998     -0.107275     0.0458012    0.00281277   -0.00783611   -0.00171139   0.000644672   0.000125813  -0.000116350   1.20936e-06   2.30185e-06       0.00000       0.00000       0.00000       0.00000       0.00000       0.00000       0.00000       0.00000       0.00000       0.00000       9.51277       12.0353       12.4362       12.3248       11.2991       9.90485       8.17684       6.46878       4.78437       3.46839       2.34838       1.55319      0.963166      0.550447      0.304708      0.162559     0.0791731     0.0374168     0.0154416    0.00640372    0.00231001   0.000760740   0.000223499   5.69650e-05   1.13350e-05   1.60843e-06       0.00000       0.00000       0.00000       0.00000       0.00000       0.00000       0.00000       0.00000       0.00000       0.00000
  13  23 3954.8789    1.5903  7.8924 10.7015 -0.0041      0.468265  0.1479   0.0182   0.2722    0.0551   0.0000     0.0846900   433.1633       20.5417       17.2528      -14.9873      -14.0523      -8.88312       13.6631      -11.7363      -2.03267      0.154866      -2.59886      0.700542      -1.20513       1.21460      0.408274     -0.184821     0.0499284    -0.0960436    -0.0202481     0.0234107   0.000174601   0.000120333  -8.84039e-06   3.75651e-05   2.83047e-05  -3.64580e-06       0.00000       0.00000       0.00000       0.00000       0.00000       0.00000       0.00000       0.00000       0.00000       0.00000       11.3594       14.6076       15.2899       14.9289       13.8243       11.9642       10.0767       7.92886       6.04611       4.26964       2.93867       1.89326       1.17630      0.687166      0.387386      0.199899      0.102052     0.0458581     0.0204837    0.00796724    0.00297999   0.000978628   0.000291268   7.20298e-05   1.48922e-05   2.01320e-06       0.00000       0.00000       0.00000       0.00000       0.00000       0.00000       0.00000       0.00000       0.00000       0.00000
  13  24 4096.0260    1.3302 10.0423 10.4910 -0.0027      0.393623  0.1890   0.0156   0.3430    0.0528   0.0000     0.0824046   452.7688      -16.0505       5.17137      -54.6528       27.5100      -13.6685      -5.79583       3.25878      0.187144       2.42320       2.18510      -2.06075      0.704682       1.22112      0.296855    0.00391261    -0.0995998    -0.0550987    0.00284204    -0.0127253   -0.00513310   -0.00154435   0.000335033   3.67838e-05  -1.32842e-05  -3.36614e-06       0.00000       0.00000       0.00000       0.00000       0.00000       0.00000       0.00000       0.00000       0.00000       0.00000       14.1814       18.0274       18.6639       18.5769       17.1437       14.5851       12.5370       9.52347       7.50108       5.23995       3.54322       2.38651       1.45250      0.860597      0.473934      0.257177      0.127235     0.0587701     0.0250306     0.0100623    0.00368459    0.00123278   0.000340805   8.58962e-05   1.82025e-05   2.40696e-06       0.00000       0.00000       0.00000       0.00000       0.00000       0.00000       0.00000       0.00000       0.00000       0.00000
  14  10 2162.6348    0.8969  0.6202 10.0868 -0.0079       6.06679  0.0339   0.0299   0.0564    0.1191   0.0000       1.15538   438.4612      -4.07907       18.6633      -1.01021      -2.02423      -3.45509      -2.45735      -4.54308      0.635045     -0.154247     -0.577592      0.966499    -0.0971103     -0.156520     -0.144721    -0.0285899     0.0174074    0.00499009   -0.00316618    0.00217681    0.00340961  -0.000222835  -0.000293944  -1.21143e-05   1.00355e-05  -3.21149e-06   1.88329e-07  -1.11603e-07       0.00000       0.00000       0.00000       0.00000       0.00000       0.00000       0.00000       0.00000       3.34483       3.63526       4.46154       4.45911       3.80433       3.08257       3.06163       2.42065       1.47586       1.20937      0.909859      0.583732      0.375991      0.233505      0.140931     0.0760766     0.0367905     0.0197312     0.0100852    0.00484358    0.00201237   0.000739697   0.000220279   5.93157e-05   1.80323e-05   4.38479e-06   8.09465e-07   9.43160e-08       0.00000       0.00000       0.00000       0.00000       0.00000       0.00000       0.00000       0.00000
  14  12 2446.8064    1.5547  0.9506 10.7520  0.0045       2.70166  0.0406   0.0402   0.0713    0.1664   0.0000      0.799968   436.1957      -5.79619       10.8714       3.57817      -2.91691       3.65669      -2.06864     -0.999509       3.50466      -2.16268      0.431052      0.314085     -0.468082      0.110044     -0.188667     0.0690451    0.00150259   -0.00890070   -0.00692715   -0.00142346  -0.000161700  -0.000165802  -0.000157919  -8.47822e-05   7.91733e-06  -2.00578e-06   7.22012e-07   1.92129e-07       0.00000       0.00000       0.00000       0.00000       0.00000       0.00000       0.00000       0.00000       3.75324       4.53200       4.64942       4.88804       4.65884       3.84050       3.11605       2.44621       2.13917       1.57362       1.07596      0.590664      0.399776      0.267685      0.171612      0.101926     0.0490754     0.0243104     0.0106842    0.00465654    0.00183934   0.000758955   0.000234450   7.68810e-05   2.21779e-05   4.88108e-06   1.05612e-06   1.38203e-07       0.00000       0.00000       0.00000       0.00000       0.00000       0.00000       0.00000       0.00000
  14  13 2587.4252    2.0169  0.9686 11.1265  0.0005       3.49010  0.0377   0.0514   0.0726    0.2092   0.0000      0.774287   432.2221      -2.26954       9.84786       5.39482       3.66787       2.95292      0.745489       2.28355     -0.924668      -1.01967     -0.359786      0.129954      0.621361     -0.232198      0.254278     0.0182704  -0.000223326   -0.00306510    0.00244021   -0.00481011    0.00285535   0.000156168  -0.000151613   2.57387e-05   3.39593e-05   7.50060e-06  -2.71773e-06  -2.81224e-07       0.00000       0.00000       0.00000       0.00000       0.00000       0.00000       0.00000       0.00000       3.04200       4.15080       3.99361       4.24655       3.63613       3.51755       2.94675       2.26028       1.81091       1.29633      0.951004      0.606143      0.414420      0.237987      0.150794     0.0782313     0.0407406     0.0201626    0.00975559    0.00430290    0.00179299   0.000706250   0.000253961   7.41823e-05   2.25438e-05   4.87664e-06   1.09624e-06   1.63034e-07       0.00000       0.00000       0.00000       0.00000       0.00000       0.00000       0.00000       0.00000
  14  14 2728.1864    2.7162  0.7582 12.2729 -0.0078       1.76616  0.0355   0.0809   0.0566    0.1599   0.0000      0.856413   436.8983       2.53335       16.9413      -2.03676      -4.43261      -1.24289      0.406938       3.76881      0.181878      -1.52244      0.178182    -0.0739116      0.160741     0.0261240     0.0801651     0.0285986    0.00778809     0.0245859   -0.00164307    0.00200625   -0.00149205   0.000630880  -0.000284265  -9.42641e-05   8.72597e-06   2.94384e-06  -4.62468e-07   4.74472e-08       0.00000       0.00000       0.00000       0.00000       0.00000       0.00000       0.00000       0.00000       2.84481       3.83744       3.79003       3.83184       3.79783       3.26938       2.66666       2.15799       1.61410       1.21892      0.874650      0.584728      0.390116      0.246896      0.134742     0.0797012     0.0404534     0.0200644    0.00923730    0.00385279    0.00168741   0.000657411   0.000217300   7.59427e-05   2.16500e-05   5.34254e-06   1.03957e-06   1.44809e-07       0.00000       0.00000       0.00000       0.00000       0.00000       0.00000       0.00000       0.00000
  14  15 2869.2705    3.4762  0.7953 12.2537 -0.0009       2.81624  0.0356   0.0949   0.0568    0.2296   0.0000      0.804537   437.5727       7.30360       11.6105       5.85600       2.34954       1.20846     -0.964646     0.0537482       2.53527      0.885413      0.326491       1.01187    -0.0690663     -0.127573      0.183137      0.101709     0.0307888   -0.00690587   -0.00260237   -0.00202918   -0.00151452   -0.00106309  -0.000174852  -1.21024e-05   8.10507e-06  -5.04062e-06   5.06102e-07  -7.25127e-10       0.00000       0.00000       0.00000       0.00000       0.00000       0.00000       0.00000       0.00000       3.08605       3.70052       3.76734       3.97656       3.91447       3.26945       2.61169       2.00665       1.75441       1.28076      0.872292      0.544431      0.360512      0.231779      0.150968     0.0842464     0.0443879     0.0212970    0.00894028    0.00419824    0.00156814   0.000619591   0.000219846   6.65087e-05   1.94739e-05   4.47889e-06   9.54050e-07   1.21354e-07       0.00000       0.00000       0.00000       0.00000       0.00000       0.00000       0.00000       0.00000
  14  16 3010.1436    3.8661  0.7648 12.9889 -0.0067       1.40244  0.0406   0.1093   0.0602    0.1752   0.0000      0.869033   439.5347     -0.548404       13.8052      -5.76550      -3.33120       3.73359      -2.14354       1.08325    -0.0100363     -0.902590    -0.0614193      0.226675      0.566202     -0.370358     0.0334642   -0.00480312     0.0133650   -0.00689814   -0.00781309  -0.000814162   0.000756872   0.000237913   8.72524e-05  -3.86024e-05  -7.44614e-06   3.92425e-06   5.27213e-07  -2.08931e-07       0.00000       0.00000       0.00000       0.00000       0.00000       0.00000       0.00000       0.00000       3.40852       4.59108       4.78403       4.99306       4.16181       4.29700       2.97189       2.62316       1.62472       1.37484      0.894659      0.741254      0.420697      0.282878      0.147573     0.0975933     0.0347140     0.0235273     0.0100651    0.00490138    0.00158323   0.000843676   0.000238093   9.40858e-05   2.20703e-05   6.28808e-06   8.05524e-07   1.83717e-07       0.00000       0.00000       0.00000       0.00000       0.00000       0.00000       0.00000       0.00000
  14  17 3150.6041    3.9896  1.0207 12.9980 -0.0086       1.01103  0.0499   0.1025   0.0729    0.2108   0.0000      0.843502   434.2201      -2.96037       15.3997     0.0480205      -3.17804      -3.68488      0.446409      0.479170      0.169056       2.74571     -0.309672     -0.392814      0.482147      0.148290    -0.0486947    -0.0814746    -0.0245650     0.0267106    -0.0106586    0.00696098   1.73446e-05  -2.03110e-06   0.000162591   5.69099e-05   4.40443e-05  -4.98542e-06   3.34171e-07   1.76364e-07       0.00000       0.00000       0.00000       0.00000       0.00000       0.00000       0.00000       0.00000       3.55386       4.98226       5.73457       4.62964       5.26670       3.92475       3.72448       3.02235       2.13135       1.84048       1.04604      0.841629      0.522749      0.293853      0.203597     0.0810936     0.0614022     0.0281351     0.0106396    0.00652192    0.00232301   0.000858997   0.000392792   0.000101025   3.17019e-05   9.25411e-06   1.57700e-06   1.65585e-07       0.00000       0.00000       0.00000       0.00000       0.00000       0.00000       0.00000       0.00000
  14  18 3290.8264    3.7238  1.2776 12.7179 -0.0052       1.09919  0.0506   0.0847   0.0819    0.1971   0.0000      0.723908   446.4370       4.77778       10.3294     -0.143308      0.410906      0.507824       1.20688       1.22353      0.738926     -0.227424     -0.532316     -0.342748      0.802663      0.292722     -0.230370     0.0974407     0.0871672   -0.00746207   -0.00256991    0.00277036    0.00326727   0.000216016  -9.73546e-06   5.50480e-05  -4.04918e-05  -1.76959e-06   7.16256e-07  -1.73408e-07       0.00000       0.00000       0.00000       0.00000       0.00000       0.00000       0.00000       0.00000       3.97747       5.07190       5.18621       5.36538       4.84977       4.35744       3.56874       2.90916       2.21505       1.61826       1.21519      0.760050      0.481228      0.303793      0.194971      0.102994     0.0526440     0.0247913     0.0129188    0.00557376    0.00236134   0.000823820   0.000301978   9.39969e-05   2.79338e-05   6.21839e-06   1.24891e-06   1.82332e-07       0.00000       0.00000       0.00000       0.00000       0.00000       0.00000       0.00000       0.00000
  14  19 3431.3792    3.1085  2.1156 12.2339 -0.0048      0.581509  0.0604   0.0580   0.1130    0.1112   0.0000      0.350009   435.7684      0.203943       1.25121       2.22233      -4.98302      -7.97054      -3.85466      -7.69991      -2.50812       3.89647      0.484035       2.09877     -0.444182     -0.466336     -0.445919      0.267319    -0.0175993     0.0463370    -0.0345825    0.00932016   0.000980221  -3.43706e-05  -0.000158596   0.000130015   3.75766e-05  -1.41337e-06  -2.06807e-06  -1.30286e-07       0.00000       0.00000       0.00000       0.00000       0.00000       0.00000       0.00000       0.00000       4.81175       5.97138       5.95955       6.02288       5.88855       5.14120       4.34024       3.60875       2.73022       1.94847       1.49928      0.964117      0.656695      0.393256      0.225862      0.127114     0.0668211     0.0330848     0.0159363    0.00680095    0.00283919    0.00104050   0.000348903   0.000113596   3.49327e-05   7.69378e-06   1.57698e-06   2.09568e-07       0.00000       0.00000       0.00000       0.00000       0.00000       0.00000       0.00000       0.00000
  14  20 3572.2859    2.6200  2.9766 11.6880 -0.0045      0.629884  0.0768   0.0400   0.1302    0.0929   0.0000      0.233231   440.3040       6.29439       2.95205      -3.19541       11.3633      -10.4284    -0.0738975       7.50680       3.67601       1.68891      -1.79749       1.16226     -0.750201    -0.0831239      0.104787    -0.0383843      0.147418    -0.0231064   -0.00404586    0.00483774   0.000423770  -0.000299821   0.000102357   3.72991e-05   2.27132e-05  -6.62335e-06   4.36754e-06   2.12579e-07       0.00000       0.00000       0.00000       0.00000       0.00000       0.00000       0.00000       0.00000       5.72896       7.24838       7.32538       7.45071       7.06105       6.12024       5.34111       4.16421       3.33946       2.41709       1.72617       1.13911      0.751616      0.456365      0.269827      0.149387     0.0800880     0.0396792     0.0181653    0.00812299    0.00331246    0.00127283   0.000445186   0.000138600   3.94445e-05   9.30276e-06   1.97234e-06   2.53881e-07       0.00000       0.00000       0.00000       0.00000       0.00000       0.00000       0.00000       0.00000
  14  21 3713.2250    2.1565  4.8700 11.1307 -0.0016      0.458572  0.1012   0.0265   0.1783    0.0709   0.0000      0.126435   442.5910      0.597695       10.5201      -1.61002      -23.6707       7.15078       3.48563       3.95597     -0.479480      -3.24115      -2.10759       1.09937       1.82222    -0.0657677     0.0452056      0.251727    -0.0407060     0.0364813   -0.00549110     0.0115231   -0.00317774  -0.000877157  -0.000125367   0.000223001  -0.000111129  -1.83916e-05  -5.42183e-07  -6.70643e-07       0.00000       0.00000       0.00000       0.00000       0.00000       0.00000       0.00000       0.00000       7.70500       9.59143       10.2056       9.79875       9.58973       8.12205       7.11889       5.70957       4.51306       3.26121       2.29914       1.55865      0.984575      0.613238      0.357112      0.201770      0.107625     0.0522995     0.0262782     0.0106618    0.00467573    0.00169419   0.000604314   0.000193840   5.38838e-05   1.31612e-05   2.62406e-06   3.16250e-07       0.00000       0.00000       0.00000       0.00000       0.00000       0.00000       0.00000       0.00000
  14  22 3854.2656    1.8107  6.5313 10.7945 -0.0015      0.331439  0.1234   0.0205   0.2194    0.0613   0.0000     0.0917423   434.1857      -11.5798       18.3348      -16.4521      -8.01970       2.49868       7.14870      -16.2970      -5.09293      0.725574     -0.471640     -0.228221     -0.332473    -0.0789521     -0.162577      0.164547    -0.0868645     0.0266601     0.0425404    -0.0103725   -0.00117374  -0.000433282    0.00161923   0.000133200  -9.68353e-05  -2.17791e-05  -1.93876e-06  -1.33580e-07       0.00000       0.00000       0.00000       0.00000       0.00000       0.00000       0.00000       0.00000       9.25846       11.4464       12.3336       12.1756       11.1564       10.0696       8.63999       6.93836       5.30011       3.87535       2.84965       1.86311       1.20517      0.756338      0.432372      0.241691      0.128054     0.0639083     0.0300721     0.0138151    0.00574623    0.00216906   0.000740414   0.000239685   6.70232e-05   1.55307e-05   3.03985e-06   4.00155e-07       0.00000       0.00000       0.00000       0.00000       0.00000       0.00000       0.00000       0.00000
  14  23 3995.5568    1.4844  8.1241 10.7321 -0.0027      0.350356  0.1535   0.0171   0.2781    0.0502   0.0000     0.0853105   448.2477      -27.5555       49.1878      -22.4315      -11.4531      -7.32134       1.38183       8.93598      0.735049     -0.214516      -2.70928      -3.46728       2.40443     -0.187008      0.272323    0.00106000     -0.128081     0.0226020    -0.0528270   -0.00914102   -0.00750790    0.00289013  -0.000892762  -0.000598430   0.000102420   3.24055e-05  -9.75772e-07  -3.69303e-07       0.00000       0.00000       0.00000       0.00000       0.00000       0.00000       0.00000       0.00000       10.9199       14.2366       14.5293       15.1296       13.7923       12.1023       10.4843       8.26752       6.57026       4.72840       3.38799       2.31433       1.47093      0.919492      0.541355      0.300629      0.163100     0.0802941     0.0393092     0.0169035    0.00718606    0.00262416   0.000944471   0.000297146   8.09653e-05   1.95260e-05   3.99741e-06   5.38262e-07       0.00000       0.00000       0.00000       0.00000       0.00000       0.00000       0.00000       0.00000
  14  24 4136.9114    1.2951 11.8253 10.3971 -0.0009      0.242732  0.2154   0.0139   0.3826    0.0486   0.0000     0.0725340   445.3656      -1.03333      -4.76945      -2.83111      -19.0484       4.21485      -9.87798      -8.81035       2.94189       6.58624      -4.03839      -2.57412      0.803557       2.54256     -0.479355      0.287831    0.00983318      0.100045    -0.0233145    -0.0130039     0.0179379    0.00346520   0.000455210  -0.000868471  -2.76220e-05   3.15144e-05   5.73976e-06  -4.42144e-07       0.00000       0.00000       0.00000       0.00000       0.00000       0.00000       0.00000       0.00000       14.3346       18.1661       19.4637       19.4174       17.8337       15.8661       13.5295       10.6759       8.45152       6.33148       4.41382       2.88926       1.87758       1.19467      0.690140      0.393097      0.210779      0.102307     0.0486532     0.0212740    0.00930850    0.00350022    0.00121915   0.000388550   0.000106822   2.54857e-05   4.94397e-06   6.46621e-07       0.00000       0.00000       0.00000       0.00000       0.00000       0.00000       0.00000       0.00000
  14  25 4278.1566    1.0566 13.3679 10.2961 -0.0032     0.0952294  0.2720   0.0117   0.4585    0.0442   0.0000     0.0826908   429.8737       21.9045      -22.0635      -31.6660       13.4792       22.1502      -20.7244       4.17013       18.6211      -2.97395      -7.20737      -4.72942       1.24036       1.98748     -0.114984    -0.0105379      0.309708     0.0188956    -0.0846300    -0.0327610    0.00874860     0.0100161   0.000519997   1.26530e-05  -0.000212894   4.54681e-05  -7.04418e-07  -1.85775e-06       0.00000       0.00000       0.00000       0.00000       0.00000       0.00000       0.00000       0.00000       17.1095       22.0696       23.1394       23.0810       21.6222       18.9223       16.1856       12.9770       10.2527       7.55240       5.29633       3.58635       2.31343       1.44856      0.842185      0.480572      0.253723      0.128501     0.0596435     0.0267831     0.0109625    0.00426763    0.00147183   0.000472214   0.000129293   3.12296e-05   6.06814e-06   7.89710e-07       0.00000       0.00000       0.00000       0.00000       0.00000       0.00000       0.00000       0.00000
  15  10 2195.9531    0.9368  0.7079 10.2107 -0.0021       6.65230  0.0310   0.0257   0.0578    0.1133   0.0000       1.10841   434.8149      0.104937       17.1240      -3.03470      -1.56295      0.119376      -1.96353       2.22701       1.04624     -0.136874      0.785015     -0.272819      0.260482     -0.210946      0.100916     -0.115267    -0.0210208     0.0391271    0.00764064   -0.00600888   -0.00186812  -0.000447337   0.000288085   0.000128150   2.31084e-05  -3.26650e-06  -2.18424e-06  -3.43993e-08   2.85304e-07  -3.10433e-08       0.00000       0.00000       0.00000       0.00000       0.00000       0.00000       2.40585       3.11767       3.28848       3.28161       3.04685       2.84437       2.34058       1.93889       1.50185       1.21272      0.803111      0.596193      0.386265      0.247044      0.150569     0.0955691     0.0484983     0.0277171     0.0129985    0.00669708    0.00281067    0.00124615   0.000471226   0.000198841   6.07720e-05   1.91633e-05   4.84274e-06   1.22848e-06   2.11630e-07   3.02248e-08       0.00000       0.00000       0.00000       0.00000       0.00000       0.00000
  15  11 2339.5744    1.2435  0.8003 10.6893 -0.0009       4.73103  0.0356   0.0335   0.0614    0.1308   0.0000      0.958312   438.6015      -1.87073       11.9808       4.12861      -2.92518      0.856079      -5.98340      -1.40762     -0.178070     0.0282496       1.24210      0.371500      0.790984     -0.146540     0.0515316     -0.157997     0.0766415    -0.0400140    -0.0106533    0.00663119    0.00111037   2.32225e-05   0.000592879   6.86454e-05  -0.000105527   1.17312e-07  -4.21038e-07  -4.37674e-07  -4.63029e-07   1.74776e-08       0.00000       0.00000       0.00000       0.00000       0.00000       0.00000       2.85997       3.74849       4.02260       4.03680       3.80593       3.18653       2.82933       2.21129       1.77161       1.27477      0.974171      0.608673      0.437267      0.262295      0.164998      0.100070     0.0528996     0.0297639     0.0141331    0.00726133    0.00310169    0.00139074   0.000517744   0.000204085   6.15675e-05   1.98497e-05   5.72608e-06   1.23275e-06   2.60285e-07   3.06768e-08       0.00000       0.00000       0.00000       0.00000       0.00000       0.00000
  15  13 2622.4490    2.2107  0.9309 11.5517 -0.0015       4.58027  0.0418   0.0551   0.0654    0.1560   0.0000      0.791293   439.5406     -0.431535       13.9428      -2.77978       6.44948      0.730796      -4.50542     -0.562619       1.88312      -1.41917     -0.555278     0.0636935    -0.0780064     -0.195278      0.204157    -0.0529991     0.0477671    -0.0269790     0.0158363  -0.000996219    0.00680506   -0.00114161   0.000995959  -3.67641e-06  -3.26311e-05   1.91976e-05  -2.97278e-06   4.86023e-07   2.02800e-07  -3.45167e-09       0.00000       0.00000       0.00000       0.00000       0.00000       0.00000       3.32901       4.29062       4.01969       4.22627       4.62240       3.80253       3.05993       2.34796       2.01156       1.74873       1.13538      0.797497      0.446000      0.311971      0.236049      0.129929     0.0843133     0.0388093     0.0191242    0.00838578    0.00366643    0.00157954   0.000597815   0.000197235   8.59686e-05   2.12596e-05   6.33851e-06   1.74367e-06   3.03201e-07   3.72730e-08       0.00000       0.00000       0.00000       0.00000       0.00000       0.00000
  15  14 2764.2259    2.7552  0.8873 12.3963 -0.0085       2.75023  0.0383   0.0725   0.0646    0.1371   0.0000      0.857339   435.7109       7.19613       15.3347      -5.70424      -3.56155      -6.21985       4.96356      -3.31364       3.10223       1.07699     -0.456609     -0.549798      0.729815      0.483393     -0.375285      0.208700    -0.0247484    -0.0343160     0.0183468    0.00170525   -0.00163697   -0.00145858   0.000366996   0.000310085   6.03093e-06  -2.26198e-05   4.76849e-06  -1.95288e-06   1.48450e-07   1.29327e-08       0.00000       0.00000       0.00000       0.00000       0.00000       0.00000       3.39010       4.30261       4.57291       4.57738       4.22368       3.91681       3.21843       2.49295       1.77892       1.25819      0.966415      0.722445      0.488867      0.323290      0.187533      0.102971     0.0556971     0.0311935     0.0148434    0.00681143    0.00336490    0.00139341   0.000532640   0.000193654   6.52435e-05   2.07787e-05   5.24210e-06   1.18744e-06   2.13997e-07   3.06479e-08       0.00000       0.00000       0.00000       0.00000       0.00000       0.00000
  15  15 2905.7721    3.4993  0.7928 12.4741 -0.0106       1.84237  0.0316   0.0960   0.0584    0.2091   0.0000      0.788011   443.6365       9.47796       11.3961      -3.65382      -2.35446     -0.605098       6.36939       2.23383      -2.39580     -0.159669      0.808462     -0.776974      0.558538     -0.177220     -0.491846     -0.134289    0.00887538  -0.000608976    0.00221691    -0.0107189  -0.000138678   0.000981043   7.86235e-05   9.96168e-05   2.22910e-05  -3.69854e-05   3.37786e-06  -5.06257e-07  -1.26779e-07   8.92877e-08       0.00000       0.00000       0.00000       0.00000       0.00000       0.00000       2.70574       3.43190       3.50243       3.37452       3.47551       2.71737       2.64299       2.15720       1.75691       1.32430      0.885923      0.647511      0.423422      0.262941      0.161472     0.0893018     0.0529138     0.0278667     0.0145160    0.00709195    0.00298061    0.00126800   0.000484203   0.000170902   6.07867e-05   1.74867e-05   4.81772e-06   1.28370e-06   2.38603e-07   2.74422e-08       0.00000       0.00000       0.00000       0.00000       0.00000       0.00000
  15  16 3047.0616    4.0315  0.8699 12.8959 -0.0011      0.702495  0.0338   0.1093   0.0653    0.1955   0.0000      0.884340   434.3684       3.02611       13.3539      -9.29224      -4.10594       3.84715      -6.25201      -4.59178       1.41689      -1.30734      -1.74136     -0.251636      0.682855     -0.307627      0.260894     0.0431016    -0.0139691    0.00414480     0.0348046   -0.00445807    0.00308966    0.00125636  -0.000290751   0.000158134   3.99353e-05   2.95770e-06   3.12178e-06  -5.02317e-07  -2.33987e-07   3.03970e-08       0.00000       0.00000       0.00000       0.00000       0.00000       0.00000       2.73514       3.25568       3.71598       3.68778       3.25834       3.17987       2.77154       2.01674       1.70395       1.28416      0.929939      0.624899      0.473946      0.267071      0.175017      0.102177     0.0565470     0.0286058     0.0148657    0.00744876    0.00294571    0.00136886   0.000567377   0.000223973   7.40619e-05   1.98605e-05   5.69591e-06   1.11951e-06   2.31620e-07   2.94010e-08       0.00000       0.00000       0.00000       0.00000       0.00000       0.00000
  15  17 3187.9636    4.0189  1.0668 13.1405 -0.0071      0.165647  0.0445   0.1040   0.0775    0.2025   0.0000      0.810161   439.9311      -9.58967       13.4909      -7.25887      -1.74812      -3.37678      -1.21250      -1.11180     -0.147832      -1.99155      0.784296      0.115809      -1.57258     -0.419245      0.166918     0.0591337     -0.120385    -0.0334545  -0.000713957   -0.00552104    0.00474140    0.00296890   0.000178055  -0.000182477  -5.47059e-09   1.42434e-05   4.32281e-06   1.02633e-06   3.55654e-07   2.98776e-08       0.00000       0.00000       0.00000       0.00000       0.00000       0.00000       3.30524       3.90396       4.42221       4.46932       3.86647       3.61730       3.20456       2.59634       1.99828       1.61039       1.15490      0.752249      0.505671      0.341088      0.203434      0.108070     0.0666188     0.0377206     0.0171718    0.00775657    0.00386460    0.00179928   0.000681208   0.000242063   8.07890e-05   2.36733e-05   6.16058e-06   1.41619e-06   2.54456e-07   3.41531e-08       0.00000       0.00000       0.00000       0.00000       0.00000       0.00000
  15  18 3328.9688    3.4469  1.5659 12.7569 -0.0034       1.46831  0.0524   0.0734   0.0954    0.1432   0.0000      0.506208   437.7638       1.61386       21.6349       1.87084       5.89940       3.46762      -7.69667      -4.92300      -1.22192      -1.29921      -3.17236      -1.02682      0.488127      -1.02452     -0.402695     0.0150915      0.137701    -0.0289498     0.0312587   -0.00354382   -0.00416853  -0.000980875   0.000749906   0.000144188   0.000192194   2.78333e-05  -1.55779e-05   1.65103e-06  -2.13737e-08  -3.80439e-09       0.00000       0.00000       0.00000       0.00000       0.00000       0.00000       3.89141       4.76501       5.36486       5.52503       4.92288       4.43970       3.76592       3.02197       2.38213       1.78627       1.25615      0.887463      0.628556      0.388969      0.234785      0.138977     0.0784318     0.0428448     0.0223033     0.0105178    0.00472013    0.00194984   0.000805063   0.000302190   9.93569e-05   2.89294e-05   7.75867e-06   1.72954e-06   3.19501e-07   4.27838e-08       0.00000       0.00000       0.00000       0.00000       0.00000       0.00000
  15  19 3469.9766    3.0339  2.4616 11.8969 -0.0030      0.557332  0.0660   0.0492   0.1126    0.1204   0.0000      0.294024   436.1621       3.27382       16.5054      -6.40154      -10.0022     -0.441971      0.573119      -6.19768      -2.59162       1.47553      0.584788      0.247422      0.394928      0.579827     -0.298590      0.305190    0.00800252   -0.00753344     0.0183862    -0.0248259   -0.00760489  -0.000575938  -0.000521824   0.000593556  -7.05528e-05  -4.99521e-05  -7.70484e-06  -4.93577e-07   1.35137e-07   7.95201e-09       0.00000       0.00000       0.00000       0.00000       0.00000       0.00000       4.80165       6.14639       6.18126       6.22372       5.90133       5.29053       4.61603       3.89731       3.11242       2.33967       1.68934       1.14980      0.784088      0.476133      0.301251      0.170602     0.0968933     0.0509131     0.0258332     0.0124562    0.00546511    0.00233000   0.000900064   0.000333222   0.000113712   3.33084e-05   9.66747e-06   2.19147e-06   4.23247e-07   5.55319e-08       0.00000       0.00000       0.00000       0.00000       0.00000       0.00000
  15  20 3611.3161    2.4514  3.5616 11.4859 -0.0019      0.549949  0.0847   0.0336   0.1395    0.0865   0.0000      0.176083   442.9514       6.49425       7.86464       5.46110       8.50848      -10.9592       3.88433      -2.08230       2.68586       2.76205      -2.51883      -1.29210     -0.425756      0.180329      0.441850      0.212072     0.0941494   -0.00509964   -0.00388325   -0.00400280    0.00526621    0.00101046   -0.00149488   0.000237987  -0.000165862  -8.59606e-06   9.17139e-08  -2.06656e-07   2.53634e-07   1.82330e-08       0.00000       0.00000       0.00000       0.00000       0.00000       0.00000       5.81038       7.45962       7.91418       7.80985       7.38295       6.77355       5.77179       4.65977       3.75491       2.91005       2.02835       1.42568      0.957734      0.601253      0.375859      0.223565      0.123855     0.0662349     0.0321619     0.0164645    0.00659078    0.00310932    0.00117516   0.000468754   0.000154757   4.61588e-05   1.23221e-05   2.90438e-06   5.35777e-07   6.94316e-08       0.00000       0.00000       0.00000       0.00000       0.00000       0.00000
  15  21 3752.8568    2.0486  4.8822 11.1495 -0.0003      0.634955  0.1012   0.0248   0.1743    0.0669   0.0000      0.123357   444.0331       20.1404       14.7400      -10.0678      0.687410     -0.851234      -3.09886      -5.93929     0.0594128      0.972225      0.165935      -1.61331      0.366202      0.154931      0.363188     -0.272422     0.0843271     0.0665426   -0.00461064   0.000802105     0.0115132  -0.000239434   -0.00177670  -0.000181701   0.000145743   5.04143e-06  -1.81103e-06  -2.00075e-06  -3.00623e-07   1.25553e-07       0.00000       0.00000       0.00000       0.00000       0.00000       0.00000       7.19582       9.15187       9.28162       9.80151       9.01899       8.17433       7.07138       5.80677       4.61883       3.38400       2.54629       1.73896       1.19420      0.752809      0.460606      0.265153      0.151969     0.0788681     0.0409917     0.0195682    0.00869034    0.00370212    0.00146691   0.000518759   0.000177894   5.32378e-05   1.47964e-05   3.29632e-06   6.58506e-07   8.76067e-08       0.00000       0.00000       0.00000       0.00000       0.00000       0.00000
  15  22 3894.3864    1.6970  7.0183 10.8192 -0.0007      0.541917  0.1287   0.0188   0.2309    0.0542   0.0000     0.0923807   443.4406       25.5325       33.5099      -31.8751      -17.7404       12.9861      -9.24118      -3.23703       8.59998      -4.19750      0.745249       2.63173      0.757049     -0.583657     -0.206270     0.0910183     0.0577317    -0.0381992     0.0517775    -0.0223781    -0.0177166   -0.00218037   -0.00121228   0.000151390   0.000476326  -5.52536e-05   1.69793e-07  -1.07918e-07  -1.23765e-08   1.74763e-07       0.00000       0.00000       0.00000       0.00000       0.00000       0.00000       8.93032       11.5287       12.0353       12.1168       11.5922       10.3398       8.82539       7.22304       5.67732       4.29738       3.13500       2.17825       1.46366      0.922911      0.577664      0.341568      0.185390      0.100387     0.0498764     0.0239450     0.0110007    0.00454319    0.00178557   0.000676739   0.000223659   6.90453e-05   1.89868e-05   4.40298e-06   8.35621e-07   1.06737e-07       0.00000       0.00000       0.00000       0.00000       0.00000       0.00000
  15  23 4036.0369    1.4187  9.7136 10.6017 -0.0037      0.309024  0.1709   0.0153   0.3141    0.0483   0.0000     0.0762831   457.9026      -23.3227       15.9931       8.12655       8.39883      -27.6443      -17.1408       7.66918      -3.00719    -0.0618350       2.12572      -2.19644      -2.71292      0.898004     -0.867842     0.0666631     -0.308416    -0.0485741     0.0573599     0.0396817   2.90305e-05  -9.74335e-06   -0.00366456   -0.00119969   0.000459495  -2.52711e-05   1.05016e-05  -1.36552e-05   6.89453e-07   8.42814e-08       0.00000       0.00000       0.00000       0.00000       0.00000       0.00000       11.4941       14.5535       15.2972       15.0779       14.5748       13.0866       11.1719       9.34364       7.34902       5.57819       4.12604       2.80438       1.88375       1.22746      0.736273      0.442989      0.244520      0.131289     0.0663265     0.0310489     0.0144027    0.00599091    0.00242485   0.000875641   0.000288753   9.18568e-05   2.46504e-05   5.63267e-06   1.03267e-06   1.30583e-07       0.00000       0.00000       0.00000       0.00000       0.00000       0.00000
  15  25 4319.9241    0.9999 14.9925 10.3513 -0.0030      0.179722  0.3157   0.0105   0.5062    0.0390   0.0000     0.0841546   459.9562      -20.8913       30.0516       9.02744       4.14717       3.81249      -24.7756      -1.72241       4.47139      -2.20251      -3.94574       1.04987      -2.52957       2.06870      0.872252      0.719144      0.260645     -0.129205     -0.187682      0.160049     0.0202011    -0.0268755   -0.00256691    0.00200093   0.000374171  -0.000439475  -5.65960e-05   1.47850e-05  -1.85488e-06   1.60905e-08       0.00000       0.00000       0.00000       0.00000       0.00000       0.00000       17.5577       21.9869       23.8768       23.7674       22.4343       20.4923       17.3680       14.4022       11.5834       8.66641       6.42678       4.45045       2.99035       1.95266       1.19800      0.702823      0.401760      0.214020      0.109314     0.0522529     0.0236258     0.0101272    0.00404046    0.00146177   0.000497963   0.000152101   4.03100e-05   8.92197e-06   1.63235e-06   2.06602e-07       0.00000       0.00000       0.00000       0.00000       0.00000       0.00000
  15  26 4460.2535    0.8086 16.6641 10.2611 -0.0043     -0.280336  0.3904   0.0089   0.6030    0.0345   0.0000     0.0995414   439.4583       51.4670       55.4195       19.5275       7.43135       15.2050       13.9343       11.6666      -7.65709      -6.18496      -3.99620      -1.63645      -3.58146      -1.37875     -0.950939      0.767267      0.407307     -0.229599     -0.188992     -0.102409     0.0341087   0.000945820   -0.00400171   0.000701626   0.000603423  -0.000166123   7.39347e-05   1.24784e-05   1.55069e-07   4.98493e-08       0.00000       0.00000       0.00000       0.00000       0.00000       0.00000       20.0424       26.4444       28.2583       28.2058       26.4373       23.8593       20.7171       16.9744       13.5093       10.2002       7.53389       5.24281       3.53117       2.27402       1.41174      0.827194      0.472163      0.250559      0.127283     0.0634012     0.0276466     0.0123805    0.00481234    0.00177844   0.000601627   0.000181960   4.87267e-05   1.09689e-05   2.03781e-06   2.57418e-07       0.00000       0.00000       0.00000       0.00000       0.00000       0.00000
  16   9 2081.6906    0.7162  0.5721  9.9869 -0.0061       8.00498  0.0374   0.0239   0.0494    0.1035   0.0000       1.36484   439.0148      0.740878       11.5901      -1.07565       1.58083      -3.56252      -1.13543      0.159865       1.83195      -1.77098      -1.81745      0.208933      0.682949      0.374604      0.173956      0.106110    -0.0627077   -0.00138995     0.0243491    -0.0141955   -0.00523966    0.00322113   6.84455e-05  -0.000243086  -0.000110794  -0.000111349  -4.37184e-06   1.95476e-06  -1.67363e-08   2.64745e-07   1.71650e-08  -1.81618e-09       0.00000       0.00000       0.00000       0.00000       3.12019       4.08932       4.21445       3.69635       3.38423       3.14296       3.15136       2.77196       2.30093       1.83849       1.27152      0.848848      0.639105      0.351935      0.233079      0.128029     0.0762680     0.0409076     0.0194891     0.0125505    0.00563240    0.00243236    0.00100019   0.000469055   0.000168561   7.08747e-05   1.95379e-05   5.06185e-06   1.71788e-06   3.54984e-07   6.52423e-08   8.16550e-09       0.00000       0.00000       0.00000       0.00000
  16  11 2372.6705    1.3985  0.8298 10.8617 -0.0120       4.09034  0.0357   0.0375   0.0644    0.1392   0.0000      0.888364   433.8812       4.50526       14.9308     -0.262611      0.875844      -2.40054       2.81903       1.67012      -1.51850      -2.04533     -0.690080     -0.583827     -0.836079      0.161770    0.00528626    -0.0191283     0.0653538    -0.0146313    -0.0130091     0.0116905   -0.00141908    0.00119799   3.01188e-05  -0.000179601  -3.46439e-05  -1.11162e-05   2.63822e-05  -2.35108e-06   5.32679e-07  -1.10049e-07  -1.06266e-07  -4.27856e-09       0.00000       0.00000       0.00000       0.00000       2.52192       3.35976       3.27659       3.81764       3.17802       3.18086       2.59741       2.24294       1.86107       1.36512       1.07516      0.696356      0.518511      0.334464      0.219599      0.121924     0.0703175     0.0457805     0.0239082     0.0119998    0.00518062    0.00274787    0.00110458   0.000485755   0.000165684   6.49456e-05   2.01345e-05   6.00836e-06   1.62239e-06   3.10599e-07   6.79814e-08   1.00005e-08       0.00000       0.00000       0.00000       0.00000
  16  12 2514.8851    1.7935  0.9435 11.2259 -0.0069       3.18342  0.0368   0.0434   0.0660    0.1624   0.0000      0.818616   439.0132      0.442242       10.7788     -0.106432     -0.592800      -1.37570      0.109766      -2.15839     -0.821823       1.02137      -1.60102       1.00882     -0.306630      0.526578     0.0369300    -0.0389044    -0.0688431    -0.0231403     0.0162429   -0.00631667   -0.00265165    0.00414517   0.000910429   0.000247969   9.50477e-05  -3.02143e-05  -3.35857e-05  -5.10715e-06   4.75613e-07   4.89256e-07  -5.88305e-08   9.22713e-09       0.00000       0.00000       0.00000       0.00000       2.84128       3.43918       3.66328       3.64399       3.52978       2.94511       2.90843       2.44212       1.87070       1.44624       1.05489      0.829493      0.533773      0.347455      0.223793      0.132812     0.0812061     0.0396744     0.0218060     0.0114565    0.00589832    0.00277896    0.00115654   0.000461566   0.000171201   5.69304e-05   2.02919e-05   5.25830e-06   1.43007e-06   3.58454e-07   5.97598e-08   6.69546e-09       0.00000       0.00000       0.00000       0.00000
  16  13 2656.9486    2.4431  0.8664 11.5813 -0.0015       1.93951  0.0342   0.0601   0.0597    0.1782   0.0000      0.785558   437.4615      -1.31565       14.0689    -0.0184633      -2.99619      -1.66819      0.208476      -1.87764      0.262514      0.600133      -1.74166      0.326010      0.200282      0.480999      0.303454     -0.226609    -0.0114875     0.0618973     0.0532640   -0.00750642    0.00537551    0.00166460    0.00151380   0.000674724  -3.41897e-05   1.33281e-05   1.77748e-05   6.47180e-06  -5.96921e-07   2.01733e-07  -6.57561e-09   6.18240e-09       0.00000       0.00000       0.00000       0.00000       2.59182       3.46134       3.33060       3.43841       3.29221       2.98085       2.75028       2.12773       1.86123       1.42741       1.03466      0.743778      0.499425      0.331380      0.209116      0.126826     0.0733333     0.0403014     0.0221363     0.0105488    0.00502684    0.00236216   0.000964196   0.000405343   0.000158291   5.52968e-05   1.86994e-05   5.31100e-06   1.35242e-06   3.29667e-07   6.68179e-08   8.16664e-09       0.00000       0.00000       0.00000       0.00000
  16  14 2799.4758    3.0344  0.8104 12.3822 -0.0041      0.558897  0.0413   0.0802   0.0576    0.1419   0.0000      0.780516   435.9387       2.61800       16.9885      -5.02942      -3.73187      -2.57158     -0.632555       1.75748       2.12878      0.947431      -1.84523     -0.657916      0.385221    -0.0744842     0.0531092    -0.0168009      0.119084     0.0256606     0.0150163    0.00630028   -0.00840517  -0.000565556    0.00124890   0.000132912  -0.000278546  -2.31333e-05  -3.26943e-06  -3.52175e-06   1.97367e-07   2.33038e-08  -1.09731e-08  -2.67318e-09       0.00000       0.00000       0.00000       0.00000       2.58572       4.10972       2.95454       4.60304       3.16013       3.88473       2.61595       2.78148       1.73076       1.65998       1.10648      0.868063      0.532799      0.384652      0.236993      0.150813     0.0848245     0.0488905     0.0247820     0.0126826    0.00612993    0.00291780    0.00129224   0.000513120   0.000183880   6.50361e-05   2.00901e-05   6.29941e-06   1.61923e-06   4.24212e-07   6.24845e-08   1.47037e-08       0.00000       0.00000       0.00000       0.00000
  16  15 2941.7940    3.6319  0.8360 12.3905 -0.0016       2.40640  0.0336   0.0894   0.0556    0.1815   0.0000      0.810303   438.3131       4.73102       17.1651       2.26153      -2.63741     -0.335675       1.15931       1.85923       1.80562     -0.474095      -1.22001       1.26530     -0.431621     -0.329579      0.256496     0.0955756     0.0139370     0.0228326    -0.0227201   -0.00633522   -0.00193129    0.00120480   0.000783657   0.000895712   0.000105378   6.92737e-05   1.36503e-05   3.34168e-06  -2.22910e-06  -1.60191e-08   7.89351e-08  -3.06014e-09       0.00000       0.00000       0.00000       0.00000       2.31384       2.96784       3.12009       3.29517       2.98886       2.84699       2.37988       1.99329       1.64052       1.27035      0.924653      0.660931      0.455049      0.318845      0.192410      0.115344     0.0742073     0.0379502     0.0215945     0.0108921    0.00554417    0.00216631    0.00105394   0.000425519   0.000173828   5.45731e-05   1.97937e-05   5.56692e-06   1.40702e-06   3.19232e-07   5.78123e-08   7.97969e-09       0.00000       0.00000       0.00000       0.00000
  16  16 3083.4431    4.1109  1.0277 12.4606 -0.0034      0.359698  0.0393   0.0964   0.0676    0.2855   0.0000      0.790879   441.4447      -3.98317       17.8158       2.96137      -2.42400      -2.04267      -1.65817      -2.86700      -3.63127     -0.714858       1.15342     -0.680012     -0.513815     0.0380347      0.103111    -0.0420930     0.0889530   -0.00526069     0.0127205    0.00303168   -0.00606029   -0.00247178  -0.000357198   0.000312244   0.000182528  -0.000103609  -3.04745e-05  -8.99933e-06  -1.79876e-06  -3.73606e-07  -1.55876e-07  -8.13655e-10       0.00000       0.00000       0.00000       0.00000       2.75528       3.55589       3.75739       3.53183       3.42019       3.01951       2.75310       2.40525       2.03369       1.49683       1.14632      0.809047      0.514038      0.342199      0.210294      0.130635     0.0766644     0.0412248     0.0227906     0.0115178    0.00545960    0.00280699    0.00106626   0.000474706   0.000170216   6.06659e-05   2.07921e-05   6.34188e-06   1.56722e-06   3.55957e-07   6.54998e-08   7.56911e-09       0.00000       0.00000       0.00000       0.00000
  16  17 3224.9624    3.9207  1.0874 13.2711 -0.0102       1.16968  0.0443   0.0973   0.0749    0.1824   0.0000      0.742255   436.3373      -2.22782       12.8881      -2.31390      -4.91591      -3.26244      -1.12246      -2.64399      -2.42914      -3.27206     0.0271033     -0.329612      0.862088     -0.103203    -0.0573519    -0.0269952    -0.0630917    -0.0246867     0.0390115   0.000121034     0.0103034   -0.00332856   -0.00166022  -0.000426496   9.35771e-05   0.000113187  -3.30655e-06  -1.04365e-05   2.37308e-07  -6.24282e-07  -8.14906e-08  -2.67678e-09       0.00000       0.00000       0.00000       0.00000       3.03266       4.06382       4.22927       4.20380       3.96174       3.76694       3.17960       2.60814       2.15324       1.54710       1.20730      0.875369      0.566865      0.398282      0.248194      0.153880     0.0869997     0.0508941     0.0237824     0.0135358    0.00639396    0.00279927    0.00132824   0.000539078   0.000187198   7.43838e-05   2.35789e-05   7.58844e-06   1.75912e-06   3.99253e-07   7.45910e-08   9.94131e-09       0.00000       0.00000       0.00000       0.00000
  16  18 3366.3402    3.3375  1.6790 12.6209 -0.0048      0.778473  0.0550   0.0671   0.0946    0.1550   0.0000      0.470453   439.0701      -5.94766       15.8963      -4.25804       8.25513      -6.59251      -6.36380      -4.03912    -0.0759734     -0.322870      0.851801     -0.234626      -1.08804      0.191917     -0.151324     0.0415226      0.133081    -0.0205123    -0.0231429     0.0186408    -0.0121962   0.000730309   -0.00115643    0.00122847   0.000536789   0.000121616  -5.13347e-05  -7.78145e-06  -8.64186e-07  -2.62366e-07   5.92249e-08  -1.01344e-09       0.00000       0.00000       0.00000       0.00000       3.72712       4.74416       4.74777       5.05802       5.03206       4.29274       3.88076       3.04703       2.56245       2.00859       1.46036       1.05407      0.701583      0.477699      0.308547      0.185550      0.116758     0.0611537     0.0355393     0.0167036    0.00825301    0.00371027    0.00158996   0.000639043   0.000255878   7.97629e-05   2.88215e-05   7.73413e-06   2.05557e-06   5.05485e-07   9.65540e-08   1.13168e-08       0.00000       0.00000       0.00000       0.00000
  16  19 3508.1080    2.8187  2.3938 12.0649 -0.0087       1.09118  0.0652   0.0478   0.1146    0.1148   0.0000      0.282990   433.5072      -2.31129       3.33896       1.15998       2.05639      -5.09932       3.83136      -6.90324      -6.60351     -0.191047     -0.100301      -1.58642     -0.808116     -0.797687     -0.854289     -0.339341      0.195304    -0.0162974    -0.0350232    0.00129465     0.0219111    0.00598604   0.000138208  -0.000200996   4.79962e-05   2.46339e-05  -1.53277e-05  -1.70390e-05   5.04543e-06  -1.16887e-06  -1.58508e-07   1.05026e-08       0.00000       0.00000       0.00000       0.00000       4.38648       5.76070       5.91324       6.34519       5.75080       5.31971       4.59637       3.77119       2.91823       2.27230       1.69612       1.21034      0.868784      0.539996      0.372253      0.215200      0.130185     0.0688089     0.0386474     0.0182910    0.00962003    0.00422242    0.00194661   0.000737756   0.000302680   0.000100320   3.43224e-05   9.05428e-06   2.66075e-06   5.65886e-07   1.05495e-07   1.44958e-08       0.00000       0.00000       0.00000       0.00000
  16  20 3650.1518    2.3158  4.0831 11.4753 -0.0031       1.01392  0.0848   0.0304   0.1587    0.0745   0.0000      0.155628   439.0106      -7.53618       3.66996      -2.98200      -4.29348      -2.78290      -2.53587      -4.31911      -2.21197      0.420966       1.06545     -0.979215      -1.98345      0.814040      0.457787    -0.0977910     -0.105167    -0.0797846     0.0128183     0.0561234    0.00508441    -0.0118883    0.00476174  -0.000261694  -0.000187708  -6.35125e-05  -2.05269e-05  -1.33835e-05   6.25141e-06   2.32909e-07  -9.54150e-08  -5.38209e-09       0.00000       0.00000       0.00000       0.00000       5.91475       7.32859       7.82915       7.70765       7.61599       6.79656       5.91371       5.02544       3.87553       3.00997       2.30429       1.58368       1.13653      0.753948      0.472247      0.289291      0.167048     0.0933567     0.0519205     0.0250549     0.0122874    0.00574314    0.00247023   0.000994145   0.000391447   0.000129844   4.18617e-05   1.27547e-05   3.42584e-06   7.37523e-07   1.30823e-07   1.56955e-08       0.00000       0.00000       0.00000       0.00000
  16  21 3791.9463    1.9669  5.9947 10.9286 -0.0006      0.645193  0.1091   0.0218   0.1955    0.0621   0.0000     0.0993708   444.1576       5.58284       6.25257    -0.0475595      -2.30864    -0.0283539      -2.83007      -9.79383      0.599234     -0.345037     -0.991298       1.13784       2.22769      0.731794     0.0320275     -0.435061     -0.117207      0.103760     0.0152679    0.00718677    -0.0126568   0.000544526    0.00245424  -0.000248353   0.000207005   4.05916e-05  -9.20526e-05  -1.04095e-05   9.14420e-07   7.31982e-07   3.35122e-07  -5.61455e-08       0.00000       0.00000       0.00000       0.00000       7.26438       9.23600       9.79070       10.0641       9.64237       8.46144       7.35340       6.29247       4.99421       3.87926       2.86747       2.03082       1.39869      0.923722      0.581981      0.360845      0.210565      0.119718     0.0632994     0.0333680     0.0157296    0.00745699    0.00308079    0.00130691   0.000475657   0.000171159   5.40654e-05   1.63984e-05   4.33211e-06   9.76318e-07   1.73884e-07   2.17785e-08       0.00000       0.00000       0.00000       0.00000
  16  22 3933.6794    1.6157  7.7029 10.7478 -0.0034      0.349478  0.1324   0.0167   0.2432    0.0490   0.0000     0.0844202   426.1470      -5.84742       17.0462       4.79872      -27.6677      -8.46344       7.85127      -2.70668      -6.39832      -4.50544      -1.86432       1.41089     -0.349934      0.120632      0.544998     0.0855760     -0.289961     0.0572236    -0.0784185    -0.0482033    0.00804294    0.00658381   -0.00285708  -0.000489464   0.000900094  -0.000200818  -8.80492e-06  -2.76441e-05  -9.61612e-07   3.58372e-06   8.95008e-09   7.61464e-09       0.00000       0.00000       0.00000       0.00000       8.61310       10.9144       11.3855       11.6242       11.0481       10.0055       8.77813       7.50875       6.03382       4.65706       3.41441       2.50827       1.70315       1.12582      0.715321      0.434430      0.253287      0.142585     0.0758351     0.0392924     0.0190328    0.00876689    0.00377038    0.00153187   0.000574862   0.000207239   6.71491e-05   1.97367e-05   5.11829e-06   1.17693e-06   2.06767e-07   2.59439e-08       0.00000       0.00000       0.00000       0.00000
  16  24 4217.3788    1.1522 12.6343 10.4335 -0.0015    0.00155495  0.2307   0.0118   0.4051    0.0420   0.0000     0.0749165   455.9951      -7.24499       19.2377      -49.2232       22.8834      -18.4600      -4.27288       3.40128       4.70398       1.70713       3.77242      -6.89997      0.122029      -1.10096       1.26969     -0.978184      0.148228     -0.116423     0.0107334     0.0406041     0.0228632   -0.00169109   -0.00720302   -0.00313089  -0.000701226   1.74903e-05   0.000234254   2.61706e-05   5.15632e-06  -1.90795e-06  -3.19874e-09   3.37959e-08       0.00000       0.00000       0.00000       0.00000       13.2006       17.2814       18.5240       18.3649       17.7618       15.9376       13.8686       11.4195       9.05735       7.08050       5.26353       3.76083       2.59664       1.73016       1.11701      0.678827      0.396387      0.229309      0.119678     0.0623208     0.0297545     0.0138770    0.00610616    0.00251751   0.000937465   0.000341576   0.000108115   3.18962e-05   8.31735e-06   1.84874e-06   3.26053e-07   3.93175e-08       0.00000       0.00000       0.00000       0.00000
  17  10 2260.4162    1.0249  0.7040 10.6670 -0.0058       6.16178  0.0322   0.0280   0.0545    0.0989   0.0000       1.11528   438.1988       2.24674       14.2399       3.23185      -4.73227      -4.00440      -1.02801      -1.94716      -2.57526       3.11996     -0.312200       1.44152     -0.859595    0.00332109      0.220550    -0.0750527     -0.145360     0.0324911     0.0364226    0.00383465    -0.0104613    0.00786910  -0.000426749   -0.00121891  -0.000172039   9.57996e-05   3.91509e-05  -1.41038e-05   5.92041e-06   8.00592e-07  -4.90246e-07  -4.38884e-08   9.89175e-09   3.23434e-10       0.00000       0.00000       2.39124       3.00702       3.18115       2.98864       2.91688       2.71626       2.46432       2.27794       1.77530       1.38768       1.07328      0.830468      0.544646      0.370185      0.247846      0.151847     0.0868091     0.0530951     0.0285204     0.0136455    0.00812140    0.00370777    0.00168748   0.000869647   0.000344117   0.000119588   4.82292e-05   1.62050e-05   5.24884e-06   1.54940e-06   3.83637e-07   8.41285e-08   1.33348e-08   1.66814e-09       0.00000       0.00000
  17  11 2405.1345    1.4558  0.8718 10.8474 -0.0092       4.45386  0.0557   0.0363   0.0582    0.1538   0.0000      0.869045   441.8096       1.64673       20.2148      0.511736      -1.89582     0.0223318      0.303652     -0.875887      -4.57487      0.997887       2.19267     -0.388089     -0.163756     0.0663360    -0.0600594     -0.340719    -0.0394922    -0.0206532    -0.0171207   -0.00240873     0.0151502    0.00197066  -8.23061e-06   0.000943028  -0.000278403  -0.000129729   8.66001e-05  -1.89073e-05  -7.31921e-07  -8.21015e-08   2.12410e-07  -5.90590e-08   1.96320e-08  -6.11417e-11       0.00000       0.00000       3.43156       4.45726       5.02297       4.09226       4.90540       4.39776       3.56743       3.85226       2.07368       2.24957       1.65705       1.00400      0.929586      0.537067      0.380883      0.277853      0.123484     0.0924636     0.0536352     0.0188427     0.0164769    0.00574893    0.00285309    0.00152472   0.000604130   0.000168113   0.000104277   2.61648e-05   6.97263e-06   2.89782e-06   9.15805e-07   1.74949e-07   2.02333e-08   3.12755e-09       0.00000       0.00000
  17  12 2548.0885    1.8932  0.9717 11.2613 -0.0039       1.45057  0.0347   0.0448   0.0679    0.1625   0.0000      0.805302   435.6537     -0.605499       14.0499     0.0483425      -2.13396      -3.19147      0.808371      -2.10939      0.988855       2.52599     -0.244410      0.643301     -0.201486   -0.00482972      0.110655     -0.333572     0.0981378      0.126422    -0.0207344    -0.0144462    0.00402103    0.00266068  -0.000463076   0.000364681  -0.000292451   3.04525e-05  -6.47412e-05   2.74288e-05  -1.97695e-06   1.42278e-06   2.19740e-07  -9.82547e-09  -1.75175e-09  -2.13127e-09       0.00000       0.00000       2.51313       3.06599       3.22601       3.30279       3.15528       2.95530       2.65111       2.18601       1.82046       1.36096       1.00212      0.780342      0.567434      0.399537      0.249112      0.161623     0.0934404     0.0538544     0.0293355     0.0159535    0.00834390    0.00417190    0.00185428   0.000828877   0.000326534   0.000134831   4.96037e-05   1.70666e-05   5.25695e-06   1.49595e-06   3.49228e-07   7.96644e-08   1.39355e-08   1.70868e-09       0.00000       0.00000
  17  13 2691.0734    2.5096  0.7812 12.0324 -0.0032       1.85466  0.0330   0.0648   0.0570    0.1325   0.0000      0.802268   438.6391       3.97130       9.07641     -0.756272      -2.38729       3.85289      -2.89665     -0.923372     -0.504353      0.909882      0.417802      0.746380     -0.155097     -0.564662   -0.00217026      0.113169     0.0671819     0.0994258     0.0468319    0.00151672    0.00696075   0.000879519    0.00329452  -0.000984044  -0.000264588  -0.000172959  -4.38520e-06   1.05524e-05  -2.26203e-06   3.49782e-06   7.33360e-07  -4.64504e-08   2.52234e-10  -1.23500e-09       0.00000       0.00000       2.37079       3.20874       3.41489       3.16860       3.14365       2.83914       2.60757       2.25122       1.77629       1.42466       1.06711      0.738413      0.573056      0.393475      0.229625      0.158939     0.0848558     0.0537790     0.0291407     0.0149496    0.00860850    0.00399923    0.00179223   0.000817566   0.000348735   0.000135688   5.54801e-05   1.76008e-05   4.96947e-06   1.73937e-06   4.24780e-07   9.03572e-08   1.53692e-08   1.84138e-09       0.00000       0.00000
  17  14 2834.3346    3.1840  0.8587 12.1695  0.0030      0.502544  0.0352   0.0765   0.0575    0.1514   0.0000      0.734274   437.0863      -2.19355       17.4798      -3.68084       1.73659       3.92418       1.15143      0.174878       1.58496     -0.372724      0.415764     -0.828807      0.101192      0.554730      0.268150     -0.210285   -0.00409266     0.0148179     0.0472862    -0.0181087   -0.00552721  -2.62874e-05   0.000713538  -0.000271859  -0.000418468  -2.24537e-05  -1.81976e-05   1.93182e-05  -8.03934e-06  -7.66785e-07   2.16607e-07   2.04082e-07  -1.71246e-08  -1.89740e-09       0.00000       0.00000       2.41924       2.89109       3.23147       3.57890       3.08803       2.81986       2.63652       2.31988       1.55406       1.27898       1.11652      0.762398      0.483008      0.371196      0.270218      0.154629     0.0828644     0.0530996     0.0346610     0.0165926    0.00778934    0.00363250    0.00203622    0.00103832   0.000427270   0.000151974   5.34872e-05   1.59275e-05   5.22328e-06   1.47877e-06   3.81956e-07   8.13356e-08   1.33600e-08   1.89299e-09       0.00000       0.00000
  17  15 2977.2681    3.8241  0.9041 12.7493 -0.0010       1.80950  0.0335   0.0910   0.0618    0.1498   0.0000      0.697594   435.0465       2.43959       10.3983       5.69631      -1.49347    -0.0802516       1.81453       1.57045    0.00389510     -0.470566     -0.688011     -0.855753     -0.361284      0.190993      0.274933    0.00546930     0.0337029     0.0994209   -0.00294265    -0.0240112    0.00311569  -0.000123422   -0.00153168  -0.000439290   0.000110164  -2.11185e-05  -9.49587e-06  -8.32937e-06  -1.06800e-06   1.94154e-07   5.01307e-07   3.61361e-08   6.01567e-10  -3.36768e-09       0.00000       0.00000       2.59961       3.33173       3.49684       3.56094       3.28416       2.96678       2.62645       2.24667       1.84106       1.43243       1.10716      0.775592      0.529164      0.357020      0.227358      0.144902     0.0880202     0.0510615     0.0283078     0.0149077    0.00778582    0.00373495    0.00174968   0.000779753   0.000329204   0.000125550   4.58500e-05   1.47395e-05   4.69397e-06   1.37439e-06   3.36941e-07   7.06004e-08   1.30441e-08   1.66602e-09       0.00000       0.00000
  17  16 3119.3516    4.0696  0.9380 12.9491 -0.0036       1.60611  0.0357   0.0959   0.0608    0.1700   0.0000      0.701557   445.1982      -1.43277       17.2271       1.68286      -1.55625      -3.21351      -2.29035      -3.06793      0.634898      0.672101       1.24741     -0.463310    -0.0641275      0.312842      0.211304    -0.0345040     -0.129011     0.0574968     0.0258921    -0.0159553   -0.00455263    0.00152295    0.00145072  -0.000919287   8.57002e-05  -0.000322771  -3.20827e-06   1.98167e-05   1.82213e-06  -1.12855e-06  -2.07570e-07  -8.84666e-08  -4.81681e-09   2.87369e-09       0.00000       0.00000       2.50186       3.10561       3.51776       3.02374       3.41653       3.04500       2.46625       2.32360       1.78996       1.48277       1.13451      0.782993      0.563998      0.379140      0.247505      0.159118     0.0959629     0.0580216     0.0321811     0.0166293    0.00902329    0.00413781    0.00184192   0.000855169   0.000354064   0.000135993   5.25546e-05   1.77551e-05   5.75463e-06   1.79848e-06   4.69371e-07   9.55210e-08   1.41944e-08   1.56688e-09       0.00000       0.00000
  17  17 3261.3901    3.7001  1.4320 12.6506 -0.0139       2.01743  0.0505   0.0758   0.0829    0.1802   0.0000      0.605073   438.4914       12.4840       6.29694      -5.46454       1.02222      -1.30769      -2.72695      -8.69253       2.38604      0.331227      -1.81368       3.03304       1.44453    -0.0695676    0.00742598      0.267683      0.262925    -0.0105857    -0.0434815     0.0100082     0.0112145   -0.00330258   -0.00434362  -0.000366341   0.000394010   0.000202912  -2.39909e-05  -9.02748e-06   1.36982e-05   2.83598e-06  -2.55679e-07  -5.99643e-08  -2.31433e-08  -5.27252e-09       0.00000       0.00000       3.05217       3.92744       4.08875       4.45342       4.11097       3.73578       3.20851       2.84682       2.31049       1.79290       1.40953      0.980268      0.667137      0.479042      0.316706      0.190923      0.116275     0.0684644     0.0430176     0.0226243     0.0111904    0.00544077    0.00260680    0.00117440   0.000490290   0.000189795   6.77003e-05   2.20399e-05   7.38500e-06   2.05064e-06   5.06770e-07   1.07813e-07   1.99169e-08   2.66802e-09       0.00000       0.00000
  17  18 3403.4412    3.3015  1.9742 12.1556 -0.0052      0.604029  0.0560   0.0586   0.0974    0.1726   0.0000      0.391597   440.5054     -0.426601       13.3776     0.0674366      -4.43481      -7.56434      -8.29159      -6.71480     -0.863761       2.87785      0.608166     -0.672632     -0.366890     -0.939979      0.121183      0.716884      0.151335    -0.0440932     0.0145946     0.0131587    -0.0180279   -0.00281075    0.00451910    0.00140426   0.000276464  -0.000149865  -3.00205e-05   4.20240e-05   3.76095e-06   1.41236e-06   3.98769e-07   2.27665e-08  -2.04928e-10  -2.07143e-09       0.00000       0.00000       3.75929       4.89161       5.25519       5.34725       5.21136       4.67995       3.99599       3.26289       2.70408       2.05178       1.55313       1.14744      0.784035      0.546026      0.348124      0.230842      0.138032     0.0817472     0.0450480     0.0242755     0.0124877    0.00617585    0.00280396    0.00125131   0.000505395   0.000200282   7.32911e-05   2.54423e-05   8.05649e-06   2.37120e-06   5.57619e-07   1.25871e-07   2.25853e-08   2.67975e-09       0.00000       0.00000
  17  19 3545.4808    2.7439  2.8082 11.6893 -0.0004      0.391655  0.0684   0.0412   0.1174    0.1217   0.0000      0.226515   441.8389      -2.83804       15.8430       3.11570       4.13003      -2.49188       1.60641      -6.32981       7.08851     -0.267160       1.30210     -0.732586      0.744090      0.168432     -0.731830    -0.0823897     -0.249680    -0.0614183    -0.0527522    -0.0424045   -0.00358727     0.0201842    0.00295369    0.00182850    0.00127216  -0.000310935  -4.64909e-05  -2.48945e-05   3.89957e-06  -4.70005e-06  -4.41738e-07  -2.18320e-07  -9.00099e-09   1.19625e-09       0.00000       0.00000       4.39498       5.51988       5.86800       6.20291       5.77867       5.34093       4.78691       3.98771       3.17285       2.45497       1.87558       1.35770       1.02155      0.692023      0.453580      0.280823      0.170964     0.0979464     0.0554892     0.0293049     0.0156895    0.00777298    0.00343389    0.00162657   0.000651538   0.000264088   9.66303e-05   3.15405e-05   9.80970e-06   2.75005e-06   7.20596e-07   1.50758e-07   2.73985e-08   3.37586e-09       0.00000       0.00000
  17  20 3687.9078    2.2193  4.0009 11.5143 -0.0039      0.374786  0.0844   0.0286   0.1522    0.0727   0.0000      0.149756   434.4070       5.19978       24.6856      -4.60295       8.50698      -7.69133       1.45573      -2.74758      -1.58428      -2.35446       3.61294      -2.00111       1.61641      -1.10782     -0.329725     -0.330548   -0.00786685    -0.0288269    -0.0135505    -0.0341939    -0.0341341   -0.00554429   -0.00403916   0.000100594   1.63100e-05  -0.000223231  -6.16922e-05  -6.84909e-05   1.27902e-05  -4.43538e-06  -1.00160e-06  -1.12493e-07  -3.90205e-08   1.07845e-08       0.00000       0.00000       5.32859       6.95409       7.32193       7.51798       7.02864       6.54696       5.79311       4.81238       4.09258       3.13308       2.43079       1.75056       1.23430      0.829255      0.542789      0.346666      0.207441      0.124932     0.0674370     0.0370393     0.0189808    0.00946098    0.00424579    0.00197528   0.000800075   0.000322623   0.000116749   4.16042e-05   1.26537e-05   3.67129e-06   8.99206e-07   1.91607e-07   3.57839e-08   4.36613e-09       0.00000       0.00000
  17  21 3830.2111    1.8448  6.2444 10.8482  0.0001      0.350444  0.1099   0.0194   0.1994    0.0581   0.0000     0.0913137   440.9367       13.7560       4.25999      -10.5950       1.97945      -9.46417      -12.1732      -16.6475      -3.05688     -0.717416      0.789816      0.335869       1.17720    0.00886000      -1.03274      0.439745     -0.407006      0.121745    0.00899793     0.0678764    -0.0143096    -0.0151060    0.00495904   0.000314619   0.000614773  -0.000142245   4.93526e-05   1.65822e-05  -2.43278e-05  -5.41211e-06   6.38276e-08  -2.42754e-08  -2.54662e-08  -2.08856e-09       0.00000       0.00000       6.86969       8.62606       9.33299       9.64960       9.04823       8.46426       7.39336       6.30852       4.99450       3.97165       2.97718       2.21198       1.54921       1.10252      0.708595      0.438541      0.273011      0.156795     0.0883402     0.0471535     0.0251389     0.0118425    0.00567920    0.00242998    0.00108805   0.000413129   0.000153899   5.06751e-05   1.65244e-05   4.59190e-06   1.13582e-06   2.51812e-07   4.22431e-08   5.35303e-09       0.00000       0.00000
  17  22 3972.5966    1.5496  8.3372 10.6547 -0.0035      0.283631  0.1409   0.0154   0.2504    0.0470   0.0000     0.0733693   428.8754       5.13353       3.41204       5.11798       12.1393      -4.03089      -12.5496       5.54197       1.20932       1.28739      -3.60326      0.793335      -2.93901      0.306175     0.0385529      0.827685     -0.261469      0.233067      0.202825    -0.0474861     0.0445368     0.0136501    0.00155352    0.00123873    0.00219501   0.000374537   0.000121866  -5.32343e-05   1.19983e-05  -7.85032e-06   1.86473e-06   2.77704e-07   6.31360e-08  -1.09326e-08       0.00000       0.00000       8.34268       10.9113       11.6383       12.0549       11.4447       10.4914       9.22247       7.82695       6.22708       4.97246       3.70903       2.74408       1.98148       1.32488      0.885355      0.560215      0.338896      0.198552      0.111613     0.0611885     0.0306383     0.0155984    0.00721388    0.00324327    0.00132068   0.000538139   0.000193458   6.76981e-05   2.06648e-05   5.83576e-06   1.52148e-06   3.29859e-07   5.68019e-08   7.04806e-09       0.00000       0.00000
  17  23 4115.2105    1.3023 11.2402 10.4580 -0.0009      0.287356  0.1909   0.0125   0.3374    0.0434   0.0000     0.0702932   436.1946      -5.77419       28.2085       25.4944      -1.71617       9.65297       7.05376      -1.13901      -8.64158       7.11659      -2.33784       5.85335       5.34285      -1.83263     -0.181719      -1.03550    -0.0145676     -0.148852    -0.0341623    -0.0254570     0.0146325    -0.0105240    -0.0155225   -0.00386383    0.00114440   0.000257276   0.000172614  -4.88498e-05   3.44307e-05  -7.82372e-06  -4.43641e-06   5.05625e-08  -2.13447e-09  -9.25343e-09       0.00000       0.00000       10.4460       13.4875       14.5647       15.1360       14.1453       13.0736       11.6108       9.97752       8.02782       6.33915       4.89455       3.57180       2.51828       1.73127       1.14282      0.719142      0.442717      0.258345      0.145683     0.0795954     0.0401845     0.0204522    0.00940175    0.00433903    0.00177481   0.000725000   0.000255731   8.81784e-05   2.77728e-05   7.86068e-06   1.98155e-06   4.23038e-07   7.34821e-08   9.08460e-09       0.00000       0.00000
  17  24 4257.3798    1.1145 13.0672 10.4114  0.0003     0.0584375  0.2393   0.0112   0.4091    0.0399   0.0000     0.0735872   437.7508      0.532763       29.0649      -8.81371       12.5578      -9.01975       7.62517      -3.22144      0.419469      -14.1079       7.50798       6.90394       1.29141      0.199201      -1.50340      0.771199      0.736809     -0.111795    -0.0819278     0.0493673   0.000977068    -0.0491948    -0.0140982   -0.00679018  -0.000367599  -0.000124011  -9.12357e-05   3.73026e-05   7.06530e-06  -4.22004e-06  -4.57754e-06  -7.20005e-07   3.50096e-08  -2.47729e-09       0.00000       0.00000       12.7228       16.0710       17.5026       17.9790       17.1164       15.8079       14.0588       11.6020       9.68261       7.60021       5.81127       4.21922       3.06287       2.07757       1.36536      0.874032      0.546771      0.311643      0.180346     0.0952742     0.0503383     0.0245994     0.0115478    0.00508783    0.00213772   0.000855993   0.000323061   0.000105722   3.37352e-05   9.31128e-06   2.33721e-06   4.88839e-07   8.67686e-08   1.02154e-08       0.00000       0.00000
  17  25 4399.5198    0.8625 16.2327 10.3658 -0.0019    -0.0210804  0.3779   0.0084   0.5513    0.0326   0.0000     0.0978365   398.3247       14.9012       48.6039      -2.92478      -34.6243     -0.230544       18.5727      -8.47959       1.32210       29.6767     -0.137360      -9.29362       8.51188       6.38245      -3.67129      -1.55434     -0.518061     -0.658798      0.363872      0.300645    -0.0132960    -0.0862718    -0.0129352    0.00123949   -0.00105905   -0.00116250   0.000632860   0.000269361   3.44164e-05  -6.17238e-06  -4.13386e-06   2.97578e-07   1.86292e-08   5.80048e-09       0.00000       0.00000       17.0611       21.9691       23.9859       24.8037       23.4451       21.5109       19.0419       16.1833       13.2470       10.2674       8.00803       5.81098       4.22015       2.86638       1.90621       1.21177      0.745691      0.434760      0.247243      0.134099     0.0693434     0.0346786     0.0162894    0.00728663    0.00303699    0.00121155   0.000443953   0.000150768   4.73253e-05   1.33756e-05   3.35236e-06   6.89030e-07   1.21093e-07   1.44841e-08       0.00000       0.00000
  18   9 2143.7950    0.8064  0.6734 10.0273  0.0014       6.85742  0.0332   0.0212   0.0499    0.0946   0.0000       1.10090   438.1593      0.294591       15.5743       3.21608      -2.28565      -4.63766     -0.691654     -0.540493      0.639470    -0.0915687     -0.509500      0.516057     0.0105895    -0.0824291     -0.146461      0.203450      0.113496     0.0638156    -0.0584560   -0.00442385    0.00781107  -0.000983241  -0.000183506    0.00140864   2.54135e-05  -0.000178556  -7.21850e-05  -9.96425e-06  -3.14912e-06   7.48916e-06   2.12561e-07  -5.29483e-07   9.27219e-08  -5.07825e-09  -1.62910e-09   4.88517e-10       2.05024       2.57251       3.09104       2.86072       3.03259       2.58845       2.23353       2.12619       1.60586       1.22301       1.05563      0.715212      0.552919      0.395448      0.235760      0.182759      0.106195     0.0635366     0.0406123     0.0220915     0.0108556    0.00695224    0.00311133    0.00142199   0.000810240   0.000275234   0.000115694   4.92796e-05   1.53802e-05   4.79241e-06   1.55730e-06   5.14081e-07   1.13098e-07   2.23364e-08   3.75648e-09   4.13516e-10
  18  10 2291.7043    1.1471  0.7937 10.4611 -0.0041       4.43396  0.0313   0.0296   0.0582    0.1324   0.0000      0.939455   438.0953       1.79053       21.3513      -1.19536      -2.80661      0.213149       3.04417     -0.243263     -0.173307      0.172140      0.695285     -0.711587     -0.715138     -0.556784      0.268354   -0.00269718    -0.0855875    -0.0289877     0.0408884    -0.0214095    -0.0121168   -0.00741204   -0.00130323    0.00111487  -0.000278395  -0.000307577   0.000143819  -5.81250e-05   2.22243e-05   1.99358e-06  -1.48191e-06  -1.17476e-07   1.16029e-07   6.60950e-09  -3.43094e-09  -3.62115e-10       2.19820       2.76405       3.12435       2.89135       2.63921       2.53007       2.39997       2.05112       1.77358       1.51807       1.12685      0.830609      0.602674      0.393451      0.249664      0.173141      0.106214     0.0581466     0.0377589     0.0206888     0.0104725    0.00554314    0.00273873    0.00140377   0.000601346   0.000256966   0.000102130   4.53259e-05   1.65038e-05   4.88364e-06   1.46133e-06   3.92835e-07   9.68697e-08   2.04908e-08   3.33972e-09   3.76802e-10
  18  12 2580.9291    2.0563  1.0891 10.8406  0.0016       3.12822  0.0383   0.0428   0.0644    0.2341   0.0000      0.661939   443.5649       1.04798       13.8778      -3.60019      -4.32480      0.764925      -1.81790      -2.45289       4.78611    0.00377927       1.42169     -0.282313      0.602962     -0.409980     -0.280673      0.130519    -0.0607848      0.100538    -0.0224084   -0.00851380    0.00179354   -0.00160287  -0.000558886   -0.00237329   0.000866241  -7.47137e-06  -0.000120140   7.53194e-05  -3.48643e-06   8.02758e-06  -8.59100e-08  -3.22774e-09   1.31498e-07  -4.43094e-10  -1.16018e-09  -3.12207e-10       2.42243       2.90048       3.16172       3.26286       3.15939       2.88833       2.64617       2.26860       1.81458       1.54831       1.15905      0.871923      0.619689      0.446849      0.289286      0.185122      0.122494     0.0781509     0.0427457     0.0222466     0.0134224    0.00702777    0.00341016    0.00151548   0.000666290   0.000312418   0.000125134   4.60953e-05   1.67672e-05   5.20127e-06   1.55927e-06   4.20854e-07   1.04329e-07   2.36713e-08   3.63197e-09   4.33121e-10
  18  13 2724.7635    2.6092  0.8643 12.0562 -0.0055       2.21951  0.0321   0.0609   0.0578    0.1445   0.0000      0.998880   439.4509     -0.606576       18.4331       1.29690       1.37141       2.54532       3.07284       1.89601      0.390215       1.59475      0.389906      0.319127     -0.322608      0.143095      0.119227      0.187351      0.152600    -0.0392904     0.0849776   -0.00891800    -0.0112505    0.00814190   -0.00280696    0.00196754   0.000464652   0.000243561   5.64082e-05   3.13987e-05   7.37204e-06  -5.21233e-06  -1.44526e-06  -1.93757e-07   3.24128e-08   2.73176e-08   2.25761e-09   6.75274e-10       2.27878       2.83498       2.85959       2.89264       2.89995       2.73888       2.50876       2.01411       1.66946       1.33184       1.04295      0.790569      0.570354      0.397482      0.262215      0.179574      0.114519     0.0690401     0.0388420     0.0210812     0.0110259    0.00544283    0.00276981    0.00129942   0.000558145   0.000239448   9.92163e-05   3.71360e-05   1.33120e-05   4.31247e-06   1.27814e-06   3.63992e-07   8.53680e-08   1.89037e-08   3.28639e-09   3.72890e-10
  18  14 2868.6364    3.2267  0.8241 12.4881 -0.0003      0.154483  0.0334   0.0787   0.0559    0.1342   0.0000      0.779469   434.4160       2.52165       19.4006      -4.90353     -0.968951      -3.85779       6.42209     -0.803059      -2.67970      -1.75295      0.857376     -0.245918     -0.933563      0.963577     -0.156909     0.0628593    -0.0403533    0.00313017    -0.0183700     0.0292239     0.0204408   0.000235054    0.00183714    0.00164137  -0.000425269   0.000162824  -5.77323e-06   2.26423e-05  -8.84728e-06  -3.84523e-07  -3.05587e-06  -2.16453e-07   3.98608e-08  -2.94257e-08   3.88651e-09  -5.78388e-10       2.28300       2.82119       2.72305       3.07817       3.01989       2.83943       2.53659       1.96627       1.57517       1.40089       1.12108      0.818968      0.553142      0.387648      0.254109      0.171948      0.122351     0.0759754     0.0438198     0.0223614     0.0125243    0.00607969    0.00298549    0.00127087   0.000613688   0.000259281   0.000112781   3.92111e-05   1.44102e-05   4.21949e-06   1.37993e-06   3.52903e-07   8.78940e-08   1.98065e-08   3.41660e-09   4.35432e-10
  18  16 3154.8252    4.0847  0.9686 13.2483 -0.0045      0.608648  0.0383   0.0994   0.0666    0.1429   0.0000      0.759705   440.7110       3.04836       10.6514      -3.40972      -2.35952       1.57286      -1.42579      -2.67286      0.769659      -1.91792     -0.423941      -1.57296      0.138748     -0.179605     -0.289790    -0.0457654     -0.110584     0.0392187   -0.00228718     0.0236550   -0.00393695    -0.0100910   -0.00843622   1.61061e-05  -0.000340119   -0.00100004   4.82814e-05  -3.31209e-05  -2.24051e-06  -6.21132e-06   1.38574e-07  -1.28724e-07  -2.01589e-08   9.48072e-09   8.62420e-09   4.17178e-10       2.54795       3.29368       3.22853       3.58551       3.09645       2.94887       2.66783       2.47041       2.06896       1.68119       1.29506      0.931793      0.706887      0.450201      0.320113      0.186712      0.132115     0.0689520     0.0454015     0.0228661     0.0139947    0.00648652    0.00370729    0.00156995   0.000756934   0.000292910   0.000131230   4.40965e-05   1.78011e-05   4.83906e-06   1.75242e-06   3.88896e-07   1.19438e-07   2.14555e-08   4.03551e-09   5.51998e-10
  18  17 3297.3929    3.5656  1.3307 13.2211 -0.0035       1.20067  0.0453   0.0729   0.0827    0.1175   0.0000      0.634106   436.7712       4.60283       14.2390      -3.51950     -0.159622      -6.24261      -2.78805      -1.57837     -0.951411      -2.70630     -0.812275      0.902694     -0.664990     -0.509425      0.303620      0.290845     -0.117723    -0.0764249   -0.00623388  -0.000697495   -0.00749998    -0.0109929    0.00223796    0.00156193  -0.000455111  -0.000118517   1.16378e-05  -7.86172e-05  -1.20226e-05   3.76013e-06  -1.69061e-06   4.91018e-08  -2.74849e-08  -1.10107e-09   2.54299e-09  -5.74621e-10       2.76056       3.63802       3.99829       3.99749       3.95929       3.57244       3.17744       2.68385       2.14219       1.73240       1.35438      0.957983      0.729131      0.492997      0.338246      0.220922      0.137636     0.0832161     0.0510950     0.0263215     0.0153863    0.00783163    0.00390455    0.00176120   0.000855457   0.000357532   0.000145114   5.47339e-05   2.06209e-05   6.11366e-06   1.94241e-06   5.41083e-07   1.41680e-07   2.79966e-08   4.84498e-09   5.49169e-10
  18  18 3440.1279    3.1140  2.2815 11.7712 -0.0002       1.09220  0.0586   0.0497   0.0994    0.1625   0.0000      0.274190   440.2708       2.32040       9.21932      -1.20346       3.78049      -2.39914      -5.66289       2.56776     -0.326667      0.804732      -3.47219       1.06319       2.82740      0.480004      0.576306     -0.534453     -0.142210      0.275560      0.124312    -0.0221951   -0.00913360    0.00761034    0.00234902   0.000145878  -0.000909294  -0.000842571  -0.000165094  -7.42562e-05  -1.99474e-06   3.28585e-06  -1.66149e-06   6.08902e-07  -1.32878e-07   3.30802e-08   3.99655e-09  -3.45662e-10       3.44326       4.56435       4.66789       5.04586       4.82636       4.40558       3.90250       3.36192       2.77559       2.26313       1.74670       1.31363      0.917495      0.644858      0.443940      0.284344      0.178492      0.108842     0.0644159     0.0372515     0.0192588     0.0101846    0.00492070    0.00229471    0.00109958   0.000446578   0.000183956   6.94459e-05   2.37222e-05   8.21446e-06   2.49400e-06   6.86750e-07   1.74027e-07   3.79702e-08   6.34852e-09   7.87185e-10
  18  19 3582.8461    2.6581  3.3070 11.5230 -0.0018      0.929766  0.0709   0.0356   0.1318    0.1041   0.0000      0.178913   432.6818     -0.177825       8.37969       5.33564      0.236531      0.796619      -2.18300      -4.27999      0.420172      -2.98566     -0.262569      0.825589      -2.35074     -0.670212      0.209288     0.0438998     -0.262748    -0.0377897     -0.131574     0.0821270    0.00259222    -0.0185016   -0.00887098    0.00241794   0.000448771  -0.000505418   0.000150258   6.80600e-05  -2.25069e-05  -1.31088e-06  -1.48942e-06  -6.64594e-07   1.70277e-07   9.06778e-09  -1.36658e-09  -6.03765e-10       4.21992       5.40100       5.62726       5.77928       5.57127       5.40881       4.77452       4.11575       3.41574       2.55513       2.08014       1.54995       1.16609      0.826237      0.564743      0.361798      0.229366      0.138903     0.0781888     0.0441873     0.0239433     0.0122598    0.00625357    0.00287101    0.00132089   0.000553322   0.000233570   8.47303e-05   3.06509e-05   1.04531e-05   3.19819e-06   8.84629e-07   2.12501e-07   4.21620e-08   7.61601e-09   9.02477e-10
  18  20 3725.6386    2.1337  4.9413 11.1042 -0.0045      0.711918  0.0933   0.0240   0.1638    0.0703   0.0000      0.116918   447.1417       17.9861       10.4883       7.68361      -10.5434      -13.7013       11.5097       2.50874      -4.37340      0.147424       3.93858     -0.804711      -1.01260     -0.423396     0.0456674     -0.449119     -0.117443     0.0425479      0.155995      0.108430    0.00582143    0.00966541    0.00188841   0.000585581    0.00340142   0.000267965   0.000538943   1.24437e-05  -3.45419e-05  -1.66571e-05   8.83843e-06   7.10845e-07   1.74168e-07  -2.22281e-08   1.44334e-09   7.12952e-10       5.40308       6.87629       7.57788       7.76139       7.33871       6.74123       6.24900       5.29063       4.35224       3.44292       2.68158       2.03965       1.43723       1.02880      0.697573      0.453457      0.280126      0.171370      0.100909     0.0561766     0.0309462     0.0157532    0.00793066    0.00379400    0.00174369   0.000760275   0.000305805   0.000113394   4.12229e-05   1.34153e-05   4.10122e-06   1.11167e-06   2.65416e-07   5.74230e-08   9.71294e-09   1.10633e-09
  18  21 3868.4078    1.7826  6.9146 10.6581  0.0003      0.415633  0.1136   0.0171   0.2061    0.0551   0.0000     0.0829631   429.5344      -1.67219       17.7646      0.636705       7.71760      -7.85645      -8.31558       8.03520       7.95265      -2.97693       2.10040     -0.224202       1.89984     -0.164527     -0.180872      0.214421      0.133921     0.0206816      0.142287     0.0762396    -0.0304069    0.00954007    -0.0172406    0.00805983    0.00130056   0.000984965  -0.000377819  -3.77084e-05  -1.28343e-05  -2.99654e-05  -6.07007e-06   9.14407e-07  -3.05561e-07   2.41630e-08  -5.43092e-09   1.76436e-10       6.56725       8.41063       9.06416       9.18585       8.91165       8.37409       7.38645       6.31798       5.32722       4.30507       3.33498       2.47093       1.80132       1.23108      0.815377      0.545791      0.349510      0.209908      0.122883     0.0691688     0.0368144     0.0191110    0.00963691    0.00449206    0.00204203   0.000843602   0.000352786   0.000136650   4.88603e-05   1.60098e-05   4.88903e-06   1.35394e-06   3.30363e-07   6.89363e-08   1.17465e-08   1.35690e-09
  18  22 4010.9651    1.4905  8.9486 10.5800 -0.0023      0.239962  0.1448   0.0140   0.2608    0.0436   0.0000     0.0703377   430.9780       11.1107       20.1458       6.48396       5.06531      -12.7211       3.83227      -5.81957     -0.195394      -4.97163       2.44900       2.88958      0.983468    -0.0471737     -0.723526       1.09027     -0.137833     -0.167662     0.0224438     0.0826722     0.0636460    0.00597466   -0.00684914   -0.00133463    0.00294859  -0.000582490   -0.00105801  -0.000191490   0.000188150  -7.89111e-07  -7.54457e-06  -2.46900e-06  -3.84693e-08  -3.54788e-08   1.10234e-08  -4.37226e-09       7.87982       10.2792       11.0959       11.4575       11.0495       10.2149       9.28531       7.74832       6.40806       5.12063       4.03252       2.94208       2.18840       1.50545       1.03309      0.670223      0.423530      0.257346      0.150259     0.0844993     0.0458191     0.0234527     0.0116567    0.00564109    0.00247687    0.00110760   0.000443367   0.000170845   6.09837e-05   2.00579e-05   6.02341e-06   1.67125e-06   4.22519e-07   8.69983e-08   1.52399e-08   1.71192e-09
  18  23 4154.2120    1.2274 11.4545 10.4924 -0.0016      0.298406  0.2012   0.0118   0.3417    0.0395   0.0000     0.0736998   441.7042       1.42842       1.57720      -25.7046       7.85822      -8.58155       6.22159      -13.1751       6.03848       10.5209      0.600023      -9.13838       1.37161      -1.96177      -1.49897      0.846090      0.175255      0.557769      0.196618     -0.147933     0.0779284     0.0105508    -0.0123896   -0.00223313   -0.00723741   -0.00273493  -0.000611561  -8.96505e-05   9.95941e-05   3.61617e-06  -1.05299e-05  -1.27016e-06   9.82942e-07   1.41994e-08  -1.80353e-08  -8.60649e-10       10.1948       13.1757       13.9129       14.3939       13.9375       12.9044       11.6752       10.1057       8.30707       6.63118       5.18242       3.90522       2.84439       1.99906       1.35132      0.877000      0.560883      0.342691      0.196103      0.110106     0.0599278     0.0315344     0.0157215    0.00734386    0.00338034    0.00143249   0.000589389   0.000220899   7.82348e-05   2.60021e-05   7.89846e-06   2.18113e-06   5.35096e-07   1.11684e-07   1.88754e-08   2.19172e-09
  18  24 4296.9314    1.0076 14.1123 10.4493 -0.0011     0.0945242  0.2732   0.0099   0.4499    0.0350   0.0000     0.0798750   451.7587       7.17056       25.9729       16.7721       11.4826       13.9687      -20.1852      -10.4698       17.8003      -10.9842      -1.47543       1.97707      0.774858      -1.90918       2.23061      -1.60876     -0.689641     -0.192302      0.318460     0.0456141    -0.0897497    -0.0250737     0.0222803    0.00959406  -0.000411272   7.32349e-05  -0.000226352   0.000245162  -4.31669e-05  -1.10069e-05   7.99353e-06   3.78044e-06  -1.25482e-07  -2.38004e-07  -4.23723e-08  -4.29955e-09       12.7207       16.4843       17.7096       18.4292       17.5747       16.4975       14.6137       12.5542       10.4473       8.34893       6.55072       4.85396       3.57018       2.45819       1.69431       1.09859      0.705698      0.429110      0.252917      0.141241     0.0777728     0.0399583     0.0201711    0.00946885    0.00432098    0.00184796   0.000757855   0.000285246   0.000103344   3.37020e-05   1.02768e-05   2.78237e-06   6.87410e-07   1.38437e-07   2.36649e-08   2.77178e-09
  18  25 4440.7439    0.8665 17.9293 10.2931 -0.0003      0.272189  0.3884   0.0078   0.5634    0.0302   0.0000     0.0899251   460.2674       15.7958    -0.0548399      -26.9134      -9.90144       16.3998      -49.3660       16.9942       5.91421       18.0789       16.2532       4.39333       1.02131       1.36069      0.828742      0.270056     0.0106997      0.429986      0.536010    -0.0761225     0.0328104    -0.0542073     0.0150115     0.0145664   -0.00129842   -0.00401087    0.00137119    0.00104492  -0.000324720  -8.73087e-06   1.11088e-05   3.40847e-06   7.15013e-07  -5.48584e-07  -8.54556e-08   2.34131e-09       16.4113       21.6570       23.5772       23.8823       23.1355       21.3875       19.2980       16.1098       14.2680       10.9267       8.67806       6.47056       4.73197       3.25623       2.25863       1.46405      0.920078      0.570162      0.334202      0.188554      0.103995     0.0536751     0.0270803     0.0127099    0.00585176    0.00247732    0.00101314   0.000378707   0.000139871   4.67272e-05   1.41012e-05   3.81789e-06   9.16432e-07   1.85586e-07   3.30695e-08   3.58861e-09
  19  10 2322.3063    1.2477  0.7856 10.7018 -0.0083       3.10858  0.0335   0.0312   0.0544    0.1196   0.0000      0.858762   439.9484       4.70697       13.2399      -1.00872      -1.43485      -3.46437       2.92841      0.569265    -0.0363219     -0.666143      -2.98948      0.779477     0.0788948     -0.980649     0.0273967      0.310036    -0.0835368     -0.158850      0.101726    -0.0561350   0.000886329   -0.00514484    0.00418483   0.000129255   -0.00124200  -0.000620034   0.000259464   4.07775e-05   3.00589e-05   9.62769e-06  -3.11643e-06  -2.58241e-07   7.88835e-09   9.92104e-08   2.86486e-08   3.85656e-10       2.10247       2.53630       2.78535       2.87776       3.04535       2.77354       2.29095       1.95469       1.78443       1.52801       1.16658      0.747156      0.632125      0.425995      0.324801      0.227191      0.115942     0.0753928     0.0515605     0.0306764     0.0188213     0.0107811    0.00517986    0.00247299    0.00113487   0.000512512   0.000233714   8.81942e-05   3.38495e-05   1.40977e-05   5.28075e-06   1.43166e-06   4.40379e-07   1.31584e-07   3.02628e-08   5.70565e-09
  19  11 2468.2565    1.6590  0.9652 11.2782 -0.0149       3.56902  0.0371   0.0370   0.0626    0.1417   0.0000      0.767903   441.0854      -4.11749       14.5689      -3.37102      -3.10845      -2.91313      -2.14203      -1.12488     -0.574312       1.64066     -0.544670      0.213795      0.163902     -0.104482     0.0707417     -0.466035     -0.126805      0.175188    -0.0418122    -0.0184054     0.0378737  -0.000271804   -0.00311443    0.00217035   0.000910786   -0.00138290   0.000375217   0.000103221  -8.96029e-06  -3.06489e-05   4.75952e-06   9.84024e-07   3.78671e-07  -4.86367e-08   1.01626e-08  -1.88570e-08       2.30953       2.85589       3.04816       3.11745       3.06628       2.88654       2.63068       2.20566       1.90627       1.51027       1.27040      0.949327      0.649037      0.511253      0.328865      0.220285      0.147839     0.0937028     0.0578137     0.0317618     0.0177049    0.00962552    0.00523097    0.00235703    0.00113321   0.000530659   0.000236393   9.90567e-05   3.98507e-05   1.40195e-05   4.67186e-06   1.48394e-06   4.94161e-07   1.22431e-07   2.68142e-08   5.94766e-09
  19  12 2613.1731    2.0974  1.0013 11.5286 -0.0058       3.98539  0.0353   0.0451   0.0617    0.1632   0.0000      0.720802   438.5935       4.40275       14.5811     0.0396676     -0.393911     0.0852816      -1.02351      -2.10764      -1.53076     -0.190202     -0.468622      0.112650     -0.418476       1.12445      0.264378      0.208721      0.134445      0.190782     0.0201078     0.0467252   -0.00523811   -0.00959610    -0.0140105   -0.00120220   0.000879044  -0.000163755  -0.000339075   7.00004e-05   4.21347e-05   3.58774e-06   7.82386e-06  -2.29384e-06  -1.33373e-07   1.46178e-08   2.21688e-08   3.44263e-09       2.18804       2.85840       2.88395       3.01086       2.93429       2.69808       2.46726       2.08997       1.84361       1.48293       1.22844      0.890684      0.648192      0.448845      0.312084      0.206142      0.133611     0.0856322     0.0492284     0.0317774     0.0168484    0.00918647    0.00475112    0.00228862    0.00113154   0.000504891   0.000223652   8.84558e-05   3.72953e-05   1.25790e-05   4.35780e-06   1.49958e-06   3.99074e-07   1.16423e-07   2.61395e-08   5.40563e-09
  19  13 2757.9742    2.7852  0.8615 11.9945 -0.0010       2.65523  0.0319   0.0626   0.0536    0.1487   0.0000      0.782313   440.7382     -0.657864       10.8951      -3.49881      -2.88832      -4.88425      -3.44968       1.78666     -0.796284      -1.68130      0.409439    -0.0678644      0.342078      0.651027      0.161284     -0.153854     0.0439557      0.122819    -0.0373140    0.00778264   -0.00132095    0.00601470    0.00377282   -0.00315424  -0.000207681  -0.000314488  -2.45693e-05  -4.49742e-05  -9.23767e-06  -1.35334e-05   1.81511e-06   1.05462e-06   7.20413e-08  -1.40610e-07  -1.04973e-08   2.69688e-09       2.06543       2.62552       2.63394       2.91098       2.88498       2.50276       2.26378       2.13245       1.77322       1.35439       1.04012      0.811595      0.651664      0.429844      0.297887      0.199504      0.133149     0.0803703     0.0499912     0.0258346     0.0159405    0.00830285    0.00469831    0.00242344    0.00120158   0.000513663   0.000228150   8.46396e-05   3.35543e-05   1.14647e-05   4.66140e-06   1.20533e-06   4.23424e-07   1.12504e-07   2.77192e-08   5.92358e-09
  19  14 2902.5269    3.5173  0.8142 12.5934 -0.0015      0.837513  0.0379   0.0828   0.0542    0.1423   0.0000      0.795172   436.6256       1.71797       13.2271      0.721212     -0.841732     -0.715670     -0.386969     -0.999220       1.40573       1.21667      -1.56132     -0.409179   -0.00573874      0.795449    -0.0881863     -0.143900    -0.0629676   -0.00257427     0.0972805   -0.00599530    -0.0243357    0.00374573    0.00350890    0.00155192  -0.000395531  -5.49280e-05  -0.000136186  -9.17761e-05   5.94099e-07  -4.04444e-06   4.80248e-06  -8.12493e-08   2.11798e-07   8.03722e-08   1.95660e-08  -6.35502e-09       3.55391       4.19571       3.61914       2.87334       3.16985       3.98279       4.23512       3.61214       2.52036       1.44940      0.984984      0.998559      0.978536      0.844802      0.630192      0.406788      0.245528      0.133172     0.0699019     0.0347153     0.0179412    0.00840761    0.00421900    0.00203352   0.000998708   0.000454429   0.000205494   8.46787e-05   3.19678e-05   1.10205e-05   3.93908e-06   1.23754e-06   3.62960e-07   8.95071e-08   2.22037e-08   4.60116e-09
  19  15 3046.5111    4.0204  0.8944 12.7097 -0.0042      0.514544  0.0315   0.0899   0.0567    0.1597   0.0000      0.615917   436.5060      -1.24677       15.5417      -2.28390     -0.809126     -0.108253     -0.747723      -1.41035       2.79495       2.06101      0.344660      0.647679     0.0722635     0.0964132      0.128521      0.526235    -0.0563994      0.121701    -0.0266473    -0.0311346    -0.0227766    0.00474320    0.00188804   -0.00235519   0.000114826   0.000269221  -0.000369596  -7.30974e-05   3.15981e-06   1.34677e-05  -3.40731e-07  -1.05173e-06   1.23572e-07  -3.58650e-08  -1.58915e-09   1.14186e-09       2.01038       2.62434       2.64234       2.99657       2.64364       2.68733       2.32987       1.98590       1.60281       1.33942       1.07441      0.764835      0.612128      0.407602      0.295461      0.183806      0.134228     0.0756469     0.0520478     0.0255934     0.0168158    0.00777564    0.00462562    0.00205189    0.00105910   0.000449696   0.000211861   8.44628e-05   3.65160e-05   1.22368e-05   4.67852e-06   1.19822e-06   4.19565e-07   9.57324e-08   2.42683e-08   4.70002e-09
  19  16 3189.8823    3.9932  0.9664 13.2433 -0.0017       1.40918  0.0340   0.0897   0.0612    0.1309   0.0000      0.704450   439.1720     -0.572546       13.4869      0.521053       3.60555      -1.10704     -0.155612      -2.18806      0.819173      -2.41594     -0.926893      -1.66587     -0.834432      0.531126      0.172950     -0.294702      0.136398    -0.0385247     0.0136899    -0.0118312   -0.00120084    -0.0133979   0.000569109    0.00244611   -0.00263685  -9.83675e-05   0.000198244  -3.51063e-05  -4.47436e-05   2.20168e-05  -4.75418e-06  -2.41965e-06   2.70265e-07   1.59479e-08  -4.71838e-09  -3.62105e-09       2.20159       2.72738       2.83418       2.80757       2.89489       2.77530       2.50042       2.16377       1.69506       1.36803       1.14486      0.850298      0.640711      0.464190      0.310268      0.224515      0.138293     0.0901423     0.0534326     0.0302341     0.0167710    0.00889273    0.00434382    0.00224965    0.00105653   0.000475758   0.000214828   8.92444e-05   3.33550e-05   1.29938e-05   4.33586e-06   1.36293e-06   4.01774e-07   1.22491e-07   2.62737e-08   5.41172e-09
  19  17 3332.8894    3.4398  1.5936 12.8447 -0.0058      0.819370  0.0498   0.0631   0.0833    0.1053   0.0000      0.494297   437.3480    -0.0237104       12.3138       4.12009      -3.34586      -1.48349       1.01281       2.61937      -1.42419      0.912200      -3.05681      -1.16294      0.755911     -0.255590       1.13301     0.0819333     0.0825334    0.00821574     0.0959492    -0.0163432    -0.0248927   -0.00137014     0.0107113   -0.00421059   9.10576e-05  -0.000271021   2.42055e-05  -0.000181283  -1.42595e-05   3.00180e-05   3.36336e-06  -1.35113e-07  -5.22427e-08  -3.24592e-09   1.09164e-07  -4.00993e-09       2.87408       3.82878       3.77799       4.15063       3.96426       3.82203       3.36311       2.90002       2.40553       1.86186       1.43115       1.13828      0.862736      0.627676      0.440015      0.294502      0.193433      0.118752     0.0710667     0.0404707     0.0232983     0.0121385    0.00648547    0.00335233    0.00152209   0.000738350   0.000280779   0.000130194   4.67833e-05   1.80736e-05   6.28487e-06   1.99754e-06   6.01420e-07   1.56834e-07   3.69208e-08   7.89386e-09
  19  18 3476.2665    2.9184  2.2893 12.1924 -0.0050       1.04747  0.0617   0.0457   0.0999    0.1015   0.0000      0.305234   439.1397       3.06711       10.3566       1.78112    -0.0244953      -15.2432       7.69887      -8.62605      0.387323     -0.246252      -1.64551      -1.22369     0.0684712      0.892131      0.660454     -0.157357    -0.0661827     0.0456015    -0.0185525    -0.0145548    -0.0216174   -0.00199539    -0.0112273    0.00277202   0.000816528   -0.00135817   0.000735103   0.000211449  -7.68724e-05   2.58633e-05   6.25912e-06  -2.80821e-06   5.93535e-07   9.74632e-08  -5.49698e-08   4.08458e-09       3.26005       4.48225       4.67908       4.85654       4.68626       4.62037       3.75220       3.50814       2.85863       2.39839       1.82549       1.42293       1.02022      0.750719      0.513254      0.340624      0.224880      0.138002     0.0830607     0.0503859     0.0283682     0.0149354    0.00831062    0.00387516    0.00190701   0.000882059   0.000361997   0.000153489   6.33001e-05   2.19452e-05   8.07550e-06   2.60027e-06   8.07372e-07   2.14231e-07   5.21353e-08   1.00477e-08
  19  19 3619.4882    2.4948  3.6794 11.4674 -0.0045      0.610241  0.0740   0.0312   0.1337    0.0902   0.0000      0.156836   440.2415      -1.90729       16.5274       7.24665      -3.74003      -7.78189       1.99255      -1.99956      -4.17899       5.49054     0.0762515       1.92657      0.262722      0.229018      0.116150      0.536869     0.0877133    -0.0620609   -0.00935324     0.0388968     0.0281418    -0.0148411    -0.0278355    0.00434625    0.00208399   8.23393e-05  -0.000442814   0.000227630   4.31065e-05  -2.89475e-05   7.04204e-07  -1.18501e-06  -1.98952e-06  -2.91759e-08  -5.66592e-09   2.08598e-08       4.24050       5.46630       5.80019       6.24843       5.82466       5.47957       4.99609       4.31753       3.54136       2.86295       2.34840       1.74037       1.28432      0.894340      0.638577      0.420195      0.276412      0.171807      0.105489     0.0610370     0.0351466     0.0185051    0.00960408    0.00481123    0.00240864    0.00104293   0.000500868   0.000196957   7.86033e-05   2.78713e-05   9.66045e-06   3.02418e-06   8.98020e-07   2.37174e-07   5.69262e-08   1.13780e-08
  19  20 3762.6775    2.0459  5.5528 10.9982 -0.0018      0.474142  0.0966   0.0209   0.1734    0.0601   0.0000     0.0951786   441.5415       12.6980       7.50941      -8.36901      -4.05848      -16.4860      -4.61476      -9.72491      -2.63306      -8.33100      -1.85859       2.34097       1.14677      0.915219      -1.49241      0.205361      0.592883     -0.289447      0.212298    -0.0861289     0.0545818    -0.0188591     0.0137123    0.00967061  -0.000701981   0.000614564   0.000595314  -0.000181916  -2.28195e-05  -4.94219e-05  -1.54645e-05   3.64007e-06  -4.07624e-07  -4.18213e-07  -1.20763e-07   1.92741e-08       5.38721       7.14168       7.67507       7.90747       7.60760       7.25343       6.37821       5.53983       4.69545       3.73847       2.91465       2.22553       1.64800       1.22581      0.816308      0.554454      0.363869      0.220666      0.134575     0.0774234     0.0447571     0.0232859     0.0126659    0.00621820    0.00301669    0.00135837   0.000580273   0.000244305   9.96734e-05   3.59996e-05   1.29341e-05   4.01946e-06   1.27740e-06   3.33076e-07   7.57843e-08   1.59823e-08
  19  21 3905.9772    1.7236  7.3822 10.6389 -0.0013      0.339687  0.1189   0.0161   0.2108    0.0524   0.0000     0.0735862   444.5221       20.7512       2.37438       6.23157      -14.1081      -3.34631       12.2763     -0.377506      0.907404      -2.96259      -1.53092     -0.745463      0.658671       3.97350      0.625416    -0.0389957      0.731143     0.0700900    -0.0641858     -0.107629     0.0625217    -0.0148752     0.0145418  -0.000896108    0.00126165  -0.000536273   7.29227e-05   0.000336743  -6.17591e-05  -4.22473e-06   1.86391e-05  -1.17897e-06   8.67211e-07   4.78582e-07  -8.49565e-08   3.45011e-10       6.52008       8.49516       9.07630       9.47528       9.23088       8.67975       7.59479       6.57660       5.62325       4.50975       3.57215       2.72063       1.95101       1.42555      0.987922      0.652334      0.422939      0.269089      0.162211     0.0952433     0.0546026     0.0295495     0.0152446    0.00773624    0.00359265    0.00166773   0.000717267   0.000308314   0.000115653   4.31572e-05   1.49653e-05   4.93036e-06   1.45859e-06   3.87464e-07   8.97407e-08   1.87298e-08
  19  22 4049.2571    1.4376  9.6782 10.5770 -0.0029      0.258813  0.1524   0.0129   0.2777    0.0404   0.0000     0.0663248   431.6661       16.9053     -0.363745       20.8163      -2.10270      -11.4480       18.5924      -3.56314       9.72265      -1.43907     -0.170767       1.03762      -1.87412      -1.85223      0.998454      -1.53930      0.466013    -0.0682907     0.0473423     0.0125465    0.00371981    -0.0549392     0.0371768     0.0125153   -0.00517288   -0.00197320  -0.000409188  -0.000346922   0.000273253  -2.59979e-05  -3.22391e-05  -4.41481e-06   4.29360e-07  -8.24489e-07   4.12285e-08  -1.03773e-08       7.84826       10.2969       10.8362       11.3496       11.0046       10.2851       9.37212       7.96433       6.87574       5.53914       4.46516       3.37943       2.48223       1.75152       1.22890      0.821930      0.536553      0.337493      0.204379      0.121858     0.0676380     0.0370001     0.0187868    0.00958588    0.00457859    0.00208859   0.000924389   0.000381204   0.000148998   5.58653e-05   1.89669e-05   6.26900e-06   1.82300e-06   4.87374e-07   1.13866e-07   2.34978e-08
  19  23 4192.9003    1.2095 13.3131 10.3998 -0.0008      0.308130  0.2242   0.0105   0.3763    0.0392   0.0000     0.0677654   445.3870      -2.69721       23.1047      -26.5077       15.7899      -5.31747       11.3899       4.16699       7.55024       2.20039       4.44538       1.74295      -3.67107       1.67207     -0.657462     -0.316404     -0.691988      0.444106     0.0410670    -0.0729078    -0.0237313    0.00307181    -0.0197760    0.00268282    0.00147507    0.00390040    0.00145829  -0.000237776  -0.000142197  -2.95529e-05  -1.94700e-05  -3.04147e-07   1.65004e-06   1.31939e-06   2.12936e-07  -4.11106e-09       10.3144       13.4846       14.5991       14.9280       14.5904       13.5808       12.4564       10.8057       9.00259       7.51863       5.83245       4.50029       3.34996       2.36906       1.65289       1.09162      0.725929      0.461262      0.271564      0.161075     0.0912525     0.0482419     0.0259330     0.0129140    0.00626068    0.00282738    0.00123812   0.000522637   0.000210104   7.52284e-05   2.67084e-05   8.57339e-06   2.48900e-06   6.64357e-07   1.61386e-07   3.27810e-08
  20   7 1893.9225    0.4803  0.3834 10.0148 -0.0029       8.78309  0.0257   0.0174   0.0411    0.0559   0.0000       2.02868   439.3562       2.46314       15.4982       1.50574      -2.39150    -0.0350181       2.30848      0.151951      0.506920       1.16090      0.215194     -0.436985    -0.0803576     -0.324815     -0.388339      0.114036     0.0457373    -0.0325076    -0.0545885    0.00171550   -0.00826865    -0.0126534   -0.00283515    0.00443784    0.00125289  -0.000496510  -0.000520754   0.000221013  -6.21198e-05  -2.70247e-05  -1.26109e-05   1.97334e-07  -1.19792e-08  -2.34845e-07   9.18038e-08   3.76352e-08       2.03109       2.60776       2.61698       2.58253       2.19210       2.08319       1.83824       2.03964       1.83712       1.65382       1.27776       1.02620      0.733164      0.521921      0.317385      0.225054      0.138204     0.0986584     0.0522407     0.0372704     0.0159842     0.0124996    0.00522096    0.00369644    0.00149854   0.000902735   0.000301846   0.000192317   5.30858e-05   3.02541e-05   8.24796e-06   4.21304e-06   9.06514e-07   4.60248e-07   9.39104e-08   3.37310e-08
  20   8 2050.1903    0.6503  0.5686 10.0193 -0.0071       9.71051  0.0335   0.0182   0.0441    0.0764   0.0000       1.40297   437.8268      0.365487       14.4732     -0.950355      -2.27804       2.15491      -1.83990      0.588803      -1.35343     -0.601897     -0.969956     -0.275876     0.0988471     -0.247539      0.438243   -0.00151316     -0.196485     0.0665705     0.0233533    -0.0615687    0.00349251  -0.000467264   -0.00330310    0.00157691    0.00187851   1.61799e-05  -0.000121065   0.000209499  -2.17388e-05   1.37836e-05  -1.69915e-06   7.31056e-07  -7.56237e-07   1.68018e-07  -2.80821e-08   7.79428e-09       1.94913       2.76800       2.50545       2.99716       3.12696       2.50912       2.67382       1.76579       2.08498       1.35524       1.21740      0.854325      0.665525      0.517793      0.318282      0.255468      0.137420      0.117527     0.0614463     0.0395096     0.0229528     0.0126604    0.00756462    0.00368809    0.00219081   0.000901232   0.000400999   0.000181171   6.99222e-05   3.12966e-05   9.19937e-06   4.13738e-06   1.29732e-06   3.94091e-07   1.06546e-07   2.72422e-08
  20   9 2203.2746    0.9249  0.6865 10.3656 -0.0050       7.63915  0.0355   0.0246   0.0498    0.0969   0.0000       1.12185   438.5219       1.26234       16.4218      -2.45321       1.16012      -3.88636       4.64589      -1.73679       3.56260     -0.509889      -1.83850     -0.144187     -0.120252      0.693091      0.115592     -0.113514     0.0227717     0.0590283     0.0502718    -0.0184071    -0.0107819     0.0104004    0.00242231  -0.000473050    0.00107288   0.000494131   0.000287751  -0.000162084  -5.31886e-05   1.82684e-05   7.12493e-06  -8.22213e-07   2.98162e-07  -8.62034e-08  -2.88208e-08   2.19036e-08       2.64688       3.77373       4.01558       4.33017       4.30388       3.89037       3.43124       2.65270       1.98366       1.59359       1.17771      0.928835      0.659000      0.451987      0.287207      0.191008      0.145172      0.107633     0.0672589     0.0391521     0.0222450     0.0116486    0.00635646    0.00328013    0.00166118   0.000796434   0.000328094   0.000154705   6.06942e-05   2.72960e-05   9.36758e-06   3.34531e-06   1.16405e-06   3.51056e-07   9.67142e-08   2.48950e-08
  20  11 2499.0234    1.7990  0.8970 11.4258 -0.0052       3.02373  0.0354   0.0404   0.0544    0.1305   0.0000      0.807962   439.4491       2.16209       17.9491      -1.49551     -0.636255      0.197551     -0.961098      -1.49625      -1.17217      0.675181      0.160670     -0.107288     -0.636393      0.332591     -0.155189     -0.271541    -0.0823372     -0.196426    -0.0608146   -0.00336869    0.00685531   -0.00613531    0.00380439    0.00415417   -0.00155247   8.91300e-07   0.000399771   0.000175245  -2.68170e-05   2.61929e-05   8.12598e-06  -7.16830e-06   1.82546e-06   2.88703e-07  -6.37955e-08   1.48119e-08       2.06925       2.54452       2.75156       3.06132       2.72589       2.66487       2.53511       2.18363       1.76800       1.40706       1.15608      0.864874      0.709784      0.495804      0.357193      0.245024      0.177058      0.105003     0.0639776     0.0394247     0.0238333     0.0130281    0.00626327    0.00341947    0.00189712   0.000949925   0.000419720   0.000188266   7.92403e-05   3.25786e-05   1.28030e-05   4.38091e-06   1.43412e-06   4.08685e-07   1.22523e-07   3.02154e-08
  20  12 2644.8392    2.3549  0.9505 11.3273 -0.0061       1.65071  0.0368   0.0491   0.0554    0.1885   0.0000      0.683123   440.0777       1.81835       14.2129      -5.97006     -0.955001      -4.46522       6.15847     -0.536877      -2.44010       1.20296      0.393776      0.165825   -0.00504972      0.885962     -0.337630     0.0769833     0.0803944     0.0553558     0.0502602    -0.0240173    0.00761109   -0.00320667    0.00629276   -0.00119667    0.00107394  -0.000873276   0.000284043  -1.79757e-05  -4.53986e-05   2.41497e-05  -2.54650e-06   6.67721e-06  -5.30409e-07   9.31990e-08   8.24380e-10  -9.17782e-09       1.93653       2.84339       3.02710       2.97185       3.24975       2.42840       2.93766       1.91484       2.06458       1.50091       1.24047      0.973624      0.631951      0.557309      0.309090      0.259220      0.146440      0.103432     0.0620653     0.0352922     0.0237469     0.0114088    0.00718385    0.00340629    0.00182378   0.000892913   0.000372198   0.000187784   7.02755e-05   3.25526e-05   1.20633e-05   4.09346e-06   1.58494e-06   4.19865e-07   1.27757e-07   3.61898e-08
  20  13 2790.7207    2.9572  0.8397 12.4918 -0.0099       1.68108  0.0302   0.0681   0.0524    0.1182   0.0000      0.697066   435.3243      0.194571       15.5716       3.10094      -2.36662     -0.133886       2.85278       2.93758       1.21072      -2.49518     0.0533948     -0.465210     -0.132850      0.194123      0.472932      0.388607     0.0902404   -0.00828742     0.0111865     0.0302161     0.0435882   -0.00584938    0.00843916    0.00566270    0.00132892  -0.000515979   0.000703394  -0.000158011  -2.41387e-06   1.62482e-05   2.52812e-07   1.54002e-06  -8.97316e-07  -3.44598e-07  -1.61158e-07  -8.24784e-08       1.85546       2.30267       2.61275       2.65536       2.54717       2.42012       2.34558       1.89218       1.52780       1.37003       1.04408      0.850176      0.619036      0.443233      0.305566      0.207969      0.147614     0.0944314     0.0587425     0.0363296     0.0206305     0.0119922    0.00571270    0.00323772    0.00162707   0.000796285   0.000358134   0.000164964   7.03839e-05   2.99988e-05   1.10931e-05   4.25456e-06   1.26384e-06   4.08895e-07   1.07473e-07   2.76732e-08
  20  14 2935.9483    3.6750  0.8430 12.5945  0.0007       1.38894  0.0317   0.0827   0.0516    0.1308   0.0000      0.685807   437.9317      0.858633       17.8493     -0.766192      -2.43918      -8.62433      -1.68632     0.0293955     0.0225481      0.822105      0.113531      0.711826      0.417270      0.310292     -0.576623      0.170933    -0.0695262     0.0460247      0.143798    -0.0575772    -0.0166899   -0.00808504    0.00548186   0.000599145   -0.00152352   0.000381047  -0.000263771  -0.000163797   0.000121293  -4.78129e-06   8.97820e-06   2.50481e-06  -1.80276e-06  -2.68610e-07  -6.10018e-10   2.04142e-08       2.14826       2.71594       2.89583       2.85913       2.37056       2.18022       2.20994       2.08559       1.86675       1.73220       1.38426       1.04549      0.753895      0.519710      0.345234      0.223197      0.140499     0.0926476     0.0553370     0.0333736     0.0186809     0.0111334    0.00559094    0.00319708    0.00153261   0.000777250   0.000347281   0.000162432   7.04089e-05   2.91231e-05   1.04797e-05   3.90962e-06   1.17098e-06   3.71994e-07   9.15388e-08   2.60763e-08
  20  15 3080.4952    3.8739  1.0637 12.8714 -0.0046       1.64959  0.0361   0.0791   0.0667    0.1472   0.0000      0.743127   436.0568     -0.543648       14.8552      -3.29203      -2.62795      0.648991     -0.526029       1.27795      -1.11568     -0.418695    -0.0154943      -1.23182      0.363250      0.618021      0.414460     -0.288406    -0.0544430      0.228715    0.00430705    -0.0129962     0.0224846     0.0111270   -0.00568684   0.000899241  -0.000918847   0.000100749   0.000374702  -7.90674e-05  -4.23306e-05   7.01206e-05   8.85104e-06  -8.69968e-06   1.04735e-06  -9.75071e-08   1.13839e-07   5.22098e-09       2.15981       2.68401       2.88311       3.07380       3.07699       2.92571       2.45830       2.15704       1.80948       1.46479       1.20375      0.875084      0.646448      0.469337      0.364598      0.242089      0.156900      0.100249     0.0601502     0.0395257     0.0238991     0.0131783    0.00727583    0.00377349    0.00168474   0.000875786   0.000408633   0.000172647   7.28508e-05   3.09138e-05   1.04979e-05   3.80295e-06   1.30936e-06   4.13399e-07   1.18009e-07   3.04075e-08
  20  16 3224.4053    3.8282  1.2382 12.9521 -0.0032       1.08894  0.0429   0.0753   0.0719    0.1366   0.0000      0.661112   436.6429     -0.213640       10.9290      -1.43041      -7.84496      -2.42343       1.74237       3.10453       2.12140      0.723599      -1.93437       2.30963       2.33627     -0.280457    -0.0775242      0.157758     0.0628205    -0.0147944     0.0284008    -0.0562721    -0.0474824     0.0110351    -0.0192799   -0.00617596   -0.00213175  -0.000879539  -0.000784114  -0.000279325   1.12096e-05  -2.29449e-05   6.82240e-06   2.05404e-06  -1.35310e-06   3.29670e-07   1.23059e-07   1.05029e-08       2.38173       2.99360       3.23113       3.43453       3.44932       3.09356       2.80389       2.37721       2.11989       1.74612       1.35624       1.00752      0.770908      0.593863      0.402423      0.269581      0.177446      0.120251     0.0738431     0.0438240     0.0258209     0.0146313    0.00859607    0.00444595    0.00223647    0.00100686   0.000478677   0.000192703   8.86326e-05   3.45821e-05   1.36021e-05   4.59663e-06   1.58645e-06   4.86696e-07   1.39671e-07   3.68973e-08
  20  17 3368.1747    3.3278  1.8927 12.3277 -0.0005       1.62213  0.0512   0.0514   0.0865    0.0888   0.0000      0.350504   439.1395      -2.58566       15.1983      -6.74539      -6.55882      -2.97246     -0.942353      -2.54401       1.65000       4.53458      -3.95622      -1.11553       1.77523       1.38230     -0.224380     -0.141645      0.376316     0.0486025    -0.0262011    -0.0643364    -0.0140002   -0.00306132    0.00315005   -0.00202676  -0.000983471  -0.000630973  -0.000147659  -0.000386729   5.73798e-05   7.53231e-05  -2.54735e-05  -3.78771e-06   7.19832e-07  -3.91809e-07  -6.65839e-08  -4.53633e-08       2.68338       3.68405       3.84771       4.02506       3.86507       3.58695       3.25668       2.95225       2.47046       2.02375       1.59323       1.25686      0.896996      0.695213      0.471491      0.328819      0.215767      0.137834     0.0814625     0.0512265     0.0293213     0.0168912    0.00903861    0.00470052    0.00251052    0.00117022   0.000560996   0.000239113   0.000106593   4.02477e-05   1.62589e-05   5.43389e-06   1.85822e-06   5.97089e-07   1.72200e-07   4.46895e-08
  20  18 3511.9823    2.8069  2.6445 12.1437  0.0001       1.26604  0.0637   0.0388   0.1088    0.0733   0.0000      0.271903   443.2586      -4.25468       9.97210      -1.49483      -6.68698      -6.11371       1.70623      -3.88366       2.67469      0.785465      0.768646      -1.36335      0.316424     -0.526776     -0.914972      0.179867    -0.0544732      0.158603     -0.149645     0.0232268    -0.0102017    -0.0292849    -0.0179138   -0.00119190    0.00130881   0.000142667  -0.000470526   0.000204445  -1.00672e-05  -9.61866e-05   3.00642e-06   8.59563e-06  -3.31106e-06  -7.05848e-07   3.18086e-08  -6.26550e-08       3.25195       4.37649       4.67398       4.90141       4.88555       4.56598       3.97420       3.59146       2.92330       2.43332       1.90271       1.50120       1.12629      0.834414      0.569591      0.407499      0.266383      0.176617      0.111322     0.0654877     0.0390722     0.0221475     0.0116648    0.00643967    0.00319414    0.00154511   0.000734347   0.000303215   0.000138847   5.25004e-05   2.02590e-05   7.46269e-06   2.50062e-06   7.67826e-07   2.26485e-07   5.96980e-08
  20  19 3655.9209    2.3428  4.2843 11.1561 -0.0007      0.843696  0.0770   0.0256   0.1397    0.0788   0.0000      0.128816   445.1806      -2.56220       3.29352      -14.6546       1.44436      -10.7578       6.10854      -6.98969      -3.26467      -2.24028      -1.73087     -0.275738      0.715958      -1.45409      0.460880     -0.300686      0.113882     0.0530047     -0.132986    -0.0174064     0.0679450   -0.00693953    0.00383494   -0.00405358    0.00279719   -0.00116628   0.000689499   0.000142969   0.000178483   1.17828e-05  -5.38448e-06   3.14700e-06   7.11642e-07  -5.13331e-07   7.17695e-08   1.00951e-07       4.33920       5.56055       6.14850       6.29661       6.31357       5.71371       5.30959       4.57605       3.78468       3.15187       2.44663       1.92144       1.41998       1.05170      0.747102      0.519339      0.339525      0.218691      0.133994     0.0825098     0.0492620     0.0273393     0.0148898    0.00780454    0.00391463    0.00192460   0.000903099   0.000392892   0.000169043   6.81397e-05   2.56199e-05   9.13999e-06   3.09062e-06   9.38437e-07   2.66427e-07   6.99673e-08
  20  20 3799.4776    1.9487  5.7710 10.8838 -0.0018      0.353427  0.0960   0.0193   0.1766    0.0587   0.0000     0.0924929   450.2354      -1.36392       28.2001      0.502571      -2.57569      -13.4305      -5.07031       5.90653       5.55683       5.97958       2.49251       1.16646     -0.728408   -0.00627370       1.07168     -0.536444     -0.711767      0.436341     -0.107660    -0.0674988     0.0562340    -0.0101465    -0.0357830   -0.00774355   0.000989118   -0.00119228   -0.00190155   0.000847440  -7.31294e-05   9.40326e-05   4.87715e-05  -1.55640e-07  -5.25951e-06  -1.04962e-06   2.97767e-07   1.23163e-07       5.17764       6.73201       7.06555       7.52948       7.23375       6.90500       6.20567       5.54407       4.66741       3.82676       3.08774       2.40927       1.77550       1.32900      0.912374      0.635893      0.424170      0.272466      0.171944      0.100290     0.0613849     0.0330702     0.0183353    0.00949900    0.00489615    0.00234399    0.00110334   0.000475070   0.000207636   8.23428e-05   3.11751e-05   1.09338e-05   3.76270e-06   1.12212e-06   3.40540e-07   8.64513e-08
  20  21 3943.3548    1.6584  7.9698 10.5658 -0.0036      0.405033  0.1205   0.0145   0.2203    0.0462   0.0000     0.0668678   441.9299      -11.3172      0.769848       6.28005       1.18914     -0.578591       16.5715       4.49088      -8.98547      -1.88346       1.08388      -2.39889      -1.84006       2.08664      -1.17276       1.38163     -0.247041      0.538607    -0.0664468     -0.296282    -0.0190926     0.0739012    -0.0427593    -0.0173593    0.00727524   -0.00267984   -0.00236735   0.000593445  -0.000117394   8.12871e-06  -8.16682e-05   3.39298e-06   1.01113e-05  -1.17336e-06  -4.48851e-07  -6.40958e-08       6.37626       8.03960       9.05058       9.18248       9.07665       8.52933       7.51692       6.67807       5.69757       4.69148       3.71483       2.84975       2.17855       1.55960       1.11496      0.755512      0.500543      0.329572      0.205712      0.122898     0.0722269     0.0414172     0.0223704     0.0118912    0.00604748    0.00289321    0.00131554   0.000596217   0.000251189   0.000100590   3.81422e-05   1.39382e-05   4.71529e-06   1.46725e-06   4.14181e-07   1.08589e-07
  20  22 4087.0180    1.3604 10.8728 10.4332 -0.0019      0.226600  0.1664   0.0114   0.3025    0.0395   0.0000     0.0658338   439.8759       5.42464      0.335316       4.49998       19.2424       6.57804     -0.148787      -4.85275       3.12939      -2.61964       6.93918      -2.07100      -3.96268       2.44915      0.586788     -0.309539     -0.205296       1.12519      0.368388     -0.139509    -0.0667764     0.0569822    0.00970766     0.0140756    -0.0135147   -0.00274412    0.00470587  -0.000216838  -0.000546446  -4.85665e-05  -2.80207e-05  -2.08086e-05   3.29730e-07   1.65390e-06  -6.73349e-07  -6.45026e-08       8.18687       10.2471       11.2448       11.5536       11.3764       10.7556       9.82353       8.68718       7.09815       5.99541       4.84608       3.80016       2.80503       2.03617       1.44203      0.988017      0.665517      0.437710      0.274568      0.165792     0.0963572     0.0540605     0.0292589     0.0153951    0.00765468    0.00379779    0.00173432   0.000803969   0.000331735   0.000137736   5.05763e-05   1.82566e-05   6.04469e-06   1.88411e-06   5.32804e-07   1.39136e-07
  20  23 4230.5828    1.1388 14.1170 10.3706 -0.0032     0.0796392  0.2445   0.0090   0.3973    0.0353   0.0000     0.0707947   443.7817       7.76501       14.6713      -19.1541     -0.103586      -3.29717      -19.4766       12.0006       9.34627      0.644050     -0.541589      -3.30265     -0.777166     -0.928733      -2.58612     0.0851348     -0.206773      0.406755     -0.186945    -0.0523354    -0.0161499     0.0604981    -0.0197366    -0.0274957   -0.00272912    -0.0159674    0.00408978   0.000743117  -0.000558419  -0.000348612  -6.63763e-06   8.13641e-06   6.06409e-07  -7.69250e-07  -7.20822e-07   1.87201e-07       10.3186       13.4015       14.5874       15.0671       14.9902       13.9081       12.7256       11.1112       9.61557       7.75270       6.28779       4.88529       3.68484       2.65128       1.92915       1.32919      0.876536      0.570508      0.353085      0.217899      0.128415     0.0716756     0.0401837     0.0203058     0.0106217    0.00513376    0.00237774    0.00108929   0.000446439   0.000180407   6.96242e-05   2.41163e-05   8.49438e-06   2.61244e-06   7.33064e-07   1.92115e-07
  20  24 4374.2299    0.9079 15.6231 10.3466 -0.0023    -0.0119482  0.3169   0.0077   0.4854    0.0303   0.0000     0.0852590   448.2546       4.04569      -3.63556      -23.6237       17.3205      -21.4404       4.78609      0.876178       9.02087      -4.28626      -8.23576       7.15812       3.63314     -0.208540     -0.470136      -1.47217       1.99815     -0.192477      0.140040      0.325826   -0.00697615     -0.161185     0.0523923     0.0277548     0.0164142   -0.00679693  -0.000501149    0.00131947   -0.00132541   0.000387741   0.000107011  -3.57407e-05  -1.67552e-05   9.39923e-06   1.95585e-06   1.00498e-07       12.5594       16.4490       17.7092       18.2558       18.1241       16.7905       15.4630       13.6984       11.7573       9.67493       7.83967       5.95682       4.57205       3.34468       2.39941       1.63612       1.10336      0.701745      0.442318      0.269250      0.158602     0.0916159     0.0492328     0.0263874     0.0133621    0.00652981    0.00301023    0.00135092   0.000573517   0.000230838   8.75525e-05   3.16364e-05   1.03138e-05   3.26122e-06   9.15995e-07   2.38184e-07
  21   9 2231.9978    0.9847  0.8151 10.2952 -0.0025       5.06180  0.0294   0.0223   0.0537    0.1145   0.0000      0.908737   438.8753      -1.06614       17.5614      -1.91206      -1.65895      0.147326      0.133096       2.01384      0.932055     -0.740708      0.566895      0.782249      0.553479      0.208374    -0.0259858     0.0806321     -0.247107    -0.0290434     0.0151318    -0.0127584    -0.0160967   -0.00164075    0.00580760    0.00292685   -0.00303058   0.000601242   0.000398729   0.000279690  -0.000120034  -4.64009e-05   3.18444e-05   3.46668e-06   7.41060e-07  -7.77590e-07   3.69150e-08   1.06491e-07       1.75434       2.21051       2.37848       2.51244       2.45084       2.38490       2.05877       1.92116       1.62928       1.32319      0.986982      0.820320      0.611556      0.481705      0.348896      0.245252      0.165563      0.107639     0.0686541     0.0409598     0.0249076     0.0145584    0.00803864    0.00450355    0.00241797    0.00122639   0.000595391   0.000285428   0.000116937   5.40450e-05   2.06108e-05   8.11411e-06   2.96800e-06   1.07921e-06   3.53587e-07   1.08018e-07
  21  10 2381.9883    1.3733  0.9742 10.7119 -0.0073       4.90574  0.0329   0.0297   0.0598    0.1359   0.0000      0.750850   437.1239       3.20220       13.0397       1.06771      0.728599     -0.211946       1.39280      -2.45055     -0.497694       1.23582     -0.184330      0.196191      0.387709     -0.603671    0.00925546     -0.221262    -0.0527019      0.252026    -0.0375882     0.0260558     0.0125093    0.00774794    -0.0242607    0.00372692  -0.000783386   0.000718111  -0.000472869  -0.000250543   0.000150558   3.42850e-05  -9.03626e-06  -8.72812e-06   6.13314e-06  -1.39839e-06  -4.58646e-08  -9.10000e-08       1.77317       2.24851       2.44316       2.63976       2.56050       2.37152       2.27279       1.96363       1.67649       1.34594       1.13635      0.837675      0.654521      0.515644      0.347450      0.253827      0.166143      0.119759     0.0720653     0.0453417     0.0270105     0.0163276    0.00905404    0.00477176    0.00269299    0.00136588   0.000678674   0.000295332   0.000143254   5.86675e-05   2.60498e-05   9.72589e-06   3.68118e-06   1.24294e-06   3.76348e-07   1.21301e-07
  21  11 2529.3580    1.9302  0.9536 11.2621 -0.0058       2.54513  0.0326   0.0408   0.0599    0.1436   0.0000      0.679948   439.8038     -0.593119       14.5430    -0.0398197      -2.21198      -1.26774      -1.15016     -0.963620       1.87131     -0.746194     -0.453075      -1.22276     -0.842648     0.0373591     -0.136759     0.0707605     -0.176599    -0.0307421      0.115220    -0.0325458    0.00728625    0.00313572    0.00311967    0.00398456    0.00177576  -0.000145295    0.00111047  -4.11194e-05   6.54479e-05  -0.000128606  -2.19139e-05   1.20636e-05  -2.09921e-06   2.55930e-06  -6.67502e-08   9.69493e-08       1.94495       2.25780       2.36764       2.68526       2.75170       2.46948       2.22304       1.88645       1.70372       1.44094       1.15999      0.870272      0.651469      0.517714      0.369536      0.246918      0.168600      0.117895     0.0747629     0.0466292     0.0286064     0.0163763    0.00980336    0.00538076    0.00286269    0.00147852   0.000666475   0.000310394   0.000129288   5.89766e-05   2.33810e-05   9.44660e-06   3.17406e-06   1.05248e-06   3.52456e-07   1.05311e-07
  21  12 2676.2569    2.4589  0.9366 11.7436 -0.0041       3.32852  0.0354   0.0515   0.0570    0.1424   0.0000      0.724310   435.7369      -1.85151       15.9978      0.638133      -4.29255       3.44903       2.40266      0.263491      0.797146      -1.39356     -0.641496      0.992628    -0.0897916      0.402410     -0.547724     -0.676667     0.0876335   -0.00506709    -0.0820275    0.00812187    0.00422977    0.00978802   -0.00263695   -0.00303687   0.000859589  -2.42856e-05   0.000189206  -0.000135504   0.000100964   3.09787e-05  -1.23642e-05  -4.03977e-06  -5.73564e-06   2.33938e-07  -7.69169e-08  -5.89126e-08       2.14869       2.69983       2.81634       2.88032       2.60759       2.44304       2.29572       2.04232       1.88702       1.81157       1.41331       1.08321      0.800525      0.570751      0.413168      0.283848      0.192986      0.107904     0.0664788     0.0431228     0.0285691     0.0164496    0.00973154    0.00503783    0.00260642    0.00125208   0.000646473   0.000293167   0.000133602   5.14964e-05   2.37912e-05   9.39413e-06   3.55356e-06   1.17090e-06   3.80174e-07   1.05412e-07
  21  13 2823.0371    3.1125  0.7995 12.5869 -0.0082       2.29908  0.0286   0.0721   0.0491    0.1148   0.0000      0.727564   436.1594      -2.74164       16.4287       3.70020      -2.59618      -2.47409      -3.70082      -2.87157       1.57867      -2.15277      -1.06320     -0.947859     -0.361465     -0.190024     0.0754410     -0.428587      0.114567    -0.0367762      0.120987    -0.0343397     0.0369994    -0.0157060   -0.00945752    0.00133033    0.00238623   -0.00158153   2.93243e-06  -0.000133134   7.51444e-05   9.07193e-06  -3.27902e-05  -1.48555e-06  -2.91408e-06   6.03125e-08  -1.83911e-07   8.88651e-08       1.73058       2.21703       2.34664       2.48535       2.49862       2.28432       2.01524       1.79220       1.64875       1.35801       1.02818      0.771829      0.637813      0.470213      0.342389      0.225915      0.153051      0.103980     0.0665919     0.0405483     0.0231878     0.0136261    0.00786004    0.00466055    0.00249393    0.00125153   0.000609916   0.000261191   0.000120744   4.60805e-05   2.10622e-05   7.46340e-06   2.99894e-06   1.01089e-06   3.41772e-07   1.05197e-07
  21  14 2968.9319    3.7038  0.8393 12.7246 -0.0035       3.05816  0.0270   0.0817   0.0529    0.1216   0.0000      0.877652   439.4350      -1.69570       15.1668      -3.50072      -3.01344      -3.55095    -0.0305464      -1.90876       2.38113      0.349918       1.06276      0.932298      0.442760     -0.202284      0.117328    -0.0920795    -0.0751480    -0.0349638    -0.0926505   -0.00468531   -0.00507825   -0.00911851   -0.00166290   -0.00100401   0.000118012   -0.00166633   0.000417015   0.000270177   9.80668e-06   8.38243e-05  -4.98773e-06   1.06927e-06   8.63106e-07   3.21171e-07  -1.36553e-07   4.49732e-08       1.68716       2.05498       2.14673       2.23846       2.31636       2.19564       2.06934       1.68176       1.45615       1.17519       1.00379      0.797851      0.594687      0.443605      0.295289      0.222791      0.147505      0.102150     0.0703355     0.0426024     0.0253482     0.0143187    0.00807850    0.00445290    0.00225697    0.00111249   0.000552165   0.000251585   0.000121867   4.77788e-05   2.12338e-05   7.72673e-06   2.95767e-06   1.06245e-06   3.19929e-07   9.57835e-08
  21  15 3113.8460    4.0450  0.9505 13.1672 -0.0033     -0.521782  0.0341   0.0876   0.0607    0.1250   0.0000      0.755001   439.5414      -1.65951       11.9518      -2.01317      -1.97344     -0.835810      0.958563      0.399872       1.81854       1.90923      0.574604     -0.221096     0.0906573    -0.0371440      0.204400     -0.177280      0.330110     0.0880790     -0.155024    -0.0608857     0.0282483     0.0149056   -0.00995380   -0.00928812  -0.000422623  -0.000586193   -0.00110723  -0.000277767  -4.96198e-05   0.000168449   4.59457e-06  -1.60900e-05  -1.19626e-06  -1.70526e-06   7.61285e-10  -3.45938e-07       2.12222       2.42214       2.53087       2.70959       2.51908       2.48519       2.44171       2.24596       1.81118       1.43058       1.13332      0.901162      0.708893      0.547430      0.422022      0.306519      0.204889      0.132820     0.0805996     0.0471907     0.0286536     0.0172485    0.00909587    0.00467337    0.00255735    0.00137803   0.000650610   0.000315868   0.000140144   6.48765e-05   2.46365e-05   9.43318e-06   3.28519e-06   1.15083e-06   3.60953e-07   1.06029e-07
  21  16 3258.5704    3.7416  1.4068 12.6991 -0.0066      0.943617  0.0402   0.0663   0.0734    0.1281   0.0000      0.434695   438.2422      -4.19453       16.6635      -2.55600      -7.73189       2.21567       2.36360      -1.07856      -1.92224      -1.28829       1.43879      -1.89417     -0.860595      0.408867     -0.323498      0.457419     -0.163675      0.130971    -0.0762350    0.00416301    -0.0224959     0.0117555    -0.0157883     0.0117464    0.00264148  -0.000532937    0.00103353  -0.000518003   7.73627e-05   4.03523e-05  -2.29886e-06  -2.70788e-06   7.16842e-06  -1.15697e-06   4.13528e-07  -9.22108e-08       2.27339       2.86936       2.98850       3.06079       3.10898       2.89675       2.66527       2.26201       2.04453       1.76372       1.45564       1.13304      0.837102      0.614148      0.428229      0.315309      0.204085      0.133797     0.0850693     0.0540529     0.0331317     0.0202519     0.0110443    0.00600286    0.00297729    0.00157619   0.000717094   0.000339499   0.000154686   6.44601e-05   2.61805e-05   1.06068e-05   3.77958e-06   1.41728e-06   4.27582e-07   1.34426e-07
  21  17 3402.7965    3.2929  2.0073 12.3320 -0.0035      0.555036  0.0498   0.0488   0.0880    0.0868   0.0000      0.328132   442.5055       2.85120       15.6891       2.98045     -0.199265      -5.44209     -0.651361      -5.17836       3.75727      -5.02894      0.600637     -0.972066      0.928360     -0.296889      0.129287      0.229544      0.384772      0.102413     0.0287868    -0.0108984     0.0132563  -0.000993319    -0.0310735    0.00564003   0.000249322   0.000802047   7.94570e-05  -0.000433542   5.79819e-05   0.000108343   1.05825e-05   7.71355e-06   1.13637e-05   3.36923e-07   7.51409e-08   5.08662e-08       2.79704       3.63220       3.69464       3.82514       3.79928       3.73557       3.47943       3.08377       2.60520       2.05373       1.55466       1.24766      0.942247      0.781713      0.583335      0.417537      0.279220      0.177782      0.112944     0.0665867     0.0396548     0.0225355     0.0131195    0.00712918    0.00375357    0.00183325   0.000886399   0.000417565   0.000183209   8.15972e-05   3.23543e-05   1.26139e-05   4.67796e-06   1.62404e-06   5.33514e-07   1.64309e-07
  21  18 3547.2789    2.6669  2.9704 11.9222 -0.0011      0.768478  0.0650   0.0335   0.1123    0.0669   0.0000      0.204768   437.8518       2.15826       16.7041     -0.784028      -1.46030      -4.97039      -1.05392     -0.675236       6.93803       1.08184      -1.01396      0.244502       1.09665      0.175170      0.582213      0.268936      0.398544    0.00446170    -0.0482821    -0.0201476    -0.0502927    -0.0188229    -0.0261273   -0.00698836    0.00281780    0.00148174   -0.00324198  -0.000602269  -3.54800e-05   0.000232772   8.05482e-05  -5.99338e-06  -4.21208e-06  -7.09601e-07   1.28706e-08   3.22646e-07       3.30128       4.23975       4.69054       4.96490       4.69302       4.55643       4.22844       3.60994       3.14648       2.55559       2.08632       1.60287       1.26305      0.923941      0.655275      0.488118      0.316478      0.209791      0.137142     0.0858422     0.0503023     0.0288664     0.0170410    0.00914364    0.00473817    0.00245340    0.00116663   0.000562799   0.000265222   0.000109871   4.47202e-05   1.81545e-05   6.68679e-06   2.42180e-06   7.51013e-07   2.20711e-07
  21  19 3691.6539    2.2473  4.4901 11.2415 -0.0006      0.541139  0.0804   0.0237   0.1440    0.0623   0.0000      0.121039   438.6065       3.86509       8.04237      -11.1097      -7.05531       2.53149      0.364000      0.561715       5.01725      -3.00803       2.33551    -0.0392209     -0.438274     -0.332166      0.512736      0.970875     -0.514879     -0.314469      0.108716    -0.0195485    -0.0682522   -0.00384730    0.00101023    0.00187574    0.00509484    0.00253844   -0.00203567  -0.000869403   0.000159512   3.84482e-05  -3.32707e-05  -2.93076e-05   1.11407e-05   1.28129e-06  -4.00565e-07  -3.00577e-07       4.06006       5.16308       5.47278       5.94725       5.84585       5.42592       5.09642       4.30561       3.84526       3.16173       2.52991       2.00891       1.55465       1.14029      0.812643      0.579591      0.385102      0.263224      0.172715      0.105656     0.0635966     0.0369301     0.0210973     0.0115884    0.00617668    0.00313775    0.00152527   0.000714643   0.000322550   0.000138861   5.59838e-05   2.18588e-05   7.94177e-06   2.83763e-06   9.06261e-07   2.64503e-07
  21  20 3836.0695    1.8418  6.4527 10.7721 -0.0018      0.529178  0.1006   0.0166   0.1859    0.0495   0.0000     0.0821050   437.0749       7.25595       20.9971       3.35677       7.97842      -2.15663      0.289115      -2.14352      0.640280     -0.712287      -3.72228      -3.78501       1.22703     -0.765490      -1.36777      -1.56128      0.289012      0.605841     -0.204085     -0.247013     0.0919699     0.0255601    -0.0541326    0.00634413    0.00946068    0.00304096    0.00265145   0.000637997   0.000334580  -0.000154653  -9.92980e-05  -2.00027e-05  -5.25125e-06   7.02107e-06   2.01871e-06   1.45102e-07       4.96611       6.52301       7.02429       7.31054       7.21958       6.81550       6.24225       5.52177       4.78703       3.99524       3.20601       2.55243       1.93769       1.42708       1.04261      0.717280      0.488884      0.327775      0.205129      0.131132     0.0774567     0.0457645     0.0254989     0.0145237    0.00744307    0.00379413    0.00189305   0.000878162   0.000403956   0.000166999   7.23394e-05   2.74447e-05   1.00616e-05   3.56755e-06   1.15735e-06   3.55460e-07
  21  21 3980.1010    1.5567  8.6994 10.5870 -0.0015      0.341339  0.1308   0.0132   0.2372    0.0410   0.0000     0.0679866   444.4136      -7.07647      -2.10994      -4.55113      0.979233      0.901319      -8.48365      -5.40132       10.3739       10.2307      0.227812       1.07121       4.40558     0.0394883     -0.585154      0.781543       1.76423    -0.0226307     -0.221740      0.269813     0.0821735     0.0208792    -0.0218357     0.0159822     0.0140787   0.000615196   -0.00145859  -0.000494545  -0.000883820  -8.39267e-05   2.40130e-05   2.14431e-05   2.43446e-05  -9.63418e-07   2.28873e-07  -3.93036e-07       6.33423       8.28245       8.85726       9.46407       9.11802       8.70764       8.08865       6.93142       6.11800       4.98961       4.08146       3.19311       2.44706       1.81876       1.29989      0.925381      0.627606      0.412345      0.265187      0.166346     0.0988464     0.0586730     0.0328077     0.0178699    0.00945637    0.00476579    0.00234982    0.00109473   0.000502155   0.000212822   8.81099e-05   3.41549e-05   1.28784e-05   4.46277e-06   1.41925e-06   4.36140e-07
  21  22 4124.3387    1.2823 12.1927 10.4721  0.0011      0.208702  0.1930   0.0104   0.3287    0.0354   0.0000     0.0655390   440.5942       9.82537       6.95236       3.65044       3.46675      -11.9587      -4.49057       10.0246       3.45147      -4.42818      -2.19173      -3.10509      0.849047     -0.559092      0.603274      -1.47268      0.113369     -0.657028      0.342975    -0.0142864      0.239311    -0.0526942    -0.0380865     0.0325289     0.0117582    -0.0117865  -0.000778338   0.000910945    0.00109337  -0.000320892  -0.000191912  -4.75404e-05   3.22028e-06  -9.81493e-07   3.18959e-07  -5.05153e-07       8.21929       10.6817       11.7879       11.9875       12.0141       11.4920       10.4933       9.22815       8.05410       6.59438       5.27626       4.20174       3.25434       2.40386       1.75518       1.23726      0.845034      0.554883      0.364980      0.218295      0.135956     0.0779574     0.0445837     0.0239363     0.0127955    0.00659601    0.00320154    0.00147486   0.000688188   0.000287773   0.000120347   4.64200e-05   1.74547e-05   6.23319e-06   2.03310e-06   6.05971e-07
  21  23 4268.6018    1.0935 13.9480 10.3779 -0.0022      0.221944  0.2386   0.0088   0.3981    0.0335   0.0000     0.0704599   432.9757      -6.97706       1.55478       25.2509      -1.79861      -24.0922      -3.04189       14.0995      -11.1486       16.8603       11.5009      -3.78725       2.43936       2.59668       1.82592      -2.65390       1.93053      0.128131     -0.690871      0.447198     0.0440026     -0.101051    -0.0936593     0.0812372    0.00132378    -0.0150721   -0.00566664   0.000470867   0.000673886  -0.000179300   5.58880e-05  -1.33313e-06  -3.95264e-05   1.14407e-05   1.70359e-06   3.63713e-07       9.91135       12.7644       14.0731       14.1880       14.3035       13.6976       12.2692       10.9147       9.50442       7.90551       6.46951       5.07924       3.91803       2.87677       2.07352       1.44702      0.979011      0.666665      0.431616      0.264570      0.161888     0.0936985     0.0528376     0.0290519     0.0154893    0.00773074    0.00383414    0.00177341   0.000793401   0.000347098   0.000143988   5.52720e-05   2.07272e-05   7.35188e-06   2.40577e-06   7.23427e-07
  22   7 1945.1048    0.5580  0.4315  9.9161 -0.0056       7.77477  0.0212   0.0178   0.0384    0.0610   0.0000       1.56912   438.9679      0.403068       14.1988       1.04210      -2.75730      -1.06615     -0.379120      0.489313     -0.893609     -0.797059      0.602359      -1.15995      0.187723     -0.189394      0.234713      0.117098     0.0966738    -0.0116966     0.0711967    -0.0234667     0.0254877     0.0220463   -0.00580534  -0.000106946    0.00233846  -0.000727912  -6.35978e-05   0.000272637  -0.000137471   3.33393e-05  -1.93645e-05  -7.80046e-06   4.83780e-06  -2.68815e-06  -5.66513e-07   1.94141e-07       1.37462       1.71256       1.84970       1.69929       1.92661       1.76835       1.68759       1.55554       1.23213       1.07008      0.877023      0.680229      0.567350      0.405039      0.302334      0.219083      0.145268      0.107615     0.0674730     0.0407356     0.0276446     0.0154005    0.00863808    0.00487143    0.00245724    0.00136273   0.000688268   0.000334138   0.000169531   6.57498e-05   2.93864e-05   1.31075e-05   5.11693e-06   1.78815e-06   6.86467e-07   2.37377e-07
  22   8 2104.7782    0.7550  0.5814 10.3541 -0.0030       6.42155  0.0330   0.0204   0.0458    0.0708   0.0000       1.35359   440.3183      0.333770       14.3806       2.63404      -1.77364      -1.00119       1.30358      -1.58657     -0.742586      -1.07148       1.44801      0.475683      0.452747      0.217452    -0.0984150    -0.0592562     -0.234492      0.271996     0.0981146    -0.0614704    -0.0718874    -0.0116596    -0.0149895   -0.00262112   -0.00144426   0.000653251  -0.000363501  -0.000177646   2.61953e-05  -3.96526e-05   1.53168e-05  -1.29963e-05   6.38342e-06  -4.13236e-06   3.32721e-08   3.55075e-07       2.16413       2.41610       2.15520       2.30689       2.48339       2.92257       2.65645       2.14404       1.56762       1.18515       1.34987       1.16215      0.918087      0.592912      0.388727      0.217790      0.189418      0.156363      0.115332     0.0787047     0.0488636     0.0285277     0.0146213    0.00746057    0.00345434    0.00190683   0.000939634   0.000449445   0.000193618   9.44081e-05   3.98699e-05   1.98593e-05   7.53389e-06   2.55086e-06   9.33706e-07   2.97531e-07
  22   9 2260.0708    1.0665  0.8011 10.3292 -0.0029       5.35649  0.0271   0.0235   0.0527    0.1101   0.0000      0.881659   438.7309      -2.88401       15.3344       1.57148      -3.28197       2.91179     -0.739488      -1.76981      0.688269      -1.65194      0.603457      0.345224     -0.138954     -0.408259     -0.251888     0.0990610    -0.0319311     -0.150469     0.0730356     0.0668612     0.0211591   -0.00775473     0.0104249   0.000274693   -0.00222794    0.00264507   2.64155e-05   0.000489716  -0.000601096   6.78855e-05   6.14040e-05   1.24003e-05  -1.94324e-05   1.43917e-06   5.14581e-07  -9.08438e-08       1.54321       1.93693       2.05500       2.19841       2.18579       2.01181       1.85867       1.69034       1.48009       1.19869      0.998018      0.814068      0.613323      0.475207      0.334862      0.233121      0.170504      0.110691     0.0754517     0.0477834     0.0291528     0.0175489     0.0100012    0.00576612    0.00305021    0.00171427   0.000864625   0.000420266   0.000211857   8.87938e-05   4.14555e-05   1.57403e-05   6.66414e-06   2.39464e-06   8.39533e-07   2.80432e-07
  22  10 2410.8921    1.4416  0.9990 10.8935 -0.0017       3.53191  0.0333   0.0294   0.0622    0.1335   0.0000      0.826985   442.4687      -2.69196       16.5761      -2.64487     -0.722210      -3.41248      0.939359       1.27191      0.227012      0.605602    -0.0365678     -0.189080       1.10331     -0.454656     -0.431988      0.161998      0.203314     0.0611254     -0.161405     0.0187170     0.0234959    -0.0165060    -0.0185653    0.00480611    0.00294183    0.00298492    0.00165655   7.06486e-05  -1.12780e-05   0.000138882   6.67950e-06   7.79534e-06   1.07167e-06  -1.20787e-06   3.46368e-07   2.52644e-07       1.74510       2.17446       2.32318       2.52438       2.52169       2.37758       2.21091       1.86679       1.66644       1.38984       1.16463      0.939363      0.683944      0.534869      0.372342      0.284637      0.188739      0.125405     0.0864838     0.0559740     0.0346083     0.0202656     0.0126363    0.00694857    0.00391622    0.00201369    0.00100009   0.000485305   0.000233107   0.000109118   4.79430e-05   1.94152e-05   7.54378e-06   2.91350e-06   1.07656e-06   3.44795e-07
  22  11 2559.2184    2.0164  0.9083 11.5623 -0.0052       1.35152  0.0297   0.0439   0.0576    0.1216   0.0000      0.760274   438.4652      -3.17297       15.5557      -3.65805      -3.71577      0.996650      -3.91003       4.19363     -0.607430      0.966043     -0.324726     -0.193986     -0.542870     -0.266094    -0.0255880      0.133711     -0.450581    -0.0707752    -0.0416434    -0.0775473   0.000538452     0.0295490     0.0187125    0.00675591    0.00321420   -0.00185924  -0.000635787   0.000467545   9.31982e-05  -8.29012e-05   2.63981e-05  -3.20279e-06   5.11227e-06  -1.29416e-06   1.44030e-07   8.10379e-07       1.62807       2.13928       2.22008       2.23974       2.22113       2.18406       2.10641       1.93129       1.61139       1.32820       1.00292      0.813743      0.659572      0.496060      0.385160      0.298446      0.193010      0.135569     0.0828816     0.0523077     0.0318237     0.0183857     0.0112583    0.00587876    0.00322332    0.00176640   0.000853068   0.000449936   0.000204835   9.73034e-05   4.22977e-05   1.77240e-05   6.48903e-06   2.72774e-06   9.29901e-07   3.44798e-07
  22  12 2707.1015    2.5510  0.9081 12.0794 -0.0098       1.39492  0.0306   0.0561   0.0551    0.1446   0.0000      0.662517   442.6175       5.15131       19.1514       1.82093     -0.843579      -1.61835     -0.947393      -4.39260     -0.813618      0.622697       1.52205      0.664139      -2.24203      0.436606     -0.236811      0.273515     0.0662770    -0.0995144     0.0308191    -0.0139743    -0.0254894     0.0348867     0.0142164   -0.00655854   -0.00319181    0.00210556   0.000795847   0.000325163  -0.000570338   4.06832e-05  -4.62500e-05  -1.77155e-05   1.47570e-05   5.27503e-06  -2.33913e-06  -1.60514e-07       1.67439       2.06620       2.25557       2.56418       2.36256       2.12136       2.07352       1.93254       1.65255       1.28904       1.12936      0.945296      0.683754      0.499445      0.379613      0.285102      0.180492      0.121236     0.0814768     0.0536372     0.0317386     0.0188464     0.0110332    0.00671978    0.00360564    0.00186493   0.000913237   0.000464642   0.000241858   0.000112863   5.20226e-05   2.00385e-05   7.97296e-06   2.85227e-06   1.00334e-06   3.50988e-07
  22  13 2854.7669    3.2956  0.8520 12.5562 -0.0060       1.13808  0.0287   0.0720   0.0534    0.1274   0.0000      0.698365   440.6495       2.09446       13.8551      0.676750      -5.69862      -2.51715      -1.59097       1.28435      -1.14737       1.68934       1.78894     0.0717234     -0.399021     -0.697143      0.464660     -0.250330     -0.176402     0.0249234      0.108655     0.0198801     0.0329825    0.00816609   -0.00470717   -0.00590045    0.00197263   -0.00186360   0.000957984  -0.000230031   0.000162313   5.00013e-06   5.96518e-06   2.78337e-05  -2.85462e-06  -2.43669e-06   1.60811e-06  -1.75937e-07       1.72491       2.03871       2.19515       2.34453       2.26592       2.25195       2.02241       1.88736       1.45844       1.24185       1.10113      0.901535      0.671197      0.503525      0.346518      0.257599      0.168661      0.118962     0.0832703     0.0562781     0.0332860     0.0189949     0.0105814    0.00633966    0.00339167    0.00168743   0.000806310   0.000414907   0.000202052   9.82577e-05   4.13410e-05   1.77570e-05   6.77669e-06   2.51843e-06   8.62438e-07   2.90411e-07
  22  14 3001.3969    3.8975  0.8061 13.1369 -0.0016      0.978091  0.0339   0.0861   0.0491    0.1072   0.0000      0.817238   438.1848      0.398441       12.7480     0.0534380     -0.886722      -1.72709       3.19960      -3.10345      0.919868       1.32836      -1.18181      0.246532     -0.119445     -0.538980    -0.0609289      0.213166      0.119100     0.0948976    -0.0789391     0.0124022    -0.0309363    -0.0166501     0.0122843    0.00611194    0.00344985    0.00187494   0.000314508  -0.000362882  -0.000142843   5.84069e-05  -2.23985e-05   2.34581e-05   1.00174e-05   3.30843e-06   7.68013e-07   2.63632e-07       2.02495       2.07925       2.21659       2.77904       2.92444       2.15260       2.01902       2.17617       1.95783       1.39935       1.01512       1.05197      0.856537      0.565700      0.340201      0.286072      0.232267      0.152919     0.0800574     0.0515576     0.0380631     0.0260490     0.0138153    0.00661317    0.00320637    0.00194414    0.00126868   0.000676583   0.000328941   0.000139805   5.27487e-05   2.01787e-05   7.24351e-06   2.63478e-06   9.25232e-07   3.04739e-07
  22  15 3146.9572    3.9872  1.0955 12.9393 -0.0017      0.111958  0.0350   0.0777   0.0613    0.1390   0.0000      0.709886   442.2509       4.12168       13.0605      0.331541     -0.745207      -4.36982      0.512364       1.16063    -0.0499587      -3.64852      0.501013     -0.543935     -0.206589      0.126683     -0.132350      0.394101      0.249710     -0.167800    -0.0479023    -0.0124642     0.0181725    -0.0309410     0.0212235   -0.00416634  -0.000872373    0.00438915   0.000374441   0.000191218  -0.000335357   2.66052e-06  -1.31066e-05   1.42186e-05   5.47987e-06   2.72555e-06  -1.02845e-06   1.22617e-07       1.78480       2.28092       2.50980       2.74931       2.53500       2.60387       2.33343       2.01335       1.79173       1.44846       1.16145      0.935897      0.723168      0.569209      0.382852      0.286146      0.205821      0.142222     0.0866981     0.0562264     0.0368224     0.0222627     0.0119974    0.00719693    0.00381860    0.00197974    0.00103967   0.000541427   0.000261029   0.000110685   4.49207e-05   2.03402e-05   8.75211e-06   3.14861e-06   1.14373e-06   4.06402e-07
  22  16 3292.2181    3.6232  1.4950 12.8431 -0.0001      0.483977  0.0437   0.0612   0.0729    0.1027   0.0000      0.490237   438.2146       2.97738       10.2746      -2.22288      -1.43869      -5.15619      -7.60422      -2.57328      0.173969       1.13329      -1.68002      -1.32472     -0.132909     -0.475779      0.311846      0.263218    -0.0466020     -0.249318     0.0378640    -0.0916128    -0.0271205   0.000155601   -0.00223206   -0.00152327   -0.00790940  -0.000966158    0.00218895   0.000526808  -7.79692e-05   1.53763e-05   5.29083e-05  -9.87499e-06  -8.48080e-06   1.86549e-06  -2.09395e-07  -4.13656e-07       2.23854       2.71971       2.92214       2.99919       2.97111       2.94571       2.74602       2.44941       2.11244       1.76417       1.42448       1.09840      0.912856      0.696953      0.494636      0.365524      0.257331      0.175341      0.112233     0.0701463     0.0454356     0.0260408     0.0150111    0.00847752    0.00457945    0.00243648    0.00121854   0.000638535   0.000297036   0.000125548   5.58930e-05   2.29534e-05   9.65220e-06   3.71086e-06   1.30951e-06   4.56865e-07
  22  17 3437.2432    3.1539  2.2297 12.1351  0.0004      0.519733  0.0526   0.0425   0.0868    0.0824   0.0000      0.256805   433.8521       1.36491       13.6805      -3.19605       5.09643      -2.72169      -4.31338      -1.50423       1.52593      -4.27239     -0.299858     -0.838977      0.890546     -0.651726     0.0814787      0.109230      0.569071     0.0460765     0.0608084     0.0412699     0.0144095   -0.00918860     0.0194978    0.00484947    -0.0109051    0.00161956   0.000244539   -0.00101714  -2.60294e-05   9.01057e-05  -4.99136e-05   1.64287e-05  -2.64195e-06   3.24806e-06   1.66612e-06  -7.12944e-07       2.57184       3.32423       3.56875       3.73749       3.76982       3.58594       3.33583       2.90895       2.52825       2.07632       1.75205       1.39865       1.09326      0.800526      0.602099      0.412442      0.293451      0.203936      0.133287     0.0860427     0.0529043     0.0324484     0.0180788     0.0104858    0.00549553    0.00300778    0.00148692   0.000749562   0.000347913   0.000157786   7.10045e-05   2.94549e-05   1.18944e-05   4.43218e-06   1.55128e-06   5.46897e-07
  22  18 3582.2952    2.6055  3.2456 11.7987 -0.0002      0.937421  0.0662   0.0307   0.1131    0.0606   0.0000      0.170734   446.9956       1.35589       1.44085      -1.74035       2.46529      0.888406       1.96544      -1.51488       1.62815       1.03485      -3.50097     -0.469187      0.780633       2.04993      0.260650     0.0411172      0.111447     -0.338685     0.0621104     0.0315274    -0.0188975    -0.0484567     0.0147650    -0.0210646   0.000296403  -0.000513453    0.00262838  -0.000725129  -0.000437441  -7.47555e-05  -5.10976e-05  -6.25202e-05  -1.55572e-06  -5.03081e-06  -7.69038e-07  -1.28168e-06       3.21622       4.22456       4.47782       4.83862       4.63558       4.52913       4.19655       3.65296       3.21149       2.57441       2.21496       1.70016       1.34621      0.998678      0.748704      0.533307      0.380895      0.246496      0.165663      0.106326     0.0640269     0.0399549     0.0229897     0.0131351    0.00673240    0.00384896    0.00183367   0.000946154   0.000433297   0.000207631   9.04610e-05   3.73172e-05   1.44761e-05   5.74460e-06   2.00134e-06   6.81859e-07
  22  19 3727.2279    2.1509  5.0688 11.1482 -0.0014      0.723710  0.0829   0.0210   0.1523    0.0544   0.0000      0.105090   439.7565       6.15189       10.0675      -3.84907      -5.05818      -8.49701       8.19616      -2.51116      -2.23274       2.58169      -1.24093     -0.756654      0.982008     -0.627005      0.532333     -0.321295      0.415724     -0.157896    -0.0689332     0.0341675    -0.0871074   0.000712270  -0.000144384     0.0211683  -0.000157601   -0.00340480  -0.000280533   0.000392987  -0.000199880  -0.000342727  -0.000161608   4.13911e-06   1.66177e-06   2.49020e-06  -4.94519e-06  -2.25866e-07       4.03241       5.24022       5.63671       5.83761       5.83288       5.51998       5.01085       4.57685       3.98048       3.45058       2.78522       2.23249       1.69953       1.29695      0.940694      0.681271      0.465113      0.314972      0.201529      0.128735     0.0808668     0.0491479     0.0285584     0.0164208    0.00891482    0.00467679    0.00243330    0.00117524   0.000569634   0.000253058   0.000112273   4.62579e-05   1.90781e-05   6.98959e-06   2.53436e-06   8.56688e-07
  22  20 3872.1574    1.8108  6.8268 10.8208 -0.0025      0.537032  0.1038   0.0161   0.1895    0.0458   0.0000     0.0777241   427.0860     -0.375726       18.2753       4.93780      -8.91434       5.00898       9.52262       2.37316       8.48218      0.397506      -4.09292      -3.47287      0.609298     -0.438500       1.36058     -0.244612      0.555495     -0.491585     0.0157698      0.288428      0.151041     0.0692925   -0.00135093    0.00695572     0.0113877    -0.0166751  -0.000412595    0.00306329   0.000620046   0.000110474  -6.45396e-05  -5.11333e-05   4.38584e-05   1.50702e-05   4.32007e-06  -8.08093e-07       4.93481       6.41066       7.03860       7.34543       7.21495       7.07747       6.31155       5.75639       4.98845       4.09045       3.31468       2.67516       2.08496       1.57971       1.16433      0.822335      0.570050      0.397271      0.255829      0.167521      0.101304     0.0601272     0.0349083     0.0200883     0.0107988    0.00595271    0.00297654    0.00148459   0.000710582   0.000315237   0.000143057   5.70230e-05   2.36646e-05   8.98967e-06   3.11756e-06   1.09465e-06
  22  21 4016.7195    1.4952  9.1146 10.6487 -0.0024      0.320527  0.1373   0.0125   0.2432    0.0382   0.0000     0.0726162   435.4375      -5.73545       17.8921      -5.56954      -5.64739       6.40372     -0.338628      -14.8788     -0.847619       3.42775      -10.5846     -0.407841      0.833049    -0.0104667       1.25253       3.47921       1.12129    -0.0692268    -0.0484773      0.159482      0.209881     0.0277849    -0.0613881  -0.000299796   -0.00844461   -0.00315459    0.00362792  -0.000127070  -0.000452287   0.000290245   0.000193065   4.56517e-05   1.85916e-05  -9.06718e-06   4.48961e-06  -5.35187e-07       6.25852       8.06764       8.78641       9.24876       9.02174       8.73450       8.04599       7.21330       6.20844       5.23849       4.28234       3.40047       2.65660       1.99469       1.48918       1.05655      0.733272      0.498654      0.328899      0.206449      0.129817     0.0773854     0.0447899     0.0255673     0.0141530    0.00738117    0.00378885    0.00188070   0.000904563   0.000398557   0.000182366   7.49833e-05   3.06115e-05   1.13136e-05   4.07105e-06   1.40146e-06
  22  23 4305.9131    1.0316 15.2542 10.3781 -0.0029      0.214439  0.2709   0.0079   0.4234    0.0308   0.0000     0.0722457   457.5664      -2.93431      -13.8114      -8.83518       4.81618       3.04195       3.18072       27.1802     -0.690766       4.60756      -1.04113       6.20115      -2.92390      -3.55143      -2.03648       1.78103      0.471633      0.348287     -0.596771     -0.117624    -0.0285500     0.0348348      0.135866     0.0431826    -0.0463515     0.0132647     0.0109999   -0.00113601   -0.00279505  -0.000539065   0.000489343  -3.96374e-05   4.93882e-05  -3.79587e-05  -4.90604e-06  -1.72683e-06       10.1263       13.0991       14.4548       14.7692       14.9716       14.2935       12.9491       11.7800       9.94434       8.60610       7.06392       5.54529       4.42259       3.22484       2.41062       1.73818       1.20148      0.819926      0.539077      0.342287      0.215426      0.132197     0.0771820     0.0437029     0.0234140     0.0128896    0.00645946    0.00321549    0.00155673   0.000677347   0.000320806   0.000125636   5.21861e-05   1.95777e-05   6.90923e-06   2.38586e-06
  23   8 2131.1627    0.7824  0.6952 10.1987 -0.0065       7.13796  0.0272   0.0183   0.0472    0.0816   0.0000       1.10352   439.2842       2.74522       17.4046     -0.956014      -3.95610      -2.47367       1.86649       1.77932       1.13155    -0.0536827    -0.0841561     -0.767320    -0.0956001      0.378300      0.664372     -0.223061     -0.125629    -0.0272140     -0.131890     0.0241565    0.00519189     0.0365566     0.0317034    -0.0248178  -0.000461986  -0.000403836    0.00124611   0.000184609  -8.44096e-06  -2.53467e-05  -7.83757e-05   4.08014e-05  -8.20542e-06   1.81776e-06   3.68559e-06  -4.35165e-07       1.52949       1.92219       2.08245       1.96724       2.07999       2.04651       1.95697       1.76642       1.49960       1.21389       1.03774      0.870409      0.653110      0.518857      0.384210      0.273607      0.202498      0.139438     0.0905003     0.0625625     0.0389885     0.0228288     0.0141507    0.00822923    0.00416546    0.00234307    0.00126624   0.000589468   0.000318894   0.000141973   7.15209e-05   3.10063e-05   1.31300e-05   5.22456e-06   2.21880e-06   7.55867e-07
  23   9 2287.5700    1.1690  0.7815 10.7132 -0.0056       5.20296  0.0289   0.0263   0.0493    0.1041   0.0000      0.861658   438.0218     -0.910922       14.4658       3.06040       2.43535      -4.37926      0.391574     -0.395079     -0.991472     0.0201598      -2.01028       1.02763      -1.09849       1.00982      0.669493      0.181709     0.0129776      0.471253    -0.0160450     0.0408357    -0.0255654    0.00825419   -0.00444923    0.00617712    0.00705503   0.000764855   0.000270406   0.000237716  -0.000207880   7.91024e-05  -5.76632e-05  -3.19102e-05   1.76299e-05   5.31475e-06  -6.75766e-08   3.65159e-08       1.55971       2.05645       2.12887       2.38987       2.30500       2.18323       2.11313       1.81774       1.58298       1.29453       1.12851      0.874740      0.686946      0.534466      0.387575      0.294014      0.185985      0.145746     0.0914540     0.0659307     0.0370872     0.0243472     0.0140838    0.00822908    0.00469871    0.00255638    0.00139616   0.000687219   0.000336207   0.000155688   7.90159e-05   3.34158e-05   1.46055e-05   5.66696e-06   2.22164e-06   8.31599e-07
  23  10 2439.2018    1.5378  0.9834 11.2853 -0.0086       3.76597  0.0383   0.0326   0.0588    0.1240   0.0000      0.816913   440.3137      -2.87071       12.2972      -2.77708     -0.785255     -0.918871      -3.05065      -2.93818     -0.380151      -2.98423      0.127152      0.144991     0.0463124      0.692056      0.491884      0.319802     -0.235808    -0.0614227     -0.154805     0.0370811     0.0256062    -0.0162680    0.00274671     0.0158961     0.0112015   0.000324067    0.00447545  -0.000564596   0.000118394  -0.000109349  -1.38960e-05  -6.40484e-06   3.60980e-05   5.16042e-06  -3.75144e-06  -3.83522e-07       2.21203       3.10510       3.41236       3.61482       3.43710       3.39171       3.00298       2.66298       2.20062       1.75449       1.30718       1.00032      0.773662      0.605737      0.488463      0.341920      0.257740      0.177035      0.108917     0.0723285     0.0442340     0.0259132     0.0155912    0.00889039    0.00532310    0.00268707    0.00157275   0.000696402   0.000395770   0.000173588   8.16981e-05   3.42234e-05   1.55275e-05   6.25559e-06   2.60765e-06   8.78778e-07
  23  11 2588.7385    2.0890  0.9654 11.7138 -0.0089       3.81288  0.0318   0.0440   0.0561    0.1277   0.0000      0.739794   441.8569       2.23429       15.5925      -6.45147       4.23223       2.29045     -0.418359      -3.02803       2.39949      -1.36816     -0.722793    -0.0815221      0.123703      0.148889     0.0220989      0.164952     0.0958444     -0.197667    -0.0597071    -0.0881687   -0.00547848     0.0224619     0.0200212     0.0122272    0.00446107   0.000677544  -0.000564759   0.000530982   0.000308929  -0.000122147   7.64247e-05   8.37308e-06  -1.53019e-05  -1.03635e-05  -1.51930e-06   1.35110e-06       1.65801       2.13504       2.39003       2.65889       2.45602       2.38237       2.25181       1.93034       1.61978       1.42333       1.09445      0.922352      0.721609      0.537760      0.386462      0.284110      0.202300      0.134694     0.0950416     0.0621983     0.0396292     0.0236296     0.0148081    0.00840622    0.00463296    0.00255527    0.00136083   0.000694458   0.000348818   0.000167946   7.95450e-05   3.55438e-05   1.48300e-05   5.98256e-06   2.36235e-06   8.93286e-07
  23  12 2737.5961    2.7118  0.8926 12.0429 -0.0066       1.11990  0.0270   0.0567   0.0543    0.1244   0.0000      0.668596   437.4353       3.87272       16.1904     -0.615983      -4.45827      0.179068      -1.23126     -0.837641      -1.68417       1.00114      0.874625     0.0839773     -0.687991     0.0992064      0.621871     0.0475402      0.206817     0.0538451     -0.237515     -0.131600    -0.0200812    0.00388877   -0.00333147    -0.0165583    0.00464655  -4.11209e-05   -0.00126056  -0.000985086   0.000535685   4.51016e-05  -0.000172994   6.78451e-06   8.57420e-06   5.20109e-06  -1.04168e-06  -5.64430e-07       1.49324       1.88507       2.01990       2.25881       2.12594       2.02022       1.79904       1.71648       1.51410       1.25212      0.998170      0.841067      0.664644      0.501120      0.353881      0.253821      0.188631      0.127334     0.0858306     0.0533277     0.0340701     0.0219710     0.0133885    0.00764008    0.00395170    0.00227090    0.00122362   0.000672721   0.000335994   0.000161993   7.30070e-05   3.21168e-05   1.30010e-05   5.26633e-06   2.00894e-06   7.44431e-07
  23  13 2886.1021    3.4518  0.8740 12.6088 -0.0007       2.71621  0.0281   0.0722   0.0513    0.1255   0.0000      0.794442   438.0115      -4.18283       13.6513      -1.81744      -3.25639      -2.89003      -1.39585      -3.27195       2.42593       1.30578      0.105700      0.774829       1.12935      -1.33238      0.165127     -0.123213      0.194618    -0.0128951    -0.0575003   -0.00556271     0.0444535     0.0146141    0.00181201    0.00513487    0.00332509   -0.00191557  -0.000732985  -0.000851485   0.000286667  -0.000237871   7.97082e-05   2.09907e-05   1.85700e-05   3.24982e-06  -2.51153e-06  -5.99007e-07       1.50658       1.79215       2.14934       2.14030       2.00993       2.05325       1.98010       1.65257       1.53826       1.26644      0.979158      0.850727      0.677302      0.506740      0.358428      0.282421      0.192955      0.125168     0.0926145     0.0591034     0.0362007     0.0229515     0.0133218    0.00757737    0.00423548    0.00242899    0.00121968   0.000610385   0.000330043   0.000157483   7.44669e-05   3.10607e-05   1.40536e-05   5.50274e-06   2.16169e-06   8.18619e-07
  23  14 3033.4162    3.9992  0.8509 13.0161 -0.0019    -0.0136644  0.0291   0.0825   0.0474    0.1207   0.0000      0.729556   439.7670       4.75290       19.5299     -0.733711     -0.972094      -4.61964      0.658316      -1.81326     -0.692249      -1.99860     0.0603096     -0.933455       1.20808      0.824590      0.798921     0.0399715     0.0169923    -0.0299765    -0.0715752    -0.0718952     0.0202486   -0.00638258    -0.0123976    -0.0138300    0.00209125   -0.00132222  -0.000224044   0.000388874  -0.000725416  -9.79581e-05  -9.95471e-05   4.45722e-05  -1.09761e-05  -3.91949e-06  -2.30504e-06   5.80107e-07       1.50108       1.78725       1.95224       2.25447       2.11196       1.97860       1.81941       1.78314       1.50012       1.23194       1.02769      0.864247      0.646196      0.499766      0.376737      0.292901      0.192927      0.128435     0.0896275     0.0636476     0.0380140     0.0227199     0.0128043    0.00828149    0.00492796    0.00267651    0.00135607   0.000697446   0.000333394   0.000179293   8.46713e-05   3.74938e-05   1.54141e-05   6.20963e-06   2.18153e-06   8.52976e-07
  23  15 3179.7179    4.0083  1.2096 12.8027 -0.0072      0.999350  0.0380   0.0710   0.0640    0.1497   0.0000      0.519307   437.8563       1.30658       15.2463     -0.137283      -1.46527      -6.95775       3.63641      -1.83793      -2.41289     -0.215377      0.775334     -0.897768      0.727060      0.197590      0.259182     -0.408722      0.146434      0.111766      0.114741    -0.0111534   -0.00302450     0.0161618    0.00322473    0.00137146   3.32385e-05    0.00388254  -0.000210226   0.000433658  -0.000118002  -0.000240454   9.15537e-05  -1.71908e-05   2.76166e-06  -1.14415e-06   6.91574e-06  -1.83384e-06       1.91129       2.37410       2.37259       2.68259       2.68888       2.55036       2.42792       2.20733       1.79955       1.43272       1.32910       1.14115      0.872730      0.633487      0.449188      0.327630      0.229049      0.158818      0.110683     0.0812678     0.0505655     0.0306868     0.0170253     0.0103873    0.00591363    0.00309119    0.00156323   0.000754992   0.000402461   0.000204451   9.60826e-05   4.29571e-05   1.68994e-05   6.90418e-06   2.56944e-06   8.87101e-07
  23  16 3325.5923    3.4774  1.5946 12.9987 -0.0044       1.62846  0.0452   0.0574   0.0754    0.0846   0.0000      0.458852   442.1774       5.65961       10.7266      0.909202      -4.23541      -2.36016      -2.28536     -0.793131      0.335192      0.619950       1.57882      -1.65461     -0.161258      0.702848      0.109537      0.559941      0.394824     -0.321328     -0.275214    -0.0265779     0.0237133     0.0510639     0.0117136    0.00831058    0.00549677   -0.00263444    0.00168803   -0.00148184  -1.57751e-05   9.35286e-05   3.88096e-05   2.54485e-05  -4.72943e-06  -6.58007e-06   2.12024e-06   3.46848e-06       2.14571       2.74852       2.86969       3.08361       3.13190       3.08442       2.85187       2.40811       2.14898       1.78852       1.50375       1.20786      0.936546      0.739106      0.529003      0.398372      0.285364      0.198253      0.130875     0.0871601     0.0560624     0.0347761     0.0208903     0.0122450    0.00687967    0.00370995    0.00193368    0.00100303   0.000488294   0.000238379   0.000105251   4.71125e-05   1.92377e-05   8.33352e-06   3.17091e-06   1.21619e-06
  23  17 3471.2435    2.8964  2.3959 12.1401 -0.0028      0.494793  0.0539   0.0373   0.0932    0.0663   0.0000      0.276382   443.1744       4.76308       17.5091      -10.9516      -3.05270       6.56153       1.04140      -1.26355       3.32311      0.340406      0.175358     0.0761277      -1.60368      0.159558      0.369237      0.687776     -0.915693    -0.0265244     -0.148135     -0.146787    -0.0657397    -0.0293862    -0.0124126   -0.00909623    -0.0186896  -0.000154222    0.00308932    0.00175594   8.27040e-05   0.000202751  -2.75008e-05   4.51590e-05   2.94691e-05   3.50757e-06  -2.87455e-06  -1.09075e-06       2.55873       3.20618       3.37686       3.50230       3.58781       3.53281       3.27378       2.92675       2.48622       2.13604       1.82299       1.50701       1.15132      0.897686      0.652638      0.484126      0.339620      0.239874      0.161290      0.105523     0.0685352     0.0415716     0.0252667     0.0144141    0.00810844    0.00437574    0.00229912    0.00114340   0.000584091   0.000274413   0.000124417   5.85415e-05   2.36502e-05   1.00113e-05   3.78432e-06   1.38143e-06
  23  18 3616.9066    2.4202  3.8289 11.6442 -0.0010      0.773908  0.0708   0.0255   0.1208    0.0517   0.0000      0.138823   436.6347      -1.09853       13.8111      -4.08732     -0.983064       2.19178       3.88839      -5.09552       1.30134      0.356990      -2.11666      -2.61463       2.78605     -0.291593      0.653724      0.124625     -0.511715      0.361751     -0.145621    -0.0302315     0.0114594    0.00937000     0.0194717     0.0151656   -0.00925080   -0.00185749   -0.00278586  -0.000619943  -0.000754293  -0.000192196  -0.000113372   1.78171e-05   4.20335e-05  -1.61455e-05   1.90967e-06   1.27730e-06       3.35317       4.31450       4.74579       4.84119       4.83973       4.71805       4.37595       3.86273       3.43330       2.91180       2.39894       1.93554       1.50549       1.15783      0.877977      0.626279      0.457575      0.310036      0.206010      0.133064     0.0852694     0.0527263     0.0316973     0.0186054     0.0104759    0.00551381    0.00309113    0.00153397   0.000753965   0.000369309   0.000165904   7.60529e-05   3.05247e-05   1.35111e-05   5.04184e-06   1.86913e-06
  23  19 3762.3206    2.0155  5.3718 11.2399 -0.0016      0.685683  0.0875   0.0193   0.1577    0.0450   0.0000      0.104778   438.2597       1.08174       17.9559      -6.46122      -5.55924       2.28202       5.06759      -4.51732       2.43857       3.38516      -4.53344     -0.569287       3.35031      -2.96596      0.415656    -0.0539809     0.0696555      0.208121    -0.0561877     0.0986698      0.125767   -0.00892824    -0.0389311    -0.0228527    -0.0193168    0.00351624    0.00364012  -0.000189609   0.000390255  -1.58441e-05   0.000112422  -2.46398e-05   4.94548e-05   1.48849e-05  -1.28313e-05   5.87651e-07       4.05864       5.22488       5.65210       6.00326       5.83213       5.69943       5.24669       4.78268       4.16522       3.49601       2.88764       2.38490       1.81162       1.42505       1.06197      0.778510      0.531867      0.380736      0.251594      0.164223      0.105319     0.0642681     0.0375220     0.0223479     0.0128299    0.00689173    0.00369755    0.00187502   0.000933325   0.000455397   0.000206402   9.47087e-05   3.90520e-05   1.67876e-05   6.12342e-06   2.23173e-06
  23  20 3907.5309    1.7304  7.6394 10.7083 -0.0013      0.338047  0.1108   0.0143   0.1979    0.0435   0.0000     0.0685577   430.4752      -6.81441       28.1930       8.83697       5.45679      -9.11648      -6.85077      -1.68979       2.44761      -3.15920      -7.22020     -0.556171       1.79107      -4.26435     -0.148318     0.0204904     -0.121689     -0.869281     -0.267800      0.110386      0.133137     0.0651560    -0.0662170    -0.0380446     0.0177562     0.0130187   -0.00671882   -0.00118094   -0.00121100   0.000269380  -4.17357e-05  -4.41380e-05  -5.57293e-05  -2.24626e-05  -2.71565e-07  -3.93881e-08       5.06303       6.64397       7.24050       7.45907       7.48182       7.17328       6.79585       6.03192       5.31083       4.37970       3.72047       2.91727       2.31611       1.77795       1.33872      0.986722      0.696208      0.477556      0.316635      0.210272      0.131131     0.0810256     0.0480511     0.0283731     0.0161553    0.00870280    0.00469563    0.00231229    0.00119382   0.000557929   0.000266831   0.000116307   5.00906e-05   2.02236e-05   7.92665e-06   2.88353e-06
  23  21 4052.5962    1.4229 10.4185 10.5429 -0.0011      0.277349  0.1526   0.0109   0.2690    0.0360   0.0000     0.0643909   436.9598       10.7128       8.31286      -4.14926       18.9336      -13.9287      -8.88052      -1.90705       6.34578      -12.7504       4.40840      -4.33735      -2.65879      -1.47807      -4.72214     -0.130982      0.875175     -0.359242      0.368771     0.0386092      0.161375     -0.176554    -0.0507069     0.0324645    -0.0220823    -0.0115479   -0.00789560   -0.00492832   0.000604891   0.000253513  -0.000615835   8.05264e-06  -2.62196e-07  -4.72047e-06  -6.50302e-06   1.44042e-06       6.38282       8.30504       9.19228       9.56549       9.49388       9.18317       8.52814       7.63526       6.67355       5.65340       4.69428       3.79685       3.01635       2.28261       1.70551       1.22908      0.885928      0.608666      0.406274      0.272234      0.169712      0.107050     0.0631408     0.0373693     0.0208484     0.0115406    0.00612464    0.00313631    0.00158921   0.000760428   0.000349581   0.000158276   6.59862e-05   2.71415e-05   1.05639e-05   3.93791e-06
  23  22 4197.4882    1.1557 12.2374 10.4815 -0.0007     0.0449024  0.2008   0.0089   0.3398    0.0322   0.0000     0.0733637   448.3837      -1.63216      -7.47218       7.62691       5.77506      -9.68705       6.17334     -0.496334       2.85235     -0.706090      -1.67218       5.10265      -5.88923     0.0849071       3.24531      -1.88425     -0.395372       1.14431     -0.118722      0.303858    -0.0148932    -0.0785181    -0.0121231      0.108165     0.0288763    -0.0141893    0.00258147    0.00400401   0.000696928  -0.000685867   0.000427355  -8.13064e-05   2.36001e-05  -3.37482e-05  -1.66887e-06   3.92331e-06       7.83425       10.2566       11.2922       11.7365       11.6972       11.1954       10.4483       9.45675       8.07492       7.03855       5.81421       4.62005       3.70984       2.80647       2.09292       1.53654       1.06888      0.752160      0.502903      0.330771      0.209479      0.129289     0.0784021     0.0462164     0.0251663     0.0143790    0.00757311    0.00390165    0.00195280   0.000917710   0.000433883   0.000193518   8.24841e-05   3.31651e-05   1.31624e-05   4.80326e-06
  23  23 4342.8495    0.9645 15.4419 10.4175  0.0005      0.116710  0.2802   0.0074   0.4360    0.0288   0.0000     0.0793587   458.8688       12.5279       51.0206      -10.8332      -18.0503       2.16542      -4.54910      -16.8168      -6.41269       1.12497      -17.6254      -7.77592       8.39058       6.22201      -2.02313      -1.47132       1.97075      0.147719      -1.12933    -0.0520273    -0.0942161    -0.0265754     -0.234809    -0.0512663     0.0372356  -0.000477087    0.00241868   -0.00204728   0.000164720  -0.000302199    0.00109504   8.07841e-05  -3.82537e-05   4.46159e-06   1.81885e-06   8.82945e-07       9.93595       12.9083       14.2970       14.6720       14.5667       14.3508       13.2610       11.8873       10.4050       8.74742       7.33166       5.90255       4.69858       3.56378       2.69792       1.92350       1.39352      0.964293      0.648580      0.425106      0.271990      0.168473      0.101721     0.0582325     0.0335807     0.0180352    0.00973634    0.00498236    0.00251311    0.00119511   0.000556820   0.000244665   0.000106430   4.34663e-05   1.65819e-05   6.17000e-06
  24   6 1826.3400    0.4236  0.3820  9.8525 -0.0044       11.6876  0.0202   0.0139   0.0350    0.0491   0.0000       2.24622   439.9594      -4.15612       20.5488      -3.87564      -3.41552     -0.669917     -0.707942      -2.64346    0.00594879      -1.30199      0.792940     0.0787380     -0.460990     -0.465327     0.0722444     0.0563193      0.134477     -0.122541    -0.0797662     0.0376393    -0.0435474     0.0162329    0.00253796   0.000933985   -0.00220446   -0.00167426  -0.000381134  -6.55804e-05   0.000485685   9.96315e-06  -0.000169069  -7.50786e-06  -7.20623e-06   1.15734e-05   3.90230e-06  -2.27574e-06       1.28455       1.59880       1.64452       1.64342       1.71300       1.76213       1.69578       1.48240       1.19148       1.05272      0.842179      0.770064      0.599095      0.476484      0.309931      0.249879      0.179639      0.124920     0.0909099     0.0639627     0.0416635     0.0265650     0.0160567    0.00975749    0.00527688    0.00275802    0.00163095   0.000754396   0.000434215   0.000179323   0.000100878   4.58730e-05   2.14941e-05   9.66041e-06   3.18092e-06   1.60457e-06
  24   7 1993.6228    0.6375  0.5595  9.9344 -0.0029       7.10273  0.0227   0.0166   0.0425    0.0698   0.0000       1.17937   438.7655     -0.686682       17.2961     -0.714811      -1.21915      -1.49122      -1.45893       1.98469     0.0105783      -2.34586     -0.530326      0.168640     -0.384184      0.198916      0.193810    -0.0339291      0.367510     0.0423268    -0.0109492    -0.0127695    -0.0331217    -0.0260763    0.00840150   -0.00631410   -0.00697197   -0.00145499    0.00108427   0.000699206  -0.000506119  -0.000279639   1.39501e-05  -2.18152e-05  -2.09289e-05   1.56394e-05   3.77420e-07  -9.00444e-07       1.23182       1.47761       1.67693       1.91178       1.71083       1.75415       1.63822       1.40802       1.30552       1.11044      0.964012      0.771041      0.642636      0.447816      0.365104      0.266467      0.210313      0.124287     0.0982449     0.0594251     0.0403093     0.0252648     0.0155199    0.00983934    0.00549306    0.00329351    0.00169238   0.000956881   0.000456713   0.000243490   0.000116716   5.78793e-05   2.53070e-05   1.19479e-05   4.73659e-06   1.68632e-06
  24   8 2156.9005    0.8438  0.6658 10.2973 -0.0006       8.33017  0.0243   0.0205   0.0464    0.0841   0.0000       1.07948   439.0386      0.980441       20.5764      -1.51872      0.806620      0.376735      -4.01143      0.563201      0.960529     -0.419328      0.405544       1.01688     -0.362470     -0.187581      0.208096      0.144879     0.0296579    -0.0583334     0.0467171    -0.0605334    -0.0436649     0.0279675    -0.0266881    0.00453683    0.00694270   -0.00302193   -0.00144462   3.29913e-05  -0.000403084   5.38626e-05  -0.000116169  -4.30240e-05  -1.01295e-05   1.08019e-05  -4.77391e-07   1.94500e-06       1.32933       1.74400       1.99854       2.13527       2.06486       1.99495       1.83048       1.59225       1.41061       1.19218      0.923563      0.787253      0.625800      0.465194      0.349660      0.260971      0.178873      0.125477     0.0889573     0.0585317     0.0368173     0.0242179     0.0147813    0.00854735    0.00512569    0.00287047    0.00162631   0.000859034   0.000465200   0.000224858   0.000114963   4.95294e-05   2.49071e-05   9.66420e-06   4.36048e-06   1.57629e-06
  24   9 2314.3701    1.2273  0.8789 10.7342 -0.0020       4.71065  0.0308   0.0253   0.0505    0.1023   0.0000      0.817172   438.9163     -0.583844       22.5967     -0.266208     -0.495252      -1.61628      0.263895      -1.52734       1.81204     -0.604677     -0.451911      0.316533      0.292814      0.946618      0.199767      0.233676     -0.223111    -0.0319673      0.116684    -0.0163199    -0.0593635    0.00133075    -0.0110848    0.00575750   0.000871739   -0.00425170   -0.00132233   4.64364e-05  -0.000225921   0.000782804  -9.14045e-05  -1.75751e-05  -3.51184e-05   1.01115e-05  -6.46977e-07  -1.58803e-06       1.54329       1.98309       2.14616       2.52057       2.37257       2.22605       2.01671       1.93249       1.63316       1.33825       1.14804      0.922876      0.722910      0.547809      0.421996      0.313476      0.222062      0.149848      0.104897     0.0737856     0.0454789     0.0284579     0.0179102     0.0108774    0.00623998    0.00365198    0.00201773    0.00109216   0.000563099   0.000283035   0.000137834   6.68108e-05   3.04070e-05   1.28557e-05   5.15358e-06   1.94032e-06
  24  10 2467.1592    1.6859  1.0347 11.4401  0.0024       4.03967  0.0343   0.0338   0.0589    0.1101   0.0000      0.798096   440.0637      0.399691       12.7940       1.01560      -4.33917       3.14817      0.698102      0.251100       1.25804     -0.342615      -1.31635     -0.470286     -0.369735      0.744369      0.149239      0.319958    -0.0784278    -0.0457466      0.213974     -0.242234    -0.0767279    -0.0170682     0.0188898   -0.00545077   -0.00302478   -0.00118534  -2.09940e-05   0.000395724   0.000871165   5.45129e-05  -0.000139603   9.52704e-05   1.79795e-05   4.87298e-06   6.83893e-06   1.33093e-06       1.66311       2.10275       2.14738       2.44285       2.43857       2.38415       2.05973       1.94551       1.71873       1.48356       1.15986      0.955058      0.730936      0.612584      0.453161      0.343015      0.233101      0.172745      0.118424     0.0791247     0.0501089     0.0317549     0.0195235     0.0116611    0.00674153    0.00402166    0.00217887    0.00120528   0.000619787   0.000309478   0.000143393   6.37645e-05   2.97723e-05   1.21352e-05   5.25818e-06   1.92049e-06
  24  11 2617.6806    2.1921  0.9534 11.7027 -0.0018       2.27899  0.0305   0.0429   0.0522    0.1300   0.0000      0.663351   439.0429       1.75241       17.4297       3.10330      -3.39202      -4.28655      -2.53381      0.106344     -0.425015     -0.529009       3.29806      0.975266     -0.241422      0.455463      0.326915      0.355461    -0.0840212      0.174553    -0.0291574    -0.0581703     0.0378906   -0.00819391     0.0188069    -0.0116002   -0.00786587    0.00131633    0.00287143   0.000581403  -0.000468073  -6.82344e-05   4.61094e-06  -2.54736e-05  -8.04681e-05  -8.24883e-06   8.75594e-06   3.26618e-06       1.62226       2.00916       2.13974       2.28000       2.21456       2.18767       2.10014       1.88279       1.65895       1.40964       1.16702      0.869361      0.673274      0.563001      0.456285      0.345226      0.239640      0.173622      0.116362     0.0762098     0.0471379     0.0298454     0.0179491     0.0107046    0.00635715    0.00357543    0.00205455    0.00107380   0.000556523   0.000261828   0.000124641   5.75986e-05   2.62936e-05   1.15401e-05   4.86598e-06   1.94913e-06
  24  12 2767.7046    2.9775  0.9180 12.0155 -0.0048       2.53147  0.0262   0.0591   0.0516    0.1434   0.0000      0.620857   439.5507    -0.0919642       13.4950      -5.14900       1.81588      0.262017      -1.40445     -0.330899      -2.29528      0.672198       1.00722     -0.649684     -0.154964      0.160674      0.219504    -0.0128696    -0.0437505      0.141836    -0.0952702     0.0651993     0.0235209     0.0517038    0.00454751   -0.00580961    0.00399532    0.00490806  -0.000148619    0.00127421   0.000267615   0.000123785  -3.62699e-05  -9.51956e-06   1.90798e-05   3.70009e-06  -1.40938e-06  -1.16743e-06       1.38101       1.75595       1.92864       2.02135       1.89174       1.99460       1.77349       1.60919       1.44179       1.20084      0.994719      0.837156      0.654949      0.515751      0.380915      0.275369      0.194775      0.140241     0.0976182     0.0646586     0.0416968     0.0267174     0.0166580    0.00933739    0.00547653    0.00306861    0.00166986   0.000882883   0.000471990   0.000230819   0.000109483   5.00419e-05   2.27826e-05   1.02455e-05   4.14684e-06   1.59984e-06
  24  13 2916.9550    3.6233  0.8518 12.7457 -0.0004       1.27340  0.0280   0.0740   0.0478    0.1234   0.0000      0.665914   439.1302      -2.23257       13.6396       1.30924       6.44992      -2.09974      -1.43518     -0.455158      -1.74609      0.591691     -0.361948      -1.28836       1.50425     -0.148002      -1.08167     -0.406439      0.172621    -0.0958855     0.0448217    -0.0944900    -0.0147005     0.0114572     0.0258872    0.00714510   -0.00730311   -0.00257292    0.00341870  -0.000261538   -0.00109828   0.000127731   0.000172287   1.70515e-05  -7.81552e-06  -2.33266e-05   9.36843e-07   2.90440e-06       1.34116       1.77217       2.01820       1.96089       2.17665       2.01339       1.82734       1.71111       1.47231       1.16992       1.09641      0.808014      0.710340      0.535258      0.369942      0.299409      0.198672      0.151116     0.0977107     0.0686474     0.0417327     0.0301454     0.0165494     0.0106308    0.00611393    0.00325446    0.00192588   0.000909573   0.000516385   0.000252130   0.000125897   5.65016e-05   2.53428e-05   1.17371e-05   4.17169e-06   1.85594e-06
  24  14 3065.0498    4.0790  0.9905 12.9487 -0.0037       2.00590  0.0300   0.0781   0.0552    0.1296   0.0000      0.618044   440.9099       2.56865       14.1733      0.489189      -1.68836      -2.54549       1.31814      -2.42254    -0.0840933     -0.910089      0.830156      0.892778     -0.403199      0.361777      0.112332     0.0843248    -0.0601986      0.268147     0.0648836      0.115480     0.0245019    -0.0176663     0.0166387   -0.00249380   -0.00346099   -0.00486989   6.66304e-05    0.00145330   0.000863927  -3.60547e-05   9.87883e-06  -9.91396e-05   7.99478e-06  -4.03860e-06  -1.49865e-06   3.36394e-06       1.57835       1.95385       2.15626       2.34817       2.42075       2.22545       2.06771       1.81199       1.61410       1.30740       1.12925      0.911135      0.720392      0.545156      0.402226      0.304876      0.212433      0.158738      0.102119     0.0674898     0.0480535     0.0287557     0.0186444     0.0107762    0.00655258    0.00375544    0.00201943    0.00101604   0.000542443   0.000287691   0.000131285   6.28912e-05   2.69009e-05   1.17183e-05   4.82019e-06   1.91732e-06
  24  15 3212.0150    3.8781  1.1311 13.2380 -0.0048       2.48207  0.0369   0.0739   0.0598    0.1249   0.0000      0.815374   440.3016       3.99117       12.6061     -0.960040      -3.38929      -2.52335      -3.62294      -3.08476       1.19637     -0.516583     -0.348760     -0.306340     -0.401560      0.212995       1.11825      0.132086     0.0977311    -0.0973378      0.212641    -0.0145921    -0.0562912    -0.0359195   -0.00172306     0.0279876    0.00287826    0.00273735  -0.000425332  -0.000656760   0.000246400   0.000110200  -0.000434441  -3.63574e-06  -4.19610e-05   9.14160e-06  -7.45343e-06   5.58435e-07       1.72170       2.12467       2.32528       2.46463       2.57166       2.40335       2.26897       2.02994       1.74735       1.48505       1.24977       1.03936      0.804760      0.634340      0.473349      0.343800      0.247456      0.169083      0.120865     0.0819986     0.0541743     0.0347076     0.0200863     0.0123130    0.00717141    0.00423858    0.00226254    0.00119572   0.000613737   0.000313921   0.000154781   7.06488e-05   3.16780e-05   1.34811e-05   5.70982e-06   2.23229e-06
  24  16 3358.3939    3.5121  1.8274 12.5771 -0.0043      0.281949  0.0452   0.0512   0.0771    0.0823   0.0000      0.378379   439.4308       3.42295       9.08188      -1.85956      -7.31744      -6.51278      -3.24090      -2.68350      -3.63019       2.22320      -2.10349   -0.00179520     -0.983144       1.38913     -0.272977      0.616937     -0.550314     0.0111811    -0.0549680    -0.0617990   -0.00978588    -0.0489442     0.0378907    0.00651447    -0.0133558     0.0137092    0.00555676   -0.00210980  -0.000503413   0.000346385   0.000168370  -6.32349e-05   1.08786e-05   1.61048e-05   1.01162e-05   3.85452e-06       2.06130       2.73588       2.88558       3.12189       3.02962       2.91357       2.73284       2.49897       2.22585       1.89943       1.54401       1.28400       1.01309      0.823372      0.585333      0.426844      0.319143      0.221447      0.151276     0.0995055     0.0654958     0.0411082     0.0254662     0.0150200    0.00876396    0.00484271    0.00267244    0.00148403   0.000753923   0.000384681   0.000185936   8.46200e-05   3.86009e-05   1.53868e-05   6.84815e-06   2.68621e-06
  24  17 3504.9310    2.8141  2.5944 12.1396 -0.0010      0.888275  0.0551   0.0345   0.0932    0.0614   0.0000      0.212633   437.6793      -1.77998       10.5538      -2.61365      -4.54206      0.767195     -0.589757      -2.96438      -2.39048       1.75859       2.45617     -0.268857      0.237513     -0.550173     -0.710872      0.426348      0.264442     -0.242605     0.0318697     0.0681626    -0.0631676    -0.0679939     0.0471890    0.00827974    0.00594632   -0.00102991   0.000704670  -0.000753959   -0.00188526  -0.000238890  -0.000153723  -0.000164696   3.72199e-05  -2.22628e-05   5.35204e-06   4.96064e-06       2.62438       3.27158       3.58048       3.66862       3.80452       3.62095       3.43206       3.08327       2.64530       2.31018       1.93361       1.54166       1.24894      0.971808      0.730432      0.533261      0.389616      0.276900      0.188759      0.122464     0.0812940     0.0518669     0.0317531     0.0192613     0.0110149    0.00607840    0.00334483    0.00179272   0.000937207   0.000460077   0.000224097   0.000102900   4.52909e-05   1.96293e-05   8.37252e-06   3.40122e-06
  24  18 3651.1073    2.3078  3.9793 11.4943 -0.0005      0.724517  0.0705   0.0230   0.1224    0.0473   0.0000      0.138721   440.4249       1.57535       14.7566      -2.51903       1.03724      -7.18665       1.80884      -8.18954       3.59369      0.565534      -1.70138    -0.0266265       1.13243      0.827018    -0.0680298       1.15979     -0.724411     -0.127943      0.353021     0.0909259     -0.135991     0.0947490     -0.119845    -0.0127119     0.0118794    0.00412794   -0.00157425   0.000730510    0.00155712   0.000706504  -0.000209500   0.000134964  -0.000152227  -6.94019e-06   1.86890e-05  -3.81114e-06       3.25151       4.21858       4.61230       4.79663       4.87440       4.63942       4.26954       3.85675       3.42924       2.91625       2.47359       2.03991       1.61219       1.25104      0.914184      0.670705      0.479964      0.335875      0.232527      0.154092      0.102502     0.0631278     0.0408347     0.0233641     0.0138124    0.00779309    0.00420647    0.00229448    0.00117155   0.000590080   0.000283094   0.000132373   5.89032e-05   2.54205e-05   1.03056e-05   4.04755e-06
  24  19 3796.9651    1.9264  5.7758 11.1043 -0.0025      0.512989  0.0907   0.0173   0.1616    0.0423   0.0000     0.0949437   441.4970       10.5583       8.51040      -12.1008       2.19405      -5.37701       7.11306     -0.948086       1.92938      -6.65145      -2.33985      -3.73385       4.26354       2.51777     -0.631141     -0.969923      0.547904     -0.501111     -0.422664      0.100155      0.179738    -0.0613441    -0.0380229     0.0601909     0.0184476   0.000420346    0.00120558    0.00100398   -0.00401542  -0.000234166   0.000301951   1.71399e-05   2.89469e-05  -4.10824e-05   4.90525e-06  -1.78489e-06       3.95370       5.21947       5.58485       6.00670       5.98170       5.73429       5.37865       4.83767       4.20836       3.58395       3.06236       2.47136       1.96169       1.51975       1.15222      0.833419      0.607280      0.424204      0.289515      0.195584      0.128580     0.0810566     0.0490591     0.0295786     0.0174528    0.00986030    0.00538957    0.00284979    0.00147735   0.000727107   0.000361812   0.000164555   7.45312e-05   3.15958e-05   1.35475e-05   5.26493e-06
  24  20 3942.9961    1.6128  8.3302 10.6894 -0.0019      0.384994  0.1196   0.0128   0.2152    0.0382   0.0000     0.0691718   430.1573      0.495173       7.53184       7.43081      -8.96728       8.14206       6.18422      -7.92216      -4.05778      -1.88823      0.735766     -0.404353     -0.452034      -2.93487      -4.55863       1.57777      0.693478     0.0939384     0.0377201     -0.122709      0.350997     0.0850030    -0.0917298    -0.0108069     0.0187086    -0.0227291   -0.00169561   -0.00311031   -0.00252554  -0.000356274   0.000550600  -0.000217520  -2.89150e-05  -7.07226e-06   1.42444e-05  -1.02857e-05       5.14375       6.59431       7.25611       7.66889       7.62026       7.34667       6.91487       6.16224       5.40522       4.72251       3.93190       3.29231       2.57748       1.96811       1.49111       1.11353      0.776536      0.559113      0.379180      0.252292      0.165055      0.107603     0.0648419     0.0389144     0.0231712     0.0130914    0.00703540    0.00374958    0.00193079   0.000980157   0.000472881   0.000219931   9.88694e-05   4.32446e-05   1.81368e-05   7.06067e-06
  24  21 4088.5476    1.3880 11.5184 10.4897 -0.0007      0.244795  0.1682   0.0101   0.2893    0.0341   0.0000     0.0608886   435.0480       24.3711       33.3957       8.70033      -1.21304      -9.17690       8.76730     -0.247750      -1.56111       1.28776       6.10829       1.41319       2.94327      0.768855      0.622183      -1.36436      -1.27921     0.0149666      0.732235      0.660535     -0.432273     -0.230099     0.0854731    -0.0110159    -0.0596756    0.00394812    -0.0135302    0.00102585  -0.000300958   -0.00135157   1.39175e-05  -0.000265052  -9.95364e-05   2.36423e-06  -9.65294e-06   3.89677e-06       6.51591       8.66904       9.44893       9.91418       9.85961       9.50392       8.80472       8.10821       7.11412       6.07736       5.23166       4.20395       3.31905       2.61002       1.96343       1.43088       1.05001      0.722040      0.500106      0.331139      0.217857      0.137525     0.0845702     0.0504582     0.0301598     0.0168332    0.00940458    0.00492321    0.00260153    0.00128594   0.000629523   0.000300011   0.000127588   5.90121e-05   2.30561e-05   9.49106e-06
  24  22 4234.4625    1.1516 13.7742 10.4602 -0.0001      0.274518  0.2238   0.0084   0.3583    0.0304   0.0000     0.0688830   431.8900      -9.82150       7.42118      -3.44340      -14.1410       1.86200      -25.1344      -14.2124       7.44751       6.98249      -8.62509       11.3344       1.63601      -3.86401       4.48983       1.53366       3.15293      -1.69379     -0.385547     0.0163652      0.199536     -0.105349     0.0223400    -0.0149807    0.00646037    0.00658563   -0.00504225    0.00861529    0.00210627   -0.00124112   0.000441639   5.68917e-05   0.000177940   4.81114e-05  -2.37234e-07   2.47938e-06       8.21415       10.7184       11.6556       12.3822       12.1531       11.5956       11.0296       10.1215       8.87182       7.67476       6.40359       5.23844       4.13426       3.24269       2.46032       1.83255       1.30311      0.912141      0.632314      0.421785      0.268956      0.171967      0.105602     0.0629313     0.0368997     0.0208800     0.0115790    0.00622775    0.00321968    0.00159728   0.000776326   0.000364190   0.000163998   7.20414e-05   2.93150e-05   1.14985e-05
  24  23 4379.1632    0.9503 16.4356 10.3514 -0.0022    0.00235038  0.3050   0.0070   0.4455    0.0283   0.0000     0.0794489   438.8819      -37.7430       16.1869       38.9910      -11.7377      -3.25364       16.5685      -3.65602       29.6962       6.21048      -7.63064     -0.385145       5.32897       7.40154      -8.03003       1.86498       2.64403      -2.65525      0.407987      0.604249      0.611848    -0.0288529      0.134476    -0.0242145    -0.0548533   -0.00501946   -0.00381571     0.0143193    0.00274650   -0.00238511   0.000239203   0.000997357   6.32419e-05  -0.000269424   1.31198e-05  -1.34675e-05       9.67483       12.9559       14.0574       14.9608       15.0985       14.4060       13.2541       12.2888       10.7613       9.11363       7.73106       6.26461       5.04242       3.90825       2.91916       2.20636       1.56101       1.12466      0.762342      0.516102      0.330809      0.214248      0.132044     0.0803250     0.0463122     0.0261272     0.0145904    0.00782617    0.00409402    0.00203065   0.000996813   0.000463574   0.000209043   8.98791e-05   3.60351e-05   1.41675e-05
  25   7 2016.9805    0.6496  0.5799 10.0678 -0.0102       7.75460  0.0218   0.0165   0.0432    0.0695   0.0000       1.22113   439.7353       1.35666       16.7441      -1.59628      -3.00320       1.37523      0.838982      -2.43316       1.85849      0.413469       2.00773      -1.17976     -0.484168      0.491635      0.560795     -0.195538     -0.333349      0.164514     0.0387771    -0.0229606    -0.0182789     0.0608431     0.0170127   -0.00666184   -0.00698455    0.00169842   -0.00133074  -0.000960670   0.000740156   0.000575818  -0.000273544  -0.000135252   6.87888e-05   3.39084e-06  -2.35567e-06   8.17406e-06       1.19376       1.49384       1.60942       1.69548       1.72060       1.71073       1.59254       1.33502       1.25287       1.05389      0.946343      0.789801      0.607320      0.459383      0.357997      0.272507      0.186418      0.142161     0.0941629     0.0643997     0.0418831     0.0279617     0.0181144     0.0114551    0.00664690    0.00397247    0.00224401    0.00116805   0.000613288   0.000328691   0.000157730   7.57201e-05   3.42763e-05   1.67707e-05   7.33549e-06   3.09083e-06
[truncated: 1,583,401 more chars]
