# Supplementary material for: Global-Mode Analysis of Full-Disk Data from the Michelson Doppler Imager and the Helioseismic and Magnetic Imager
Source: Sol Phys. 2018 Jan 31;293(2):29. doi: 10.1007/s11207-017-1201-5 (PMC6566312; doi:10.1007/s11207-017-1201-5)
Supplement: Supplementary file 2 — (TAR 362.4 MB) [file 11207_2017_1201_MOESM2_ESM.tar › HMI/hmivw72d.6544.36]

   0  13 1957.3044    0.5517  0.4789  9.6906  0.0000  0.0881   0.1178   0.4134    0.3976   0.0000    -0.0000       0.00000       0.00000       0.00000       0.00000       0.00000       0.00000       0.00000       0.00000       0.00000       0.00000       0.00000       0.00000       0.00000       0.00000       0.00000       0.00000       0.00000       0.00000       0.00000       0.00000       0.00000       0.00000       0.00000       0.00000       0.00000       0.00000       0.00000       0.00000       0.00000       0.00000       0.00000       0.00000       0.00000       0.00000       0.00000       0.00000       0.00000       0.00000       0.00000       0.00000       0.00000       0.00000       0.00000       0.00000       0.00000       0.00000       0.00000       0.00000       0.00000       0.00000       0.00000       0.00000       0.00000       0.00000       0.00000       0.00000       0.00000       0.00000       0.00000       0.00000       0.00000       0.00000       0.00000       0.00000       0.00000       0.00000       0.00000       0.00000       0.00000       0.00000       0.00000
   0  14 2093.4990    0.6731  0.6925 10.0497  0.0000  0.1162   0.1108   0.4899    0.5590   0.0000    -0.0000       0.00000       0.00000       0.00000       0.00000       0.00000       0.00000       0.00000       0.00000       0.00000       0.00000       0.00000       0.00000       0.00000       0.00000       0.00000       0.00000       0.00000       0.00000       0.00000       0.00000       0.00000       0.00000       0.00000       0.00000       0.00000       0.00000       0.00000       0.00000       0.00000       0.00000       0.00000       0.00000       0.00000       0.00000       0.00000       0.00000       0.00000       0.00000       0.00000       0.00000       0.00000       0.00000       0.00000       0.00000       0.00000       0.00000       0.00000       0.00000       0.00000       0.00000       0.00000       0.00000       0.00000       0.00000       0.00000       0.00000       0.00000       0.00000       0.00000       0.00000       0.00000       0.00000       0.00000       0.00000       0.00000       0.00000       0.00000       0.00000       0.00000       0.00000       0.00000
   0  16 2362.8135    1.3699  0.7205 10.9216  0.0000  0.1379   0.2086   0.2968    0.7231   0.0000    -0.0000       0.00000       0.00000       0.00000       0.00000       0.00000       0.00000       0.00000       0.00000       0.00000       0.00000       0.00000       0.00000       0.00000       0.00000       0.00000       0.00000       0.00000       0.00000       0.00000       0.00000       0.00000       0.00000       0.00000       0.00000       0.00000       0.00000       0.00000       0.00000       0.00000       0.00000       0.00000       0.00000       0.00000       0.00000       0.00000       0.00000       0.00000       0.00000       0.00000       0.00000       0.00000       0.00000       0.00000       0.00000       0.00000       0.00000       0.00000       0.00000       0.00000       0.00000       0.00000       0.00000       0.00000       0.00000       0.00000       0.00000       0.00000       0.00000       0.00000       0.00000       0.00000       0.00000       0.00000       0.00000       0.00000       0.00000       0.00000       0.00000       0.00000       0.00000       0.00000
   0  18 2629.5625    1.5623  0.8756 12.2896  0.0000  0.1533   0.2770   0.5997    0.5949   0.0000    -0.0000       0.00000       0.00000       0.00000       0.00000       0.00000       0.00000       0.00000       0.00000       0.00000       0.00000       0.00000       0.00000       0.00000       0.00000       0.00000       0.00000       0.00000       0.00000       0.00000       0.00000       0.00000       0.00000       0.00000       0.00000       0.00000       0.00000       0.00000       0.00000       0.00000       0.00000       0.00000       0.00000       0.00000       0.00000       0.00000       0.00000       0.00000       0.00000       0.00000       0.00000       0.00000       0.00000       0.00000       0.00000       0.00000       0.00000       0.00000       0.00000       0.00000       0.00000       0.00000       0.00000       0.00000       0.00000       0.00000       0.00000       0.00000       0.00000       0.00000       0.00000       0.00000       0.00000       0.00000       0.00000       0.00000       0.00000       0.00000       0.00000       0.00000       0.00000       0.00000
   0  21 3033.6837    4.9307  0.6993  6.0147  0.0000  0.1011   0.7045   0.3270 1000.0000   0.0000    -0.0000       0.00000       0.00000       0.00000       0.00000       0.00000       0.00000       0.00000       0.00000       0.00000       0.00000       0.00000       0.00000       0.00000       0.00000       0.00000       0.00000       0.00000       0.00000       0.00000       0.00000       0.00000       0.00000       0.00000       0.00000       0.00000       0.00000       0.00000       0.00000       0.00000       0.00000       0.00000       0.00000       0.00000       0.00000       0.00000       0.00000       0.00000       0.00000       0.00000       0.00000       0.00000       0.00000       0.00000       0.00000       0.00000       0.00000       0.00000       0.00000       0.00000       0.00000       0.00000       0.00000       0.00000       0.00000       0.00000       0.00000       0.00000       0.00000       0.00000       0.00000       0.00000       0.00000       0.00000       0.00000       0.00000       0.00000       0.00000       0.00000       0.00000       0.00000       0.00000
   0  22 3168.6442    3.8423  0.8020 13.2562  0.0000  0.1342   0.6430   0.4640    1.1489   0.0000    -0.0000       0.00000       0.00000       0.00000       0.00000       0.00000       0.00000       0.00000       0.00000       0.00000       0.00000       0.00000       0.00000       0.00000       0.00000       0.00000       0.00000       0.00000       0.00000       0.00000       0.00000       0.00000       0.00000       0.00000       0.00000       0.00000       0.00000       0.00000       0.00000       0.00000       0.00000       0.00000       0.00000       0.00000       0.00000       0.00000       0.00000       0.00000       0.00000       0.00000       0.00000       0.00000       0.00000       0.00000       0.00000       0.00000       0.00000       0.00000       0.00000       0.00000       0.00000       0.00000       0.00000       0.00000       0.00000       0.00000       0.00000       0.00000       0.00000       0.00000       0.00000       0.00000       0.00000       0.00000       0.00000       0.00000       0.00000       0.00000       0.00000       0.00000       0.00000       0.00000
   0  25 3574.1533    2.4597  3.5603  6.6108  0.0166  0.3550   0.1626   1.0737   14.9471   0.0000    -0.0000       0.00000       0.00000       0.00000       0.00000       0.00000       0.00000       0.00000       0.00000       0.00000       0.00000       0.00000       0.00000       0.00000       0.00000       0.00000       0.00000       0.00000       0.00000       0.00000       0.00000       0.00000       0.00000       0.00000       0.00000       0.00000       0.00000       0.00000       0.00000       0.00000       0.00000       0.00000       0.00000       0.00000       0.00000       0.00000       0.00000       0.00000       0.00000       0.00000       0.00000       0.00000       0.00000       0.00000       0.00000       0.00000       0.00000       0.00000       0.00000       0.00000       0.00000       0.00000       0.00000       0.00000       0.00000       0.00000       0.00000       0.00000       0.00000       0.00000       0.00000       0.00000       0.00000       0.00000       0.00000       0.00000       0.00000       0.00000       0.00000       0.00000       0.00000       0.00000
   1  13 2020.7604    0.5782  0.2979 10.2292  0.0000  0.0593   0.0860   0.1390    0.1655   0.0000   490.4358      -31.6744       0.00000       0.00000       0.00000       0.00000       0.00000       0.00000       0.00000       0.00000       0.00000       0.00000       0.00000       0.00000       0.00000       0.00000       0.00000       0.00000       0.00000       0.00000       0.00000       0.00000       0.00000       0.00000       0.00000       0.00000       0.00000       0.00000       0.00000       0.00000       0.00000       0.00000       0.00000       0.00000       0.00000       0.00000       61.5459       53.9184       0.00000       0.00000       0.00000       0.00000       0.00000       0.00000       0.00000       0.00000       0.00000       0.00000       0.00000       0.00000       0.00000       0.00000       0.00000       0.00000       0.00000       0.00000       0.00000       0.00000       0.00000       0.00000       0.00000       0.00000       0.00000       0.00000       0.00000       0.00000       0.00000       0.00000       0.00000       0.00000       0.00000       0.00000
   1  14 2156.7986    0.9033  0.5151  9.8717  0.0000  0.0609   0.0971   0.1759    0.3649   0.0000   524.2201      -95.1499       0.00000       0.00000       0.00000       0.00000       0.00000       0.00000       0.00000       0.00000       0.00000       0.00000       0.00000       0.00000       0.00000       0.00000       0.00000       0.00000       0.00000       0.00000       0.00000       0.00000       0.00000       0.00000       0.00000       0.00000       0.00000       0.00000       0.00000       0.00000       0.00000       0.00000       0.00000       0.00000       0.00000       0.00000       75.7588       45.9472       0.00000       0.00000       0.00000       0.00000       0.00000       0.00000       0.00000       0.00000       0.00000       0.00000       0.00000       0.00000       0.00000       0.00000       0.00000       0.00000       0.00000       0.00000       0.00000       0.00000       0.00000       0.00000       0.00000       0.00000       0.00000       0.00000       0.00000       0.00000       0.00000       0.00000       0.00000       0.00000       0.00000       0.00000
   1  15 2291.9657    1.0984  0.9490 10.3159  0.0000  0.1088   0.1018   0.2374    0.5934   0.0000   317.7931      -25.5305       0.00000       0.00000       0.00000       0.00000       0.00000       0.00000       0.00000       0.00000       0.00000       0.00000       0.00000       0.00000       0.00000       0.00000       0.00000       0.00000       0.00000       0.00000       0.00000       0.00000       0.00000       0.00000       0.00000       0.00000       0.00000       0.00000       0.00000       0.00000       0.00000       0.00000       0.00000       0.00000       0.00000       0.00000       133.187       69.2665       0.00000       0.00000       0.00000       0.00000       0.00000       0.00000       0.00000       0.00000       0.00000       0.00000       0.00000       0.00000       0.00000       0.00000       0.00000       0.00000       0.00000       0.00000       0.00000       0.00000       0.00000       0.00000       0.00000       0.00000       0.00000       0.00000       0.00000       0.00000       0.00000       0.00000       0.00000       0.00000       0.00000       0.00000
   1  16 2425.6123    1.5268  0.7287 10.1578  0.0000  0.0783   0.1291   0.1617    0.8808   0.0000   439.1101      -61.0853       0.00000       0.00000       0.00000       0.00000       0.00000       0.00000       0.00000       0.00000       0.00000       0.00000       0.00000       0.00000       0.00000       0.00000       0.00000       0.00000       0.00000       0.00000       0.00000       0.00000       0.00000       0.00000       0.00000       0.00000       0.00000       0.00000       0.00000       0.00000       0.00000       0.00000       0.00000       0.00000       0.00000       0.00000       104.477       50.9075       0.00000       0.00000       0.00000       0.00000       0.00000       0.00000       0.00000       0.00000       0.00000       0.00000       0.00000       0.00000       0.00000       0.00000       0.00000       0.00000       0.00000       0.00000       0.00000       0.00000       0.00000       0.00000       0.00000       0.00000       0.00000       0.00000       0.00000       0.00000       0.00000       0.00000       0.00000       0.00000       0.00000       0.00000
   1  18 2693.3339    2.1081  1.1161 11.5995  0.0000  0.0986   0.1786   0.2676    0.7157   0.0000   288.2580       150.825       0.00000       0.00000       0.00000       0.00000       0.00000       0.00000       0.00000       0.00000       0.00000       0.00000       0.00000       0.00000       0.00000       0.00000       0.00000       0.00000       0.00000       0.00000       0.00000       0.00000       0.00000       0.00000       0.00000       0.00000       0.00000       0.00000       0.00000       0.00000       0.00000       0.00000       0.00000       0.00000       0.00000       0.00000       117.073       73.2914       0.00000       0.00000       0.00000       0.00000       0.00000       0.00000       0.00000       0.00000       0.00000       0.00000       0.00000       0.00000       0.00000       0.00000       0.00000       0.00000       0.00000       0.00000       0.00000       0.00000       0.00000       0.00000       0.00000       0.00000       0.00000       0.00000       0.00000       0.00000       0.00000       0.00000       0.00000       0.00000       0.00000       0.00000
   1  19 2828.0602    2.8786  0.8466  9.8618  0.0000  0.1074   0.2393   0.2352    6.0687   0.0000   546.4431      -76.6463       0.00000       0.00000       0.00000       0.00000       0.00000       0.00000       0.00000       0.00000       0.00000       0.00000       0.00000       0.00000       0.00000       0.00000       0.00000       0.00000       0.00000       0.00000       0.00000       0.00000       0.00000       0.00000       0.00000       0.00000       0.00000       0.00000       0.00000       0.00000       0.00000       0.00000       0.00000       0.00000       0.00000       0.00000       155.851       61.8988       0.00000       0.00000       0.00000       0.00000       0.00000       0.00000       0.00000       0.00000       0.00000       0.00000       0.00000       0.00000       0.00000       0.00000       0.00000       0.00000       0.00000       0.00000       0.00000       0.00000       0.00000       0.00000       0.00000       0.00000       0.00000       0.00000       0.00000       0.00000       0.00000       0.00000       0.00000       0.00000       0.00000       0.00000
   1  23 3368.6043    3.3223  1.8871 12.5393 -0.0098  0.1405   0.2335   0.5126    0.6283   0.0000   442.6531      -7.41313       0.00000       0.00000       0.00000       0.00000       0.00000       0.00000       0.00000       0.00000       0.00000       0.00000       0.00000       0.00000       0.00000       0.00000       0.00000       0.00000       0.00000       0.00000       0.00000       0.00000       0.00000       0.00000       0.00000       0.00000       0.00000       0.00000       0.00000       0.00000       0.00000       0.00000       0.00000       0.00000       0.00000       0.00000       158.005       110.633       0.00000       0.00000       0.00000       0.00000       0.00000       0.00000       0.00000       0.00000       0.00000       0.00000       0.00000       0.00000       0.00000       0.00000       0.00000       0.00000       0.00000       0.00000       0.00000       0.00000       0.00000       0.00000       0.00000       0.00000       0.00000       0.00000       0.00000       0.00000       0.00000       0.00000       0.00000       0.00000       0.00000       0.00000
   1  24 3504.1787    2.8300  3.3290 11.2409  0.0116  0.1904   0.1804   0.6123    0.8446   0.0000   662.4579       80.9143       0.00000       0.00000       0.00000       0.00000       0.00000       0.00000       0.00000       0.00000       0.00000       0.00000       0.00000       0.00000       0.00000       0.00000       0.00000       0.00000       0.00000       0.00000       0.00000       0.00000       0.00000       0.00000       0.00000       0.00000       0.00000       0.00000       0.00000       0.00000       0.00000       0.00000       0.00000       0.00000       0.00000       0.00000       222.774       139.650       0.00000       0.00000       0.00000       0.00000       0.00000       0.00000       0.00000       0.00000       0.00000       0.00000       0.00000       0.00000       0.00000       0.00000       0.00000       0.00000       0.00000       0.00000       0.00000       0.00000       0.00000       0.00000       0.00000       0.00000       0.00000       0.00000       0.00000       0.00000       0.00000       0.00000       0.00000       0.00000       0.00000       0.00000
   1  26 3776.2903    2.2491  4.8640  9.6141  0.0066  0.2537   0.1168   0.9140    1.9172   0.0000   616.0554      -70.7298       0.00000       0.00000       0.00000       0.00000       0.00000       0.00000       0.00000       0.00000       0.00000       0.00000       0.00000       0.00000       0.00000       0.00000       0.00000       0.00000       0.00000       0.00000       0.00000       0.00000       0.00000       0.00000       0.00000       0.00000       0.00000       0.00000       0.00000       0.00000       0.00000       0.00000       0.00000       0.00000       0.00000       0.00000       329.952       169.485       0.00000       0.00000       0.00000       0.00000       0.00000       0.00000       0.00000       0.00000       0.00000       0.00000       0.00000       0.00000       0.00000       0.00000       0.00000       0.00000       0.00000       0.00000       0.00000       0.00000       0.00000       0.00000       0.00000       0.00000       0.00000       0.00000       0.00000       0.00000       0.00000       0.00000       0.00000       0.00000       0.00000       0.00000
   2  12 1945.7925    0.5830  0.2896 10.0080  0.0000  0.0363   0.0724   0.1058    0.1513   0.0000   413.3134       11.6899       49.1238      -17.5857       0.00000       0.00000       0.00000       0.00000       0.00000       0.00000       0.00000       0.00000       0.00000       0.00000       0.00000       0.00000       0.00000       0.00000       0.00000       0.00000       0.00000       0.00000       0.00000       0.00000       0.00000       0.00000       0.00000       0.00000       0.00000       0.00000       0.00000       0.00000       0.00000       0.00000       0.00000       0.00000       24.9460       20.6757       15.2611       4.75297       0.00000       0.00000       0.00000       0.00000       0.00000       0.00000       0.00000       0.00000       0.00000       0.00000       0.00000       0.00000       0.00000       0.00000       0.00000       0.00000       0.00000       0.00000       0.00000       0.00000       0.00000       0.00000       0.00000       0.00000       0.00000       0.00000       0.00000       0.00000       0.00000       0.00000       0.00000       0.00000
   2  13 2082.1115    0.7289  0.4531 10.0266  0.0000  0.0867   0.0624   0.1096    0.2031   0.0000   395.5686      -2.19281       1.38163      -2.35025       0.00000       0.00000       0.00000       0.00000       0.00000       0.00000       0.00000       0.00000       0.00000       0.00000       0.00000       0.00000       0.00000       0.00000       0.00000       0.00000       0.00000       0.00000       0.00000       0.00000       0.00000       0.00000       0.00000       0.00000       0.00000       0.00000       0.00000       0.00000       0.00000       0.00000       0.00000       0.00000       73.3037       53.8087       24.6425       6.54076       0.00000       0.00000       0.00000       0.00000       0.00000       0.00000       0.00000       0.00000       0.00000       0.00000       0.00000       0.00000       0.00000       0.00000       0.00000       0.00000       0.00000       0.00000       0.00000       0.00000       0.00000       0.00000       0.00000       0.00000       0.00000       0.00000       0.00000       0.00000       0.00000       0.00000       0.00000       0.00000
   2  14 2217.4429    0.8945  1.0717 10.1945  0.0000  0.0936   0.0592   0.2182    0.3220   0.0000   379.9570       10.1923       23.1057       12.1507       0.00000       0.00000       0.00000       0.00000       0.00000       0.00000       0.00000       0.00000       0.00000       0.00000       0.00000       0.00000       0.00000       0.00000       0.00000       0.00000       0.00000       0.00000       0.00000       0.00000       0.00000       0.00000       0.00000       0.00000       0.00000       0.00000       0.00000       0.00000       0.00000       0.00000       0.00000       0.00000       47.5774       54.3879       28.7046       14.6212       0.00000       0.00000       0.00000       0.00000       0.00000       0.00000       0.00000       0.00000       0.00000       0.00000       0.00000       0.00000       0.00000       0.00000       0.00000       0.00000       0.00000       0.00000       0.00000       0.00000       0.00000       0.00000       0.00000       0.00000       0.00000       0.00000       0.00000       0.00000       0.00000       0.00000       0.00000       0.00000
   2  15 2352.1372    1.3585  0.5615 10.6775  0.0000  0.0937   0.1084   0.1093    0.3124   0.0000   454.7195       6.66373      -7.19064      -1.37741       0.00000       0.00000       0.00000       0.00000       0.00000       0.00000       0.00000       0.00000       0.00000       0.00000       0.00000       0.00000       0.00000       0.00000       0.00000       0.00000       0.00000       0.00000       0.00000       0.00000       0.00000       0.00000       0.00000       0.00000       0.00000       0.00000       0.00000       0.00000       0.00000       0.00000       0.00000       0.00000       84.6367       62.9327       25.0567       6.38188       0.00000       0.00000       0.00000       0.00000       0.00000       0.00000       0.00000       0.00000       0.00000       0.00000       0.00000       0.00000       0.00000       0.00000       0.00000       0.00000       0.00000       0.00000       0.00000       0.00000       0.00000       0.00000       0.00000       0.00000       0.00000       0.00000       0.00000       0.00000       0.00000       0.00000       0.00000       0.00000
   2  16 2485.8732    1.8360  1.1249  9.4937  0.0015  0.0758   0.1066   0.1955    1.8537   0.0000   497.6283       49.3548       35.3893      -2.44095       0.00000       0.00000       0.00000       0.00000       0.00000       0.00000       0.00000       0.00000       0.00000       0.00000       0.00000       0.00000       0.00000       0.00000       0.00000       0.00000       0.00000       0.00000       0.00000       0.00000       0.00000       0.00000       0.00000       0.00000       0.00000       0.00000       0.00000       0.00000       0.00000       0.00000       0.00000       0.00000       59.9826       51.6635       21.3096       9.79236       0.00000       0.00000       0.00000       0.00000       0.00000       0.00000       0.00000       0.00000       0.00000       0.00000       0.00000       0.00000       0.00000       0.00000       0.00000       0.00000       0.00000       0.00000       0.00000       0.00000       0.00000       0.00000       0.00000       0.00000       0.00000       0.00000       0.00000       0.00000       0.00000       0.00000       0.00000       0.00000
   2  18 2754.4523    2.5407  0.8009 11.8469  0.0000  0.0587   0.1788   0.1587    0.5440   0.0000   436.2327       45.5471      -16.9572       12.2998       0.00000       0.00000       0.00000       0.00000       0.00000       0.00000       0.00000       0.00000       0.00000       0.00000       0.00000       0.00000       0.00000       0.00000       0.00000       0.00000       0.00000       0.00000       0.00000       0.00000       0.00000       0.00000       0.00000       0.00000       0.00000       0.00000       0.00000       0.00000       0.00000       0.00000       0.00000       0.00000       41.7188       35.2055       20.8012       7.86011       0.00000       0.00000       0.00000       0.00000       0.00000       0.00000       0.00000       0.00000       0.00000       0.00000       0.00000       0.00000       0.00000       0.00000       0.00000       0.00000       0.00000       0.00000       0.00000       0.00000       0.00000       0.00000       0.00000       0.00000       0.00000       0.00000       0.00000       0.00000       0.00000       0.00000       0.00000       0.00000
   2  22 3295.1917    3.2986  1.1813 12.9355  0.0000  0.0799   0.2121   0.2198    0.4466   0.0000   491.3270      -11.8748      -16.7988       3.84765       0.00000       0.00000       0.00000       0.00000       0.00000       0.00000       0.00000       0.00000       0.00000       0.00000       0.00000       0.00000       0.00000       0.00000       0.00000       0.00000       0.00000       0.00000       0.00000       0.00000       0.00000       0.00000       0.00000       0.00000       0.00000       0.00000       0.00000       0.00000       0.00000       0.00000       0.00000       0.00000       55.2895       48.3396       29.6912       11.0821       0.00000       0.00000       0.00000       0.00000       0.00000       0.00000       0.00000       0.00000       0.00000       0.00000       0.00000       0.00000       0.00000       0.00000       0.00000       0.00000       0.00000       0.00000       0.00000       0.00000       0.00000       0.00000       0.00000       0.00000       0.00000       0.00000       0.00000       0.00000       0.00000       0.00000       0.00000       0.00000
   2  23 3430.8753    3.2585  1.9265 11.8895  0.0000  0.0968   0.1570   0.3057    0.5573   0.0000   473.3954      -82.6191      -1.40104      -24.0837       0.00000       0.00000       0.00000       0.00000       0.00000       0.00000       0.00000       0.00000       0.00000       0.00000       0.00000       0.00000       0.00000       0.00000       0.00000       0.00000       0.00000       0.00000       0.00000       0.00000       0.00000       0.00000       0.00000       0.00000       0.00000       0.00000       0.00000       0.00000       0.00000       0.00000       0.00000       0.00000       72.2717       57.2681       36.9313       11.5591       0.00000       0.00000       0.00000       0.00000       0.00000       0.00000       0.00000       0.00000       0.00000       0.00000       0.00000       0.00000       0.00000       0.00000       0.00000       0.00000       0.00000       0.00000       0.00000       0.00000       0.00000       0.00000       0.00000       0.00000       0.00000       0.00000       0.00000       0.00000       0.00000       0.00000       0.00000       0.00000
   2  24 3566.5339    2.5806  2.7551 11.4396 -0.0034  0.1339   0.0997   0.3318    0.3528   0.0000   452.4380       123.756       44.6658      -32.6530       0.00000       0.00000       0.00000       0.00000       0.00000       0.00000       0.00000       0.00000       0.00000       0.00000       0.00000       0.00000       0.00000       0.00000       0.00000       0.00000       0.00000       0.00000       0.00000       0.00000       0.00000       0.00000       0.00000       0.00000       0.00000       0.00000       0.00000       0.00000       0.00000       0.00000       0.00000       0.00000       74.3506       85.2519       40.9280       22.6688       0.00000       0.00000       0.00000       0.00000       0.00000       0.00000       0.00000       0.00000       0.00000       0.00000       0.00000       0.00000       0.00000       0.00000       0.00000       0.00000       0.00000       0.00000       0.00000       0.00000       0.00000       0.00000       0.00000       0.00000       0.00000       0.00000       0.00000       0.00000       0.00000       0.00000       0.00000       0.00000
   2  25 3703.1835    2.1017  3.3099 11.4647  0.0000  0.1428   0.0908   0.4466    0.3105   0.0000   683.1617       82.8218      -20.2264      -9.28223       0.00000       0.00000       0.00000       0.00000       0.00000       0.00000       0.00000       0.00000       0.00000       0.00000       0.00000       0.00000       0.00000       0.00000       0.00000       0.00000       0.00000       0.00000       0.00000       0.00000       0.00000       0.00000       0.00000       0.00000       0.00000       0.00000       0.00000       0.00000       0.00000       0.00000       0.00000       0.00000       98.3354       88.1750       50.6260       20.0081       0.00000       0.00000       0.00000       0.00000       0.00000       0.00000       0.00000       0.00000       0.00000       0.00000       0.00000       0.00000       0.00000       0.00000       0.00000       0.00000       0.00000       0.00000       0.00000       0.00000       0.00000       0.00000       0.00000       0.00000       0.00000       0.00000       0.00000       0.00000       0.00000       0.00000       0.00000       0.00000
   3  10 1729.0965    0.2874  0.2590  9.7153  0.0000  0.0495   0.0283   0.0890    0.1061   0.0000   444.3299      -10.7230      -10.5908       8.12401      0.144691      0.470469       0.00000       0.00000       0.00000       0.00000       0.00000       0.00000       0.00000       0.00000       0.00000       0.00000       0.00000       0.00000       0.00000       0.00000       0.00000       0.00000       0.00000       0.00000       0.00000       0.00000       0.00000       0.00000       0.00000       0.00000       0.00000       0.00000       0.00000       0.00000       0.00000       0.00000       28.3557       29.4812       17.3337       9.15359       3.92765       1.34036       0.00000       0.00000       0.00000       0.00000       0.00000       0.00000       0.00000       0.00000       0.00000       0.00000       0.00000       0.00000       0.00000       0.00000       0.00000       0.00000       0.00000       0.00000       0.00000       0.00000       0.00000       0.00000       0.00000       0.00000       0.00000       0.00000       0.00000       0.00000       0.00000       0.00000
   3  13 2137.7631    0.7974  0.6772 10.0208  0.0000  0.0577   0.0487   0.1308    0.2561   0.0000   451.1181       30.9775       9.83593       8.62240      -2.38527       1.40363       0.00000       0.00000       0.00000       0.00000       0.00000       0.00000       0.00000       0.00000       0.00000       0.00000       0.00000       0.00000       0.00000       0.00000       0.00000       0.00000       0.00000       0.00000       0.00000       0.00000       0.00000       0.00000       0.00000       0.00000       0.00000       0.00000       0.00000       0.00000       0.00000       0.00000       34.1244       29.8078       22.0005       12.0981       5.08672       1.17829       0.00000       0.00000       0.00000       0.00000       0.00000       0.00000       0.00000       0.00000       0.00000       0.00000       0.00000       0.00000       0.00000       0.00000       0.00000       0.00000       0.00000       0.00000       0.00000       0.00000       0.00000       0.00000       0.00000       0.00000       0.00000       0.00000       0.00000       0.00000       0.00000       0.00000
   3  14 2273.4616    1.0410  0.6581 10.7980  0.0000  0.0613   0.0659   0.1240    0.1804   0.0000   453.7971      -37.9717       27.7354       13.8338    -0.0318299      -1.36877       0.00000       0.00000       0.00000       0.00000       0.00000       0.00000       0.00000       0.00000       0.00000       0.00000       0.00000       0.00000       0.00000       0.00000       0.00000       0.00000       0.00000       0.00000       0.00000       0.00000       0.00000       0.00000       0.00000       0.00000       0.00000       0.00000       0.00000       0.00000       0.00000       0.00000       21.2001       31.9684       16.7577       15.1296       4.70002       2.54594       0.00000       0.00000       0.00000       0.00000       0.00000       0.00000       0.00000       0.00000       0.00000       0.00000       0.00000       0.00000       0.00000       0.00000       0.00000       0.00000       0.00000       0.00000       0.00000       0.00000       0.00000       0.00000       0.00000       0.00000       0.00000       0.00000       0.00000       0.00000       0.00000       0.00000
   3  16 2541.6333    2.1338  1.0874  4.9247  0.0000  0.0588   0.1035   0.1475  224.3183   0.0000   417.6180       25.0093      0.312695       12.3399       6.36401      0.143018       0.00000       0.00000       0.00000       0.00000       0.00000       0.00000       0.00000       0.00000       0.00000       0.00000       0.00000       0.00000       0.00000       0.00000       0.00000       0.00000       0.00000       0.00000       0.00000       0.00000       0.00000       0.00000       0.00000       0.00000       0.00000       0.00000       0.00000       0.00000       0.00000       0.00000       26.4547       29.5373       20.5029       13.2570       5.67286       2.05031       0.00000       0.00000       0.00000       0.00000       0.00000       0.00000       0.00000       0.00000       0.00000       0.00000       0.00000       0.00000       0.00000       0.00000       0.00000       0.00000       0.00000       0.00000       0.00000       0.00000       0.00000       0.00000       0.00000       0.00000       0.00000       0.00000       0.00000       0.00000       0.00000       0.00000
   3  17 2676.0541    2.4678  0.8168 10.0012  0.0000  0.0524   0.1431   0.1223    2.0427   0.0000   430.1590       10.3833       6.44308      -6.65252       10.8710     -0.639286       0.00000       0.00000       0.00000       0.00000       0.00000       0.00000       0.00000       0.00000       0.00000       0.00000       0.00000       0.00000       0.00000       0.00000       0.00000       0.00000       0.00000       0.00000       0.00000       0.00000       0.00000       0.00000       0.00000       0.00000       0.00000       0.00000       0.00000       0.00000       0.00000       0.00000       26.3656       22.5570       19.3334       12.9596       5.12728       1.39884       0.00000       0.00000       0.00000       0.00000       0.00000       0.00000       0.00000       0.00000       0.00000       0.00000       0.00000       0.00000       0.00000       0.00000       0.00000       0.00000       0.00000       0.00000       0.00000       0.00000       0.00000       0.00000       0.00000       0.00000       0.00000       0.00000       0.00000       0.00000       0.00000       0.00000
   3  19 2946.9858    3.5676  0.7164 12.2051  0.0000  0.0510   0.2071   0.1234    0.4544   0.0000   448.5620      -20.0834      -11.9290      -17.6672       2.12451       2.30886       0.00000       0.00000       0.00000       0.00000       0.00000       0.00000       0.00000       0.00000       0.00000       0.00000       0.00000       0.00000       0.00000       0.00000       0.00000       0.00000       0.00000       0.00000       0.00000       0.00000       0.00000       0.00000       0.00000       0.00000       0.00000       0.00000       0.00000       0.00000       0.00000       0.00000       22.5632       22.7271       18.0263       10.4556       4.92187       1.60338       0.00000       0.00000       0.00000       0.00000       0.00000       0.00000       0.00000       0.00000       0.00000       0.00000       0.00000       0.00000       0.00000       0.00000       0.00000       0.00000       0.00000       0.00000       0.00000       0.00000       0.00000       0.00000       0.00000       0.00000       0.00000       0.00000       0.00000       0.00000       0.00000       0.00000
   3  20 3082.2462    3.9552  1.1585  5.4168  0.0000  0.0544   0.1819   0.1604  416.3491   0.0000   435.5585      -37.6026       14.0417      -2.16863       3.97253     -0.241769       0.00000       0.00000       0.00000       0.00000       0.00000       0.00000       0.00000       0.00000       0.00000       0.00000       0.00000       0.00000       0.00000       0.00000       0.00000       0.00000       0.00000       0.00000       0.00000       0.00000       0.00000       0.00000       0.00000       0.00000       0.00000       0.00000       0.00000       0.00000       0.00000       0.00000       27.3176       24.6717       19.5938       13.0485       5.13283       1.53633       0.00000       0.00000       0.00000       0.00000       0.00000       0.00000       0.00000       0.00000       0.00000       0.00000       0.00000       0.00000       0.00000       0.00000       0.00000       0.00000       0.00000       0.00000       0.00000       0.00000       0.00000       0.00000       0.00000       0.00000       0.00000       0.00000       0.00000       0.00000       0.00000       0.00000
   3  21 3217.6815    3.8215  1.1208 12.6147  0.0000  0.0650   0.2010   0.1842    0.5003   0.0000   387.3208      -44.9901       12.0985      -20.9446      -3.50074      0.270524       0.00000       0.00000       0.00000       0.00000       0.00000       0.00000       0.00000       0.00000       0.00000       0.00000       0.00000       0.00000       0.00000       0.00000       0.00000       0.00000       0.00000       0.00000       0.00000       0.00000       0.00000       0.00000       0.00000       0.00000       0.00000       0.00000       0.00000       0.00000       0.00000       0.00000       34.1434       36.0607       21.3659       13.5662       4.73615       2.03490       0.00000       0.00000       0.00000       0.00000       0.00000       0.00000       0.00000       0.00000       0.00000       0.00000       0.00000       0.00000       0.00000       0.00000       0.00000       0.00000       0.00000       0.00000       0.00000       0.00000       0.00000       0.00000       0.00000       0.00000       0.00000       0.00000       0.00000       0.00000       0.00000       0.00000
   3  22 3353.4938    3.3187  1.6047 12.6288  0.0000  0.0731   0.1599   0.2563    0.3308   0.0000   454.1151       18.6581       12.9615       9.55128       4.50529     -0.924517       0.00000       0.00000       0.00000       0.00000       0.00000       0.00000       0.00000       0.00000       0.00000       0.00000       0.00000       0.00000       0.00000       0.00000       0.00000       0.00000       0.00000       0.00000       0.00000       0.00000       0.00000       0.00000       0.00000       0.00000       0.00000       0.00000       0.00000       0.00000       0.00000       0.00000       39.5964       36.1561       27.2506       15.6062       7.15037       1.97096       0.00000       0.00000       0.00000       0.00000       0.00000       0.00000       0.00000       0.00000       0.00000       0.00000       0.00000       0.00000       0.00000       0.00000       0.00000       0.00000       0.00000       0.00000       0.00000       0.00000       0.00000       0.00000       0.00000       0.00000       0.00000       0.00000       0.00000       0.00000       0.00000       0.00000
   3  23 3489.4242    2.7091  2.6679 11.7934  0.0000  0.1086   0.0917   0.2775    0.2001   0.0000   438.7160       15.4764      -25.0975      -27.6848       7.35634       3.92894       0.00000       0.00000       0.00000       0.00000       0.00000       0.00000       0.00000       0.00000       0.00000       0.00000       0.00000       0.00000       0.00000       0.00000       0.00000       0.00000       0.00000       0.00000       0.00000       0.00000       0.00000       0.00000       0.00000       0.00000       0.00000       0.00000       0.00000       0.00000       0.00000       0.00000       48.4102       47.2412       38.5008       24.7612       11.1956       3.43762       0.00000       0.00000       0.00000       0.00000       0.00000       0.00000       0.00000       0.00000       0.00000       0.00000       0.00000       0.00000       0.00000       0.00000       0.00000       0.00000       0.00000       0.00000       0.00000       0.00000       0.00000       0.00000       0.00000       0.00000       0.00000       0.00000       0.00000       0.00000       0.00000       0.00000
   3  24 3626.0286    2.3208  3.4356 11.5621  0.0000  0.1245   0.0782   0.3450    0.1885   0.0000   406.5569      -41.0743      -49.2827       24.4210     -0.786883       6.23356       0.00000       0.00000       0.00000       0.00000       0.00000       0.00000       0.00000       0.00000       0.00000       0.00000       0.00000       0.00000       0.00000       0.00000       0.00000       0.00000       0.00000       0.00000       0.00000       0.00000       0.00000       0.00000       0.00000       0.00000       0.00000       0.00000       0.00000       0.00000       0.00000       0.00000       55.0503       58.2609       42.6066       27.9937       12.1057       4.11272       0.00000       0.00000       0.00000       0.00000       0.00000       0.00000       0.00000       0.00000       0.00000       0.00000       0.00000       0.00000       0.00000       0.00000       0.00000       0.00000       0.00000       0.00000       0.00000       0.00000       0.00000       0.00000       0.00000       0.00000       0.00000       0.00000       0.00000       0.00000       0.00000       0.00000
   4  11 1914.6710    0.4670  0.4207  9.7353  0.0069  0.0498   0.0339   0.0922    0.1055   0.0000   417.6875       12.5284       33.9311      -7.23608      0.129287     -0.295822       1.01079      0.102873       0.00000       0.00000       0.00000       0.00000       0.00000       0.00000       0.00000       0.00000       0.00000       0.00000       0.00000       0.00000       0.00000       0.00000       0.00000       0.00000       0.00000       0.00000       0.00000       0.00000       0.00000       0.00000       0.00000       0.00000       0.00000       0.00000       0.00000       0.00000       18.7341       14.2799       18.2502       11.3143       6.93077       4.48094       1.56848      0.275116       0.00000       0.00000       0.00000       0.00000       0.00000       0.00000       0.00000       0.00000       0.00000       0.00000       0.00000       0.00000       0.00000       0.00000       0.00000       0.00000       0.00000       0.00000       0.00000       0.00000       0.00000       0.00000       0.00000       0.00000       0.00000       0.00000       0.00000       0.00000
   4  12 2051.6844    0.7073  0.4860  9.9549  0.0031  0.0456   0.0460   0.0889    0.1446   0.0000   435.5582       3.57550      -2.55198      -3.61124       2.79499      -2.99312    -0.0566762     0.0549338       0.00000       0.00000       0.00000       0.00000       0.00000       0.00000       0.00000       0.00000       0.00000       0.00000       0.00000       0.00000       0.00000       0.00000       0.00000       0.00000       0.00000       0.00000       0.00000       0.00000       0.00000       0.00000       0.00000       0.00000       0.00000       0.00000       0.00000       0.00000       17.0802       13.4850       16.1574       11.1665       6.52553       3.70448       1.26757      0.254075       0.00000       0.00000       0.00000       0.00000       0.00000       0.00000       0.00000       0.00000       0.00000       0.00000       0.00000       0.00000       0.00000       0.00000       0.00000       0.00000       0.00000       0.00000       0.00000       0.00000       0.00000       0.00000       0.00000       0.00000       0.00000       0.00000       0.00000       0.00000
   4  13 2188.3253    1.0089  0.5578  9.8909 -0.0002  0.0473   0.0541   0.0806    0.3126   0.0000   429.1870      -6.51828       34.2853      -8.19393      -3.79423       1.40959     -0.139892     -0.284558       0.00000       0.00000       0.00000       0.00000       0.00000       0.00000       0.00000       0.00000       0.00000       0.00000       0.00000       0.00000       0.00000       0.00000       0.00000       0.00000       0.00000       0.00000       0.00000       0.00000       0.00000       0.00000       0.00000       0.00000       0.00000       0.00000       0.00000       0.00000       15.8574       19.7806       14.7756       11.2962       7.23587       3.15434       1.32828      0.384066       0.00000       0.00000       0.00000       0.00000       0.00000       0.00000       0.00000       0.00000       0.00000       0.00000       0.00000       0.00000       0.00000       0.00000       0.00000       0.00000       0.00000       0.00000       0.00000       0.00000       0.00000       0.00000       0.00000       0.00000       0.00000       0.00000       0.00000       0.00000
   4  14 2324.1288    1.0982  0.8538 10.5587 -0.0073  0.0530   0.0540   0.1603    0.3885   0.0000   447.8349       26.7941      -31.1066      -12.9520      0.213717      -3.13424       1.68759     0.0768983       0.00000       0.00000       0.00000       0.00000       0.00000       0.00000       0.00000       0.00000       0.00000       0.00000       0.00000       0.00000       0.00000       0.00000       0.00000       0.00000       0.00000       0.00000       0.00000       0.00000       0.00000       0.00000       0.00000       0.00000       0.00000       0.00000       0.00000       0.00000       19.3418       20.0573       17.4330       13.7454       7.68437       4.44201       1.38281      0.373430       0.00000       0.00000       0.00000       0.00000       0.00000       0.00000       0.00000       0.00000       0.00000       0.00000       0.00000       0.00000       0.00000       0.00000       0.00000       0.00000       0.00000       0.00000       0.00000       0.00000       0.00000       0.00000       0.00000       0.00000       0.00000       0.00000       0.00000       0.00000
   4  15 2458.3662    1.6963  1.1626  7.4566  0.0236  0.0632   0.0850   0.2031    2.7989   0.0000   450.2769       29.8212      -7.07310       12.9025       24.9006      -9.83732      -6.91400     0.0749595       0.00000       0.00000       0.00000       0.00000       0.00000       0.00000       0.00000       0.00000       0.00000       0.00000       0.00000       0.00000       0.00000       0.00000       0.00000       0.00000       0.00000       0.00000       0.00000       0.00000       0.00000       0.00000       0.00000       0.00000       0.00000       0.00000       0.00000       0.00000       24.6893       25.7874       21.5292       16.3231       9.37623       5.15592       1.79573      0.442764       0.00000       0.00000       0.00000       0.00000       0.00000       0.00000       0.00000       0.00000       0.00000       0.00000       0.00000       0.00000       0.00000       0.00000       0.00000       0.00000       0.00000       0.00000       0.00000       0.00000       0.00000       0.00000       0.00000       0.00000       0.00000       0.00000       0.00000       0.00000
   4  16 2593.0782    1.8776  0.8987 11.7872  0.0042  0.0584   0.0878   0.1481    0.3841   0.0000   391.3815       32.6293      -3.70770      -19.1848       7.21799       1.97174      -1.27136     -0.191198       0.00000       0.00000       0.00000       0.00000       0.00000       0.00000       0.00000       0.00000       0.00000       0.00000       0.00000       0.00000       0.00000       0.00000       0.00000       0.00000       0.00000       0.00000       0.00000       0.00000       0.00000       0.00000       0.00000       0.00000       0.00000       0.00000       0.00000       0.00000       20.8207       24.4540       20.8676       13.9574       8.99658       4.50165       1.87297      0.445141       0.00000       0.00000       0.00000       0.00000       0.00000       0.00000       0.00000       0.00000       0.00000       0.00000       0.00000       0.00000       0.00000       0.00000       0.00000       0.00000       0.00000       0.00000       0.00000       0.00000       0.00000       0.00000       0.00000       0.00000       0.00000       0.00000       0.00000       0.00000
   4  17 2728.4606    2.5372  0.8022 12.3852 -0.0035  0.0668   0.1244   0.1226    0.3163   0.0000   449.7660       10.3264       17.4401      -3.09443       3.68331      -1.11741     -0.719790     0.0139020       0.00000       0.00000       0.00000       0.00000       0.00000       0.00000       0.00000       0.00000       0.00000       0.00000       0.00000       0.00000       0.00000       0.00000       0.00000       0.00000       0.00000       0.00000       0.00000       0.00000       0.00000       0.00000       0.00000       0.00000       0.00000       0.00000       0.00000       0.00000       23.8149       24.8475       20.8575       14.3025       9.97843       3.80024       1.84509      0.469537       0.00000       0.00000       0.00000       0.00000       0.00000       0.00000       0.00000       0.00000       0.00000       0.00000       0.00000       0.00000       0.00000       0.00000       0.00000       0.00000       0.00000       0.00000       0.00000       0.00000       0.00000       0.00000       0.00000       0.00000       0.00000       0.00000       0.00000       0.00000
   4  18 2864.2193    3.7167  0.7662 11.5517 -0.0041  0.0549   0.1817   0.1040    0.9560   0.0000   419.6522      0.245287       5.76686       3.76837      -3.94379      -9.97321       2.24045     -0.245734       0.00000       0.00000       0.00000       0.00000       0.00000       0.00000       0.00000       0.00000       0.00000       0.00000       0.00000       0.00000       0.00000       0.00000       0.00000       0.00000       0.00000       0.00000       0.00000       0.00000       0.00000       0.00000       0.00000       0.00000       0.00000       0.00000       0.00000       0.00000       19.9966       19.8227       19.2350       12.5127       7.25970       4.31867       1.60779      0.342522       0.00000       0.00000       0.00000       0.00000       0.00000       0.00000       0.00000       0.00000       0.00000       0.00000       0.00000       0.00000       0.00000       0.00000       0.00000       0.00000       0.00000       0.00000       0.00000       0.00000       0.00000       0.00000       0.00000       0.00000       0.00000       0.00000       0.00000       0.00000
   4  19 3000.1088    4.2177  0.6140 12.6495 -0.0003  0.0392   0.2364   0.0974    0.4135   0.0000   445.8649       11.2712       18.5952      -10.7351      -6.97583      -4.44238     -0.511207    -0.0608060       0.00000       0.00000       0.00000       0.00000       0.00000       0.00000       0.00000       0.00000       0.00000       0.00000       0.00000       0.00000       0.00000       0.00000       0.00000       0.00000       0.00000       0.00000       0.00000       0.00000       0.00000       0.00000       0.00000       0.00000       0.00000       0.00000       0.00000       0.00000       12.2860       15.4912       11.4503       9.16828       5.11833       2.59151      0.998406      0.332858       0.00000       0.00000       0.00000       0.00000       0.00000       0.00000       0.00000       0.00000       0.00000       0.00000       0.00000       0.00000       0.00000       0.00000       0.00000       0.00000       0.00000       0.00000       0.00000       0.00000       0.00000       0.00000       0.00000       0.00000       0.00000       0.00000       0.00000       0.00000
   4  20 3135.8915    4.2076  1.0276  5.1197  0.0000  0.0525   0.2077   0.1398  833.2209   0.0000   422.8273       27.2243       21.6058       12.1035       1.99374      -4.36884       0.00000       0.00000       0.00000       0.00000       0.00000       0.00000       0.00000       0.00000       0.00000       0.00000       0.00000       0.00000       0.00000       0.00000       0.00000       0.00000       0.00000       0.00000       0.00000       0.00000       0.00000       0.00000       0.00000       0.00000       0.00000       0.00000       0.00000       0.00000       0.00000       0.00000       18.8706       20.5952       16.4906       12.5679       7.86599       3.52725       1.38315      0.388825       0.00000       0.00000       0.00000       0.00000       0.00000       0.00000       0.00000       0.00000       0.00000       0.00000       0.00000       0.00000       0.00000       0.00000       0.00000       0.00000       0.00000       0.00000       0.00000       0.00000       0.00000       0.00000       0.00000       0.00000       0.00000       0.00000       0.00000       0.00000
   4  21 3271.6670    3.7163  1.2823 11.5235 -0.0007  0.0652   0.1674   0.1582    1.3849   0.0000   493.3400      -26.9539      -26.9351       21.6138      -22.8601       4.44560      -1.68112      0.878262       0.00000       0.00000       0.00000       0.00000       0.00000       0.00000       0.00000       0.00000       0.00000       0.00000       0.00000       0.00000       0.00000       0.00000       0.00000       0.00000       0.00000       0.00000       0.00000       0.00000       0.00000       0.00000       0.00000       0.00000       0.00000       0.00000       0.00000       0.00000       20.5931       24.7528       19.9672       14.5924       8.80156       4.39641       1.75822      0.518331       0.00000       0.00000       0.00000       0.00000       0.00000       0.00000       0.00000       0.00000       0.00000       0.00000       0.00000       0.00000       0.00000       0.00000       0.00000       0.00000       0.00000       0.00000       0.00000       0.00000       0.00000       0.00000       0.00000       0.00000       0.00000       0.00000       0.00000       0.00000
   4  22 3407.9003    3.2809  2.2023 12.0339 -0.0024  0.0907   0.1166   0.2289    0.3903   0.0000   424.6880       25.0129      -22.1325      -17.1710       15.2293      -1.29255      0.547184     -0.592995       0.00000       0.00000       0.00000       0.00000       0.00000       0.00000       0.00000       0.00000       0.00000       0.00000       0.00000       0.00000       0.00000       0.00000       0.00000       0.00000       0.00000       0.00000       0.00000       0.00000       0.00000       0.00000       0.00000       0.00000       0.00000       0.00000       0.00000       0.00000       30.0368       33.5216       28.5610       23.1270       13.3146       7.29959       2.54905      0.732380       0.00000       0.00000       0.00000       0.00000       0.00000       0.00000       0.00000       0.00000       0.00000       0.00000       0.00000       0.00000       0.00000       0.00000       0.00000       0.00000       0.00000       0.00000       0.00000       0.00000       0.00000       0.00000       0.00000       0.00000       0.00000       0.00000       0.00000       0.00000
   4  23 3544.5337    2.6369  2.7397 11.8916  0.0012  0.0962   0.0893   0.2852    0.2281   0.0000   473.8738       43.7111      -57.8416      -12.2835       27.8436       2.19465      -3.92145      -1.55833       0.00000       0.00000       0.00000       0.00000       0.00000       0.00000       0.00000       0.00000       0.00000       0.00000       0.00000       0.00000       0.00000       0.00000       0.00000       0.00000       0.00000       0.00000       0.00000       0.00000       0.00000       0.00000       0.00000       0.00000       0.00000       0.00000       0.00000       0.00000       37.9920       39.8372       33.6860       23.4055       14.3060       6.88346       2.74908      0.680934       0.00000       0.00000       0.00000       0.00000       0.00000       0.00000       0.00000       0.00000       0.00000       0.00000       0.00000       0.00000       0.00000       0.00000       0.00000       0.00000       0.00000       0.00000       0.00000       0.00000       0.00000       0.00000       0.00000       0.00000       0.00000       0.00000       0.00000       0.00000
   4  24 3681.6142    2.2509  3.8311 11.0340  0.0002  0.1152   0.0596   0.3223    0.2517   0.0000   520.8695       18.8091      -6.89149       3.32863      -13.1293       11.7323      0.290574     -0.416684       0.00000       0.00000       0.00000       0.00000       0.00000       0.00000       0.00000       0.00000       0.00000       0.00000       0.00000       0.00000       0.00000       0.00000       0.00000       0.00000       0.00000       0.00000       0.00000       0.00000       0.00000       0.00000       0.00000       0.00000       0.00000       0.00000       0.00000       0.00000       40.9130       46.6301       39.2565       26.5818       16.8998       8.22805       3.45412      0.868124       0.00000       0.00000       0.00000       0.00000       0.00000       0.00000       0.00000       0.00000       0.00000       0.00000       0.00000       0.00000       0.00000       0.00000       0.00000       0.00000       0.00000       0.00000       0.00000       0.00000       0.00000       0.00000       0.00000       0.00000       0.00000       0.00000       0.00000       0.00000
   4  26 3955.6749    1.4909  6.6766 10.6223  0.0050  0.1866   0.0360   0.4970    0.1549   0.0000   555.1166       7.87391      -62.5507       1.70741      -1.78724      0.614049      -5.19920       1.48025       0.00000       0.00000       0.00000       0.00000       0.00000       0.00000       0.00000       0.00000       0.00000       0.00000       0.00000       0.00000       0.00000       0.00000       0.00000       0.00000       0.00000       0.00000       0.00000       0.00000       0.00000       0.00000       0.00000       0.00000       0.00000       0.00000       0.00000       0.00000       63.7609       74.0822       62.7386       43.7314       27.6348       13.6844       5.63741       1.41252       0.00000       0.00000       0.00000       0.00000       0.00000       0.00000       0.00000       0.00000       0.00000       0.00000       0.00000       0.00000       0.00000       0.00000       0.00000       0.00000       0.00000       0.00000       0.00000       0.00000       0.00000       0.00000       0.00000       0.00000       0.00000       0.00000       0.00000       0.00000
   5  10 1823.3390    0.3738  0.2996  9.9108  0.0080  0.0308   0.0312   0.0823    0.0799   0.0000   452.3571      -12.3413       26.5998      -10.1684       5.39083       2.91339       1.13485    -0.0170537      0.258740     0.0937423       0.00000       0.00000       0.00000       0.00000       0.00000       0.00000       0.00000       0.00000       0.00000       0.00000       0.00000       0.00000       0.00000       0.00000       0.00000       0.00000       0.00000       0.00000       0.00000       0.00000       0.00000       0.00000       0.00000       0.00000       0.00000       0.00000       9.53000       10.8320       8.57318       7.56078       4.22522       2.78053       1.43207      0.634103      0.171606     0.0562383       0.00000       0.00000       0.00000       0.00000       0.00000       0.00000       0.00000       0.00000       0.00000       0.00000       0.00000       0.00000       0.00000       0.00000       0.00000       0.00000       0.00000       0.00000       0.00000       0.00000       0.00000       0.00000       0.00000       0.00000       0.00000       0.00000
   5  12 2098.4727    0.6965  0.4619 10.4634 -0.0078  0.1219   0.0481   0.0787    0.1209   0.0000   440.9557      -23.0178      -10.1765       2.41388       10.6897      -4.49544      -5.55497      0.584130      0.364416     0.0673858       0.00000       0.00000       0.00000       0.00000       0.00000       0.00000       0.00000       0.00000       0.00000       0.00000       0.00000       0.00000       0.00000       0.00000       0.00000       0.00000       0.00000       0.00000       0.00000       0.00000       0.00000       0.00000       0.00000       0.00000       0.00000       0.00000       43.3850       49.6934       40.0968       28.5853       18.0485       5.86538       4.52321       1.01895      0.711002      0.174020       0.00000       0.00000       0.00000       0.00000       0.00000       0.00000       0.00000       0.00000       0.00000       0.00000       0.00000       0.00000       0.00000       0.00000       0.00000       0.00000       0.00000       0.00000       0.00000       0.00000       0.00000       0.00000       0.00000       0.00000       0.00000       0.00000
   5  13 2235.4295    0.9906  0.6059 10.4790 -0.0112  0.0380   0.0574   0.1130    0.1475   0.0000   444.0656       3.33151      -4.29320       3.82420      -7.57865       8.13244     -0.153818      -1.27261     -0.110950     0.0145680       0.00000       0.00000       0.00000       0.00000       0.00000       0.00000       0.00000       0.00000       0.00000       0.00000       0.00000       0.00000       0.00000       0.00000       0.00000       0.00000       0.00000       0.00000       0.00000       0.00000       0.00000       0.00000       0.00000       0.00000       0.00000       0.00000       11.1889       12.5747       9.99770       8.63066       6.50390       3.69091       1.77417      0.704092      0.244892     0.0617543       0.00000       0.00000       0.00000       0.00000       0.00000       0.00000       0.00000       0.00000       0.00000       0.00000       0.00000       0.00000       0.00000       0.00000       0.00000       0.00000       0.00000       0.00000       0.00000       0.00000       0.00000       0.00000       0.00000       0.00000       0.00000       0.00000
   5  14 2370.9822    1.3251  0.6361 11.2337 -0.0113  0.0385   0.0678   0.0957    0.1504   0.0000   425.8988      -4.31607       17.5775       1.58050      -12.9670      -3.46291       1.79181     -0.564103      0.506211    -0.0363634       0.00000       0.00000       0.00000       0.00000       0.00000       0.00000       0.00000       0.00000       0.00000       0.00000       0.00000       0.00000       0.00000       0.00000       0.00000       0.00000       0.00000       0.00000       0.00000       0.00000       0.00000       0.00000       0.00000       0.00000       0.00000       0.00000       11.2988       12.9957       11.1620       8.71879       6.13171       3.46553       1.95106      0.732320      0.289363     0.0675392       0.00000       0.00000       0.00000       0.00000       0.00000       0.00000       0.00000       0.00000       0.00000       0.00000       0.00000       0.00000       0.00000       0.00000       0.00000       0.00000       0.00000       0.00000       0.00000       0.00000       0.00000       0.00000       0.00000       0.00000       0.00000       0.00000
   5  15 2505.9762    1.8956  0.7297 10.7788 -0.0025  0.0437   0.0859   0.0880    0.3266   0.0000   442.5126      -9.83080       2.29403      -3.48274      -3.32697     -0.454032      0.627244     -0.107564     -0.308758     0.0755723       0.00000       0.00000       0.00000       0.00000       0.00000       0.00000       0.00000       0.00000       0.00000       0.00000       0.00000       0.00000       0.00000       0.00000       0.00000       0.00000       0.00000       0.00000       0.00000       0.00000       0.00000       0.00000       0.00000       0.00000       0.00000       0.00000       13.4482       12.9327       13.6855       11.2542       5.91664       3.98288       2.54467       1.02194      0.286857     0.0622174       0.00000       0.00000       0.00000       0.00000       0.00000       0.00000       0.00000       0.00000       0.00000       0.00000       0.00000       0.00000       0.00000       0.00000       0.00000       0.00000       0.00000       0.00000       0.00000       0.00000       0.00000       0.00000       0.00000       0.00000       0.00000       0.00000
   5  16 2641.1968    2.3296  0.9266 10.7421 -0.0052  0.0431   0.1005   0.1076    0.6732   0.0000   416.4566       20.1876       11.9590       4.54335       13.8459       8.87625     -0.654301     -0.471282      0.242680     0.0610483       0.00000       0.00000       0.00000       0.00000       0.00000       0.00000       0.00000       0.00000       0.00000       0.00000       0.00000       0.00000       0.00000       0.00000       0.00000       0.00000       0.00000       0.00000       0.00000       0.00000       0.00000       0.00000       0.00000       0.00000       0.00000       0.00000       13.0960       14.1680       12.3611       10.5007       7.34418       4.05364       2.30662      0.835443      0.308291     0.0710584       0.00000       0.00000       0.00000       0.00000       0.00000       0.00000       0.00000       0.00000       0.00000       0.00000       0.00000       0.00000       0.00000       0.00000       0.00000       0.00000       0.00000       0.00000       0.00000       0.00000       0.00000       0.00000       0.00000       0.00000       0.00000       0.00000
   5  19 3049.8431    4.1187  0.7807 12.4423 -0.0029  0.0550   0.1830   0.1185    0.8559   0.0000   428.6861      -21.0672       25.6303       3.05059      -9.77389       7.67186       1.13186      0.312803      0.154735    -0.0377105       0.00000       0.00000       0.00000       0.00000       0.00000       0.00000       0.00000       0.00000       0.00000       0.00000       0.00000       0.00000       0.00000       0.00000       0.00000       0.00000       0.00000       0.00000       0.00000       0.00000       0.00000       0.00000       0.00000       0.00000       0.00000       0.00000       14.0982       17.2398       17.3998       13.1035       10.3578       4.74643       4.11716       1.26967      0.552535      0.107866       0.00000       0.00000       0.00000       0.00000       0.00000       0.00000       0.00000       0.00000       0.00000       0.00000       0.00000       0.00000       0.00000       0.00000       0.00000       0.00000       0.00000       0.00000       0.00000       0.00000       0.00000       0.00000       0.00000       0.00000       0.00000       0.00000
   5  20 3186.0428    4.1264  1.3045  7.4598  0.0084  0.0626   0.1698   0.1691    5.9269   0.0000   445.8167       27.1237       22.8146      -15.5175       2.28940       1.68412      -1.36050      -2.15182     -0.123220      0.239410       0.00000       0.00000       0.00000       0.00000       0.00000       0.00000       0.00000       0.00000       0.00000       0.00000       0.00000       0.00000       0.00000       0.00000       0.00000       0.00000       0.00000       0.00000       0.00000       0.00000       0.00000       0.00000       0.00000       0.00000       0.00000       0.00000       19.4191       20.6300       19.6233       14.9286       11.5528       7.29930       3.16864       1.59885      0.519414      0.104820       0.00000       0.00000       0.00000       0.00000       0.00000       0.00000       0.00000       0.00000       0.00000       0.00000       0.00000       0.00000       0.00000       0.00000       0.00000       0.00000       0.00000       0.00000       0.00000       0.00000       0.00000       0.00000       0.00000       0.00000       0.00000       0.00000
   5  22 3459.5583    2.8325  2.0329 12.3945 -0.0162  0.0859   0.1095   0.2321    0.3981   0.0000   438.3551      -62.3716       56.5303       3.05631      -1.32608      -6.86620      -3.54440       1.53896       1.84118     -0.290869       0.00000       0.00000       0.00000       0.00000       0.00000       0.00000       0.00000       0.00000       0.00000       0.00000       0.00000       0.00000       0.00000       0.00000       0.00000       0.00000       0.00000       0.00000       0.00000       0.00000       0.00000       0.00000       0.00000       0.00000       0.00000       0.00000       24.3300       26.8738       26.4895       21.2418       14.9025       9.69663       5.02878       2.27939      0.744358      0.152083       0.00000       0.00000       0.00000       0.00000       0.00000       0.00000       0.00000       0.00000       0.00000       0.00000       0.00000       0.00000       0.00000       0.00000       0.00000       0.00000       0.00000       0.00000       0.00000       0.00000       0.00000       0.00000       0.00000       0.00000       0.00000       0.00000
   5  23 3596.5911    2.4787  3.2595 11.8101 -0.0026  0.1124   0.0749   0.3010    0.2788   0.0000   441.5588      -7.73070       20.5909       41.0709       11.1921       4.54339       3.28994       1.98277     -0.406720     0.0352812       0.00000       0.00000       0.00000       0.00000       0.00000       0.00000       0.00000       0.00000       0.00000       0.00000       0.00000       0.00000       0.00000       0.00000       0.00000       0.00000       0.00000       0.00000       0.00000       0.00000       0.00000       0.00000       0.00000       0.00000       0.00000       0.00000       29.2446       38.0467       32.5191       28.7380       18.4851       13.3326       5.76418       3.21264      0.900689      0.228366       0.00000       0.00000       0.00000       0.00000       0.00000       0.00000       0.00000       0.00000       0.00000       0.00000       0.00000       0.00000       0.00000       0.00000       0.00000       0.00000       0.00000       0.00000       0.00000       0.00000       0.00000       0.00000       0.00000       0.00000       0.00000       0.00000
   5  24 3734.0123    2.0612  4.3937 11.0880  0.0013  0.1326   0.0494   0.3486    0.2313   0.0000   460.6045      -14.8255      -2.36510      -1.34442       5.33679      -11.4548       6.10105       4.73415      -1.43403     -0.352860       0.00000       0.00000       0.00000       0.00000       0.00000       0.00000       0.00000       0.00000       0.00000       0.00000       0.00000       0.00000       0.00000       0.00000       0.00000       0.00000       0.00000       0.00000       0.00000       0.00000       0.00000       0.00000       0.00000       0.00000       0.00000       0.00000       35.4575       41.7235       40.9446       31.8688       23.1775       14.7877       7.16132       3.51480       1.16555      0.246267       0.00000       0.00000       0.00000       0.00000       0.00000       0.00000       0.00000       0.00000       0.00000       0.00000       0.00000       0.00000       0.00000       0.00000       0.00000       0.00000       0.00000       0.00000       0.00000       0.00000       0.00000       0.00000       0.00000       0.00000       0.00000       0.00000
   6  12 2142.4543    0.8038  0.5919 10.1633 -0.0024  0.0409   0.0384   0.0763    0.1265   0.0000   450.5731      -7.11467       31.0527       9.73470      -5.91049       1.53692     -0.299434     -0.542402     -0.616672      0.121846     0.0448128    0.00648895       0.00000       0.00000       0.00000       0.00000       0.00000       0.00000       0.00000       0.00000       0.00000       0.00000       0.00000       0.00000       0.00000       0.00000       0.00000       0.00000       0.00000       0.00000       0.00000       0.00000       0.00000       0.00000       0.00000       0.00000       9.07372       11.2133       11.0211       8.28579       6.50708       4.94443       2.56335       1.41664      0.657953      0.290397     0.0847643     0.0170219       0.00000       0.00000       0.00000       0.00000       0.00000       0.00000       0.00000       0.00000       0.00000       0.00000       0.00000       0.00000       0.00000       0.00000       0.00000       0.00000       0.00000       0.00000       0.00000       0.00000       0.00000       0.00000       0.00000       0.00000
   6  14 2415.5187    1.5299  0.7382 11.1649 -0.0069  0.0382   0.0663   0.0893    0.1577   0.0000   436.5256      -2.58525       11.3318      -15.5533       8.13237     -0.777928      -2.15451      0.888868     -0.938433      0.107703    -0.0484231   -0.00649620       0.00000       0.00000       0.00000       0.00000       0.00000       0.00000       0.00000       0.00000       0.00000       0.00000       0.00000       0.00000       0.00000       0.00000       0.00000       0.00000       0.00000       0.00000       0.00000       0.00000       0.00000       0.00000       0.00000       0.00000       9.02686       11.3271       9.64325       8.78616       6.49659       4.20655       2.44923       1.46563      0.564017      0.243728     0.0724643     0.0172791       0.00000       0.00000       0.00000       0.00000       0.00000       0.00000       0.00000       0.00000       0.00000       0.00000       0.00000       0.00000       0.00000       0.00000       0.00000       0.00000       0.00000       0.00000       0.00000       0.00000       0.00000       0.00000       0.00000       0.00000
   6  15 2551.0018    1.8936  0.7038 11.8947 -0.0066  0.0452   0.0894   0.0910    0.1496   0.0000   455.5982       10.1581      0.203755       5.43343       3.45066       2.01280      0.667944     -0.561064     -0.700628      0.320525    -0.0949178     0.0151698       0.00000       0.00000       0.00000       0.00000       0.00000       0.00000       0.00000       0.00000       0.00000       0.00000       0.00000       0.00000       0.00000       0.00000       0.00000       0.00000       0.00000       0.00000       0.00000       0.00000       0.00000       0.00000       0.00000       0.00000       12.0751       13.6029       10.8332       10.1775       8.62299       5.63079       3.41197       1.41427      0.742220      0.226013     0.0800259     0.0184230       0.00000       0.00000       0.00000       0.00000       0.00000       0.00000       0.00000       0.00000       0.00000       0.00000       0.00000       0.00000       0.00000       0.00000       0.00000       0.00000       0.00000       0.00000       0.00000       0.00000       0.00000       0.00000       0.00000       0.00000
   6  16 2687.0179    2.2370  0.9129 11.8776  0.0048  0.0441   0.0878   0.1088    0.1773   0.0000   426.0190       12.6702       11.5885       5.54973     -0.265085     -0.828081       1.78429      -1.16517     -0.577666      0.186366    -0.0543420     0.0187891       0.00000       0.00000       0.00000       0.00000       0.00000       0.00000       0.00000       0.00000       0.00000       0.00000       0.00000       0.00000       0.00000       0.00000       0.00000       0.00000       0.00000       0.00000       0.00000       0.00000       0.00000       0.00000       0.00000       0.00000       10.5716       10.8277       12.6692       9.91826       6.35490       5.27507       2.95867       1.54814      0.842377      0.332427     0.0820791     0.0156535       0.00000       0.00000       0.00000       0.00000       0.00000       0.00000       0.00000       0.00000       0.00000       0.00000       0.00000       0.00000       0.00000       0.00000       0.00000       0.00000       0.00000       0.00000       0.00000       0.00000       0.00000       0.00000       0.00000       0.00000
   6  17 2823.6319    3.0499  0.8593 12.4062  0.0030  0.0456   0.1238   0.0992    0.2023   0.0000   429.2985      -14.4789       1.59779       10.1177       11.4438      -1.89775      -3.15607     -0.147145     0.0108667     -0.189588    -0.0325015    0.00423447       0.00000       0.00000       0.00000       0.00000       0.00000       0.00000       0.00000       0.00000       0.00000       0.00000       0.00000       0.00000       0.00000       0.00000       0.00000       0.00000       0.00000       0.00000       0.00000       0.00000       0.00000       0.00000       0.00000       0.00000       10.9881       12.3324       11.7354       9.44426       7.70934       5.34274       2.94845       1.62325      0.671966      0.300385     0.0849438     0.0173863       0.00000       0.00000       0.00000       0.00000       0.00000       0.00000       0.00000       0.00000       0.00000       0.00000       0.00000       0.00000       0.00000       0.00000       0.00000       0.00000       0.00000       0.00000       0.00000       0.00000       0.00000       0.00000       0.00000       0.00000
   6  18 2960.6420    4.0157  0.6918 12.2938 -0.0104  0.0352   0.1823   0.0779    0.3324   0.0000   442.4981      -13.8475       11.7131       7.11831       3.91380      -1.55900      -3.44724       1.61379      0.891577   -0.00923860   -0.00883783     0.0100735       0.00000       0.00000       0.00000       0.00000       0.00000       0.00000       0.00000       0.00000       0.00000       0.00000       0.00000       0.00000       0.00000       0.00000       0.00000       0.00000       0.00000       0.00000       0.00000       0.00000       0.00000       0.00000       0.00000       0.00000       9.39403       11.0933       9.47028       8.12785       6.20299       3.91897       2.44762       1.14207      0.555366      0.181683     0.0642136     0.0143165       0.00000       0.00000       0.00000       0.00000       0.00000       0.00000       0.00000       0.00000       0.00000       0.00000       0.00000       0.00000       0.00000       0.00000       0.00000       0.00000       0.00000       0.00000       0.00000       0.00000       0.00000       0.00000       0.00000       0.00000
   6  19 3097.1912    3.8127  1.0161 12.4004 -0.0017  0.0546   0.1492   0.1123    0.4182   0.0000   444.9296       7.19439       15.5890      -14.0212      0.542787       1.73472     -0.947953      0.535476     -0.758251      0.280177     0.0631157    -0.0205633       0.00000       0.00000       0.00000       0.00000       0.00000       0.00000       0.00000       0.00000       0.00000       0.00000       0.00000       0.00000       0.00000       0.00000       0.00000       0.00000       0.00000       0.00000       0.00000       0.00000       0.00000       0.00000       0.00000       0.00000       11.7531       16.8890       13.4053       12.0585       9.52482       5.27330       4.09335       1.56645       1.02730      0.267639      0.123370     0.0276055       0.00000       0.00000       0.00000       0.00000       0.00000       0.00000       0.00000       0.00000       0.00000       0.00000       0.00000       0.00000       0.00000       0.00000       0.00000       0.00000       0.00000       0.00000       0.00000       0.00000       0.00000       0.00000       0.00000       0.00000
   6  20 3233.8882    3.7129  1.2470 12.2892 -0.0163  0.0646   0.1420   0.1389    0.6604   0.0000   441.5294       24.6628       28.0463      -6.20020      -18.3852      -5.35196      0.290820       1.80913     -0.361686     -0.486375     -0.108578   0.000584707       0.00000       0.00000       0.00000       0.00000       0.00000       0.00000       0.00000       0.00000       0.00000       0.00000       0.00000       0.00000       0.00000       0.00000       0.00000       0.00000       0.00000       0.00000       0.00000       0.00000       0.00000       0.00000       0.00000       0.00000       12.7719       16.8860       15.3465       11.9809       10.4534       6.30589       3.85684       2.31276      0.845056      0.405177      0.136048     0.0277576       0.00000       0.00000       0.00000       0.00000       0.00000       0.00000       0.00000       0.00000       0.00000       0.00000       0.00000       0.00000       0.00000       0.00000       0.00000       0.00000       0.00000       0.00000       0.00000       0.00000       0.00000       0.00000       0.00000       0.00000
   6  21 3370.9201    3.5106  1.7299 12.0855  0.0101  0.0685   0.1116   0.1748    0.4745   0.0000   425.8930       15.0742       1.04005      -19.4969       20.8304       4.80994      0.249018       2.76355      0.980771      0.363853    -0.0713644    0.00859993       0.00000       0.00000       0.00000       0.00000       0.00000       0.00000       0.00000       0.00000       0.00000       0.00000       0.00000       0.00000       0.00000       0.00000       0.00000       0.00000       0.00000       0.00000       0.00000       0.00000       0.00000       0.00000       0.00000       0.00000       18.3784       18.1805       18.9572       15.7433       11.9909       8.19377       5.14086       2.57917       1.30584      0.460174      0.131616     0.0229158       0.00000       0.00000       0.00000       0.00000       0.00000       0.00000       0.00000       0.00000       0.00000       0.00000       0.00000       0.00000       0.00000       0.00000       0.00000       0.00000       0.00000       0.00000       0.00000       0.00000       0.00000       0.00000       0.00000       0.00000
   6  22 3508.4352    2.6230  2.0474 12.7452 -0.0072  0.1284   0.0998   0.2367    0.2161   0.0000   466.7979       40.5100       18.7838      -38.9386      -18.4154      -3.12443      -5.31028      -1.14199     -0.937794     -0.112404     -0.381008    -0.0603149       0.00000       0.00000       0.00000       0.00000       0.00000       0.00000       0.00000       0.00000       0.00000       0.00000       0.00000       0.00000       0.00000       0.00000       0.00000       0.00000       0.00000       0.00000       0.00000       0.00000       0.00000       0.00000       0.00000       0.00000       41.6302       36.2181       24.5564       28.8673       28.6684       20.4235       11.1435       4.90126       1.68590      0.619100      0.180444     0.0342918       0.00000       0.00000       0.00000       0.00000       0.00000       0.00000       0.00000       0.00000       0.00000       0.00000       0.00000       0.00000       0.00000       0.00000       0.00000       0.00000       0.00000       0.00000       0.00000       0.00000       0.00000       0.00000       0.00000       0.00000
   6  23 3645.8924    2.4235  3.1750 11.2017 -0.0070  0.0985   0.0608   0.2551    0.3333   0.0000   465.0142       20.2028       47.4324       20.3527      -36.7323      -22.5404      -12.1599       5.18772     0.0621983     -0.971651     -0.494496     0.0407114       0.00000       0.00000       0.00000       0.00000       0.00000       0.00000       0.00000       0.00000       0.00000       0.00000       0.00000       0.00000       0.00000       0.00000       0.00000       0.00000       0.00000       0.00000       0.00000       0.00000       0.00000       0.00000       0.00000       0.00000       23.1060       27.6309       27.5622       22.3544       18.5429       12.1158       7.65495       4.33281       1.94694      0.750599      0.234898     0.0415315       0.00000       0.00000       0.00000       0.00000       0.00000       0.00000       0.00000       0.00000       0.00000       0.00000       0.00000       0.00000       0.00000       0.00000       0.00000       0.00000       0.00000       0.00000       0.00000       0.00000       0.00000       0.00000       0.00000       0.00000
   6  24 3783.6305    1.9571  5.3904 10.9514 -0.0037  0.1422   0.0407   0.3809    0.1642   0.0000   495.5295       89.6532      -9.90263      -75.0147       29.3565       6.79783      -14.7783       2.52954       4.45875     -0.396920      0.121527     0.0100829       0.00000       0.00000       0.00000       0.00000       0.00000       0.00000       0.00000       0.00000       0.00000       0.00000       0.00000       0.00000       0.00000       0.00000       0.00000       0.00000       0.00000       0.00000       0.00000       0.00000       0.00000       0.00000       0.00000       0.00000       31.7069       39.2718       38.3897       32.6907       25.8518       16.7978       11.1115       5.86720       2.81473       1.05484      0.333201     0.0637782       0.00000       0.00000       0.00000       0.00000       0.00000       0.00000       0.00000       0.00000       0.00000       0.00000       0.00000       0.00000       0.00000       0.00000       0.00000       0.00000       0.00000       0.00000       0.00000       0.00000       0.00000       0.00000       0.00000       0.00000
   6  25 3922.0291    1.6050  5.9559 10.9469  0.0006  0.1469   0.0338   0.4212    0.1188   0.0000   422.4058      -42.0970       11.9715      -30.6880      -2.26530       1.70811       8.05716       5.04027       1.32278       1.22590     -0.137153    -0.0302872       0.00000       0.00000       0.00000       0.00000       0.00000       0.00000       0.00000       0.00000       0.00000       0.00000       0.00000       0.00000       0.00000       0.00000       0.00000       0.00000       0.00000       0.00000       0.00000       0.00000       0.00000       0.00000       0.00000       0.00000       35.5954       40.8628       41.2800       35.6315       27.6237       19.6108       12.6714       7.20774       3.34549       1.26464      0.341645     0.0618643       0.00000       0.00000       0.00000       0.00000       0.00000       0.00000       0.00000       0.00000       0.00000       0.00000       0.00000       0.00000       0.00000       0.00000       0.00000       0.00000       0.00000       0.00000       0.00000       0.00000       0.00000       0.00000       0.00000       0.00000
   7   8 1627.4647    0.2411  0.1346  9.8308  0.0664  0.0228   0.0248   0.0445    0.0547   0.0000   441.7357       2.96332       11.6591       5.56635      -4.78026     0.0992161     -0.285138   -0.00317262      0.187572     0.0450406    -0.0764414     0.0532474   0.000773781   0.000225357       0.00000       0.00000       0.00000       0.00000       0.00000       0.00000       0.00000       0.00000       0.00000       0.00000       0.00000       0.00000       0.00000       0.00000       0.00000       0.00000       0.00000       0.00000       0.00000       0.00000       0.00000       0.00000       4.30831       5.31997       5.03656       4.58158       3.37688       2.49889       1.77797      0.937605      0.569227      0.248346      0.124063     0.0365530     0.0112629    0.00249345       0.00000       0.00000       0.00000       0.00000       0.00000       0.00000       0.00000       0.00000       0.00000       0.00000       0.00000       0.00000       0.00000       0.00000       0.00000       0.00000       0.00000       0.00000       0.00000       0.00000       0.00000       0.00000
   7  10 1906.8247    0.5214  0.3657 10.0845 -0.0120  0.0398   0.0340   0.0660    0.0781   0.0000   441.6965       10.0071       8.18525       5.21668      -13.9768      -2.46428       1.24700     0.0847042      0.190122     -0.348290      0.104987    -0.0583389     0.0294895   -0.00287075       0.00000       0.00000       0.00000       0.00000       0.00000       0.00000       0.00000       0.00000       0.00000       0.00000       0.00000       0.00000       0.00000       0.00000       0.00000       0.00000       0.00000       0.00000       0.00000       0.00000       0.00000       0.00000       10.2277       13.8427       12.2860       9.18018       6.93553       4.26401       2.58800       1.32521      0.776881      0.327845      0.162981     0.0566457     0.0180079    0.00321374       0.00000       0.00000       0.00000       0.00000       0.00000       0.00000       0.00000       0.00000       0.00000       0.00000       0.00000       0.00000       0.00000       0.00000       0.00000       0.00000       0.00000       0.00000       0.00000       0.00000       0.00000       0.00000
   7  11 2045.8222    0.7153  0.4240 10.1813 -0.0046  0.0279   0.0409   0.0683    0.0922   0.0000   445.2556     -0.445762       9.78405      -2.83270       5.98580       2.79030     -0.608794     0.0202235      0.857542      0.647083    -0.0431577   -0.00635717    0.00486259    0.00237293       0.00000       0.00000       0.00000       0.00000       0.00000       0.00000       0.00000       0.00000       0.00000       0.00000       0.00000       0.00000       0.00000       0.00000       0.00000       0.00000       0.00000       0.00000       0.00000       0.00000       0.00000       0.00000       6.02461       7.46335       6.91717       6.11082       4.44812       3.26144       1.90385       1.26636      0.682498      0.309292      0.127742     0.0484423     0.0124439    0.00284053       0.00000       0.00000       0.00000       0.00000       0.00000       0.00000       0.00000       0.00000       0.00000       0.00000       0.00000       0.00000       0.00000       0.00000       0.00000       0.00000       0.00000       0.00000       0.00000       0.00000       0.00000       0.00000
   7  12 2184.5269    0.9137  0.6784 10.1308  0.0017  0.0345   0.0366   0.0811    0.1372   0.0000   431.1002       5.10477       13.4688       6.60830      -1.89182      -5.94497      -6.75620     0.0839571       2.18061      0.151821     -0.247882    -0.0251571     0.0586296    0.00241138       0.00000       0.00000       0.00000       0.00000       0.00000       0.00000       0.00000       0.00000       0.00000       0.00000       0.00000       0.00000       0.00000       0.00000       0.00000       0.00000       0.00000       0.00000       0.00000       0.00000       0.00000       0.00000       6.99148       8.70376       8.34540       7.18197       5.63697       3.92046       2.50920       1.65824      0.865097      0.430858      0.163896     0.0617712     0.0174825    0.00352464       0.00000       0.00000       0.00000       0.00000       0.00000       0.00000       0.00000       0.00000       0.00000       0.00000       0.00000       0.00000       0.00000       0.00000       0.00000       0.00000       0.00000       0.00000       0.00000       0.00000       0.00000       0.00000
   7  13 2322.1411    1.1963  0.7083 10.6687 -0.0011  0.0387   0.0486   0.0863    0.1429   0.0000   437.7498      -7.17064      -10.2435      -2.01407     -0.243185       2.38557     0.0673882      0.583871     -0.598308      0.312401      0.227881     0.0116886    -0.0359090   7.26727e-05       0.00000       0.00000       0.00000       0.00000       0.00000       0.00000       0.00000       0.00000       0.00000       0.00000       0.00000       0.00000       0.00000       0.00000       0.00000       0.00000       0.00000       0.00000       0.00000       0.00000       0.00000       0.00000       10.1186       12.0516       11.1117       9.27058       7.04551       5.10090       3.15192       1.75789      0.978230      0.378973      0.190883     0.0619386     0.0169260    0.00303948       0.00000       0.00000       0.00000       0.00000       0.00000       0.00000       0.00000       0.00000       0.00000       0.00000       0.00000       0.00000       0.00000       0.00000       0.00000       0.00000       0.00000       0.00000       0.00000       0.00000       0.00000       0.00000
   7  14 2458.1073    1.4728  0.8159 11.2870 -0.0029  0.0499   0.0569   0.0966    0.1528   0.0000   441.4301      -20.4705       1.94349       13.4945       1.54556       2.86490      -6.69032      -3.63541       1.57803      0.369246     -0.388806    -0.0480564     0.0255388    -0.0103434       0.00000       0.00000       0.00000       0.00000       0.00000       0.00000       0.00000       0.00000       0.00000       0.00000       0.00000       0.00000       0.00000       0.00000       0.00000       0.00000       0.00000       0.00000       0.00000       0.00000       0.00000       0.00000       12.7920       15.6860       14.1277       12.2252       8.88315       5.45227       3.60207       2.14042       1.21818      0.509028      0.217941     0.0702207     0.0211185    0.00451899       0.00000       0.00000       0.00000       0.00000       0.00000       0.00000       0.00000       0.00000       0.00000       0.00000       0.00000       0.00000       0.00000       0.00000       0.00000       0.00000       0.00000       0.00000       0.00000       0.00000       0.00000       0.00000
   7  15 2594.2191    1.9784  0.9251 11.6814  0.0016  0.0416   0.0744   0.1119    0.1611   0.0000   442.4087      -9.71062       10.9309       5.39301       10.5983       4.08190      -9.55194      0.953959      0.992997      0.362871     -0.122961     0.0237074    -0.0179271   -0.00135724       0.00000       0.00000       0.00000       0.00000       0.00000       0.00000       0.00000       0.00000       0.00000       0.00000       0.00000       0.00000       0.00000       0.00000       0.00000       0.00000       0.00000       0.00000       0.00000       0.00000       0.00000       0.00000       8.78612       10.6703       9.25219       8.96357       7.30335       5.03320       3.59896       2.04588       1.14081      0.503459      0.208532     0.0695853     0.0216376    0.00446186       0.00000       0.00000       0.00000       0.00000       0.00000       0.00000       0.00000       0.00000       0.00000       0.00000       0.00000       0.00000       0.00000       0.00000       0.00000       0.00000       0.00000       0.00000       0.00000       0.00000       0.00000       0.00000
   7  16 2731.1287    2.5992  0.7301 12.5286 -0.0041  0.0397   0.1075   0.0866    0.1342   0.0000   432.3819       10.9253     -0.189201       1.57731      -4.97415    -0.0792086       2.58166      -1.94114     -0.241103      0.331122    -0.0603246    -0.0566407    -0.0484208   -0.00386304       0.00000       0.00000       0.00000       0.00000       0.00000       0.00000       0.00000       0.00000       0.00000       0.00000       0.00000       0.00000       0.00000       0.00000       0.00000       0.00000       0.00000       0.00000       0.00000       0.00000       0.00000       0.00000       8.51105       9.85544       9.14172       7.83980       6.58252       5.13346       3.29926       1.80918       1.00322      0.408210      0.201149     0.0670835     0.0193598    0.00369638       0.00000       0.00000       0.00000       0.00000       0.00000       0.00000       0.00000       0.00000       0.00000       0.00000       0.00000       0.00000       0.00000       0.00000       0.00000       0.00000       0.00000       0.00000       0.00000       0.00000       0.00000       0.00000
   7  17 2868.2843    3.2610  0.7760 12.5236 -0.0041  0.0368   0.1314   0.0920    0.1645   0.0000   436.3684      -1.45236     -0.102610      -17.1698      -5.27228       5.63358     -0.474815     -0.462641       1.43046      0.512940     0.0523237     0.0394422   -0.00645172    0.00185877       0.00000       0.00000       0.00000       0.00000       0.00000       0.00000       0.00000       0.00000       0.00000       0.00000       0.00000       0.00000       0.00000       0.00000       0.00000       0.00000       0.00000       0.00000       0.00000       0.00000       0.00000       0.00000       7.57465       9.36073       8.82436       7.06751       6.21691       4.26584       2.92273       1.67351      0.796777      0.436470      0.164131     0.0615293     0.0191293    0.00361480       0.00000       0.00000       0.00000       0.00000       0.00000       0.00000       0.00000       0.00000       0.00000       0.00000       0.00000       0.00000       0.00000       0.00000       0.00000       0.00000       0.00000       0.00000       0.00000       0.00000       0.00000       0.00000
   7  18 3005.6328    3.7245  0.7836 13.0633  0.0035  0.0423   0.1484   0.0852    0.1516   0.0000   429.1312     -0.491979       18.0002      -4.97051      -8.05384      -6.72518     -0.193792      0.850226    -0.0110084     -0.326750     -0.325045    -0.0546539    0.00976176   -0.00124201       0.00000       0.00000       0.00000       0.00000       0.00000       0.00000       0.00000       0.00000       0.00000       0.00000       0.00000       0.00000       0.00000       0.00000       0.00000       0.00000       0.00000       0.00000       0.00000       0.00000       0.00000       0.00000       8.45462       11.0001       9.30713       10.0075       6.56101       5.44954       3.09321       2.25657      0.983773      0.610585      0.204301     0.0847209     0.0180348    0.00508295       0.00000       0.00000       0.00000       0.00000       0.00000       0.00000       0.00000       0.00000       0.00000       0.00000       0.00000       0.00000       0.00000       0.00000       0.00000       0.00000       0.00000       0.00000       0.00000       0.00000       0.00000       0.00000
   7  19 3142.6831    4.0144  0.7781 13.0656 -0.0072  0.0473   0.1601   0.0890    0.1855   0.0000   457.7310       30.9935      -5.96782      -13.9678       4.11981      -2.88768      -3.17452       3.32540       1.24613    0.00317981    -0.0648939    -0.0301147  -0.000389559    0.00173310       0.00000       0.00000       0.00000       0.00000       0.00000       0.00000       0.00000       0.00000       0.00000       0.00000       0.00000       0.00000       0.00000       0.00000       0.00000       0.00000       0.00000       0.00000       0.00000       0.00000       0.00000       0.00000       9.29524       12.5827       11.8488       8.24340       8.99909       4.65422       3.82015       2.26852      0.871233      0.657308      0.169838     0.0811346     0.0304245    0.00441876       0.00000       0.00000       0.00000       0.00000       0.00000       0.00000       0.00000       0.00000       0.00000       0.00000       0.00000       0.00000       0.00000       0.00000       0.00000       0.00000       0.00000       0.00000       0.00000       0.00000       0.00000       0.00000
   7  20 3279.7486    3.5872  1.3946 12.6357 -0.0123  0.0514   0.1150   0.1237    0.2152   0.0000   431.3793      -1.29913      -3.55667       1.38176      -10.2155      -6.78155       5.90561      -1.65530     -0.216480      0.203302      0.402015    -0.0216954     0.0152756   -0.00337502       0.00000       0.00000       0.00000       0.00000       0.00000       0.00000       0.00000       0.00000       0.00000       0.00000       0.00000       0.00000       0.00000       0.00000       0.00000       0.00000       0.00000       0.00000       0.00000       0.00000       0.00000       0.00000       11.8180       13.6907       13.3427       10.7155       9.13864       6.45593       4.37482       2.38662       1.31570      0.592098      0.274718     0.0899363     0.0263540    0.00457891       0.00000       0.00000       0.00000       0.00000       0.00000       0.00000       0.00000       0.00000       0.00000       0.00000       0.00000       0.00000       0.00000       0.00000       0.00000       0.00000       0.00000       0.00000       0.00000       0.00000       0.00000       0.00000
   7  21 3417.3345    3.2254  1.8939 11.7619 -0.0032  0.0612   0.0914   0.1370    0.3355   0.0000   424.1164       18.0993       13.6364     -0.994995      -2.51674       2.70536      -4.32444       3.30142       1.73275      0.680963    -0.0914990     0.0767575     0.0276829    0.00670579       0.00000       0.00000       0.00000       0.00000       0.00000       0.00000       0.00000       0.00000       0.00000       0.00000       0.00000       0.00000       0.00000       0.00000       0.00000       0.00000       0.00000       0.00000       0.00000       0.00000       0.00000       0.00000       14.1089       16.7098       15.9477       13.9911       10.5757       7.87607       5.10482       2.84028       1.55538      0.734902      0.323887      0.109773     0.0301609    0.00587881       0.00000       0.00000       0.00000       0.00000       0.00000       0.00000       0.00000       0.00000       0.00000       0.00000       0.00000       0.00000       0.00000       0.00000       0.00000       0.00000       0.00000       0.00000       0.00000       0.00000       0.00000       0.00000
   7  22 3555.2278    2.6543  2.8310 11.6132 -0.0017  0.0838   0.0597   0.2014    0.2074   0.0000   449.3983       64.6550      -1.00549       14.6990      -26.3986      -14.4874       6.29585      -4.15344      -1.65246     -0.121739      0.105010      0.173737    -0.0150405     0.0147164       0.00000       0.00000       0.00000       0.00000       0.00000       0.00000       0.00000       0.00000       0.00000       0.00000       0.00000       0.00000       0.00000       0.00000       0.00000       0.00000       0.00000       0.00000       0.00000       0.00000       0.00000       0.00000       17.2611       21.6273       20.5118       18.4103       14.2707       10.1291       6.41565       4.32931       2.26277       1.12228      0.437279      0.168582     0.0443315    0.00876125       0.00000       0.00000       0.00000       0.00000       0.00000       0.00000       0.00000       0.00000       0.00000       0.00000       0.00000       0.00000       0.00000       0.00000       0.00000       0.00000       0.00000       0.00000       0.00000       0.00000       0.00000       0.00000
   7  23 3693.2885    2.2292  4.1133 11.0174 -0.0004  0.0990   0.0425   0.2648    0.1859   0.0000   418.3449      0.291233      -7.57556       26.7855      -17.2708      -11.5367       10.4348       2.93254       3.49181      0.819594      0.373671      0.111338    -0.0287657    0.00860231       0.00000       0.00000       0.00000       0.00000       0.00000       0.00000       0.00000       0.00000       0.00000       0.00000       0.00000       0.00000       0.00000       0.00000       0.00000       0.00000       0.00000       0.00000       0.00000       0.00000       0.00000       0.00000       20.1215       24.8125       24.8111       21.7650       17.0173       12.6629       8.30543       5.19397       2.83424       1.38328      0.580113      0.208084     0.0555549     0.0103027       0.00000       0.00000       0.00000       0.00000       0.00000       0.00000       0.00000       0.00000       0.00000       0.00000       0.00000       0.00000       0.00000       0.00000       0.00000       0.00000       0.00000       0.00000       0.00000       0.00000       0.00000       0.00000
   7  24 3831.7414    1.8522  5.5921 10.8705  0.0022  0.1276   0.0329   0.3390    0.1270   0.0000   449.4678       32.2377       59.7943      -63.5385       11.3786      -12.7952       4.30088      -6.46207       2.47872       1.51343      0.626026      0.425037    -0.0724206     0.0209818       0.00000       0.00000       0.00000       0.00000       0.00000       0.00000       0.00000       0.00000       0.00000       0.00000       0.00000       0.00000       0.00000       0.00000       0.00000       0.00000       0.00000       0.00000       0.00000       0.00000       0.00000       0.00000       28.1323       31.5296       32.7983       29.5996       22.0247       16.9558       11.7540       6.83065       3.62933       1.97636      0.782541      0.267061     0.0686336     0.0122927       0.00000       0.00000       0.00000       0.00000       0.00000       0.00000       0.00000       0.00000       0.00000       0.00000       0.00000       0.00000       0.00000       0.00000       0.00000       0.00000       0.00000       0.00000       0.00000       0.00000       0.00000       0.00000
   7  26 4109.0388    1.2808  9.2224 10.3989 -0.0073  0.1900   0.0214   0.5374    0.0886   0.0000   462.5097       27.2318      -74.2170      -21.7314       5.70337       4.52970       16.6376       10.3051      -14.8503      -2.43203       2.57943      0.308096     -0.118988    -0.0372210       0.00000       0.00000       0.00000       0.00000       0.00000       0.00000       0.00000       0.00000       0.00000       0.00000       0.00000       0.00000       0.00000       0.00000       0.00000       0.00000       0.00000       0.00000       0.00000       0.00000       0.00000       0.00000       39.6655       47.1783       45.7997       43.4502       33.5861       25.9000       17.7517       10.6320       6.01577       2.90849       1.23393      0.402723      0.105358     0.0200582       0.00000       0.00000       0.00000       0.00000       0.00000       0.00000       0.00000       0.00000       0.00000       0.00000       0.00000       0.00000       0.00000       0.00000       0.00000       0.00000       0.00000       0.00000       0.00000       0.00000       0.00000       0.00000
   8  13 2362.8457    1.3471  0.7954 10.8689 -0.0200  0.0446   0.0545   0.0904    0.1483   0.0000   452.3719      0.309953       1.27977       1.78153       5.31429      -5.68732       6.99306      -4.02702     -0.206283      0.942098     -0.197596     -0.270051    -0.0739781     0.0316725   -0.00304825   -0.00185900       0.00000       0.00000       0.00000       0.00000       0.00000       0.00000       0.00000       0.00000       0.00000       0.00000       0.00000       0.00000       0.00000       0.00000       0.00000       0.00000       0.00000       0.00000       0.00000       0.00000       9.89931       9.00599       8.38767       10.2853       8.74112       5.15664       2.93700       2.69052       1.91955       1.02916      0.444403      0.155217     0.0508043     0.0155388    0.00384374   0.000737566       0.00000       0.00000       0.00000       0.00000       0.00000       0.00000       0.00000       0.00000       0.00000       0.00000       0.00000       0.00000       0.00000       0.00000       0.00000       0.00000       0.00000       0.00000       0.00000       0.00000
   8  14 2499.5010    1.7236  0.8538 10.7187 -0.0047  0.0373   0.0640   0.0792    0.2030   0.0000   441.7833      -7.13412       6.02042       1.83247      -1.96655       6.53514      -2.26399      -1.18191     0.0923586      -1.33540      0.688068     0.0404886    -0.0141064    0.00814525   -0.00135334  -0.000157902       0.00000       0.00000       0.00000       0.00000       0.00000       0.00000       0.00000       0.00000       0.00000       0.00000       0.00000       0.00000       0.00000       0.00000       0.00000       0.00000       0.00000       0.00000       0.00000       0.00000       7.54451       8.19961       8.10670       7.89698       6.34882       5.04117       3.16936       2.16441       1.41494      0.737121      0.363152      0.139494     0.0575175     0.0178682    0.00401314   0.000800895       0.00000       0.00000       0.00000       0.00000       0.00000       0.00000       0.00000       0.00000       0.00000       0.00000       0.00000       0.00000       0.00000       0.00000       0.00000       0.00000       0.00000       0.00000       0.00000       0.00000
   8  15 2636.0567    2.4037  0.9362 11.2806 -0.0058  0.0374   0.0786   0.0824    0.2152   0.0000   434.6824       1.91065       16.9073       3.66354       1.25657     -0.759665       2.15410      -1.54971      0.554296     -0.283518    -0.0585561    -0.0519241    -0.0555616    -0.0170998   -0.00499675   0.000392535       0.00000       0.00000       0.00000       0.00000       0.00000       0.00000       0.00000       0.00000       0.00000       0.00000       0.00000       0.00000       0.00000       0.00000       0.00000       0.00000       0.00000       0.00000       0.00000       0.00000       7.72634       7.67822       8.83293       8.18518       5.68410       4.60739       3.53110       2.14939       1.13795      0.649890      0.373623      0.162403     0.0598288     0.0172377    0.00391199   0.000690218       0.00000       0.00000       0.00000       0.00000       0.00000       0.00000       0.00000       0.00000       0.00000       0.00000       0.00000       0.00000       0.00000       0.00000       0.00000       0.00000       0.00000       0.00000       0.00000       0.00000
   8  16 2773.7707    2.8026  0.9121 12.0914  0.0027  0.0441   0.0969   0.0860    0.1852   0.0000   440.7670       9.30169       11.2217      -4.35415      -7.60958      -4.60817       3.78393      -1.54202     -0.249961    -0.0693967      0.711885     -0.210082     0.0186283    -0.0202108  -0.000808248   0.000872241       0.00000       0.00000       0.00000       0.00000       0.00000       0.00000       0.00000       0.00000       0.00000       0.00000       0.00000       0.00000       0.00000       0.00000       0.00000       0.00000       0.00000       0.00000       0.00000       0.00000       7.70287       9.96274       9.63287       9.70724       6.19390       5.92315       3.53704       2.47094       1.33364      0.857204      0.351110      0.208848     0.0671227     0.0244305    0.00482562    0.00121636       0.00000       0.00000       0.00000       0.00000       0.00000       0.00000       0.00000       0.00000       0.00000       0.00000       0.00000       0.00000       0.00000       0.00000       0.00000       0.00000       0.00000       0.00000       0.00000       0.00000
   8  17 2911.5168    3.2596  0.7024 13.0249 -0.0122  0.0387   0.1266   0.0810    0.1349   0.0000   440.1740       2.60106       1.29637      -1.93452       4.40378      -7.52541      -5.43482      0.978790     -0.686685     -0.385728    -0.0660493    -0.0470122    -0.0945463     0.0424853   -0.00277033   0.000609504       0.00000       0.00000       0.00000       0.00000       0.00000       0.00000       0.00000       0.00000       0.00000       0.00000       0.00000       0.00000       0.00000       0.00000       0.00000       0.00000       0.00000       0.00000       0.00000       0.00000       7.34668       8.49663       8.32423       6.38763       6.73654       5.23403       3.56472       2.52122       1.24558      0.627463      0.333280      0.118022     0.0506413     0.0208996    0.00521655   0.000795060       0.00000       0.00000       0.00000       0.00000       0.00000       0.00000       0.00000       0.00000       0.00000       0.00000       0.00000       0.00000       0.00000       0.00000       0.00000       0.00000       0.00000       0.00000       0.00000       0.00000
   8  18 3049.1226    3.8157  0.9220 13.2329 -0.0067  0.0431   0.1356   0.0951    0.1560   0.0000   431.6748       18.5664      -1.21937       5.19410       7.65850      -13.2239     -0.594440      -1.21210       1.32800     -0.187672     -0.707938    -0.0731070     0.0756718    0.00880669    0.00309782  -0.000606914       0.00000       0.00000       0.00000       0.00000       0.00000       0.00000       0.00000       0.00000       0.00000       0.00000       0.00000       0.00000       0.00000       0.00000       0.00000       0.00000       0.00000       0.00000       0.00000       0.00000       8.51983       9.66721       9.84457       8.37425       7.58486       5.16992       4.12330       2.34415       1.45617      0.789449      0.360346      0.175216     0.0619126     0.0185237    0.00594170   0.000855810       0.00000       0.00000       0.00000       0.00000       0.00000       0.00000       0.00000       0.00000       0.00000       0.00000       0.00000       0.00000       0.00000       0.00000       0.00000       0.00000       0.00000       0.00000       0.00000       0.00000
   8  19 3186.7116    3.6792  1.1960 13.2012 -0.0026  0.0471   0.1187   0.1282    0.1655   0.0000   429.3260       1.35596       25.2595       4.06708      -1.35831       6.93903      0.657130      -1.64703     -0.189413     -0.106275     -0.292898      0.308080    -0.0388799    0.00257402    0.00310919   0.000375787       0.00000       0.00000       0.00000       0.00000       0.00000       0.00000       0.00000       0.00000       0.00000       0.00000       0.00000       0.00000       0.00000       0.00000       0.00000       0.00000       0.00000       0.00000       0.00000       0.00000       8.72287       11.1554       10.3385       9.46546       8.48250       6.21533       4.33617       2.72519       1.69833      0.813037      0.445579      0.168270     0.0762856     0.0234583    0.00649422    0.00118291       0.00000       0.00000       0.00000       0.00000       0.00000       0.00000       0.00000       0.00000       0.00000       0.00000       0.00000       0.00000       0.00000       0.00000       0.00000       0.00000       0.00000       0.00000       0.00000       0.00000
   8  20 3324.4371    3.3409  1.4153 13.2439  0.0028  0.0595   0.1022   0.1319    0.1241   0.0000   444.9927      -25.0170       10.2408      -1.24033      -3.39814      -10.9613       2.18539       2.45799       1.82267      0.405604      0.137271    -0.0239992     -0.148453  -0.000895562    0.00492560  -9.78048e-05       0.00000       0.00000       0.00000       0.00000       0.00000       0.00000       0.00000       0.00000       0.00000       0.00000       0.00000       0.00000       0.00000       0.00000       0.00000       0.00000       0.00000       0.00000       0.00000       0.00000       13.0880       16.1996       15.4971       13.5858       10.7206       7.67467       5.47274       3.26119       2.13220       1.13388      0.499759      0.236220     0.0891201     0.0267906    0.00722456    0.00127513       0.00000       0.00000       0.00000       0.00000       0.00000       0.00000       0.00000       0.00000       0.00000       0.00000       0.00000       0.00000       0.00000       0.00000       0.00000       0.00000       0.00000       0.00000       0.00000       0.00000
   8  21 3462.4362    2.8989  2.1708 12.3171 -0.0044  0.0646   0.0708   0.1587    0.1214   0.0000   450.7551      -5.58164       13.2964       8.64624       4.02773       2.63056       1.98739      0.799925       3.92021      -1.30739      -1.57926      0.117892     0.0899886     0.0295582     0.0149788   0.000669020       0.00000       0.00000       0.00000       0.00000       0.00000       0.00000       0.00000       0.00000       0.00000       0.00000       0.00000       0.00000       0.00000       0.00000       0.00000       0.00000       0.00000       0.00000       0.00000       0.00000       12.4942       15.8042       14.7723       13.5749       11.1490       8.59274       5.94578       3.84557       2.35287       1.19185      0.647362      0.249806      0.104842     0.0333653    0.00879147    0.00162245       0.00000       0.00000       0.00000       0.00000       0.00000       0.00000       0.00000       0.00000       0.00000       0.00000       0.00000       0.00000       0.00000       0.00000       0.00000       0.00000       0.00000       0.00000       0.00000       0.00000
   8  22 3600.8174    2.3544  3.4223 11.8308 -0.0019  0.0920   0.0482   0.2232    0.1021   0.0000   427.5459      -56.2562       16.3764      -12.6767       4.76698       5.08603     -0.795159     -0.241503       1.79129     -0.198852       1.66694     0.0446600     -0.100132     0.0137248     0.0282450   -0.00144505       0.00000       0.00000       0.00000       0.00000       0.00000       0.00000       0.00000       0.00000       0.00000       0.00000       0.00000       0.00000       0.00000       0.00000       0.00000       0.00000       0.00000       0.00000       0.00000       0.00000       15.7056       21.1744       20.3591       18.4449       15.4141       11.5880       8.07671       5.41425       3.18276       1.77501      0.877480      0.387196      0.148476     0.0508999     0.0136001    0.00246287       0.00000       0.00000       0.00000       0.00000       0.00000       0.00000       0.00000       0.00000       0.00000       0.00000       0.00000       0.00000       0.00000       0.00000       0.00000       0.00000       0.00000       0.00000       0.00000       0.00000
   8  23 3739.2859    1.9931  4.4427 11.3496 -0.0045  0.0985   0.0355   0.2706    0.1041   0.0000   447.2525       20.1829       10.0880      -30.4286      -11.2654       27.7495      0.775614      -8.25659      0.183270       3.24359     -0.351592     -0.693510      0.404590     0.0858582    -0.0214084   -0.00307246       0.00000       0.00000       0.00000       0.00000       0.00000       0.00000       0.00000       0.00000       0.00000       0.00000       0.00000       0.00000       0.00000       0.00000       0.00000       0.00000       0.00000       0.00000       0.00000       0.00000       19.1878       23.0112       23.1853       20.4581       17.2010       12.8229       9.39064       6.03664       3.66040       1.99354       1.02417      0.440509      0.170938     0.0538285     0.0139086    0.00223511       0.00000       0.00000       0.00000       0.00000       0.00000       0.00000       0.00000       0.00000       0.00000       0.00000       0.00000       0.00000       0.00000       0.00000       0.00000       0.00000       0.00000       0.00000       0.00000       0.00000
   8  24 3878.1596    1.6729  5.8019 10.8521 -0.0011  0.1259   0.0279   0.3516    0.1033   0.0000   484.8108       29.6536      -5.92767      -9.01942      -12.0706      -26.1342       17.9289       12.7725       12.2141      0.823981      -3.43664      0.978853     0.0963805      0.156554    0.00427713    0.00219279       0.00000       0.00000       0.00000       0.00000       0.00000       0.00000       0.00000       0.00000       0.00000       0.00000       0.00000       0.00000       0.00000       0.00000       0.00000       0.00000       0.00000       0.00000       0.00000       0.00000       23.0797       28.8539       27.7912       26.1812       21.6297       16.7576       12.1133       8.02768       4.74644       2.54477       1.36066      0.563378      0.220159     0.0710210     0.0179416    0.00320383       0.00000       0.00000       0.00000       0.00000       0.00000       0.00000       0.00000       0.00000       0.00000       0.00000       0.00000       0.00000       0.00000       0.00000       0.00000       0.00000       0.00000       0.00000       0.00000       0.00000
   8  25 4017.6004    1.3622  7.8382 10.7361 -0.0042  0.1611   0.0224   0.4484    0.0746   0.0000   413.0609      -26.3334      -24.1067       31.8933       20.4696      -34.3964      -9.43314       10.9256       16.3104      -6.71841      -1.44899      0.320992     0.0792277    -0.0311128     0.0348160    0.00304929       0.00000       0.00000       0.00000       0.00000       0.00000       0.00000       0.00000       0.00000       0.00000       0.00000       0.00000       0.00000       0.00000       0.00000       0.00000       0.00000       0.00000       0.00000       0.00000       0.00000       29.3442       35.7023       36.5948       32.7649       28.1536       20.8976       15.3859       10.2014       6.20032       3.55970       1.72437      0.778484      0.287755     0.0944852     0.0241069    0.00385380       0.00000       0.00000       0.00000       0.00000       0.00000       0.00000       0.00000       0.00000       0.00000       0.00000       0.00000       0.00000       0.00000       0.00000       0.00000       0.00000       0.00000       0.00000       0.00000       0.00000
   8  29 4575.5394    0.6035 15.7905 10.2668 -0.0153  0.4383   0.0157   1.2321    0.0546   0.0000   545.6790       62.7451      -1.23292      -42.8550      -55.5809      -22.6510       54.0448       20.3348      -25.3855      -9.10590     -0.333231       2.84889      0.147932     -0.398097    0.00180482   -0.00851125       0.00000       0.00000       0.00000       0.00000       0.00000       0.00000       0.00000       0.00000       0.00000       0.00000       0.00000       0.00000       0.00000       0.00000       0.00000       0.00000       0.00000       0.00000       0.00000       0.00000       77.3378       97.8203       97.7059       88.8824       75.5529       62.5966       45.9062       30.7044       19.0586       10.8674       5.38534       2.44425      0.915734      0.280652     0.0667436     0.0113748       0.00000       0.00000       0.00000       0.00000       0.00000       0.00000       0.00000       0.00000       0.00000       0.00000       0.00000       0.00000       0.00000       0.00000       0.00000       0.00000       0.00000       0.00000       0.00000       0.00000
   9  11 2125.1091    0.7774  0.4667 10.5158 -0.0109  0.0296   0.0376   0.0610    0.1055   0.0000   433.4104      -1.80361       21.3307     -0.204155      -3.81356      -3.42966       1.21809      -1.23529      0.986012      0.137966     -0.226460     -0.294695    -0.0745625     0.0128040    -0.0134376    -0.0115813   -0.00181953  -0.000170402       0.00000       0.00000       0.00000       0.00000       0.00000       0.00000       0.00000       0.00000       0.00000       0.00000       0.00000       0.00000       0.00000       0.00000       0.00000       0.00000       0.00000       0.00000       4.76681       6.04986       5.70994       5.32234       4.60188       3.68105       2.70157       2.02341       1.13428      0.685360      0.405433      0.173217     0.0986899     0.0320065     0.0123306    0.00417506   0.000977223   0.000173814       0.00000       0.00000       0.00000       0.00000       0.00000       0.00000       0.00000       0.00000       0.00000       0.00000       0.00000       0.00000       0.00000       0.00000       0.00000       0.00000       0.00000       0.00000
   9  12 2264.5792    1.0805  0.6592 10.5996 -0.0038  0.0324   0.0447   0.0775    0.1223   0.0000   436.5759       4.07531       4.89878       4.29609      -5.64749       3.72990      -3.77778      0.524033       1.05954      0.615394    -0.0242169      0.256631     -0.166084     -0.130997   -0.00152198    0.00442249   0.000247976   4.52804e-05       0.00000       0.00000       0.00000       0.00000       0.00000       0.00000       0.00000       0.00000       0.00000       0.00000       0.00000       0.00000       0.00000       0.00000       0.00000       0.00000       0.00000       0.00000       4.92823       6.55880       6.04615       6.14197       4.98726       3.89240       2.74816       1.99795       1.26928      0.749320      0.432119      0.203205     0.0973806     0.0365439     0.0135673    0.00426146    0.00106263   0.000205079       0.00000       0.00000       0.00000       0.00000       0.00000       0.00000       0.00000       0.00000       0.00000       0.00000       0.00000       0.00000       0.00000       0.00000       0.00000       0.00000       0.00000       0.00000
   9  13 2402.2611    1.4210  0.8223 11.1148 -0.0060  0.0418   0.0521   0.0851    0.1332   0.0000   439.8621       3.39692       20.8246      0.117820      -3.27060       1.09401     -0.801532      -1.99595       1.50519     -0.528938      0.251999      0.328999      0.233817    -0.0208227    0.00683892    0.00146829  -0.000284284  -0.000207792       0.00000       0.00000       0.00000       0.00000       0.00000       0.00000       0.00000       0.00000       0.00000       0.00000       0.00000       0.00000       0.00000       0.00000       0.00000       0.00000       0.00000       0.00000       6.30282       7.39885       8.58087       7.53531       5.95214       5.03104       3.64745       2.55549       1.54782       1.00657      0.570221      0.256466      0.152447     0.0541053     0.0196110    0.00599919    0.00135714   0.000225678       0.00000       0.00000       0.00000       0.00000       0.00000       0.00000       0.00000       0.00000       0.00000       0.00000       0.00000       0.00000       0.00000       0.00000       0.00000       0.00000       0.00000       0.00000
   9  14 2539.5479    1.8487  1.0919 11.3209  0.0010  0.0424   0.0581   0.0963    0.1643   0.0000   441.5563     -0.364205       3.89143       10.5350       1.05884       1.93916      -2.74123      -3.66009     0.0529520      0.259362      0.126264    -0.0520391     0.0197240    0.00657420     0.0164943    0.00548626    0.00147987  -0.000236968       0.00000       0.00000       0.00000       0.00000       0.00000       0.00000       0.00000       0.00000       0.00000       0.00000       0.00000       0.00000       0.00000       0.00000       0.00000       0.00000       0.00000       0.00000       6.45927       8.49103       7.65280       8.06618       6.15496       5.59683       3.73140       2.74652       1.70606       1.03425      0.534619      0.302553      0.117536     0.0540860     0.0184808    0.00604567    0.00134093   0.000285307       0.00000       0.00000       0.00000       0.00000       0.00000       0.00000       0.00000       0.00000       0.00000       0.00000       0.00000       0.00000       0.00000       0.00000       0.00000       0.00000       0.00000       0.00000
   9  16 2815.1924    2.9579  0.8273 12.2164  0.0038  0.0354   0.0988   0.0750    0.1551   0.0000   443.3974       15.2873       23.5078       3.89629      -2.33047      -2.31917      -2.27004      0.453542       3.38051      -1.65459    -0.0756119     -0.292355    -0.0469012     0.0296115     0.0113884   0.000316070  -0.000487269  -1.50403e-05       0.00000       0.00000       0.00000       0.00000       0.00000       0.00000       0.00000       0.00000       0.00000       0.00000       0.00000       0.00000       0.00000       0.00000       0.00000       0.00000       0.00000       0.00000       5.80132       7.75777       6.84194       6.63635       5.63569       4.71248       3.13900       2.46409       1.40427      0.925446      0.468360      0.240661      0.107521     0.0427393     0.0141342    0.00532137    0.00111063   0.000228157       0.00000       0.00000       0.00000       0.00000       0.00000       0.00000       0.00000       0.00000       0.00000       0.00000       0.00000       0.00000       0.00000       0.00000       0.00000       0.00000       0.00000       0.00000
   9  17 2953.5056    3.7556  0.7121 12.5992  0.0015  0.0441   0.1464   0.0743    0.1554   0.0000   438.4708       11.8192       6.09130      0.161725       7.79662      -1.13489      -4.92870       3.09737      0.328702     -0.597464     -0.253637     -0.301974    -0.0616893    -0.0494689   -0.00831580   2.15990e-05   0.000414644  -0.000103527       0.00000       0.00000       0.00000       0.00000       0.00000       0.00000       0.00000       0.00000       0.00000       0.00000       0.00000       0.00000       0.00000       0.00000       0.00000       0.00000       0.00000       0.00000       11.1901       15.0515       15.1548       12.8292       9.45520       6.20463       3.91132       2.16340       1.21134      0.718395      0.376758      0.169497     0.0901462     0.0333923     0.0126611    0.00405446    0.00101080   0.000173913       0.00000       0.00000       0.00000       0.00000       0.00000       0.00000       0.00000       0.00000       0.00000       0.00000       0.00000       0.00000       0.00000       0.00000       0.00000       0.00000       0.00000       0.00000
   9  18 3091.4902    4.0438  0.9451 12.9185 -0.0037  0.0406   0.1347   0.0848    0.1675   0.0000   443.3786      -5.10784       5.86129      -9.13443       2.88467      -7.79408      -3.28439       2.13297      0.410565      -1.51679      0.541291      0.211665     -0.231540    -0.0584450     0.0139666    0.00298889  -0.000550420  -8.34580e-05       0.00000       0.00000       0.00000       0.00000       0.00000       0.00000       0.00000       0.00000       0.00000       0.00000       0.00000       0.00000       0.00000       0.00000       0.00000       0.00000       0.00000       0.00000       7.65200       8.95853       7.94778       7.46776       6.65520       5.64507       4.46393       3.11366       1.73974       1.06482      0.496807      0.293223      0.112607     0.0534312     0.0143890    0.00517642    0.00123281   0.000217211       0.00000       0.00000       0.00000       0.00000       0.00000       0.00000       0.00000       0.00000       0.00000       0.00000       0.00000       0.00000       0.00000       0.00000       0.00000       0.00000       0.00000       0.00000
   9  19 3229.4428    3.8121  1.0157 13.3533 -0.0044  0.0402   0.1295   0.1057    0.1425   0.0000   445.1478      -15.7699       1.06470       12.7893      -3.90464      -1.05086      -2.46483      -4.46791      0.908251     0.0636264     -0.411785     -0.142978      0.127665     0.0406742   -0.00306154   -0.00481283   0.000330248  -0.000355616       0.00000       0.00000       0.00000       0.00000       0.00000       0.00000       0.00000       0.00000       0.00000       0.00000       0.00000       0.00000       0.00000       0.00000       0.00000       0.00000       0.00000       0.00000       6.80900       8.28583       8.34391       7.85533       6.32418       5.37954       3.77121       2.44734       1.66309       1.00560      0.569910      0.224965      0.131197     0.0484096     0.0190456    0.00521891    0.00125590   0.000230137       0.00000       0.00000       0.00000       0.00000       0.00000       0.00000       0.00000       0.00000       0.00000       0.00000       0.00000       0.00000       0.00000       0.00000       0.00000       0.00000       0.00000       0.00000
   9  20 3367.7043    3.3602  1.5849 12.9384 -0.0022  0.0509   0.0870   0.1275    0.1147   0.0000   430.8929      -15.6057       3.31095      -15.1005      -5.32286       3.25445       6.89360      -4.00890      0.279442       2.50903     -0.211746     -0.343055     0.0680252     0.0195398    -0.0309189   -0.00432900    0.00126563  -7.45558e-05       0.00000       0.00000       0.00000       0.00000       0.00000       0.00000       0.00000       0.00000       0.00000       0.00000       0.00000       0.00000       0.00000       0.00000       0.00000       0.00000       0.00000       0.00000       8.57605       10.5637       10.6287       9.89722       8.06063       6.62968       4.83291       3.39157       2.13128       1.30031      0.677967      0.373794      0.153327     0.0703714     0.0236745    0.00729532    0.00165937   0.000294899       0.00000       0.00000       0.00000       0.00000       0.00000       0.00000       0.00000       0.00000       0.00000       0.00000       0.00000       0.00000       0.00000       0.00000       0.00000       0.00000       0.00000       0.00000
   9  21 3506.1384    2.5535  2.4955 12.4979 -0.0072  0.0697   0.0580   0.1840    0.0786   0.0000   435.6932      -11.0986       19.8425     -0.107302      -10.5231      -13.1280       8.43480      -6.82344      -7.41012       2.53342       1.10569      -1.81928     -0.381206      0.272347    -0.0163004   -0.00155131    0.00295552  -0.000280173       0.00000       0.00000       0.00000       0.00000       0.00000       0.00000       0.00000       0.00000       0.00000       0.00000       0.00000       0.00000       0.00000       0.00000       0.00000       0.00000       0.00000       0.00000       11.8884       14.5431       14.1420       13.0369       11.2731       9.45767       7.06233       4.86503       3.10007       1.86312      0.978131      0.534145      0.220107     0.0986321     0.0336954     0.0102790    0.00239755   0.000408248       0.00000       0.00000       0.00000       0.00000       0.00000       0.00000       0.00000       0.00000       0.00000       0.00000       0.00000       0.00000       0.00000       0.00000       0.00000       0.00000       0.00000       0.00000
   9  22 3644.9893    2.2564  3.4747 11.8028 -0.0041  0.0822   0.0452   0.2139    0.0859   0.0000   408.6425       32.6486       18.8951      -30.4296       23.9626      -8.39163      -1.90508      -5.97261       1.81277      -2.26353      0.643337       2.14300      0.250525     -0.116487    -0.0433359     0.0175209   -0.00286648   0.000174537       0.00000       0.00000       0.00000       0.00000       0.00000       0.00000       0.00000       0.00000       0.00000       0.00000       0.00000       0.00000       0.00000       0.00000       0.00000       0.00000       0.00000       0.00000       13.4797       16.8146       16.3288       15.8850       13.4105       10.6354       8.41252       5.53976       3.67956       2.19516       1.19573      0.623129      0.278007      0.118511     0.0409895     0.0119064    0.00301456   0.000505734       0.00000       0.00000       0.00000       0.00000       0.00000       0.00000       0.00000       0.00000       0.00000       0.00000       0.00000       0.00000       0.00000       0.00000       0.00000       0.00000       0.00000       0.00000
   9  23 3784.0148    1.8072  4.4816 11.6221 -0.0028  0.1052   0.0349   0.2602    0.0765   0.0000   431.1121      -13.5395       9.85968       26.3242      -4.83436      -9.33448      -25.8796      -5.85283       1.65802      -2.53252      0.595792     -0.906878     0.0874195    -0.0900966    -0.0389479    -0.0131436    0.00199964   0.000608687       0.00000       0.00000       0.00000       0.00000       0.00000       0.00000       0.00000       0.00000       0.00000       0.00000       0.00000       0.00000       0.00000       0.00000       0.00000       0.00000       0.00000       0.00000       17.3462       21.1697       20.9527       20.4207       17.4909       14.2281       10.1823       7.34510       4.71668       3.01600       1.61137      0.808427      0.368131      0.151317     0.0521254     0.0164628    0.00370394   0.000640255       0.00000       0.00000       0.00000       0.00000       0.00000       0.00000       0.00000       0.00000       0.00000       0.00000       0.00000       0.00000       0.00000       0.00000       0.00000       0.00000       0.00000       0.00000
   9  24 3923.4381    1.4591  6.1274 11.1485 -0.0042  0.1323   0.0248   0.3420    0.0689   0.0000   399.8367      -27.4549       67.8330      -35.7178      -33.1008       33.5308       25.5661       3.79088       2.05798      -1.09901      -1.80659    -0.0778939      0.491312    -0.0339017    -0.0878881     0.0342107   -0.00640901  -0.000660265       0.00000       0.00000       0.00000       0.00000       0.00000       0.00000       0.00000       0.00000       0.00000       0.00000       0.00000       0.00000       0.00000       0.00000       0.00000       0.00000       0.00000       0.00000       21.3271       27.0220       26.7607       25.1178       22.2245       18.1259       13.2311       9.61845       6.30793       4.04343       2.24110       1.10461      0.532390      0.210816     0.0735674     0.0223641    0.00497558   0.000813365       0.00000       0.00000       0.00000       0.00000       0.00000       0.00000       0.00000       0.00000       0.00000       0.00000       0.00000       0.00000       0.00000       0.00000       0.00000       0.00000       0.00000       0.00000
   9  25 4062.9158    1.2913  7.7465 10.7627 -0.0008  0.1574   0.0213   0.4218    0.0690   0.0000   476.8765       26.4365       30.7883       17.3189       24.4298      -5.75786      -7.59858       5.44921      -10.0492       1.97478      0.840671      -1.09923      0.112193      0.435650    -0.0908312    -0.0135867  -0.000313990   -0.00118805       0.00000       0.00000       0.00000       0.00000       0.00000       0.00000       0.00000       0.00000       0.00000       0.00000       0.00000       0.00000       0.00000       0.00000       0.00000       0.00000       0.00000       0.00000       25.2675       31.1603       32.7946       28.8849       26.2223       20.8228       15.5020       10.9551       7.25254       4.38865       2.39277       1.28382      0.541604      0.238476     0.0840901     0.0257353    0.00601833   0.000906718       0.00000       0.00000       0.00000       0.00000       0.00000       0.00000       0.00000       0.00000       0.00000       0.00000       0.00000       0.00000       0.00000       0.00000       0.00000       0.00000       0.00000       0.00000
   9  26 4202.6851    1.0975  9.5098 10.4875 -0.0115  0.1880   0.0181   0.5024    0.0645   0.0000   431.2054       9.08853       31.1804       27.1781      -45.6277      -5.27148       33.6407       26.7053      -14.2095       12.3134     -0.483381      -1.38048     -0.945249     -0.394070      0.112207     0.0123562   -0.00792960   -0.00154103       0.00000       0.00000       0.00000       0.00000       0.00000       0.00000       0.00000       0.00000       0.00000       0.00000       0.00000       0.00000       0.00000       0.00000       0.00000       0.00000       0.00000       0.00000       30.0871       38.4447       38.9965       37.1373       30.2460       26.1287       19.2835       13.6472       8.98378       5.48408       3.00614       1.57453      0.708600      0.303265      0.106892     0.0311132    0.00688709    0.00118891       0.00000       0.00000       0.00000       0.00000       0.00000       0.00000       0.00000       0.00000       0.00000       0.00000       0.00000       0.00000       0.00000       0.00000       0.00000       0.00000       0.00000       0.00000
   9  27 4342.5614    0.9031 11.3319 10.3886 -0.0077  0.2368   0.0162   0.6407    0.0546   0.0000   510.1653      -37.3926       48.9424      -59.4410       40.0564       68.0795      -33.9635      -32.0885       26.8763       13.9432       1.01116      -3.67982     -0.638848      0.206965      0.266914     0.0417462    -0.0128532   -0.00101855       0.00000       0.00000       0.00000       0.00000       0.00000       0.00000       0.00000       0.00000       0.00000       0.00000       0.00000       0.00000       0.00000       0.00000       0.00000       0.00000       0.00000       0.00000       37.2277       48.1360       48.8421       45.7762       39.8651       31.8577       24.3186       17.2259       11.5328       6.94590       4.14883       1.94162       1.00197      0.373498      0.139906     0.0397655    0.00930478    0.00147405       0.00000       0.00000       0.00000       0.00000       0.00000       0.00000       0.00000       0.00000       0.00000       0.00000       0.00000       0.00000       0.00000       0.00000       0.00000       0.00000       0.00000       0.00000
  10  12 2302.7756    1.2088  0.7360 10.5249  0.0047  0.0304   0.0430   0.0814    0.1983   0.0000   438.9653      -1.62013       4.32403      -4.78475    -0.0885031       4.06492      -2.04912     -0.575430       1.29070       1.22291     -0.228022      0.109213     -0.229516     0.0925094    0.00838526    -0.0106566   -0.00273100   0.000265832  -0.000350461  -5.96706e-05       0.00000       0.00000       0.00000       0.00000       0.00000       0.00000       0.00000       0.00000       0.00000       0.00000       0.00000       0.00000       0.00000       0.00000       0.00000       0.00000       4.64834       5.70486       5.79501       5.23644       4.42399       3.86357       2.96664       2.08868       1.43105      0.862504      0.508346      0.276563      0.143414     0.0667668     0.0288774     0.0111257    0.00385892    0.00101622   0.000235540   4.02937e-05       0.00000       0.00000       0.00000       0.00000       0.00000       0.00000       0.00000       0.00000       0.00000       0.00000       0.00000       0.00000       0.00000       0.00000       0.00000       0.00000
  10  13 2440.8024    1.4679  1.0493 11.2271 -0.0091  0.0413   0.0477   0.0940    0.1632   0.0000   432.0115       4.23896       7.14102      0.834318      -4.32043       5.89110      0.942835      -1.45396      0.469651       1.22898      0.220851     -0.542565     -0.177631     0.0515794    -0.0964646     0.0160058    0.00303214   0.000773709   0.000116340  -3.76279e-05       0.00000       0.00000       0.00000       0.00000       0.00000       0.00000       0.00000       0.00000       0.00000       0.00000       0.00000       0.00000       0.00000       0.00000       0.00000       0.00000       6.26290       7.40118       7.55558       7.48335       6.15957       5.51023       3.86283       2.63268       2.04575       1.32160      0.740638      0.441877      0.217901     0.0914159     0.0411041     0.0170939    0.00559168    0.00143508   0.000312781   5.72904e-05       0.00000       0.00000       0.00000       0.00000       0.00000       0.00000       0.00000       0.00000       0.00000       0.00000       0.00000       0.00000       0.00000       0.00000       0.00000       0.00000
  10  15 2716.9434    2.6772  0.8694 11.8050  0.0038  0.0331   0.0851   0.0745    0.1670   0.0000   437.4571       3.14907       4.73472      -1.98289       6.20433       1.82159     -0.470633      0.381900       2.57561       1.05862     -0.194935     -0.409446      0.278065     0.0555961   -0.00729780    0.00903982    0.00202544   -0.00125630   0.000235607   3.79184e-05       0.00000       0.00000       0.00000       0.00000       0.00000       0.00000       0.00000       0.00000       0.00000       0.00000       0.00000       0.00000       0.00000       0.00000       0.00000       0.00000       4.88158       6.14917       6.06994       5.63093       5.25652       4.07152       3.40670       2.29437       1.64871      0.998948      0.593259      0.319020      0.162896     0.0747151     0.0315782     0.0123823    0.00415909    0.00115153   0.000312265   4.57003e-05       0.00000       0.00000       0.00000       0.00000       0.00000       0.00000       0.00000       0.00000       0.00000       0.00000       0.00000       0.00000       0.00000       0.00000       0.00000       0.00000
  10  17 2994.4360    3.8867  0.7831 12.7316 -0.0101  0.0290   0.1405   0.0786    0.1461   0.0000   436.9553      -1.43086       14.0689     -0.300518       9.05439      -11.5563      -2.52243      -4.03089     -0.140338     -0.232820     -0.475545    -0.0684043     -0.154120    -0.0849647     0.0436428    0.00456244   0.000701617   -0.00194224   6.92613e-05  -4.99209e-05       0.00000       0.00000       0.00000       0.00000       0.00000       0.00000       0.00000       0.00000       0.00000       0.00000       0.00000       0.00000       0.00000       0.00000       0.00000       0.00000       4.56814       5.80312       6.01265       5.55360       4.61746       3.78708       2.78219       2.00172       1.27540      0.887207      0.472410      0.288714      0.126651     0.0712555     0.0269672     0.0119949    0.00346652    0.00113116   0.000240194   4.07201e-05       0.00000       0.00000       0.00000       0.00000       0.00000       0.00000       0.00000       0.00000       0.00000       0.00000       0.00000       0.00000       0.00000       0.00000       0.00000       0.00000
  10  18 3132.9327    4.1800  0.9213 12.8783 -0.0033  0.0396   0.1428   0.0894    0.1661   0.0000   433.8426       8.63764       15.9459      -4.96855      -2.60374      -5.74061      -1.49374      -2.06303      0.105797      0.575015      0.131900      0.146748     -0.198149    -0.0608736    -0.0544659   -0.00298844    0.00402372   0.000361817   0.000517349  -9.00148e-05       0.00000       0.00000       0.00000       0.00000       0.00000       0.00000       0.00000       0.00000       0.00000       0.00000       0.00000       0.00000       0.00000       0.00000       0.00000       0.00000       5.08907       8.30089       6.84508       7.17915       5.84780       5.09685       3.93358       2.66726       1.80995       1.10135      0.688424      0.324100      0.203128     0.0705320     0.0411343     0.0130212    0.00530196    0.00146290   0.000402621   7.15020e-05       0.00000       0.00000       0.00000       0.00000       0.00000       0.00000       0.00000       0.00000       0.00000       0.00000       0.00000       0.00000       0.00000       0.00000       0.00000       0.00000
  10  19 3271.1910    3.6831  1.3808 12.4764 -0.0021  0.0465   0.0942   0.0990    0.1695   0.0000   429.5552       2.19249       3.36503      -3.68514       7.51041      -8.75050      -1.22429       4.51182      -1.32705      0.900695       1.45697      0.369350   -0.00655318     0.0145419    -0.0310993    -0.0120771   0.000907836  -0.000820014  -0.000225971  -4.62511e-06       0.00000       0.00000       0.00000       0.00000       0.00000       0.00000       0.00000       0.00000       0.00000       0.00000       0.00000       0.00000       0.00000       0.00000       0.00000       0.00000       6.80448       9.04350       8.10448       7.96750       7.00503       6.03974       4.83116       3.35453       2.33557       1.42044      0.796809      0.458502      0.202983      0.107615     0.0389843     0.0183939    0.00585553    0.00168654   0.000422674   7.24119e-05       0.00000       0.00000       0.00000       0.00000       0.00000       0.00000       0.00000       0.00000       0.00000       0.00000       0.00000       0.00000       0.00000       0.00000       0.00000       0.00000
  10  20 3409.9970    3.2983  1.7416 12.7955 -0.0064  0.0535   0.0823   0.1280    0.1060   0.0000   451.7817       1.09445       5.07168       10.1929      -22.3989       3.50635     -0.477313     -0.224340     -0.411775      -1.74031       1.36818     -0.716492     -0.456063   -0.00427729    -0.0464888     0.0278683   0.000396628   0.000627768  -0.000583996  -0.000136769       0.00000       0.00000       0.00000       0.00000       0.00000       0.00000       0.00000       0.00000       0.00000       0.00000       0.00000       0.00000       0.00000       0.00000       0.00000       0.00000       7.40568       10.7753       9.55605       10.1079       8.05850       7.16298       5.02535       3.81785       2.56153       1.63217      0.989349      0.560675      0.264828      0.141404     0.0527755     0.0221648    0.00738921    0.00215732   0.000481144   9.47083e-05       0.00000       0.00000       0.00000       0.00000       0.00000       0.00000       0.00000       0.00000       0.00000       0.00000       0.00000       0.00000       0.00000       0.00000       0.00000       0.00000
  10  21 3549.1866    2.5833  2.4615 12.2641 -0.0060  0.0612   0.0550   0.1662    0.0864   0.0000   435.3489       6.25478       18.7252       15.8345      -13.6734      -13.1777     -0.784174      -4.40713      0.128580      -5.34234     -0.848108       1.02823      0.244420     -0.104104     0.0316866   -0.00174294   -0.00418233   -0.00111659   0.000468451  -7.99317e-05       0.00000       0.00000       0.00000       0.00000       0.00000       0.00000       0.00000       0.00000       0.00000       0.00000       0.00000       0.00000       0.00000       0.00000       0.00000       0.00000       8.98644       11.5288       11.8956       11.1875       9.65414       7.93007       6.10336       4.37617       3.03351       1.90183       1.08616      0.624749      0.326089      0.143398     0.0640239     0.0251794    0.00864594    0.00247078   0.000575027   8.97814e-05       0.00000       0.00000       0.00000       0.00000       0.00000       0.00000       0.00000       0.00000       0.00000       0.00000       0.00000       0.00000       0.00000       0.00000       0.00000       0.00000
  10  22 3688.2971    2.0671  3.9417 11.7178 -0.0003  0.0855   0.0370   0.2253    0.0687   0.0000   437.7757       18.3449       7.02827      -9.06566       4.95786      -5.01209      -16.5473     -0.748287       8.41000     -0.543644      -2.94189      0.244159       1.07615      0.246959     -0.170448    -0.0461474    0.00148009   0.000115146  -0.000614383  -0.000126397       0.00000       0.00000       0.00000       0.00000       0.00000       0.00000       0.00000       0.00000       0.00000       0.00000       0.00000       0.00000       0.00000       0.00000       0.00000       0.00000       12.5050       15.2232       16.6447       14.7156       13.7277       10.8250       8.58888       6.09627       4.18897       2.74683       1.63105      0.906146      0.457825      0.221838     0.0943766     0.0369229     0.0123333    0.00354474   0.000819518   0.000113651       0.00000       0.00000       0.00000       0.00000       0.00000       0.00000       0.00000       0.00000       0.00000       0.00000       0.00000       0.00000       0.00000       0.00000       0.00000       0.00000
  10  23 3827.8576    1.7671  5.1246 11.2463 -0.0019  0.0971   0.0290   0.2669    0.0725   0.0000   417.9331       15.8525       29.0648       8.94441      -5.95997      -8.40328       4.20153      -4.85833       4.66239       4.43062      0.774286      -1.43995     0.0413414     -0.166212     0.0552418    -0.0646312    0.00334346    0.00194769   -0.00119168  -1.73118e-06       0.00000       0.00000       0.00000       0.00000       0.00000       0.00000       0.00000       0.00000       0.00000       0.00000       0.00000       0.00000       0.00000       0.00000       0.00000       0.00000       14.8084       18.3616       18.3966       17.7604       15.6938       12.7885       10.1875       7.23427       5.05084       3.21054       1.93105       1.08261      0.541446      0.266951      0.109028     0.0428414     0.0142147    0.00392410   0.000909496   0.000138594       0.00000       0.00000       0.00000       0.00000       0.00000       0.00000       0.00000       0.00000       0.00000       0.00000       0.00000       0.00000       0.00000       0.00000       0.00000       0.00000
  10  24 3967.4660    1.4339  6.5535 10.9149 -0.0024  0.1218   0.0224   0.3405    0.0689   0.0000   413.7219       11.8953      -7.64957       12.0857       6.30709      -20.2811       19.4540       2.17389      -8.14083      0.763928       1.35776      -2.85823    -0.0249040      0.284848      0.130933      0.138296   -0.00143496   -0.00689739   0.000636830  -1.02644e-05       0.00000       0.00000       0.00000       0.00000       0.00000       0.00000       0.00000       0.00000       0.00000       0.00000       0.00000       0.00000       0.00000       0.00000       0.00000       0.00000       17.8942       22.6634       22.2729       22.0127       18.7708       16.4088       12.4647       9.35610       6.46562       4.08230       2.55099       1.37883      0.760054      0.337388      0.154089     0.0552136     0.0192123    0.00512023    0.00111360   0.000185547       0.00000       0.00000       0.00000       0.00000       0.00000       0.00000       0.00000       0.00000       0.00000       0.00000       0.00000       0.00000       0.00000       0.00000       0.00000       0.00000
  10  25 4107.6621    1.2341  8.6566 10.6372 -0.0033  0.1634   0.0191   0.4273    0.0638   0.0000   423.0350      -20.3108       38.2862       36.7574       19.1091       18.0531       11.4685       1.21348      -22.9990       1.63721       5.89222      -2.01612      -3.02451      0.223493    -0.0535102     0.0324258    0.00500781     0.0112687   0.000136309  -0.000267968       0.00000       0.00000       0.00000       0.00000       0.00000       0.00000       0.00000       0.00000       0.00000       0.00000       0.00000       0.00000       0.00000       0.00000       0.00000       0.00000       23.5643       31.0667       30.3391       29.5376       25.4709       22.2566       16.7751       12.6180       8.68629       5.44633       3.28248       1.85472      0.960177      0.452810      0.191194     0.0746077     0.0254192    0.00704506    0.00153418   0.000256043       0.00000       0.00000       0.00000       0.00000       0.00000       0.00000       0.00000       0.00000       0.00000       0.00000       0.00000       0.00000       0.00000       0.00000       0.00000       0.00000
  10  26 4247.1763    0.9802 11.1715 10.4999 -0.0028  0.2133   0.0170   0.6040    0.0568   0.0000   465.3164       29.5606       28.4908      -48.9483      -6.31891       1.44198       1.16362       2.82570      -3.52392       12.6294       2.09853      -1.48751     -0.233746      0.140552     -0.152060     -0.271969     0.0605089     0.0117718   0.000163160   9.51413e-05       0.00000       0.00000       0.00000       0.00000       0.00000       0.00000       0.00000       0.00000       0.00000       0.00000       0.00000       0.00000       0.00000       0.00000       0.00000       0.00000       30.4518       39.5140       40.9805       38.1174       34.4516       28.3177       22.3553       16.1838       11.2910       7.57202       4.49076       2.56915       1.35539      0.628550      0.278448      0.106933     0.0346236    0.00972106    0.00213563   0.000313195       0.00000       0.00000       0.00000       0.00000       0.00000       0.00000       0.00000       0.00000       0.00000       0.00000       0.00000       0.00000       0.00000       0.00000       0.00000       0.00000
  10  27 4387.3633    0.7619  9.8191 10.5204 -0.0114  0.2280   0.0161   0.6147    0.0504   0.0000   387.1628      -30.6917       50.1331      -61.5685       23.2098       4.96111      -26.4918      -9.10907      -4.17868       5.07462       4.53111      -6.93908     0.0222751       1.37451      0.362873     -0.208889     0.0102808    0.00931966   1.99056e-05  -0.000259137       0.00000       0.00000       0.00000       0.00000       0.00000       0.00000       0.00000       0.00000       0.00000       0.00000       0.00000       0.00000       0.00000       0.00000       0.00000       0.00000       33.1662       41.9438       44.2811       40.5051       36.9564       31.0057       23.3350       18.0391       12.2877       8.00271       4.85879       2.75863       1.50255      0.665483      0.302514      0.110448     0.0376889     0.0105246    0.00220348   0.000329658       0.00000       0.00000       0.00000       0.00000       0.00000       0.00000       0.00000       0.00000       0.00000       0.00000       0.00000       0.00000       0.00000       0.00000       0.00000       0.00000
  11   9 1915.3534    0.5289  0.3852  9.9208  0.0022  0.0317   0.0265   0.0564    0.0671   0.0000   438.3813      -5.12248       9.85921       2.97128      -2.53764       4.02089       2.56341       4.01408     -0.372451       1.22794     0.0729154      0.778761     -0.183402    -0.0384970     0.0145058    0.00643463    0.00356793   -0.00455872   0.000646892   2.58433e-05   3.80727e-05   1.69119e-05       0.00000       0.00000       0.00000       0.00000       0.00000       0.00000       0.00000       0.00000       0.00000       0.00000       0.00000       0.00000       0.00000       0.00000       4.19089       5.26044       5.42798       4.15370       4.79573       3.35978       3.43829       2.56568       1.53186       1.21826      0.604409      0.430960      0.181172     0.0978777     0.0579756     0.0218204    0.00964602    0.00346851   0.000788440   0.000363081   8.02072e-05   9.06611e-06       0.00000       0.00000       0.00000       0.00000       0.00000       0.00000       0.00000       0.00000       0.00000       0.00000       0.00000       0.00000       0.00000       0.00000
  11  11 2199.7678    0.9575  0.6842 10.2333 -0.0034  0.0302   0.0325   0.0683    0.1408   0.0000   437.2096      -7.18519       16.6372      -6.95229      -1.52331       4.87147      -1.98350      -1.18357      0.168221      0.836728      0.764235    -0.0924156      0.108709      0.113500    -0.0795246     0.0142805    0.00103913   -0.00171658  -0.000101032   0.000147822  -8.49928e-05  -1.51328e-05       0.00000       0.00000       0.00000       0.00000       0.00000       0.00000       0.00000       0.00000       0.00000       0.00000       0.00000       0.00000       0.00000       0.00000       4.45678       6.26904       6.03541       5.87265       5.11728       3.92796       3.01165       1.97589       1.43403      0.960528      0.601806      0.352552      0.191381     0.0969122     0.0434628     0.0197429    0.00783237    0.00292275   0.000920486   0.000259483   6.76623e-05   1.11490e-05       0.00000       0.00000       0.00000       0.00000       0.00000       0.00000       0.00000       0.00000       0.00000       0.00000       0.00000       0.00000       0.00000       0.00000
  11  12 2339.9965    1.2606  0.9391 10.2447  0.0011  0.0358   0.0409   0.0812    0.3347   0.0000   434.6885       5.00350       10.1888      -1.81062      -1.23034      -3.33576      0.347238       1.62903       1.70463     -0.988976      0.364290      0.184838     -0.284122      0.132938    -0.0263056   -0.00998055    0.00511747    0.00115440   -0.00116449  -0.000398558   0.000138238  -9.08673e-06       0.00000       0.00000       0.00000       0.00000       0.00000       0.00000       0.00000       0.00000       0.00000       0.00000       0.00000       0.00000       0.00000       0.00000       4.74041       6.25419       6.29164       6.10462       5.43307       4.31040       3.43993       2.44950       1.91235       1.17203      0.741070      0.458526      0.260235      0.149673     0.0616933     0.0306223     0.0109077    0.00433361    0.00130726   0.000341690   8.40935e-05   1.25857e-05       0.00000       0.00000       0.00000       0.00000       0.00000       0.00000       0.00000       0.00000       0.00000       0.00000       0.00000       0.00000       0.00000       0.00000
  11  13 2478.4556    1.7058  1.0418 10.2418 -0.0101  0.0416   0.0502   0.0833    0.6608   0.0000   440.6212       2.91219       17.7788      -7.93417      -4.31449      -2.65922      -3.21652     -0.667233      -3.33549     -0.652341     -0.415359     -0.727493    -0.0400681    -0.0122818    0.00943393    -0.0307784    0.00256008    0.00106369   -0.00167539   5.38002e-05   0.000122513   9.39108e-06       0.00000       0.00000       0.00000       0.00000       0.00000       0.00000       0.00000       0.00000       0.00000       0.00000       0.00000       0.00000       0.00000       0.00000       4.99469       7.58317       6.86957       7.36259       5.88565       5.67324       3.63658       3.35611       1.93700       1.57892      0.859555      0.608586      0.265193      0.178629     0.0675802     0.0390182     0.0117173    0.00564744    0.00148446   0.000533469   8.92221e-05   1.85806e-05       0.00000       0.00000       0.00000       0.00000       0.00000       0.00000       0.00000       0.00000       0.00000       0.00000       0.00000       0.00000       0.00000       0.00000
  11  14 2616.8706    2.1151  0.9161 11.6031 -0.0065  0.0323   0.0631   0.0804    0.1832   0.0000   437.4586       1.92126       21.7740       3.47656       1.42047      -7.70406     0.0409858      -2.05877       1.02943      0.554912      -1.17026      0.211409      0.260283    -0.0211346    -0.0465768    -0.0313016    0.00114767    0.00934897   0.000333982   0.000357752  -6.51763e-06   1.75663e-05       0.00000       0.00000       0.00000       0.00000       0.00000       0.00000       0.00000       0.00000       0.00000       0.00000       0.00000       0.00000       0.00000       0.00000       4.38993       5.47278       5.64268       5.13966       4.83138       3.96879       3.37024       2.36399       1.74614       1.14451      0.706132      0.424212      0.236822      0.112717     0.0628801     0.0230200     0.0107160    0.00374053    0.00116006   0.000314150   7.56215e-05   1.04275e-05       0.00000       0.00000       0.00000       0.00000       0.00000       0.00000       0.00000       0.00000       0.00000       0.00000       0.00000       0.00000       0.00000       0.00000
  11  15 2756.0618    2.7068  0.8496 12.3888 -0.0048  0.0323   0.0854   0.0747    0.1231   0.0000   434.4128      -4.20195       18.7160      -3.10183       3.56635       5.95820      -1.63845      0.964312       2.67584     -0.678066      0.882672      0.672791    0.00700407     -0.153715   -0.00985421   -0.00999482   -0.00243574   0.000470100   -0.00148034  -0.000144862   0.000100170   6.85412e-06       0.00000       0.00000       0.00000       0.00000       0.00000       0.00000       0.00000       0.00000       0.00000       0.00000       0.00000       0.00000       0.00000       0.00000       5.03299       5.88982       5.64229       5.53941       4.85507       4.40395       3.53829       2.52929       1.88419       1.23183      0.765213      0.420393      0.254521      0.116604     0.0560553     0.0234067     0.0106998    0.00347286    0.00115949   0.000277962   6.52013e-05   1.05574e-05       0.00000       0.00000       0.00000       0.00000       0.00000       0.00000       0.00000       0.00000       0.00000       0.00000       0.00000       0.00000       0.00000       0.00000
  11  16 2895.3302    3.3912  0.7263 12.5627 -0.0025  0.0281   0.1160   0.0658    0.1335   0.0000   434.2794     -0.688887       18.4125       1.47482       2.45123      -3.77860      0.408026       3.97988      -3.60637     -0.497898     -0.602793     -0.148736     -0.870705    -0.0505825    -0.0170143   -0.00658882    -0.0150677   7.63762e-05    0.00253306   3.61039e-05  -6.62608e-05   1.71467e-05       0.00000       0.00000       0.00000       0.00000       0.00000       0.00000       0.00000       0.00000       0.00000       0.00000       0.00000       0.00000       0.00000       0.00000       4.10799       4.64503       4.94592       4.90136       4.22400       3.58279       2.77179       2.24205       1.50627      0.953062      0.667521      0.362686      0.212197      0.104439     0.0526411     0.0232006    0.00891338    0.00294099    0.00106877   0.000262330   5.34514e-05   8.60445e-06       0.00000       0.00000       0.00000       0.00000       0.00000       0.00000       0.00000       0.00000       0.00000       0.00000       0.00000       0.00000       0.00000       0.00000
  11  17 3034.4603    3.7949  0.7986 12.6664 -0.0025  0.0360   0.1241   0.0696    0.1608   0.0000   438.0145      -1.81828       6.35401      -2.07177       5.33205       3.05608      -2.22131       2.67071     -0.258205    -0.0765571     -0.716859     -0.296307      0.217994    -0.0485715    -0.0186070     0.0408730   -0.00307854  -0.000509674   0.000357078   0.000122700  -7.61957e-05  -2.41276e-06       0.00000       0.00000       0.00000       0.00000       0.00000       0.00000       0.00000       0.00000       0.00000       0.00000       0.00000       0.00000       0.00000       0.00000       4.34173       5.65095       6.40148       4.87100       5.85812       3.94726       3.60530       2.60449       1.85231       1.32768      0.653272      0.511354      0.245885      0.125899     0.0745360     0.0232739     0.0119635    0.00460755    0.00122262   0.000444630   9.88590e-05   1.04838e-05       0.00000       0.00000       0.00000       0.00000       0.00000       0.00000       0.00000       0.00000       0.00000       0.00000       0.00000       0.00000       0.00000       0.00000
  11  18 3173.4524    3.9808  0.9604 12.8443 -0.0019  0.0374   0.1166   0.0793    0.1610   0.0000   432.0133      0.594086       9.97046      -11.1718       1.87196    -0.0749879      -1.95388    -0.0124277       1.71069     0.0717424       1.02939    -0.0215332     -0.174301      0.121329     0.0213332    0.00357593   -0.00477527    0.00127258  -0.000767659  -0.000369595  -6.26744e-05  -7.04337e-06       0.00000       0.00000       0.00000       0.00000       0.00000       0.00000       0.00000       0.00000       0.00000       0.00000       0.00000       0.00000       0.00000       0.00000       5.32871       6.76260       5.83327       6.01476       5.70806       5.13639       3.81363       2.86898       1.97880       1.40297      0.930941      0.505260      0.285602      0.124783     0.0626962     0.0255317     0.0118779    0.00371290    0.00130565   0.000340554   7.66101e-05   1.38569e-05       0.00000       0.00000       0.00000       0.00000       0.00000       0.00000       0.00000       0.00000       0.00000       0.00000       0.00000       0.00000       0.00000       0.00000
  11  19 3312.3023    3.6558  1.5877 12.4599 -0.0050  0.0424   0.0870   0.1091    0.1307   0.0000   436.6921      -1.68278       4.29864       18.8340     -0.401149      -4.18418      -3.45871      -3.25066      -2.35300      0.744459     -0.507669     -0.473835     -0.606815     -0.182485    -0.0239836   -0.00312850     0.0192120    0.00434343   -0.00109036  -0.000357009  -7.68883e-06  -1.15343e-05       0.00000       0.00000       0.00000       0.00000       0.00000       0.00000       0.00000       0.00000       0.00000       0.00000       0.00000       0.00000       0.00000       0.00000       6.03269       7.68835       7.63885       7.31451       6.50320       5.53677       4.53287       3.12268       2.37336       1.51255      0.966690      0.562938      0.321527      0.154860     0.0801996     0.0318300     0.0144295    0.00499770    0.00160288   0.000402412   9.90778e-05   1.45912e-05       0.00000       0.00000       0.00000       0.00000       0.00000       0.00000       0.00000       0.00000       0.00000       0.00000       0.00000       0.00000       0.00000       0.00000
  11  20 3451.5538    3.0553  2.2141 12.0544 -0.0020  0.0521   0.0611   0.1320    0.1038   0.0000   451.8742      -6.81859      -3.68627      -3.11592       3.42697      0.559120       4.29027     -0.539012      0.293040      0.989056    -0.0694452      0.729658    -0.0105846     -0.121931     0.0454287    -0.0223297     0.0270677    0.00604000   0.000853034  -0.000569234   4.86105e-05  -2.11429e-05       0.00000       0.00000       0.00000       0.00000       0.00000       0.00000       0.00000       0.00000       0.00000       0.00000       0.00000       0.00000       0.00000       0.00000       7.07891       9.18886       9.40726       9.32353       7.92021       6.54450       5.51940       3.83654       2.78764       1.79740       1.19926      0.680036      0.373523      0.198073     0.0941779     0.0452266     0.0174642    0.00630892    0.00202867   0.000515463   0.000125082   1.89890e-05       0.00000       0.00000       0.00000       0.00000       0.00000       0.00000       0.00000       0.00000       0.00000       0.00000       0.00000       0.00000       0.00000       0.00000
  11  21 3591.0744    2.4681  3.0175 11.8399 -0.0047  0.0678   0.0454   0.1668    0.0804   0.0000   433.1619       4.72579       9.81252      -3.77787      -11.1574      -8.64755      -6.28233       11.8902       5.74747       1.38959      -2.63733       1.04341     -0.160132     -0.468359    -0.0638802      0.108492    -0.0271718   -0.00632902    0.00191991  -0.000524885   2.47448e-05   2.02039e-05       0.00000       0.00000       0.00000       0.00000       0.00000       0.00000       0.00000       0.00000       0.00000       0.00000       0.00000       0.00000       0.00000       0.00000       8.64944       11.7186       11.3027       11.6748       9.81350       8.80822       6.67646       5.29686       3.65175       2.49279       1.50587      0.914294      0.514105      0.269178      0.126252     0.0562169     0.0229964    0.00841103    0.00268592   0.000756348   0.000158524   2.70292e-05       0.00000       0.00000       0.00000       0.00000       0.00000       0.00000       0.00000       0.00000       0.00000       0.00000       0.00000       0.00000       0.00000       0.00000
  11  22 3730.6152    2.0178  4.1095 11.5956 -0.0008  0.0813   0.0349   0.2200    0.0692   0.0000   422.7482       33.8225      -12.9133       15.6623       3.61976      -17.2073      -10.1007       2.69548       9.29328       4.94573       1.14521     -0.494220     -0.563656    -0.0743425      0.182788    0.00668974    -0.0111124     0.0202515   0.000389098   0.000298036  -0.000103065   2.34966e-05       0.00000       0.00000       0.00000       0.00000       0.00000       0.00000       0.00000       0.00000       0.00000       0.00000       0.00000       0.00000       0.00000       0.00000       11.1861       13.8228       14.7083       13.8440       12.3667       10.4969       8.47817       6.31418       4.35222       3.07965       1.90559       1.16543      0.615840      0.327481      0.160636     0.0719877     0.0287429     0.0107244    0.00322834   0.000911841   0.000186378   2.72067e-05       0.00000       0.00000       0.00000       0.00000       0.00000       0.00000       0.00000       0.00000       0.00000       0.00000       0.00000       0.00000       0.00000       0.00000
  11  23 3870.8562    1.6743  5.7281 11.1475 -0.0002  0.1046   0.0265   0.2757    0.0675   0.0000   404.0079       8.33398       22.9045      -19.3264      -9.94112      -13.8984       19.2069      -3.09521      -12.5623      -4.39325       5.41556      -1.09297     -0.318515     -0.876124      0.353552     0.0475939    -0.0262204   -0.00270677    0.00308429  -0.000688461   0.000293009  -2.98798e-05       0.00000       0.00000       0.00000       0.00000       0.00000       0.00000       0.00000       0.00000       0.00000       0.00000       0.00000       0.00000       0.00000       0.00000       14.2514       17.9561       17.9521       17.7341       16.4896       13.1644       11.0785       8.08723       5.95327       4.02431       2.47536       1.52843      0.850939      0.454263      0.207194     0.0957196     0.0368500     0.0137622    0.00415205    0.00115054   0.000261018   3.66543e-05       0.00000       0.00000       0.00000       0.00000       0.00000       0.00000       0.00000       0.00000       0.00000       0.00000       0.00000       0.00000       0.00000       0.00000
  11  24 4010.6035    1.3303  7.1127 10.8841 -0.0076  0.1262   0.0210   0.3482    0.0645   0.0000   441.7014       17.9964      -14.3789       1.29850       22.5953       23.4614       8.63498       1.49211      -8.14254       1.70713       7.99871      0.179565      0.849422      -1.00245     -0.430412      0.137714     0.0997310    -0.0289895   -0.00597008   -0.00226967  -0.000214238  -1.70154e-06       0.00000       0.00000       0.00000       0.00000       0.00000       0.00000       0.00000       0.00000       0.00000       0.00000       0.00000       0.00000       0.00000       0.00000       17.7541       21.6547       22.7243       22.2086       20.2539       16.4836       13.0795       9.73731       7.32140       4.75529       3.11591       1.90255       1.05762      0.570311      0.269872      0.119520     0.0466830     0.0173645    0.00537331    0.00136906   0.000298458   4.22038e-05       0.00000       0.00000       0.00000       0.00000       0.00000       0.00000       0.00000       0.00000       0.00000       0.00000       0.00000       0.00000       0.00000       0.00000
  11  25 4150.7169    1.1395  9.3284 10.6012  0.0005  0.1573   0.0174   0.4498    0.0577   0.0000   420.7808       29.3621      -5.80472       33.9650       29.6356       15.4736       6.51480      -8.88593      -10.2165      -6.79962     -0.422364      0.568940      0.295802      0.817279      0.157918     0.0157442    -0.0704457     0.0237797     0.0112703  -0.000171601   0.000108949  -2.53344e-05       0.00000       0.00000       0.00000       0.00000       0.00000       0.00000       0.00000       0.00000       0.00000       0.00000       0.00000       0.00000       0.00000       0.00000       21.3484       26.4944       28.1496       26.6886       24.3854       20.7994       16.2134       12.5160       9.10967       6.03678       4.01852       2.39747       1.34885      0.716431      0.346441      0.154990     0.0609560     0.0221283    0.00713330    0.00181234   0.000374208   5.39227e-05       0.00000       0.00000       0.00000       0.00000       0.00000       0.00000       0.00000       0.00000       0.00000       0.00000       0.00000       0.00000       0.00000       0.00000
  11  27 4431.9219    0.7202 11.8878 10.4833 -0.0280  0.2679   0.0153   0.7212    0.0454   0.0000   460.3379     -0.902991       44.8812       18.5635      -28.5353      -45.0946      -10.2083       37.1674      -28.3605      -5.49929       3.26018      -5.24349      -4.06738       2.24731      0.706669     -0.771612     -0.198571      0.119205     0.0130492   -0.00603213  -0.000479715  -5.61942e-05       0.00000       0.00000       0.00000       0.00000       0.00000       0.00000       0.00000       0.00000       0.00000       0.00000       0.00000       0.00000       0.00000       0.00000       36.5954       45.0632       49.4593       45.2442       40.9720       35.8826       28.9150       21.8183       15.8613       11.1465       6.97383       4.30606       2.51887       1.35631      0.630144      0.296391      0.118015     0.0418155     0.0125409    0.00323423   0.000638087   8.87298e-05       0.00000       0.00000       0.00000       0.00000       0.00000       0.00000       0.00000       0.00000       0.00000       0.00000       0.00000       0.00000       0.00000       0.00000
  12  10 2093.5949    0.7042  0.5581 10.1582 -0.0068  0.0284   0.0270   0.0596    0.0834   0.0000   437.6741       3.09883       11.7423      -2.58864       3.02558      -5.62650      -2.92207       1.64044       1.04571      -1.16868     0.0878422     -0.372573    -0.0733587      0.342767   -0.00228058    -0.0931718  -0.000503341     0.0126836   -0.00372193   -0.00143697  -0.000299415  -0.000162105   1.82126e-05  -4.01740e-07       0.00000       0.00000       0.00000       0.00000       0.00000       0.00000       0.00000       0.00000       0.00000       0.00000       0.00000       0.00000       3.69835       4.50208       4.89317       4.75845       4.14568       3.64629       2.70548       2.18792       1.66282       1.07145      0.694056      0.466303      0.277959      0.137279     0.0865277     0.0403214     0.0180991    0.00655618    0.00301108   0.000961735   0.000313771   7.44220e-05   1.46816e-05   2.27472e-06       0.00000       0.00000       0.00000       0.00000       0.00000       0.00000       0.00000       0.00000       0.00000       0.00000       0.00000       0.00000
  12  11 2235.7547    0.9617  0.7482 10.7022 -0.0084  0.0388   0.0329   0.0763    0.0961   0.0000   441.6116       9.78012       11.0103      -1.14417      -2.75566      0.557261       1.15317      -2.56970       1.18816      -2.03915     -0.123656      0.136607   -0.00268966   -0.00450638   -0.00251149     0.0372413   -0.00861867    -0.0201423    0.00205968    0.00268162   8.86976e-06   1.06631e-05  -6.27485e-06   1.99992e-06       0.00000       0.00000       0.00000       0.00000       0.00000       0.00000       0.00000       0.00000       0.00000       0.00000       0.00000       0.00000       5.81684       7.81456       8.53498       7.40938       7.17368       5.66060       4.01013       3.01304       2.01974       1.31645      0.948864      0.600181      0.299993      0.191389     0.0860247     0.0422089     0.0213398    0.00846550    0.00280936    0.00132765   0.000405182   0.000105336   2.03795e-05   2.53409e-06       0.00000       0.00000       0.00000       0.00000       0.00000       0.00000       0.00000       0.00000       0.00000       0.00000       0.00000       0.00000
  12  13 2515.4145    1.9101  0.8326 11.2232 -0.0002  0.0354   0.0644   0.0721    0.2956   0.0000   438.7171      0.230471       13.4145      -3.75074     -0.434821      0.786278       1.64199      0.356087       1.62697      -1.16776      0.386214     -0.297149     0.0341778      0.427008     0.0883149    -0.0203058    -0.0154423    0.00385505   -0.00105735  -0.000117555  -0.000116217  -5.69977e-05   1.49635e-06   3.60560e-06       0.00000       0.00000       0.00000       0.00000       0.00000       0.00000       0.00000       0.00000       0.00000       0.00000       0.00000       0.00000       4.23974       5.48355       5.71885       5.06703       4.90347       4.05897       3.87211       2.61353       2.28604       1.43437      0.886869      0.606714      0.328716      0.192986      0.104716     0.0480940     0.0233509    0.00863878    0.00372123    0.00134822   0.000369336   9.40355e-05   2.35715e-05   2.86815e-06       0.00000       0.00000       0.00000       0.00000       0.00000       0.00000       0.00000       0.00000       0.00000       0.00000       0.00000       0.00000
  12  14 2654.6157    2.3737  0.8534 11.9447 -0.0031  0.0378   0.0774   0.0709    0.2440   0.0000   434.5464       4.32296       18.3245      0.281770      -3.86791      -2.65227       3.23042      -4.50183       2.05930      0.480313      0.597923      0.197825     -0.220485    -0.0972168     0.0610922    -0.0113444    -0.0103879   -0.00946874    0.00412797  -0.000433425  -0.000100439   1.90068e-05   3.40956e-06  -7.49936e-07       0.00000       0.00000       0.00000       0.00000       0.00000       0.00000       0.00000       0.00000       0.00000       0.00000       0.00000       0.00000       4.56557       6.57355       6.09874       6.12494       5.42025       4.93282       3.63946       3.15339       2.10436       1.57775      0.989652      0.580763      0.397312      0.181756      0.112926     0.0466608     0.0234104    0.00854507    0.00418040    0.00111712   0.000427933   0.000114355   2.12868e-05   3.76126e-06       0.00000       0.00000       0.00000       0.00000       0.00000       0.00000       0.00000       0.00000       0.00000       0.00000       0.00000       0.00000
  12  15 2794.4066    3.0031  0.8436 12.3537 -0.0069  0.0302   0.0934   0.0741    0.1823   0.0000   444.4009       1.15775       17.9973       4.31277      -4.26978      -7.85951      -1.18298       1.20326      -3.93179      -3.34604     -0.159383      0.216452      0.375462     -0.175745    -0.0346815    -0.0911031     0.0311496     0.0123668    0.00198022   2.91661e-05   0.000140092  -9.97246e-06  -4.35043e-06   1.68739e-06       0.00000       0.00000       0.00000       0.00000       0.00000       0.00000       0.00000       0.00000       0.00000       0.00000       0.00000       0.00000       4.04329       4.53691       4.81690       4.95619       4.38193       3.55192       3.26344       2.32938       1.82104       1.34691      0.752649      0.490817      0.291720      0.177388     0.0876133     0.0391377     0.0197501    0.00807128    0.00316534    0.00106942   0.000260342   7.55987e-05   1.62844e-05   2.14099e-06       0.00000       0.00000       0.00000       0.00000       0.00000       0.00000       0.00000       0.00000       0.00000       0.00000       0.00000       0.00000
  12  16 2934.3365    3.5267  0.7557 13.0382 -0.0031  0.0292   0.1122   0.0660    0.1200   0.0000   430.7721       4.16188       9.11266      -2.61902      -2.85855       4.37364      -2.38208       3.01727      0.664629     -0.381512      -1.57937      0.235888     0.0232095    -0.0614043     0.0516608    0.00175860     0.0133590   0.000465598    0.00306819   0.000162099   3.20555e-05  -1.42461e-05   7.15972e-06  -8.30054e-06       0.00000       0.00000       0.00000       0.00000       0.00000       0.00000       0.00000       0.00000       0.00000       0.00000       0.00000       0.00000       3.86667       5.09660       4.83743       4.73083       4.03282       3.84189       3.07776       2.36830       1.74771       1.17934      0.790956      0.485161      0.270265      0.147762     0.0741871     0.0374117     0.0163933    0.00714263    0.00272147   0.000990368   0.000292697   7.18833e-05   1.52653e-05   2.63051e-06       0.00000       0.00000       0.00000       0.00000       0.00000       0.00000       0.00000       0.00000       0.00000       0.00000       0.00000       0.00000
  12  17 3073.7863    3.8546  0.8884 12.9873 -0.0020  0.0320   0.1142   0.0741    0.1327   0.0000   437.7217       7.74925       14.2815       3.77846      -2.68113       5.62862     -0.347617     -0.158410     -0.324370      0.948787      0.838548      -1.08392     -0.533002      0.230023     -0.103058    0.00338272     0.0260294    -0.0149109    0.00514398    0.00207113   0.000396088  -2.48148e-05  -2.82941e-05   3.98421e-06       0.00000       0.00000       0.00000       0.00000       0.00000       0.00000       0.00000       0.00000       0.00000       0.00000       0.00000       0.00000       4.13938       4.99943       5.80669       5.27238       4.79788       3.96202       3.23114       2.29379       1.68818       1.25139      0.790714      0.494916      0.297567      0.183716     0.0881969     0.0415897     0.0201913    0.00898821    0.00329083    0.00115671   0.000326989   8.64456e-05   1.78111e-05   2.27627e-06       0.00000       0.00000       0.00000       0.00000       0.00000       0.00000       0.00000       0.00000       0.00000       0.00000       0.00000       0.00000
  12  18 3213.2233    3.9959  1.1181 12.9074 -0.0097  0.0548   0.1102   0.0860    0.1651   0.0000   438.0101       9.37380       16.6937       3.86797       1.30572      -7.68804     -0.296639       4.18271      -1.85591      -1.90389       2.59941    -0.0508089     -0.111339      0.196159     0.0831123   -0.00854114    0.00245684    0.00642240    0.00235092    0.00190213  -0.000202253   0.000159626   2.90973e-05  -2.85322e-06       0.00000       0.00000       0.00000       0.00000       0.00000       0.00000       0.00000       0.00000       0.00000       0.00000       0.00000       0.00000       8.78605       7.32076       6.31034       10.4243       10.2661       6.17897       3.61906       4.59566       4.21565       2.47845       1.10001      0.652410      0.631535      0.441247      0.231763     0.0993556     0.0366331     0.0117986    0.00373830    0.00117861   0.000374231   8.60782e-05   1.97633e-05   2.84275e-06       0.00000       0.00000       0.00000       0.00000       0.00000       0.00000       0.00000       0.00000       0.00000       0.00000       0.00000       0.00000
  12  19 3352.6258    3.4563  1.4440 12.7925 -0.0003  0.0434   0.0838   0.0999    0.1154   0.0000   442.2388       5.36643       17.2317      -16.8321       2.61080     -0.953188      -3.28678     -0.119013       2.91580      0.604287      0.449390     -0.411819      0.482772    0.00891181      0.214306   -0.00441518    0.00604605   -0.00216358    0.00224757   -0.00146297  -9.63012e-05   5.76855e-05   4.25032e-05  -3.74642e-07       0.00000       0.00000       0.00000       0.00000       0.00000       0.00000       0.00000       0.00000       0.00000       0.00000       0.00000       0.00000       5.27347       6.67300       7.01327       6.46744       6.01116       5.39873       4.47386       3.27192       2.55627       1.72687       1.13992      0.730869      0.423308      0.232082      0.122643     0.0598275     0.0265518     0.0113262    0.00459005    0.00163027   0.000480542   0.000116740   2.50299e-05   3.54555e-06       0.00000       0.00000       0.00000       0.00000       0.00000       0.00000       0.00000       0.00000       0.00000       0.00000       0.00000       0.00000
  12  20 3492.3611    2.9026  2.3773 11.8709 -0.0024  0.0515   0.0539   0.1292    0.0964   0.0000   448.9466       6.49545      -3.75869      0.840342       10.5399      -8.92540      -4.39560       1.33046      0.794296      -2.41209     0.0743798      0.895184    -0.0352919     -0.297048     0.0578745     0.0251197    -0.0183629    0.00704457   -0.00316739   0.000628687  -0.000900460   5.55489e-05   2.99107e-05   6.38852e-06       0.00000       0.00000       0.00000       0.00000       0.00000       0.00000       0.00000       0.00000       0.00000       0.00000       0.00000       0.00000       6.34523       8.28191       8.28186       8.57717       7.57355       6.43226       5.25827       3.83795       2.98044       2.04047       1.39938      0.856789      0.538334      0.294707      0.162967     0.0723690     0.0369806     0.0141389    0.00578907    0.00184892   0.000581068   0.000138762   3.13056e-05   4.65145e-06       0.00000       0.00000       0.00000       0.00000       0.00000       0.00000       0.00000       0.00000       0.00000       0.00000       0.00000       0.00000
  12  21 3632.3579    2.3130  3.6119 11.5599 -0.0028  0.0662   0.0369   0.1751    0.0726   0.0000   431.9331       12.0179       5.56216      -18.1677      -7.20765       1.65415       8.55485      -6.87864       5.36770       2.07365    -0.0363103      -1.17118    -0.0618897    -0.0628418     0.0340650    -0.0884823     0.0359117     0.0414618    -0.0135497  -0.000969751  -0.000405139   0.000182254   3.17881e-05  -3.21514e-06       0.00000       0.00000       0.00000       0.00000       0.00000       0.00000       0.00000       0.00000       0.00000       0.00000       0.00000       0.00000       8.48306       10.9050       11.2755       11.1317       9.63264       8.44559       7.07187       5.50410       3.95002       2.80477       1.81974       1.13219      0.681230      0.373039      0.201196     0.0993579     0.0452410     0.0193858    0.00741991    0.00244732   0.000744372   0.000191654   3.89483e-05   5.81069e-06       0.00000       0.00000       0.00000       0.00000       0.00000       0.00000       0.00000       0.00000       0.00000       0.00000       0.00000       0.00000
  12  22 3772.3938    1.8319  4.9310 11.3919 -0.0030  0.0849   0.0285   0.2319    0.0627   0.0000   446.7916      -17.7737       7.99807      -14.7126      -24.8754       16.9397       12.5320       3.73163      -10.6261       6.08429       2.61259     -0.797444     -0.381933      0.303569     -0.203910    -0.0909243  -0.000954966    0.00551056   -0.00480836   -0.00420968   9.49639e-05   7.82068e-06   5.53719e-06   1.49407e-05       0.00000       0.00000       0.00000       0.00000       0.00000       0.00000       0.00000       0.00000       0.00000       0.00000       0.00000       0.00000       10.9253       14.0281       14.1278       14.3566       12.7702       10.9837       8.89773       6.96637       5.10174       3.60192       2.37753       1.53724      0.897150      0.519044      0.270208      0.136847     0.0608185     0.0258198    0.00947320    0.00329981   0.000959286   0.000248057   5.01128e-05   7.53328e-06       0.00000       0.00000       0.00000       0.00000       0.00000       0.00000       0.00000       0.00000       0.00000       0.00000       0.00000       0.00000
  12  23 3912.9108    1.5619  6.6839 11.0200 -0.0054  0.1090   0.0229   0.2989    0.0647   0.0000   425.0730      0.517873      -12.0416       14.4734       32.6103       3.65593      -18.5796      -18.6905       3.71843       6.70222     -0.639478     -0.951831      -1.54262       1.21855      0.457520     -0.212375    -0.0882887     0.0246378    0.00795991   -0.00180739  -0.000781277  -0.000158081  -1.31131e-05   1.20248e-05       0.00000       0.00000       0.00000       0.00000       0.00000       0.00000       0.00000       0.00000       0.00000       0.00000       0.00000       0.00000       13.4043       17.2615       17.8762       16.8415       16.3913       13.4971       11.7618       8.98631       6.65648       4.77181       3.10950       1.96725       1.19515      0.666407      0.350251      0.175865     0.0770815     0.0335756     0.0127385    0.00433815    0.00129632   0.000340473   7.12581e-05   9.15487e-06       0.00000       0.00000       0.00000       0.00000       0.00000       0.00000       0.00000       0.00000       0.00000       0.00000       0.00000       0.00000
  12  24 4053.4825    1.2956  8.0357 10.8161 -0.0091  0.1328   0.0196   0.3668    0.0619   0.0000   431.4963      -9.17196       2.06835       27.5485       26.6262      -54.6950      -39.8369       12.8038       3.10435      -6.86993      -1.00952       1.06365       2.59148    -0.0648066     0.0862385      0.109053     0.0400160     0.0399739     0.0181692   -0.00835448    0.00376118  -0.000252616  -0.000142224   1.74882e-05       0.00000       0.00000       0.00000       0.00000       0.00000       0.00000       0.00000       0.00000       0.00000       0.00000       0.00000       0.00000       16.5814       20.9980       22.3006       21.4028       19.6664       16.8638       14.2106       10.8956       8.17720       5.72110       3.82070       2.36048       1.44509      0.810941      0.424354      0.210441     0.0958708     0.0409752     0.0157039    0.00531651    0.00159095   0.000397739   8.30506e-05   1.11800e-05       0.00000       0.00000       0.00000       0.00000       0.00000       0.00000       0.00000       0.00000       0.00000       0.00000       0.00000       0.00000
  12  25 4194.2784    1.0324  9.4029 10.6469 -0.0061  0.1676   0.0170   0.4617    0.0562   0.0000   463.5120      -11.1050       17.4201      -5.29713       11.6124      -19.7322      -29.0889      -3.70803       14.0210       8.90417       2.59768       3.44427      0.885605       1.08652     -0.559804      0.473590      0.193680    -0.0831476    0.00362395   -0.00104202   0.000595220  -0.000293646  -0.000254008  -9.69254e-06       0.00000       0.00000       0.00000       0.00000       0.00000       0.00000       0.00000       0.00000       0.00000       0.00000       0.00000       0.00000       19.9849       26.1454       27.8055       26.3402       25.0814       20.9856       17.6079       13.5760       10.3139       7.19355       4.75374       3.04076       1.86172       1.02810      0.568377      0.269211      0.127521     0.0509812     0.0207672    0.00691434    0.00208370   0.000532034   0.000110283   1.45179e-05       0.00000       0.00000       0.00000       0.00000       0.00000       0.00000       0.00000       0.00000       0.00000       0.00000       0.00000       0.00000
  12  27 4475.7441    0.7150 13.9047 10.4065 -0.0222  0.2787   0.0140   0.7704    0.0455   0.0000   404.8751       21.4911       61.8488      -22.2748      -19.5311       15.7290      -27.8770       11.7279       2.12126       22.8007      -13.0177      -10.6403      -2.78106     -0.586709     -0.350870     -0.113813      0.160446     0.0357452    -0.0502937     0.0197456   0.000171069   -0.00154916  -6.18666e-05   4.22375e-05       0.00000       0.00000       0.00000       0.00000       0.00000       0.00000       0.00000       0.00000       0.00000       0.00000       0.00000       0.00000       34.0686       43.4318       45.5450       44.4782       41.7259       36.4056       29.6568       22.8995       17.0245       12.3945       8.49723       5.45102       3.27883       1.85961      0.997695      0.470182      0.229925     0.0918796     0.0359847     0.0120060    0.00354434   0.000881507   0.000175286   2.43146e-05       0.00000       0.00000       0.00000       0.00000       0.00000       0.00000       0.00000       0.00000       0.00000       0.00000       0.00000       0.00000
  13   9 1983.7916    0.5558  0.5991 10.0368 -0.0154  0.0357   0.0219   0.0739    0.0725   0.0000   433.0272      -5.62233       16.7109       3.65627      -4.38131       1.08765    -0.0676109       1.62325      -2.29084     -0.816770       2.52718     -0.404252     -0.670424     -0.203744    -0.0228371    -0.0117169    -0.0202012   -0.00807358    0.00853195    0.00120973   0.000417503  -7.58331e-05   1.81658e-05  -2.91839e-06   8.16223e-06  -2.80455e-08       0.00000       0.00000       0.00000       0.00000       0.00000       0.00000       0.00000       0.00000       0.00000       0.00000       3.82137       4.50112       5.67429       4.49296       4.04979       4.38838       2.99460       2.54567       2.19189       1.26899      0.983123      0.698647      0.333665      0.222778      0.136515     0.0568756     0.0314711     0.0173676    0.00699453    0.00228867    0.00113712   0.000423416   0.000112659   2.39449e-05   4.18089e-06   5.96427e-07       0.00000       0.00000       0.00000       0.00000       0.00000       0.00000       0.00000       0.00000       0.00000       0.00000
  13  10 2128.4839    0.7805  0.6321 10.1254 -0.0089  0.0289   0.0269   0.0628    0.0835   0.0000   433.4592      -3.88426       14.6498       1.85505      -2.60032      -2.11949      -2.02217      0.264253     -0.117358      -1.55635     -0.438977      0.773317      0.163668      0.291963     0.0531703     0.0743349    -0.0536612    -0.0190681    0.00618503    0.00643133  -0.000303578  -0.000383392   0.000126703   3.40528e-05  -4.17602e-07   3.89721e-07       0.00000       0.00000       0.00000       0.00000       0.00000       0.00000       0.00000       0.00000       0.00000       0.00000       3.17361       4.09595       4.44495       4.04405       4.06030       3.35403       2.91899       2.17403       1.62639       1.37173      0.722836      0.537786      0.363739      0.183285      0.114059     0.0616728     0.0288082     0.0136673    0.00490898    0.00250866   0.000986764   0.000275537   7.83879e-05   2.33017e-05   4.34881e-06   5.58620e-07       0.00000       0.00000       0.00000       0.00000       0.00000       0.00000       0.00000       0.00000       0.00000       0.00000
  13  11 2271.1037    1.0858  0.8128 10.4768 -0.0112  0.0474   0.0377   0.0714    0.1070   0.0000   432.5627      -3.41620       15.3088       5.23543      -5.32503      -6.11431       4.76457     -0.379955     -0.587657     -0.324974     -0.247974      0.142215      0.662933     -0.319785     -0.188263     0.0950353     0.0456581    -0.0264812   -0.00987345   -0.00238775   -0.00159377  -0.000206515  -3.35000e-07   2.45565e-05   3.90913e-06   4.99127e-07       0.00000       0.00000       0.00000       0.00000       0.00000       0.00000       0.00000       0.00000       0.00000       0.00000       3.87197       6.75614       7.19111       5.39558       7.13383       4.21892       4.57201       3.54257       2.03718       2.06745       1.14292      0.783240      0.624886      0.240395      0.212455     0.0884100     0.0459409     0.0254535    0.00810946    0.00415796    0.00170827   0.000369533   0.000152167   4.87405e-05   8.70350e-06   9.82123e-07       0.00000       0.00000       0.00000       0.00000       0.00000       0.00000       0.00000       0.00000       0.00000       0.00000
  13  12 2411.7721    1.5452  0.7999 10.9043 -0.0166  0.0304   0.0460   0.0621    0.1522   0.0000   437.7470       3.24873       8.91149     -0.116278      -3.14512      -3.67904     -0.802915       3.02366       1.83774      -2.74133     -0.287598     -0.480617     -0.368876     -0.107817      0.114492   -0.00393299    -0.0218044    -0.0221869   -0.00176165    0.00128185  -0.000137578  -0.000290162   0.000192043   6.59157e-05   1.17973e-06  -2.52567e-07       0.00000       0.00000       0.00000       0.00000       0.00000       0.00000       0.00000       0.00000       0.00000       0.00000       3.21376       4.72331       4.69512       4.73556       4.40227       3.52114       3.21180       2.44332       1.79229       1.38267      0.857219      0.618394      0.367445      0.213360      0.131679     0.0607282     0.0369616     0.0142517    0.00769091    0.00242208    0.00110763   0.000323541   9.29072e-05   2.62444e-05   5.23128e-06   7.14876e-07       0.00000       0.00000       0.00000       0.00000       0.00000       0.00000       0.00000       0.00000       0.00000       0.00000
  13  13 2551.6384    1.8862  0.8649 11.7788 -0.0241  0.0355   0.0586   0.0764    0.1842   0.0000   429.1346       9.51881       5.62717       7.03121      -5.95724      -2.56052       3.14436      -2.31953     -0.796664       1.56224     0.0637235   -0.00642472      0.263026     -0.372011     -0.112107    -0.0251008    0.00444266    -0.0212408   -0.00235461   -0.00653297   -0.00115227  -0.000162672   5.59818e-05  -1.67390e-05  -1.21699e-05   1.68184e-06       0.00000       0.00000       0.00000       0.00000       0.00000       0.00000       0.00000       0.00000       0.00000       0.00000       4.97772       6.72620       7.10079       7.03640       6.34457       4.95587       3.75611       2.74310       1.98130       1.42478      0.896239      0.571528      0.364384      0.228773      0.133222     0.0648923     0.0343025     0.0137850    0.00664191    0.00236508   0.000918700   0.000277994   8.33327e-05   2.20126e-05   4.56986e-06   6.67016e-07       0.00000       0.00000       0.00000       0.00000       0.00000       0.00000       0.00000       0.00000       0.00000       0.00000
  13  14 2691.6323    2.5471  0.9659 11.5044 -0.0173  0.0318   0.0753   0.0740    0.4707   0.0000   440.3150      -11.4718       12.5724      -4.44647      -8.18308      -3.84132       2.63212      -1.60068     -0.186998     0.0869335       1.61082      0.519919     -0.729400     0.0166135    -0.0419096   -0.00538224    0.00298275    -0.0106633    -0.0146267    0.00179697    0.00186604   0.000144397  -9.70194e-05  -1.68669e-05   2.07843e-06  -8.64550e-07       0.00000       0.00000       0.00000       0.00000       0.00000       0.00000       0.00000       0.00000       0.00000       0.00000       3.86937       4.50379       5.08553       4.95464       4.58038       3.89337       3.13959       2.54867       1.90961       1.29308      0.940375      0.650775      0.383702      0.227588      0.126744     0.0673004     0.0340318     0.0164960    0.00681260    0.00257284   0.000950935   0.000329975   9.05051e-05   2.21592e-05   4.24390e-06   5.65101e-07       0.00000       0.00000       0.00000       0.00000       0.00000       0.00000       0.00000       0.00000       0.00000       0.00000
  13  15 2832.1561    3.0379  0.7846 12.4404 -0.0292  0.0308   0.0955   0.0655    0.2736   0.0000   441.2074     -0.991676       8.96238       1.88839      -3.23004      -5.07958      -4.05755      -2.81893     -0.120963      0.722334     -0.276034     -0.413196      0.131302    -0.0980923     0.0679289    -0.0245185    -0.0540672    -0.0249461   -0.00800259    0.00445130  -0.000833714  -0.000344360   0.000103096   9.74003e-06   1.25080e-06  -9.57478e-07       0.00000       0.00000       0.00000       0.00000       0.00000       0.00000       0.00000       0.00000       0.00000       0.00000       3.22185       4.63540       4.44277       4.59567       4.04986       3.56689       3.08782       2.33017       1.94034       1.23011      0.947654      0.534958      0.377782      0.206966      0.114086     0.0661542     0.0287319     0.0153438    0.00563084    0.00275158   0.000884050   0.000306390   9.82709e-05   2.03251e-05   5.19688e-06   7.53388e-07       0.00000       0.00000       0.00000       0.00000       0.00000       0.00000       0.00000       0.00000       0.00000       0.00000
  13  16 2972.5307    3.6393  0.7760 13.0216 -0.0010  0.0288   0.1076   0.0646    0.1449   0.0000   444.4935      -2.27119       12.9146      -6.28578       2.96254      -1.05506      -2.22165       1.81024     -0.927347       1.41817     0.0401669    -0.0145708     -0.295631     0.0247733      0.167515    -0.0667865    -0.0207305     0.0127465  -8.42824e-05   -0.00157726   0.000396306   1.50158e-05  -0.000105410  -7.29125e-06   2.62019e-06   1.32793e-07       0.00000       0.00000       0.00000       0.00000       0.00000       0.00000       0.00000       0.00000       0.00000       0.00000       2.96777       4.47071       3.96200       4.30088       3.67940       3.42730       2.73577       2.20947       1.68246       1.17789      0.833413      0.514317      0.339565      0.189584      0.115752     0.0556539     0.0316955     0.0124286    0.00645042    0.00219377   0.000899677   0.000266958   8.66756e-05   2.00111e-05   4.34463e-06   7.27103e-07       0.00000       0.00000       0.00000       0.00000       0.00000       0.00000       0.00000       0.00000       0.00000       0.00000
  13  17 3112.4947    3.9760  0.9219 13.1051 -0.0104  0.0337   0.1134   0.0706    0.1449   0.0000   445.0500     -0.751154       20.2381      -3.20711      -1.53435     -0.315942       1.99192      -2.56568       2.57207     -0.939573      -1.16082      0.436480      0.644055     -0.287922    -0.0361853     0.0447441    -0.0107605    0.00301253    0.00354487   -0.00503616   -0.00116007   0.000709749   0.000122349  -4.62204e-05  -1.31014e-07   2.92057e-07       0.00000       0.00000       0.00000       0.00000       0.00000       0.00000       0.00000       0.00000       0.00000       0.00000       4.19323       5.64335       5.72547       5.67397       5.04789       4.55907       3.46947       2.74354       2.10945       1.50358       1.00348      0.660343      0.395585      0.251805      0.132823     0.0690376     0.0359549     0.0135690    0.00715988    0.00254999    0.00100747   0.000356006   0.000101562   2.44535e-05   4.71990e-06   7.37177e-07       0.00000       0.00000       0.00000       0.00000       0.00000       0.00000       0.00000       0.00000       0.00000       0.00000
  13  18 3252.2910    3.7851  0.9899 13.0593 -0.0085  0.0338   0.1075   0.0759    0.1402   0.0000   432.3592       1.49277       15.0757      -1.15401       6.77829       3.12745    -0.0658697      -4.79569      -2.76278     0.0362930      0.542654      0.857034      0.409784      0.255286     -0.242910     0.0759591     0.0156030    -0.0256451    -0.0101320    0.00155506  -0.000291224   0.000165056  -7.72396e-05  -1.65769e-05  -2.83526e-06   1.43166e-07       0.00000       0.00000       0.00000       0.00000       0.00000       0.00000       0.00000       0.00000       0.00000       0.00000       3.71178       5.21665       5.04517       5.20007       4.64959       3.90877       3.61044       2.70795       2.09795       1.46193       1.05654      0.625760      0.418953      0.228160      0.141973     0.0660664     0.0346710     0.0166179    0.00744500    0.00282652    0.00110463   0.000313977   0.000103535   2.44727e-05   5.66621e-06   7.83466e-07       0.00000       0.00000       0.00000       0.00000       0.00000       0.00000       0.00000       0.00000       0.00000       0.00000
  13  19 3392.2748    3.1347  1.7598 12.6800 -0.0117  0.0468   0.0696   0.1155    0.0963   0.0000   439.8970       12.5072       10.2060       1.07618       5.33863     -0.616376       5.15485      -1.03258      -3.94844       2.64175      -2.16512     -0.421925      0.203733      0.340524     -0.297343    0.00802952     0.0536547     0.0367780    -0.0225164    0.00536324    0.00320403   3.46744e-05   2.78795e-05   5.72704e-05   1.35657e-05  -8.08542e-07       0.00000       0.00000       0.00000       0.00000       0.00000       0.00000       0.00000       0.00000       0.00000       0.00000       5.22727       6.79175       6.81996       7.06645       6.21729       5.80701       4.71142       3.67790       2.86473       2.17409       1.37300      0.952245      0.604173      0.345216      0.202433      0.105797     0.0523558     0.0238282     0.0101575    0.00416967    0.00165550   0.000507778   0.000139683   3.56243e-05   6.87586e-06   1.04422e-06       0.00000       0.00000       0.00000       0.00000       0.00000       0.00000       0.00000       0.00000       0.00000       0.00000
  13  20 3532.4806    2.6177  2.7235 11.7916  0.0009  0.0543   0.0446   0.1363    0.0849   0.0000   436.6328       16.6035       10.9644      -14.4320      -10.1036      0.196600       1.04981      -6.93533     -0.815893      0.781334      -2.85600      -1.37188      0.748159     -0.226866     -0.180751     0.0320409   -0.00644816     0.0487984   -0.00573788   -0.00678826    0.00274690   0.000286838  -6.39460e-05   4.82206e-05   3.98214e-06  -6.77902e-07       0.00000       0.00000       0.00000       0.00000       0.00000       0.00000       0.00000       0.00000       0.00000       0.00000       6.25699       8.26451       8.71674       8.31103       7.96964       6.70312       5.82841       4.38392       3.35860       2.41554       1.67501       1.14346      0.678712      0.413094      0.231800      0.116147     0.0625165     0.0270018     0.0129380    0.00466537    0.00183827   0.000607002   0.000169672   4.33580e-05   8.96760e-06   1.12543e-06       0.00000       0.00000       0.00000       0.00000       0.00000       0.00000       0.00000       0.00000       0.00000       0.00000
  13  21 3672.7642    2.1489  3.6760 11.5719 -0.0042  0.0661   0.0336   0.1748    0.0685   0.0000   444.6657       12.5822      -16.9852      -13.3724      -1.39538      -5.29749      -3.17713       10.9784      -5.48437       1.55349       5.21767     -0.823077      0.129446       1.01164      0.283635     -0.310720    -0.0200566     0.0683809   -0.00210644   -0.00162106   -0.00194533  -0.000374645   0.000416024  -5.41750e-05  -1.85199e-05  -1.68191e-06       0.00000       0.00000       0.00000       0.00000       0.00000       0.00000       0.00000       0.00000       0.00000       0.00000       7.79048       10.1119       10.5864       10.4690       9.47964       8.26182       6.93533       5.62320       4.12710       3.04453       2.05443       1.37947      0.838496      0.508772      0.284823      0.152731     0.0757470     0.0366949     0.0154999    0.00630164    0.00224713   0.000736813   0.000206938   5.24995e-05   9.95012e-06   1.39519e-06       0.00000       0.00000       0.00000       0.00000       0.00000       0.00000       0.00000       0.00000       0.00000       0.00000
  13  22 3813.5247    1.7781  5.2948 11.2244 -0.0037  0.0869   0.0258   0.2254    0.0634   0.0000   445.8519       9.88551       15.6964      -2.77436       34.8831       12.9138      -5.83001      -12.4103       6.50620     -0.303514       4.06122       2.79741     0.0301967      0.171071     -0.127291     0.0611509    -0.0799681    -0.0778578     0.0220293    0.00527253  -0.000662298  -0.000622980  -0.000170281   0.000114347  -1.02217e-05  -5.75162e-07       0.00000       0.00000       0.00000       0.00000       0.00000       0.00000       0.00000       0.00000       0.00000       0.00000       10.0180       13.2344       13.7458       13.8570       12.6761       10.8146       9.24619       7.09171       5.63442       3.86434       2.77381       1.78385       1.14543      0.662901      0.382638      0.203682      0.102326     0.0485307     0.0203598    0.00820579    0.00299791   0.000974538   0.000286808   6.64508e-05   1.42249e-05   1.87335e-06       0.00000       0.00000       0.00000       0.00000       0.00000       0.00000       0.00000       0.00000       0.00000       0.00000
  13  23 3954.2765    1.4450  6.6626 10.9969 -0.0083  0.1074   0.0214   0.2868    0.0624   0.0000   456.1763       23.0646      -2.41127      -39.3162      -3.13902       25.4825      -4.50010      -10.7961      -15.5774     -0.193858       5.24217       1.09548      -2.00781      -1.39981      0.274634      0.288603    -0.0801160    -0.0626089     0.0554809     0.0159920   -0.00610523   -0.00149459  -0.000433168   0.000155630  -2.26169e-05  -2.51206e-06       0.00000       0.00000       0.00000       0.00000       0.00000       0.00000       0.00000       0.00000       0.00000       0.00000       12.1760       15.4558       16.9582       15.8728       15.4562       13.5271       11.0264       9.02701       6.68666       4.99865       3.43499       2.28912       1.42219      0.855984      0.484281      0.254281      0.124195     0.0605608     0.0254999     0.0103716    0.00377239    0.00126251   0.000368098   9.16517e-05   1.66806e-05   2.17321e-06       0.00000       0.00000       0.00000       0.00000       0.00000       0.00000       0.00000       0.00000       0.00000       0.00000
  13  24 4095.3033    1.2216  8.8511 10.7045 -0.0097  0.1326   0.0174   0.3878    0.0596   0.0000   389.8727       23.0257       41.5906      -16.4276      -8.99444      -2.98415       8.60489      0.493762       6.36617    -0.0267245       1.01648      -4.88267      0.388092      0.428364     0.0765027     -0.952256     -0.105477      0.107208    -0.0595487    -0.0131413   0.000470478    0.00225545  -0.000464172   0.000180934  -2.22109e-05   3.01378e-06       0.00000       0.00000       0.00000       0.00000       0.00000       0.00000       0.00000       0.00000       0.00000       0.00000       15.1950       19.4270       20.5006       20.5478       18.9082       16.4256       13.8061       11.1546       8.53389       6.19649       4.28169       2.91163       1.84708       1.08298      0.650651      0.340772      0.180073     0.0824735     0.0365777     0.0137560    0.00521355    0.00160549   0.000453402   0.000107824   2.07126e-05   2.81765e-06       0.00000       0.00000       0.00000       0.00000       0.00000       0.00000       0.00000       0.00000       0.00000       0.00000
  13  25 4236.3322    0.9982 10.7129 10.5331 -0.0075  0.1686   0.0158   0.5004    0.0555   0.0000   433.8045       78.7372       38.4613      -30.4852      -11.5168      -22.6790       22.7914       14.4066      -21.6048      -1.41658      -3.29896      -5.31236       3.58953       2.25070      -1.77035      0.129787      0.493584   -0.00231568    -0.0390476   -0.00653337   -0.00629660    0.00102664  -0.000339485  -3.43673e-05   2.55874e-05  -4.04663e-06       0.00000       0.00000       0.00000       0.00000       0.00000       0.00000       0.00000       0.00000       0.00000       0.00000       19.1097       24.5941       26.4409       25.8099       24.1733       21.1151       17.7464       14.2706       10.5622       7.84495       5.56727       3.71460       2.33603       1.39624      0.803853      0.428693      0.208752      0.107479     0.0434379     0.0180814    0.00638565    0.00205768   0.000588291   0.000141341   2.65110e-05   3.53156e-06       0.00000       0.00000       0.00000       0.00000       0.00000       0.00000       0.00000       0.00000       0.00000       0.00000
  13  27 4518.8703    0.6909 16.3191 10.2987 -0.0084  0.3189   0.0112   0.8107    0.0409   0.0000   469.1924      -73.3144       38.1123      -8.73150       9.68688      -9.17151       13.6034       16.5889       10.5532      0.495209      -19.9084      -4.93952      0.911348       2.90786      0.622438      -1.05047     -0.428490     -0.106274      0.103618     0.0374543   -0.00132349    0.00350639   -0.00112535  -0.000104186   2.96980e-06   1.82722e-05       0.00000       0.00000       0.00000       0.00000       0.00000       0.00000       0.00000       0.00000       0.00000       0.00000       35.1488       46.3777       49.1694       47.0435       45.8868       39.3269       34.0513       26.5441       20.6582       15.1843       10.7357       7.14211       4.60749       2.77745       1.57895      0.854013      0.435441      0.200029     0.0887993     0.0352255     0.0126553    0.00403949    0.00113672   0.000271719   5.36100e-05   6.75685e-06       0.00000       0.00000       0.00000       0.00000       0.00000       0.00000       0.00000       0.00000       0.00000       0.00000
  14  10 2162.4832    0.9056  0.6187 10.2676 -0.0068  0.0271   0.0310   0.0609    0.0851   0.0000   439.5551       1.50820       10.8667     -0.730325       3.09754       3.87402      0.966491      0.204273       2.10882     -0.345383     -0.228924      0.257575      0.237287    -0.0815965      0.184605    -0.0369806    -0.0701747     0.0160561     0.0158296    0.00636436    0.00186576   -0.00113711  -0.000363184  -0.000111776   2.65555e-05  -2.42370e-06  -1.93397e-06   1.43235e-07       0.00000       0.00000       0.00000       0.00000       0.00000       0.00000       0.00000       0.00000       3.07528       3.39477       3.52752       3.80606       3.74912       2.99900       2.53416       2.08205       1.66358       1.34656      0.879790      0.548822      0.340284      0.230398      0.160515     0.0864411     0.0449604     0.0209248     0.0102450    0.00433780    0.00181756   0.000605619   0.000225864   6.39295e-05   1.91110e-05   4.70142e-06   9.06249e-07   1.17935e-07       0.00000       0.00000       0.00000       0.00000       0.00000       0.00000       0.00000       0.00000
  14  11 2305.6881    1.1506  0.8136 10.8770 -0.0102  0.0305   0.0352   0.0718    0.0997   0.0000   434.9931      -4.99533       11.3926     -0.255359       6.63035       5.46780       5.47035      -1.88882       2.86578      0.728193       1.79419     -0.874232     -0.339332      0.546183      0.186975     -0.141987    -0.0306601     0.0429784     0.0125244   -0.00168240   -0.00194441   -0.00119477   0.000474010   7.81561e-05  -1.57234e-06   8.06729e-07  -5.82645e-07  -2.20317e-07       0.00000       0.00000       0.00000       0.00000       0.00000       0.00000       0.00000       0.00000       3.95263       4.73572       4.92587       4.90313       4.70341       4.03410       3.38590       2.58772       1.94844       1.40518       1.03198      0.702963      0.490495      0.281143      0.166189     0.0907673     0.0488003     0.0262753     0.0105104    0.00534529    0.00183789   0.000792135   0.000265124   7.66056e-05   2.32680e-05   5.40401e-06   1.05006e-06   1.34762e-07       0.00000       0.00000       0.00000       0.00000       0.00000       0.00000       0.00000       0.00000
  14  12 2446.6368    1.6215  0.8206 11.2194  0.0087  0.0301   0.0471   0.0695    0.1034   0.0000   438.9466       1.55438       18.7055       1.51370     -0.628805      -2.34744      -5.11979      -1.51617      -1.42439     -0.945821       1.46182      0.775574      0.139039      0.340513    -0.0610914     -0.201734    -0.0292538     0.0168385   -0.00154376    0.00893617    0.00613057  -7.02687e-05  -0.000217947  -0.000157987  -3.89885e-05   3.38871e-06   2.58056e-07   2.18233e-07       0.00000       0.00000       0.00000       0.00000       0.00000       0.00000       0.00000       0.00000       3.10740       3.89098       4.11873       4.07001       3.94498       3.37868       2.90432       2.27827       1.78852       1.32061      0.951949      0.635633      0.396675      0.268036      0.154215     0.0906630     0.0475409     0.0217245     0.0117302    0.00447015    0.00211771   0.000729227   0.000254444   8.48896e-05   2.27672e-05   5.49501e-06   1.09782e-06   1.44919e-07       0.00000       0.00000       0.00000       0.00000       0.00000       0.00000       0.00000       0.00000
  14  13 2587.2171    2.0742  0.9640 11.4709 -0.0043  0.0310   0.0569   0.0704    0.1597   0.0000   435.0065       1.53972       17.9706    -0.0888666      -6.19979       1.20751      0.436817       2.02842      -2.49197     -0.560179      0.485911      0.848707     -0.235538      0.356527     -0.161485    -0.0222968     0.0512296     0.0463847    0.00705127  -0.000269710   -0.00352595    0.00119427   2.98111e-05  -6.85296e-05  -5.09079e-06  -2.11042e-06   9.99075e-07   2.21163e-07       0.00000       0.00000       0.00000       0.00000       0.00000       0.00000       0.00000       0.00000       3.48371       4.50683       4.54144       4.66251       4.44995       3.69318       3.12281       2.38589       1.99994       1.43231      0.993110      0.641867      0.430754      0.273728      0.161179     0.0918443     0.0498638     0.0244418     0.0110591    0.00473063    0.00198490   0.000746870   0.000261862   8.07721e-05   2.21400e-05   5.23159e-06   1.14260e-06   1.52334e-07       0.00000       0.00000       0.00000       0.00000       0.00000       0.00000       0.00000       0.00000
  14  14 2728.1427    2.6048  0.8593 11.8932  0.0001  0.0311   0.0742   0.0705    0.2146   0.0000   440.6511       2.67244       11.0528      -7.21047       4.02023      0.489427       2.88022     -0.592097      -2.53248       1.29381       1.15511     -0.165931     -0.926085      0.363956     0.0365050    -0.0104358  -7.77073e-05     0.0199658    0.00264349    0.00380230    0.00237474  -0.000671679   0.000169429   4.69309e-05  -6.20815e-06  -1.24059e-06   7.01698e-07   2.05479e-07       0.00000       0.00000       0.00000       0.00000       0.00000       0.00000       0.00000       0.00000       3.00950       4.31910       4.49615       4.21696       4.20817       3.71729       3.04114       2.61121       1.83023       1.48668       1.02588      0.681366      0.472677      0.278686      0.171713     0.0968836     0.0471878     0.0249707     0.0123486    0.00523315    0.00219651   0.000927929   0.000307170   9.35199e-05   2.92214e-05   7.16383e-06   1.23301e-06   1.71923e-07       0.00000       0.00000       0.00000       0.00000       0.00000       0.00000       0.00000       0.00000
  14  16 3010.1125    3.7814  0.9138 12.6966  0.0011  0.0305   0.1048   0.0725    0.2635   0.0000   439.6615       6.35216       21.9730       5.81551    -0.0230064      -1.19313       1.35840     -0.865871     -0.435744       1.15185     -0.251462       1.05239    -0.0455830      0.126383      0.101709     0.0688751    0.00638092    -0.0291738   -0.00259384    0.00193469   -0.00163952  -0.000144590   8.98082e-05  -1.96363e-05  -2.84195e-05  -1.63732e-06  -2.11901e-07  -7.95654e-08       0.00000       0.00000       0.00000       0.00000       0.00000       0.00000       0.00000       0.00000       3.38006       4.50533       4.54128       4.57017       4.13831       3.96804       3.00676       2.67928       1.92427       1.55484       1.02500      0.724168      0.462336      0.275783      0.173589     0.0922827     0.0482439     0.0240323     0.0110570    0.00506677    0.00200076   0.000803686   0.000301844   8.98916e-05   2.63287e-05   6.41957e-06   1.02748e-06   1.67434e-07       0.00000       0.00000       0.00000       0.00000       0.00000       0.00000       0.00000       0.00000
  14  17 3150.4746    3.9129  1.0744 12.9614 -0.0103  0.0343   0.1012   0.0761    0.2285   0.0000   434.2312       10.8955       12.2702      -4.60634     -0.689102      -3.13994      -1.76992       3.40137       1.10991      -2.26909      -1.49182      0.212464      0.602084     -0.382006     0.0210672    0.00662819    -0.0101996   -0.00765250     0.0108590  -0.000424119   -0.00125988  -6.41117e-05  -5.07191e-06   2.43835e-06  -1.60043e-05   8.91081e-06  -1.27986e-06   1.04782e-08       0.00000       0.00000       0.00000       0.00000       0.00000       0.00000       0.00000       0.00000       3.59127       4.93976       5.13920       4.96374       5.05216       3.83649       3.56263       2.58639       2.15033       1.56671       1.06824      0.716030      0.460348      0.302815      0.166619      0.100706     0.0533362     0.0266379     0.0123186    0.00543381    0.00230329   0.000887052   0.000295562   9.89200e-05   2.58673e-05   6.91195e-06   1.48746e-06   1.68070e-07       0.00000       0.00000       0.00000       0.00000       0.00000       0.00000       0.00000       0.00000
  14  18 3290.8736    3.6010  1.3504 13.0177 -0.0019  0.0394   0.0882   0.0921    0.1335   0.0000   441.5579     -0.768573       11.9376      -2.01930      -1.41267       2.14001      -4.09671     -0.533057      0.660748      -1.94944     -0.914613      0.161765      0.747909      0.650298     -0.371075     0.0105966     0.0124688    -0.0295239     0.0143288  -0.000462996   -0.00310499   0.000256963  -5.46927e-05  -0.000231218   2.76347e-05   8.38519e-06  -1.45892e-06  -2.38300e-08       0.00000       0.00000       0.00000       0.00000       0.00000       0.00000       0.00000       0.00000       4.31532       5.56612       5.23102       5.82831       5.31953       4.68493       4.06511       3.20922       2.47238       1.77606       1.35310      0.913852      0.614608      0.365562      0.225009      0.117892     0.0645486     0.0321068     0.0155246    0.00683567    0.00278353    0.00100991   0.000359435   0.000107078   3.13846e-05   7.06103e-06   1.49857e-06   2.14137e-07       0.00000       0.00000       0.00000       0.00000       0.00000       0.00000       0.00000       0.00000
  14  19 3431.3628    2.9621  1.9606 12.7262 -0.0026  0.0491   0.0614   0.1181    0.0814   0.0000   442.6444      -5.94809       15.1308       4.70659      0.765462       1.48725       1.23671      -1.72235       4.55181     0.0920929      -1.47043      0.759341     -0.220225     -0.288333      0.240209      0.277506     -0.134703    -0.0666777     0.0316219   -0.00940799   -0.00636047   0.000694953  -0.000187973  -7.53269e-05   3.44295e-05  -1.69310e-05  -2.12813e-06   4.40102e-07       0.00000       0.00000       0.00000       0.00000       0.00000       0.00000       0.00000       0.00000       5.06581       7.11247       7.20722       7.28934       6.78410       5.87516       5.14632       3.85977       3.08570       2.20544       1.63385       1.11539      0.717343      0.447162      0.269266      0.146697     0.0785930     0.0392586     0.0186995    0.00848445    0.00349399    0.00133967   0.000479664   0.000148908   4.08393e-05   9.73175e-06   2.06527e-06   2.71311e-07       0.00000       0.00000       0.00000       0.00000       0.00000       0.00000       0.00000       0.00000
  14  20 3571.9984    2.5504  2.9603 11.9640 -0.0063  0.0572   0.0422   0.1425    0.0761   0.0000   447.0474       5.73945       3.12037      -2.77935      -15.0044       8.62244       14.3008       3.68021       2.74116      -2.64956       4.54458     -0.735222     -0.307871     -0.351994      0.650141     -0.126128    -0.0433140     -0.106548   -0.00141744     0.0273252   -0.00578117   -0.00257706  -0.000761830   0.000244351   6.37979e-05  -5.79399e-06  -1.89531e-06   2.94146e-08       0.00000       0.00000       0.00000       0.00000       0.00000       0.00000       0.00000       0.00000       6.40697       8.10743       8.50700       8.64092       8.13594       7.09413       6.04211       4.83710       3.46790       2.74638       1.97813       1.38271      0.886491      0.548096      0.352363      0.183848      0.100759     0.0486751     0.0253031     0.0109594    0.00463333    0.00163619   0.000605146   0.000170784   4.91270e-05   1.18101e-05   2.11661e-06   2.85799e-07       0.00000       0.00000       0.00000       0.00000       0.00000       0.00000       0.00000       0.00000
  14  21 3712.9311    2.1141  4.4406 11.2873 -0.0084  0.0714   0.0299   0.1844    0.0737   0.0000   443.7550       10.7452       7.77802       3.66876      -4.40337      -3.34389      0.504005      -8.54360       2.99023       1.66651      -3.10206      -2.61932       1.44637      0.594675     -0.303403     -0.832150     0.0820516      0.158144     0.0181483    -0.0361212    0.00194002   0.000669707   0.000687688  -3.48790e-05   3.01489e-05   1.12926e-05  -1.04701e-06   2.90862e-07       0.00000       0.00000       0.00000       0.00000       0.00000       0.00000       0.00000       0.00000       7.68291       10.1952       10.4999       10.7465       9.99060       8.96696       7.34877       6.21281       4.59743       3.54583       2.44919       1.73464       1.11599      0.710567      0.399394      0.233387      0.124748     0.0622754     0.0296919     0.0126738    0.00548889    0.00206212   0.000723723   0.000233884   6.36149e-05   1.57956e-05   2.79394e-06   3.92643e-07       0.00000       0.00000       0.00000       0.00000       0.00000       0.00000       0.00000       0.00000
  14  22 3854.1339    1.6933  6.0368 11.0388 -0.0011  0.0889   0.0230   0.2440    0.0642   0.0000   446.6646      -2.69530       23.5603      -1.85691      -11.1282      -7.80098      -7.21038      -8.00486       6.89283      -2.02300      -5.74552      0.310603      -1.30611     -0.227642      0.218874     -0.300748      0.312121     0.0210465    -0.0668892     0.0107116     0.0175289  -0.000983133   -0.00110357   0.000141315   5.79544e-06   7.51214e-07  -4.52386e-06  -2.72002e-07       0.00000       0.00000       0.00000       0.00000       0.00000       0.00000       0.00000       0.00000       9.64185       12.5952       13.1136       13.4739       12.2287       11.2191       9.36076       7.56657       5.83579       4.45552       3.13883       2.15927       1.42800      0.891044      0.520795      0.301823      0.158137     0.0789087     0.0389315     0.0163134    0.00711627    0.00272499   0.000939506   0.000296994   7.97623e-05   1.87175e-05   3.49567e-06   4.83031e-07       0.00000       0.00000       0.00000       0.00000       0.00000       0.00000       0.00000       0.00000
  14  23 3995.0905    1.3519  7.4325 10.9576 -0.0114  0.1158   0.0199   0.3178    0.0577   0.0000   424.1463       7.00046      -2.11241      -12.3388      -7.59814      -11.6979       4.57054      -7.80442       5.95169      -2.03446       3.65704       2.94941       2.88449      -1.29868      -1.10117     0.0934413      0.208917      0.266102    -0.0598239    -0.0235731    0.00350884   -0.00388818   -0.00308950   6.15633e-05   0.000320235  -1.99553e-05   3.08286e-06  -2.63004e-07       0.00000       0.00000       0.00000       0.00000       0.00000       0.00000       0.00000       0.00000       12.3628       16.0375       17.2592       17.2030       16.0471       14.5430       11.8002       9.91996       7.64778       5.58402       4.17243       2.79401       1.84648       1.17583      0.701879      0.396436      0.217730      0.105103     0.0543081     0.0222098    0.00995195    0.00357735    0.00127495   0.000401352   0.000111128   2.43854e-05   4.49943e-06   6.06543e-07       0.00000       0.00000       0.00000       0.00000       0.00000       0.00000       0.00000       0.00000
  14  24 4136.7063    1.1186  9.6229 10.6465 -0.0041  0.1430   0.0169   0.4154    0.0581   0.0000   430.0277      -11.2873       27.9996       29.6712      -18.7255      -4.88574      -4.43009       9.51082      -14.5367     -0.180872       5.43104     -0.275037      -1.28675     -0.810923       1.93687      0.912956     -0.107717     -0.180188   -0.00575303    -0.0149608    0.00977529    0.00272727   -0.00108539   8.32590e-05   0.000116906   1.84306e-05  -8.23004e-06  -3.48272e-07       0.00000       0.00000       0.00000       0.00000       0.00000       0.00000       0.00000       0.00000       15.3592       20.1722       21.5482       21.2965       19.9932       17.9665       14.8815       12.2645       9.39950       7.14716       5.12681       3.48395       2.33453       1.46876      0.878023      0.511555      0.271809      0.138322     0.0676973     0.0292925     0.0123812    0.00472391    0.00158988   0.000496120   0.000136701   3.10814e-05   5.63649e-06   7.50779e-07       0.00000       0.00000       0.00000       0.00000       0.00000       0.00000       0.00000       0.00000
  14  25 4277.9419    0.9225 11.0002 10.4947 -0.0126  0.1726   0.0153   0.5014    0.0543   0.0000   453.5121       35.1211       44.1028       6.21231      -16.4310      -6.84431      -6.56773     -0.224435       5.89343     -0.615660       6.46273      -5.99127      -3.15990     -0.703439      0.124399      -1.55145    -0.0881702     -0.140213     -0.108877     0.0675935     0.0171975   -0.00969895    0.00171571  -0.000105465  -0.000155403   5.32428e-05  -8.30338e-07  -6.90795e-07       0.00000       0.00000       0.00000       0.00000       0.00000       0.00000       0.00000       0.00000       18.2337       23.8660       25.3348       25.8452       23.5035       21.4557       18.1391       14.7112       11.3588       8.61180       6.22349       4.25752       2.86152       1.76537       1.08188      0.611077      0.330387      0.165231     0.0831613     0.0354362     0.0152533    0.00566011    0.00199539   0.000598584   0.000164098   3.72488e-05   6.91746e-06   9.33031e-07       0.00000       0.00000       0.00000       0.00000       0.00000       0.00000       0.00000       0.00000
  14  26 4419.8616    0.6795 10.9762 10.5739 -0.0184  0.2271   0.0152   0.6377    0.0437   0.0000   446.4355       56.7543       39.1757       17.7962       17.9780      -36.4138       28.4317       48.1634       23.5487      -3.52982       11.0711       13.6591      -3.21602      -2.02286       1.18409   -0.00701569     -0.467274     -0.308830      0.147674     0.0468930    -0.0267994   -0.00828842   0.000955692   0.000138826   0.000249349   7.16488e-05   8.32895e-06   1.50407e-06       0.00000       0.00000       0.00000       0.00000       0.00000       0.00000       0.00000       0.00000       24.0177       31.1403       32.4921       33.0753       31.0709       27.4263       23.8373       19.4739       15.0350       11.4265       8.27275       5.68613       3.89885       2.37702       1.46518      0.845763      0.458531      0.231779      0.118240     0.0490797     0.0212715    0.00779822    0.00267574   0.000789058   0.000217578   4.92176e-05   9.21610e-06   1.19881e-06       0.00000       0.00000       0.00000       0.00000       0.00000       0.00000       0.00000       0.00000
  15  10 2195.7658    0.9103  0.7344 10.4031 -0.0024  0.0300   0.0273   0.0638    0.0876   0.0000   439.9907       3.40915       14.3226       1.66469      -2.24411       4.40841       3.19793      -3.69651      -1.91270       2.28586     -0.919428      -1.08687     0.0369443      0.134772      0.356101      0.117632     0.0563579    0.00627255   -0.00372269    0.00435461    0.00274100   -0.00208988  -0.000671140   0.000163608  -2.92834e-06  -1.04792e-05  -7.60306e-06   1.56368e-06   6.05172e-07  -4.27273e-08       0.00000       0.00000       0.00000       0.00000       0.00000       0.00000       3.09107       4.47518       3.85170       3.99713       3.26543       3.34437       3.03038       2.80872       2.19733       1.74018       1.19389      0.792600      0.530382      0.304620      0.196810     0.0954967     0.0660447     0.0286785     0.0177988    0.00676251    0.00385695    0.00135158   0.000674235   0.000185255   8.20487e-05   2.03032e-05   6.44306e-06   1.43472e-06   2.76481e-07   4.45931e-08       0.00000       0.00000       0.00000       0.00000       0.00000       0.00000
  15  13 2622.3128    2.1552  0.8367 11.7943 -0.0042  0.0263   0.0587   0.0636    0.1151   0.0000   438.8557      -7.26432       9.54584       2.26887       1.41882      -4.05170       1.77104      0.335387       1.02224     -0.406137       1.14930    -0.0505292      0.211459     -0.380655     0.0287436      0.140678    -0.0790623    -0.0219713    -0.0153209    0.00982473   0.000652693   -0.00130447  -0.000333194  -0.000185054  -7.11562e-05  -1.69234e-05  -9.01000e-06  -4.78883e-07   5.59436e-07  -1.70699e-09       0.00000       0.00000       0.00000       0.00000       0.00000       0.00000       2.91316       3.66353       3.78804       3.84338       3.63316       3.25515       2.68726       2.26168       1.82197       1.31618      0.964113      0.654618      0.473661      0.276649      0.176903      0.101155     0.0572312     0.0312601     0.0157557    0.00766542    0.00319862    0.00136384   0.000512904   0.000202656   6.73078e-05   1.92092e-05   5.63774e-06   1.15101e-06   2.29198e-07   3.09181e-08       0.00000       0.00000       0.00000       0.00000       0.00000       0.00000
  15  14 2764.1046    2.7755  0.7807 12.2359 -0.0115  0.0301   0.0784   0.0579    0.1395   0.0000   433.5973      -3.31381       22.9071       4.96866      -6.66836      -5.46933      -2.32383       1.86587      0.643228     -0.308399      -1.05612     -0.650965     -0.108272      0.554968      0.122693     -0.285583     0.0505396     0.0848538    -0.0176707    -0.0154874   -0.00521128  -0.000182860  -0.000389979   0.000371498  -3.65195e-05   2.61516e-05  -2.54154e-06  -2.67351e-07  -1.07903e-07  -1.73994e-08       0.00000       0.00000       0.00000       0.00000       0.00000       0.00000       2.69816       3.89198       4.13496       3.60194       4.18536       3.17963       2.95333       2.52450       1.67500       1.62730      0.953236      0.762178      0.502918      0.302918      0.205637      0.117448     0.0632515     0.0372215     0.0165412    0.00854394    0.00378578    0.00165685   0.000590127   0.000260236   8.35823e-05   2.26478e-05   7.24851e-06   2.03629e-06   3.15158e-07   3.61981e-08       0.00000       0.00000       0.00000       0.00000       0.00000       0.00000
  15  15 2905.7260    3.4425  0.8360 12.6406 -0.0139  0.0279   0.0966   0.0654    0.2253   0.0000   438.9765      0.880610       7.39919      -2.29452      -4.97822      0.425136       2.15990      -3.55376      -3.52525       1.00972      0.620342     -0.485485     -0.413885     -0.306999    -0.0426483     0.0662826     0.0546354    0.00569107     0.0118224  -0.000420177    0.00220702  -0.000798058  -0.000107162  -0.000423472  -0.000153438   3.70450e-05   7.76973e-06  -2.53676e-06  -1.51133e-07   5.38969e-10       0.00000       0.00000       0.00000       0.00000       0.00000       0.00000       2.67083       3.67363       3.57546       3.68713       3.58048       3.06180       2.86046       2.23085       1.85936       1.26612       1.02585      0.705535      0.469603      0.314383      0.182879      0.112248     0.0610416     0.0323956     0.0166513    0.00835645    0.00367956    0.00158718   0.000616827   0.000221067   7.38665e-05   2.40098e-05   6.23257e-06   1.39605e-06   3.01062e-07   3.71751e-08       0.00000       0.00000       0.00000       0.00000       0.00000       0.00000
  15  16 3047.0308    4.0685  0.8315 12.7668 -0.0021  0.0310   0.1176   0.0646    0.2973   0.0000   439.1781      -4.67215       15.5824      0.658252      -1.24857      -6.48425      0.595757       1.93536     -0.118826     -0.853150     0.0757162     -0.609639      0.388745     0.0215929     -0.192322    -0.0766501      0.113615     0.0189976    -0.0184342   -0.00597332   -0.00403723    0.00107182  -0.000231356  -1.09532e-05   4.57861e-05  -4.65058e-05  -7.53953e-06  -1.02697e-06  -4.45941e-08  -2.40774e-10       0.00000       0.00000       0.00000       0.00000       0.00000       0.00000       3.12939       3.96790       3.98443       3.90032       4.23557       3.59703       3.17524       2.45215       1.93521       1.46019       1.01374      0.800194      0.573814      0.348377      0.226193      0.117035     0.0735801     0.0339457     0.0198680    0.00889547    0.00378917    0.00156171   0.000668566   0.000224402   9.01036e-05   2.28678e-05   6.84554e-06   1.63913e-06   3.12266e-07   3.63567e-08       0.00000       0.00000       0.00000       0.00000       0.00000       0.00000
  15  17 3188.0085    3.7452  1.1422 13.1223 -0.0270  0.0399   0.1072   0.0816    0.3046   0.0000   437.0384      0.231283       9.15129      -3.48720   -0.00214013      -11.1586      -2.75696       2.06165      0.558973     -0.508526      0.930819       1.15322      -1.47832      0.291055      0.302091     0.0458632     0.0696916    -0.0323326     0.0577417     0.0180803   -0.00650096   -0.00213373    0.00144597   0.000144684  -1.16397e-05  -5.15527e-05   4.55808e-06  -2.80940e-08   7.40570e-08   5.02274e-08       0.00000       0.00000       0.00000       0.00000       0.00000       0.00000       3.45260       5.39780       4.95272       5.31243       4.64669       4.63262       3.56549       3.41689       2.49158       2.03441       1.47131       1.02981      0.740550      0.420966      0.316695      0.142847      0.109557     0.0422551     0.0290480     0.0112546    0.00607734    0.00218712    0.00112183   0.000294346   0.000146115   3.36207e-05   1.11754e-05   2.33466e-06   3.87356e-07   6.32569e-08       0.00000       0.00000       0.00000       0.00000       0.00000       0.00000
  15  18 3328.7230    3.3475  1.2733 13.2700 -0.0217  0.0428   0.0858   0.0901    0.1446   0.0000   434.2569       3.17463       6.85747      -11.1891      -5.30488      -2.70086      -2.25341      -3.51412      0.132192      0.473371       1.77912      -2.46208      0.238039      0.132654      0.124376     -0.224835    -0.0353517   -0.00186161    -0.0505189    0.00488531   -0.00298722   0.000522153   0.000780884  -0.000222691  -2.00183e-05  -7.70675e-05   6.35501e-06   1.62279e-07  -6.67211e-07  -5.35469e-08       0.00000       0.00000       0.00000       0.00000       0.00000       0.00000       4.09132       5.81255       6.24142       5.42885       6.20771       4.78879       4.37440       3.68843       2.47382       2.13998       1.48760       1.03278      0.762877      0.435210      0.285914      0.172565     0.0845209     0.0524693     0.0248076     0.0118509    0.00600991    0.00228065   0.000910741   0.000377008   0.000105753   3.33146e-05   1.09796e-05   2.65751e-06   4.55149e-07   4.99984e-08       0.00000       0.00000       0.00000       0.00000       0.00000       0.00000
  15  19 3469.7976    2.9015  2.2667 12.2598 -0.0073  0.0479   0.0525   0.1194    0.1083   0.0000   437.1965     -0.794601       19.8437       9.82084      -2.36903      -2.70102      -3.81514     -0.671428       1.80233     -0.477741       1.17889       1.63459       1.17623      -1.71455     0.0231091     -0.202928    -0.0350502      0.124579     0.0467662   -0.00580622   -0.00423215  -0.000759709  -0.000363078   0.000223679  -7.65629e-06   3.92712e-05  -2.87685e-05  -1.25369e-06   2.70449e-07   1.59227e-07       0.00000       0.00000       0.00000       0.00000       0.00000       0.00000       4.78291       6.29900       6.14822       6.56671       6.42377       5.58133       4.82665       3.82660       3.09224       2.51602       1.79610       1.21851      0.818969      0.551271      0.352931      0.205737      0.122200     0.0632487     0.0323658     0.0144673    0.00686904    0.00283442    0.00117386   0.000404010   0.000141683   4.02377e-05   1.10769e-05   2.58380e-06   4.87163e-07   6.35034e-08       0.00000       0.00000       0.00000       0.00000       0.00000       0.00000
  15  20 3611.0706    2.2927  3.1687 12.0206 -0.0061  0.0598   0.0385   0.1557    0.0785   0.0000   446.4909       10.7842       16.1557     -0.244644       6.73610      -1.16760      -4.20733       1.53546       1.42596     0.0673961     -0.444693      0.850035      0.713376      -1.04044     0.0111326     -0.159383     -0.143213     -0.143262   -0.00357652    0.00454431   -0.00420467   0.000934956   0.000172456  -0.000704722   0.000104632   7.36851e-05   5.64682e-06  -2.61337e-06  -7.04267e-07  -1.82435e-09       0.00000       0.00000       0.00000       0.00000       0.00000       0.00000       5.96397       7.75524       8.11394       8.05277       7.72685       7.23310       6.13956       4.98778       4.01524       3.02400       2.25460       1.60513       1.10464      0.710059      0.433012      0.262810      0.143980     0.0778865     0.0392262     0.0194660    0.00853268    0.00369070    0.00146492   0.000557354   0.000181531   5.60033e-05   1.47642e-05   3.25391e-06   6.00550e-07   7.64493e-08       0.00000       0.00000       0.00000       0.00000       0.00000       0.00000
  15  21 3752.5439    1.9603  4.6920 11.4185 -0.0050  0.0722   0.0274   0.1949    0.0675   0.0000   419.5363      -17.1081       42.4694       3.23470      -12.1276       1.77968     -0.322913       1.75649      0.267897      -3.72427    0.00114560      -1.10793     -0.566378     0.0316861     0.0101920    -0.0925966      0.334503     -0.262371    -0.0247683     0.0489725    -0.0253547  -0.000925854    0.00184035   0.000537213  -0.000133985  -1.97937e-05  -1.61660e-05  -1.55288e-06   2.09030e-07   7.34320e-08       0.00000       0.00000       0.00000       0.00000       0.00000       0.00000       7.28071       9.43097       9.91397       10.1968       9.45420       8.61740       7.43696       6.18729       4.97145       3.80985       2.77900       1.92738       1.33449      0.836578      0.529493      0.309637      0.176423     0.0948771     0.0490451     0.0229966     0.0109236    0.00443735    0.00182252   0.000665551   0.000225480   6.63295e-05   1.80034e-05   3.94864e-06   7.29256e-07   9.40598e-08       0.00000       0.00000       0.00000       0.00000       0.00000       0.00000
  15  22 3894.1930    1.5904  6.3093 11.0106 -0.0034  0.0894   0.0208   0.2504    0.0618   0.0000   442.1599     -0.713764       12.5356       13.8881       10.0550      -5.23549       3.42943      -2.48709       1.43780      -3.21453      0.472883    -0.0136638     -0.865924       1.33660     -0.261531      0.194509      0.325159     -0.134171    -0.0392014   -0.00149979    -0.0178297   0.000494758   0.000231900   0.000496935   9.12983e-05   9.17390e-05  -1.36856e-05  -5.17120e-06  -5.66309e-07   1.77981e-07       0.00000       0.00000       0.00000       0.00000       0.00000       0.00000       8.97071       11.7347       12.4979       12.7916       11.9790       10.8187       9.09373       7.69559       5.90524       4.50120       3.37159       2.32979       1.64305       1.04299      0.669449      0.385513      0.224175      0.122248     0.0625712     0.0297856     0.0140310    0.00587003    0.00231703   0.000848091   0.000283037   8.23980e-05   2.25914e-05   4.83022e-06   8.78423e-07   1.16215e-07       0.00000       0.00000       0.00000       0.00000       0.00000       0.00000
  15  24 4177.5615    1.0650  9.9989 10.7174 -0.0060  0.1478   0.0163   0.4216    0.0519   0.0000   410.6812      -27.0486      -6.08179      -12.9820       8.98339       20.8166      -6.50910       8.15147      -7.29986      -1.60650       9.16872      0.983850       3.80377     -0.998877      0.732952      0.159339      0.672237    -0.0637235    -0.0821541     0.0313877    -0.0191052   -0.00546086   -0.00246168    0.00345010  -0.000632518  -5.16935e-05  -5.27348e-06   5.20011e-06  -2.22383e-06  -2.33900e-07       0.00000       0.00000       0.00000       0.00000       0.00000       0.00000       14.8616       18.5952       20.2967       20.0856       19.5034       17.4393       15.0057       12.7879       10.2248       7.93372       5.73411       4.08664       2.75860       1.77066       1.14090      0.685168      0.387234      0.213540      0.108608     0.0527197     0.0244017     0.0101678    0.00400018    0.00147258   0.000487218   0.000142474   3.73197e-05   8.37188e-06   1.45918e-06   1.79467e-07       0.00000       0.00000       0.00000       0.00000       0.00000       0.00000
  15  26 4461.2070    0.6625 12.8122 10.5584 -0.0129  0.2542   0.0144   0.7025    0.0419   0.0000   413.0476      -22.5912      -5.54615      -46.7077       55.1285       14.8695      -17.7355      -32.2905       12.7976       1.02244       8.14810       6.30402      -9.06630      -2.92842      -1.78209       2.21372      0.834238      0.340659     -0.109402    -0.0904718    -0.0601928    0.00786117   -0.00273328   -0.00127467   0.000180977   3.00887e-05  -0.000141182  -1.68145e-05  -5.55270e-06  -3.68230e-07       0.00000       0.00000       0.00000       0.00000       0.00000       0.00000       24.8678       32.6278       34.7409       35.7461       33.4250       30.0187       25.9879       22.4589       17.0338       13.2301       9.93104       7.06478       4.92622       3.17599       2.04406       1.22939      0.703123      0.394359      0.199205      0.103693     0.0446593     0.0203412    0.00743091    0.00276947   0.000877134   0.000254458   6.78146e-05   1.47940e-05   2.57772e-06   3.35969e-07       0.00000       0.00000       0.00000       0.00000       0.00000       0.00000
  16   8 1933.1865    0.5029  0.3839 10.0616 -0.0070  0.0246   0.0238   0.0475    0.0523   0.0000   439.8417      -8.13225       15.0917      -1.27686      -3.81393       1.90735     -0.248166      -1.89491     -0.545153       1.17422       1.45415     -0.114054      -1.00161      0.233231      0.177245    -0.0486292    -0.0116620    -0.0255284     0.0124000    0.00354601    0.00317911    0.00252302  -0.000981378  -0.000265285   7.71187e-05  -1.07768e-05   1.45922e-05   3.24404e-07  -6.83673e-07  -5.57936e-07   1.02476e-07  -5.73577e-10       0.00000       0.00000       0.00000       0.00000       2.09483       2.86501       3.01162       2.68696       2.90554       2.53250       2.21445       1.93328       1.45300       1.15959      0.880366      0.627112      0.439703      0.288954      0.197369      0.109784     0.0610840     0.0384043     0.0174566    0.00979335    0.00478071    0.00180922    0.00104408   0.000376121   0.000135116   5.32765e-05   1.72981e-05   5.48393e-06   1.41395e-06   3.43258e-07   5.61814e-08   6.19322e-09       0.00000       0.00000       0.00000       0.00000
  16  10 2228.3690    0.9433  0.7342 10.7699 -0.0121  0.0316   0.0286   0.0657    0.0927   0.0000   432.2411       9.14304       22.1371       4.14279      -8.10096      -8.22201     -0.404245      -1.06980     -0.386573      0.349816      -1.97744      0.820760     -0.711677      0.252945    -0.0546388    -0.0450642    -0.0173929    0.00699753     0.0231273     0.0119402    0.00483299   -0.00407077   -0.00139803   7.52066e-05  -0.000115958   0.000135000   1.96534e-05   1.09955e-05   4.91149e-07   1.32469e-07   2.62778e-08   1.22906e-08       0.00000       0.00000       0.00000       0.00000       2.89010       4.03026       4.17135       3.71357       4.01983       3.21174       3.27850       2.55435       2.20599       1.71825       1.15988      0.961812      0.541308      0.420675      0.242187      0.140288     0.0927593     0.0452266     0.0249010     0.0134808    0.00661175    0.00278810    0.00127138   0.000547912   0.000194951   6.52183e-05   2.60640e-05   7.05225e-06   1.56887e-06   4.93676e-07   8.70638e-08   9.10613e-09       0.00000       0.00000       0.00000       0.00000
  16  13 2656.8979    2.3834  0.9145 11.5796 -0.0077  0.0292   0.0597   0.0626    0.1412   0.0000   435.1346      -6.76232       7.51916     -0.856400      -4.19416      0.273562     -0.171504       1.79703       1.93639      0.229752       1.46491      -1.40751     -0.289455      0.597235      0.249740    -0.0477328     0.0678539     0.0253828    -0.0263861   -0.00258685    0.00455843    0.00381506   0.000295254   0.000519590   0.000262133   4.90707e-05   2.38102e-05   6.22409e-06  -1.15769e-06   5.99933e-07  -3.80243e-08  -1.10800e-08       0.00000       0.00000       0.00000       0.00000       2.80383       3.79049       3.78342       3.98864       3.47930       3.22076       2.91510       2.39178       2.06081       1.49436       1.20095      0.771007      0.574894      0.328752      0.232909      0.136774     0.0807924     0.0452280     0.0238875     0.0125920    0.00581793    0.00302038    0.00114127   0.000526539   0.000183550   7.12101e-05   2.22370e-05   6.00096e-06   1.72394e-06   3.17963e-07   7.21818e-08   9.44618e-09       0.00000       0.00000       0.00000       0.00000
  16  14 2799.4221    2.9050  0.9334 12.2337 -0.0055  0.0289   0.0714   0.0651    0.1321   0.0000   435.0423       2.63654       9.52463       1.38575      -4.76867      -6.71676      0.155267      -2.65820      -2.56910     -0.508237      0.517474       1.68529     -0.585149     0.0598217      0.359701     0.0307006    -0.0360419     0.0222824     0.0105401    0.00337399    0.00301777    0.00215768   0.000723051   9.36254e-05   0.000107280  -5.92887e-07   1.70764e-05  -3.38488e-06   2.31390e-06  -2.85184e-08  -5.45769e-08  -1.56189e-08       0.00000       0.00000       0.00000       0.00000       2.84221       3.77003       3.61132       3.79062       3.52383       3.16260       2.84461       2.49260       2.08918       1.67616       1.17666      0.862323      0.559422      0.393175      0.222428      0.150947     0.0849205     0.0476716     0.0261521     0.0129687    0.00677366    0.00273696    0.00132075   0.000480067   0.000208406   6.89704e-05   2.14006e-05   6.70038e-06   1.58736e-06   4.05648e-07   7.12363e-08   9.55285e-09       0.00000       0.00000       0.00000       0.00000
  16  15 2941.7077    3.6388  0.8229 12.7353 -0.0053  0.0278   0.1024   0.0623    0.1488   0.0000   436.1285    -0.0139328       17.3303       6.29680       1.06759      -5.56300      -1.95705     -0.960056       1.87773       1.13059      -1.13864       1.60573     -0.358746     -0.397662    -0.0524610     0.0812610      0.118337    -0.0260119    -0.0164303     0.0115867    0.00344580  -0.000806621   -0.00251100   0.000243136   0.000182347   4.78111e-05   2.66877e-05  -2.48623e-07   1.67427e-06  -2.97883e-07   2.43227e-08   1.96694e-09       0.00000       0.00000       0.00000       0.00000       2.80561       3.04956       3.32027       3.84566       3.45118       2.94408       2.77484       2.43071       1.74518       1.42012       1.12732      0.806091      0.548408      0.338008      0.232472      0.146857     0.0866733     0.0464247     0.0240934     0.0131008    0.00674742    0.00302601    0.00138614   0.000526699   0.000193568   6.54676e-05   1.94107e-05   5.20614e-06   1.52966e-06   3.33923e-07   5.76478e-08   7.62679e-09       0.00000       0.00000       0.00000       0.00000
  16  16 3083.4391    3.8897  0.8647 13.1144 -0.0165  0.0325   0.1054   0.0600    0.2161   0.0000   442.2877       1.03269       16.0093      -7.66976       1.73625      -3.88574      -1.61621      0.864077      -4.88608      0.660001      0.313690      -1.62364    -0.0876098      0.395469      0.234955    -0.0938613     0.0259561     0.0230752     0.0224249    -0.0153357   -0.00723085    0.00761758  -0.000469373   -0.00114817   0.000261052   0.000171007  -1.07419e-05  -5.80984e-06  -2.48640e-06   4.27570e-07   3.15521e-08  -2.56267e-08       0.00000       0.00000       0.00000       0.00000       3.14936       4.24185       4.04650       4.59372       4.02349       4.11098       3.02775       2.73311       2.08036       1.71838       1.19973      0.927388      0.569280      0.390539      0.249999      0.173770     0.0921951     0.0575128     0.0261657     0.0154296    0.00619821    0.00362876    0.00117996   0.000604407   0.000184264   8.42625e-05   2.20131e-05   7.54365e-06   1.71249e-06   4.24406e-07   6.51020e-08   1.20141e-08       0.00000       0.00000       0.00000       0.00000
  16  18 3366.2859    3.3212  1.7364 12.4198 -0.0079  0.0387   0.0698   0.1014    0.2142   0.0000   435.5659      -9.60712       15.6113     -0.613286      -1.66622      -2.76775      -9.44398      -2.20863      0.982832     -0.228602      -2.77981      -1.95151       2.02663     -0.499250     -0.428038      0.219034     0.0960180    -0.0370564     0.0141110    -0.0127624    -0.0161669   -0.00110390    0.00366917   5.67466e-05  -0.000850210  -0.000158218   1.54580e-05  -9.52090e-06  -1.28507e-06  -4.35300e-07   7.59199e-08   1.60762e-08       0.00000       0.00000       0.00000       0.00000       3.77037       4.67111       5.18220       5.19808       4.84805       4.49229       4.01367       3.30984       2.55892       2.10263       1.57504       1.10192      0.761692      0.505472      0.344509      0.198266      0.117970     0.0695495     0.0368624     0.0182419    0.00881530    0.00420754    0.00194169   0.000774750   0.000293248   0.000104353   3.31865e-05   9.12711e-06   2.43591e-06   5.26703e-07   9.05475e-08   1.13555e-08       0.00000       0.00000       0.00000       0.00000
  16  19 3507.8688    2.7848  2.3649 12.2136 -0.0033  0.0490   0.0512   0.1202    0.1236   0.0000   445.1891      -2.13622       12.4055      -11.4061       2.72777       2.05531     -0.215788       1.66103      -3.23976     -0.915284       2.06731      0.484713      -1.11322     -0.557118      0.390338    -0.0481059      0.154020    -0.0213208    -0.0228636     0.0192924    0.00194807  -0.000927556   -0.00122374  -0.000751677   0.000448168  -2.93439e-05  -7.03638e-05   9.68304e-06  -3.41324e-06  -3.53104e-07  -1.30714e-07  -2.62024e-10       0.00000       0.00000       0.00000       0.00000       4.76369       6.72464       7.16688       7.32815       6.85097       6.14883       5.08431       4.31088       3.30408       2.52639       1.88090       1.34473      0.928072      0.616885      0.393947      0.245265      0.143802     0.0816317     0.0431938     0.0227382     0.0111007    0.00509703    0.00224529   0.000925179   0.000351959   0.000125254   4.04929e-05   1.21049e-05   3.16213e-06   6.94190e-07   1.22108e-07   1.61212e-08       0.00000       0.00000       0.00000       0.00000
  16  20 3649.5247    2.2225  3.8333 11.6820  0.0020  0.0657   0.0322   0.1677    0.0749   0.0000   438.2509       8.20785      -9.38076      -13.2199       1.18089      -9.85935       12.2570      -2.19991      -2.44842      -2.94659       4.55957      -1.12763      -2.26418       1.67105      0.320850     -0.663638     -0.419177      0.287540    0.00891469    -0.0658247    0.00141767    0.00980722   -0.00492677    0.00182521  -0.000149532  -0.000482811   1.56432e-05   1.21438e-05  -7.60336e-06  -1.11179e-06   1.47977e-07   3.04600e-08       0.00000       0.00000       0.00000       0.00000       5.89017       8.13821       8.30666       8.49593       8.12700       7.62780       6.73849       5.51509       4.36308       3.29559       2.60684       1.86121       1.34932      0.913004      0.589099      0.355981      0.209652      0.119725     0.0644154     0.0332756     0.0159810    0.00767357    0.00329655    0.00139911   0.000519829   0.000185664   5.93925e-05   1.72620e-05   4.51519e-06   9.55887e-07   1.75115e-07   2.20130e-08       0.00000       0.00000       0.00000       0.00000
  16  21 3791.4623    1.8305  5.3006 11.1440  0.0013  0.0769   0.0242   0.2042    0.0718   0.0000   439.1209      -2.09550       1.79321       8.15510      -7.18368      -16.1915      -2.40662       6.39543       5.23952      -1.54726       2.16470       3.62467     -0.677528     -0.142301      0.110048      0.482032     -0.430433    -0.0894287   -0.00286831     0.0255565   -0.00958552  -0.000700018    0.00220896    0.00209307   0.000291021   0.000124537   3.02628e-05  -1.38494e-06   2.46364e-06   6.88547e-07  -8.00779e-08   4.50400e-08       0.00000       0.00000       0.00000       0.00000       7.32909       9.32315       9.81984       10.4024       9.68154       8.91809       7.55647       6.59893       5.43445       4.18142       3.11716       2.23690       1.57150       1.05171      0.670984      0.418368      0.245437      0.145755     0.0771196     0.0410735     0.0200188    0.00901490    0.00400386    0.00159884   0.000601581   0.000219023   6.81624e-05   2.00950e-05   5.05687e-06   1.07776e-06   1.88899e-07   2.45537e-08       0.00000       0.00000       0.00000       0.00000
  16  22 3933.2640    1.5357  6.8126 10.8269 -0.0046  0.0906   0.0195   0.2502    0.0648   0.0000   433.6174      -3.52166      -25.6423       3.00963       16.4840       10.4482       8.90826      0.737666      -5.22697      -7.48301      -7.24992       6.40368       4.57229      0.852738      0.232188      -1.14789     -0.561318      0.571550      0.221895    -0.0257143     0.0381971    0.00718062  -0.000778502   -0.00287672   0.000533462  -0.000263834   1.24453e-05   2.85820e-05   1.23890e-05  -1.59807e-06   1.52309e-07  -1.58365e-08       0.00000       0.00000       0.00000       0.00000       8.80609       11.1881       12.3733       11.9965       11.4930       10.5782       9.28908       7.84455       6.44132       5.09110       3.78892       2.66484       1.87730       1.23222      0.794280      0.496975      0.296498      0.167703     0.0920941     0.0468730     0.0230561     0.0106765    0.00465212    0.00193527   0.000749441   0.000261792   8.36037e-05   2.39601e-05   6.10374e-06   1.29098e-06   2.23597e-07   2.63403e-08       0.00000       0.00000       0.00000       0.00000
  16  23 4075.4648    1.2290  8.5274 10.8442 -0.0085  0.1227   0.0173   0.3390    0.0521   0.0000   457.9857       5.13868       2.79724       4.76563       1.18882      -8.04542      -10.5190      -6.71111       14.4389      -2.20248      -14.7261       2.96535       2.84503      -1.47480      -1.01613       1.84293      0.776781     -0.436907     0.0841544     0.0804521    0.00656652    -0.0106975   0.000282050   -0.00228796    0.00102791  -0.000254417   1.71882e-05  -4.27224e-05   8.54366e-06   3.08615e-06  -1.50072e-07  -2.70993e-08       0.00000       0.00000       0.00000       0.00000       11.2209       14.6990       15.9385       16.1388       15.7676       13.8425       12.6999       10.2140       8.57536       6.74402       5.11465       3.61708       2.50588       1.71995       1.10379      0.686168      0.405343      0.239840      0.124404     0.0664907     0.0319709     0.0146363    0.00662429    0.00274454    0.00101181   0.000367202   0.000113669   3.36430e-05   8.42532e-06   1.86594e-06   3.34639e-07   3.78110e-08       0.00000       0.00000       0.00000       0.00000
  16  25 4359.6815    0.8045 12.3058 10.6157 -0.0139  0.2068   0.0144   0.5887    0.0427   0.0000   419.9033       14.8297       42.9484       2.09430       52.2698      -52.5727       34.0856       29.7230      -7.78228       13.5809      -2.19059       2.11777      -4.29959       2.37353       2.11676      0.948926     -0.935308     -0.595473      0.295017      0.215228    -0.0829437    -0.0171923    -0.0239364   -0.00466147    0.00218329   0.000601147  -0.000274682  -4.11953e-05   1.04925e-05  -1.24892e-06   2.62435e-07  -4.41141e-08       0.00000       0.00000       0.00000       0.00000       18.6965       25.0860       26.5978       27.1880       26.5396       23.6206       21.1051       17.4901       14.2750       11.0246       8.50969       6.08267       4.36929       2.95943       1.94103       1.19188      0.721157      0.426047      0.227051      0.121985     0.0607052     0.0270813     0.0125628    0.00498172    0.00186180   0.000653344   0.000203325   5.77368e-05   1.46427e-05   3.12128e-06   5.64300e-07   6.65072e-08       0.00000       0.00000       0.00000       0.00000
  16  26 4502.5411    0.6623 13.6129 10.4619 -0.0261  0.2555   0.0123   0.6800    0.0382   0.0000   416.6821       13.7651       9.80030      -35.4005       11.2373       4.28255      -28.6131       2.91770      -41.4857       3.50131       11.0062      -14.0079      -4.40156       9.84178      0.217217      -1.32008      0.226753      0.737907      0.192029     -0.109545    0.00608625    0.00502124     0.0297964    -0.0167075   6.51023e-06    0.00206343  -9.30244e-05  -1.60756e-05   1.70946e-05  -4.27118e-06  -1.16948e-06   3.92402e-08       0.00000       0.00000       0.00000       0.00000       23.9999       30.7245       33.6318       33.0722       32.1524       29.6271       26.3238       21.9449       17.9145       13.9472       10.6009       7.81043       5.46381       3.73062       2.47175       1.51795      0.901154      0.538288      0.295808      0.154230     0.0759342     0.0365442     0.0158829    0.00640530    0.00237401   0.000827073   0.000256939   7.20438e-05   1.77371e-05   3.78786e-06   6.53859e-07   7.67725e-08       0.00000       0.00000       0.00000       0.00000
  17   9 2112.9509    0.7912  0.5709 10.2539 -0.0057  0.0261   0.0240   0.0484    0.0711   0.0000   435.3150       1.80168       8.96672       1.60509     -0.142442      -1.42340      0.304174       1.16346      -1.14597      0.943894       1.26860     -0.161259      0.596408     0.0962058      0.166267      0.146236     -0.144462     0.0156298     0.0511121   -0.00600618    0.00119440   0.000962134   0.000530331  -0.000467847   0.000116633  -2.50171e-05   4.34738e-05   1.24224e-05   1.54033e-06   7.27526e-08   9.09897e-07  -3.06361e-08  -2.05947e-09   2.29660e-09       0.00000       0.00000       2.45398       2.64068       2.95629       3.45607       3.02903       2.55841       2.59113       2.10733       1.86139       1.31745       1.02197      0.760106      0.597014      0.364224      0.220648      0.153725      0.105551     0.0563712     0.0273022     0.0157668    0.00957451    0.00493394    0.00208714   0.000963467   0.000383301   0.000159013   5.43388e-05   1.75828e-05   5.07549e-06   1.34030e-06   3.36332e-07   7.11153e-08   1.47359e-08   1.68359e-09       0.00000       0.00000
  17  11 2404.9777    1.4282  0.8428 11.1192 -0.0121  0.0275   0.0392   0.0641    0.1070   0.0000   436.0097       1.50399       11.1715      0.661306       2.82308       4.29003       3.26133      -1.02365      -4.34916      -1.62004      0.266596      0.808838       1.16405     -0.560125     -0.191499    -0.0786751     0.0431927     0.0157131     0.0659092     0.0436331   -0.00378786   -0.00182316    0.00334550   0.000319498   0.000938080  -8.50918e-05  -4.19893e-06  -4.06906e-06  -1.10553e-05  -3.87220e-07  -7.86125e-07  -2.30765e-08  -4.13271e-09  -3.51458e-09       0.00000       0.00000       2.50743       3.16210       3.63118       3.55874       3.41059       2.94110       2.73944       2.29715       1.89258       1.42341       1.13146      0.826194      0.535124      0.395830      0.253633      0.154011     0.0935296     0.0524328     0.0342951     0.0174037    0.00863137    0.00436286    0.00200840    0.00102357   0.000387306   0.000160754   5.67508e-05   1.78585e-05   6.50161e-06   1.76422e-06   4.10269e-07   9.21603e-08   1.58627e-08   1.76915e-09       0.00000       0.00000
  17  13 2690.9911    2.4713  0.8824 11.7865  0.0034  0.0263   0.0625   0.0647    0.1231   0.0000   434.8349       6.47600       8.62947      -3.58306       3.45341     0.0206710      0.565131     -0.869004       3.26405       1.42710       1.39672     -0.741857     -0.250700     -0.109469     0.0750293    -0.0190235   -0.00596833     0.0312665    -0.0202036    -0.0298856    0.00890905  -0.000267124    0.00108702  -0.000146536  -0.000497392  -4.54406e-05   3.86468e-05   4.58640e-05  -1.76362e-06  -1.65111e-06   5.48484e-07  -3.02745e-08  -1.19510e-10  -1.55612e-10       0.00000       0.00000       2.47908       3.22511       3.22987       3.50287       3.48639       3.08643       2.56872       2.18533       1.75068       1.45753       1.02009      0.749668      0.550375      0.373887      0.256066      0.155726     0.0932373     0.0599712     0.0322387     0.0189531    0.00948754    0.00430311    0.00214859   0.000799585   0.000399136   0.000138057   5.13497e-05   1.88299e-05   5.17940e-06   1.52609e-06   4.05115e-07   9.11076e-08   1.50351e-08   2.02810e-09       0.00000       0.00000
  17  14 2834.3156    3.2240  0.7323 12.5150 -0.0036  0.0266   0.0933   0.0577    0.1131   0.0000   439.6208      -1.12043       9.04076      -1.03238      0.471384     -0.511615      -5.14882      -2.53515      0.439342     -0.267346    -0.0686106    -0.0358686     -0.450152     -0.143079     -0.318824     -0.192583     0.0729626    -0.0455432    -0.0321915    0.00458389   0.000516703    0.00698209   -0.00104329   0.000651658   0.000267888  -9.48892e-05  -0.000122032  -8.03575e-06   1.76876e-05  -1.13066e-06   1.59937e-07   6.80096e-08  -1.25568e-08   3.53229e-09       0.00000       0.00000       2.27566       3.21002       3.11474       3.28246       3.57481       2.76956       2.83747       1.95806       1.77834       1.46486      0.997916      0.870843      0.438620      0.406096      0.228884      0.164057      0.105681     0.0546092     0.0377408     0.0162565    0.00950019    0.00461890    0.00176923    0.00102775   0.000325189   0.000150044   5.93052e-05   1.48702e-05   6.81857e-06   1.67953e-06   3.25493e-07   1.15660e-07   1.94584e-08   2.05988e-09       0.00000       0.00000
  17  15 2977.1466    3.7384  0.8507 12.4724 -0.0051  0.0240   0.0907   0.0572    0.1509   0.0000   437.2056      -4.68313       12.3827      -4.57322      -4.72310     -0.437880       2.33223     -0.465177     -0.757879      -2.24944      0.456714      -1.37633      0.731473    -0.0404348     -0.340920     0.0464851    -0.0173382    -0.0410213    -0.0123513     0.0101950    -0.0133069   0.000403210   9.33495e-05   0.000121694   0.000475206  -0.000104816  -7.28040e-05   1.36468e-06  -8.99965e-06  -1.31591e-06   3.93630e-08   1.99230e-07  -9.33399e-09   1.81247e-09       0.00000       0.00000       2.40284       2.88097       3.24262       3.36525       3.13280       2.81293       2.52058       2.03074       1.65781       1.32619      0.976539      0.704208      0.512498      0.342569      0.220104      0.144252     0.0864447     0.0522796     0.0278851     0.0160732    0.00797757    0.00405772    0.00188802   0.000796756   0.000344751   0.000139209   4.92182e-05   1.70723e-05   4.74899e-06   1.38587e-06   3.33316e-07   7.25076e-08   1.29537e-08   1.53203e-09       0.00000       0.00000
  17  16 3119.3963    3.8677  0.9531 12.8796 -0.0122  0.0276   0.0965   0.0661    0.1700   0.0000   439.6488       7.78433       12.1593      -6.70240       1.26137       3.77182     -0.796664       1.14731      -2.23234      -1.08178       1.00413      0.465512      -1.10684      0.619150     -0.517614      0.146742     0.0605553     0.0671044    -0.0350143    0.00995701     0.0103100    -0.0105669  -0.000914313   -0.00105185   0.000427385   0.000232737  -5.21400e-05  -3.52248e-05  -3.01848e-06   1.47981e-06  -5.54584e-07  -5.01150e-08   3.40582e-09  -3.11894e-09       0.00000       0.00000       2.47286       3.14715       3.33395       3.60020       3.29769       2.99122       2.68298       2.24037       1.90741       1.41580       1.03843      0.829215      0.597826      0.385332      0.248367      0.172020      0.104361     0.0574385     0.0323790     0.0177437    0.00909922    0.00488747    0.00240134   0.000945724   0.000383493   0.000155875   5.91574e-05   1.99982e-05   6.10426e-06   1.69765e-06   4.01644e-07   9.04527e-08   1.65838e-08   2.10344e-09       0.00000       0.00000
  17  17 3261.4664    3.8027  1.2569 12.6642 -0.0079  0.0320   0.0917   0.0821    0.2883   0.0000   438.6764       2.07400       12.7997      -3.01025       4.55740      -3.35777     -0.878385      -5.29287       1.71690       2.05184       2.15001     -0.107379     -0.685189     -0.628466      0.237694      0.221598     0.0946382    -0.0366595    -0.0305051    -0.0337773   -0.00900840   0.000259844   -0.00341574  -0.000261533   0.000684149  -5.07856e-05  -0.000154747  -3.39559e-05   6.80294e-06   3.66828e-06   4.68563e-07   9.64537e-08  -2.01421e-08   1.25931e-09       0.00000       0.00000       2.99349       3.82959       4.06918       4.03010       3.95243       3.58881       3.09632       2.65458       2.26358       1.87226       1.35046      0.981409      0.671261      0.456985      0.297337      0.191357      0.115506     0.0688944     0.0409463     0.0216505     0.0106457    0.00531633    0.00232380    0.00109930   0.000415969   0.000181021   6.81318e-05   2.32679e-05   7.13912e-06   1.98930e-06   4.92451e-07   1.11772e-07   1.85609e-08   2.26190e-09       0.00000       0.00000
  17  18 3403.3212    3.1333  2.2591 11.8080 -0.0082  0.0414   0.0534   0.1123    0.2483   0.0000   438.3760      0.336648       16.7825      -1.49222      -2.47641       1.65933       4.40392      -3.88539      -1.88220       2.22155       1.84966      0.147354      0.296171      0.246026     -0.518181      0.480898     0.0322790    -0.0289527     0.0281496    -0.0480338   0.000575573    0.00790456   -0.00799058   0.000743504    0.00111042  -0.000516128   4.20472e-05   2.97776e-05  -7.03799e-06  -6.55072e-06  -1.76776e-08   3.58656e-08   2.76565e-08  -5.84850e-09       0.00000       0.00000       3.83547       4.95553       5.37028       5.59298       5.09311       4.74330       4.23181       3.58282       2.91294       2.33423       1.75808       1.27850      0.913322      0.640676      0.415700      0.254938      0.164559     0.0941781     0.0535803     0.0286092     0.0157993    0.00735935    0.00354306    0.00151328   0.000695114   0.000261614   9.99996e-05   3.22561e-05   1.04089e-05   2.80315e-06   6.97654e-07   1.47610e-07   2.52522e-08   3.16974e-09       0.00000       0.00000
  17  19 3545.4266    2.6728  3.0077 11.7228 -0.0055  0.0504   0.0404   0.1385    0.1350   0.0000   433.5695       4.03161       20.3729       5.81597     -0.618020     -0.832912      -4.48608      -10.6143      -1.36427       2.41138      -3.44041       1.39440      0.671138     -0.476416      0.162501      0.170718      0.270838   -0.00337029    -0.0931134    -0.0401060     0.0286539   -0.00865257    0.00219981  -0.000477842   0.000333507   9.77356e-05  -0.000272696   8.14254e-06   1.49405e-05  -1.92042e-06   5.96058e-07  -2.98999e-09   1.42229e-08   4.34819e-09       0.00000       0.00000       4.25731       5.85966       6.16780       6.39986       5.84581       5.77914       4.86235       4.32278       3.39278       2.78220       2.07955       1.53058       1.13527      0.740469      0.515169      0.323164      0.199952      0.115398     0.0671792     0.0360406     0.0182462    0.00941624    0.00430540    0.00201983   0.000786397   0.000334878   0.000121811   4.24940e-05   1.33396e-05   3.59303e-06   9.32511e-07   1.88854e-07   3.16369e-08   4.29085e-09       0.00000       0.00000
  17  20 3687.8092    2.1028  3.9865 11.4698 -0.0049  0.0618   0.0301   0.1646    0.0902   0.0000   444.4581       2.61588       15.3476       4.11660       5.05847      -9.36672      -11.4784      -10.0209       2.90407       5.25594       2.74988      -3.29732      0.322682       1.97831      0.984477     -0.395250     -0.135550      0.259285      0.135399     0.0541979    -0.0316872    0.00452406   -0.00135481    0.00404492   0.000297316   0.000320342   0.000181416   4.64244e-05  -2.67489e-05  -5.42783e-07   1.00721e-06   2.46885e-07  -6.79323e-08   1.97634e-09       0.00000       0.00000       5.42823       7.28918       7.67134       7.92755       7.54156       7.03799       6.18597       5.20949       4.30018       3.38997       2.59439       1.91094       1.37120      0.940764      0.626309      0.394225      0.248328      0.144645     0.0816294     0.0443817     0.0231245     0.0114449    0.00525760    0.00236953   0.000997400   0.000398646   0.000146750   5.00479e-05   1.57700e-05   4.35959e-06   1.09451e-06   2.31186e-07   4.04867e-08   4.94071e-09       0.00000       0.00000
  17  21 3830.0887    1.7523  5.6729 11.0843 -0.0050  0.0757   0.0220   0.2240    0.0681   0.0000   438.5989      -3.67653    -0.0450495       17.7074       8.13060     -0.384335      -10.2081      -4.41752      0.639962      -2.79281       1.64023      -1.76722      -3.25245     -0.766565      0.595358     -0.707920      0.326654    -0.0774035     0.0144926     0.0150808    -0.0172027     0.0192874    0.00395063   -0.00210948    0.00146550  -0.000829477  -0.000200130  -4.99615e-05   3.63461e-05   4.99114e-06  -3.69667e-06  -5.65079e-07   1.97084e-08  -1.30649e-08       0.00000       0.00000       6.76357       8.90254       9.34729       9.56832       9.05582       8.61345       7.57329       6.49784       5.42287       4.25815       3.19219       2.44162       1.71290       1.20170      0.785726      0.502132      0.303796      0.182225      0.101500     0.0567588     0.0287670     0.0143412    0.00679691    0.00293309    0.00126790   0.000499544   0.000182456   6.42270e-05   1.97325e-05   5.56088e-06   1.31574e-06   2.87043e-07   4.84569e-08   6.02389e-09       0.00000       0.00000
  17  23 4114.9567    1.1786  8.9226 10.7363 -0.0016  0.1193   0.0158   0.3379    0.0512   0.0000   448.6425      -41.8936       7.75238      -26.5307      -2.93402       15.0823       10.4269       11.4814      -6.00193     -0.998405       3.61815      0.183811      -2.21747      -3.20958      -1.90062      0.191355      0.581053     0.0312488     -0.509772     -0.110150     0.0697435    0.00101070   -0.00893004   -0.00628888    0.00409350    0.00170425   0.000164051  -4.75186e-05  -1.95865e-05   1.12378e-05  -2.40286e-06   2.29523e-07  -3.67804e-08   1.10708e-08       0.00000       0.00000       10.4625       13.4418       14.7308       14.9737       14.5644       13.5069       11.8123       10.0933       8.32612       6.65441       4.97036       3.81909       2.70073       1.88568       1.28596      0.804923      0.504319      0.305103      0.172767     0.0962036     0.0507368     0.0247629     0.0120833    0.00517459    0.00229460   0.000864402   0.000317515   0.000109314   3.33401e-05   8.93606e-06   2.18001e-06   4.59802e-07   7.56374e-08   9.08596e-09       0.00000       0.00000
  17  25 4400.8917    0.6945 11.2588 10.7027 -0.0248  0.2158   0.0144   0.5840    0.0398   0.0000   450.9313      -2.31137      -6.43304       67.8308       66.4688      -34.1131      -36.5316       29.8473      -24.6242      -22.5186       21.7724       14.1079      -2.98585      -4.15343      -4.86324       3.20789     -0.245061      -1.59687      0.435231      0.438195     -0.140011     -0.158375     0.0249959    0.00928259   -0.00677531    0.00102873   0.000968797   0.000300672  -6.90344e-05  -1.33446e-05  -2.62030e-06  -1.82664e-07   1.54582e-07  -5.98870e-08       0.00000       0.00000       18.4387       24.7655       26.2847       27.5064       25.7432       24.3818       21.3660       18.3053       15.0987       12.3731       9.12871       6.92319       5.04697       3.43701       2.31667       1.48771      0.942783      0.563447      0.320301      0.181388     0.0950433     0.0474786     0.0229320    0.00976574    0.00426210    0.00165844   0.000604092   0.000204375   6.07714e-05   1.63589e-05   4.06746e-06   8.56433e-07   1.42256e-07   1.78735e-08       0.00000       0.00000
  18  11 2436.7672    1.6167  0.8553 11.2033 -0.0068  0.0269   0.0404   0.0593    0.1440   0.0000   440.7422       3.31575       3.09415     -0.105496      0.569641      0.362193       6.04644      0.347868      -2.64431      -1.03104       2.54614      0.742482     -0.604104     -0.217622      0.205700    -0.0967422    -0.0340665     0.0328162    -0.0159060    -0.0285006     0.0229266   -0.00411799   -0.00131026  -0.000555194  -0.000836315   0.000337675  -0.000145769   7.13825e-06  -5.86228e-07  -2.71336e-06  -1.03047e-06   6.03678e-08   1.59504e-07  -1.02467e-08  -1.88358e-09  -5.28582e-10       2.30791       3.16995       3.25102       3.51059       3.23648       3.06460       2.60574       2.20076       1.92772       1.48961       1.13280      0.841918      0.594889      0.435358      0.277538      0.187600      0.110216     0.0697867     0.0410111     0.0229327     0.0130476    0.00667288    0.00323008    0.00153141   0.000652738   0.000295999   0.000113119   4.42852e-05   1.66124e-05   5.39738e-06   1.65521e-06   4.72506e-07   1.02890e-07   2.30048e-08   4.04249e-09   5.40840e-10
  18  12 2580.8021    1.9789  1.0689 11.7671 -0.0138  0.0300   0.0465   0.0766    0.1092   0.0000   434.7922       3.19429       15.7231       3.02782      -2.20359      -1.32233       3.43790     -0.704936     -0.916354      0.945400      0.486502     0.0525447      0.850604      0.318968      0.120188      0.173144     -0.215526      0.148387    0.00237935    -0.0564233     0.0104698    0.00867199    0.00235513   0.000231301  -0.000225501  -0.000151826   0.000238081   3.93534e-05  -3.89542e-05   2.50816e-06  -1.92033e-06  -2.19697e-07  -3.01463e-08  -6.71611e-09  -2.03441e-09  -2.58420e-10       2.69063       3.48851       3.62448       3.67070       3.66602       3.32496       3.19491       2.50335       2.08258       1.52757       1.21939      0.949392      0.686735      0.517769      0.337125      0.223901      0.144196     0.0832788     0.0500222     0.0252597     0.0148287    0.00761102    0.00373494    0.00182467   0.000778348   0.000361610   0.000136532   5.26101e-05   1.91167e-05   5.59329e-06   1.92942e-06   4.98338e-07   1.13777e-07   2.62331e-08   4.76049e-09   5.11733e-10
  18  13 2724.6703    2.6552  0.9291 11.9652 -0.0051  0.0285   0.0645   0.0604    0.1227   0.0000   440.9944     -0.883523       10.3642       5.77850       3.06559      -3.50928      -2.67181       3.18338       1.21421      -1.56962      -2.08067      0.241944     -0.480098     -0.437630      0.556478      0.169678     -0.191550    -0.0768769    0.00857241    -0.0227644    0.00773106    0.00117795   -0.00393225    0.00254203   0.000711762   0.000126134  -9.97174e-05   8.34906e-05   3.66811e-05  -4.29693e-06  -2.30505e-07  -6.14265e-07  -6.21459e-08   1.76434e-08  -4.66511e-09  -3.00838e-10       2.24592       3.17217       2.96772       3.52656       2.98333       2.95008       2.66625       2.40853       1.82035       1.53507       1.15662      0.944133      0.600784      0.467221      0.303463      0.216698      0.117579     0.0804553     0.0432427     0.0281081     0.0129915    0.00750846    0.00329421    0.00195684   0.000780743   0.000383792   0.000132552   5.72869e-05   1.66409e-05   6.55925e-06   1.65309e-06   5.21545e-07   1.06668e-07   2.73709e-08   4.23327e-09   6.46523e-10
  18  14 2868.5970    3.3203  0.8270 12.6793 -0.0106  0.0282   0.0887   0.0571    0.1146   0.0000   437.6106       3.68432       16.6437      -5.99570      -2.55094      0.321912      0.980328      -3.13459      -2.22879       1.88526       1.79073     0.0453743     -0.997275      0.882586      0.620644     -0.267692    -0.0784713     0.0958518     0.0654638     0.0436914     0.0274286   -0.00378916    0.00182521   -0.00142677   0.000297159   0.000173871   4.78002e-05   3.37839e-05   2.33668e-05  -2.01641e-06  -4.21949e-06  -5.78660e-07  -3.57692e-08   3.79698e-08   6.84911e-10  -3.75170e-10       2.59830       3.40045       3.23733       3.43357       3.29874       3.04837       2.86479       2.39261       2.01277       1.73674       1.36426      0.971869      0.715226      0.459329      0.322799      0.198167      0.139783     0.0811004     0.0489622     0.0266824     0.0139958    0.00757028    0.00345907    0.00169541   0.000719786   0.000328709   0.000125761   5.31235e-05   1.70609e-05   5.66829e-06   1.75976e-06   4.21988e-07   1.21535e-07   2.48294e-08   4.39910e-09   5.34556e-10
  18  15 3012.0787    3.7782  0.8774 12.8318 -0.0013  0.0279   0.0925   0.0581    0.1219   0.0000   438.3734       3.87889       12.7859     -0.569754       2.16647      -1.45296     0.0751629     0.0248880       5.05085      -2.93724     -0.946284      0.408217      0.814374      0.350084     -0.227958      0.132782     0.0277492    -0.0468492    -0.0191179   -0.00772935    0.00636706   -0.00836276   0.000447902   -0.00127254   -0.00141450   3.14040e-05   6.26341e-05   6.17795e-05  -2.64353e-05   2.18281e-06  -5.32398e-07  -3.70547e-07   7.06939e-08   1.48880e-08   3.83687e-09   1.03812e-10       2.17730       2.98652       3.12570       3.28976       3.24877       2.82287       2.56667       2.19709       1.80147       1.50618       1.15083      0.823248      0.639368      0.412924      0.304166      0.180472      0.131076     0.0730474     0.0468019     0.0242743     0.0144662    0.00735566    0.00366471    0.00173725   0.000743528   0.000339411   0.000133660   5.13443e-05   1.90188e-05   5.64662e-06   1.91277e-06   4.55416e-07   1.33106e-07   2.56309e-08   4.57241e-09   5.49418e-10
  18  16 3154.8273    4.0820  0.9022 13.1713 -0.0057  0.0274   0.1023   0.0607    0.1220   0.0000   437.8349      -2.77402       8.38835      -3.04031      -1.54895       3.56062     -0.720825      -1.69161       1.22734      -2.00048      0.173986      -1.66739     0.0719444      0.887783      0.228929    -0.0120193     -0.187415      0.160428    -0.0263156     0.0139808    -0.0261693    0.00190205   -0.00538026    0.00168626   0.000202477   8.21806e-05  -0.000197143   8.05892e-05  -7.75182e-06  -2.83597e-06   4.21693e-07   5.84749e-07   1.09373e-07  -8.23094e-09  -5.50834e-09  -1.43881e-09       2.23668       3.07407       3.07410       3.32006       3.01518       3.06736       2.62709       2.30647       1.80230       1.42062       1.15948      0.794632      0.668961      0.443281      0.317489      0.194473      0.132815     0.0770478     0.0444472     0.0248961     0.0134171    0.00736158    0.00340783    0.00181105   0.000701113   0.000353978   0.000128980   5.54155e-05   1.79299e-05   6.08877e-06   1.82742e-06   4.88897e-07   1.31244e-07   2.20766e-08   4.31015e-09   5.89035e-10
  18  17 3297.3254    3.5239  1.3866 12.9650 -0.0046  0.0485   0.0745   0.0808    0.1527   0.0000   437.4848      -7.27535       18.3967       2.73586      -4.62638     -0.406932      -2.93618      -1.91698      0.515133       1.28000     -0.801096      0.426793    -0.0893412     0.0713505      0.640678     -0.331639   -0.00150282    -0.0406915    -0.0178862    -0.0278937   -0.00511881   -0.00136933    0.00320200    0.00226270    0.00111172   0.000617124   0.000209729   3.64807e-05   6.74384e-06   1.02062e-05   1.32930e-06  -7.97516e-07  -4.95262e-08  -5.46597e-09   2.29596e-09   2.74374e-10       4.33358       3.98941       6.31521       6.23135       4.11353       5.67275       5.37628       3.06333       3.29343       3.15328       1.73044       1.38657       1.35814      0.769690      0.420826      0.413642      0.249523      0.104470     0.0776375     0.0554421     0.0223680    0.00957680    0.00688265    0.00378719    0.00123605   0.000429038   0.000252253   0.000127563   4.60614e-05   1.39776e-05   3.27821e-06   7.45196e-07   1.56729e-07   3.18430e-08   5.07028e-09   6.00352e-10
  18  18 3440.0182    2.9652  2.0044 12.4090 -0.0009  0.0415   0.0582   0.1085    0.1576   0.0000   442.5650       8.38022       9.86818      -2.86991       1.11633      -3.90456      -4.73362      -3.10708      -6.26517      0.394531       4.27557       2.80817      0.708153     -0.261942      0.243631    -0.0957976    -0.0598176    -0.0421530    -0.0524454    -0.0255772     0.0114870    0.00412945   -0.00297191  -0.000885413   0.000719178   -0.00105432   4.95229e-05   1.95308e-05  -7.08981e-06  -1.33361e-05   2.89246e-06   1.29378e-08  -2.42824e-07   6.53013e-08  -1.11634e-08   4.57123e-10       3.61528       4.62094       5.15017       5.24468       5.22352       4.55577       4.19497       3.52687       2.92051       2.34716       1.82446       1.38924      0.970931      0.670110      0.465508      0.306387      0.197562      0.117278     0.0723845     0.0406027     0.0209240     0.0116082    0.00546144    0.00262973    0.00128216   0.000515228   0.000207971   8.25611e-05   2.80356e-05   9.49335e-06   2.88218e-06   7.57371e-07   1.90036e-07   4.05641e-08   6.60672e-09   7.03521e-10
  18  19 3582.4613    2.4724  3.3543 11.6111 -0.0102  0.0521   0.0357   0.1458    0.1211   0.0000   441.0199      -6.59662       17.2950       2.15280      -6.12335      0.491126       6.19915      -7.76220      -6.37894       2.33753    -0.0144165     -0.804052       4.69150      0.873380      -1.10460     -0.101733      0.344805      0.312924      0.140477   -0.00657868    -0.0221605     0.0120713   -0.00285892   -0.00536544   -0.00539855    0.00143702   0.000311286  -0.000128098  -6.59079e-05  -9.11370e-06   7.11030e-06  -4.30814e-07  -1.58781e-08   2.96215e-08   1.41239e-10   4.71268e-10       4.46732       5.89853       6.33411       6.52396       6.47986       5.91104       5.19301       4.41995       3.62238       2.94921       2.32040       1.70147       1.26382      0.872044      0.579403      0.405862      0.248772      0.157045     0.0919495     0.0520974     0.0274899     0.0147300    0.00714302    0.00339616    0.00158666   0.000657065   0.000265704   0.000104680   3.70075e-05   1.21732e-05   3.58842e-06   1.04700e-06   2.46811e-07   5.08400e-08   8.40788e-09   9.73992e-10
  18  20 3725.2296    2.0620  4.7495 11.1166 -0.0056  0.0635   0.0256   0.1729    0.0918   0.0000   445.8975      -7.47271       3.63341      -2.97501      -6.22774      -8.06453       14.8823      -13.0531       1.73490       5.42011     -0.693677      -2.53477       1.20484      0.301386      0.178196     -0.273412    -0.0492847     0.0821214    -0.0949582     0.0182662   2.59518e-05    -0.0230105   -0.00652715   -0.00295104    0.00186753  -0.000622625  -0.000583450  -1.56036e-06  -3.56377e-05  -2.56353e-05   2.66289e-06   3.52127e-06  -2.72997e-07   4.80757e-09  -2.64971e-09  -1.17686e-09       5.40466       6.90874       7.55354       7.81527       7.33783       7.00869       6.30770       5.30323       4.51584       3.58500       2.82920       2.08267       1.56991       1.06513      0.733577      0.488382      0.312917      0.190850      0.111577     0.0643508     0.0346131     0.0178453    0.00928329    0.00432182    0.00202689   0.000821329   0.000354058   0.000131606   4.74625e-05   1.56895e-05   4.60742e-06   1.24306e-06   2.97201e-07   5.78362e-08   1.01492e-08   1.17687e-09
  18  21 3868.2006    1.6831  5.8414 11.1005 -0.0060  0.0766   0.0206   0.2121    0.0629   0.0000   432.6368      -23.6942       19.8031       8.55635      -24.4100      -16.2987       8.17319      0.941637      -4.13542      -1.78373       5.61160       2.06620       2.13250      -1.66532     0.0299228      0.474533     -0.119755     -0.236882    -0.0356051    -0.0144313    -0.0586431     0.0234986    0.00400937   -0.00831221   -0.00135966  -4.03614e-05    0.00119575   4.12192e-05  -0.000137347  -5.56379e-06   1.22309e-05   2.34749e-06  -3.87977e-07  -2.52862e-08   5.02665e-09   2.43596e-10       6.58032       8.45009       9.28523       9.42284       9.18381       8.38473       7.75126       6.44159       5.45838       4.41245       3.45109       2.56203       1.88210       1.31243      0.895204      0.589722      0.378468      0.233262      0.137648     0.0761256     0.0428806     0.0217169     0.0111897    0.00513365    0.00241077    0.00101385   0.000432295   0.000157313   5.82149e-05   1.85885e-05   5.64869e-06   1.49819e-06   3.61800e-07   7.35786e-08   1.24932e-08   1.36751e-09
  18  22 4010.9662    1.3496  7.9838 10.8775 -0.0058  0.1036   0.0167   0.2829    0.0504   0.0000   451.5482       4.73357       14.4715      -1.72554      -28.5218      -9.92698      -2.95877       24.3981      -2.14851       6.87181      -7.31880      0.431534       4.95765     -0.845284     -0.708213      -1.01279     0.0692728      0.552992      0.222019     -0.142206     -0.130347     0.0434330     0.0543477   -0.00928242    -0.0102192    0.00346725   0.000462794  -0.000307238   1.25325e-05   3.51060e-05  -2.81283e-06   1.25154e-06  -7.56286e-07  -1.09206e-07  -1.07111e-08   1.39624e-09       8.63041       11.6851       12.5981       12.8160       12.5748       11.5165       10.3315       8.88451       7.37048       5.81175       4.49071       3.47816       2.47680       1.80807       1.21861      0.811487      0.510187      0.315356      0.188094      0.105429     0.0595748     0.0303601     0.0154589    0.00744571    0.00328823    0.00147084   0.000583520   0.000219916   8.01343e-05   2.59608e-05   7.95263e-06   2.13410e-06   4.96178e-07   1.05768e-07   1.73362e-08   1.99705e-09
  18  23 4153.7913    1.0779 10.2011 10.7406 -0.0032  0.1343   0.0150   0.3918    0.0464   0.0000   452.5452      -32.5386     -0.345391       15.7956       28.0195      -14.1520       16.5942       17.6870      -4.52209       1.16843       9.67752      -2.47254       1.03339      -2.51584      -2.48100      0.190536     -0.208611     -0.522374     0.0501455     -0.142344    -0.0631947     0.0130987    -0.0237921    -0.0115588   -0.00766090    0.00294211   0.000376269  -0.000275704  -9.20142e-05   9.92070e-05  -1.12393e-05  -3.95310e-06  -6.03306e-08  -2.42881e-08  -2.19636e-08   4.30586e-10       11.2311       14.1667       16.0556       16.2567       15.6548       14.6263       13.1523       11.2656       9.57226       7.59024       6.03780       4.50686       3.26495       2.34916       1.60568       1.05209      0.671804      0.416970      0.248858      0.140634     0.0783116     0.0411473     0.0205542    0.00973998    0.00452160    0.00194674   0.000793123   0.000298566   0.000106274   3.45507e-05   1.03861e-05   2.76556e-06   6.43084e-07   1.29682e-07   2.15710e-08   2.41422e-09
  18  24 4296.6310    0.8795 10.8459 10.6222 -0.0088  0.1567   0.0139   0.4520    0.0447   0.0000   443.0429      -20.0702       32.2369      -13.8463       36.7427      -22.5985      -14.7915       19.1758      -20.8994      -12.7792       14.1583      0.185825       3.21767       5.36140      0.448312      -1.21175      0.568305       1.13156     -0.192265      0.144953     -0.120144    -0.0437553     0.0101975     0.0145572    0.00479609   -0.00133079  -0.000619316  -0.000122756   3.65702e-05  -1.49215e-05  -4.41562e-06  -6.78473e-06   5.20216e-07  -8.09983e-08   9.05492e-09   4.90808e-09       12.8434       16.7666       18.4122       18.8488       18.1184       17.2191       15.2345       13.0910       11.0546       8.97045       6.98107       5.28468       3.86211       2.72378       1.88140       1.26041      0.794771      0.497741      0.301831      0.168364     0.0938289     0.0503159     0.0244658     0.0120591    0.00546112    0.00240664   0.000932994   0.000364589   0.000128700   4.16014e-05   1.23359e-05   3.28597e-06   7.72701e-07   1.55978e-07   2.56988e-08   3.01025e-09
  18  25 4439.1705    0.6745 13.1054 10.6554 -0.0080  0.2344   0.0131   0.6518    0.0358   0.0000   457.8918       22.7843       4.92155     -0.140261       25.7706      -37.2848      -3.61874       20.3884       14.1993      -24.4581     -0.680873      -7.41383       3.08696       3.44240      -4.32329       2.08979       2.11759      0.438245     -0.121912     -0.195713    -0.0425310      0.140117     0.0552272    -0.0190122   -0.00532467    0.00702087   1.08667e-05  -0.000139488   6.61729e-05   1.88058e-05   3.15727e-07  -1.61827e-05   1.77991e-06  -3.59152e-07  -1.76355e-08  -1.07344e-08       19.0477       25.3646       27.6943       28.3934       28.1366       25.6948       22.6390       19.8886       16.5150       13.1766       10.4168       7.92279       5.75443       4.14019       2.84349       1.91451       1.23513      0.770388      0.464013      0.269421      0.149011     0.0793526     0.0412777     0.0190820    0.00928827    0.00372430    0.00157154   0.000569788   0.000201763   6.47033e-05   1.92586e-05   5.13271e-06   1.18723e-06   2.39916e-07   3.91086e-08   4.50728e-09
  18  26 4582.8207    0.5517 13.6205 10.5144 -0.0193  0.2788   0.0110   0.7345    0.0306   0.0000   408.6018      -31.8340       87.9651       42.8308      -36.5089     -0.394998       1.78356      -26.3109      -41.0288      -12.8098       9.67660      -4.82261       3.35850      -1.14770      -3.43140      -2.86545     -0.281613    -0.0780954     -0.519339      0.169083     0.0859642    -0.0492823     -0.104066  -0.000989306     0.0257834    0.00301411   -0.00345185  -0.000853715  -0.000310895   0.000109577  -1.18156e-05   1.12621e-05  -6.64146e-07   2.94507e-07  -2.39646e-09  -8.96925e-09       23.0442       30.1721       33.2882       34.1281       33.1392       30.4626       26.9680       23.6096       20.0081       16.0877       12.5800       9.58131       6.99824       4.87972       3.41178       2.27647       1.46637      0.934181      0.552509      0.328756      0.180672     0.0991030     0.0489517     0.0250803     0.0106593    0.00492319    0.00184540   0.000717232   0.000241480   7.96591e-05   2.25508e-05   6.04523e-06   1.40308e-06   2.80051e-07   4.58671e-08   5.27688e-09
  19   9 2173.6971    0.8907  0.6923 10.4032 -0.0022  0.0264   0.0251   0.0548    0.0774   0.0000   436.5342      -1.70975       18.0337      -1.56651       5.58597      -3.40126      0.241457      -3.00559      0.974071     -0.838762       3.15487      0.367685     -0.104156     -0.204115      0.103203    -0.0222573     0.0848604    -0.0126364     0.0266456     0.0151268    0.00609113    0.00259769   -0.00509260   -0.00160842    0.00134028    0.00123884   0.000118699  -5.43668e-05   1.06196e-06   2.76436e-05  -4.95041e-06   2.14387e-06   3.79016e-07  -1.05038e-07  -1.17280e-08   1.15901e-09       1.97150       2.66171       2.65407       2.82422       2.76817       2.50691       2.58651       2.04002       1.71846       1.27842       1.12103      0.755061      0.635615      0.448013      0.332105      0.204853      0.138482     0.0837396     0.0506357     0.0280779     0.0147743    0.00888372    0.00455875    0.00221821    0.00105463   0.000513070   0.000227542   0.000103453   3.59093e-05   1.62362e-05   4.38253e-06   1.55862e-06   4.67903e-07   1.03780e-07   3.24690e-08   5.47179e-09
  19  10 2322.2998    1.2180  0.8754 10.7244 -0.0021  0.0251   0.0287   0.0599    0.0906   0.0000   438.2387       1.74937       14.1295       4.79900      -2.77820      -3.58414       3.44951     -0.763233     0.0104791       1.55356      -1.20157     -0.400924     -0.543440     -0.552416      0.203461      0.319963      0.271651    -0.0563214    -0.0330445     0.0283252   -0.00776339    0.00403439   -0.00120009   -0.00163494   0.000322772  -0.000673055   0.000231624  -7.43895e-06  -2.55591e-05   2.54462e-06  -5.06189e-06  -6.35937e-07  -6.95021e-07  -7.90825e-08   2.49981e-08   2.84098e-09       2.04157       2.53877       2.77307       2.86098       2.82851       2.56122       2.38569       2.05011       1.74556       1.36972       1.16226      0.847139      0.637692      0.451181      0.302106      0.219852      0.130210     0.0896345     0.0526486     0.0312774     0.0172217    0.00961253    0.00502799    0.00242759    0.00122274   0.000543414   0.000255595   9.78872e-05   3.88848e-05   1.43127e-05   4.96448e-06   1.56318e-06   4.37021e-07   1.29418e-07   2.84131e-08   5.61613e-09
  19  12 2613.0903    2.1741  0.9402 11.8863 -0.0090  0.0280   0.0517   0.0661    0.1319   0.0000   436.7956      -4.00863       13.4167     -0.515387    0.00352427      0.111212      -4.71761      -3.34449     -0.640191       4.24606      -1.42580     -0.916781     -0.121289     0.0916046      0.202543     -0.324786      0.183713    -0.0101785     0.0583079     0.0591344    -0.0394267   3.34037e-05   -0.00212503   0.000861939    0.00144713   0.000265019  -0.000512864   3.37971e-05  -1.36701e-06   1.03410e-05   2.35388e-06  -8.98154e-07  -4.71417e-07  -1.64913e-07  -3.01234e-08   2.63911e-08       2.26601       3.08793       3.25926       3.16224       3.13414       2.78420       2.58051       2.40797       2.01756       1.76082       1.30685       1.00399      0.767024      0.518796      0.345251      0.228713      0.150316     0.0946160     0.0577453     0.0307705     0.0192253    0.00965347    0.00541251    0.00276426    0.00130215   0.000588664   0.000250500   0.000108869   4.13203e-05   1.55466e-05   5.79324e-06   1.68276e-06   5.18788e-07   1.36341e-07   3.56284e-08   7.32603e-09
  19  13 2757.9647    2.7673  0.8436 12.4542 -0.0058  0.0245   0.0678   0.0559    0.0907   0.0000   437.5568       1.12095       12.8466      -5.62440     -0.747758      -1.38781      -2.26475      -1.35650      -2.36568    -0.0115608       2.10454     0.0556080     -0.345854      0.322787      0.170070    -0.0831657     0.0352224    -0.0799596     0.0541756    -0.0603743    -0.0220110    0.00767039   -0.00692450   -0.00256723    0.00227123  -0.000641564   0.000490903  -0.000120790   7.80691e-05  -2.82275e-06   6.72872e-06  -7.41826e-07   5.91045e-07   1.01268e-07  -2.62686e-08   4.63713e-09       1.99978       2.56047       2.60561       2.89158       2.84016       2.54392       2.43417       1.94463       1.73745       1.41089       1.12865      0.784167      0.612974      0.437525      0.320571      0.203409      0.134551     0.0804458     0.0504916     0.0314386     0.0173997     0.0102345    0.00476937    0.00259952    0.00115724   0.000530712   0.000235547   9.97553e-05   3.75358e-05   1.49585e-05   4.58469e-06   1.52074e-06   4.47074e-07   1.08732e-07   2.91368e-08   5.72175e-09
  19  14 2902.5166    3.5591  0.8477 12.4725 -0.0043  0.0245   0.0832   0.0527    0.1224   0.0000   435.3235       2.48428       13.0815     -0.770985      -1.47627    -0.0466661      -5.43712       1.23227     -0.354047     -0.712266      -1.71244     -0.373517     -0.169950      0.444665     -0.345107     0.0986012     0.0488203    -0.0840823    -0.0805497    -0.0210806    0.00913738    -0.0187818   -0.00510009    0.00283068    0.00198087   0.000794332   1.31183e-05   2.61392e-05  -5.80602e-06  -6.16346e-06   2.05956e-06   3.04246e-07  -8.27886e-07   9.89550e-08   2.26907e-08  -5.80116e-09       1.84160       2.60156       2.58743       2.86543       2.61973       2.61630       2.26318       1.92689       1.67133       1.33738       1.07083      0.805384      0.583438      0.415976      0.308413      0.186060      0.131011     0.0796502     0.0508844     0.0282593     0.0168554    0.00909457    0.00486290    0.00231396    0.00115098   0.000491266   0.000235408   9.47769e-05   3.68852e-05   1.35693e-05   4.70441e-06   1.57748e-06   4.64116e-07   1.12837e-07   2.73742e-08   5.46039e-09
  19  15 3046.4864    3.9455  0.9587 12.5948 -0.0067  0.0254   0.0872   0.0587    0.1472   0.0000   441.4146      -1.80665       14.6941      -5.45241      0.344541      -1.42561      0.468302       2.48306      -4.34478      0.855836     -0.547777     0.0661360     -0.432790   -0.00239553     -0.128415     0.0415756     -0.155632    -0.0285619    -0.0879374    -0.0398227    0.00869981    0.00837091    0.00535843   -0.00226710   0.000649249   0.000326692   0.000182796  -1.27310e-05   4.82518e-06   9.86305e-06   2.27805e-06  -1.77366e-06   4.95177e-07   1.93312e-07   2.16817e-08  -1.13053e-08       2.05437       2.77711       2.76814       3.07335       2.87121       2.67063       2.45394       2.09851       1.80126       1.42846       1.14746      0.855128      0.640519      0.444353      0.322214      0.214188      0.139489     0.0821237     0.0524247     0.0312284     0.0181290    0.00931060    0.00492001    0.00240974    0.00126748   0.000524033   0.000258183   9.26535e-05   4.09822e-05   1.38058e-05   5.09061e-06   1.53357e-06   4.64853e-07   1.17474e-07   2.80355e-08   5.77114e-09
  19  16 3189.7776    3.8932  1.1126 13.1465 -0.0119  0.0313   0.0874   0.0710    0.1190   0.0000   436.4208       2.13029       8.45371      -6.43999       3.19618       2.78969      -1.34307      -3.70592      -3.17860      -2.71771       1.31916      0.326974       1.24400      -1.63197     -0.161410     -0.425633    -0.0761498    -0.0805758     0.0128913     0.0410140    0.00416192   -0.00790391    0.00471883    0.00538547   0.000426469  -0.000484365  -0.000244307   2.77821e-05   6.11293e-05  -2.61159e-05  -7.28476e-06   2.23309e-06   8.65488e-07  -1.23533e-08  -3.57728e-10   7.08120e-10       2.43409       3.29403       3.59755       3.72107       3.48993       3.33537       2.98613       2.68625       2.15417       1.78225       1.44976       1.05631      0.819380      0.615017      0.431961      0.264524      0.200733      0.112563     0.0809919     0.0387745     0.0274125     0.0118020    0.00907234    0.00294709    0.00219476   0.000704686   0.000459915   0.000125047   7.97005e-05   1.85634e-05   9.17781e-06   2.11386e-06   8.03553e-07   1.76110e-07   4.33202e-08   8.07389e-09
  19  17 3332.8233    3.3705  1.4449 13.0948 -0.0077  0.0367   0.0717   0.0841    0.1036   0.0000   443.9325       6.28470       8.66305      -8.18562      -2.32944      0.297563      -6.40762      -4.47871      0.981000     -0.531915     -0.661256      -1.27216     -0.231659      0.481075     -0.288333     -0.286604      0.191064     -0.179477     0.0483106      0.110364    -0.0356454   -0.00176677   -0.00398947   -0.00217619   0.000591919   0.000637269  -0.000702987   5.00911e-07   2.48647e-05  -3.33970e-05   1.87552e-06   2.07078e-06  -5.16639e-07   1.00311e-07   2.75136e-08   1.95297e-09       2.93271       4.04456       4.09731       4.59797       4.07986       4.14937       3.43291       3.19678       2.42493       2.19841       1.58216       1.25269      0.899204      0.670612      0.434006      0.309651      0.196612      0.125885     0.0738670     0.0465571     0.0252152     0.0138837    0.00722210    0.00365742    0.00175386   0.000815490   0.000340325   0.000144810   5.86312e-05   2.18130e-05   7.26355e-06   2.31490e-06   6.40529e-07   1.75840e-07   4.09606e-08   8.51480e-09
  19  18 3476.0221    2.8836  2.5874 11.8427 -0.0020  0.0437   0.0443   0.1127    0.1347   0.0000   442.9268      -4.90028       14.6419       3.14285      -2.30559       4.38003      -8.78567      -4.65230       1.11330     -0.804666       1.34774      0.564302      -1.07074      0.413347      0.494609     -0.118574   -0.00302513      0.170528     0.0521278     -0.125894    -0.0213035     0.0416786  -0.000788340   -0.00236040    0.00199126    0.00201181  -0.000799229  -2.40417e-06   2.25918e-05   3.03125e-05   4.58749e-07  -8.38327e-07   5.71007e-07  -1.65370e-07   1.22787e-07   8.53297e-10       3.73311       4.69610       5.06312       5.19393       4.87505       4.39712       4.29509       3.69372       3.25121       2.63106       2.11208       1.56560       1.17513      0.836031      0.555831      0.385063      0.245977      0.149096     0.0911610     0.0544876     0.0310959     0.0163286    0.00871409    0.00438006    0.00222759   0.000968501   0.000442726   0.000173041   7.25215e-05   2.60473e-05   8.99175e-06   2.70666e-06   8.10991e-07   2.14465e-07   4.93075e-08   1.00338e-08
  19  19 3619.1847    2.4369  3.5248 11.3999 -0.0046  0.0513   0.0332   0.1458    0.1229   0.0000   435.3760      -9.57168      -3.98267       4.33792      0.160326      -18.2606       2.44818       2.91155     0.0806791      -2.02624       2.29425     -0.456414      0.328318      -1.24554       1.75792    -0.0182054     -0.795081     0.0998439     0.0132313     -0.101000    -0.0440768     0.0192589    0.00386063    0.00438483   1.02976e-05   -0.00244575   0.000405354  -7.19300e-06  -3.91541e-05   3.36990e-05   3.38648e-05  -1.59527e-06   5.70154e-08   3.09321e-07   3.64064e-09   9.09042e-09       4.03568       5.43284       5.79716       6.14759       5.72806       5.56998       4.89714       4.41016       3.57566       2.97515       2.31705       1.76503       1.33837      0.942819      0.676293      0.437661      0.298179      0.184044      0.113168     0.0651658     0.0364351     0.0202112     0.0107687    0.00535540    0.00254539    0.00122295   0.000515220   0.000220891   8.55296e-05   3.21930e-05   1.09656e-05   3.55821e-06   1.04012e-06   2.69245e-07   6.53697e-08   1.24927e-08
  19  20 3762.3535    1.9683  5.0102 11.1567 -0.0045  0.0643   0.0236   0.1856    0.0789   0.0000   428.1646       10.3936       24.6691     -0.247917      -7.53257      -5.58610       5.01103      -2.08055       2.27344      -4.13997      -2.36068      0.233474      0.207123      0.546611       2.11562    -0.0182167     -0.931977     -0.542443      0.127162      0.218192     0.0104401    -0.0290072    0.00549047  -0.000605079   -0.00313069  -0.000692664   0.000413672   0.000248938  -0.000157807  -3.12928e-05   5.17911e-06   1.85132e-06   2.19710e-07  -3.98163e-08  -1.43292e-07   1.34189e-08       5.22050       6.66299       7.32404       7.33996       7.31104       6.93200       6.21815       5.38846       4.58217       3.75115       2.92328       2.30018       1.68032       1.21778      0.842081      0.582392      0.375497      0.238124      0.144195     0.0871645     0.0480032     0.0266842     0.0136514    0.00701881    0.00332219    0.00158452   0.000663889   0.000284228   0.000109387   4.22400e-05   1.42192e-05   4.67324e-06   1.32916e-06   3.51878e-07   7.93416e-08   1.61181e-08
  19  21 3905.6622    1.5807  6.6442 10.8531 -0.0031  0.0808   0.0179   0.2296    0.0607   0.0000   432.4864      -3.24520       16.1904      -26.4911      -9.55133      -6.28517      -9.02611      -13.3344      -11.9875     -0.577534       4.86479      0.173974       3.46334       1.25916      -1.17612      -1.38024    -0.0425962     -0.205690      0.242338     0.0113672    -0.0181290    -0.0117639     0.0412240   -0.00541617  -0.000479821   -0.00105469    0.00127432  -0.000289948   6.94214e-05  -1.64684e-05   1.24320e-05  -3.99094e-06  -2.26431e-06  -1.80001e-07   5.47066e-08   1.21755e-08       6.36553       8.42098       9.16519       9.58108       9.22200       8.61569       7.90710       6.71115       5.77111       4.66081       3.69120       2.82715       2.11149       1.51825       1.06066      0.715852      0.478470      0.292727      0.182943      0.109791     0.0600164     0.0342539     0.0177033    0.00898745    0.00427656    0.00205979   0.000864085   0.000366353   0.000143746   5.51130e-05   1.80574e-05   5.93118e-06   1.71238e-06   4.42776e-07   1.00890e-07   2.05123e-08
  19  22 4048.9688    1.2708  7.8592 10.8152 -0.0009  0.0997   0.0157   0.2840    0.0485   0.0000   428.0181      -8.72727       36.9982      -3.11106       13.8585      -17.2937       1.06244       27.2981       21.4210      -4.09328      -6.11401       5.09801      0.216368      -2.30594     -0.340979       1.70735     -0.921072      0.163508     0.0868479     -0.148654   -0.00742563    0.00896226     0.0177744    0.00201410    0.00295956    0.00138067   -0.00101405  -9.84658e-05   1.76510e-05  -0.000162791   4.48247e-06   1.79621e-05  -1.75052e-06  -8.97454e-07  -4.87381e-08  -1.16471e-08       7.82429       10.2297       11.3800       11.5121       11.4634       10.4918       9.66757       8.47113       7.00121       5.72927       4.57982       3.50000       2.60057       1.87396       1.31952      0.897728      0.588533      0.369960      0.229473      0.133945     0.0772009     0.0417265     0.0219581     0.0111884    0.00545853    0.00252551    0.00112403   0.000467538   0.000181771   6.71211e-05   2.32415e-05   7.28446e-06   2.15527e-06   5.63062e-07   1.31333e-07   2.60316e-08
  19  23 4192.1954    1.0235 10.0732 10.7275 -0.0013  0.1327   0.0141   0.3816    0.0413   0.0000   461.0965       6.42153       26.1567       2.46702      -11.9005      -7.49154      -11.3968       10.9823       9.20908      -14.5727      -7.87740       8.10322      -2.63086       2.19683     -0.672446      -1.95199     -0.688860      0.208536      0.440949      0.135365     -0.197766    -0.0874225     0.0195575     0.0166942    0.00430665  -0.000248090    0.00241412   0.000108728  -0.000262794   0.000214304   1.75094e-05  -4.65505e-06   2.56200e-06  -1.59027e-06  -2.28984e-07   7.85219e-08       10.3534       13.5758       15.0526       15.4146       15.1687       14.1560       12.4678       11.3450       9.41488       7.79772       6.11062       4.74244       3.46508       2.55949       1.77395       1.21052      0.777562      0.506818      0.309264      0.182731      0.106549     0.0590141     0.0307024     0.0156928    0.00770212    0.00332148    0.00159035   0.000622930   0.000250156   9.09702e-05   3.17063e-05   9.96691e-06   2.90710e-06   7.69555e-07   1.74055e-07   3.49469e-08
  19  24 4335.4931    0.8189 11.8108 10.6578 -0.0102  0.1708   0.0133   0.5132    0.0381   0.0000   438.5133     -0.369788       38.2175       15.2042      -21.2521      -11.1923      -8.81421      -16.1920      -1.04644      -22.3012       8.01572       3.10882      -2.49339       3.31803       2.22841      -1.69235      -1.88371      0.522239     -0.487081      0.276900     -0.239920     -0.114712     0.0228929     0.0335767    -0.0120361   -0.00209473   -0.00299718    0.00190354   0.000355739  -7.65637e-05  -1.59607e-05   2.26752e-05   1.89698e-06  -3.03825e-07   6.00304e-09   1.89708e-08       13.5683       17.2181       19.2583       20.0013       19.3427       18.0998       16.5018       14.1452       12.2578       9.89436       7.75133       6.14193       4.48816       3.23704       2.30174       1.56119       1.02311      0.664161      0.404412      0.242553      0.141659     0.0775615     0.0405784     0.0212877     0.0103017    0.00467435    0.00209634   0.000867307   0.000332119   0.000122498   4.18816e-05   1.32430e-05   3.71335e-06   9.50080e-07   2.14608e-07   4.35868e-08
  19  25 4478.8818    0.6384 13.0180 10.6021  0.0050  0.2338   0.0128   0.6546    0.0335   0.0000   421.3788      -14.0171      -62.4137       30.0710       52.0454      -22.6199      -9.81027       8.86727      -4.83702      -17.1661      -11.9991       5.46308     0.0982486      -7.85872       4.92536      -1.81246       2.67883       1.18313     -0.331319     -0.182124     0.0912370      0.257229    -0.0554470    -0.0150440   0.000704748    0.00207055   -0.00243147   0.000253381   0.000424429  -1.09337e-05  -9.17852e-05  -1.55049e-05  -2.26770e-06   3.05819e-06  -2.10896e-07  -9.80329e-08       18.1238       23.8578       26.3257       26.3237       26.5665       24.3542       22.4629       19.3535       16.4463       13.8871       10.7820       8.38812       6.19595       4.53826       3.17477       2.14121       1.43963      0.906571      0.560638      0.341464      0.195192      0.107990     0.0591234     0.0295813     0.0146839    0.00688016    0.00296459    0.00123830   0.000488205   0.000174208   5.85169e-05   1.84649e-05   5.24725e-06   1.34553e-06   3.14785e-07   6.32525e-08
  20   8 2050.0370    0.6284  0.5945 10.1371 -0.0056  0.0248   0.0186   0.0486    0.0645   0.0000   437.8555     -0.216731       10.5676     -0.368012      -4.28160       3.88184     -0.507409      -2.38674      0.558124       1.52533      -1.46676     -0.390433      -1.42015     -0.251254     0.0423688      0.409037      0.364649    -0.0163531    -0.0447327    -0.0166067   -0.00638246    -0.0107402    0.00448156    0.00413204   -0.00181516   0.000572920  -0.000788481  -0.000272587  -0.000103465   8.54263e-05   7.33158e-07   4.48042e-06  -1.27333e-06  -5.91289e-08   2.35715e-07   5.01298e-08       1.92921       2.61020       2.82398       3.11868       2.75097       2.80054       2.36843       2.08980       1.62442       1.44129       1.07507      0.855865      0.627331      0.458258      0.299254      0.232342      0.141758     0.0998572     0.0564478     0.0392187     0.0197117     0.0127725    0.00613200    0.00359887    0.00161508   0.000909924   0.000369218   0.000190745   6.82420e-05   3.26913e-05   1.11561e-05   4.55177e-06   1.30665e-06   4.55212e-07   1.09574e-07   3.33814e-08
  20  10 2352.3696    1.3466  0.8546 10.6486 -0.0027  0.0237   0.0323   0.0580    0.1026   0.0000   438.9322       1.42642       8.54569      -1.09894      -3.99276      0.416503      -3.10818      -2.51771     -0.740796     -0.480076      -1.03694      -1.43177     0.0256692      0.373884      0.475272     -0.249158     -0.147401      0.146253     0.0345158    -0.0162966   -0.00619451     0.0127161   -0.00556581   -0.00187373   -0.00128076   3.03673e-05   0.000176074   6.60136e-05  -1.62597e-05  -6.41247e-05  -2.76088e-05   2.80857e-07   1.64759e-06  -5.74785e-07  -2.36337e-07   2.05246e-08       1.78887       2.50387       2.65480       2.63487       2.70823       2.51224       2.28239       2.05450       1.61035       1.37987       1.05046      0.831909      0.657320      0.444110      0.338743      0.218213      0.159468     0.0944933     0.0638958     0.0361053     0.0214966     0.0121084    0.00671483    0.00330110    0.00189547   0.000809741   0.000428283   0.000168517   8.23801e-05   2.79181e-05   1.24491e-05   4.17015e-06   1.42848e-06   4.24935e-07   1.24545e-07   3.09905e-08
  20  11 2498.9242    1.7630  0.8085 11.7805 -0.0186  0.0270   0.0441   0.0580    0.0982   0.0000   439.5438     -0.917267       16.2651      -2.07471       1.29236       1.55176       4.62737     -0.899210     -0.238885      -1.44315      0.271823      0.871674     0.0585577     -0.398314     -0.348121      0.282854    0.00841220    -0.0645398     0.0226132     0.0693511    0.00807564     0.0142989    0.00164801    0.00104317    0.00307970    0.00175385   2.56352e-05   0.000143169   3.90029e-05  -7.60445e-05   6.63532e-06   5.25212e-06  -1.61051e-06  -2.65278e-07  -3.34448e-09   2.50200e-08       2.14630       2.61087       2.75893       2.78749       2.86377       3.02746       2.51230       1.96139       1.90588       1.42592       1.25838       1.00733      0.726796      0.478199      0.371734      0.237674      0.165405      0.120732     0.0716278     0.0458901     0.0261034     0.0145377    0.00758538    0.00394438    0.00196479   0.000944536   0.000395325   0.000194929   7.58028e-05   3.25717e-05   1.16057e-05   4.26805e-06   1.60093e-06   5.44233e-07   1.36676e-07   3.46675e-08
  20  12 2644.7871    2.2961  0.9252 11.9917  0.0016  0.0400   0.0555   0.0633    0.1372   0.0000   437.6767       1.65201       9.45431      0.331509       1.01231     -0.946636      -2.91165       2.36326      -1.84160      0.601152       1.86860    -0.0478170     -0.369012     -0.523950      0.765562     -0.157578    -0.0548745     -0.227709     0.0497018     0.0438680    0.00192062     0.0159813    0.00632557   -0.00290528   -0.00469385   -0.00139318   0.000548507   0.000177911  -6.06890e-05  -1.69141e-05   2.67609e-05  -6.82445e-07  -6.83242e-07   4.81609e-07  -6.53106e-08  -4.90574e-08       3.51355       3.31082       3.52408       5.08577       4.60914       3.00245       3.40688       3.88202       3.06314       1.72809       1.69186       1.71047       1.14606      0.617390      0.490567      0.458989      0.290022      0.138873     0.0763144     0.0652961     0.0457183     0.0218939    0.00862323    0.00431281    0.00325724    0.00191978   0.000964583   0.000393385   0.000153489   4.85001e-05   1.64998e-05   4.71656e-06   1.64212e-06   4.62131e-07   1.36995e-07   3.38394e-08
  20  13 2790.6597    2.9851  0.8504 12.4342  0.0000  0.0244   0.0688   0.0545    0.0982   0.0000   437.9331       1.09058       14.9416      -1.65432      -2.28997      0.996690     -0.190277      -1.00535      0.157186     -0.363729      -1.00131      0.379022     -0.660870     -0.509393      0.136748     -0.107400    -0.0698867     0.0253679    -0.0473771    0.00664095    0.00832359     0.0128587    0.00606602   0.000861616  -0.000557599    0.00103083   0.000290203  -3.09056e-05  -7.61735e-05   4.74940e-06  -7.46802e-06  -1.68317e-06   2.52244e-07  -1.61723e-07   6.33136e-08  -1.45545e-08       1.75152       2.32470       2.67772       2.60835       2.66013       2.39411       2.22625       1.97336       1.64194       1.42590       1.09903      0.865567      0.625780      0.468611      0.331293      0.200496      0.158211     0.0925907     0.0588775     0.0369080     0.0215365     0.0123348    0.00682102    0.00332407    0.00196713   0.000876639   0.000402021   0.000192789   7.64799e-05   3.36073e-05   1.36727e-05   4.21976e-06   1.51192e-06   5.06349e-07   1.31929e-07   3.21081e-08
  20  14 2935.8479    3.7628  0.7440 12.7066 -0.0016  0.0211   0.0939   0.0490    0.1069   0.0000   438.6115       1.31384       13.3927      -3.64523      -1.49375       1.29014      -2.16396      -1.21457     0.0602567     -0.163061     -0.439067      -1.59319     -0.534435       1.01794     -0.268443     -0.124037     0.0828820      0.131535   -0.00562166    0.00981846   -0.00115803   0.000343128    0.00134640   0.000415772  -0.000434796   1.58529e-05  -0.000311316   1.22538e-05  -8.85484e-06   4.14087e-05   1.45770e-06   3.50522e-06   1.16911e-06   4.91935e-08   2.50391e-07   2.86285e-08       1.69190       2.16759       2.36215       2.41111       2.36902       2.17681       2.07159       1.76200       1.48947       1.18145      0.946767      0.785324      0.539508      0.425651      0.284835      0.196645      0.132133     0.0856540     0.0520848     0.0318380     0.0184870    0.00991190    0.00552711    0.00296679    0.00140236   0.000723305   0.000353147   0.000142889   6.47271e-05   2.59259e-05   9.69173e-06   3.27982e-06   1.14430e-06   3.59697e-07   1.03837e-07   2.60304e-08
  20  15 3080.4433    4.0827  0.9326 12.6636 -0.0159  0.0241   0.0922   0.0581    0.1524   0.0000   433.7087     -0.901372       11.2946       5.42438      0.968454      -6.07552       3.25184      -2.79604      -2.12850      -1.88193      0.822649     -0.479572     -0.558150      0.133146    -0.0508286     -0.415224     -0.140375     -0.100649    -0.0166604     -0.111326    -0.0137257     0.0188164    0.00578955   -0.00485496   0.000107191  -0.000191130   0.000144862   0.000179562   5.60673e-05   2.19335e-05  -2.12489e-05   2.50021e-06   5.00365e-06  -8.50129e-08  -6.55853e-08   4.28021e-09       1.95825       2.41164       2.59306       2.81712       2.58333       2.51578       2.29908       1.96868       1.71648       1.40106       1.09926      0.901135      0.647128      0.461824      0.330593      0.230446      0.151210     0.0990537     0.0607123     0.0362602     0.0234758     0.0126324    0.00641031    0.00333750    0.00187637   0.000864361   0.000401200   0.000177138   7.96425e-05   2.93982e-05   1.13994e-05   3.95537e-06   1.43249e-06   4.19779e-07   1.16795e-07   2.71421e-08
  20  16 3224.3177    3.8631  1.2064 12.8715 -0.0061  0.0304   0.0770   0.0694    0.1282   0.0000   441.1063       5.58673       11.5746     0.0340490       3.89007      0.476801      -1.63967       2.13863     -0.564952     -0.173595       2.22538     -0.759789     -0.590166     -0.641444     -0.448863      0.359149     -0.114911     -0.173160     0.0925390     0.0831894    -0.0121023    -0.0154435   -0.00268440   4.60418e-06   0.000203837   -0.00102558  -0.000699479  -0.000126535   0.000266695  -4.82240e-06  -4.00394e-06  -8.47765e-07  -1.84155e-06   2.13786e-08   1.05251e-07  -2.17570e-08       2.35181       2.95535       3.21191       3.54085       3.26926       3.16296       2.85039       2.47797       2.07372       1.68749       1.37238       1.08915      0.752835      0.581685      0.426155      0.290071      0.192280      0.121554     0.0765567     0.0470878     0.0289543     0.0157524    0.00879321    0.00458417    0.00221451    0.00112973   0.000521430   0.000240475   0.000100288   4.15656e-05   1.48202e-05   5.22017e-06   1.78346e-06   5.47871e-07   1.56898e-07   3.72571e-08
  20  17 3368.0352    3.2720  1.8423 12.5066 -0.0020  0.0375   0.0553   0.0891    0.0942   0.0000   440.1553       4.40249       9.02507      -6.09347       3.72507       3.65988      -2.48716      -2.38684      0.820663      0.572826      0.169551      -1.31792      0.467550     -0.342994      0.425293      0.241135      0.490842     -0.199570     0.0831164     0.0511397     0.0442613    -0.0249798    0.00777824    0.00651224   0.000974490   -0.00117536  -0.000655837   0.000168438  -1.03494e-05   8.34437e-06  -2.71552e-05  -2.30759e-06  -1.08342e-06   2.89300e-07  -2.45647e-08  -2.67027e-08       2.78729       3.95408       3.98138       4.19966       4.06350       3.73159       3.59527       3.06898       2.71252       2.22712       1.75375       1.39637       1.02696      0.764921      0.531188      0.368552      0.242415      0.152731     0.0986832     0.0584260     0.0337628     0.0198022     0.0105881    0.00577125    0.00281219    0.00139801   0.000650064   0.000292338   0.000122989   4.92045e-05   1.88995e-05   7.01041e-06   2.22023e-06   7.23624e-07   1.92635e-07   5.03624e-08
  20  18 3511.8178    2.6326  2.5694 12.2861 -0.0082  0.0447   0.0408   0.1173    0.0840   0.0000   440.7755       2.71245       16.1076      -3.86565       11.1631      -4.14128       4.24039    -0.0960676      0.270906      -1.12606      -1.41875    -0.0144884      -2.66780       1.13274       1.23004      0.297958     -0.413572      0.239836      0.222365      0.124288    -0.0279929    0.00232173   -0.00957008    0.00371737    0.00592212    0.00167060  -0.000614707   0.000298474   0.000215463  -3.72256e-05  -1.57394e-05   8.97020e-06   1.49115e-06   5.86403e-07  -4.21879e-08  -5.79605e-08       3.32079       4.38017       4.80547       4.98483       4.76397       4.63647       4.18205       3.79729       3.05508       2.56446       2.02561       1.58720       1.22852      0.907627      0.644780      0.445362      0.304267      0.196323      0.119576     0.0736171     0.0439920     0.0241196     0.0131856    0.00685753    0.00360114    0.00175274   0.000798200   0.000359980   0.000152484   6.39776e-05   2.43890e-05   8.52064e-06   2.93130e-06   8.88420e-07   2.52447e-07   6.58910e-08
  20  19 3655.4249    2.2240  3.9863 11.5157 -0.0100  0.0560   0.0291   0.1498    0.0899   0.0000   441.4505       11.1087       13.6359       5.16996       5.73076      -6.73818       5.95775       2.38273      -3.47834       1.73427      -3.89040      -4.09832     -0.691253       2.06471   -0.00363962      0.920342     -0.559469     -0.103286     0.0328496   -0.00898208     -0.109512     0.0150586    -0.0135791  -0.000367131   -0.00534891   -0.00600348    0.00310678   0.000728842  -0.000658572   6.31069e-05  -3.72799e-05  -8.55984e-06   1.17829e-05  -1.40198e-09   3.77957e-07   1.86666e-07       4.36996       5.72636       6.21709       6.24664       6.32023       5.87003       5.40583       4.70606       4.12434       3.26363       2.70316       2.06155       1.57011       1.15889      0.813224      0.579270      0.373208      0.245030      0.151394     0.0920478     0.0553715     0.0305098     0.0169886    0.00881180    0.00446885    0.00217850    0.00101814   0.000446884   0.000191177   7.70321e-05   2.92731e-05   1.04670e-05   3.63365e-06   1.09712e-06   3.17689e-07   8.32042e-08
  20  20 3798.9888    1.8498  5.8150 10.9468 -0.0066  0.0691   0.0202   0.1945    0.0718   0.0000   432.0945       9.46328       18.6368       11.3942       3.24815      -4.14993       16.2787      -4.80143       9.03918       1.48973      -4.62294      -1.05221      -2.51763      0.924041       1.48531     -0.235576     -0.792830      0.230263      0.453399   -0.00187270     0.0591055    -0.0181658    0.00970630   -0.00609664    0.00170270    0.00237622    0.00113767  -0.000605567  -9.32419e-06   6.46332e-05   7.88330e-05   1.24129e-05  -6.50173e-06  -4.15977e-07   4.84570e-07   9.46513e-08       5.33044       7.02446       7.78209       7.83485       7.78362       7.25917       6.56109       5.92644       5.02368       4.12857       3.30106       2.55842       1.92740       1.43976      0.996771      0.698862      0.464312      0.297404      0.188397      0.114342     0.0658276     0.0378470     0.0207457     0.0110850    0.00547343    0.00273287    0.00124798   0.000570272   0.000230670   9.69824e-05   3.64192e-05   1.34337e-05   4.41863e-06   1.39557e-06   4.02448e-07   1.03443e-07
  20  21 3942.8450    1.5003  7.2511 10.9237  0.0000  0.0871   0.0169   0.2401    0.0524   0.0000   442.8809       2.53626       29.6204      -12.4482      -2.54521       1.44007      -15.1801      -1.95654      0.780024       5.06779       1.56225      -4.01022      -3.51616      0.933349      -1.91489      0.831729     -0.141478      0.216996    -0.0765188    0.00469289    -0.0265100    -0.0378801   -0.00533810   -0.00629916    0.00698071   0.000732100   0.000666043   -0.00105592   0.000392326   4.01285e-05  -1.01938e-05  -1.29722e-05  -1.03948e-05   1.90283e-06   2.93400e-07   2.11248e-07       6.65035       8.50347       9.46921       9.74219       9.48880       9.01934       8.15716       7.16653       6.15397       5.22889       4.09513       3.17036       2.43161       1.77405       1.26272      0.876969      0.584962      0.378244      0.245084      0.147104     0.0862331     0.0497597     0.0277832     0.0148212    0.00738644    0.00361363    0.00171401   0.000757983   0.000321911   0.000130119   4.97582e-05   1.81536e-05   5.91249e-06   1.80827e-06   5.04847e-07   1.27926e-07
  20  22 4086.7812    1.2016  9.1695 10.7590 -0.0051  0.1081   0.0143   0.3108    0.0442   0.0000   427.4779      -6.03339       1.18710      -13.3938     -0.257293      -7.09615      -22.1818      -15.2676       11.0197       6.31654       8.42717     -0.815156       2.51994      -1.89041     0.0795303      0.299308      -1.34061      0.663803    -0.0114473    -0.0174763     0.0204129     -0.102383  -0.000954761     0.0200557   -0.00414705    0.00542356   -0.00190640  -0.000942856   0.000547402   0.000115257  -0.000131636   2.79643e-05   1.43993e-05   3.00254e-06  -1.04301e-06  -1.72208e-07       8.27335       10.4397       11.9087       12.0612       11.8034       11.4089       10.3881       8.79929       7.77869       6.30611       5.13902       3.94914       3.03796       2.19823       1.58152       1.09014      0.735943      0.488185      0.304563      0.190232      0.110039     0.0638385     0.0351354     0.0184961    0.00947282    0.00458354    0.00213523   0.000957552   0.000407110   0.000164291   6.41516e-05   2.27011e-05   7.56873e-06   2.35763e-06   6.36006e-07   1.60845e-07
  20  23 4230.5222    0.9534 10.4190 10.7708 -0.0077  0.1407   0.0135   0.4108    0.0380   0.0000   432.4579      -9.04935       24.6419       31.4953      0.854909       9.27944       2.77830      -7.36938      -20.1692      -2.46837      -4.63824      -3.95644       7.90847       1.74592       1.11486       2.21525      -1.94737     0.0851663      0.567409      0.387140     0.0316418    -0.0170423    -0.0725853     0.0471818     0.0203123   -0.00715526   -0.00392672   0.000781466    0.00137154  -0.000296394  -2.12466e-05  -1.29010e-05   3.17854e-06  -3.23010e-07   7.63233e-08   3.70906e-07       10.3578       13.5943       14.9224       15.8459       15.0058       14.8550       13.1271       11.4401       9.88634       8.22152       6.64158       5.15161       3.89033       2.84467       2.08778       1.41546      0.964509      0.636762      0.402336      0.247612      0.149564     0.0844534     0.0472517     0.0250880     0.0125867    0.00631159    0.00283571    0.00133554   0.000543281   0.000232189   8.40320e-05   3.03775e-05   1.01468e-05   3.11909e-06   8.40609e-07   2.10245e-07
  20  25 4518.3632    0.5773 13.2436 10.6789 -0.0092  0.2650   0.0110   0.7009    0.0256   0.0000   443.4003      -22.5411       8.62215       10.7992      -23.3000      -7.20563       22.1515       13.2835       12.7208      -18.5322       20.7235       6.03746      -5.18184      -1.81681       2.54178      -3.22365       2.70648       1.80511     -0.633836     -0.357704     0.0843366      0.116546    -0.0821670     0.0105994    -0.0133423    0.00461603    0.00335210   -0.00576197   0.000721782   0.000557493   0.000150403  -5.47330e-05   1.09769e-05   6.94126e-06   2.71505e-07  -6.87390e-07       19.6647       25.8384       29.1897       29.8218       28.7696       27.6594       24.7434       21.9326       18.9142       15.5930       12.5359       9.71910       7.44275       5.38068       3.96119       2.71797       1.84984       1.19638      0.765589      0.471058      0.281366      0.163429     0.0913752     0.0484442     0.0255134     0.0123025    0.00586093    0.00261846    0.00112198   0.000443739   0.000170087   5.91697e-05   1.96187e-05   6.01037e-06   1.62029e-06   4.08502e-07
  20  26 4661.9375    0.4461 15.1590 10.4960 -0.0248  0.3752   0.0085   0.8831    0.0217   0.0000   498.0106      -52.3501      -7.79503      -55.6108      0.335860       11.7681      -11.1515       12.9212       48.9202       16.8711      -8.93115      -7.50485       20.1001      -3.70261       5.52162       5.58456      -1.61284       1.25049     0.0460447      0.482560      0.940641     -0.252790     -0.183642    0.00469333    -0.0428529   0.000739097   -0.00193489    0.00535308  -0.000653302  -0.000692085   0.000358351   1.30519e-06  -1.06292e-05   1.62083e-05   1.76934e-06   5.65237e-07       27.3004       36.7814       39.5654       41.3074       40.6969       38.2722       35.2870       30.5052       26.7359       22.2983       17.9034       14.0866       10.6209       7.84887       5.64437       3.94251       2.66993       1.74694       1.12439      0.698859      0.416516      0.242966      0.139146     0.0717888     0.0390332     0.0186930    0.00885593    0.00405006    0.00169164   0.000663432   0.000258634   8.72771e-05   2.90182e-05   8.70111e-06   2.31102e-06   5.84093e-07
  21   8 2077.7059    0.7070  0.5928 10.3365 -0.0102  0.0251   0.0198   0.0470    0.0597   0.0000   439.0846      -1.35358       16.4358      -4.55872      -7.08168      -1.01374       2.06220      -2.30482     -0.680415      0.110793      0.650889     -0.105732     0.0752866     -0.283258      0.584629      0.233817    -0.0807083    0.00968732    -0.0846956    -0.0859920    -0.0785346    0.00617798    -0.0128977   -0.00392089   -0.00149208  -0.000753839   0.000648507  -0.000233114  -5.36193e-05  -6.64183e-05  -1.38138e-06   5.11988e-06   2.19525e-06   6.91636e-07   6.84777e-08  -2.08771e-07       1.66239       2.42175       2.59063       2.66466       2.89825       2.36819       2.49589       1.84624       1.66106       1.29709       1.01007      0.873678      0.579027      0.466864      0.336655      0.238818      0.157473      0.101458     0.0689183     0.0437298     0.0247377     0.0153183    0.00890085    0.00452456    0.00248816    0.00123803   0.000579587   0.000290541   0.000132247   6.22910e-05   2.20651e-05   8.57732e-06   3.65912e-06   1.12328e-06   3.73811e-07   1.38240e-07
  21  11 2529.2636    1.9798  0.9377 11.2791 -0.0033  0.0247   0.0436   0.0590    0.1174   0.0000   435.1299     -0.426341       12.4363      -1.95901      -5.61540     0.0468692      -2.48290    -0.0385287     -0.319676     -0.755912       2.01847     -0.192634      -1.57648      0.208080     -0.561803    -0.0763844     0.0283117    -0.0696971     0.0146045    -0.0287230  -0.000681399    -0.0110035   0.000963070   -0.00216171    0.00282426    0.00241448  -0.000626894   0.000345620   0.000210857  -8.50325e-05  -1.92800e-05   6.67439e-06   9.39115e-06   3.86424e-07  -1.19228e-07  -4.88777e-08       1.89238       2.39061       2.72093       2.80453       2.86212       2.46528       2.19970       2.14980       1.76498       1.48905       1.18842      0.922243      0.770915      0.498584      0.355412      0.261060      0.178466      0.114089     0.0698157     0.0461036     0.0283884     0.0169946    0.00949064    0.00494342    0.00269839    0.00149589   0.000742397   0.000353452   0.000159087   6.45528e-05   2.55598e-05   1.00880e-05   3.84636e-06   1.29379e-06   4.07963e-07   1.23429e-07
  21  12 2676.1634    2.4750  0.9234 11.9394 -0.0067  0.0254   0.0560   0.0586    0.1500   0.0000   438.9688      0.116217       15.6752      -4.15119       1.75995     -0.896270      -1.03249      -2.34459      -1.92775     -0.452963      0.241973      -1.93915       1.12315      0.435651     -0.368371      0.109236      0.139211    -0.0871009    -0.0668671    -0.0874605    -0.0143333     0.0134377   -0.00727135    -0.0113576   -0.00384968    0.00219382   0.000862179   0.000214785  -3.22888e-05   3.47648e-05  -1.74936e-05   1.86792e-06   5.06285e-06  -5.27420e-07  -8.52021e-08   5.19089e-08       1.93294       2.62257       2.63211       2.84635       2.57800       2.37271       2.29822       2.10380       1.87871       1.56845       1.26824       1.04111      0.756762      0.567598      0.384394      0.283985      0.176686      0.118077     0.0751779     0.0467562     0.0274442     0.0155680    0.00924083    0.00519829    0.00257734    0.00140220   0.000637686   0.000335553   0.000144692   6.53513e-05   2.42128e-05   1.02863e-05   3.46532e-06   1.27821e-06   3.86353e-07   1.13553e-07
  21  13 2822.9650    3.1140  0.8170 12.4385 -0.0065  0.0246   0.0717   0.0524    0.1408   0.0000   433.8889      -1.24053       14.3687     -0.638899      -4.07065      -1.39507       5.34102      -2.25456       1.38082      -1.82706       1.51100      -1.01333     0.0448679      0.570271      0.436578     -0.419169   -0.00461251      0.179541    -0.0447069   -0.00697561    -0.0201596    -0.0136938   0.000585244   -0.00302287   -0.00507787   0.000355396  -0.000126301   0.000153260   1.12635e-05  -5.46543e-05  -1.44907e-05   4.74484e-06  -2.04936e-06  -1.00736e-06  -1.60293e-07  -9.72757e-08       1.87852       2.25074       2.62271       2.56025       2.40155       2.57549       2.44812       2.01008       1.75493       1.39464       1.16059      0.943826      0.677438      0.548517      0.393996      0.254140      0.183781      0.129098     0.0744679     0.0477625     0.0297440     0.0167474    0.00887667    0.00487347    0.00264133    0.00124960   0.000681934   0.000293304   0.000121697   5.99516e-05   2.70378e-05   1.04112e-05   3.77323e-06   1.20805e-06   4.64153e-07   1.45315e-07
  21  14 2968.8405    3.8228  0.8531 12.6855 -0.0045  0.0237   0.0867   0.0538    0.1147   0.0000   440.4585      0.479302       9.77245      -1.15409       2.68645       1.41238     0.0738795     -0.789350       3.38787      0.907699      -1.35271      0.558772      -1.07110     -0.105241      0.548082     -0.410799     -0.367417     0.0505547      0.126397   -0.00792974    -0.0464888   -0.00231528   -0.00184556    0.00762357    0.00536887  -2.40035e-06   -0.00120013  -0.000145342   0.000154680  -3.16229e-06  -1.58781e-05   2.29569e-05  -3.30381e-06  -1.92916e-07   8.71096e-07  -1.79702e-07       1.71680       2.44486       2.50180       2.62920       2.82938       2.50894       2.45075       1.97639       1.65263       1.44096       1.09776      0.902402      0.693243      0.485346      0.384053      0.230130      0.194191      0.112005     0.0824589     0.0507690     0.0287468     0.0183083    0.00865001    0.00585320    0.00258157    0.00137633   0.000659189   0.000308787   0.000133087   5.60753e-05   2.35813e-05   9.34254e-06   3.40842e-06   1.29721e-06   3.46980e-07   1.22667e-07
  21  15 3113.8618    3.9745  0.9959 12.9968 -0.0008  0.0257   0.0852   0.0607    0.1155   0.0000   439.0979      0.382966       10.0519      -2.90089       1.82808      0.261350     -0.953375       1.22511      -1.47364      -1.77024       2.09347      0.153328     -0.780772     -0.821147     -0.434366      0.248148     0.0234334    -0.0790604    -0.0538623    0.00482954    0.00388381   0.000317753    0.00286206   -0.00111630   -0.00193705   0.000465407  -7.95411e-06  -0.000306764   0.000178420   0.000117984   1.40928e-07  -8.49775e-06  -1.27739e-06  -2.27380e-06   1.02270e-07   1.35928e-07       2.00550       2.54001       2.75719       2.66646       2.75796       2.57028       2.46386       2.28413       1.81850       1.53608       1.18886      0.962474      0.721026      0.558887      0.430121      0.297280      0.208605      0.124605     0.0820019     0.0494481     0.0294508     0.0176517     0.0100550    0.00516336    0.00281965    0.00139721   0.000688251   0.000325743   0.000153544   6.69237e-05   2.59544e-05   1.04376e-05   3.95962e-06   1.27686e-06   4.28891e-07   1.31637e-07
  21  16 3258.4725    3.8548  1.3106 12.6793 -0.0026  0.0302   0.0730   0.0704    0.1275   0.0000   442.8186      -3.58837       10.6932       3.78963     -0.258155      -4.22635      -4.32292      -6.97019      -2.71648       1.45926      0.442104       1.00668      -2.29363     -0.240726      0.567596     0.0715287    0.00652635      0.247310     0.0721971    -0.0301089    -0.0125559     0.0188704     0.0107237   -0.00758933   -0.00589463    0.00205041   0.000635349  -0.000134761  -0.000151830   6.73931e-05   8.49854e-06  -1.17375e-05  -8.73079e-06   3.75344e-08   5.04955e-07   1.23739e-07       2.39238       2.99244       3.12806       3.36618       3.27627       2.97307       2.76874       2.62272       2.18270       1.88124       1.54422       1.20773      0.923693      0.637811      0.489958      0.335123      0.225335      0.148332     0.0920772     0.0578903     0.0362430     0.0214180     0.0124184    0.00628139    0.00349989    0.00177952   0.000879821   0.000390019   0.000198332   7.62405e-05   3.41524e-05   1.20081e-05   4.59759e-06   1.52311e-06   5.06358e-07   1.42190e-07
  21  17 3402.7767    3.0794  1.9201 12.5823 -0.0067  0.0388   0.0506   0.0919    0.0756   0.0000   438.4430      -3.10988       9.08762     -0.769277      -3.01218      -3.87690       3.22983      -2.79680      -9.07874     -0.924818       2.83482      -1.77906      -2.60641      0.602645     -0.531465      0.546655     0.0152108     -0.418820    -0.0383323   -0.00558986     0.0406064     0.0364139   -0.00442795   -0.00352769    0.00181685   -0.00330007    0.00251870   0.000413835  -0.000342312   0.000122052   5.57869e-05  -4.01444e-05  -1.93732e-06   1.37601e-06  -6.87824e-07  -4.46007e-07       2.80233       3.56898       3.97345       4.31243       4.14285       3.70551       3.69090       3.20074       2.77524       2.17992       1.82233       1.44298       1.10318      0.833725      0.585028      0.433291      0.284771      0.202140      0.123275     0.0769420     0.0471196     0.0293165     0.0148168    0.00872571    0.00439685    0.00245918    0.00120802   0.000543533   0.000268322   0.000108279   4.77604e-05   1.78927e-05   6.33094e-06   2.36704e-06   6.80368e-07   2.15982e-07
  21  18 3547.1126    2.5284  2.8465 12.2272 -0.0084  0.0462   0.0364   0.1210    0.0662   0.0000   439.3709      -1.91670       9.97248       7.08646    -0.0542850      -5.44276       1.85013      -3.96372      -1.95083    -0.0469887      -3.24525     -0.481741      0.926525     -0.739168      -1.71650      0.735508     0.0849300      0.447997    -0.0804666    -0.0918091   -0.00861005    -0.0541246    -0.0333280     0.0220740   -0.00225406   0.000738847    0.00240657    0.00168466   0.000391354  -0.000115365   5.46580e-05   1.19381e-05   2.65319e-06  -2.51566e-06  -1.04745e-06   3.19997e-07       3.33809       4.40795       4.79130       4.77864       4.97769       4.61055       4.27665       3.74122       3.30229       2.67612       2.22758       1.70449       1.33648      0.996581      0.722778      0.523373      0.346277      0.235427      0.152762     0.0931802     0.0591915     0.0330040     0.0197767     0.0106669    0.00577380    0.00286135    0.00142440   0.000698867   0.000293475   0.000135586   5.34081e-05   2.09828e-05   7.82139e-06   2.67740e-06   8.78502e-07   2.54352e-07
  21  19 3691.4110    2.1086  4.3724 11.4719 -0.0037  0.0588   0.0257   0.1575    0.0689   0.0000   438.9180      -1.85725       5.73116     -0.978066       13.7101      -5.98467       4.44664      -9.28845     -0.736828      -7.18839      -2.33640       2.72226       1.13723      0.299462      0.524132      0.455814      -1.26653     -0.287239      0.289185     0.0310347     -0.136431    -0.0763046    0.00194963   -0.00657133    0.00162140  -2.58351e-05   -0.00508278   0.000348196   0.000278424  -4.41531e-05   0.000133581   1.64107e-05   6.89701e-06  -7.70596e-07   2.80919e-07   8.49818e-07       4.24754       5.59264       6.20505       6.31562       6.20868       6.01598       5.44729       4.80630       4.23485       3.39550       2.76958       2.24056       1.68589       1.28023      0.897527      0.653966      0.443277      0.298126      0.190007      0.119394     0.0722443     0.0427292     0.0237362     0.0129439    0.00692425    0.00357965    0.00177197   0.000848021   0.000373891   0.000165911   6.63826e-05   2.60717e-05   9.78163e-06   3.43540e-06   1.11078e-06   3.42078e-07
  21  20 3835.5760    1.7011  5.6737 11.1782 -0.0048  0.0691   0.0202   0.2010    0.0598   0.0000   443.1374     -0.414549       16.4871      -10.3458      -3.02950      -7.42718       6.78878      -10.1614      -1.70005     -0.214039       1.74941       1.77977      -1.19403       2.65511    -0.0956295      0.189211     -0.133832      0.583239     -0.591103     -0.267290    -0.0393157    -0.0551247     0.0227495   -0.00336427    0.00906659    0.00595061    0.00179720  -0.000844077   4.37941e-05   0.000474489   1.20452e-06  -2.06392e-05   6.19116e-06   8.67873e-07   1.81289e-07   2.74164e-07       5.16093       6.71651       7.39713       7.49935       7.33320       6.96611       6.39918       5.85067       5.07246       4.18993       3.43297       2.70294       2.06052       1.55330       1.11675      0.799387      0.529304      0.354419      0.227120      0.142463     0.0859819     0.0498141     0.0291040     0.0159250    0.00853788    0.00424162    0.00212332    0.00101499   0.000452362   0.000198540   8.06503e-05   3.17256e-05   1.18253e-05   4.07480e-06   1.32672e-06   3.98226e-07
  21  21 3979.5896    1.3947  7.8129 10.9144 -0.0042  0.0906   0.0160   0.2585    0.0473   0.0000   451.4544       4.85408     -0.748652       9.83423      -5.62393       10.5742       5.48422      -3.05927      -1.16034      -4.55291       3.59315      -5.04078      -2.92420      -1.51251       1.97785      0.279305     -0.266787      0.474591      0.165143      0.341511     -0.129274     0.0167806    -0.0231309     0.0138297    0.00669700   -0.00406785   -0.00428564   8.84441e-05  -0.000123056  -1.41565e-05  -9.44550e-05  -2.69845e-05   2.62524e-06   3.36938e-06   3.31108e-07   1.88319e-07       6.72269       8.62073       9.77031       9.72608       9.84923       9.40591       8.47953       7.44920       6.58612       5.42597       4.45216       3.47844       2.70283       1.94772       1.48106       1.02434      0.702170      0.467106      0.302102      0.191054      0.116090     0.0682496     0.0396653     0.0214999     0.0113609    0.00589636    0.00282588    0.00134694   0.000619677   0.000264671   0.000108290   4.29876e-05   1.58030e-05   5.54396e-06   1.82578e-06   5.45005e-07
  21  22 4123.8678    1.1160  8.9441 10.8201 -0.0075  0.1103   0.0143   0.3194    0.0415   0.0000   444.8665      0.627960       15.2899       17.2160       9.64997      -36.1007       1.19173      -18.3671       3.30176      -2.59523      -2.72765      -1.13163       1.89651      0.950092      -2.13085     -0.679505     -0.676793      -1.03245     0.0771200     -0.156607    -0.0102193     0.0948403    -0.0259577    0.00958686   -0.00264182    -0.0144627   -0.00439380    0.00239647   0.000104329  -0.000975883  -0.000148531  -4.10004e-05   5.10982e-05  -7.50481e-06  -2.41607e-06   6.03543e-07       7.97737       10.6565       11.8917       12.0746       12.0147       11.3162       10.1813       9.34572       8.00277       6.64149       5.43588       4.30883       3.30004       2.41922       1.77923       1.22917      0.855383      0.567729      0.367230      0.230258      0.140793     0.0830944     0.0473545     0.0259186     0.0141118    0.00702038    0.00359940    0.00165215   0.000764148   0.000323566   0.000138225   5.15612e-05   1.98616e-05   6.76312e-06   2.19611e-06   6.64420e-07
  21  23 4268.3566    0.8840 10.8534 10.7677 -0.0084  0.1469   0.0131   0.4376    0.0352   0.0000   441.6765      -29.7929      -4.33661       10.7207      -23.1265      -12.8551      -6.46021       15.5786       5.93827      -3.60359      -7.54505       9.22192       8.66895       1.60101      -1.58779       2.48464       1.70040    -0.0754766     -0.779561      0.731005      0.428656     -0.202315     0.0620513     0.0738433    -0.0148268   -0.00762384    0.00132647    0.00258287  -0.000293224   -0.00145748   6.97718e-05   0.000129950  -1.59874e-07  -1.09294e-05   4.56775e-07   4.14696e-07       10.3957       13.8449       14.9464       15.8254       15.5910       14.7324       13.6157       11.9921       10.2582       8.76697       7.01936       5.53495       4.24153       3.25248       2.35816       1.66662       1.17522      0.761274      0.508656      0.315184      0.196821      0.117197     0.0676519     0.0373828     0.0201681     0.0104922    0.00515947    0.00245071    0.00111621   0.000485498   0.000199271   7.81400e-05   2.84891e-05   9.79884e-06   2.91298e-06   8.80964e-07
  22   7 1945.0386    0.5562  0.4555 10.0326 -0.0161  0.0221   0.0180   0.0418    0.0505   0.0000   439.7438      -1.26380       15.2586      -1.25879      -1.37923      -3.10937      -2.69880       1.03874      0.449577      0.260335      -1.45235       1.20482     -0.367184     -0.322745      0.171698      0.244626     -0.193808     -0.122989     0.0499605     0.0225059   -0.00696247    -0.0121340   -0.00967706    0.00262055    0.00554018   -0.00289665    0.00104435   0.000504712  -0.000102605   6.39817e-05   0.000103987  -4.92575e-06  -1.18846e-05   9.60379e-07  -1.19200e-07   1.17680e-07       1.64357       2.19990       2.54884       2.44758       2.24332       2.11982       1.90315       1.76378       1.58477       1.43264       1.27119      0.933332      0.703533      0.536653      0.344311      0.242967      0.167468      0.106968     0.0638777     0.0430692     0.0267589     0.0159243    0.00943448    0.00547558    0.00287924    0.00156507   0.000752921   0.000401459   0.000188877   8.40002e-05   3.51054e-05   1.60843e-05   6.57885e-06   2.67244e-06   9.53370e-07   2.93539e-07
  22   9 2260.0075    1.1186  0.7760 10.5185 -0.0037  0.0251   0.0258   0.0516    0.0867   0.0000   438.7872       1.05876       15.5266      -2.75021      -1.18481     -0.431218       2.78176      -1.40202      0.890086       1.45809     -0.680480     -0.792810     -0.999429      0.803430      -1.20703     -0.217129      0.209574    0.00672467    -0.0365368     0.0176364    0.00528831    0.00372815   -0.00315019   -0.00449350  -0.000638659   -0.00126497  -0.000383075  -0.000181775  -0.000338392  -5.26700e-05  -2.07855e-05  -7.49220e-06  -4.35592e-06   6.67562e-07  -5.57851e-07  -1.16003e-07       1.72286       2.19615       2.38929       2.49924       2.53571       2.30210       2.29691       1.82073       1.75695       1.31817       1.18260      0.880719      0.693672      0.569531      0.402430      0.290093      0.176965      0.148970     0.0897486     0.0563594     0.0359199     0.0213705     0.0127645    0.00664799    0.00389478    0.00211148    0.00110461   0.000545604   0.000240077   0.000102689   5.18112e-05   2.18534e-05   8.82640e-06   3.17188e-06   1.09824e-06   4.01785e-07
  22  10 2410.7798    1.4933  0.9867 10.8401 -0.0015  0.0258   0.0317   0.0604    0.1353   0.0000   439.4416      -3.07375       18.2331      -2.48850     -0.270816       5.01513      -1.68317      -2.44065       1.59159     -0.101036      -1.54735     -0.293307     -0.305073      0.141802     -0.177277      0.160412   -0.00836796     0.0606363     0.0277217    -0.0571483     0.0297938     0.0494766   -0.00659932   -0.00150624    0.00546087   0.000444290    0.00121137   -0.00125166   0.000426895  -0.000107716  -4.82227e-05   9.14304e-06   6.82637e-06   1.89014e-06  -2.79553e-07  -1.26524e-07       1.90755       2.37214       2.72385       2.65845       2.62826       2.50103       2.24066       2.09200       1.83424       1.57866       1.23350       1.05309      0.814200      0.575240      0.424895      0.286681      0.204325      0.144379     0.0880435     0.0564637     0.0363653     0.0221052     0.0126385    0.00682164    0.00380526    0.00200542    0.00107419   0.000553096   0.000259180   0.000106860   5.19150e-05   1.98604e-05   8.54947e-06   3.06187e-06   1.12847e-06   3.94775e-07
  22  11 2559.1247    1.9154  0.9529 11.6226 -0.0018  0.0254   0.0412   0.0579    0.0960   0.0000   439.1315       1.21214       10.3513      -2.61924       2.89002      -3.11267      0.285527       4.41515      -1.05840      0.425748       1.01464    -0.0195217     -0.536821     -0.954976     -0.192756     -0.189892      0.242545      0.198087     0.0208274     0.0443123     0.0213367    -0.0147248     0.0172443   0.000653022   -0.00151060    0.00221704   0.000438957  -0.000116684   0.000315931   0.000183131   3.65109e-05   5.74575e-06  -9.35687e-06  -4.35502e-06  -2.19271e-07   5.04542e-07       1.80344       2.22661       2.49702       2.57057       2.62931       2.44552       2.33311       1.98979       1.71077       1.49349       1.16963      0.974841      0.755559      0.569354      0.399949      0.293941      0.219479      0.135236     0.0951156     0.0581560     0.0381057     0.0230822     0.0135391    0.00755474    0.00399225    0.00218139    0.00110019   0.000552555   0.000264142   0.000118631   5.24526e-05   2.12635e-05   8.38461e-06   3.50442e-06   1.25166e-06   4.18216e-07
  22  12 2707.0587    2.6394  0.8326 12.0567 -0.0034  0.0224   0.0577   0.0513    0.1180   0.0000   439.6826       1.23216       13.3479      0.406287      -3.05125     -0.372633     -0.619736      -3.20108      0.205971       1.14504      -1.79530      0.120594      0.376845      0.396046      0.153176      0.179696      0.148650    -0.0573570     0.0823886    -0.0119655    -0.0350799    -0.0174439   -0.00635285   0.000122575   0.000481635    0.00185019    0.00103330   0.000338417  -0.000460792  -0.000154896  -1.01232e-05   3.90952e-05   4.68005e-06  -4.21652e-06  -1.05629e-06  -2.88902e-07       1.71144       2.20708       2.37421       2.44134       2.16225       2.09819       1.96172       1.91384       1.64505       1.48199       1.23791       1.00095      0.715965      0.566430      0.408271      0.282314      0.183447      0.129496     0.0804594     0.0506025     0.0309983     0.0188750     0.0113010    0.00622954    0.00344555    0.00187107   0.000963399   0.000452392   0.000212362   0.000101312   4.59862e-05   2.00450e-05   7.78439e-06   2.91317e-06   9.82633e-07   3.29990e-07
  22  13 2854.6612    3.2208  0.8013 12.7226 -0.0031  0.0224   0.0764   0.0551    0.1193   0.0000   440.3886       3.66236       15.0548      -4.08944     -0.672270      0.483194       2.43296      -2.24029     -0.790094      0.426912     0.0540319       1.25104     -0.719482     0.0794763     -0.475029     -0.604102      0.281250   -0.00290510    -0.0745719    -0.0925755    -0.0406646     0.0213069    0.00800711   -0.00959146   -0.00113577   0.000649833  -0.000515120  -0.000499648   0.000263184   0.000153662  -1.32731e-05  -1.59032e-05  -6.77267e-06   7.27122e-07  -9.91695e-08  -6.14406e-07       1.68575       2.11595       2.25150       2.30670       2.43546       2.16473       1.99975       1.92214       1.58509       1.38389       1.11699      0.925250      0.699242      0.512556      0.373902      0.279134      0.191454      0.129283     0.0805112     0.0505799     0.0321397     0.0211414     0.0114464    0.00658690    0.00344627    0.00183394   0.000986045   0.000499738   0.000224071   0.000112388   4.16011e-05   2.03609e-05   7.08256e-06   2.75321e-06   9.62563e-07   3.35474e-07
  22  15 3146.9780    4.0993  0.8955 13.0874 -0.0073  0.0273   0.0905   0.0534    0.1076   0.0000   441.5524       1.79217       14.6379     0.0749134      -6.95788    -0.0595242      0.521007       1.53362      0.550709     -0.691901      0.120526      0.154910      -1.63594     -0.433502     0.0939698      0.380636      0.220727      0.176358     0.0952423    -0.0789736     0.0354121    -0.0200468     0.0105824   -0.00397541    0.00337238    0.00233871   0.000154004  -1.92069e-05   6.01793e-05   3.92305e-05   4.52030e-05  -1.21959e-05  -1.27573e-05  -5.13965e-07  -1.47295e-06   2.99418e-07       1.90610       2.99541       2.97646       3.40193       3.20664       3.01685       2.84535       2.26869       2.13210       1.49824       1.45658      0.954490      0.876410      0.561587      0.454264      0.300151      0.216396      0.151980     0.0943567     0.0657635     0.0374806     0.0246110     0.0120635    0.00845933    0.00372042    0.00236856    0.00108554   0.000554785   0.000286368   0.000106374   5.64461e-05   1.85934e-05   9.38234e-06   3.02815e-06   1.12787e-06   4.00860e-07
  22  16 3292.1308    3.6300  1.3721 12.8483 -0.0044  0.0308   0.0668   0.0755    0.1035   0.0000   437.3104       7.58597       22.1425      -4.06534      -3.01538       2.69167      -3.38886      -2.65071       1.78362       2.24187      0.585513     -0.471831      0.158372     -0.434255      0.533363      0.237340      0.236549      0.123893    -0.0778643    -0.0578073    -0.0302976   -0.00803196   -0.00755708     0.0124286   -0.00196084   -0.00450044    0.00156617   0.000745441  -8.42767e-05  -0.000357668   9.91607e-05  -8.01690e-06  -2.86775e-05   6.67814e-06   2.81827e-06  -4.79668e-07       2.36998       3.34444       3.60742       3.89056       3.82635       3.52399       3.16574       2.73580       2.28774       2.01478       1.53260       1.22909      0.894935      0.700860      0.497234      0.357213      0.245318      0.164213      0.105833     0.0684790     0.0422038     0.0271439     0.0151692    0.00933963    0.00486732    0.00271739    0.00136073   0.000662582   0.000321784   0.000137690   6.44530e-05   2.56342e-05   1.06410e-05   4.03902e-06   1.35067e-06   4.63058e-07
  22  17 3437.2237    2.9672  1.9725 12.5258 -0.0107  0.0369   0.0473   0.0919    0.0732   0.0000   444.8166       3.34212       9.80915       2.30033       4.40442      -1.13969       4.92997      0.820012      -2.92445       1.08460       2.74964      -2.73569      -1.12656      -1.74294     -0.575022     0.0616639      0.747854      0.264242     0.0321881     0.0898479     0.0291874     0.0693219    -0.0247939    -0.0168489   -0.00417769   0.000913551   -0.00223500   0.000197312   0.000465762  -0.000142942  -0.000107762   1.04803e-05   1.59451e-05  -5.98685e-07  -1.84289e-06   5.95159e-07       2.47528       3.41318       3.70312       3.74102       3.81365       3.57370       3.32764       2.93148       2.55195       2.16746       1.78242       1.40666       1.11614      0.831609      0.613587      0.429403      0.298537      0.206287      0.137122     0.0878112     0.0551295     0.0320564     0.0190589     0.0109523    0.00590996    0.00322605    0.00164738   0.000792993   0.000389281   0.000173018   7.86679e-05   3.14988e-05   1.35855e-05   5.01662e-06   1.74270e-06   6.19173e-07
  22  18 3581.9698    2.4162  3.2898 11.9962 -0.0040  0.0495   0.0316   0.1229    0.0608   0.0000   440.3167      0.617039       4.65651      -5.99863       2.18151     -0.699655      -4.02127      -1.46624      -2.21357       4.64340       1.24496       2.28941      0.403344      0.436818      0.413433      0.343576     0.0343813     -0.385165      0.154712    -0.0903528    -0.0354053    -0.0223018     0.0375505   -0.00446023   -0.00233005   -0.00272000  -0.000779182   -0.00172537  -0.000661094  -0.000274298   0.000100710   6.36326e-05  -1.61661e-05   7.01751e-07  -3.01038e-06   1.09760e-06       3.49876       4.42484       4.88560       5.07093       4.94287       4.90355       4.41117       3.93693       3.57085       2.95718       2.40415       1.95405       1.52026       1.13271      0.823448      0.635333      0.425582      0.285861      0.189452      0.117680     0.0749593     0.0468671     0.0276324     0.0150445    0.00856316    0.00436891    0.00234717    0.00112972   0.000559877   0.000241790   0.000113847   4.34536e-05   1.81023e-05   6.58587e-06   2.58026e-06   8.39931e-07
  22  19 3726.6895    1.9993  4.7856 11.4119 -0.0027  0.0601   0.0232   0.1630    0.0611   0.0000   447.0356       4.07563       13.0895       6.76844       7.49012      -5.74137      -18.0344       4.23217       4.52077       4.65776     -0.406142      0.715303     0.0341443      -1.47640      0.330300      0.843750      0.259162     -0.475886     0.0941538     0.0205447     0.0769177    -0.0971300    0.00709585    0.00690446     0.0176443    0.00518735    0.00219089  -8.66216e-05    0.00145943  -0.000231791  -0.000383518   9.88069e-05   4.36978e-05   3.27915e-06   2.25130e-06   1.15114e-06       4.14804       5.41680       6.17571       6.14280       6.12871       5.99322       5.41963       4.95808       4.21013       3.63655       2.98561       2.36437       1.86821       1.39373       1.02629      0.732617      0.509611      0.350940      0.226472      0.150692     0.0932703     0.0548731     0.0333217     0.0189139     0.0102413    0.00553094    0.00282921    0.00138365   0.000657716   0.000319540   0.000129271   5.78932e-05   2.28303e-05   9.04128e-06   3.06443e-06   1.06725e-06
  22  20 3871.5095    1.6339  6.2531 11.1086 -0.0055  0.0736   0.0185   0.2029    0.0537   0.0000   439.7567      -5.81228       12.7940       14.1489      -10.7688     -0.551679      -6.76158      -17.9811       10.4845      -3.15745     -0.518201      0.898146       1.14564       1.48901     -0.321882      0.337074      0.487484     -0.236492      0.264745     -0.129037      0.139576    -0.0634113    0.00481455   0.000596530     0.0206552   -0.00569464    0.00196424   -0.00128251    0.00225954  -0.000237231   1.08547e-05  -5.73087e-05   4.41846e-05   5.58401e-06  -1.59527e-06   8.43120e-07       5.12245       6.72282       7.51306       7.80142       7.52320       7.39578       6.59989       6.03008       5.28825       4.48127       3.64724       2.94688       2.27798       1.69544       1.27172      0.914608      0.631974      0.424716      0.285300      0.182794      0.113513     0.0687448     0.0413771     0.0229072     0.0131204    0.00683295    0.00354406    0.00176615   0.000846652   0.000387883   0.000173780   7.22759e-05   2.81829e-05   1.09176e-05   3.84821e-06   1.31092e-06
  22  21 4016.2993    1.2563  7.6943 11.0238 -0.0048  0.0944   0.0155   0.2711    0.0421   0.0000   424.9566      -10.6609       39.6929       2.79333      -12.8827      -1.55826       6.86971       6.41347       14.0676       1.49635      -1.09730      -3.12969       1.25661       1.00014    -0.0138656     -0.433851      0.402004     0.0427887     -0.347895     -0.240159    -0.0433900   -0.00425556    0.00797076    -0.0248422    0.00325240   -0.00960815   -0.00464854  -0.000325657   0.000549488   8.46354e-05  -0.000150543  -5.57246e-05   2.62896e-05  -2.07328e-05  -5.51648e-06   1.54261e-06       6.36626       8.36684       9.33264       9.48466       9.66271       9.23313       8.38895       7.80688       6.59415       5.54103       4.59942       3.64365       2.86025       2.18164       1.62701       1.18795      0.827900      0.557858      0.373922      0.242229      0.150656     0.0912080     0.0530197     0.0313969     0.0174770    0.00898047    0.00475895    0.00231735    0.00112599   0.000528064   0.000223334   9.65833e-05   3.91232e-05   1.43592e-05   5.05777e-06   1.70011e-06
  22  22 4160.9878    1.0372  9.8107 10.8902 -0.0073  0.1205   0.0140   0.3640    0.0363   0.0000   410.6506       10.0109       13.8905      -11.6393      -29.9051       8.58218      -5.21286      -6.32062       18.1182       10.5599       1.49337      0.338583      -6.84582      -2.51117       5.10137     -0.205668      0.406717      0.637811    -0.0289347     -0.384596     0.0858313      0.200611     0.0349664    -0.0977442   -0.00380083     0.0261838    0.00818221   -0.00640231    0.00202779    0.00129006  -0.000432357  -7.52711e-05   1.91896e-05   3.18925e-06   5.92561e-06   1.38547e-06       8.24390       10.6562       12.0977       12.0517       12.3345       11.9450       10.8586       9.81898       8.59992       7.10155       5.94775       4.68470       3.69942       2.83755       2.10693       1.51874       1.07243      0.738500      0.476984      0.316712      0.197385      0.118617     0.0710069     0.0408475     0.0226714     0.0120699    0.00634486    0.00311643    0.00150399   0.000704846   0.000296359   0.000129097   5.14877e-05   1.96150e-05   6.57836e-06   2.26419e-06
  22  23 4305.0694    0.8427 10.6061 10.7958 -0.0039  0.1459   0.0132   0.4313    0.0328   0.0000   422.7524      -25.0851     -0.515215      -8.21254       11.5514       3.43963      -23.6308      -37.5733       9.97204     -0.622638       11.7582      -9.32995       4.46169      -4.23355       2.25024      -1.77956      0.542067      0.622226      0.286263    -0.0431848     -0.235465     -0.154573    -0.0132629     0.0698892     0.0112514     0.0126966    -0.0161157   -0.00328148   -0.00247881   0.000285828   0.000197513   4.78909e-05   5.52476e-05  -5.75187e-06  -6.64578e-06  -3.14215e-06       10.0785       13.1278       14.8048       15.2015       15.0555       14.4228       13.2876       12.0472       10.2492       8.80396       7.22613       5.82437       4.45372       3.45327       2.51544       1.82792       1.27975      0.873410      0.582239      0.376111      0.238345      0.145447     0.0853109     0.0502807     0.0277897     0.0148515    0.00783919    0.00390504    0.00184793   0.000898301   0.000368236   0.000165447   6.38762e-05   2.42959e-05   8.17497e-06   2.75657e-06
  22  24 4450.1815    0.6310 12.7787 10.7814 -0.0194  0.2312   0.0126   0.6466    0.0277   0.0000   451.4370      -33.1382       6.48375      -7.67755      -4.61564       5.13377      -27.9638      -13.6621      0.882657      -4.74988       3.32241       22.3662      -1.31839       6.55585      0.370342      -5.19600     -0.722464       1.74110      0.558439       1.06839     -0.261715      0.230624      0.275724     0.0966396     0.0279952    -0.0768488   -0.00956366    0.00818196    0.00411402   -0.00253935  -0.000329322  -2.33751e-05  -7.27574e-05  -7.20390e-05   1.12988e-05   4.98556e-06       15.3515       20.1355       22.4627       23.7586       23.1594       22.2890       20.7697       18.5504       15.9571       13.7939       11.3055       9.20995       7.00590       5.50105       4.01476       2.87268       2.04606       1.39689      0.952461      0.606624      0.389056      0.240127      0.141110     0.0818720     0.0465045     0.0250024     0.0128839    0.00674836    0.00311969    0.00149387   0.000634532   0.000284435   0.000105376   4.09719e-05   1.34370e-05   4.50992e-06
  23   7 1969.6263    0.5900  0.4479 10.1987 -0.0049  0.0185   0.0192   0.0422    0.0480   0.0000   440.1042      -2.10555       14.1250      -1.50631      -2.79288      -1.60798      0.638448       1.55388     -0.250077      0.559360      0.411340      0.407033     -0.421808      0.526032      0.138512     -0.297212    -0.0561491     -0.134740    -0.0712744  -0.000425970    0.00596889    -0.0386655    -0.0116250   -0.00290763    0.00362815   0.000704253   0.000325854  -0.000295560   8.70429e-05   3.03171e-05   6.92758e-05  -1.49100e-05  -6.35393e-07  -2.20608e-06  -3.96281e-06   1.25943e-06       1.20182       1.64916       1.74259       1.86605       1.80640       1.68200       1.62883       1.47601       1.23598       1.15717      0.907374      0.730556      0.552712      0.468060      0.317448      0.225145      0.171206      0.105163     0.0753133     0.0479239     0.0309850     0.0187253     0.0106182    0.00655492    0.00393415    0.00205845    0.00110165   0.000559451   0.000292644   0.000134944   6.11288e-05   2.67746e-05   1.13517e-05   5.32618e-06   1.85142e-06   7.72358e-07
  23   8 2131.0972    0.8339  0.6133 10.4029 -0.0063  0.0278   0.0241   0.0495    0.0619   0.0000   436.8749      0.185167       16.0676      0.426725      -1.73468     -0.340803       1.73503     -0.117606     -0.523404     -0.270760      -1.55749     -0.903626     0.0305803     -0.273176     0.0735021     -0.358158      0.158994    -0.0214748    -0.0792701     0.0800807     0.0238155    0.00337824    -0.0215448    0.00482596    0.00633902   -0.00322175  -0.000719225   -0.00105381   9.16174e-05  -2.34020e-05  -0.000118268  -3.05296e-05   8.03326e-06   7.28169e-07   4.62835e-07  -3.99503e-07       1.47038       2.43538       2.03901       2.68888       2.49733       2.25048       2.33715       1.94960       1.88395       1.28132       1.32434      0.873326      0.888335      0.449558      0.475104      0.284797      0.244792      0.130375      0.105718     0.0632680     0.0439479     0.0243744     0.0149880     0.0102277    0.00487921    0.00352506    0.00123395   0.000932485   0.000365111   0.000225667   9.47431e-05   4.49859e-05   1.83451e-05   6.51166e-06   2.63614e-06   8.68594e-07
  23   9 2287.4673    1.1585  0.8258 10.7781 -0.0046  0.0229   0.0258   0.0555    0.0824   0.0000   439.5517       3.36672       15.6450       1.48690     -0.842895      -2.36024       1.34371      0.259644     -0.162867     -0.356247      0.491186      -1.00222      0.928401      0.587685     -0.347925      0.127731     -0.297164    -0.0664851     -0.125309   -0.00555338    -0.0302141     0.0148109     0.0278995    -0.0212705   -0.00298472    0.00200300    0.00116876   -0.00135352  -0.000101888  -1.31437e-06  -8.07801e-06   3.09464e-05   2.26411e-05  -4.09164e-06   1.98705e-06   1.36567e-06       1.55036       2.17799       2.13460       2.43848       2.30891       2.31450       2.05987       1.92844       1.57167       1.35561       1.10308      0.897021      0.669065      0.531636      0.392318      0.308355      0.211396      0.143834     0.0951316     0.0630342     0.0390722     0.0246266     0.0149440    0.00894022    0.00487644    0.00274935    0.00140214   0.000705404   0.000359441   0.000167927   8.21388e-05   3.60963e-05   1.54039e-05   5.80732e-06   2.42583e-06   8.30223e-07
  23  10 2439.1443    1.6060  0.9472 11.3292 -0.0023  0.0263   0.0342   0.0606    0.1001   0.0000   438.6928     -0.156948       12.1831      0.186710       1.65713      -3.38024      -1.50115     -0.675357      0.693474      -1.16126      0.608620       1.06438      0.691586    -0.0515078      0.143036      0.337726     -0.104814    -0.0845816    -0.0949299    -0.0945428    -0.0809530    0.00793512    -0.0292545    -0.0129913   -0.00417021   -0.00275012   0.000221166    0.00150048   4.27027e-05  -4.28966e-05  -0.000140838   4.31118e-05   3.84273e-05  -6.29778e-06  -2.10178e-06   1.80357e-06       1.68083       2.42538       2.42606       2.70188       2.63966       2.74860       2.25476       2.12304       1.74796       1.58837       1.19933       1.06828      0.764223      0.632029      0.450159      0.347046      0.226184      0.170587      0.111683     0.0736305     0.0479785     0.0296529     0.0178509     0.0103541    0.00611665    0.00309559    0.00177578   0.000860447   0.000421497   0.000200228   9.15526e-05   4.20050e-05   1.64443e-05   7.54582e-06   2.39967e-06   9.46982e-07
  23  11 2588.5601    2.0933  0.9984 11.6969 -0.0051  0.0254   0.0425   0.0565    0.0983   0.0000   436.7275       1.61326       16.1086      0.543349      -1.02724      -5.95380      0.201366       2.20645     -0.490303     -0.766439    -0.0482264      -2.22789      0.180217       1.19600      0.246294     -0.174730      0.125250    -0.0555811     0.0594303     0.0362909    -0.0625020     0.0113393    -0.0107646   -0.00275945    0.00902809   -0.00286381   0.000792640  -0.000523128  -0.000199723  -0.000208162   5.08578e-05  -1.52668e-05   3.44487e-06  -1.15485e-05   6.61546e-07  -9.56843e-07       1.63268       2.32445       2.34037       2.66335       2.59169       2.40268       2.25445       1.97788       1.79841       1.48971       1.23398      0.994920      0.787824      0.599041      0.455093      0.302624      0.239877      0.150145      0.107085     0.0697547     0.0447358     0.0275346     0.0163952    0.00979380    0.00557745    0.00313438    0.00164871   0.000891348   0.000421517   0.000222016   9.31753e-05   4.43309e-05   1.69593e-05   7.34354e-06   2.69246e-06   1.00556e-06
  23  12 2737.5601    2.7381  0.9623 11.9594 -0.0064  0.0219   0.0567   0.0573    0.1164   0.0000   438.4856       2.26051       12.0815       2.15110       2.85731      -2.08916      -2.63810       1.83706      -1.03248     -0.166083       1.25605      -1.11526     -0.131276     -0.590254      0.181698      0.198194     0.0245228     -0.158398    -0.0633709     -0.107415   -0.00800403     0.0302592   -0.00917879   -0.00687344   -0.00134081    0.00107140  -0.000325753  -0.000266888  -0.000111373  -0.000452330  -0.000146950  -1.75936e-05   2.27502e-05   3.10275e-06   4.30715e-07  -8.15217e-07       1.61091       2.05383       2.24552       2.34677       2.36935       2.25096       2.02617       1.82763       1.58322       1.36412       1.15530      0.898834      0.712037      0.538549      0.396533      0.284387      0.207087      0.141782     0.0929467     0.0603416     0.0392316     0.0248018     0.0150849    0.00868108    0.00499599    0.00257864    0.00146093   0.000720871   0.000363055   0.000183302   7.56674e-05   3.81440e-05   1.38349e-05   6.78125e-06   2.36401e-06   8.92168e-07
  23  13 2886.0204    3.4301  0.8531 12.6339 -0.0030  0.0224   0.0745   0.0524    0.1333   0.0000   437.8357    -0.0105352       11.8031     -0.776845      -3.74917      -3.27006       1.93880    -0.0685098       2.63236       1.29568       2.01740      0.139812      0.813716      0.945584      0.579411     -0.465034      0.122177      0.165520     0.0433207    -0.0305159    -0.0457499     0.0367572     0.0275101   -0.00319977   -0.00574125    0.00276231    0.00411788   0.000582598  -0.000502913  -8.82504e-05   0.000124179   1.08857e-05  -1.54308e-05  -6.34529e-06  -5.66211e-07  -1.44216e-08       1.50260       1.95616       2.15388       2.27445       2.22918       2.08378       1.90043       1.77671       1.54227       1.35757       1.08952      0.870475      0.698620      0.530245      0.394906      0.286555      0.189886      0.133732     0.0931631     0.0597291     0.0384743     0.0233594     0.0131533    0.00826900    0.00467888    0.00275277    0.00137679   0.000733476   0.000359696   0.000176881   7.67466e-05   3.60498e-05   1.51137e-05   6.24027e-06   2.31388e-06   8.89067e-07
  23  14 3033.4019    4.0102  0.8800 13.1647 -0.0045  0.0240   0.0904   0.0556    0.1231   0.0000   438.5925       2.50016       11.2594       1.10187      -4.91919     -0.441512      -4.29236      -4.85740       2.68212      -3.14068     0.0524398      0.841421      0.310821      0.367357      0.113669    -0.0944831      0.277751      0.141717     -0.162882     0.0555244    -0.0400288   -0.00731233   -0.00204588   -0.00247654   -0.00741673    0.00498217   0.000698896  -0.000272513  -8.22464e-05  -0.000226995   3.39008e-05   5.37169e-05  -1.57193e-05  -4.01786e-06  -1.83241e-06  -3.11863e-07       1.80669       2.34040       2.35572       2.56042       2.67263       2.57802       2.30010       1.96929       1.79719       1.53922       1.22063      0.952148      0.774014      0.625941      0.444633      0.306512      0.200671      0.142111      0.113618     0.0736604     0.0472406     0.0256038     0.0156355    0.00874574    0.00552865    0.00327393    0.00163580   0.000847715   0.000386607   0.000184262   7.70879e-05   3.64913e-05   1.51293e-05   6.01825e-06   2.24634e-06   8.99387e-07
  23  15 3179.6454    3.8072  1.1398 13.5683 -0.0046  0.0285   0.0798   0.0700    0.0866   0.0000   439.9481      0.789317       10.7749       1.35870     -0.245532      -4.45539      -6.18925      -1.04182     -0.180925     0.0967729      -1.73604      0.810069     0.0409575  -0.000262325      0.169879      0.469784    -0.0936293     -0.195570     0.0125623    0.00487814    -0.0289759     0.0485929    -0.0463373    0.00122977   -0.00169236   -0.00601624  -0.000136576   0.000926828  -0.000704160  -0.000166852   0.000139705   4.22590e-05  -2.38219e-05  -1.70490e-06   4.84014e-07   2.72501e-06       1.90137       2.39209       2.72669       2.74856       2.75417       2.69588       2.54177       2.24805       1.90798       1.68450       1.34607       1.11922      0.840321      0.650634      0.514219      0.360538      0.259156      0.180183      0.123418     0.0754695     0.0508455     0.0317254     0.0189512     0.0108351    0.00654033    0.00338612    0.00183435   0.000964708   0.000463965   0.000228463   0.000101421   4.79960e-05   2.00441e-05   8.92153e-06   3.14728e-06   1.23862e-06
  23  16 3325.5335    3.5307  1.5239 12.6687 -0.0037  0.0312   0.0599   0.0761    0.0953   0.0000   439.9671       2.13570       11.5339      -4.49968     -0.843760      0.303929    0.00412969     -0.617899      0.484038       2.91791      -1.14900      0.462432     0.0870249     -0.674906      0.281684     -0.448693      0.105592      0.247436     -0.230050     0.0267931      0.101363     0.0118726    0.00544410    -0.0143469   -0.00881942  -0.000860663  -0.000688463   -0.00195937   0.000456582   0.000204765  -0.000117956  -3.66019e-05   2.08103e-05  -1.25224e-05  -3.23953e-06  -9.76136e-07       2.02007       2.84109       3.04121       3.04912       3.25469       2.81737       2.78456       2.51698       2.16022       1.88641       1.50712       1.24900      0.985534      0.737964      0.559671      0.407567      0.278526      0.200179      0.131083     0.0877277     0.0573633     0.0332754     0.0210860     0.0118730    0.00719703    0.00378299    0.00211836    0.00104423   0.000544380   0.000262695   0.000118881   5.69170e-05   2.15807e-05   9.64130e-06   3.29003e-06   1.21983e-06
  23  17 3471.1789    2.8156  2.3446 12.2864 -0.0032  0.0379   0.0386   0.0965    0.0627   0.0000   445.8231     -0.648332       3.66407       3.63116       1.89593       2.97148       2.25488      0.567740      -5.19667       4.01453       1.72587     -0.505220      -2.49776      0.509334      0.275399     -0.336304     -0.380562    -0.0560346      0.115519     0.0760598     -0.169870     0.0326573   -0.00842774    0.00618763    0.00963782  -2.70558e-05   -0.00180970  -0.000600886   0.000832972   0.000131249  -9.52577e-05  -4.55184e-05  -8.43114e-06  -2.42511e-06   9.87736e-06  -2.54611e-07       2.56156       3.32047       3.71990       3.90372       3.85289       3.71081       3.37036       3.13557       2.64935       2.23135       1.88529       1.46860       1.13794      0.896431      0.694490      0.495938      0.355452      0.241782      0.169766      0.105676     0.0672725     0.0426960     0.0259489     0.0150443    0.00865604    0.00465586    0.00266670    0.00133472   0.000660353   0.000309255   0.000149223   6.50527e-05   2.91919e-05   1.17049e-05   4.37774e-06   1.58788e-06
  23  18 3616.5903    2.2558  3.6450 11.8653 -0.0082  0.0508   0.0278   0.1311    0.0565   0.0000   432.2174     -0.906794       20.5689      -8.23763      0.443961      -6.48658    -0.0794959      -1.14164      -3.17862      0.510400       2.18460      -2.64840      -1.39444      -1.69221    0.00682137      0.667082     -0.633529     -0.424044      0.287847      0.428086    -0.0744638     -0.114346    -0.0559348   -0.00724789    0.00912908     0.0121910  -0.000971273    0.00192066  -0.000770745   0.000385996  -0.000156107   4.67693e-05  -5.67648e-06   1.52877e-05   7.14332e-06   2.69196e-08       3.33683       4.49416       5.04433       5.07882       5.07979       4.89468       4.58705       4.05444       3.72197       2.97728       2.52924       2.03587       1.59293       1.23045      0.930494      0.674900      0.485029      0.328873      0.227147      0.141470     0.0918647     0.0578253     0.0338285     0.0200403     0.0113145    0.00632139    0.00327765    0.00173458   0.000876474   0.000412865   0.000191350   8.51052e-05   3.72854e-05   1.50391e-05   5.60592e-06   2.10861e-06
  23  19 3761.9220    1.8705  4.9086 11.4016 -0.0041  0.0606   0.0218   0.1649    0.0574   0.0000   441.2947       7.24187       7.61104     0.0804124      -2.55068      -13.3574       2.18790       1.73133      -5.07787      0.210015       4.31967      -2.70308      0.539483       2.21191      0.756380      -1.24158     -0.229895      0.137522    -0.0812358    -0.0343623   -0.00722364      0.133645    -0.0241583    0.00534910     0.0393505   -0.00329563   -0.00291040   -0.00141878    0.00171697  -0.000274610   5.47555e-06  -6.39619e-05   0.000101462   3.74965e-05   2.24926e-06   2.30849e-06       4.18456       5.27029       6.10940       6.22697       6.31323       6.00572       5.45115       4.94667       4.35921       3.72910       3.06388       2.40232       1.95956       1.48380       1.10664      0.794787      0.582091      0.400193      0.264968      0.174039      0.111925     0.0702218     0.0430464     0.0251180     0.0141385    0.00796686    0.00423476    0.00220043    0.00111740   0.000526748   0.000238937   0.000108162   4.54155e-05   1.86072e-05   7.40346e-06   2.74427e-06
  23  20 3907.1803    1.5203  6.6384 11.0799 -0.0038  0.0765   0.0168   0.2140    0.0475   0.0000   439.2752      -3.32646       26.1573       8.14314      -2.29225      -10.3228      -3.57587       12.1346      0.451114      -5.28065       3.63625       2.01414       3.15341      -2.40598      0.944826       2.07599     -0.441761      0.503245      0.177379     -0.247231     -0.319588      0.186194     0.0765552    -0.0936277    0.00799853     0.0273158   -0.00181847   -0.00564408    0.00193959  -4.34411e-05   0.000201787   0.000140671  -4.35727e-05   3.44282e-05  -1.10826e-05  -9.83001e-07       4.91636       6.62728       7.17454       7.62214       7.44628       7.39206       6.58079       6.09119       5.36481       4.58832       3.76862       3.07680       2.44318       1.87376       1.37221       1.04264      0.717915      0.505140      0.341164      0.224503      0.143396     0.0893609     0.0544665     0.0321403     0.0179973     0.0102299    0.00537403    0.00281654    0.00139928   0.000675889   0.000312235   0.000140779   5.94878e-05   2.38217e-05   9.02945e-06   3.38847e-06
  23  21 4052.2783    1.2078  8.3290 10.9490 -0.0008  0.0961   0.0146   0.2792    0.0399   0.0000   429.4953      0.347543       18.5731       6.39978      -1.58950      -32.5925       5.31177       6.23063      0.652626      -2.56668      -2.47205      -4.14880       3.00171       3.73774      -3.71136       1.18921     -0.140996      0.243405     -0.152818      0.438783     0.0195603    -0.0163821     0.0264251    -0.0203391   -0.00273051     0.0124341    0.00134908    0.00197582   -0.00168458   -0.00264374   0.000234194   0.000257422  -8.34974e-05  -4.03559e-06   3.49851e-05  -1.73245e-06       6.31147       8.31692       9.11235       9.77034       9.55864       9.12316       8.49350       7.78841       6.79897       5.78002       4.79647       3.89331       3.07010       2.37417       1.76583       1.30407      0.922851      0.648456      0.435209      0.286146      0.183527      0.115552     0.0707158     0.0415310     0.0236631     0.0130945    0.00717613    0.00376118    0.00186037   0.000899303   0.000432084   0.000182158   8.16895e-05   3.22615e-05   1.22190e-05   4.44171e-06
  23  24 4487.4995    0.5153 11.1673 10.8670 -0.0271  0.2531   0.0137   0.7168    0.0243   0.0000   432.3060     -0.405341      -45.7601       4.78761       25.0162       14.5610       8.98061       33.7148       33.0272      -10.3911      -12.9490      -7.82234       8.94082      -1.36928      0.909915       3.52455      -1.10346       1.74688    -0.0394134     -0.282363     0.0246034     -0.283386     -0.155306     -0.121320      0.115690   -0.00911181    -0.0240868    -0.0161166    0.00466592    0.00499386  -0.000994636   0.000122753   0.000595945  -0.000219553  -4.05995e-05  -6.47200e-06       15.5426       21.0247       23.5741       24.4548       24.2256       23.7205       21.6739       19.7921       17.5449       14.7156       12.3455       10.0604       7.94534       6.25246       4.62232       3.46969       2.44725       1.73054       1.20179      0.786524      0.519981      0.325208      0.199153      0.120159     0.0701379     0.0391749     0.0218874     0.0111842    0.00588516    0.00278631    0.00134888   0.000587200   0.000253422   0.000100080   3.54736e-05   1.29484e-05
  24   8 2156.7311    0.8670  0.7025 10.4280 -0.0046  0.0208   0.0213   0.0510    0.0655   0.0000   437.5886      0.789328       14.8144      -1.73561      -4.52267      -1.39220       1.42480       1.79703       2.40442     -0.448715      0.264702     -0.849013     -0.654420      0.588954    -0.0362813    0.00723178     -0.317602    -0.0299100      0.187854     -0.199974   -0.00425622    -0.0139668    0.00630910    0.00517146   -0.00496717    0.00158680  -0.000973298   -0.00104225   0.000103271   0.000115722   0.000124358  -8.81714e-05  -1.99119e-05   1.18153e-05   5.79997e-06   9.41657e-07       1.47270       1.88500       1.99947       2.04096       2.03076       2.02485       1.85121       1.61159       1.47908       1.29110       1.11802      0.932327      0.689160      0.528937      0.413725      0.298690      0.218544      0.150054      0.101828     0.0658380     0.0431061     0.0273020     0.0170906     0.0103284    0.00611409    0.00341307    0.00178237   0.000975513   0.000461188   0.000233168   0.000113674   5.13695e-05   2.44000e-05   9.78906e-06   4.71215e-06   1.68628e-06
  24   9 2314.2970    1.2552  0.8190 10.6913 -0.0048  0.0241   0.0283   0.0528    0.0816   0.0000   436.3365     -0.691502       15.2699     -0.760597      -2.91262       1.09697      -1.92943      0.527190       1.36147       1.07476    -0.0543753      -1.00534      0.153575      0.580893      0.280520     -0.360651    -0.0757710      0.178867     0.0535287    -0.0770146    0.00661312   -0.00116043     0.0408563    -0.0139175    0.00133436    0.00450873    0.00453463    0.00101246  -0.000922470  -0.000189828   0.000291331   5.18392e-05  -1.51418e-05   2.15258e-05   6.78854e-06   1.87473e-06       1.42469       1.86794       2.30752       2.01299       2.42678       2.23156       1.83154       2.01750       1.51919       1.37589       1.27864      0.828165      0.788478      0.605842      0.396142      0.342426      0.219624      0.156865      0.115285     0.0708556     0.0483577     0.0311461     0.0181155     0.0117263    0.00676529    0.00363656    0.00212650    0.00116095   0.000571399   0.000304676   0.000144227   6.65948e-05   3.01704e-05   1.32332e-05   4.91068e-06   2.03434e-06
  24  10 2466.9812    1.7066  0.9324 11.2727 -0.0027  0.0238   0.0357   0.0568    0.1082   0.0000   438.8285      -2.20145       13.4824      -3.34060      -2.20969       2.16567      -6.33368      0.288382      0.458454      0.211264    -0.0639669      0.668874      0.361536     -0.362371     -0.135751     -0.317513      0.124186     0.0453484    -0.0468164     -0.148720   -0.00118526     0.0138818    -0.0325447     0.0180681    0.00162615  -0.000738181   0.000996777    0.00163940  -7.08474e-05  -0.000297566   6.52619e-06  -2.21833e-05   2.76769e-05  -1.78979e-06  -4.07753e-06  -2.43939e-06       1.49460       2.00930       2.08087       2.39045       2.25050       2.28564       2.06995       1.84058       1.64098       1.37269       1.17964      0.947687      0.779606      0.572085      0.449477      0.328720      0.238301      0.168991      0.118461     0.0773170     0.0478956     0.0335770     0.0202906     0.0129408    0.00670041    0.00423616    0.00212342    0.00119962   0.000644225   0.000312268   0.000147415   7.42910e-05   3.01150e-05   1.60684e-05   5.12476e-06   2.26525e-06
  24  11 2617.6529    2.1658  0.8857 12.0449 -0.0076  0.0230   0.0466   0.0556    0.0914   0.0000   438.6885     -0.573344       11.8185     -0.342591      0.849756      -2.70439     -0.386855       2.56040       1.78292    -0.0484747       1.39889     -0.883275      0.206240      0.704529      0.155975     -0.271983     -0.391609      0.137168     -0.164039    -0.0662564     0.0299889    -0.0443499    -0.0189983    0.00735645   -0.00385756   -0.00353879  -0.000861997    0.00219442  -0.000551942  -0.000371339   3.87566e-05   8.33232e-05   5.15131e-05  -4.38822e-06   3.72904e-07   2.24201e-07       1.53411       2.07940       2.13751       2.33444       2.20182       2.13910       1.94666       1.78694       1.66857       1.41593       1.20658       1.02492      0.817404      0.604234      0.458937      0.325926      0.221929      0.157349      0.108120     0.0724513     0.0488447     0.0301222     0.0183997     0.0106448    0.00658004    0.00360841    0.00203711    0.00107297   0.000553035   0.000288905   0.000136061   6.60823e-05   2.81414e-05   1.23457e-05   4.90054e-06   1.93010e-06
  24  12 2767.6450    2.8244  0.8462 12.2808  0.0005  0.0227   0.0603   0.0505    0.0940   0.0000   437.8781      -1.24004       13.3282       2.14936       2.50638      -3.71590      -1.11709      0.697735       1.78465      0.905194      0.747213     -0.183286    -0.0206720     -0.915893      0.174425      0.179792      0.190069    -0.0596510     -0.276561    -0.0839070    -0.0188666    -0.0106393   -0.00547627    0.00305033   -0.00117302   -0.00196510    0.00324173   0.000141224  -0.000544290   2.82743e-06   6.10552e-05   5.22727e-05  -1.69696e-05  -4.19860e-06   3.78673e-06   3.43792e-06       1.61195       1.99685       2.22363       2.26754       2.02400       2.06626       2.09270       1.90229       1.71261       1.49903       1.15464      0.874625      0.802908      0.591757      0.443804      0.362969      0.254229      0.170046      0.115668     0.0788989     0.0482202     0.0280557     0.0177467     0.0106515    0.00575957    0.00343061    0.00191865    0.00104508   0.000504563   0.000262616   0.000132587   6.52080e-05   2.62900e-05   1.20843e-05   4.66754e-06   2.00125e-06
  24  13 2916.8915    3.4856  0.9377 12.6702 -0.0074  0.0233   0.0718   0.0544    0.1168   0.0000   438.3347      0.625109       13.4162       1.23957      -5.34256      -5.21702      -2.71923      0.415274     -0.651488      -1.37854      -1.43246       1.40369      0.681530      -1.45304     -0.968050    -0.0659532      0.433980     0.0632661    -0.0233219    -0.0696706    0.00117591    0.00150550   -0.00743825   -0.00618795    0.00177372   -0.00314886   0.000127271   0.000353599  -1.80635e-06  -0.000109303   3.10876e-05  -2.29085e-05  -2.62161e-05  -5.37332e-06   6.74935e-06  -1.65657e-06       1.54173       2.01604       2.14627       2.05486       2.31541       2.16317       2.03388       1.91869       1.54140       1.40906       1.15596       1.00775      0.823396      0.599977      0.473755      0.318346      0.233838      0.173570      0.109959     0.0852000     0.0516278     0.0336457     0.0202994     0.0119460    0.00703832    0.00387519    0.00203175    0.00118662   0.000539107   0.000291252   0.000141363   6.65767e-05   2.95746e-05   1.27728e-05   4.90193e-06   2.07775e-06
  24  14 3064.9802    4.0934  0.9662 12.6890 -0.0103  0.0238   0.0852   0.0560    0.1983   0.0000   439.8901       1.55683       14.6064     -0.523997       2.17130      -5.60908     -0.105436     -0.592548       1.85974      -1.26539     -0.628602     -0.436180     -0.127715     -0.214815     -0.831563      0.258023      0.173403      0.134405      0.126151      0.100060     0.0215087    -0.0397978    0.00824564   -0.00411365    0.00564477  -0.000858141    0.00224656   0.000921506  -0.000733502   0.000305788   2.65302e-05  -7.46358e-05  -2.06907e-05   5.59233e-06  -2.26513e-06  -6.63970e-07       1.49385       2.09024       2.17952       2.27312       2.35280       2.05239       2.23056       1.84589       1.68589       1.43266       1.13790      0.958490      0.736749      0.596350      0.450443      0.338372      0.247305      0.170217      0.117746     0.0775015     0.0491085     0.0310138     0.0194693     0.0117348    0.00653801    0.00367414    0.00208328    0.00110617   0.000585237   0.000264467   0.000142254   6.07620e-05   2.98582e-05   1.20776e-05   5.16631e-06   1.98028e-06
  24  15 3211.9175    3.8919  1.0687 13.2723 -0.0042  0.0262   0.0794   0.0638    0.1166   0.0000   440.0750       1.75164       9.79207       3.20153       1.64429      -6.34589      -2.97327      0.804115      -1.51462       1.86362       1.16352      -1.32694      -1.00009      -1.04018      0.225775     -0.193238     -0.105718     0.0689663     0.0272665     0.0348010    -0.0706026   -0.00207052     0.0333836    0.00179170    0.00561583   -0.00472358   -0.00106282   -0.00127507   0.000163381   0.000612717  -0.000106476  -0.000234867   1.52331e-05  -4.77936e-06  -3.27030e-06  -1.31335e-06       1.66817       2.29409       2.45029       2.54292       2.51274       2.46816       2.08766       2.07868       1.74624       1.64772       1.31600       1.09405      0.869232      0.663200      0.503492      0.356208      0.245183      0.180965      0.118097     0.0806500     0.0532106     0.0320095     0.0210425     0.0120811    0.00727272    0.00406485    0.00229576    0.00126957   0.000638592   0.000322236   0.000154575   7.19116e-05   3.22696e-05   1.34174e-05   5.56576e-06   2.21093e-06
  24  16 3358.3573    3.3240  1.7386 12.6572  0.0004  0.0322   0.0523   0.0783    0.0806   0.0000   442.4500       2.80676       14.1911      -1.79450      -5.71651      -2.04710       1.35082     -0.787020      -2.51502      -1.27701       3.15731     -0.553741     -0.780032     -0.701060       1.02644      0.704211      0.137419    -0.0275237     -0.118224      0.248271    -0.0152663    -0.0291459    -0.0688387  -0.000482742    0.00916366   -0.00658100    0.00422730    0.00133432   0.000125127  -0.000653001  -8.69702e-05   0.000104083   5.01658e-05   7.72577e-06  -1.73651e-06  -5.09296e-07       2.22188       2.86854       3.13639       3.40081       3.38336       3.31389       2.94834       2.63180       2.34670       1.99118       1.70367       1.34372       1.07645      0.809052      0.621885      0.458606      0.339921      0.230120      0.160392      0.104232     0.0716235     0.0438558     0.0287952     0.0167278     0.0102131    0.00569196    0.00318096    0.00161360   0.000859563   0.000426211   0.000211868   9.33494e-05   4.54252e-05   1.79974e-05   7.56768e-06   2.92222e-06
  24  17 3504.7636    2.7325  2.5232 12.4452 -0.0087  0.0404   0.0370   0.1008    0.0555   0.0000   441.8982       3.81085       7.38784     -0.107726       5.47353      -4.10722      0.448203      -7.50888      -4.90386       3.99572       3.18378      -2.21783      0.218843     -0.550632      0.434618      0.597017    -0.0868886    -0.0576660      0.274640      0.168405    -0.0278397    -0.0704447    0.00461004    -0.0244599  -0.000448660    0.00346589   -0.00315819   -0.00425301    0.00100069   0.000440211   8.96990e-05  -3.85512e-05  -0.000131953   1.68877e-05   7.75481e-06  -4.33074e-06       2.50726       3.50496       3.79268       3.93675       3.96606       3.76792       3.51473       3.26064       2.85749       2.44371       2.03052       1.67040       1.31744       1.02320      0.782841      0.591319      0.417215      0.293357      0.202397      0.135021     0.0901615     0.0556811     0.0336372     0.0212972     0.0120814    0.00706641    0.00383146    0.00214684    0.00102573   0.000551452   0.000259494   0.000125386   5.79649e-05   2.34983e-05   9.70473e-06   3.83116e-06
  24  18 3650.8744    2.1530  4.0388 11.7810 -0.0020  0.0522   0.0246   0.1403    0.0484   0.0000   440.7860      -4.30507       6.97836      -9.20574       2.00843       4.62958     -0.677849       2.17465       4.31156       2.99098     -0.599265      -1.39112      0.838581       1.47710      0.539474      -1.47609     -0.284353      0.326319      0.401750     -0.319360     -0.109843   -0.00388324   -0.00551690   -0.00354510     0.0247714    0.00625965   -0.00731821   -0.00570064   0.000245916    0.00106383   0.000285449  -0.000386588   9.37131e-06   1.70253e-05  -1.27085e-05  -1.75750e-06       3.25753       4.39179       4.78317       4.94392       5.06093       4.77084       4.50323       4.07118       3.60793       3.12804       2.67988       2.12655       1.73456       1.31462       1.00874      0.747900      0.541524      0.381602      0.255999      0.171723      0.114478     0.0700852     0.0455560     0.0270947     0.0159413    0.00907957    0.00511135    0.00263188    0.00141203   0.000700754   0.000334189   0.000162021   7.05855e-05   3.17409e-05   1.20660e-05   5.10300e-06
  24  19 3796.4948    1.7940  5.5235 11.3444 -0.0043  0.0636   0.0198   0.1746    0.0503   0.0000   437.2729       1.69120       16.6377       5.90719       7.83507      -4.64775      -11.7342      0.546132      -2.86046       1.70689       2.15719       1.16833      -2.00191      0.254041    -0.0447595     -0.455200      0.330659     0.0381399     0.0744726     -0.148316     -0.195490     0.0640585    0.00773792     0.0141884     0.0109705     0.0101416    0.00561580    -0.0109601   -0.00157770  -0.000650288  -0.000462080   0.000259313  -4.39242e-05  -8.87736e-05   1.13962e-05   1.55682e-05       4.09491       5.20546       5.96469       6.02771       6.13234       6.01080       5.50612       4.98632       4.47886       3.84868       3.16235       2.67741       2.07024       1.64719       1.25003      0.913524      0.654206      0.469296      0.326597      0.214177      0.140577     0.0913927     0.0557530     0.0341413     0.0194768     0.0114508    0.00615111    0.00337275    0.00178623   0.000862534   0.000433277   0.000194771   8.84635e-05   3.90097e-05   1.58398e-05   6.13296e-06
  24  20 3942.5721    1.4386  7.0512 11.0595 -0.0054  0.0795   0.0160   0.2215    0.0447   0.0000   443.4901      -5.70816       19.6390      -1.72687       4.69118      -10.0116      -15.2987       5.75162     -0.970241     -0.663301      -1.77701       6.78599       1.61741      0.784498      0.789969      -1.20227       2.11540       1.52723     -0.167332    0.00822286     0.0529363     0.0533894    -0.0718755     0.0909444     0.0429272    -0.0159127   -0.00113855  -0.000546897   -0.00245006   0.000163388    0.00102101  -0.000387959   0.000136110   1.46076e-05   8.00964e-06  -7.70465e-06       4.90800       6.51554       7.37993       7.56897       7.56123       7.32675       6.88325       6.24739       5.49496       4.73270       4.01877       3.29833       2.61584       2.02615       1.53683       1.16290      0.825885      0.582170      0.402008      0.271726      0.177201      0.113421     0.0698473     0.0426727     0.0249932     0.0142599    0.00781544    0.00432547    0.00220037    0.00109040   0.000540331   0.000267642   0.000111460   5.31306e-05   1.97592e-05   8.14948e-06
  24  21 4087.9969    1.1242  9.0625 10.9459 -0.0019  0.1069   0.0148   0.3145    0.0393   0.0000   440.4458      -2.48811       21.6856       8.90535      -16.2646      -23.7888      -7.19639      -7.31543       12.4397       17.4554       6.63327     -0.759634       6.77482      0.150591      -2.18860      -1.83313      0.790243     0.0548097     -0.813993      0.171152      0.137295     -0.117045    0.00257702     0.0344098    -0.0175251     0.0305681    0.00137703    -0.0119607   -0.00234455    0.00127283    0.00107738   0.000129714  -0.000293062   0.000101960  -1.08725e-05  -8.96201e-06       6.55619       8.79728       9.79582       9.94267       10.1334       9.78931       9.09264       8.45920       7.29921       6.38647       5.43736       4.40863       3.53992       2.79543       2.06049       1.55562       1.12904      0.782092      0.552061      0.372104      0.243950      0.154414     0.0973331     0.0580742     0.0343763     0.0197679     0.0109045    0.00589847    0.00303554    0.00157536   0.000755179   0.000359139   0.000165214   7.08726e-05   2.74660e-05   1.11774e-05
  24  23 4378.9448    0.6911 11.3999 10.8956 -0.0117  0.1829   0.0143   0.5645    0.0294   0.0000   408.1339       7.36413       38.0993      -12.4718       16.5074      -10.1574      -9.07282      -5.54917       7.84312       2.47019       17.0543       24.1694       2.16089      -4.09632       5.10734    -0.0327784       1.49228     -0.960125      -2.09344      0.451508      0.719760   -0.00486102      0.223535    -0.0732579    -0.0559644    0.00471432     0.0233889    0.00190897    0.00256820   0.000491596   -0.00135408  -0.000980370   0.000464882  -0.000101506  -5.49906e-05  -5.68944e-07       11.0614       14.8789       16.8877       17.1856       17.5358       16.7375       15.5391       14.3868       12.6133       11.0438       9.11806       7.61289       6.05580       4.69848       3.60294       2.66384       1.93547       1.34428      0.958288      0.634152      0.423687      0.272395      0.168094      0.103760     0.0607544     0.0355181     0.0196206     0.0109557    0.00554855    0.00291496    0.00138295   0.000677849   0.000297233   0.000133097   4.95810e-05   2.00401e-05
  25   7 2016.8841    0.6528  0.5795 10.1468 -0.0028  0.0209   0.0170   0.0425    0.0535   0.0000   437.8428      -2.13446       19.3049       3.14455      -2.01757      -2.68498     -0.594332      0.541562     -0.827133      0.134528     -0.545451      0.123647      0.228396     -0.421547      0.399387     -0.343533    -0.0157026     -0.169335      0.109565     0.0931828    -0.0882803   -0.00226241  -0.000213787    0.00179963   -0.00265668    0.00181722    0.00124081  -0.000765284   0.000442600  -0.000300846   1.13196e-05  -8.57265e-06   3.18813e-05   2.46985e-05   1.73234e-05  -9.87353e-07       1.39025       1.74859       1.85548       1.79142       1.97053       1.95577       2.00081       1.70641       1.37528       1.09975       1.00447      0.873923      0.751984      0.599393      0.416642      0.292167      0.191141      0.149837      0.113902     0.0834155     0.0616981     0.0381109     0.0238547     0.0138825    0.00806379    0.00432239    0.00247605    0.00131939   0.000664198   0.000360695   0.000183232   8.49276e-05   4.17902e-05   1.86489e-05   8.10239e-06   3.42831e-06
  25   8 2181.7251    0.9103  0.6992 10.4743 -0.0038  0.0228   0.0217   0.0461    0.0673   0.0000   441.0423      -1.27209       14.2586      0.731173     -0.337560     -0.969961      -1.35954       1.05324       1.71347      0.823683     -0.434881       1.71468     -0.277149     -0.468886     -0.925499    -0.0335810      0.275035     0.0249077     0.0587653      0.152310     0.0540820    -0.0113955     0.0440911    -0.0100381   0.000612800    0.00441280    0.00341681   0.000244941   1.65386e-05   9.95174e-05   2.54822e-05  -8.44230e-05  -8.08009e-05  -1.07749e-05   1.49044e-05   3.62391e-06       1.40023       2.01654       1.84472       2.10119       2.03134       2.04230       2.03951       1.80584       1.61054       1.26744       1.13317      0.889204      0.768090      0.595073      0.475729      0.351263      0.239911      0.189995      0.124974     0.0958537     0.0581592     0.0396728     0.0241175     0.0142691    0.00812449    0.00485696    0.00274649    0.00145700   0.000811194   0.000399790   0.000212222   9.64637e-05   4.67546e-05   2.04894e-05   9.06710e-06   3.89028e-06
  25  10 2494.2843    1.8136  1.0175 11.1171 -0.0037  0.0234   0.0343   0.0554    0.1117   0.0000   436.2883       1.73360       15.3015      0.499374      -2.49817     -0.273041      0.899620     -0.690228      -4.85549       1.37679      0.213787     -0.756594     -0.975398     0.0156058      0.787868     -0.327445      0.239807     -0.117707    -0.0112802     0.0835959    -0.0276092     0.0247727     0.0127565     0.0116897    0.00295601  -0.000862916    0.00113787   -0.00135260    0.00180459   3.19853e-05   0.000341890  -7.05215e-05  -1.88814e-05  -2.03753e-06   1.61361e-05  -8.21636e-07       1.50435       1.93960       2.00280       2.11591       2.17773       2.19327       2.03946       1.78909       1.62243       1.42664       1.21859      0.936874      0.760180      0.599962      0.477881      0.361889      0.273705      0.188499      0.130050     0.0906575     0.0586630     0.0376096     0.0239774     0.0145818    0.00907765    0.00525928    0.00309662    0.00166287   0.000882647   0.000442391   0.000219563   0.000106761   4.79149e-05   2.22802e-05   9.70510e-06   4.02579e-06
  25  11 2646.1378    2.2884  0.9805 11.7268 -0.0050  0.0241   0.0461   0.0573    0.1234   0.0000   438.2448       1.30559       18.5883       1.87371      -1.55313      -6.71279      0.948978     -0.129453      -1.21882       1.94736       1.25599      -1.65466      0.432323      0.166273     -0.409913     -0.379637     -0.431896     0.0576853     -0.101727     -0.108373     -0.113231    -0.0400904     0.0397908    0.00156428    -0.0150650  -0.000242732    0.00759338    0.00247459  -0.000636230   4.17360e-06  -0.000102668   3.87459e-05  -1.49868e-05  -5.46119e-05   1.44877e-05  -6.41698e-06       1.55989       2.00170       2.21861       2.39675       2.26658       2.16017       2.19085       1.98212       1.71012       1.45250       1.22925      0.956792      0.761846      0.613208      0.488133      0.359097      0.279538      0.198097      0.131282     0.0928893     0.0588941     0.0375847     0.0237525     0.0143732    0.00894167    0.00489420    0.00281174    0.00161565   0.000845142   0.000456376   0.000207941   0.000109900   5.21819e-05   2.43417e-05   1.10496e-05   4.41849e-06
  25  12 2797.3250    2.9893  0.8716 12.4514 -0.0117  0.0227   0.0625   0.0505    0.0915   0.0000   438.2001      -3.00269       14.2119     -0.149389      -2.86833      -1.29567      -3.18338      -2.41553       1.48469       1.01334      -1.79915     -0.255524     -0.651329     -0.737183      0.686058      0.200397     -0.353636    -0.0168379    -0.0855700     0.0876712    -0.0684729    -0.0259622     0.0236891    -0.0215030    0.00587069   -0.00398805   -0.00190052  -2.53557e-05   -0.00122266  -0.000975490  -7.99407e-05   0.000144771   1.80770e-05   3.05081e-05  -1.61761e-05  -3.10705e-06       1.54542       1.98769       1.97107       2.26217       2.19567       2.19459       1.99219       1.97464       1.65721       1.41248       1.15114      0.927502      0.691284      0.592633      0.435339      0.361323      0.281433      0.203166      0.134735     0.0852498     0.0567601     0.0368030     0.0231528     0.0144195    0.00888744    0.00508849    0.00292482    0.00150952   0.000832828   0.000433372   0.000226000   0.000112211   5.11762e-05   2.21166e-05   9.89608e-06   3.97136e-06
  25  13 2947.3511    3.6221  0.8846 12.7825 -0.0046  0.0221   0.0738   0.0504    0.0960   0.0000   440.4008       1.41996       9.26756      -2.21641       1.80857     -0.491997       1.19648     -0.978780      -1.09167      0.504991       1.34579     -0.728669     -0.586401      0.614912      0.283493     -0.129756     -0.171104      0.146460     0.0490807    -0.0324471    -0.0358561    -0.0502248    0.00296096     0.0337878    -0.0117832    -0.0107471  -0.000555206  -0.000731516  -0.000365079  -0.000264523  -0.000243232   1.64528e-05   6.63268e-05  -1.38645e-06   1.02477e-06   8.23661e-06       1.36791       1.89364       1.91004       2.07671       2.04895       2.11619       1.80343       1.79786       1.52440       1.30327       1.16234      0.871595      0.707417      0.564084      0.436953      0.337953      0.256680      0.168689      0.126006     0.0820195     0.0539963     0.0349315     0.0216904     0.0133380    0.00810194    0.00484619    0.00266583    0.00149948   0.000785798   0.000404632   0.000197282   0.000100296   4.30468e-05   2.13995e-05   8.54307e-06   3.87296e-06
  25  14 3096.1670    4.0270  0.9022 13.0891 -0.0052  0.0223   0.0836   0.0520    0.1216   0.0000   438.9622     -0.147676       12.3173     -0.610745      -2.28694      -1.41183      -1.27280      0.660982     -0.985007     -0.308751     -0.475561       2.18303     -0.841939     0.0616175      0.230082     -0.124207      0.374610    -0.0684532     -0.166783     0.0714669     0.0484909   -0.00180685     0.0288208  -0.000103664   -0.00251401   0.000995612   0.000371677  -0.000630504  -0.000436472  -0.000720535  -7.34538e-05   1.47357e-05   7.19987e-06  -2.57756e-06  -3.26774e-06  -2.74637e-06       1.42184       1.82875       1.87019       2.18518       2.17484       2.09686       1.88398       1.76102       1.48102       1.41016       1.14349      0.968076      0.711234      0.604168      0.438502      0.353073      0.239145      0.186666      0.120849     0.0858888     0.0533982     0.0388484     0.0220132     0.0145112    0.00860264    0.00531717    0.00307007    0.00156821   0.000899377   0.000443987   0.000229648   0.000107833   4.89260e-05   2.19661e-05   9.54231e-06   4.29712e-06
  25  15 3243.7978    3.8955  1.2513 12.7036 -0.0039  0.0269   0.0712   0.0682    0.1600   0.0000   439.5876     -0.706318       11.2974      -2.00857      -1.30689       3.18686     -0.373055      -5.01719      -1.09398      0.190198       3.06484      0.388946     0.0338600      -1.90051     -0.365344    -0.0794959      0.196837      0.113397      0.188997     -0.114273    -0.0246497     0.0247679   -0.00337283    0.00936622    0.00532102   0.000601109    0.00300605   -0.00153260  -0.000616060  -0.000200971   0.000431296  -0.000392519  -4.32653e-05   2.26266e-05   1.16951e-05  -6.34634e-06       1.54073       2.23232       2.29819       2.54834       2.57407       2.36015       2.32057       2.09267       1.85811       1.55027       1.35421       1.04423      0.872154      0.684927      0.539847      0.379794      0.295803      0.197287      0.150825     0.0953561     0.0669834     0.0433073     0.0270242     0.0161764    0.00998447    0.00584549    0.00336530    0.00186001   0.000976190   0.000548845   0.000261869   0.000136013   6.05144e-05   2.65746e-05   1.23345e-05   4.86759e-06
[truncated: 1,515,523 more chars]
