# Supplementary material for: Global-Mode Analysis of Full-Disk Data from the Michelson Doppler Imager and the Helioseismic and Magnetic Imager
Source: Sol Phys. 2018 Jan 31;293(2):29. doi: 10.1007/s11207-017-1201-5 (PMC6566312; doi:10.1007/s11207-017-1201-5)
Supplement: Supplementary file 2 — (TAR 362.4 MB) [file 11207_2017_1201_MOESM2_ESM.tar › HMI/hmiv72dasym.6760.36]

   0  13 1957.5601    0.5934  0.7160  8.5102  0.0000       6.36318  0.2022   0.0860   0.2605    1.3567   0.0000       5.34190    -0.0000       0.00000       0.00000       0.00000       0.00000       0.00000       0.00000       0.00000       0.00000       0.00000       0.00000       0.00000       0.00000       0.00000       0.00000       0.00000       0.00000       0.00000       0.00000       0.00000       0.00000       0.00000       0.00000       0.00000       0.00000       0.00000       0.00000       0.00000       0.00000       0.00000       0.00000       0.00000       0.00000       0.00000       0.00000       0.00000       0.00000       0.00000       0.00000       0.00000       0.00000       0.00000       0.00000       0.00000       0.00000       0.00000       0.00000       0.00000       0.00000       0.00000       0.00000       0.00000       0.00000       0.00000       0.00000       0.00000       0.00000       0.00000       0.00000       0.00000       0.00000       0.00000       0.00000       0.00000       0.00000       0.00000       0.00000       0.00000       0.00000       0.00000       0.00000       0.00000
   0  14 2093.6399    0.7126  0.6777  9.7351  0.0000       8.25075  0.2179   0.1158   0.3507    0.8434   0.0000       9.64464    -0.0000       0.00000       0.00000       0.00000       0.00000       0.00000       0.00000       0.00000       0.00000       0.00000       0.00000       0.00000       0.00000       0.00000       0.00000       0.00000       0.00000       0.00000       0.00000       0.00000       0.00000       0.00000       0.00000       0.00000       0.00000       0.00000       0.00000       0.00000       0.00000       0.00000       0.00000       0.00000       0.00000       0.00000       0.00000       0.00000       0.00000       0.00000       0.00000       0.00000       0.00000       0.00000       0.00000       0.00000       0.00000       0.00000       0.00000       0.00000       0.00000       0.00000       0.00000       0.00000       0.00000       0.00000       0.00000       0.00000       0.00000       0.00000       0.00000       0.00000       0.00000       0.00000       0.00000       0.00000       0.00000       0.00000       0.00000       0.00000       0.00000       0.00000       0.00000       0.00000
   0  16 2363.2321    1.3272  0.9592 -2.3102  0.0000       4.08833  0.1769   0.1740   0.5619 1000.0000   0.0000       5.01134    -0.0000       0.00000       0.00000       0.00000       0.00000       0.00000       0.00000       0.00000       0.00000       0.00000       0.00000       0.00000       0.00000       0.00000       0.00000       0.00000       0.00000       0.00000       0.00000       0.00000       0.00000       0.00000       0.00000       0.00000       0.00000       0.00000       0.00000       0.00000       0.00000       0.00000       0.00000       0.00000       0.00000       0.00000       0.00000       0.00000       0.00000       0.00000       0.00000       0.00000       0.00000       0.00000       0.00000       0.00000       0.00000       0.00000       0.00000       0.00000       0.00000       0.00000       0.00000       0.00000       0.00000       0.00000       0.00000       0.00000       0.00000       0.00000       0.00000       0.00000       0.00000       0.00000       0.00000       0.00000       0.00000       0.00000       0.00000       0.00000       0.00000       0.00000       0.00000       0.00000
   0  18 2629.8701    2.2388  1.0231  0.6852  0.0000       5.00726  0.2546   0.4374   0.7078 1000.0000   0.0000       8.62025    -0.0000       0.00000       0.00000       0.00000       0.00000       0.00000       0.00000       0.00000       0.00000       0.00000       0.00000       0.00000       0.00000       0.00000       0.00000       0.00000       0.00000       0.00000       0.00000       0.00000       0.00000       0.00000       0.00000       0.00000       0.00000       0.00000       0.00000       0.00000       0.00000       0.00000       0.00000       0.00000       0.00000       0.00000       0.00000       0.00000       0.00000       0.00000       0.00000       0.00000       0.00000       0.00000       0.00000       0.00000       0.00000       0.00000       0.00000       0.00000       0.00000       0.00000       0.00000       0.00000       0.00000       0.00000       0.00000       0.00000       0.00000       0.00000       0.00000       0.00000       0.00000       0.00000       0.00000       0.00000       0.00000       0.00000       0.00000       0.00000       0.00000       0.00000       0.00000       0.00000
   0  21 3033.7534    3.7310  1.2655  8.2451  0.0000      0.230963  0.3404   0.5913   0.4650  215.0680   0.0000       4.98031    -0.0000       0.00000       0.00000       0.00000       0.00000       0.00000       0.00000       0.00000       0.00000       0.00000       0.00000       0.00000       0.00000       0.00000       0.00000       0.00000       0.00000       0.00000       0.00000       0.00000       0.00000       0.00000       0.00000       0.00000       0.00000       0.00000       0.00000       0.00000       0.00000       0.00000       0.00000       0.00000       0.00000       0.00000       0.00000       0.00000       0.00000       0.00000       0.00000       0.00000       0.00000       0.00000       0.00000       0.00000       0.00000       0.00000       0.00000       0.00000       0.00000       0.00000       0.00000       0.00000       0.00000       0.00000       0.00000       0.00000       0.00000       0.00000       0.00000       0.00000       0.00000       0.00000       0.00000       0.00000       0.00000       0.00000       0.00000       0.00000       0.00000       0.00000       0.00000       0.00000
   0  22 3168.5080    3.7077  1.2591  3.9339  0.0000      -2.63106  0.2500   0.4735   0.4937 1000.0000   0.0000       6.09379    -0.0000       0.00000       0.00000       0.00000       0.00000       0.00000       0.00000       0.00000       0.00000       0.00000       0.00000       0.00000       0.00000       0.00000       0.00000       0.00000       0.00000       0.00000       0.00000       0.00000       0.00000       0.00000       0.00000       0.00000       0.00000       0.00000       0.00000       0.00000       0.00000       0.00000       0.00000       0.00000       0.00000       0.00000       0.00000       0.00000       0.00000       0.00000       0.00000       0.00000       0.00000       0.00000       0.00000       0.00000       0.00000       0.00000       0.00000       0.00000       0.00000       0.00000       0.00000       0.00000       0.00000       0.00000       0.00000       0.00000       0.00000       0.00000       0.00000       0.00000       0.00000       0.00000       0.00000       0.00000       0.00000       0.00000       0.00000       0.00000       0.00000       0.00000       0.00000       0.00000
   0  23 3303.6035    4.0362  1.3650  7.7483  0.0000       2.18742  0.2911   0.5694   0.5423  334.6491   0.0000       3.86612    -0.0000       0.00000       0.00000       0.00000       0.00000       0.00000       0.00000       0.00000       0.00000       0.00000       0.00000       0.00000       0.00000       0.00000       0.00000       0.00000       0.00000       0.00000       0.00000       0.00000       0.00000       0.00000       0.00000       0.00000       0.00000       0.00000       0.00000       0.00000       0.00000       0.00000       0.00000       0.00000       0.00000       0.00000       0.00000       0.00000       0.00000       0.00000       0.00000       0.00000       0.00000       0.00000       0.00000       0.00000       0.00000       0.00000       0.00000       0.00000       0.00000       0.00000       0.00000       0.00000       0.00000       0.00000       0.00000       0.00000       0.00000       0.00000       0.00000       0.00000       0.00000       0.00000       0.00000       0.00000       0.00000       0.00000       0.00000       0.00000       0.00000       0.00000       0.00000       0.00000
   1  12 1885.1659    0.4838  0.2739 10.1611  0.0000       15.1071  0.1413   0.0981   0.2330    0.1928   0.0000       12.8587   478.0766      -3.99241       0.00000       0.00000       0.00000       0.00000       0.00000       0.00000       0.00000       0.00000       0.00000       0.00000       0.00000       0.00000       0.00000       0.00000       0.00000       0.00000       0.00000       0.00000       0.00000       0.00000       0.00000       0.00000       0.00000       0.00000       0.00000       0.00000       0.00000       0.00000       0.00000       0.00000       0.00000       0.00000       0.00000       0.00000       154.835       48.1717       0.00000       0.00000       0.00000       0.00000       0.00000       0.00000       0.00000       0.00000       0.00000       0.00000       0.00000       0.00000       0.00000       0.00000       0.00000       0.00000       0.00000       0.00000       0.00000       0.00000       0.00000       0.00000       0.00000       0.00000       0.00000       0.00000       0.00000       0.00000       0.00000       0.00000       0.00000       0.00000       0.00000       0.00000
   1  14 2156.8065    0.8715  0.6024 10.1383  0.0000       3.08379  0.2450   0.0967   0.2141    0.3983   0.0000       4.31925   490.2093      -20.4476       0.00000       0.00000       0.00000       0.00000       0.00000       0.00000       0.00000       0.00000       0.00000       0.00000       0.00000       0.00000       0.00000       0.00000       0.00000       0.00000       0.00000       0.00000       0.00000       0.00000       0.00000       0.00000       0.00000       0.00000       0.00000       0.00000       0.00000       0.00000       0.00000       0.00000       0.00000       0.00000       0.00000       0.00000       298.952       103.503       0.00000       0.00000       0.00000       0.00000       0.00000       0.00000       0.00000       0.00000       0.00000       0.00000       0.00000       0.00000       0.00000       0.00000       0.00000       0.00000       0.00000       0.00000       0.00000       0.00000       0.00000       0.00000       0.00000       0.00000       0.00000       0.00000       0.00000       0.00000       0.00000       0.00000       0.00000       0.00000       0.00000       0.00000
   1  17 2559.2558    1.8176  1.4705  9.3520 -0.0055       4.35735  0.1736   0.1168   0.3022    4.8729   0.0000       2.34441   401.1780      -33.4295       0.00000       0.00000       0.00000       0.00000       0.00000       0.00000       0.00000       0.00000       0.00000       0.00000       0.00000       0.00000       0.00000       0.00000       0.00000       0.00000       0.00000       0.00000       0.00000       0.00000       0.00000       0.00000       0.00000       0.00000       0.00000       0.00000       0.00000       0.00000       0.00000       0.00000       0.00000       0.00000       0.00000       0.00000       102.608       76.2541       0.00000       0.00000       0.00000       0.00000       0.00000       0.00000       0.00000       0.00000       0.00000       0.00000       0.00000       0.00000       0.00000       0.00000       0.00000       0.00000       0.00000       0.00000       0.00000       0.00000       0.00000       0.00000       0.00000       0.00000       0.00000       0.00000       0.00000       0.00000       0.00000       0.00000       0.00000       0.00000       0.00000       0.00000
   1  18 2693.5336    2.5689  0.7813 10.6144  0.0000       2.89694  0.0920   0.2122   0.2096    2.1638   0.0000       2.25824   601.1988      -33.3820       0.00000       0.00000       0.00000       0.00000       0.00000       0.00000       0.00000       0.00000       0.00000       0.00000       0.00000       0.00000       0.00000       0.00000       0.00000       0.00000       0.00000       0.00000       0.00000       0.00000       0.00000       0.00000       0.00000       0.00000       0.00000       0.00000       0.00000       0.00000       0.00000       0.00000       0.00000       0.00000       0.00000       0.00000       107.028       48.3235       0.00000       0.00000       0.00000       0.00000       0.00000       0.00000       0.00000       0.00000       0.00000       0.00000       0.00000       0.00000       0.00000       0.00000       0.00000       0.00000       0.00000       0.00000       0.00000       0.00000       0.00000       0.00000       0.00000       0.00000       0.00000       0.00000       0.00000       0.00000       0.00000       0.00000       0.00000       0.00000       0.00000       0.00000
   1  21 3098.1430    3.9492  1.0711 10.1044  0.0000  -0.000351254  0.1247   0.3421   0.2875   19.3256   0.0000       1.97282   370.9457       88.3481       0.00000       0.00000       0.00000       0.00000       0.00000       0.00000       0.00000       0.00000       0.00000       0.00000       0.00000       0.00000       0.00000       0.00000       0.00000       0.00000       0.00000       0.00000       0.00000       0.00000       0.00000       0.00000       0.00000       0.00000       0.00000       0.00000       0.00000       0.00000       0.00000       0.00000       0.00000       0.00000       0.00000       0.00000       119.636       58.4173       0.00000       0.00000       0.00000       0.00000       0.00000       0.00000       0.00000       0.00000       0.00000       0.00000       0.00000       0.00000       0.00000       0.00000       0.00000       0.00000       0.00000       0.00000       0.00000       0.00000       0.00000       0.00000       0.00000       0.00000       0.00000       0.00000       0.00000       0.00000       0.00000       0.00000       0.00000       0.00000       0.00000       0.00000
   1  22 3233.1839    3.6229  1.5313 12.5096 -0.0094       2.50004  0.1621   0.2644   0.3685    1.1180   0.0000       1.73025   384.4180      -1.97380       0.00000       0.00000       0.00000       0.00000       0.00000       0.00000       0.00000       0.00000       0.00000       0.00000       0.00000       0.00000       0.00000       0.00000       0.00000       0.00000       0.00000       0.00000       0.00000       0.00000       0.00000       0.00000       0.00000       0.00000       0.00000       0.00000       0.00000       0.00000       0.00000       0.00000       0.00000       0.00000       0.00000       0.00000       156.321       74.4726       0.00000       0.00000       0.00000       0.00000       0.00000       0.00000       0.00000       0.00000       0.00000       0.00000       0.00000       0.00000       0.00000       0.00000       0.00000       0.00000       0.00000       0.00000       0.00000       0.00000       0.00000       0.00000       0.00000       0.00000       0.00000       0.00000       0.00000       0.00000       0.00000       0.00000       0.00000       0.00000       0.00000       0.00000
   1  23 3368.3925    3.2826  1.8620 11.0639  0.0000     0.0570986  0.1759   0.2245   0.4487    3.1579   0.0000       1.37004   336.5897       220.299       0.00000       0.00000       0.00000       0.00000       0.00000       0.00000       0.00000       0.00000       0.00000       0.00000       0.00000       0.00000       0.00000       0.00000       0.00000       0.00000       0.00000       0.00000       0.00000       0.00000       0.00000       0.00000       0.00000       0.00000       0.00000       0.00000       0.00000       0.00000       0.00000       0.00000       0.00000       0.00000       0.00000       0.00000       132.318       82.4216       0.00000       0.00000       0.00000       0.00000       0.00000       0.00000       0.00000       0.00000       0.00000       0.00000       0.00000       0.00000       0.00000       0.00000       0.00000       0.00000       0.00000       0.00000       0.00000       0.00000       0.00000       0.00000       0.00000       0.00000       0.00000       0.00000       0.00000       0.00000       0.00000       0.00000       0.00000       0.00000       0.00000       0.00000
   1  24 3504.3360    2.8769  3.0291  7.9292  0.0033       1.15580  0.2057   0.1528   0.5070    9.6848   0.0000      0.616313   665.5918       140.831       0.00000       0.00000       0.00000       0.00000       0.00000       0.00000       0.00000       0.00000       0.00000       0.00000       0.00000       0.00000       0.00000       0.00000       0.00000       0.00000       0.00000       0.00000       0.00000       0.00000       0.00000       0.00000       0.00000       0.00000       0.00000       0.00000       0.00000       0.00000       0.00000       0.00000       0.00000       0.00000       0.00000       0.00000       170.718       107.817       0.00000       0.00000       0.00000       0.00000       0.00000       0.00000       0.00000       0.00000       0.00000       0.00000       0.00000       0.00000       0.00000       0.00000       0.00000       0.00000       0.00000       0.00000       0.00000       0.00000       0.00000       0.00000       0.00000       0.00000       0.00000       0.00000       0.00000       0.00000       0.00000       0.00000       0.00000       0.00000       0.00000       0.00000
   1  26 3777.3571    1.9095  5.8947 10.8253 -0.0079       1.41478  0.4406   0.0771   0.7589    0.3776   0.0000      0.586174   882.7374       416.418       0.00000       0.00000       0.00000       0.00000       0.00000       0.00000       0.00000       0.00000       0.00000       0.00000       0.00000       0.00000       0.00000       0.00000       0.00000       0.00000       0.00000       0.00000       0.00000       0.00000       0.00000       0.00000       0.00000       0.00000       0.00000       0.00000       0.00000       0.00000       0.00000       0.00000       0.00000       0.00000       0.00000       0.00000       300.651       180.896       0.00000       0.00000       0.00000       0.00000       0.00000       0.00000       0.00000       0.00000       0.00000       0.00000       0.00000       0.00000       0.00000       0.00000       0.00000       0.00000       0.00000       0.00000       0.00000       0.00000       0.00000       0.00000       0.00000       0.00000       0.00000       0.00000       0.00000       0.00000       0.00000       0.00000       0.00000       0.00000       0.00000       0.00000
   2  11 1810.1985    0.3648  0.2719  9.8046  0.0000       6.71530  0.0619   0.0419   0.0875    0.1427   0.0000       9.01012   374.8599      -38.3964      -15.9794      -6.88040       0.00000       0.00000       0.00000       0.00000       0.00000       0.00000       0.00000       0.00000       0.00000       0.00000       0.00000       0.00000       0.00000       0.00000       0.00000       0.00000       0.00000       0.00000       0.00000       0.00000       0.00000       0.00000       0.00000       0.00000       0.00000       0.00000       0.00000       0.00000       0.00000       0.00000       0.00000       0.00000       34.1120       26.8277       19.3793       7.59558       0.00000       0.00000       0.00000       0.00000       0.00000       0.00000       0.00000       0.00000       0.00000       0.00000       0.00000       0.00000       0.00000       0.00000       0.00000       0.00000       0.00000       0.00000       0.00000       0.00000       0.00000       0.00000       0.00000       0.00000       0.00000       0.00000       0.00000       0.00000       0.00000       0.00000       0.00000       0.00000
   2  12 1945.7884    0.5816  0.4779  9.6611  0.0000       2.32622  0.1149   0.0497   0.1070    0.2676   0.0000       3.78055   446.1399      -13.9667       38.2652      -2.61840       0.00000       0.00000       0.00000       0.00000       0.00000       0.00000       0.00000       0.00000       0.00000       0.00000       0.00000       0.00000       0.00000       0.00000       0.00000       0.00000       0.00000       0.00000       0.00000       0.00000       0.00000       0.00000       0.00000       0.00000       0.00000       0.00000       0.00000       0.00000       0.00000       0.00000       0.00000       0.00000       53.9705       42.0596       45.7289       13.8816       0.00000       0.00000       0.00000       0.00000       0.00000       0.00000       0.00000       0.00000       0.00000       0.00000       0.00000       0.00000       0.00000       0.00000       0.00000       0.00000       0.00000       0.00000       0.00000       0.00000       0.00000       0.00000       0.00000       0.00000       0.00000       0.00000       0.00000       0.00000       0.00000       0.00000       0.00000       0.00000
   2  13 2082.0542    0.6562  0.6967  9.8702  0.0000       8.40567  0.0809   0.0492   0.1532    0.3287   0.0000       3.26920   431.1599       44.5007       3.90971       10.9602       0.00000       0.00000       0.00000       0.00000       0.00000       0.00000       0.00000       0.00000       0.00000       0.00000       0.00000       0.00000       0.00000       0.00000       0.00000       0.00000       0.00000       0.00000       0.00000       0.00000       0.00000       0.00000       0.00000       0.00000       0.00000       0.00000       0.00000       0.00000       0.00000       0.00000       0.00000       0.00000       48.3999       38.5795       22.8052       7.22807       0.00000       0.00000       0.00000       0.00000       0.00000       0.00000       0.00000       0.00000       0.00000       0.00000       0.00000       0.00000       0.00000       0.00000       0.00000       0.00000       0.00000       0.00000       0.00000       0.00000       0.00000       0.00000       0.00000       0.00000       0.00000       0.00000       0.00000       0.00000       0.00000       0.00000       0.00000       0.00000
   2  14 2217.6799    0.8732  0.8232  9.8807  0.0000       2.12139  0.0835   0.0609   0.1741    0.6167   0.0000       2.24883   498.9728      -15.0524      -46.7663      -13.3629       0.00000       0.00000       0.00000       0.00000       0.00000       0.00000       0.00000       0.00000       0.00000       0.00000       0.00000       0.00000       0.00000       0.00000       0.00000       0.00000       0.00000       0.00000       0.00000       0.00000       0.00000       0.00000       0.00000       0.00000       0.00000       0.00000       0.00000       0.00000       0.00000       0.00000       0.00000       0.00000       46.1392       37.6694       24.6459       8.13730       0.00000       0.00000       0.00000       0.00000       0.00000       0.00000       0.00000       0.00000       0.00000       0.00000       0.00000       0.00000       0.00000       0.00000       0.00000       0.00000       0.00000       0.00000       0.00000       0.00000       0.00000       0.00000       0.00000       0.00000       0.00000       0.00000       0.00000       0.00000       0.00000       0.00000       0.00000       0.00000
   2  17 2619.7556    2.2519  0.9102 11.6315  0.0000       2.21169  0.0831   0.1426   0.1812    0.5818   0.0000       1.55515   426.7014      -46.7772      -15.9853      -2.98461       0.00000       0.00000       0.00000       0.00000       0.00000       0.00000       0.00000       0.00000       0.00000       0.00000       0.00000       0.00000       0.00000       0.00000       0.00000       0.00000       0.00000       0.00000       0.00000       0.00000       0.00000       0.00000       0.00000       0.00000       0.00000       0.00000       0.00000       0.00000       0.00000       0.00000       0.00000       0.00000       48.0746       36.7043       23.7042       7.64603       0.00000       0.00000       0.00000       0.00000       0.00000       0.00000       0.00000       0.00000       0.00000       0.00000       0.00000       0.00000       0.00000       0.00000       0.00000       0.00000       0.00000       0.00000       0.00000       0.00000       0.00000       0.00000       0.00000       0.00000       0.00000       0.00000       0.00000       0.00000       0.00000       0.00000       0.00000       0.00000
   2  18 2754.5734    2.4453  1.0223 11.9106  0.0000     -0.679915  0.0969   0.1487   0.1915    0.6029   0.0000       1.67322   394.4708       12.5071       4.02199       11.4544       0.00000       0.00000       0.00000       0.00000       0.00000       0.00000       0.00000       0.00000       0.00000       0.00000       0.00000       0.00000       0.00000       0.00000       0.00000       0.00000       0.00000       0.00000       0.00000       0.00000       0.00000       0.00000       0.00000       0.00000       0.00000       0.00000       0.00000       0.00000       0.00000       0.00000       0.00000       0.00000       53.9066       44.8110       22.0823       8.96731       0.00000       0.00000       0.00000       0.00000       0.00000       0.00000       0.00000       0.00000       0.00000       0.00000       0.00000       0.00000       0.00000       0.00000       0.00000       0.00000       0.00000       0.00000       0.00000       0.00000       0.00000       0.00000       0.00000       0.00000       0.00000       0.00000       0.00000       0.00000       0.00000       0.00000       0.00000       0.00000
   2  19 2889.4797    3.5646  0.9769  2.6843  0.0000      -1.22248  0.0972   0.2166   0.1987 1000.0000   0.0000       1.44616   458.0757       40.6749      -12.3680      -9.26710       0.00000       0.00000       0.00000       0.00000       0.00000       0.00000       0.00000       0.00000       0.00000       0.00000       0.00000       0.00000       0.00000       0.00000       0.00000       0.00000       0.00000       0.00000       0.00000       0.00000       0.00000       0.00000       0.00000       0.00000       0.00000       0.00000       0.00000       0.00000       0.00000       0.00000       0.00000       0.00000       36.1412       44.5341       17.9822       11.4582       0.00000       0.00000       0.00000       0.00000       0.00000       0.00000       0.00000       0.00000       0.00000       0.00000       0.00000       0.00000       0.00000       0.00000       0.00000       0.00000       0.00000       0.00000       0.00000       0.00000       0.00000       0.00000       0.00000       0.00000       0.00000       0.00000       0.00000       0.00000       0.00000       0.00000       0.00000       0.00000
   2  21 3159.9474    3.9119  1.2103 11.3187  0.0000       1.13945  0.0921   0.2191   0.2544    3.0329   0.0000       1.06106   540.9093       25.0436      -10.2302       1.09251       0.00000       0.00000       0.00000       0.00000       0.00000       0.00000       0.00000       0.00000       0.00000       0.00000       0.00000       0.00000       0.00000       0.00000       0.00000       0.00000       0.00000       0.00000       0.00000       0.00000       0.00000       0.00000       0.00000       0.00000       0.00000       0.00000       0.00000       0.00000       0.00000       0.00000       0.00000       0.00000       48.1245       42.0894       20.9311       9.27970       0.00000       0.00000       0.00000       0.00000       0.00000       0.00000       0.00000       0.00000       0.00000       0.00000       0.00000       0.00000       0.00000       0.00000       0.00000       0.00000       0.00000       0.00000       0.00000       0.00000       0.00000       0.00000       0.00000       0.00000       0.00000       0.00000       0.00000       0.00000       0.00000       0.00000       0.00000       0.00000
   2  22 3294.9961    3.4815  1.0967 13.1973  0.0000     -0.880625  0.1046   0.2183   0.2384    0.5450   0.0000       1.37123   458.5110       16.1515      -59.8169       4.37031       0.00000       0.00000       0.00000       0.00000       0.00000       0.00000       0.00000       0.00000       0.00000       0.00000       0.00000       0.00000       0.00000       0.00000       0.00000       0.00000       0.00000       0.00000       0.00000       0.00000       0.00000       0.00000       0.00000       0.00000       0.00000       0.00000       0.00000       0.00000       0.00000       0.00000       0.00000       0.00000       52.3951       44.1717       28.4185       10.7335       0.00000       0.00000       0.00000       0.00000       0.00000       0.00000       0.00000       0.00000       0.00000       0.00000       0.00000       0.00000       0.00000       0.00000       0.00000       0.00000       0.00000       0.00000       0.00000       0.00000       0.00000       0.00000       0.00000       0.00000       0.00000       0.00000       0.00000       0.00000       0.00000       0.00000       0.00000       0.00000
   2  23 3430.8361    3.0163  2.7294 10.5206  0.0000      0.509387  0.1619   0.1124   0.2985    1.2083   0.0000      0.420199   416.7937       114.334       3.81756      -16.6576       0.00000       0.00000       0.00000       0.00000       0.00000       0.00000       0.00000       0.00000       0.00000       0.00000       0.00000       0.00000       0.00000       0.00000       0.00000       0.00000       0.00000       0.00000       0.00000       0.00000       0.00000       0.00000       0.00000       0.00000       0.00000       0.00000       0.00000       0.00000       0.00000       0.00000       0.00000       0.00000       75.7580       67.3733       36.8707       16.1991       0.00000       0.00000       0.00000       0.00000       0.00000       0.00000       0.00000       0.00000       0.00000       0.00000       0.00000       0.00000       0.00000       0.00000       0.00000       0.00000       0.00000       0.00000       0.00000       0.00000       0.00000       0.00000       0.00000       0.00000       0.00000       0.00000       0.00000       0.00000       0.00000       0.00000       0.00000       0.00000
   2  24 3566.9461    2.4437  2.8191 11.5531 -0.0166      0.236475  0.1731   0.0959   0.3413    0.4512   0.0000      0.556795   504.0019       73.2446      -26.3215       25.6670       0.00000       0.00000       0.00000       0.00000       0.00000       0.00000       0.00000       0.00000       0.00000       0.00000       0.00000       0.00000       0.00000       0.00000       0.00000       0.00000       0.00000       0.00000       0.00000       0.00000       0.00000       0.00000       0.00000       0.00000       0.00000       0.00000       0.00000       0.00000       0.00000       0.00000       0.00000       0.00000       82.4393       70.1026       42.3219       15.9907       0.00000       0.00000       0.00000       0.00000       0.00000       0.00000       0.00000       0.00000       0.00000       0.00000       0.00000       0.00000       0.00000       0.00000       0.00000       0.00000       0.00000       0.00000       0.00000       0.00000       0.00000       0.00000       0.00000       0.00000       0.00000       0.00000       0.00000       0.00000       0.00000       0.00000       0.00000       0.00000
   3  12 2001.2436    0.6143  0.3498 10.1479  0.0000       9.31843  0.0559   0.0450   0.0693    0.1709   0.0000       3.78916   421.7190      -6.85054       5.30960       7.86887     0.0485991       1.28581       0.00000       0.00000       0.00000       0.00000       0.00000       0.00000       0.00000       0.00000       0.00000       0.00000       0.00000       0.00000       0.00000       0.00000       0.00000       0.00000       0.00000       0.00000       0.00000       0.00000       0.00000       0.00000       0.00000       0.00000       0.00000       0.00000       0.00000       0.00000       0.00000       0.00000       22.8974       17.2004       19.0459       12.4663       5.52654       1.37169       0.00000       0.00000       0.00000       0.00000       0.00000       0.00000       0.00000       0.00000       0.00000       0.00000       0.00000       0.00000       0.00000       0.00000       0.00000       0.00000       0.00000       0.00000       0.00000       0.00000       0.00000       0.00000       0.00000       0.00000       0.00000       0.00000       0.00000       0.00000       0.00000       0.00000
   3  13 2137.7824    0.7364  0.5109 10.4320  0.0000       7.80957  0.0766   0.0520   0.0936    0.2035   0.0000       3.65016   438.8057      -23.1249       41.4682      -24.9328     -0.747997      -1.37123       0.00000       0.00000       0.00000       0.00000       0.00000       0.00000       0.00000       0.00000       0.00000       0.00000       0.00000       0.00000       0.00000       0.00000       0.00000       0.00000       0.00000       0.00000       0.00000       0.00000       0.00000       0.00000       0.00000       0.00000       0.00000       0.00000       0.00000       0.00000       0.00000       0.00000       31.9703       33.7099       20.1317       10.4345       4.35741       1.28007       0.00000       0.00000       0.00000       0.00000       0.00000       0.00000       0.00000       0.00000       0.00000       0.00000       0.00000       0.00000       0.00000       0.00000       0.00000       0.00000       0.00000       0.00000       0.00000       0.00000       0.00000       0.00000       0.00000       0.00000       0.00000       0.00000       0.00000       0.00000       0.00000       0.00000
   3  14 2273.6211    1.0453  0.8187 10.3798  0.0000       8.31064  0.0683   0.0604   0.1525    0.2948   0.0000       2.59077   448.2217       1.55264       22.8685       9.53137      -7.19551      -1.55633       0.00000       0.00000       0.00000       0.00000       0.00000       0.00000       0.00000       0.00000       0.00000       0.00000       0.00000       0.00000       0.00000       0.00000       0.00000       0.00000       0.00000       0.00000       0.00000       0.00000       0.00000       0.00000       0.00000       0.00000       0.00000       0.00000       0.00000       0.00000       0.00000       0.00000       25.9781       26.3008       17.5498       10.4518       4.47233       1.34308       0.00000       0.00000       0.00000       0.00000       0.00000       0.00000       0.00000       0.00000       0.00000       0.00000       0.00000       0.00000       0.00000       0.00000       0.00000       0.00000       0.00000       0.00000       0.00000       0.00000       0.00000       0.00000       0.00000       0.00000       0.00000       0.00000       0.00000       0.00000       0.00000       0.00000
   3  15 2407.7126    1.4112  0.8092 10.6331  0.0000       3.49205  0.0714   0.0770   0.1299    0.4525   0.0000       1.64404   471.7733       10.0228       22.0123       15.7874       2.52166       1.30145       0.00000       0.00000       0.00000       0.00000       0.00000       0.00000       0.00000       0.00000       0.00000       0.00000       0.00000       0.00000       0.00000       0.00000       0.00000       0.00000       0.00000       0.00000       0.00000       0.00000       0.00000       0.00000       0.00000       0.00000       0.00000       0.00000       0.00000       0.00000       0.00000       0.00000       24.8426       29.7849       17.5915       13.4363       4.50969       2.04462       0.00000       0.00000       0.00000       0.00000       0.00000       0.00000       0.00000       0.00000       0.00000       0.00000       0.00000       0.00000       0.00000       0.00000       0.00000       0.00000       0.00000       0.00000       0.00000       0.00000       0.00000       0.00000       0.00000       0.00000       0.00000       0.00000       0.00000       0.00000       0.00000       0.00000
   3  16 2541.7367    1.9365  0.8640 11.3592  0.0000       3.83888  0.0702   0.1057   0.1333    0.4338   0.0000       1.88654   478.8094      -15.1502       26.4151       4.99492       4.70490     -0.228885       0.00000       0.00000       0.00000       0.00000       0.00000       0.00000       0.00000       0.00000       0.00000       0.00000       0.00000       0.00000       0.00000       0.00000       0.00000       0.00000       0.00000       0.00000       0.00000       0.00000       0.00000       0.00000       0.00000       0.00000       0.00000       0.00000       0.00000       0.00000       0.00000       0.00000       25.6713       24.5026       19.0203       11.2995       5.41786       1.56904       0.00000       0.00000       0.00000       0.00000       0.00000       0.00000       0.00000       0.00000       0.00000       0.00000       0.00000       0.00000       0.00000       0.00000       0.00000       0.00000       0.00000       0.00000       0.00000       0.00000       0.00000       0.00000       0.00000       0.00000       0.00000       0.00000       0.00000       0.00000       0.00000       0.00000
   3  17 2676.2419    2.4744  0.8735 11.6619  0.0000      0.525905  0.0730   0.1313   0.1495    0.5502   0.0000       1.56163   464.6326       1.22320       16.3162      -18.2596      -1.34342     -0.596116       0.00000       0.00000       0.00000       0.00000       0.00000       0.00000       0.00000       0.00000       0.00000       0.00000       0.00000       0.00000       0.00000       0.00000       0.00000       0.00000       0.00000       0.00000       0.00000       0.00000       0.00000       0.00000       0.00000       0.00000       0.00000       0.00000       0.00000       0.00000       0.00000       0.00000       27.7157       26.5294       19.3591       10.9182       5.46961       1.55590       0.00000       0.00000       0.00000       0.00000       0.00000       0.00000       0.00000       0.00000       0.00000       0.00000       0.00000       0.00000       0.00000       0.00000       0.00000       0.00000       0.00000       0.00000       0.00000       0.00000       0.00000       0.00000       0.00000       0.00000       0.00000       0.00000       0.00000       0.00000       0.00000       0.00000
   3  18 2811.4379    3.1191  0.8998 11.1280  0.0000       2.01330  0.0647   0.1628   0.1371    1.1971   0.0000       1.04912   418.0030       24.2661      -8.87249      -1.13582       4.81163     0.0187009       0.00000       0.00000       0.00000       0.00000       0.00000       0.00000       0.00000       0.00000       0.00000       0.00000       0.00000       0.00000       0.00000       0.00000       0.00000       0.00000       0.00000       0.00000       0.00000       0.00000       0.00000       0.00000       0.00000       0.00000       0.00000       0.00000       0.00000       0.00000       0.00000       0.00000       22.3820       23.4602       16.7050       10.3723       4.86049       1.64144       0.00000       0.00000       0.00000       0.00000       0.00000       0.00000       0.00000       0.00000       0.00000       0.00000       0.00000       0.00000       0.00000       0.00000       0.00000       0.00000       0.00000       0.00000       0.00000       0.00000       0.00000       0.00000       0.00000       0.00000       0.00000       0.00000       0.00000       0.00000       0.00000       0.00000
   3  20 3082.3172    4.3996  0.9040 10.8167  0.0000     -0.612224  0.0788   0.2222   0.1283    3.7979   0.0000       1.43271   448.1355       17.3090      -21.3282      -8.98695      -5.26901      -2.00335       0.00000       0.00000       0.00000       0.00000       0.00000       0.00000       0.00000       0.00000       0.00000       0.00000       0.00000       0.00000       0.00000       0.00000       0.00000       0.00000       0.00000       0.00000       0.00000       0.00000       0.00000       0.00000       0.00000       0.00000       0.00000       0.00000       0.00000       0.00000       0.00000       0.00000       29.3699       26.7674       19.2355       13.2775       4.78508       1.52782       0.00000       0.00000       0.00000       0.00000       0.00000       0.00000       0.00000       0.00000       0.00000       0.00000       0.00000       0.00000       0.00000       0.00000       0.00000       0.00000       0.00000       0.00000       0.00000       0.00000       0.00000       0.00000       0.00000       0.00000       0.00000       0.00000       0.00000       0.00000       0.00000       0.00000
   3  21 3217.8604    3.7736  0.9386 13.1397  0.0000       4.11183  0.1135   0.2040   0.1444    0.4230   0.0000       2.54838   487.6891       21.2392       4.93586      -8.45474      -10.1396     -0.499283       0.00000       0.00000       0.00000       0.00000       0.00000       0.00000       0.00000       0.00000       0.00000       0.00000       0.00000       0.00000       0.00000       0.00000       0.00000       0.00000       0.00000       0.00000       0.00000       0.00000       0.00000       0.00000       0.00000       0.00000       0.00000       0.00000       0.00000       0.00000       0.00000       0.00000       26.4287       48.7323       18.8629       24.9885       5.02381       4.04326       0.00000       0.00000       0.00000       0.00000       0.00000       0.00000       0.00000       0.00000       0.00000       0.00000       0.00000       0.00000       0.00000       0.00000       0.00000       0.00000       0.00000       0.00000       0.00000       0.00000       0.00000       0.00000       0.00000       0.00000       0.00000       0.00000       0.00000       0.00000       0.00000       0.00000
   3  22 3353.4674    3.4301  1.7559 11.2938  0.0000      0.333322  0.1048   0.1325   0.2124    0.9514   0.0000      0.955308   394.3754       30.4646       49.5049       7.09578      -2.33129      0.462717       0.00000       0.00000       0.00000       0.00000       0.00000       0.00000       0.00000       0.00000       0.00000       0.00000       0.00000       0.00000       0.00000       0.00000       0.00000       0.00000       0.00000       0.00000       0.00000       0.00000       0.00000       0.00000       0.00000       0.00000       0.00000       0.00000       0.00000       0.00000       0.00000       0.00000       37.3954       36.1436       24.7772       15.9047       5.99475       1.99501       0.00000       0.00000       0.00000       0.00000       0.00000       0.00000       0.00000       0.00000       0.00000       0.00000       0.00000       0.00000       0.00000       0.00000       0.00000       0.00000       0.00000       0.00000       0.00000       0.00000       0.00000       0.00000       0.00000       0.00000       0.00000       0.00000       0.00000       0.00000       0.00000       0.00000
   3  24 3626.2490    2.4804  4.4666 10.1985  0.0000      0.673460  0.1668   0.0608   0.3446    0.4659   0.0000      0.228719   423.4229      -2.70418       9.17363       21.6699       10.1873      -4.42483       0.00000       0.00000       0.00000       0.00000       0.00000       0.00000       0.00000       0.00000       0.00000       0.00000       0.00000       0.00000       0.00000       0.00000       0.00000       0.00000       0.00000       0.00000       0.00000       0.00000       0.00000       0.00000       0.00000       0.00000       0.00000       0.00000       0.00000       0.00000       0.00000       0.00000       57.2394       54.6962       40.7217       24.3778       10.7703       3.28120       0.00000       0.00000       0.00000       0.00000       0.00000       0.00000       0.00000       0.00000       0.00000       0.00000       0.00000       0.00000       0.00000       0.00000       0.00000       0.00000       0.00000       0.00000       0.00000       0.00000       0.00000       0.00000       0.00000       0.00000       0.00000       0.00000       0.00000       0.00000       0.00000       0.00000
   3  25 3763.1103    2.1026  5.1799 10.8224 -0.0026      0.418502  0.2043   0.0520   0.4034    0.2160   0.0000      0.235043   500.1900       24.2385      -21.1156       13.3046       10.8914      -1.89845       0.00000       0.00000       0.00000       0.00000       0.00000       0.00000       0.00000       0.00000       0.00000       0.00000       0.00000       0.00000       0.00000       0.00000       0.00000       0.00000       0.00000       0.00000       0.00000       0.00000       0.00000       0.00000       0.00000       0.00000       0.00000       0.00000       0.00000       0.00000       0.00000       0.00000       68.3284       66.9855       49.0992       30.5050       13.0886       4.19483       0.00000       0.00000       0.00000       0.00000       0.00000       0.00000       0.00000       0.00000       0.00000       0.00000       0.00000       0.00000       0.00000       0.00000       0.00000       0.00000       0.00000       0.00000       0.00000       0.00000       0.00000       0.00000       0.00000       0.00000       0.00000       0.00000       0.00000       0.00000       0.00000       0.00000
   4  11 1914.8081    0.4440  0.3951  9.9307 -0.0113       14.8580  0.0524   0.0341   0.1172    0.1219   0.0000       5.53951   442.6589       5.50643      -3.67716      -14.3895       2.29407      -3.25309     -0.840511     -0.294465       0.00000       0.00000       0.00000       0.00000       0.00000       0.00000       0.00000       0.00000       0.00000       0.00000       0.00000       0.00000       0.00000       0.00000       0.00000       0.00000       0.00000       0.00000       0.00000       0.00000       0.00000       0.00000       0.00000       0.00000       0.00000       0.00000       0.00000       0.00000       18.5212       16.5482       14.2317       11.0979       6.59263       3.04416       1.00951      0.209744       0.00000       0.00000       0.00000       0.00000       0.00000       0.00000       0.00000       0.00000       0.00000       0.00000       0.00000       0.00000       0.00000       0.00000       0.00000       0.00000       0.00000       0.00000       0.00000       0.00000       0.00000       0.00000       0.00000       0.00000       0.00000       0.00000       0.00000       0.00000
   4  12 2051.8513    0.5825  0.6393 10.0889 -0.0101       13.2948  0.0723   0.0376   0.1064    0.1570   0.0000       4.10306   439.8542      -21.1345      -14.3204      -18.6908      -8.59024       1.59101     -0.630297     -0.255454       0.00000       0.00000       0.00000       0.00000       0.00000       0.00000       0.00000       0.00000       0.00000       0.00000       0.00000       0.00000       0.00000       0.00000       0.00000       0.00000       0.00000       0.00000       0.00000       0.00000       0.00000       0.00000       0.00000       0.00000       0.00000       0.00000       0.00000       0.00000       17.1467       19.6616       16.2581       10.7903       6.36822       3.11330       1.31540      0.368671       0.00000       0.00000       0.00000       0.00000       0.00000       0.00000       0.00000       0.00000       0.00000       0.00000       0.00000       0.00000       0.00000       0.00000       0.00000       0.00000       0.00000       0.00000       0.00000       0.00000       0.00000       0.00000       0.00000       0.00000       0.00000       0.00000       0.00000       0.00000
   4  13 2188.4346    0.9190  0.6116  9.9603 -0.0061       4.66839  0.0695   0.0508   0.0940    0.2961   0.0000       1.95227   444.5217      -12.6581       15.4572       20.1347       10.5385       2.52860     -0.271798      0.141350       0.00000       0.00000       0.00000       0.00000       0.00000       0.00000       0.00000       0.00000       0.00000       0.00000       0.00000       0.00000       0.00000       0.00000       0.00000       0.00000       0.00000       0.00000       0.00000       0.00000       0.00000       0.00000       0.00000       0.00000       0.00000       0.00000       0.00000       0.00000       23.7585       17.9512       15.7967       14.6615       9.21934       3.89731       1.14534      0.242812       0.00000       0.00000       0.00000       0.00000       0.00000       0.00000       0.00000       0.00000       0.00000       0.00000       0.00000       0.00000       0.00000       0.00000       0.00000       0.00000       0.00000       0.00000       0.00000       0.00000       0.00000       0.00000       0.00000       0.00000       0.00000       0.00000       0.00000       0.00000
   4  14 2324.2550    1.1820  0.8601 10.2596 -0.0031       5.78966  0.0715   0.0571   0.1096    0.4582   0.0000       1.75919   416.5212       25.4266       40.6228       13.8338       6.25580     0.0495247      0.809850    -0.0358597       0.00000       0.00000       0.00000       0.00000       0.00000       0.00000       0.00000       0.00000       0.00000       0.00000       0.00000       0.00000       0.00000       0.00000       0.00000       0.00000       0.00000       0.00000       0.00000       0.00000       0.00000       0.00000       0.00000       0.00000       0.00000       0.00000       0.00000       0.00000       20.6231       20.3190       17.4386       12.4833       7.66900       3.57843       1.32819      0.321150       0.00000       0.00000       0.00000       0.00000       0.00000       0.00000       0.00000       0.00000       0.00000       0.00000       0.00000       0.00000       0.00000       0.00000       0.00000       0.00000       0.00000       0.00000       0.00000       0.00000       0.00000       0.00000       0.00000       0.00000       0.00000       0.00000       0.00000       0.00000
   4  15 2458.6953    1.5422  1.1376  2.5099  0.0000       2.18378  0.0765   0.0764   0.1633 1000.0000   0.0000       1.42012   453.2543       20.6653      -16.9557       4.19029      -6.35269       2.63395       0.00000       0.00000       0.00000       0.00000       0.00000       0.00000       0.00000       0.00000       0.00000       0.00000       0.00000       0.00000       0.00000       0.00000       0.00000       0.00000       0.00000       0.00000       0.00000       0.00000       0.00000       0.00000       0.00000       0.00000       0.00000       0.00000       0.00000       0.00000       0.00000       0.00000       19.3416       21.6453       17.6281       12.5017       7.65628       3.77426       1.44949      0.405898       0.00000       0.00000       0.00000       0.00000       0.00000       0.00000       0.00000       0.00000       0.00000       0.00000       0.00000       0.00000       0.00000       0.00000       0.00000       0.00000       0.00000       0.00000       0.00000       0.00000       0.00000       0.00000       0.00000       0.00000       0.00000       0.00000       0.00000       0.00000
   4  17 2728.4079    2.4972  0.8112 11.8152 -0.0092       1.29175  0.0594   0.1170   0.1111    0.5354   0.0000       1.37493   447.2293      -2.78136      -5.52616      -3.60962      -11.2257      0.758788      0.885521     -0.104330       0.00000       0.00000       0.00000       0.00000       0.00000       0.00000       0.00000       0.00000       0.00000       0.00000       0.00000       0.00000       0.00000       0.00000       0.00000       0.00000       0.00000       0.00000       0.00000       0.00000       0.00000       0.00000       0.00000       0.00000       0.00000       0.00000       0.00000       0.00000       18.3482       20.3542       15.7217       10.6206       6.27366       2.78758       1.15720      0.302969       0.00000       0.00000       0.00000       0.00000       0.00000       0.00000       0.00000       0.00000       0.00000       0.00000       0.00000       0.00000       0.00000       0.00000       0.00000       0.00000       0.00000       0.00000       0.00000       0.00000       0.00000       0.00000       0.00000       0.00000       0.00000       0.00000       0.00000       0.00000
   4  18 2864.2187    3.3443  0.7380 12.2706  0.0013       1.11222  0.0556   0.1638   0.1020    0.4765   0.0000       1.28396   444.3307       18.0402      -5.95821      -5.87699       5.59044      0.636969      0.874205      0.315782       0.00000       0.00000       0.00000       0.00000       0.00000       0.00000       0.00000       0.00000       0.00000       0.00000       0.00000       0.00000       0.00000       0.00000       0.00000       0.00000       0.00000       0.00000       0.00000       0.00000       0.00000       0.00000       0.00000       0.00000       0.00000       0.00000       0.00000       0.00000       19.3242       15.6579       13.5748       12.8885       8.04112       3.24281       1.04953      0.250728       0.00000       0.00000       0.00000       0.00000       0.00000       0.00000       0.00000       0.00000       0.00000       0.00000       0.00000       0.00000       0.00000       0.00000       0.00000       0.00000       0.00000       0.00000       0.00000       0.00000       0.00000       0.00000       0.00000       0.00000       0.00000       0.00000       0.00000       0.00000
   4  19 3000.1023    3.9307  0.8403 12.7023 -0.0062       1.01115  0.0612   0.1906   0.1095    0.4582   0.0000       1.71551   417.1808       15.8154       8.80460      -7.08815       4.68221      -3.58422      0.161418      0.297072       0.00000       0.00000       0.00000       0.00000       0.00000       0.00000       0.00000       0.00000       0.00000       0.00000       0.00000       0.00000       0.00000       0.00000       0.00000       0.00000       0.00000       0.00000       0.00000       0.00000       0.00000       0.00000       0.00000       0.00000       0.00000       0.00000       0.00000       0.00000       18.2133       16.9632       16.2013       11.1739       6.81777       3.46169       1.28128      0.276413       0.00000       0.00000       0.00000       0.00000       0.00000       0.00000       0.00000       0.00000       0.00000       0.00000       0.00000       0.00000       0.00000       0.00000       0.00000       0.00000       0.00000       0.00000       0.00000       0.00000       0.00000       0.00000       0.00000       0.00000       0.00000       0.00000       0.00000       0.00000
   4  21 3271.6589    3.8210  1.5112 11.5273  0.0032     -0.258005  0.0794   0.1458   0.1624    0.9385   0.0000      0.741594   423.0857       13.0861       29.1929      -19.7411       13.3148      -8.65494       1.02464     -0.386917       0.00000       0.00000       0.00000       0.00000       0.00000       0.00000       0.00000       0.00000       0.00000       0.00000       0.00000       0.00000       0.00000       0.00000       0.00000       0.00000       0.00000       0.00000       0.00000       0.00000       0.00000       0.00000       0.00000       0.00000       0.00000       0.00000       0.00000       0.00000       21.9899       21.7048       18.4597       13.5525       8.25140       3.83509       1.42879      0.353670       0.00000       0.00000       0.00000       0.00000       0.00000       0.00000       0.00000       0.00000       0.00000       0.00000       0.00000       0.00000       0.00000       0.00000       0.00000       0.00000       0.00000       0.00000       0.00000       0.00000       0.00000       0.00000       0.00000       0.00000       0.00000       0.00000       0.00000       0.00000
   4  22 3407.9558    3.2487  2.1822 10.8421 -0.0002     -0.198696  0.1057   0.1026   0.1890    0.8819   0.0000      0.423517   450.7331       16.9070       63.4638      -10.4260       3.09883      -9.18813      -1.46661      -1.07379       0.00000       0.00000       0.00000       0.00000       0.00000       0.00000       0.00000       0.00000       0.00000       0.00000       0.00000       0.00000       0.00000       0.00000       0.00000       0.00000       0.00000       0.00000       0.00000       0.00000       0.00000       0.00000       0.00000       0.00000       0.00000       0.00000       0.00000       0.00000       27.2150       29.2673       24.4424       16.5956       10.6904       4.61063       2.02737      0.518613       0.00000       0.00000       0.00000       0.00000       0.00000       0.00000       0.00000       0.00000       0.00000       0.00000       0.00000       0.00000       0.00000       0.00000       0.00000       0.00000       0.00000       0.00000       0.00000       0.00000       0.00000       0.00000       0.00000       0.00000       0.00000       0.00000       0.00000       0.00000
   4  23 3544.9854    2.6381  3.3329 11.2539  0.0017      0.547068  0.1305   0.0729   0.2640    0.3212   0.0000      0.271171   359.7414       5.71140       16.5041      0.883171       1.83073       1.44276      -2.10782     -0.264744       0.00000       0.00000       0.00000       0.00000       0.00000       0.00000       0.00000       0.00000       0.00000       0.00000       0.00000       0.00000       0.00000       0.00000       0.00000       0.00000       0.00000       0.00000       0.00000       0.00000       0.00000       0.00000       0.00000       0.00000       0.00000       0.00000       0.00000       0.00000       33.5166       35.5625       29.7536       22.0341       12.6130       6.53901       2.39249      0.654476       0.00000       0.00000       0.00000       0.00000       0.00000       0.00000       0.00000       0.00000       0.00000       0.00000       0.00000       0.00000       0.00000       0.00000       0.00000       0.00000       0.00000       0.00000       0.00000       0.00000       0.00000       0.00000       0.00000       0.00000       0.00000       0.00000       0.00000       0.00000
   4  24 3681.8473    2.2592  4.4432 11.0242  0.0016      0.683276  0.1754   0.0596   0.3101    0.2538   0.0000      0.242729   500.3661       60.1195       43.2044       14.2130     -0.998233       1.00450      0.621072      0.487829       0.00000       0.00000       0.00000       0.00000       0.00000       0.00000       0.00000       0.00000       0.00000       0.00000       0.00000       0.00000       0.00000       0.00000       0.00000       0.00000       0.00000       0.00000       0.00000       0.00000       0.00000       0.00000       0.00000       0.00000       0.00000       0.00000       0.00000       0.00000       45.6228       46.1994       38.9686       26.6330       16.5979       7.44931       3.04402      0.732973       0.00000       0.00000       0.00000       0.00000       0.00000       0.00000       0.00000       0.00000       0.00000       0.00000       0.00000       0.00000       0.00000       0.00000       0.00000       0.00000       0.00000       0.00000       0.00000       0.00000       0.00000       0.00000       0.00000       0.00000       0.00000       0.00000       0.00000       0.00000
   4  25 3819.1821    1.9483  5.7975 10.6802 -0.0040      0.580210  0.1922   0.0421   0.3747    0.1881   0.0000      0.183945   470.7868       60.4224       45.8331       39.3622       17.0609       3.45578      -5.66450      -3.63463       0.00000       0.00000       0.00000       0.00000       0.00000       0.00000       0.00000       0.00000       0.00000       0.00000       0.00000       0.00000       0.00000       0.00000       0.00000       0.00000       0.00000       0.00000       0.00000       0.00000       0.00000       0.00000       0.00000       0.00000       0.00000       0.00000       0.00000       0.00000       47.2201       51.4815       42.1589       29.8948       17.6077       8.76898       3.42954      0.938818       0.00000       0.00000       0.00000       0.00000       0.00000       0.00000       0.00000       0.00000       0.00000       0.00000       0.00000       0.00000       0.00000       0.00000       0.00000       0.00000       0.00000       0.00000       0.00000       0.00000       0.00000       0.00000       0.00000       0.00000       0.00000       0.00000       0.00000       0.00000
   4  26 3956.2506    1.5936  8.2213 10.4930 -0.0004      0.382176  0.2650   0.0319   0.4998    0.1387   0.0000      0.158067   381.4285      -10.0425      -26.3992      -48.7258       12.3924     -0.404920      0.277645     -0.440657       0.00000       0.00000       0.00000       0.00000       0.00000       0.00000       0.00000       0.00000       0.00000       0.00000       0.00000       0.00000       0.00000       0.00000       0.00000       0.00000       0.00000       0.00000       0.00000       0.00000       0.00000       0.00000       0.00000       0.00000       0.00000       0.00000       0.00000       0.00000       62.6211       66.0308       54.4802       40.6492       24.1286       11.7588       4.36215       1.17964       0.00000       0.00000       0.00000       0.00000       0.00000       0.00000       0.00000       0.00000       0.00000       0.00000       0.00000       0.00000       0.00000       0.00000       0.00000       0.00000       0.00000       0.00000       0.00000       0.00000       0.00000       0.00000       0.00000       0.00000       0.00000       0.00000       0.00000       0.00000
   5  11 1960.5942    0.4593  0.4339  9.8673 -0.0120       7.85104  0.0422   0.0282   0.0905    0.1316   0.0000       3.53953   427.6656      -2.81157       6.49006       11.0951       6.44156       1.81189       1.25744       1.44594     0.0313945    -0.0254725       0.00000       0.00000       0.00000       0.00000       0.00000       0.00000       0.00000       0.00000       0.00000       0.00000       0.00000       0.00000       0.00000       0.00000       0.00000       0.00000       0.00000       0.00000       0.00000       0.00000       0.00000       0.00000       0.00000       0.00000       0.00000       0.00000       11.1634       12.0167       10.6504       7.48450       6.05742       3.46469       1.57453      0.738619      0.271511     0.0548471       0.00000       0.00000       0.00000       0.00000       0.00000       0.00000       0.00000       0.00000       0.00000       0.00000       0.00000       0.00000       0.00000       0.00000       0.00000       0.00000       0.00000       0.00000       0.00000       0.00000       0.00000       0.00000       0.00000       0.00000       0.00000       0.00000
   5  12 2098.5574    0.7817  0.4827  9.9995  0.0043       6.06881  0.0478   0.0416   0.0724    0.1706   0.0000       2.02462   437.9167      -17.3404     -0.754141       8.86580      -4.74599      -4.41648       1.31170     -0.463706     -0.173221     0.0375812       0.00000       0.00000       0.00000       0.00000       0.00000       0.00000       0.00000       0.00000       0.00000       0.00000       0.00000       0.00000       0.00000       0.00000       0.00000       0.00000       0.00000       0.00000       0.00000       0.00000       0.00000       0.00000       0.00000       0.00000       0.00000       0.00000       12.5606       11.9396       9.99521       10.1507       6.89757       4.31353       2.04262      0.808097      0.230338     0.0609338       0.00000       0.00000       0.00000       0.00000       0.00000       0.00000       0.00000       0.00000       0.00000       0.00000       0.00000       0.00000       0.00000       0.00000       0.00000       0.00000       0.00000       0.00000       0.00000       0.00000       0.00000       0.00000       0.00000       0.00000       0.00000       0.00000
   5  13 2235.4568    1.0563  0.5528 10.4240  0.0012       3.41330  0.0418   0.0553   0.0875    0.1937   0.0000       1.51935   428.7793       22.0347      -1.38580      0.428667      -3.46203      -5.23199      -1.87019      0.400553      0.231725     0.0585883       0.00000       0.00000       0.00000       0.00000       0.00000       0.00000       0.00000       0.00000       0.00000       0.00000       0.00000       0.00000       0.00000       0.00000       0.00000       0.00000       0.00000       0.00000       0.00000       0.00000       0.00000       0.00000       0.00000       0.00000       0.00000       0.00000       9.14895       11.9389       10.1998       8.07294       5.45683       3.19848       1.64906      0.733081      0.273383     0.0683528       0.00000       0.00000       0.00000       0.00000       0.00000       0.00000       0.00000       0.00000       0.00000       0.00000       0.00000       0.00000       0.00000       0.00000       0.00000       0.00000       0.00000       0.00000       0.00000       0.00000       0.00000       0.00000       0.00000       0.00000       0.00000       0.00000
   5  15 2506.1881    1.7972  1.0705  9.6342 -0.0017       2.54179  0.0614   0.0703   0.1294    1.1179   0.0000       1.11937   433.4023     -0.751829       22.0010      -1.95378      -3.30832      -10.3026       1.34406      0.720926     -0.131037    -0.0794932       0.00000       0.00000       0.00000       0.00000       0.00000       0.00000       0.00000       0.00000       0.00000       0.00000       0.00000       0.00000       0.00000       0.00000       0.00000       0.00000       0.00000       0.00000       0.00000       0.00000       0.00000       0.00000       0.00000       0.00000       0.00000       0.00000       13.6214       14.6538       12.7659       10.0900       8.13207       4.36538       2.19211      0.874025      0.322614     0.0708973       0.00000       0.00000       0.00000       0.00000       0.00000       0.00000       0.00000       0.00000       0.00000       0.00000       0.00000       0.00000       0.00000       0.00000       0.00000       0.00000       0.00000       0.00000       0.00000       0.00000       0.00000       0.00000       0.00000       0.00000       0.00000       0.00000
   5  16 2641.3354    2.1997  0.9678 11.0105 -0.0072       3.03509  0.0558   0.0889   0.1146    0.6190   0.0000       1.14975   440.0353       16.7424       10.5827      -6.92867      -2.45847      -2.20603      -2.31338      0.258545     -0.264832    -0.0589148       0.00000       0.00000       0.00000       0.00000       0.00000       0.00000       0.00000       0.00000       0.00000       0.00000       0.00000       0.00000       0.00000       0.00000       0.00000       0.00000       0.00000       0.00000       0.00000       0.00000       0.00000       0.00000       0.00000       0.00000       0.00000       0.00000       14.4598       15.6552       13.6720       10.1033       6.54753       3.86045       1.88350      0.810760      0.264328     0.0587837       0.00000       0.00000       0.00000       0.00000       0.00000       0.00000       0.00000       0.00000       0.00000       0.00000       0.00000       0.00000       0.00000       0.00000       0.00000       0.00000       0.00000       0.00000       0.00000       0.00000       0.00000       0.00000       0.00000       0.00000       0.00000       0.00000
   5  18 2913.7585    3.0905  0.8505 12.8230 -0.0152      0.760664  0.0659   0.1398   0.1106    0.3911   0.0000       1.38453   426.2153       61.2499      -15.4900      -10.1980       1.06614      -1.61355      -1.32457     -0.710661      0.607371    -0.0799033       0.00000       0.00000       0.00000       0.00000       0.00000       0.00000       0.00000       0.00000       0.00000       0.00000       0.00000       0.00000       0.00000       0.00000       0.00000       0.00000       0.00000       0.00000       0.00000       0.00000       0.00000       0.00000       0.00000       0.00000       0.00000       0.00000       14.3958       15.8619       14.2635       11.0036       8.02063       4.93048       2.16510       1.05730      0.358715     0.0834657       0.00000       0.00000       0.00000       0.00000       0.00000       0.00000       0.00000       0.00000       0.00000       0.00000       0.00000       0.00000       0.00000       0.00000       0.00000       0.00000       0.00000       0.00000       0.00000       0.00000       0.00000       0.00000       0.00000       0.00000       0.00000       0.00000
   5  21 3322.7554    3.4430  1.7690 11.6994  0.0027      0.889179  0.0921   0.1155   0.1755    0.7140   0.0000      0.689814   455.6365       3.80019       35.2325       23.7348      -3.98548       2.10413      -2.32317      0.332374     -0.224653    -0.0580355       0.00000       0.00000       0.00000       0.00000       0.00000       0.00000       0.00000       0.00000       0.00000       0.00000       0.00000       0.00000       0.00000       0.00000       0.00000       0.00000       0.00000       0.00000       0.00000       0.00000       0.00000       0.00000       0.00000       0.00000       0.00000       0.00000       18.1439       21.4638       17.9147       15.6365       9.84374       6.33480       3.19873       1.43481      0.442010      0.117985       0.00000       0.00000       0.00000       0.00000       0.00000       0.00000       0.00000       0.00000       0.00000       0.00000       0.00000       0.00000       0.00000       0.00000       0.00000       0.00000       0.00000       0.00000       0.00000       0.00000       0.00000       0.00000       0.00000       0.00000       0.00000       0.00000
   5  22 3459.3985    3.0440  2.3141 11.8274  0.0033    -0.0608088  0.1109   0.0946   0.1998    0.4032   0.0000      0.536114   466.1171       17.7581      -7.67768       4.90461       19.9524      -7.64074       2.81184      -3.20122     -0.663721     -0.150077       0.00000       0.00000       0.00000       0.00000       0.00000       0.00000       0.00000       0.00000       0.00000       0.00000       0.00000       0.00000       0.00000       0.00000       0.00000       0.00000       0.00000       0.00000       0.00000       0.00000       0.00000       0.00000       0.00000       0.00000       0.00000       0.00000       23.6233       26.6822       22.3887       18.2841       11.6991       7.14539       3.48074       1.56741      0.486055      0.122754       0.00000       0.00000       0.00000       0.00000       0.00000       0.00000       0.00000       0.00000       0.00000       0.00000       0.00000       0.00000       0.00000       0.00000       0.00000       0.00000       0.00000       0.00000       0.00000       0.00000       0.00000       0.00000       0.00000       0.00000       0.00000       0.00000
   5  23 3596.9277    2.4149  3.4517 11.1841 -0.0126      0.482938  0.1334   0.0620   0.2497    0.3488   0.0000      0.237482   449.3389      -31.8729       29.2790      -33.8124      -17.3534      -2.67917       11.0306      -3.14603      -1.87310      0.267076       0.00000       0.00000       0.00000       0.00000       0.00000       0.00000       0.00000       0.00000       0.00000       0.00000       0.00000       0.00000       0.00000       0.00000       0.00000       0.00000       0.00000       0.00000       0.00000       0.00000       0.00000       0.00000       0.00000       0.00000       0.00000       0.00000       27.3854       30.6283       28.8293       20.9162       15.1739       8.72739       4.64555       1.97227      0.726764      0.153580       0.00000       0.00000       0.00000       0.00000       0.00000       0.00000       0.00000       0.00000       0.00000       0.00000       0.00000       0.00000       0.00000       0.00000       0.00000       0.00000       0.00000       0.00000       0.00000       0.00000       0.00000       0.00000       0.00000       0.00000       0.00000       0.00000
   5  24 3734.3422    2.0582  4.3251 10.8913 -0.0025      0.728002  0.1544   0.0465   0.2825    0.2309   0.0000      0.209751   426.8156       53.9229       21.9239       17.1697       15.1142       6.21190       6.53656       2.91996      0.397719     -0.280559       0.00000       0.00000       0.00000       0.00000       0.00000       0.00000       0.00000       0.00000       0.00000       0.00000       0.00000       0.00000       0.00000       0.00000       0.00000       0.00000       0.00000       0.00000       0.00000       0.00000       0.00000       0.00000       0.00000       0.00000       0.00000       0.00000       30.2261       34.0422       30.0420       25.4128       17.0590       10.5705       5.57422       2.34810      0.759101      0.186597       0.00000       0.00000       0.00000       0.00000       0.00000       0.00000       0.00000       0.00000       0.00000       0.00000       0.00000       0.00000       0.00000       0.00000       0.00000       0.00000       0.00000       0.00000       0.00000       0.00000       0.00000       0.00000       0.00000       0.00000       0.00000       0.00000
   5  25 3871.8329    1.7780  6.9041 10.2573  0.0013      0.484009  0.1916   0.0314   0.3919    0.1630   0.0000      0.131050   473.6038       84.0378      -36.3722      -7.66615       14.9728      -5.75379       2.84301      -5.70841       2.17507     -0.308399       0.00000       0.00000       0.00000       0.00000       0.00000       0.00000       0.00000       0.00000       0.00000       0.00000       0.00000       0.00000       0.00000       0.00000       0.00000       0.00000       0.00000       0.00000       0.00000       0.00000       0.00000       0.00000       0.00000       0.00000       0.00000       0.00000       39.1821       42.3192       39.1853       30.8270       22.3481       12.9927       6.89386       2.84352      0.998845      0.213768       0.00000       0.00000       0.00000       0.00000       0.00000       0.00000       0.00000       0.00000       0.00000       0.00000       0.00000       0.00000       0.00000       0.00000       0.00000       0.00000       0.00000       0.00000       0.00000       0.00000       0.00000       0.00000       0.00000       0.00000       0.00000       0.00000
   5  27 4148.7438    1.2482 10.9116 10.2618 -0.0021      0.307028  0.3144   0.0222   0.5912    0.0917   0.0000      0.114618   342.6388      -51.0299       27.7940      -3.86985      -20.1846      -5.15950       3.57877      -5.44987      0.229147   -0.00821130       0.00000       0.00000       0.00000       0.00000       0.00000       0.00000       0.00000       0.00000       0.00000       0.00000       0.00000       0.00000       0.00000       0.00000       0.00000       0.00000       0.00000       0.00000       0.00000       0.00000       0.00000       0.00000       0.00000       0.00000       0.00000       0.00000       58.1133       65.8774       58.3044       47.1536       32.5016       19.5673       10.1652       4.36001       1.45641      0.335740       0.00000       0.00000       0.00000       0.00000       0.00000       0.00000       0.00000       0.00000       0.00000       0.00000       0.00000       0.00000       0.00000       0.00000       0.00000       0.00000       0.00000       0.00000       0.00000       0.00000       0.00000       0.00000       0.00000       0.00000       0.00000       0.00000
   6  11 2004.2001    0.5622  0.4548 10.0553 -0.0062       12.8318  0.0413   0.0324   0.0722    0.1097   0.0000       2.79421   433.4912      -5.11499       11.3906      -6.08931      -6.21060       8.98773     -0.147744     -0.712353     -0.667079     -0.265464    -0.0425885    0.00755803       0.00000       0.00000       0.00000       0.00000       0.00000       0.00000       0.00000       0.00000       0.00000       0.00000       0.00000       0.00000       0.00000       0.00000       0.00000       0.00000       0.00000       0.00000       0.00000       0.00000       0.00000       0.00000       0.00000       0.00000       8.11475       9.80254       9.51821       7.17989       5.60810       3.51051       2.25631       1.10483      0.585430      0.210764     0.0697338     0.0138679       0.00000       0.00000       0.00000       0.00000       0.00000       0.00000       0.00000       0.00000       0.00000       0.00000       0.00000       0.00000       0.00000       0.00000       0.00000       0.00000       0.00000       0.00000       0.00000       0.00000       0.00000       0.00000       0.00000       0.00000
   6  12 2142.6039    0.8088  0.7912  9.7675  0.0001       5.70760  0.0549   0.0343   0.1054    0.2079   0.0000       1.56896   436.4859     -0.677422       7.65932      -2.98295      -12.3379      -2.99664       1.50640       2.21392     -0.633032      0.140079    -0.0266021   -0.00347396       0.00000       0.00000       0.00000       0.00000       0.00000       0.00000       0.00000       0.00000       0.00000       0.00000       0.00000       0.00000       0.00000       0.00000       0.00000       0.00000       0.00000       0.00000       0.00000       0.00000       0.00000       0.00000       0.00000       0.00000       10.3884       10.6256       12.8779       8.97305       6.06555       4.95635       2.59930       1.24208      0.754567      0.308704     0.0818984     0.0143515       0.00000       0.00000       0.00000       0.00000       0.00000       0.00000       0.00000       0.00000       0.00000       0.00000       0.00000       0.00000       0.00000       0.00000       0.00000       0.00000       0.00000       0.00000       0.00000       0.00000       0.00000       0.00000       0.00000       0.00000
   6  13 2279.9169    1.0524  0.7431 10.3191 -0.0049       3.57146  0.0570   0.0458   0.0971    0.2323   0.0000       1.33033   440.0118      -10.2087      -3.67498       7.66192      0.951156      -1.03562      -1.14182       1.05381     -0.641833    -0.0156562   0.000298181    -0.0131126       0.00000       0.00000       0.00000       0.00000       0.00000       0.00000       0.00000       0.00000       0.00000       0.00000       0.00000       0.00000       0.00000       0.00000       0.00000       0.00000       0.00000       0.00000       0.00000       0.00000       0.00000       0.00000       0.00000       0.00000       10.2766       10.8135       12.2707       9.73073       6.77142       5.00782       2.91490       1.42902      0.799251      0.301658     0.0879014     0.0163011       0.00000       0.00000       0.00000       0.00000       0.00000       0.00000       0.00000       0.00000       0.00000       0.00000       0.00000       0.00000       0.00000       0.00000       0.00000       0.00000       0.00000       0.00000       0.00000       0.00000       0.00000       0.00000       0.00000       0.00000
   6  14 2415.6144    1.5258  0.8362 10.9339 -0.0052       4.28557  0.0554   0.0626   0.0900    0.2556   0.0000       1.24812   443.8274       5.95167       9.16322      -7.34133      -11.2429     -0.819431      -2.72113      0.285258      0.498938     -0.207581    -0.0464505    -0.0163079       0.00000       0.00000       0.00000       0.00000       0.00000       0.00000       0.00000       0.00000       0.00000       0.00000       0.00000       0.00000       0.00000       0.00000       0.00000       0.00000       0.00000       0.00000       0.00000       0.00000       0.00000       0.00000       0.00000       0.00000       10.7696       11.5041       11.5515       9.73740       6.68289       4.15463       2.72438       1.58080      0.685579      0.255615     0.0749220     0.0150955       0.00000       0.00000       0.00000       0.00000       0.00000       0.00000       0.00000       0.00000       0.00000       0.00000       0.00000       0.00000       0.00000       0.00000       0.00000       0.00000       0.00000       0.00000       0.00000       0.00000       0.00000       0.00000       0.00000       0.00000
   6  15 2551.2034    1.7880  0.9086 11.7060 -0.0030       3.45765  0.0925   0.0743   0.1096    0.2221   0.0000       1.72602   426.8434      -9.56342     -0.313589       19.2329       1.18465     0.0125391     -0.405514      -3.19870      0.705218     -0.252205     0.0675272    0.00553506       0.00000       0.00000       0.00000       0.00000       0.00000       0.00000       0.00000       0.00000       0.00000       0.00000       0.00000       0.00000       0.00000       0.00000       0.00000       0.00000       0.00000       0.00000       0.00000       0.00000       0.00000       0.00000       0.00000       0.00000       12.5611       19.8387       15.4849       14.0612       10.1250       5.16110       4.33841       1.71081       1.14461      0.312070      0.145933     0.0318266       0.00000       0.00000       0.00000       0.00000       0.00000       0.00000       0.00000       0.00000       0.00000       0.00000       0.00000       0.00000       0.00000       0.00000       0.00000       0.00000       0.00000       0.00000       0.00000       0.00000       0.00000       0.00000       0.00000       0.00000
   6  16 2687.0787    2.5445  0.9063 11.8103  0.0096      0.473558  0.0569   0.0980   0.1008    0.3013   0.0000       1.18266   434.2775      -8.56291       19.3162       16.9029       2.67967      -3.86836       2.27324      -1.50897     -0.388531    -0.0114684     0.0394613  -0.000458205       0.00000       0.00000       0.00000       0.00000       0.00000       0.00000       0.00000       0.00000       0.00000       0.00000       0.00000       0.00000       0.00000       0.00000       0.00000       0.00000       0.00000       0.00000       0.00000       0.00000       0.00000       0.00000       0.00000       0.00000       10.4174       12.1817       11.5891       8.83194       7.17524       3.97596       2.62830       1.41548      0.613816      0.223753     0.0809984     0.0148172       0.00000       0.00000       0.00000       0.00000       0.00000       0.00000       0.00000       0.00000       0.00000       0.00000       0.00000       0.00000       0.00000       0.00000       0.00000       0.00000       0.00000       0.00000       0.00000       0.00000       0.00000       0.00000       0.00000       0.00000
   6  17 2823.8185    2.9825  0.8980 12.2447 -0.0043       2.31236  0.0520   0.1188   0.1066    0.2745   0.0000       1.13718   437.5253       29.6762       5.82253      -3.73306       2.20982      -3.21715      0.919089      -1.82137      0.459106      0.417234     0.0379448   -0.00874548       0.00000       0.00000       0.00000       0.00000       0.00000       0.00000       0.00000       0.00000       0.00000       0.00000       0.00000       0.00000       0.00000       0.00000       0.00000       0.00000       0.00000       0.00000       0.00000       0.00000       0.00000       0.00000       0.00000       0.00000       9.98347       12.5188       10.6083       9.05986       6.21297       4.20285       2.51391       1.12144      0.623250      0.221042     0.0675605     0.0166278       0.00000       0.00000       0.00000       0.00000       0.00000       0.00000       0.00000       0.00000       0.00000       0.00000       0.00000       0.00000       0.00000       0.00000       0.00000       0.00000       0.00000       0.00000       0.00000       0.00000       0.00000       0.00000       0.00000       0.00000
   6  18 2960.6883    3.8149  0.8244 12.1688 -0.0036      0.802663  0.0483   0.1429   0.0851    0.3987   0.0000       1.05727   430.6299       17.3918      0.880303       3.27475      -1.62023      -6.86773       1.58980     -0.799441      0.170800    -0.0399578  -0.000162887  -0.000198835       0.00000       0.00000       0.00000       0.00000       0.00000       0.00000       0.00000       0.00000       0.00000       0.00000       0.00000       0.00000       0.00000       0.00000       0.00000       0.00000       0.00000       0.00000       0.00000       0.00000       0.00000       0.00000       0.00000       0.00000       9.78159       10.6149       10.0781       8.32847       6.19664       3.75419       2.41113       1.30319      0.556545      0.201855     0.0640375     0.0121426       0.00000       0.00000       0.00000       0.00000       0.00000       0.00000       0.00000       0.00000       0.00000       0.00000       0.00000       0.00000       0.00000       0.00000       0.00000       0.00000       0.00000       0.00000       0.00000       0.00000       0.00000       0.00000       0.00000       0.00000
   6  19 3097.2357    4.0136  0.8675 12.3990 -0.0001      0.935781  0.0536   0.1563   0.0890    0.4638   0.0000       1.14915   437.8519      -6.29649       15.1237      -11.4851      -9.44373       1.96479     -0.400640     0.0482003     -0.695351     -0.263120    -0.0411562    0.00564250       0.00000       0.00000       0.00000       0.00000       0.00000       0.00000       0.00000       0.00000       0.00000       0.00000       0.00000       0.00000       0.00000       0.00000       0.00000       0.00000       0.00000       0.00000       0.00000       0.00000       0.00000       0.00000       0.00000       0.00000       10.2001       11.5554       10.0333       8.52413       6.74806       4.60657       2.51913       1.25585      0.576836      0.224410     0.0656683     0.0148379       0.00000       0.00000       0.00000       0.00000       0.00000       0.00000       0.00000       0.00000       0.00000       0.00000       0.00000       0.00000       0.00000       0.00000       0.00000       0.00000       0.00000       0.00000       0.00000       0.00000       0.00000       0.00000       0.00000       0.00000
   6  20 3234.0003    3.6670  1.3967 12.2699 -0.0007      0.763988  0.0707   0.1236   0.1364    0.5127   0.0000      0.891187   443.7996       4.32352      -17.5250       3.63031       8.40107     -0.546816      -4.05795      -1.17397      0.476565     -0.141469     0.0424213    -0.0223201       0.00000       0.00000       0.00000       0.00000       0.00000       0.00000       0.00000       0.00000       0.00000       0.00000       0.00000       0.00000       0.00000       0.00000       0.00000       0.00000       0.00000       0.00000       0.00000       0.00000       0.00000       0.00000       0.00000       0.00000       12.9604       14.8958       13.6280       11.1747       8.20938       5.72492       3.15218       1.66016      0.726103      0.305591     0.0871762     0.0188710       0.00000       0.00000       0.00000       0.00000       0.00000       0.00000       0.00000       0.00000       0.00000       0.00000       0.00000       0.00000       0.00000       0.00000       0.00000       0.00000       0.00000       0.00000       0.00000       0.00000       0.00000       0.00000       0.00000       0.00000
   6  21 3371.1941    3.4028  1.6617 12.6559  0.0024       1.01374  0.0881   0.1116   0.1577    0.3016   0.0000      0.849225   465.3953      -23.6307       10.8249      -3.00660     -0.664415      -9.33385     -0.869154      -1.14739      0.458235    -0.0861070     0.0329934    -0.0195961       0.00000       0.00000       0.00000       0.00000       0.00000       0.00000       0.00000       0.00000       0.00000       0.00000       0.00000       0.00000       0.00000       0.00000       0.00000       0.00000       0.00000       0.00000       0.00000       0.00000       0.00000       0.00000       0.00000       0.00000       15.3824       17.0432       15.7096       13.3243       9.68303       6.65370       3.88506       2.05080      0.906540      0.338242     0.0996291     0.0221275       0.00000       0.00000       0.00000       0.00000       0.00000       0.00000       0.00000       0.00000       0.00000       0.00000       0.00000       0.00000       0.00000       0.00000       0.00000       0.00000       0.00000       0.00000       0.00000       0.00000       0.00000       0.00000       0.00000       0.00000
   6  22 3508.4466    2.9111  2.6635 11.2318 -0.0006      0.940813  0.1080   0.0700   0.1915    0.4242   0.0000      0.352277   442.2208       52.1089       30.8238       13.5567       6.78504       7.50735       1.66640     -0.273224       1.84020     -0.723127    -0.0623347     0.0302633       0.00000       0.00000       0.00000       0.00000       0.00000       0.00000       0.00000       0.00000       0.00000       0.00000       0.00000       0.00000       0.00000       0.00000       0.00000       0.00000       0.00000       0.00000       0.00000       0.00000       0.00000       0.00000       0.00000       0.00000       18.5653       22.2150       21.3333       16.2707       12.8224       8.15208       4.79979       2.70200       1.14139      0.475830      0.155243     0.0294601       0.00000       0.00000       0.00000       0.00000       0.00000       0.00000       0.00000       0.00000       0.00000       0.00000       0.00000       0.00000       0.00000       0.00000       0.00000       0.00000       0.00000       0.00000       0.00000       0.00000       0.00000       0.00000       0.00000       0.00000
   6  23 3646.4654    2.3687  4.2342 10.6195 -0.0043      0.739532  0.1321   0.0451   0.2494    0.2559   0.0000      0.190691   446.7271       46.2549       16.4146      -6.75645      -4.44405      0.935486     -0.631556      -3.65180       2.86209    -0.0291429     0.0685145   0.000150074       0.00000       0.00000       0.00000       0.00000       0.00000       0.00000       0.00000       0.00000       0.00000       0.00000       0.00000       0.00000       0.00000       0.00000       0.00000       0.00000       0.00000       0.00000       0.00000       0.00000       0.00000       0.00000       0.00000       0.00000       22.0891       26.0675       24.3239       21.6312       14.7976       10.3902       6.07654       3.45489       1.53697      0.613561      0.173486     0.0397448       0.00000       0.00000       0.00000       0.00000       0.00000       0.00000       0.00000       0.00000       0.00000       0.00000       0.00000       0.00000       0.00000       0.00000       0.00000       0.00000       0.00000       0.00000       0.00000       0.00000       0.00000       0.00000       0.00000       0.00000
   6  24 3784.3692    2.0084  5.1026 10.7959  0.0022      0.673021  0.1677   0.0382   0.2835    0.1586   0.0000      0.174242   471.0817      -3.83182       25.5724       8.78149       23.7242      0.411949      -11.3502      -5.53725      0.184754      0.811017      0.186821    -0.0869417       0.00000       0.00000       0.00000       0.00000       0.00000       0.00000       0.00000       0.00000       0.00000       0.00000       0.00000       0.00000       0.00000       0.00000       0.00000       0.00000       0.00000       0.00000       0.00000       0.00000       0.00000       0.00000       0.00000       0.00000       26.9373       31.2479       30.5823       25.4638       18.9301       12.4825       7.48876       4.06764       1.84427      0.741651      0.227309     0.0459409       0.00000       0.00000       0.00000       0.00000       0.00000       0.00000       0.00000       0.00000       0.00000       0.00000       0.00000       0.00000       0.00000       0.00000       0.00000       0.00000       0.00000       0.00000       0.00000       0.00000       0.00000       0.00000       0.00000       0.00000
   6  25 3922.7293    1.6626  7.5346 10.2985 -0.0007      0.556608  0.2054   0.0268   0.3706    0.1202   0.0000      0.126990   453.4499      -21.2818       55.0227      -44.2732      -12.5771      -6.17127      -4.69744      -1.86781     -0.825422       1.85686     -0.493625    -0.0594600       0.00000       0.00000       0.00000       0.00000       0.00000       0.00000       0.00000       0.00000       0.00000       0.00000       0.00000       0.00000       0.00000       0.00000       0.00000       0.00000       0.00000       0.00000       0.00000       0.00000       0.00000       0.00000       0.00000       0.00000       34.2961       40.1247       37.2321       30.4096       23.2202       15.5670       9.13206       4.55328       2.17757      0.840401      0.269528     0.0537904       0.00000       0.00000       0.00000       0.00000       0.00000       0.00000       0.00000       0.00000       0.00000       0.00000       0.00000       0.00000       0.00000       0.00000       0.00000       0.00000       0.00000       0.00000       0.00000       0.00000       0.00000       0.00000       0.00000       0.00000
   6  27 4199.4839    1.1788 13.4466 10.1594 -0.0000      0.155690  0.3575   0.0182   0.6632    0.0721   0.0000     0.0927325   451.7328       3.70986       48.0762      -17.9197       9.95158       17.1557      -5.18230      -3.26268      -1.10033       1.44193      0.634840    -0.0852501       0.00000       0.00000       0.00000       0.00000       0.00000       0.00000       0.00000       0.00000       0.00000       0.00000       0.00000       0.00000       0.00000       0.00000       0.00000       0.00000       0.00000       0.00000       0.00000       0.00000       0.00000       0.00000       0.00000       0.00000       49.9640       61.6163       57.1924       47.9314       36.3162       24.4870       15.1586       7.60886       3.83232       1.40871      0.450260     0.0931251       0.00000       0.00000       0.00000       0.00000       0.00000       0.00000       0.00000       0.00000       0.00000       0.00000       0.00000       0.00000       0.00000       0.00000       0.00000       0.00000       0.00000       0.00000       0.00000       0.00000       0.00000       0.00000       0.00000       0.00000
   7  10 1906.9581    0.4693  0.4005 10.0530 -0.0073       13.6977  0.0460   0.0265   0.0717    0.0841   0.0000       3.79674   433.2999      -3.63349       16.0744      -11.1070       4.70439       3.26103      0.733805      0.287919      0.148691     -0.130964     0.0351817    -0.0189799  -0.000279604   -0.00323471       0.00000       0.00000       0.00000       0.00000       0.00000       0.00000       0.00000       0.00000       0.00000       0.00000       0.00000       0.00000       0.00000       0.00000       0.00000       0.00000       0.00000       0.00000       0.00000       0.00000       0.00000       0.00000       8.37188       8.16731       9.84811       8.90685       4.79956       4.54754       3.39303       1.44371      0.850839      0.555539      0.237564     0.0673980     0.0145219    0.00311067       0.00000       0.00000       0.00000       0.00000       0.00000       0.00000       0.00000       0.00000       0.00000       0.00000       0.00000       0.00000       0.00000       0.00000       0.00000       0.00000       0.00000       0.00000       0.00000       0.00000       0.00000       0.00000
   7  12 2184.6195    0.8907  0.5935 10.0675 -0.0063       5.48646  0.0449   0.0416   0.0789    0.1773   0.0000       1.40105   429.0118       7.31743       10.0055       4.25154      -1.40745      -4.09313      0.254597       2.55394       2.43008     -0.133926      0.162450     0.0285224    -0.0170794   0.000846946       0.00000       0.00000       0.00000       0.00000       0.00000       0.00000       0.00000       0.00000       0.00000       0.00000       0.00000       0.00000       0.00000       0.00000       0.00000       0.00000       0.00000       0.00000       0.00000       0.00000       0.00000       0.00000       9.40431       8.12081       8.08161       9.43711       7.06740       4.01574       2.92713       2.18128       1.30425      0.533209      0.187841     0.0521128     0.0135371    0.00288749       0.00000       0.00000       0.00000       0.00000       0.00000       0.00000       0.00000       0.00000       0.00000       0.00000       0.00000       0.00000       0.00000       0.00000       0.00000       0.00000       0.00000       0.00000       0.00000       0.00000       0.00000       0.00000
   7  15 2594.4278    2.0246  1.1097 11.0301 -0.0075       3.61914  0.0682   0.0668   0.1053    0.3481   0.0000       1.17813   426.7058       15.4111       9.08646       4.77930      -13.5952       3.44306      -1.65530      -3.11989      -1.20176     -0.773656    -0.0596214    0.00786021    0.00229318    0.00391199       0.00000       0.00000       0.00000       0.00000       0.00000       0.00000       0.00000       0.00000       0.00000       0.00000       0.00000       0.00000       0.00000       0.00000       0.00000       0.00000       0.00000       0.00000       0.00000       0.00000       0.00000       0.00000       9.78641       10.6198       12.1661       9.47138       7.14637       5.57100       3.28421       2.07275       1.16705      0.538741      0.243161     0.0892369     0.0215862    0.00375916       0.00000       0.00000       0.00000       0.00000       0.00000       0.00000       0.00000       0.00000       0.00000       0.00000       0.00000       0.00000       0.00000       0.00000       0.00000       0.00000       0.00000       0.00000       0.00000       0.00000       0.00000       0.00000
   7  17 2868.2951    3.2429  0.8344 11.9687  0.0057     -0.357946  0.0462   0.1213   0.0876    0.3232   0.0000       1.30186   435.2915       14.1927       7.62922      -3.70244     -0.131243       1.13506       3.39961      -1.23350     -0.419314      0.264039    -0.0294929     0.0121416    -0.0134822    0.00745360       0.00000       0.00000       0.00000       0.00000       0.00000       0.00000       0.00000       0.00000       0.00000       0.00000       0.00000       0.00000       0.00000       0.00000       0.00000       0.00000       0.00000       0.00000       0.00000       0.00000       0.00000       0.00000       8.17447       8.82386       8.61841       7.19503       6.07461       4.43347       2.80304       1.62384      0.858771      0.375440      0.162257     0.0566225     0.0159722    0.00283786       0.00000       0.00000       0.00000       0.00000       0.00000       0.00000       0.00000       0.00000       0.00000       0.00000       0.00000       0.00000       0.00000       0.00000       0.00000       0.00000       0.00000       0.00000       0.00000       0.00000       0.00000       0.00000
   7  18 3005.7302    3.7588  0.7851 12.6477 -0.0038     0.0750367  0.0478   0.1500   0.0886    0.2582   0.0000      0.889613   432.4864       17.1949       14.1061      -1.74034      0.303033      -1.41415       6.04428      -2.42154      0.223722     -0.827365     -0.267545   -0.00203336     0.0284525   -0.00227296       0.00000       0.00000       0.00000       0.00000       0.00000       0.00000       0.00000       0.00000       0.00000       0.00000       0.00000       0.00000       0.00000       0.00000       0.00000       0.00000       0.00000       0.00000       0.00000       0.00000       0.00000       0.00000       7.84572       10.2527       9.37368       8.29521       6.04863       5.15202       2.37200       1.92249      0.830898      0.442836      0.155660     0.0775716     0.0172203    0.00415134       0.00000       0.00000       0.00000       0.00000       0.00000       0.00000       0.00000       0.00000       0.00000       0.00000       0.00000       0.00000       0.00000       0.00000       0.00000       0.00000       0.00000       0.00000       0.00000       0.00000       0.00000       0.00000
   7  19 3142.8080    3.8402  0.9869 12.8410  0.0003       1.14234  0.0543   0.1349   0.1037    0.2805   0.0000      0.893027   431.9860      0.357064       11.6015       7.84764      -3.37549      -6.77564      -1.13923     -0.314111     -0.317319     -0.322981     -0.278424   -0.00107151    0.00422989   0.000854345       0.00000       0.00000       0.00000       0.00000       0.00000       0.00000       0.00000       0.00000       0.00000       0.00000       0.00000       0.00000       0.00000       0.00000       0.00000       0.00000       0.00000       0.00000       0.00000       0.00000       0.00000       0.00000       9.72547       11.7176       10.3567       9.10307       7.30142       5.08297       3.35108       1.89259       1.03410      0.440159      0.190153     0.0625076     0.0191896    0.00384815       0.00000       0.00000       0.00000       0.00000       0.00000       0.00000       0.00000       0.00000       0.00000       0.00000       0.00000       0.00000       0.00000       0.00000       0.00000       0.00000       0.00000       0.00000       0.00000       0.00000       0.00000       0.00000
   7  20 3279.9754    3.5524  1.2410 12.9667 -0.0191       1.19113  0.0716   0.1181   0.1101    0.2510   0.0000      0.993095   450.4783       6.92974      0.736550      -11.8387      -11.8730      -5.83488       5.06168      0.856099       1.96052     -0.199122     0.0855450     0.0928349     0.0306836   -0.00850058       0.00000       0.00000       0.00000       0.00000       0.00000       0.00000       0.00000       0.00000       0.00000       0.00000       0.00000       0.00000       0.00000       0.00000       0.00000       0.00000       0.00000       0.00000       0.00000       0.00000       0.00000       0.00000       10.6586       12.2453       12.4629       10.4876       7.67147       5.65588       3.82469       2.10204       1.12970      0.605061      0.244757     0.0835008     0.0229562    0.00438397       0.00000       0.00000       0.00000       0.00000       0.00000       0.00000       0.00000       0.00000       0.00000       0.00000       0.00000       0.00000       0.00000       0.00000       0.00000       0.00000       0.00000       0.00000       0.00000       0.00000       0.00000       0.00000
   7  21 3417.5955    3.2717  2.1566 11.7307 -0.0002      0.652094  0.0856   0.0818   0.1486    0.2764   0.0000      0.467995   420.9647       26.3249       8.14196      -1.37248       14.1939     -0.433256      -3.52454      -3.72251      -1.56253      0.274273      0.317356    -0.0586345    -0.0328324    0.00537368       0.00000       0.00000       0.00000       0.00000       0.00000       0.00000       0.00000       0.00000       0.00000       0.00000       0.00000       0.00000       0.00000       0.00000       0.00000       0.00000       0.00000       0.00000       0.00000       0.00000       0.00000       0.00000       12.4778       15.0476       13.6044       13.0983       9.17497       7.25669       4.19123       2.86801       1.40363      0.715606      0.266745      0.107309     0.0251002    0.00625394       0.00000       0.00000       0.00000       0.00000       0.00000       0.00000       0.00000       0.00000       0.00000       0.00000       0.00000       0.00000       0.00000       0.00000       0.00000       0.00000       0.00000       0.00000       0.00000       0.00000       0.00000       0.00000
   7  22 3555.4858    2.5848  3.0616 11.5806 -0.0011      0.760845  0.1077   0.0546   0.1868    0.1780   0.0000      0.307353   491.2074       62.7826      -1.42834       17.5887      0.425667      -4.72233       7.67200      -1.31022      -2.96767      0.386348    -0.0126217      0.187593    -0.0102271  -0.000891106       0.00000       0.00000       0.00000       0.00000       0.00000       0.00000       0.00000       0.00000       0.00000       0.00000       0.00000       0.00000       0.00000       0.00000       0.00000       0.00000       0.00000       0.00000       0.00000       0.00000       0.00000       0.00000       16.2476       19.1088       17.9843       15.6647       12.4545       8.98677       5.87099       3.43833       1.79507      0.870069      0.347327      0.125777     0.0350332    0.00684098       0.00000       0.00000       0.00000       0.00000       0.00000       0.00000       0.00000       0.00000       0.00000       0.00000       0.00000       0.00000       0.00000       0.00000       0.00000       0.00000       0.00000       0.00000       0.00000       0.00000       0.00000       0.00000
   7  23 3694.0583    2.2522  4.5400 10.6203 -0.0007      0.586756  0.1328   0.0388   0.2268    0.1913   0.0000      0.164464   414.4091      -24.0395      -1.82987       10.6458      -14.8775      -24.2111       13.8279      -7.43623       3.47196      0.942812      0.181618      0.297206    -0.0198208  -0.000121926       0.00000       0.00000       0.00000       0.00000       0.00000       0.00000       0.00000       0.00000       0.00000       0.00000       0.00000       0.00000       0.00000       0.00000       0.00000       0.00000       0.00000       0.00000       0.00000       0.00000       0.00000       0.00000       19.8310       23.4000       22.8645       19.0997       15.5386       11.2565       7.26934       4.34028       2.21325       1.10206      0.443553      0.165205     0.0464192    0.00851282       0.00000       0.00000       0.00000       0.00000       0.00000       0.00000       0.00000       0.00000       0.00000       0.00000       0.00000       0.00000       0.00000       0.00000       0.00000       0.00000       0.00000       0.00000       0.00000       0.00000       0.00000       0.00000
   7  25 3970.6757    1.5934  8.2002 10.3383 -0.0023      0.335397  0.2014   0.0230   0.3788    0.0922   0.0000      0.107266   456.2017      -3.03298     -0.228762       6.07245      -41.6031      -3.11025       15.0287      -2.46885      -3.55934       3.43862     0.0890522     -0.299007     0.0165792    -0.0171854       0.00000       0.00000       0.00000       0.00000       0.00000       0.00000       0.00000       0.00000       0.00000       0.00000       0.00000       0.00000       0.00000       0.00000       0.00000       0.00000       0.00000       0.00000       0.00000       0.00000       0.00000       0.00000       27.9060       32.9019       31.8104       28.2029       22.1915       16.3527       10.8870       6.28335       3.46969       1.60781      0.702477      0.239188     0.0680079     0.0130741       0.00000       0.00000       0.00000       0.00000       0.00000       0.00000       0.00000       0.00000       0.00000       0.00000       0.00000       0.00000       0.00000       0.00000       0.00000       0.00000       0.00000       0.00000       0.00000       0.00000       0.00000       0.00000
   8   9 1806.1802    0.3738  0.2375  9.9462 -0.0111       7.86422  0.0266   0.0278   0.0479    0.0727   0.0000       4.67799   438.4001       4.99282       17.2848      -1.26577       3.76066       1.41794      -2.04364     -0.480646      0.304346     -0.193315    0.00140207      0.142690     0.0127502    0.00327875    0.00860776   2.22236e-05       0.00000       0.00000       0.00000       0.00000       0.00000       0.00000       0.00000       0.00000       0.00000       0.00000       0.00000       0.00000       0.00000       0.00000       0.00000       0.00000       0.00000       0.00000       0.00000       0.00000       4.22037       5.69972       5.15219       4.85567       3.49079       2.83745       2.04725       1.25727      0.652313      0.421738      0.179864      0.104866     0.0326881     0.0114762    0.00333411   0.000682529       0.00000       0.00000       0.00000       0.00000       0.00000       0.00000       0.00000       0.00000       0.00000       0.00000       0.00000       0.00000       0.00000       0.00000       0.00000       0.00000       0.00000       0.00000       0.00000       0.00000
   8  10 1946.1178    0.5074  0.3951 10.0787 -0.0061       8.33591  0.0311   0.0274   0.0704    0.0892   0.0000       2.95288   432.5732       7.86131       8.74052     -0.477752      -2.95805       4.79964     0.0179302      0.712208      0.818907      0.235739     -0.318005     0.0351253     0.0104583     0.0161347    0.00260083  -0.000193157       0.00000       0.00000       0.00000       0.00000       0.00000       0.00000       0.00000       0.00000       0.00000       0.00000       0.00000       0.00000       0.00000       0.00000       0.00000       0.00000       0.00000       0.00000       0.00000       0.00000       5.31919       6.28911       6.79631       5.05592       4.40804       3.62710       2.25483       1.49190      0.955863      0.434576      0.218845     0.0917368     0.0425847     0.0145204    0.00342283   0.000551382       0.00000       0.00000       0.00000       0.00000       0.00000       0.00000       0.00000       0.00000       0.00000       0.00000       0.00000       0.00000       0.00000       0.00000       0.00000       0.00000       0.00000       0.00000       0.00000       0.00000
   8  11 2086.2276    0.6489  0.4212 10.0869 -0.0087       8.29100  0.0409   0.0401   0.0701    0.1201   0.0000       2.23594   442.3840       7.12670       7.12244       4.10009       4.35398      -2.45230       1.34288      -1.54916      0.488862     -0.376789     -0.285922     -0.147034     0.0226035   -0.00244932  -0.000469936  -0.000374050       0.00000       0.00000       0.00000       0.00000       0.00000       0.00000       0.00000       0.00000       0.00000       0.00000       0.00000       0.00000       0.00000       0.00000       0.00000       0.00000       0.00000       0.00000       0.00000       0.00000       6.20270       7.96803       6.92364       6.81104       5.54491       4.14574       2.75056       1.85930       1.09515      0.647787      0.285749      0.147956     0.0437404     0.0149002    0.00403660   0.000825204       0.00000       0.00000       0.00000       0.00000       0.00000       0.00000       0.00000       0.00000       0.00000       0.00000       0.00000       0.00000       0.00000       0.00000       0.00000       0.00000       0.00000       0.00000       0.00000       0.00000
   8  12 2225.2655    0.9465  0.6274 10.2630 -0.0032       5.12911  0.0384   0.0411   0.0713    0.1592   0.0000       1.38184   444.0019      -4.11279       2.79954      -3.49179       1.01100      -2.37740       1.26941      -4.32913     -0.843590      0.256349      0.257056      0.265535    -0.0492826    -0.0326819    0.00217598   0.000733396       0.00000       0.00000       0.00000       0.00000       0.00000       0.00000       0.00000       0.00000       0.00000       0.00000       0.00000       0.00000       0.00000       0.00000       0.00000       0.00000       0.00000       0.00000       0.00000       0.00000       6.45865       7.72909       7.68481       6.79911       5.34010       3.78906       2.31348       1.74502       1.02412      0.556124      0.262759      0.113718     0.0423589     0.0148503    0.00339009   0.000625195       0.00000       0.00000       0.00000       0.00000       0.00000       0.00000       0.00000       0.00000       0.00000       0.00000       0.00000       0.00000       0.00000       0.00000       0.00000       0.00000       0.00000       0.00000       0.00000       0.00000
   8  13 2362.9415    1.3529  0.9608 10.0218 -0.0151       2.14148  0.0498   0.0458   0.0893    0.4015   0.0000      0.967620   436.1956       6.27580       1.32739       4.21035      -8.29319      -3.31086      -1.01772      -3.27031      -2.05953     -0.147189    -0.0689037    -0.0269307    -0.0523625   -0.00899007    0.00805522    0.00102490       0.00000       0.00000       0.00000       0.00000       0.00000       0.00000       0.00000       0.00000       0.00000       0.00000       0.00000       0.00000       0.00000       0.00000       0.00000       0.00000       0.00000       0.00000       0.00000       0.00000       7.88255       9.12969       8.77032       7.64981       6.51741       4.68822       3.26128       2.15515       1.21493      0.633923      0.291410      0.123426     0.0445398     0.0157696    0.00420971   0.000694355       0.00000       0.00000       0.00000       0.00000       0.00000       0.00000       0.00000       0.00000       0.00000       0.00000       0.00000       0.00000       0.00000       0.00000       0.00000       0.00000       0.00000       0.00000       0.00000       0.00000
   8  14 2499.5690    1.7637  0.8597 11.1902 -0.0076       2.83000  0.0475   0.0607   0.0818    0.2037   0.0000       1.00754   441.0086       1.69207       20.1041      -1.72400      -14.3828      -8.49850       2.40929       1.40872     -0.410940      -1.13956     0.0685951     0.0219830   -0.00725696  -0.000613373   -0.00353328   0.000846216       0.00000       0.00000       0.00000       0.00000       0.00000       0.00000       0.00000       0.00000       0.00000       0.00000       0.00000       0.00000       0.00000       0.00000       0.00000       0.00000       0.00000       0.00000       0.00000       0.00000       6.34155       8.06377       7.56006       7.26695       5.59288       4.51576       3.06597       1.86122       1.26952      0.628806      0.318744      0.130614     0.0582849     0.0168769    0.00458024   0.000940381       0.00000       0.00000       0.00000       0.00000       0.00000       0.00000       0.00000       0.00000       0.00000       0.00000       0.00000       0.00000       0.00000       0.00000       0.00000       0.00000       0.00000       0.00000       0.00000       0.00000
   8  16 2773.7874    2.7571  0.8470 12.1662  0.0102       1.40678  0.0446   0.0971   0.0864    0.2153   0.0000       1.11348   436.3018      -1.49718       3.50156       1.14950      -2.12942      -4.81300       1.12381       2.32843       1.38809     -0.640830     -0.325997     -0.113091     0.0317671     0.0169827   -0.00127398   0.000347120       0.00000       0.00000       0.00000       0.00000       0.00000       0.00000       0.00000       0.00000       0.00000       0.00000       0.00000       0.00000       0.00000       0.00000       0.00000       0.00000       0.00000       0.00000       0.00000       0.00000       6.38516       7.82787       7.30636       7.14982       5.60674       4.27770       3.06238       1.85653       1.23739      0.611935      0.324315      0.127166     0.0546427     0.0154938    0.00436216   0.000841488       0.00000       0.00000       0.00000       0.00000       0.00000       0.00000       0.00000       0.00000       0.00000       0.00000       0.00000       0.00000       0.00000       0.00000       0.00000       0.00000       0.00000       0.00000       0.00000       0.00000
   8  17 2911.6033    3.2839  0.7439 12.9809 -0.0087       1.21491  0.0402   0.1268   0.0841    0.1640   0.0000       1.37895   440.5763       4.95246      -7.43794      -1.31824    -0.0372534     -0.595260      -1.28952      -3.04501      -1.32343      0.656516      0.222669     0.0338543     0.0314511   -0.00277659    0.00483458    0.00188456       0.00000       0.00000       0.00000       0.00000       0.00000       0.00000       0.00000       0.00000       0.00000       0.00000       0.00000       0.00000       0.00000       0.00000       0.00000       0.00000       0.00000       0.00000       0.00000       0.00000       7.30566       8.24172       8.49181       7.49077       5.70475       4.11905       2.66685       1.72474       1.08433      0.584622      0.255827      0.116580     0.0443426     0.0136162    0.00327860   0.000566766       0.00000       0.00000       0.00000       0.00000       0.00000       0.00000       0.00000       0.00000       0.00000       0.00000       0.00000       0.00000       0.00000       0.00000       0.00000       0.00000       0.00000       0.00000       0.00000       0.00000
   8  18 3049.1522    3.6846  0.8657 13.4818 -0.0088      0.115026  0.0544   0.1358   0.0927    0.1694   0.0000       1.53972   424.3734       1.89709       3.85663       16.4280       1.43202      -4.65507       5.71050      -2.74342      -1.28313    -0.0350908      0.335357     -0.168430     -0.137913   -0.00108685    0.00733339    0.00180140       0.00000       0.00000       0.00000       0.00000       0.00000       0.00000       0.00000       0.00000       0.00000       0.00000       0.00000       0.00000       0.00000       0.00000       0.00000       0.00000       0.00000       0.00000       0.00000       0.00000       8.63761       10.5908       9.96046       8.88816       6.73147       5.20802       3.39045       2.14690       1.27498      0.663421      0.308850      0.133126     0.0545306     0.0166351    0.00398291   0.000834173       0.00000       0.00000       0.00000       0.00000       0.00000       0.00000       0.00000       0.00000       0.00000       0.00000       0.00000       0.00000       0.00000       0.00000       0.00000       0.00000       0.00000       0.00000       0.00000       0.00000
   8  19 3186.7328    3.7923  1.0319 13.3744 -0.0171     -0.125947  0.0581   0.1352   0.1020    0.2141   0.0000      0.962803   455.1304       17.7836       2.58162      -4.63567       6.58561      -6.37052      -4.91742      -8.05652      -1.13919     -0.308307      0.225530     -0.265324     0.0621367   -0.00387472    -0.0106129   0.000240812       0.00000       0.00000       0.00000       0.00000       0.00000       0.00000       0.00000       0.00000       0.00000       0.00000       0.00000       0.00000       0.00000       0.00000       0.00000       0.00000       0.00000       0.00000       0.00000       0.00000       8.15523       10.0937       9.53336       8.42747       6.93657       5.18223       3.77448       2.39711       1.28487      0.716400      0.335406      0.154487     0.0573596     0.0184753    0.00547886   0.000963628       0.00000       0.00000       0.00000       0.00000       0.00000       0.00000       0.00000       0.00000       0.00000       0.00000       0.00000       0.00000       0.00000       0.00000       0.00000       0.00000       0.00000       0.00000       0.00000       0.00000
   8  20 3324.5149    3.4534  1.5132 12.6699  0.0059      0.700016  0.0722   0.0999   0.1244    0.1812   0.0000      0.641938   437.1670      -3.02304       20.5065      -10.9893      -6.74200      -3.60153      0.715861      -4.98873     -0.638496      -2.34978      0.393022     -0.306637     0.0365975     0.0199758   -0.00389647  -0.000235627       0.00000       0.00000       0.00000       0.00000       0.00000       0.00000       0.00000       0.00000       0.00000       0.00000       0.00000       0.00000       0.00000       0.00000       0.00000       0.00000       0.00000       0.00000       0.00000       0.00000       10.0118       10.6409       11.0197       10.0018       8.62363       6.38212       3.96526       2.82624       1.86000      0.998161      0.417693      0.184780     0.0714059     0.0241031    0.00586020   0.000962356       0.00000       0.00000       0.00000       0.00000       0.00000       0.00000       0.00000       0.00000       0.00000       0.00000       0.00000       0.00000       0.00000       0.00000       0.00000       0.00000       0.00000       0.00000       0.00000       0.00000
   8  21 3462.6398    3.0573  2.2193 12.1059 -0.0043       1.12583  0.0825   0.0703   0.1480    0.1577   0.0000      0.446741   431.2163      -7.05076      -4.82957      -9.16516       12.4643       6.86757      -5.11382      -6.42550       1.07001       1.31606     -0.858669     -0.256764     -0.126652     0.0333749   -0.00222511  -0.000809455       0.00000       0.00000       0.00000       0.00000       0.00000       0.00000       0.00000       0.00000       0.00000       0.00000       0.00000       0.00000       0.00000       0.00000       0.00000       0.00000       0.00000       0.00000       0.00000       0.00000       10.6603       13.1446       12.4647       11.1999       9.23916       7.06063       4.93304       3.16389       1.82509      0.964559      0.485188      0.204207     0.0802044     0.0264586    0.00708621    0.00134300       0.00000       0.00000       0.00000       0.00000       0.00000       0.00000       0.00000       0.00000       0.00000       0.00000       0.00000       0.00000       0.00000       0.00000       0.00000       0.00000       0.00000       0.00000       0.00000       0.00000
   8  22 3601.1711    2.4759  3.5520 11.1703  0.0042      0.685107  0.1037   0.0463   0.1897    0.1611   0.0000      0.224120   457.8961       36.3487       3.81148       9.03245       26.5795      -13.3415    -0.0884124      0.249787       3.29653       1.09666      0.349734      0.140727    0.00265691     0.0237032    -0.0123181  -0.000759192       0.00000       0.00000       0.00000       0.00000       0.00000       0.00000       0.00000       0.00000       0.00000       0.00000       0.00000       0.00000       0.00000       0.00000       0.00000       0.00000       0.00000       0.00000       0.00000       0.00000       13.6816       15.7997       15.7294       14.2831       11.9033       8.89152       6.23033       4.00586       2.44639       1.27712      0.644498      0.267275      0.106148     0.0334468    0.00892010    0.00158367       0.00000       0.00000       0.00000       0.00000       0.00000       0.00000       0.00000       0.00000       0.00000       0.00000       0.00000       0.00000       0.00000       0.00000       0.00000       0.00000       0.00000       0.00000       0.00000       0.00000
   8  23 3739.7598    2.0763  5.1188 10.8368  0.0001      0.642789  0.1354   0.0324   0.2401    0.1149   0.0000      0.153393   442.0617       41.1243       19.3754       34.2738      -18.8662      -6.43579      -7.39675      -8.75150      0.309817       1.06334     -0.758409     -0.795836    -0.0790015    -0.0269592    0.00303697    0.00109473       0.00000       0.00000       0.00000       0.00000       0.00000       0.00000       0.00000       0.00000       0.00000       0.00000       0.00000       0.00000       0.00000       0.00000       0.00000       0.00000       0.00000       0.00000       0.00000       0.00000       17.1620       20.6186       20.0670       18.2977       15.1589       11.4468       7.97379       5.25445       3.11801       1.60477      0.873678      0.335345      0.139055     0.0446231     0.0117244    0.00211320       0.00000       0.00000       0.00000       0.00000       0.00000       0.00000       0.00000       0.00000       0.00000       0.00000       0.00000       0.00000       0.00000       0.00000       0.00000       0.00000       0.00000       0.00000       0.00000       0.00000
   8  24 3878.5765    1.8047  6.8187 10.6211 -0.0006      0.409872  0.1607   0.0259   0.3068    0.0927   0.0000      0.111390   463.9462       45.4261       32.5487       6.75047       26.2204      -2.87579      -18.6472       4.41045       5.93297       1.67446     -0.891837     -0.118647     -0.146776    -0.0350664    0.00703429    0.00148169       0.00000       0.00000       0.00000       0.00000       0.00000       0.00000       0.00000       0.00000       0.00000       0.00000       0.00000       0.00000       0.00000       0.00000       0.00000       0.00000       0.00000       0.00000       0.00000       0.00000       20.7448       25.2536       24.5884       21.4656       18.8934       13.9304       9.80093       6.29326       3.73952       1.99613      0.948757      0.416540      0.160183     0.0547122     0.0149999    0.00251541       0.00000       0.00000       0.00000       0.00000       0.00000       0.00000       0.00000       0.00000       0.00000       0.00000       0.00000       0.00000       0.00000       0.00000       0.00000       0.00000       0.00000       0.00000       0.00000       0.00000
   8  25 4017.8184    1.4457  9.4843 10.4551 -0.0037      0.365554  0.2246   0.0202   0.4006    0.0679   0.0000     0.0947268   364.1105      -13.4798       22.9890      -3.42772      -28.2772       16.3865      -12.1495       10.6721     -0.557841      0.269787      0.782251     -0.504392     -0.153770     0.0879937    -0.0342217   -0.00398724       0.00000       0.00000       0.00000       0.00000       0.00000       0.00000       0.00000       0.00000       0.00000       0.00000       0.00000       0.00000       0.00000       0.00000       0.00000       0.00000       0.00000       0.00000       0.00000       0.00000       27.6217       34.7934       33.0139       29.8573       24.9155       18.6498       12.9040       8.41402       4.89239       2.70980       1.25426      0.576771      0.213102     0.0736925     0.0196069    0.00354539       0.00000       0.00000       0.00000       0.00000       0.00000       0.00000       0.00000       0.00000       0.00000       0.00000       0.00000       0.00000       0.00000       0.00000       0.00000       0.00000       0.00000       0.00000       0.00000       0.00000
   8  26 4156.6748    1.2648 10.9419 10.2453 -0.0039    -0.0143483  0.2556   0.0176   0.4746    0.0655   0.0000     0.0902851   351.6784       38.8956      -19.7451      -12.1291       2.38300       30.9963       25.0155      -9.11567      -1.92068      -1.17866    -0.0579987    -0.0724731     -0.285413     -0.125180    -0.0115355    0.00210749       0.00000       0.00000       0.00000       0.00000       0.00000       0.00000       0.00000       0.00000       0.00000       0.00000       0.00000       0.00000       0.00000       0.00000       0.00000       0.00000       0.00000       0.00000       0.00000       0.00000       30.0519       37.7890       35.6533       33.1971       27.4920       20.9133       14.7465       9.43436       5.69408       3.12613       1.45018      0.670578      0.250679     0.0829599     0.0224829    0.00411926       0.00000       0.00000       0.00000       0.00000       0.00000       0.00000       0.00000       0.00000       0.00000       0.00000       0.00000       0.00000       0.00000       0.00000       0.00000       0.00000       0.00000       0.00000       0.00000       0.00000
   9  11 2125.2522    0.7937  0.5147 10.2372 -0.0160       9.01283  0.0404   0.0380   0.0632    0.1300   0.0000       1.71280   440.1000      -9.95552       10.8243       3.71864       2.11222      -2.76306      -1.98246       2.98328     -0.594857      0.925623      0.298635     -0.289000    -0.0702476    -0.0398872    -0.0119968    0.00470892   -0.00248603   0.000127827       0.00000       0.00000       0.00000       0.00000       0.00000       0.00000       0.00000       0.00000       0.00000       0.00000       0.00000       0.00000       0.00000       0.00000       0.00000       0.00000       0.00000       0.00000       4.73396       6.26592       6.58467       5.31371       5.14765       3.93629       2.79652       2.10062       1.21537      0.751575      0.389341      0.214156     0.0856024     0.0395555     0.0141880    0.00503819    0.00125500   0.000187312       0.00000       0.00000       0.00000       0.00000       0.00000       0.00000       0.00000       0.00000       0.00000       0.00000       0.00000       0.00000       0.00000       0.00000       0.00000       0.00000       0.00000       0.00000
   9  12 2264.6200    1.0364  0.7036 10.5606  0.0003       4.65930  0.0449   0.0383   0.0732    0.1475   0.0000       1.40146   436.7099      -1.76091       13.0513       4.07854      -4.72461      0.214373       4.67139      0.487358     -0.824924      -1.83992     -0.121417      0.305899      0.127163    -0.0134986   -0.00425158   -0.00607659   -0.00102144  -8.59115e-06       0.00000       0.00000       0.00000       0.00000       0.00000       0.00000       0.00000       0.00000       0.00000       0.00000       0.00000       0.00000       0.00000       0.00000       0.00000       0.00000       0.00000       0.00000       6.37967       7.13632       7.72807       6.76323       5.20624       4.54832       3.69005       2.02362       1.39731      0.875028      0.391034      0.195204     0.0977360     0.0476994     0.0152987    0.00375201   0.000996717   0.000159777       0.00000       0.00000       0.00000       0.00000       0.00000       0.00000       0.00000       0.00000       0.00000       0.00000       0.00000       0.00000       0.00000       0.00000       0.00000       0.00000       0.00000       0.00000
   9  13 2402.3925    1.3802  0.7608 11.1003 -0.0042       3.23132  0.0448   0.0477   0.0767    0.1497   0.0000       1.21806   434.1180      -5.34773       24.3132    -0.0864719       1.63788     -0.350177      -4.97935       1.45052      -1.53087     -0.268001      0.281300    -0.0568167    -0.0268101     0.0186478    -0.0109915    0.00176662   0.000137104   0.000196017       0.00000       0.00000       0.00000       0.00000       0.00000       0.00000       0.00000       0.00000       0.00000       0.00000       0.00000       0.00000       0.00000       0.00000       0.00000       0.00000       0.00000       0.00000       5.69207       6.97290       6.85647       6.70141       4.97831       4.74048       3.22181       2.27711       1.31552      0.946590      0.422318      0.220475      0.102486     0.0481091     0.0146628    0.00522621   0.000975558   0.000216930       0.00000       0.00000       0.00000       0.00000       0.00000       0.00000       0.00000       0.00000       0.00000       0.00000       0.00000       0.00000       0.00000       0.00000       0.00000       0.00000       0.00000       0.00000
   9  14 2539.6272    1.8523  0.7940 11.6605 -0.0073       2.67013  0.0467   0.0659   0.0773    0.1613   0.0000       1.16553   442.4398      -3.71027      -3.39925       8.11362      -1.37359      -9.33168      -7.82445       3.94545       1.04874     -0.571157     -0.965034    -0.0373308      0.101385    0.00434134     0.0107998  -0.000812577  -8.42630e-05   0.000303242       0.00000       0.00000       0.00000       0.00000       0.00000       0.00000       0.00000       0.00000       0.00000       0.00000       0.00000       0.00000       0.00000       0.00000       0.00000       0.00000       0.00000       0.00000       7.28909       8.71801       8.10151       6.64489       6.37190       5.54956       4.29303       2.90872       1.58873      0.849220      0.448241      0.183981     0.0994862     0.0358535     0.0140672    0.00453859    0.00115161   0.000177343       0.00000       0.00000       0.00000       0.00000       0.00000       0.00000       0.00000       0.00000       0.00000       0.00000       0.00000       0.00000       0.00000       0.00000       0.00000       0.00000       0.00000       0.00000
   9  15 2677.1815    2.4274  0.8860 11.7179 -0.0031       4.73717  0.0422   0.0799   0.0828    0.2072   0.0000       1.04723   442.2125      -3.23255       14.9184       2.23880       1.76835      0.434485      0.728439      -5.43200      0.957188     0.0273856     -0.268051     -0.137805    -0.0140864    -0.0325817    0.00485035    0.00444415  -0.000595041  -0.000163426       0.00000       0.00000       0.00000       0.00000       0.00000       0.00000       0.00000       0.00000       0.00000       0.00000       0.00000       0.00000       0.00000       0.00000       0.00000       0.00000       0.00000       0.00000       5.41493       6.33602       6.69137       6.17246       4.78415       3.98485       2.89315       1.89202       1.23958      0.729194      0.386206      0.196924     0.0891243     0.0396030     0.0137916    0.00388236   0.000916219   0.000162273       0.00000       0.00000       0.00000       0.00000       0.00000       0.00000       0.00000       0.00000       0.00000       0.00000       0.00000       0.00000       0.00000       0.00000       0.00000       0.00000       0.00000       0.00000
   9  16 2815.2804    3.0212  0.9389 12.1668 -0.0005       2.28283  0.0581   0.0959   0.0863    0.2366   0.0000       1.06964   438.3485      -3.89830       8.38212       6.12301       3.62718      -8.78222      -4.79433      -1.60752      0.231024     -0.701738     0.0888249      0.162046    -0.0447271    -0.0219821   -0.00246079    0.00234781  -0.000651912   0.000207352       0.00000       0.00000       0.00000       0.00000       0.00000       0.00000       0.00000       0.00000       0.00000       0.00000       0.00000       0.00000       0.00000       0.00000       0.00000       0.00000       0.00000       0.00000       8.95125       10.1338       7.36775       6.92322       6.96465       6.58272       5.16153       3.41385       2.05681       1.04833      0.516390      0.230209     0.0977492     0.0359931     0.0126715    0.00370820   0.000933655   0.000188175       0.00000       0.00000       0.00000       0.00000       0.00000       0.00000       0.00000       0.00000       0.00000       0.00000       0.00000       0.00000       0.00000       0.00000       0.00000       0.00000       0.00000       0.00000
   9  17 2953.5553    3.5241  0.6911 12.9562  0.0033       1.59081  0.0363   0.1254   0.0659    0.1480   0.0000       1.21790   439.7697       4.41941       7.53984      -5.87964      -7.56189      -1.86617       1.12742      -1.48856      0.293514      0.228132     -0.494652     -0.149168      0.155413    -0.0149822    -0.0156333   -0.00377453   0.000728786  -0.000235989       0.00000       0.00000       0.00000       0.00000       0.00000       0.00000       0.00000       0.00000       0.00000       0.00000       0.00000       0.00000       0.00000       0.00000       0.00000       0.00000       0.00000       0.00000       4.87531       5.84320       5.78106       5.26907       4.57950       3.62362       2.60521       1.82997       1.12917      0.681580      0.371476      0.173341     0.0841140     0.0322067     0.0116579    0.00371590   0.000884007   0.000153375       0.00000       0.00000       0.00000       0.00000       0.00000       0.00000       0.00000       0.00000       0.00000       0.00000       0.00000       0.00000       0.00000       0.00000       0.00000       0.00000       0.00000       0.00000
   9  18 3091.5144    3.9380  0.8905 13.1288 -0.0013      0.236307  0.0515   0.1269   0.0839    0.1764   0.0000       1.09235   430.7556       13.5946       14.7230      -5.05350      -6.99726       1.00339      -4.04779       1.06798       1.37844     -0.826958      0.557723    -0.0838760    -0.0148124    -0.0841226    0.00959033    0.00278827   -0.00114964  -6.23796e-06       0.00000       0.00000       0.00000       0.00000       0.00000       0.00000       0.00000       0.00000       0.00000       0.00000       0.00000       0.00000       0.00000       0.00000       0.00000       0.00000       0.00000       0.00000       6.93649       6.63796       7.88992       7.96380       5.84459       4.15666       3.86184       2.73693       1.46056      0.759512      0.511495      0.305619      0.136785     0.0507160     0.0153919    0.00408348    0.00101743   0.000158953       0.00000       0.00000       0.00000       0.00000       0.00000       0.00000       0.00000       0.00000       0.00000       0.00000       0.00000       0.00000       0.00000       0.00000       0.00000       0.00000       0.00000       0.00000
   9  19 3229.6469    3.5240  1.1135 13.3774 -0.0081      0.826792  0.0589   0.1142   0.1090    0.1818   0.0000       1.10825   458.6968       1.46380       23.3739       5.60939      -1.40239      -16.1322      -5.78215      -6.82532     -0.537940      -1.15828     -0.590872     -0.201984     -0.101574    -0.0510420     0.0221707    0.00449641   -0.00128369   0.000101512       0.00000       0.00000       0.00000       0.00000       0.00000       0.00000       0.00000       0.00000       0.00000       0.00000       0.00000       0.00000       0.00000       0.00000       0.00000       0.00000       0.00000       0.00000       7.18628       8.69710       9.12659       8.04443       6.64392       5.48421       3.72707       2.60869       1.73923      0.929084      0.543438      0.280134      0.114562     0.0487129     0.0197580    0.00550359    0.00126862   0.000223664       0.00000       0.00000       0.00000       0.00000       0.00000       0.00000       0.00000       0.00000       0.00000       0.00000       0.00000       0.00000       0.00000       0.00000       0.00000       0.00000       0.00000       0.00000
   9  20 3367.8456    3.3225  1.5783 12.9269 -0.0053      0.245053  0.0731   0.0897   0.1210    0.1469   0.0000      0.721986   442.0599       10.8904       16.9880      0.979975      -5.33616      -3.60416      -7.77157      0.194841      0.103983      -2.48415      -1.13081     -0.214215      0.227204    -0.0270868     0.0341371   -0.00133094  -0.000935089  -0.000279668       0.00000       0.00000       0.00000       0.00000       0.00000       0.00000       0.00000       0.00000       0.00000       0.00000       0.00000       0.00000       0.00000       0.00000       0.00000       0.00000       0.00000       0.00000       8.64828       10.9445       10.7323       9.65361       8.00219       6.67836       4.61676       3.21521       1.96347       1.27348      0.626095      0.310757      0.141554     0.0617980     0.0216925    0.00707066    0.00159253   0.000291839       0.00000       0.00000       0.00000       0.00000       0.00000       0.00000       0.00000       0.00000       0.00000       0.00000       0.00000       0.00000       0.00000       0.00000       0.00000       0.00000       0.00000       0.00000
   9  21 3506.4508    2.8581  2.5568 11.8808 -0.0006      0.648213  0.0811   0.0569   0.1478    0.1264   0.0000      0.317054   433.9786       9.54524       8.38073      0.735730      -10.9348      -4.87982      -1.87737      -4.91068      -2.27505      0.365890     -0.546672      0.187830     0.0170432    -0.0932730    -0.0339529    0.00815030  -0.000785657  -0.000173962       0.00000       0.00000       0.00000       0.00000       0.00000       0.00000       0.00000       0.00000       0.00000       0.00000       0.00000       0.00000       0.00000       0.00000       0.00000       0.00000       0.00000       0.00000       9.99816       11.7952       11.9151       10.8094       9.44322       7.22203       5.21285       3.62598       2.30536       1.36962      0.748487      0.361914      0.165383     0.0656145     0.0236423    0.00732641    0.00179936   0.000289657       0.00000       0.00000       0.00000       0.00000       0.00000       0.00000       0.00000       0.00000       0.00000       0.00000       0.00000       0.00000       0.00000       0.00000       0.00000       0.00000       0.00000       0.00000
   9  22 3645.1759    2.3719  3.9211 11.2610  0.0001      0.222317  0.1053   0.0401   0.1912    0.1173   0.0000      0.187591   436.5113       44.3925       22.5984      -6.12597       27.5663      -8.78197     -0.336900       2.99102      -2.28342      -3.51489     -0.265527     -0.235920      0.464614    -0.0109747    0.00356504   -0.00143761   -0.00301695  -9.94978e-05       0.00000       0.00000       0.00000       0.00000       0.00000       0.00000       0.00000       0.00000       0.00000       0.00000       0.00000       0.00000       0.00000       0.00000       0.00000       0.00000       0.00000       0.00000       12.6462       15.2931       14.8384       13.8533       11.9279       9.46038       6.86233       4.64663       2.99884       1.85010      0.949203      0.477266      0.209179     0.0892734     0.0302383    0.00945245    0.00235311   0.000406856       0.00000       0.00000       0.00000       0.00000       0.00000       0.00000       0.00000       0.00000       0.00000       0.00000       0.00000       0.00000       0.00000       0.00000       0.00000       0.00000       0.00000       0.00000
   9  23 3784.5387    1.9723  5.0515 11.1718 -0.0011      0.487823  0.1298   0.0317   0.2402    0.0881   0.0000      0.147911   444.7030       22.8898       20.1937       13.5391      -1.29212      -28.3867      -6.69174      -1.79083       2.95155       4.59730     -0.212418     -0.279620     0.0174108     0.0906188    -0.0186923     0.0108390  -1.70257e-07  -0.000510431       0.00000       0.00000       0.00000       0.00000       0.00000       0.00000       0.00000       0.00000       0.00000       0.00000       0.00000       0.00000       0.00000       0.00000       0.00000       0.00000       0.00000       0.00000       15.1866       18.0128       18.2553       17.3158       14.2398       11.0103       8.30221       5.39190       3.60834       2.14020       1.18415      0.556676      0.274440      0.107430     0.0390465     0.0109918    0.00285486   0.000479433       0.00000       0.00000       0.00000       0.00000       0.00000       0.00000       0.00000       0.00000       0.00000       0.00000       0.00000       0.00000       0.00000       0.00000       0.00000       0.00000       0.00000       0.00000
   9  24 3924.0562    1.6657  7.3952 10.5942  0.0003      0.436941  0.1701   0.0228   0.3047    0.0782   0.0000      0.104451   434.1175       48.1892      -7.24370      -10.2618      -11.2542       7.84057       7.68028      -12.0286       3.04580      -2.69124     -0.168013     -0.896812     -0.404375     -0.151994     0.0669924     0.0100920   -0.00196329  -0.000591681       0.00000       0.00000       0.00000       0.00000       0.00000       0.00000       0.00000       0.00000       0.00000       0.00000       0.00000       0.00000       0.00000       0.00000       0.00000       0.00000       0.00000       0.00000       19.5765       24.4749       23.7454       22.2635       18.7421       14.5287       10.5333       7.20070       4.66333       2.70772       1.51162      0.729628      0.338665      0.132558     0.0492609     0.0147484    0.00371124   0.000638977       0.00000       0.00000       0.00000       0.00000       0.00000       0.00000       0.00000       0.00000       0.00000       0.00000       0.00000       0.00000       0.00000       0.00000       0.00000       0.00000       0.00000       0.00000
   9  26 4202.9955    1.1901 13.0236 10.2211 -0.0016     0.0340056  0.2883   0.0152   0.5186    0.0556   0.0000     0.0795558   436.6755      -1.79539       18.2776      -17.0175       13.4329      -19.1977      -20.9924      -16.5083       3.53535      -3.09418      -2.77531     -0.590611      0.392216     0.0900962     0.0574531     0.0414722    0.00194316  -0.000196143       0.00000       0.00000       0.00000       0.00000       0.00000       0.00000       0.00000       0.00000       0.00000       0.00000       0.00000       0.00000       0.00000       0.00000       0.00000       0.00000       0.00000       0.00000       28.8594       35.7575       36.2047       32.8022       28.7805       22.5807       17.0654       11.8944       7.43682       4.37551       2.45249       1.22441      0.571095      0.226282     0.0825590     0.0257073    0.00630946   0.000997189       0.00000       0.00000       0.00000       0.00000       0.00000       0.00000       0.00000       0.00000       0.00000       0.00000       0.00000       0.00000       0.00000       0.00000       0.00000       0.00000       0.00000       0.00000
  10  11 2163.0666    0.8846  0.5140 10.2305 -0.0006       7.68968  0.0380   0.0346   0.0568    0.1280   0.0000       1.59051   437.6497       1.61616       9.46387      -3.28630     0.0906932      0.331847      -1.48350      0.560745     -0.139286     0.0638571      0.457214     0.0413248    -0.0895232    -0.0799690   -0.00803398     0.0110826    0.00161686   -0.00111110  -7.39620e-05   4.30115e-06       0.00000       0.00000       0.00000       0.00000       0.00000       0.00000       0.00000       0.00000       0.00000       0.00000       0.00000       0.00000       0.00000       0.00000       0.00000       0.00000       5.00123       5.97452       5.17028       4.83764       4.07833       4.07511       3.49372       2.48243       1.63084      0.882302      0.489658      0.236794      0.128077     0.0595349     0.0270917    0.00908027    0.00320230   0.000868740   0.000206944   3.96700e-05       0.00000       0.00000       0.00000       0.00000       0.00000       0.00000       0.00000       0.00000       0.00000       0.00000       0.00000       0.00000       0.00000       0.00000       0.00000       0.00000
  10  12 2302.9106    1.1192  0.8220 10.3306 -0.0010       5.25490  0.0420   0.0363   0.0801    0.1956   0.0000       1.17938   439.8245     -0.611093       16.3811       3.61372       2.06000      -1.12116       2.43113      -1.76882      0.413615     -0.146561      0.361104     -0.299326      0.158708     0.0830060    0.00465462    0.00584667   -0.00570026  -0.000177187   9.12078e-06   7.61870e-06       0.00000       0.00000       0.00000       0.00000       0.00000       0.00000       0.00000       0.00000       0.00000       0.00000       0.00000       0.00000       0.00000       0.00000       0.00000       0.00000       4.64387       6.15874       5.92346       5.96001       4.58328       4.16494       2.92376       2.09437       1.52567      0.849988      0.541298      0.281445      0.159332     0.0626079     0.0313202     0.0111272    0.00440688    0.00107888   0.000253059   5.07933e-05       0.00000       0.00000       0.00000       0.00000       0.00000       0.00000       0.00000       0.00000       0.00000       0.00000       0.00000       0.00000       0.00000       0.00000       0.00000       0.00000
  10  13 2440.9407    1.5579  0.8035 11.0289 -0.0029       3.39087  0.0467   0.0518   0.0749    0.1808   0.0000       1.11957   445.0047       7.22486       8.38272     -0.460102      -4.38170       4.51356      -5.98749      -6.21068      -2.80829     -0.248197     -0.920515     -0.694121     -0.104706     0.0365585     0.0382333   -0.00600347   -0.00142783   -0.00118344   0.000168784   4.46806e-05       0.00000       0.00000       0.00000       0.00000       0.00000       0.00000       0.00000       0.00000       0.00000       0.00000       0.00000       0.00000       0.00000       0.00000       0.00000       0.00000       6.67296       8.63092       8.27531       7.98292       6.31219       4.99633       3.61366       2.48131       1.54190      0.962850      0.549294      0.287745      0.142258     0.0617779     0.0280323     0.0100381    0.00333592   0.000990503   0.000216337   4.33306e-05       0.00000       0.00000       0.00000       0.00000       0.00000       0.00000       0.00000       0.00000       0.00000       0.00000       0.00000       0.00000       0.00000       0.00000       0.00000       0.00000
  10  14 2578.7506    1.9878  0.9391 11.6209 -0.0001       2.75303  0.0450   0.0611   0.0860    0.1639   0.0000      0.995385   432.1877       9.14521       12.3283       4.84370      0.971448      -4.86359     -0.297464     -0.668079      0.257377      0.969328     -0.449276      0.363440     -0.230052     0.0207391    -0.0201468   -0.00848068   -0.00216714    0.00202373   0.000341597   2.45400e-05       0.00000       0.00000       0.00000       0.00000       0.00000       0.00000       0.00000       0.00000       0.00000       0.00000       0.00000       0.00000       0.00000       0.00000       0.00000       0.00000       5.58403       6.57250       6.57957       6.40799       5.58333       4.15375       3.20843       2.30074       1.54316      0.966273      0.564222      0.325186      0.164609     0.0746010     0.0298225     0.0112042    0.00356377    0.00103602   0.000247587   4.10050e-05       0.00000       0.00000       0.00000       0.00000       0.00000       0.00000       0.00000       0.00000       0.00000       0.00000       0.00000       0.00000       0.00000       0.00000       0.00000       0.00000
  10  15 2717.1465    2.5776  0.7445 12.2501 -0.0110       3.66596  0.0431   0.0869   0.0674    0.1533   0.0000       1.04975   442.1183      -7.82221       16.1842       3.65487      0.274979      -9.59616       2.34576       1.35438       1.22181     -0.244445     -0.852176    0.00396790     -0.341003    -0.0687488    -0.0240384    0.00993918    0.00249375  -8.92883e-05  -1.27187e-05   2.24565e-05       0.00000       0.00000       0.00000       0.00000       0.00000       0.00000       0.00000       0.00000       0.00000       0.00000       0.00000       0.00000       0.00000       0.00000       0.00000       0.00000       4.49820       6.29237       5.94163       5.52282       5.22631       3.91957       3.32742       2.22150       1.54125      0.981599      0.531476      0.324655      0.150454     0.0756710     0.0295021     0.0131499    0.00386612    0.00126583   0.000332927   5.13479e-05       0.00000       0.00000       0.00000       0.00000       0.00000       0.00000       0.00000       0.00000       0.00000       0.00000       0.00000       0.00000       0.00000       0.00000       0.00000       0.00000
  10  16 2855.8281    3.3294  0.8333 11.9854  0.0017       2.50938  0.0369   0.1077   0.0728    0.2383   0.0000      0.847357   438.2303       6.34291       23.0426       6.14764      -4.52288      -3.68161      -1.00445      -3.03875      0.713783       1.42741     -0.105170     -0.105804     0.0631860    -0.0635262    0.00847363   -0.00355046    0.00255772   0.000829892  -0.000295723   6.50505e-05       0.00000       0.00000       0.00000       0.00000       0.00000       0.00000       0.00000       0.00000       0.00000       0.00000       0.00000       0.00000       0.00000       0.00000       0.00000       0.00000       4.77849       5.73284       5.76752       5.41163       4.80416       3.69648       2.75068       1.93909       1.29841      0.851708      0.506291      0.262746      0.134002     0.0590125     0.0262050    0.00925820    0.00321757   0.000945561   0.000227459   3.47071e-05       0.00000       0.00000       0.00000       0.00000       0.00000       0.00000       0.00000       0.00000       0.00000       0.00000       0.00000       0.00000       0.00000       0.00000       0.00000       0.00000
  10  17 2994.5972    3.6440  0.8805 13.1289 -0.0020       2.66534  0.0464   0.1200   0.0820    0.1527   0.0000       1.40209   436.4632       3.70147       10.7927       1.33270      -4.68583      -6.49606      -5.45722      0.456313       1.86607      0.340540     -0.918458     -0.351090   -0.00312266      0.108118     0.0410139     0.0180161   -0.00719334   0.000352773  -0.000106483  -8.34320e-07       0.00000       0.00000       0.00000       0.00000       0.00000       0.00000       0.00000       0.00000       0.00000       0.00000       0.00000       0.00000       0.00000       0.00000       0.00000       0.00000       5.30280       6.30175       6.55904       6.15520       4.72687       4.92847       3.45796       2.42373       1.86643      0.976730      0.541755      0.334673      0.177604     0.0638562     0.0326508     0.0141385    0.00519529    0.00121815   0.000268448   4.83815e-05       0.00000       0.00000       0.00000       0.00000       0.00000       0.00000       0.00000       0.00000       0.00000       0.00000       0.00000       0.00000       0.00000       0.00000       0.00000       0.00000
  10  18 3132.9585    3.9783  0.9012 12.9075 -0.0034     -0.253995  0.0442   0.1219   0.0748    0.1970   0.0000      0.997227   437.3351      -3.11583       1.90637       4.02843       2.67201      -4.92924      -5.67245       1.15924      -1.22733      0.564186      0.705184     -0.107440      0.206155      0.160365    -0.0395775    0.00898331   -0.00260179   0.000506699   0.000300650   8.81637e-05       0.00000       0.00000       0.00000       0.00000       0.00000       0.00000       0.00000       0.00000       0.00000       0.00000       0.00000       0.00000       0.00000       0.00000       0.00000       0.00000       5.48587       6.24847       6.48244       5.48618       4.90479       4.43168       3.59902       2.63531       1.65020      0.963555      0.585582      0.278745      0.143312     0.0758751     0.0309971     0.0112958    0.00414976    0.00115493   0.000250790   3.67597e-05       0.00000       0.00000       0.00000       0.00000       0.00000       0.00000       0.00000       0.00000       0.00000       0.00000       0.00000       0.00000       0.00000       0.00000       0.00000       0.00000
  10  19 3271.2858    3.6395  1.2596 13.0360 -0.0014      0.325265  0.0591   0.0985   0.1012    0.1656   0.0000      0.700926   438.9415       12.7964       21.1404       3.32362       6.44756      -10.6697      -5.67387      0.636706       1.63570      -1.51016     -0.214748     -0.405867      0.173210      0.112110    -0.0420801     0.0157568    0.00384762   0.000981752   6.30384e-05   7.75313e-05       0.00000       0.00000       0.00000       0.00000       0.00000       0.00000       0.00000       0.00000       0.00000       0.00000       0.00000       0.00000       0.00000       0.00000       0.00000       0.00000       5.84583       8.20807       7.84064       7.32315       6.42646       5.01505       4.18835       2.75998       1.94491       1.20872      0.665863      0.399423      0.190803     0.0959801     0.0386430     0.0166674    0.00520501    0.00152529   0.000398647   6.41858e-05       0.00000       0.00000       0.00000       0.00000       0.00000       0.00000       0.00000       0.00000       0.00000       0.00000       0.00000       0.00000       0.00000       0.00000       0.00000       0.00000
  10  20 3410.3122    3.2201  1.5538 12.8796 -0.0042       1.84293  0.0652   0.0810   0.1168    0.1340   0.0000      0.673283   444.4315       2.33825       21.0207       16.8473      -9.64091      -2.58699      -4.10942      -1.93555      -2.21739       1.27354     -0.488049     -0.178449     -0.107483     0.0417122     0.0251305    -0.0219244     0.0114423  -0.000418000  -0.000662697  -5.84117e-05       0.00000       0.00000       0.00000       0.00000       0.00000       0.00000       0.00000       0.00000       0.00000       0.00000       0.00000       0.00000       0.00000       0.00000       0.00000       0.00000       6.57063       8.75044       8.11914       8.51387       6.87550       5.78255       4.34999       3.04923       2.07997       1.32825      0.802300      0.420815      0.218984      0.101817     0.0440994     0.0162704    0.00570716    0.00159595   0.000385340   7.27719e-05       0.00000       0.00000       0.00000       0.00000       0.00000       0.00000       0.00000       0.00000       0.00000       0.00000       0.00000       0.00000       0.00000       0.00000       0.00000       0.00000
  10  21 3549.2859    2.7408  2.9087 11.9038 -0.0018      0.914576  0.0850   0.0501   0.1602    0.0997   0.0000      0.304592   435.8906       1.75389      -21.8559       12.9365      -4.27738      -17.9291      -4.00439      -4.42150       2.44893      -1.32332      -1.58846     -0.461714      0.230418    -0.0953514     0.0214234     0.0256558   -0.00398033   0.000494943  -0.000309116   1.19489e-05       0.00000       0.00000       0.00000       0.00000       0.00000       0.00000       0.00000       0.00000       0.00000       0.00000       0.00000       0.00000       0.00000       0.00000       0.00000       0.00000       8.73979       11.3234       11.1526       10.6937       8.89512       7.77026       5.70143       4.15988       2.78948       1.75572       1.02888      0.565905      0.290466      0.133036     0.0582904     0.0227448    0.00776399    0.00224218   0.000498969   8.83443e-05       0.00000       0.00000       0.00000       0.00000       0.00000       0.00000       0.00000       0.00000       0.00000       0.00000       0.00000       0.00000       0.00000       0.00000       0.00000       0.00000
  10  22 3688.5445    2.1950  4.3272 11.3177 -0.0026      0.622529  0.1089   0.0345   0.2013    0.0854   0.0000      0.176290   430.0939       17.4121       18.3234      0.384679       5.24283      -6.12334      -9.29465      -7.12447       3.94345      -1.01433      -1.97104      0.785498      0.291735   -0.00706021    -0.0717724    -0.0244063     0.0175755    0.00648143   3.83816e-06  -5.80092e-05       0.00000       0.00000       0.00000       0.00000       0.00000       0.00000       0.00000       0.00000       0.00000       0.00000       0.00000       0.00000       0.00000       0.00000       0.00000       0.00000       12.1530       14.8376       15.3203       13.6763       11.9042       9.84312       7.72332       5.47867       3.49941       2.28503       1.26999      0.692228      0.348725      0.164474     0.0731014     0.0282005    0.00906079    0.00274330   0.000616147   9.52886e-05       0.00000       0.00000       0.00000       0.00000       0.00000       0.00000       0.00000       0.00000       0.00000       0.00000       0.00000       0.00000       0.00000       0.00000       0.00000       0.00000
  10  23 3828.0047    1.8773  6.1619 10.9524 -0.0017      0.298556  0.1335   0.0254   0.2530    0.0709   0.0000      0.115098   426.5462      -7.65116      -6.45580      -36.3939       3.01305       12.2357       2.64467      -13.7351       1.25101      0.494666     -0.172941      0.149222     0.0204121     -0.320103      0.144597     0.0333269    0.00576591   -0.00325147   0.000749346  -0.000123201       0.00000       0.00000       0.00000       0.00000       0.00000       0.00000       0.00000       0.00000       0.00000       0.00000       0.00000       0.00000       0.00000       0.00000       0.00000       0.00000       13.9677       17.0869       17.8453       16.4270       14.5267       11.6620       8.73542       6.39014       4.24210       2.70333       1.59176      0.879621      0.445445      0.208645     0.0888640     0.0340090     0.0116522    0.00346292   0.000780463   0.000120802       0.00000       0.00000       0.00000       0.00000       0.00000       0.00000       0.00000       0.00000       0.00000       0.00000       0.00000       0.00000       0.00000       0.00000       0.00000       0.00000
  10  25 4107.9128    1.3139 10.3081 10.4696 -0.0000      0.196198  0.2132   0.0167   0.4021    0.0531   0.0000     0.0840922   404.8478       17.4832       54.9750       35.0652       1.75535       9.30660       4.13914      -4.03223      -13.2271      -3.78054       2.28351     -0.880128     -0.953023      0.194404      0.146515     0.0154149    -0.0292556   -0.00141183   0.000848156  -9.44636e-05       0.00000       0.00000       0.00000       0.00000       0.00000       0.00000       0.00000       0.00000       0.00000       0.00000       0.00000       0.00000       0.00000       0.00000       0.00000       0.00000       20.5475       25.4489       25.9659       24.5485       21.7342       17.4278       13.7526       9.60789       6.58275       4.26933       2.50779       1.38722      0.691622      0.333856      0.141275     0.0549080     0.0179998    0.00522657    0.00124202   0.000189227       0.00000       0.00000       0.00000       0.00000       0.00000       0.00000       0.00000       0.00000       0.00000       0.00000       0.00000       0.00000       0.00000       0.00000       0.00000       0.00000
  10  26 4247.6151    1.1091 12.6921 10.3163 -0.0037     0.0216584  0.2779   0.0145   0.5006    0.0496   0.0000     0.0848110   460.1978       38.5711       12.4021       10.8052       3.78732      -4.51718     -0.141060       7.49006       15.4248      -9.03687       2.56026       1.01958   7.13490e-05     -0.125501    -0.0542551     0.0272880    0.00972407   -0.00195019   -0.00170128   6.37977e-05       0.00000       0.00000       0.00000       0.00000       0.00000       0.00000       0.00000       0.00000       0.00000       0.00000       0.00000       0.00000       0.00000       0.00000       0.00000       0.00000       24.8242       31.2379       31.9167       29.9302       27.0147       21.3183       16.8344       11.9876       8.14254       5.24249       3.06975       1.71259      0.854755      0.413381      0.172049     0.0677443     0.0225380    0.00668239    0.00157840   0.000234889       0.00000       0.00000       0.00000       0.00000       0.00000       0.00000       0.00000       0.00000       0.00000       0.00000       0.00000       0.00000       0.00000       0.00000       0.00000       0.00000
  11   8 1772.2176    0.3340  0.2353  9.9074 -0.0219       12.3421  0.0255   0.0256   0.0535    0.0606   0.0000       4.55415   440.4534      -2.44852       6.06535       6.80072       2.19831      0.673516     -0.387658     -0.989052     -0.881235     -0.797658     -0.197187      0.373331     -0.218557    -0.0449269     0.0284655    -0.0337563    0.00956779   0.000183584  -0.000754822   0.000257357   6.25196e-05  -2.39090e-07       0.00000       0.00000       0.00000       0.00000       0.00000       0.00000       0.00000       0.00000       0.00000       0.00000       0.00000       0.00000       0.00000       0.00000       3.32225       3.31394       4.01250       4.06784       3.43401       2.73371       2.13327       1.69164      0.999165      0.771232      0.506906      0.303659      0.151872     0.0792111     0.0423034     0.0190171    0.00717155    0.00221811   0.000715875   0.000176159   3.63399e-05   5.10794e-06       0.00000       0.00000       0.00000       0.00000       0.00000       0.00000       0.00000       0.00000       0.00000       0.00000       0.00000       0.00000       0.00000       0.00000
  11  12 2340.1802    1.2107  0.8676 10.5729 -0.0205       5.57435  0.0469   0.0379   0.0773    0.2122   0.0000       1.16156   439.3683       4.05319      0.639410      -2.05949      -11.6052      -3.33774       3.70312      0.599787      -1.69680      -1.67396      0.457731      0.870270     0.0930009   -0.00508545    -0.0796188     0.0252579   -0.00467535  -0.000157243   0.000509810   0.000377091   5.53002e-05  -1.23543e-06       0.00000       0.00000       0.00000       0.00000       0.00000       0.00000       0.00000       0.00000       0.00000       0.00000       0.00000       0.00000       0.00000       0.00000       4.87509       5.54187       5.88963       5.69601       4.89754       4.11415       3.48186       2.50914       1.75897       1.22280      0.692433      0.400886      0.241988      0.117770     0.0537230     0.0240718     0.0104749    0.00345619    0.00106913   0.000295694   6.38698e-05   9.13440e-06       0.00000       0.00000       0.00000       0.00000       0.00000       0.00000       0.00000       0.00000       0.00000       0.00000       0.00000       0.00000       0.00000       0.00000
  11  13 2478.5806    1.5789  0.9129 11.3947  0.0039       3.20959  0.0512   0.0507   0.0815    0.1700   0.0000       1.08743   443.1903       5.29685       26.2310      -5.42360      -1.28950    -0.0828856      -7.91076       2.55297       1.99912     -0.314106     -0.492760     -0.196050      0.405425      0.143778     0.0898879    -0.0264862   0.000141115  -0.000122333    0.00154449  -0.000265473   2.19935e-05  -1.35486e-06       0.00000       0.00000       0.00000       0.00000       0.00000       0.00000       0.00000       0.00000       0.00000       0.00000       0.00000       0.00000       0.00000       0.00000       6.55169       8.49946       9.12370       8.27860       7.02334       5.39837       3.88758       2.80451       1.77892       1.14956      0.754596      0.412618      0.241243      0.119266     0.0616610     0.0264468     0.0109762    0.00364270    0.00128454   0.000345464   7.07981e-05   1.06649e-05       0.00000       0.00000       0.00000       0.00000       0.00000       0.00000       0.00000       0.00000       0.00000       0.00000       0.00000       0.00000       0.00000       0.00000
  11  15 2756.1881    2.6573  0.9350 12.3410 -0.0050       2.45393  0.0494   0.0790   0.0804    0.1560   0.0000       1.09440   437.4407       14.9812       7.39306      -8.11306      -2.91557       3.27075      -4.67867       1.04284     -0.346560       1.19699     -0.579470    -0.0911925     0.0466662     0.0227111    -0.0629096    -0.0285138   -0.00924962    0.00392889    0.00210377  -0.000334817   9.67243e-06   3.51411e-06       0.00000       0.00000       0.00000       0.00000       0.00000       0.00000       0.00000       0.00000       0.00000       0.00000       0.00000       0.00000       0.00000       0.00000       5.74754       6.34965       5.45666       5.53311       6.10110       5.35586       3.57586       2.62305       1.85131       1.50864      0.989371      0.561227      0.289328      0.135717     0.0525456     0.0256895    0.00886847    0.00335042    0.00114866   0.000342234   6.72735e-05   1.05093e-05       0.00000       0.00000       0.00000       0.00000       0.00000       0.00000       0.00000       0.00000       0.00000       0.00000       0.00000       0.00000       0.00000       0.00000
  11  16 2895.3715    3.5193  0.7440 12.8628  0.0004      0.576167  0.0352   0.1152   0.0688    0.1402   0.0000       1.23033   436.8062       14.4256       17.5264      -3.60032      -6.06280      -8.79048      -2.36633     -0.790082     -0.866714     -0.655084     -0.476448     0.0200253     0.0136640    0.00880134    -0.0796053    0.00584782    0.00819928  -0.000990006   -0.00116645   3.69962e-05  -1.23176e-06  -1.97192e-05       0.00000       0.00000       0.00000       0.00000       0.00000       0.00000       0.00000       0.00000       0.00000       0.00000       0.00000       0.00000       0.00000       0.00000       3.72038       4.72152       4.59414       4.69169       4.08566       3.58990       2.71505       1.95711       1.31934      0.978354      0.648110      0.360465      0.198226     0.0924454     0.0488502     0.0205396    0.00926623    0.00285596   0.000976439   0.000267985   5.80988e-05   1.00398e-05       0.00000       0.00000       0.00000       0.00000       0.00000       0.00000       0.00000       0.00000       0.00000       0.00000       0.00000       0.00000       0.00000       0.00000
  11  17 3034.5186    3.8358  0.8741 12.8433  0.0007     -0.299783  0.0392   0.1154   0.0719    0.1782   0.0000      0.908519   424.7856      -4.61925       19.9710      -6.69145      -8.88292      -3.23831       1.84662      -1.50737      0.137623      -1.18906     -0.864311     -0.112706     -0.112437     0.0538557    0.00464474   -0.00139306    0.00883585   0.000573805   0.000249548  -0.000449970   1.61795e-05  -3.42176e-06       0.00000       0.00000       0.00000       0.00000       0.00000       0.00000       0.00000       0.00000       0.00000       0.00000       0.00000       0.00000       0.00000       0.00000       4.12011       5.14791       5.41929       4.96265       4.55901       3.73020       2.87425       2.03676       1.51288       1.00417      0.598163      0.362966      0.210348      0.101197     0.0495971     0.0199643    0.00904344    0.00327247    0.00103551   0.000284278   6.32946e-05   8.98131e-06       0.00000       0.00000       0.00000       0.00000       0.00000       0.00000       0.00000       0.00000       0.00000       0.00000       0.00000       0.00000       0.00000       0.00000
  11  18 3173.5340    3.9017  0.9704 13.4044 -0.0107      0.982980  0.0423   0.1205   0.0917    0.1479   0.0000      0.827769   434.0069       3.56297       2.35916      -4.12502       6.74668      -3.70885       2.16404       1.47820       1.23638     0.0184682      0.555183     0.0803517     -0.108019     0.0383209    -0.0716283    -0.0210287     0.0168521    0.00881758    0.00115709   1.60018e-05  -2.95612e-05   4.62638e-06       0.00000       0.00000       0.00000       0.00000       0.00000       0.00000       0.00000       0.00000       0.00000       0.00000       0.00000       0.00000       0.00000       0.00000       4.76814       5.91290       5.81974       5.52058       4.84792       4.18843       3.25725       2.43718       1.76715       1.09827      0.652084      0.385941      0.216721      0.106781     0.0517685     0.0205668    0.00900667    0.00334193    0.00106975   0.000281039   6.28537e-05   1.01787e-05       0.00000       0.00000       0.00000       0.00000       0.00000       0.00000       0.00000       0.00000       0.00000       0.00000       0.00000       0.00000       0.00000       0.00000
  11  19 3312.4193    3.6186  1.3708 13.0393 -0.0149      0.849239  0.0622   0.0920   0.0998    0.1495   0.0000      0.749087   437.3647      -1.97583      0.391810       6.64467       1.50278       2.11998      -2.24976      -14.9202      -1.17592       4.44749   -0.00501116      -2.01964    0.00402180      0.153368     0.0737070    -0.0468936    -0.0201195    0.00465759    0.00158581  -0.000562264   0.000113389   3.13066e-05       0.00000       0.00000       0.00000       0.00000       0.00000       0.00000       0.00000       0.00000       0.00000       0.00000       0.00000       0.00000       0.00000       0.00000       6.02372       7.44249       7.37825       7.17242       6.12253       5.77192       4.17183       3.30573       2.28980       1.45370      0.938401      0.567633      0.273768      0.147837     0.0735956     0.0302200     0.0116940    0.00469829    0.00153849   0.000397960   8.06186e-05   1.42901e-05       0.00000       0.00000       0.00000       0.00000       0.00000       0.00000       0.00000       0.00000       0.00000       0.00000       0.00000       0.00000       0.00000       0.00000
  11  20 3451.6727    2.9969  2.0865 12.1941 -0.0060      0.599379  0.0732   0.0616   0.1177    0.1197   0.0000      0.408780   448.2935       14.3084       12.7735       2.12825      -1.01471      -9.58489      -15.2425      -3.59413     0.0729211     -0.716566      0.871150     -0.582903      0.158372      0.247634    -0.0311352     0.0304342    -0.0241040   -0.00827246    0.00351475  -9.18544e-05  -0.000227842   8.24004e-06       0.00000       0.00000       0.00000       0.00000       0.00000       0.00000       0.00000       0.00000       0.00000       0.00000       0.00000       0.00000       0.00000       0.00000       6.93183       8.64848       9.04508       8.54037       7.23143       6.65119       4.93069       3.67648       2.67050       1.68550       1.10015      0.654141      0.335858      0.175841     0.0901173     0.0363066     0.0151707    0.00597160    0.00191438   0.000482982   0.000103112   1.72903e-05       0.00000       0.00000       0.00000       0.00000       0.00000       0.00000       0.00000       0.00000       0.00000       0.00000       0.00000       0.00000       0.00000       0.00000
  11  21 3591.3281    2.4967  3.0506 11.8645 -0.0027      0.668010  0.0878   0.0439   0.1565    0.0842   0.0000      0.263202   424.3484       1.05890       17.1620      -3.42304      -13.0609      -15.1430       4.97812       2.32286       5.55575       1.84276      -1.65082      0.537943      0.415957      0.259184    -0.0658548     0.0545311     0.0147785    0.00172144  -0.000602148   0.000112025  -0.000107267   2.77493e-06       0.00000       0.00000       0.00000       0.00000       0.00000       0.00000       0.00000       0.00000       0.00000       0.00000       0.00000       0.00000       0.00000       0.00000       7.99742       10.4105       10.2288       10.1546       8.74961       7.44072       5.95302       4.41753       3.18859       1.99422       1.29812      0.732942      0.417605      0.211810      0.104366     0.0451332     0.0183733    0.00650378    0.00219159   0.000565193   0.000134857   2.19029e-05       0.00000       0.00000       0.00000       0.00000       0.00000       0.00000       0.00000       0.00000       0.00000       0.00000       0.00000       0.00000       0.00000       0.00000
  11  22 3731.1201    2.0558  4.6664 11.2895 -0.0018      0.710776  0.1107   0.0306   0.2028    0.0704   0.0000      0.162718   430.9311       29.6209       8.39445       3.43386      0.526456      -10.4437      -11.7286      -4.08975       7.29845      -5.18958       2.10296      0.726099     -0.810125      0.105341    -0.0812290     0.0113987    -0.0220821    0.00509623    0.00612924  -0.000364487  -9.49069e-05  -5.84740e-06       0.00000       0.00000       0.00000       0.00000       0.00000       0.00000       0.00000       0.00000       0.00000       0.00000       0.00000       0.00000       0.00000       0.00000       10.5098       13.0642       13.4991       13.0131       11.6308       9.42059       7.48787       5.67375       3.89419       2.60491       1.65942      0.934455      0.551690      0.275507      0.132682     0.0590930     0.0240965    0.00807963    0.00273415   0.000749083   0.000167278   2.50934e-05       0.00000       0.00000       0.00000       0.00000       0.00000       0.00000       0.00000       0.00000       0.00000       0.00000       0.00000       0.00000       0.00000       0.00000
  11  23 3871.1231    1.7308  6.0089 11.0249 -0.0019      0.172774  0.1365   0.0238   0.2447    0.0628   0.0000      0.129615   429.9364       4.56244       5.40997       4.42117      -11.8609      -3.56285      -3.04570       8.00041       3.77624      -2.94134      -1.98256     -0.824923     -0.253460      0.230558     0.0444961     -0.100995    0.00942856     0.0162731   -0.00462101   -0.00106160  -0.000207906   3.19682e-06       0.00000       0.00000       0.00000       0.00000       0.00000       0.00000       0.00000       0.00000       0.00000       0.00000       0.00000       0.00000       0.00000       0.00000       12.7673       15.7108       16.1231       15.4186       13.8241       11.6219       9.29373       6.96603       4.85624       3.31352       1.95697       1.19256      0.655243      0.340184      0.158327     0.0706726     0.0285625     0.0105705    0.00321673   0.000926491   0.000202165   3.04431e-05       0.00000       0.00000       0.00000       0.00000       0.00000       0.00000       0.00000       0.00000       0.00000       0.00000       0.00000       0.00000       0.00000       0.00000
  11  24 4011.1057    1.5115  9.3495 10.4625  0.0000      0.161102  0.1800   0.0179   0.3374    0.0604   0.0000     0.0740510   461.1044       24.9645       33.8950      -2.42592      -16.8240      -5.15976      -2.71746      -3.73440      -2.97258      -4.02157     0.0335370      0.342424     -0.508621      -1.00719     0.0647985      0.105157     0.0178853    -0.0115514    0.00311322   5.90814e-05   0.000293092   4.57439e-05       0.00000       0.00000       0.00000       0.00000       0.00000       0.00000       0.00000       0.00000       0.00000       0.00000       0.00000       0.00000       0.00000       0.00000       16.2868       20.6469       20.9925       20.3477       18.3450       14.8988       11.9057       8.68619       6.30555       4.11437       2.65370       1.57321      0.852632      0.463677      0.206980     0.0985512     0.0365512     0.0140186    0.00442856    0.00118455   0.000273722   4.04237e-05       0.00000       0.00000       0.00000       0.00000       0.00000       0.00000       0.00000       0.00000       0.00000       0.00000       0.00000       0.00000       0.00000       0.00000
  11  25 4151.4680    1.2429 11.2887 10.4214 -0.0031      0.159399  0.2314   0.0153   0.4192    0.0494   0.0000     0.0815074   440.5487      -17.9180       21.6498       19.4964      -11.3661      -46.2808      -6.85021       6.20668      -11.1921      -5.31594      -3.19711    -0.0272852      0.847428      -1.18166     -0.269695   -0.00433449     0.0170344    -0.0187001   -0.00147300   0.000744641  -6.53620e-05  -0.000135187       0.00000       0.00000       0.00000       0.00000       0.00000       0.00000       0.00000       0.00000       0.00000       0.00000       0.00000       0.00000       0.00000       0.00000       19.4838       24.6842       25.0132       24.2766       21.6124       18.4066       14.6540       10.9901       7.72164       5.22319       3.24994       1.94559       1.04297      0.555639      0.256849      0.118887     0.0462003     0.0174947    0.00544954    0.00152107   0.000330994   5.07854e-05       0.00000       0.00000       0.00000       0.00000       0.00000       0.00000       0.00000       0.00000       0.00000       0.00000       0.00000       0.00000       0.00000       0.00000
  11  26 4291.2786    1.0639 14.3614 10.3104  0.0025     -0.150111  0.3189   0.0131   0.5586    0.0443   0.0000     0.0856326   459.0253       15.1843       43.1896       3.36692       4.72705       26.0189       3.69600      -19.1595      -13.6421       8.15066       5.24529      -5.40276     -0.670716       1.07061     -0.390077     -0.115700     0.0612993    0.00291571   -0.00100001  -0.000296121   0.000980697  -1.84352e-05       0.00000       0.00000       0.00000       0.00000       0.00000       0.00000       0.00000       0.00000       0.00000       0.00000       0.00000       0.00000       0.00000       0.00000       24.0783       30.6579       31.5237       30.6068       27.2445       23.3381       18.2707       13.9019       9.75928       6.76729       4.14973       2.53992       1.38863      0.740588      0.341011      0.158565     0.0620078     0.0234117    0.00717713    0.00201425   0.000422211   6.43180e-05       0.00000       0.00000       0.00000       0.00000       0.00000       0.00000       0.00000       0.00000       0.00000       0.00000       0.00000       0.00000       0.00000       0.00000
  11  27 4432.2996    0.9035 17.0131 10.1876 -0.0014    -0.0757743  0.4196   0.0107   0.6835    0.0417   0.0000     0.0937711   493.6999      -54.4540      -7.81323      -39.2742      -8.21247       38.3206       11.4339      -4.09720      -11.9824       7.09783      -4.74856       2.06053       1.40587     -0.524830      0.149934     0.0903766      0.131239    -0.0845169    -0.0111810  -0.000260821   0.000167764  -1.71697e-06       0.00000       0.00000       0.00000       0.00000       0.00000       0.00000       0.00000       0.00000       0.00000       0.00000       0.00000       0.00000       0.00000       0.00000       29.4779       36.9363       38.5879       36.5634       33.1869       28.6285       22.0608       17.0121       11.9402       8.00327       5.24053       3.01542       1.70877      0.864953      0.428800      0.186104     0.0769285     0.0270969    0.00913455    0.00243734   0.000508617   7.59269e-05       0.00000       0.00000       0.00000       0.00000       0.00000       0.00000       0.00000       0.00000       0.00000       0.00000       0.00000       0.00000       0.00000       0.00000
  12   8 1805.8393    0.3741  0.2267  9.9771 -0.0166       15.5863  0.0206   0.0268   0.0438    0.0605   0.0000       4.29110   430.4077      -7.12752       7.62372       2.16959      0.350131      0.224937      -1.03530      -3.64115      0.670462     -0.893327     -0.363650      0.355371      0.136353     0.0339638    -0.0350886    0.00996517  -0.000561412   -0.00288683  -4.82683e-05   0.000450100   0.000255970   7.30193e-06  -5.20402e-06  -8.15702e-07       0.00000       0.00000       0.00000       0.00000       0.00000       0.00000       0.00000       0.00000       0.00000       0.00000       0.00000       0.00000       2.50784       2.99117       3.16696       2.94815       2.43232       2.40595       1.97282       1.60296       1.07031      0.775784      0.450498      0.293298      0.164545     0.0864971     0.0469706     0.0219081     0.0110092    0.00416317    0.00176567   0.000586263   0.000168726   4.10654e-05   8.24066e-06   1.23618e-06       0.00000       0.00000       0.00000       0.00000       0.00000       0.00000       0.00000       0.00000       0.00000       0.00000       0.00000       0.00000
  12   9 1950.0946    0.5424  0.4036 10.0365 -0.0242       13.6139  0.0286   0.0234   0.0447    0.0766   0.0000       2.25324   436.5121       1.33529       6.41577      -4.75432       1.31737      -1.11208     -0.558883      -4.50443      0.482206     -0.659959      0.876049     -0.143952      0.535029    -0.0734068     0.0843486    -0.0294788     0.0235423   -0.00792471    0.00318395  -0.000178374  -6.55276e-05  -1.98431e-05  -5.03101e-08   4.11953e-07       0.00000       0.00000       0.00000       0.00000       0.00000       0.00000       0.00000       0.00000       0.00000       0.00000       0.00000       0.00000       2.70881       3.92076       3.53573       3.97059       3.12036       2.89498       2.30685       1.99378       1.26856      0.938536      0.583755      0.382825      0.204003      0.126948     0.0559900     0.0351969     0.0130207    0.00693520    0.00206655   0.000842021   0.000223833   6.72203e-05   1.32073e-05   2.55283e-06       0.00000       0.00000       0.00000       0.00000       0.00000       0.00000       0.00000       0.00000       0.00000       0.00000       0.00000       0.00000
  12  12 2376.4430    1.2853  0.8405 10.9806 -0.0182       5.60637  0.0455   0.0414   0.0728    0.1539   0.0000       1.10161   436.9358     -0.367715       24.0227       6.90810       3.85124      -4.63605      -1.51533      -3.60877       1.02861       1.35571      0.485166      0.446199     -0.198200      0.115472     -0.206247   0.000604779    -0.0124736    0.00508770   -0.00245882   -0.00210926   0.000478593   1.75188e-05   3.36218e-06   1.02615e-06       0.00000       0.00000       0.00000       0.00000       0.00000       0.00000       0.00000       0.00000       0.00000       0.00000       0.00000       0.00000       4.75727       5.28335       5.76420       5.64324       5.21378       4.28157       3.51447       2.74632       1.75458       1.25406      0.976424      0.595479      0.334522      0.160557     0.0932816     0.0486726     0.0211587    0.00870402    0.00311792    0.00100165   0.000329916   8.04034e-05   1.58880e-05   2.19189e-06       0.00000       0.00000       0.00000       0.00000       0.00000       0.00000       0.00000       0.00000       0.00000       0.00000       0.00000       0.00000
  12  13 2515.5100    1.8203  0.8201 11.6014  0.0002       2.53410  0.0384   0.0576   0.0733    0.1547   0.0000       1.05792   437.0512      -2.72114       14.9820      -3.39490      -1.89236      -5.08686      -2.37981      -3.42521       1.65541    -0.0580857     -0.435987      0.861919      0.176439    -0.0252342    -0.0563208     0.0491907     0.0225990    0.00153140    0.00169411  -9.62073e-05  -3.57694e-05  -3.99297e-05  -1.09116e-05  -3.15464e-06       0.00000       0.00000       0.00000       0.00000       0.00000       0.00000       0.00000       0.00000       0.00000       0.00000       0.00000       0.00000       4.00243       4.58125       5.04582       4.51911       4.24000       3.93306       3.04658       2.28747       1.80320       1.12119      0.790504      0.518087      0.267580      0.149198     0.0787296     0.0386857     0.0175256    0.00680718    0.00265380    0.00103962   0.000305556   7.11620e-05   1.51639e-05   1.98108e-06       0.00000       0.00000       0.00000       0.00000       0.00000       0.00000       0.00000       0.00000       0.00000       0.00000       0.00000       0.00000
  12  14 2654.6471    2.4154  0.8324 11.8244 -0.0113      0.979141  0.0378   0.0725   0.0690    0.1902   0.0000      0.948693   435.9282     0.0343089      0.705170       1.04513       2.40364      -7.18910      -5.58564      -3.35830     -0.404733       1.56182      0.508552     -0.115686      0.208935     0.0758756    -0.0533806   0.000286332    0.00634676   -0.00843029    0.00372550   0.000537420  -0.000426552   1.92488e-05  -1.14316e-05   7.27205e-07       0.00000       0.00000       0.00000       0.00000       0.00000       0.00000       0.00000       0.00000       0.00000       0.00000       0.00000       0.00000       3.48829       4.44242       4.56997       4.69865       4.04006       3.33666       2.94404       2.03327       1.63151       1.05834      0.700351      0.424951      0.261277      0.146938     0.0752660     0.0388331     0.0160027    0.00745818    0.00271501   0.000946837   0.000278167   6.53497e-05   1.64577e-05   2.37395e-06       0.00000       0.00000       0.00000       0.00000       0.00000       0.00000       0.00000       0.00000       0.00000       0.00000       0.00000       0.00000
  12  15 2794.5077    2.9009  0.8530 12.5110 -0.0073       1.37544  0.0422   0.0872   0.0696    0.1668   0.0000       1.00678   440.0457       6.46519       8.12639       4.88786      -6.40684      -1.35876     -0.942259       2.29923       1.73296      -2.57810      0.500346      0.392173     -0.706373      0.241054     -0.117613     0.0584384    -0.0243517    0.00891882   0.000484142    0.00112289  -3.45758e-05   1.79070e-05   2.82323e-05  -6.47950e-07       0.00000       0.00000       0.00000       0.00000       0.00000       0.00000       0.00000       0.00000       0.00000       0.00000       0.00000       0.00000       3.95138       4.62672       5.05940       4.86629       4.33322       3.69908       2.92801       2.25727       1.84528       1.14930      0.714147      0.449545      0.278057      0.154839     0.0836126     0.0414219     0.0166210    0.00696789    0.00276499    0.00100588   0.000299242   7.10143e-05   1.59254e-05   2.16604e-06       0.00000       0.00000       0.00000       0.00000       0.00000       0.00000       0.00000       0.00000       0.00000       0.00000       0.00000       0.00000
  12  16 2934.3910    3.4951  0.8077 13.0079 -0.0057       1.18498  0.0397   0.1105   0.0692    0.1558   0.0000      0.966435   445.9970       13.2071       12.6660      -1.67179       2.83503      -5.32528      0.706565       4.07429       4.49067     -0.143501      -1.10848     0.0365078     -0.246584     0.0614074     0.0740096     0.0289891     0.0158135    0.00178120    0.00356039  -0.000486847  -0.000307337  -0.000158470  -4.94369e-06  -5.07584e-07       0.00000       0.00000       0.00000       0.00000       0.00000       0.00000       0.00000       0.00000       0.00000       0.00000       0.00000       0.00000       3.85804       4.69374       5.31573       5.02610       3.96289       4.00288       3.06679       2.17267       1.79026       1.16911      0.709105      0.464067      0.272271      0.146964     0.0769716     0.0395459     0.0160009    0.00750384    0.00310999    0.00112708   0.000307818   7.30966e-05   1.49911e-05   2.37738e-06       0.00000       0.00000       0.00000       0.00000       0.00000       0.00000       0.00000       0.00000       0.00000       0.00000       0.00000       0.00000
  12  17 3073.9089    3.9887  0.9144 12.9945  0.0061       1.43766  0.0395   0.1129   0.0776    0.1609   0.0000      0.971717   434.8181       12.3480       12.1863      -7.90224       8.73344       1.02669      -4.30201      -1.93743       4.47322      0.329127      -1.32922      0.502723      0.285266      0.112527    -0.0697735     0.0432124    0.00621725    -0.0196509   0.000370402   0.000335990  -0.000572280  -0.000102783   1.24695e-05  -1.56423e-06       0.00000       0.00000       0.00000       0.00000       0.00000       0.00000       0.00000       0.00000       0.00000       0.00000       0.00000       0.00000       4.19275       4.85153       4.99332       5.00853       4.36497       3.44240       3.38320       2.61859       1.89970       1.17300      0.820763      0.490529      0.271156      0.140908     0.0778542     0.0432629     0.0185131    0.00793380    0.00266468   0.000886070   0.000273176   6.62194e-05   1.64717e-05   2.20112e-06       0.00000       0.00000       0.00000       0.00000       0.00000       0.00000       0.00000       0.00000       0.00000       0.00000       0.00000       0.00000
  12  18 3213.3033    3.7682  0.9881 13.4039 -0.0047      0.518495  0.0499   0.1087   0.0809    0.1397   0.0000       1.12996   443.1450       10.3374       13.7200     -0.175308       1.80111     -0.414512       4.72572      -4.67930     -0.991959     -0.878840     -0.538351    -0.0106158     -0.444402      0.199122     0.0186360    0.00285494    0.00618455     0.0127720   0.000569136   0.000310316   0.000592034  -6.08719e-05   2.79702e-06   2.17198e-08       0.00000       0.00000       0.00000       0.00000       0.00000       0.00000       0.00000       0.00000       0.00000       0.00000       0.00000       0.00000       4.79004       5.90849       5.55809       5.89508       5.47393       4.53030       3.57755       2.54958       1.92960       1.34767      0.982145      0.557120      0.356905      0.185273     0.0975713     0.0423836     0.0205332    0.00804375    0.00317641   0.000970486   0.000339544   7.96191e-05   1.92349e-05   2.91403e-06       0.00000       0.00000       0.00000       0.00000       0.00000       0.00000       0.00000       0.00000       0.00000       0.00000       0.00000       0.00000
  12  19 3352.7450    3.3735  1.6230 12.6457 -0.0071      0.209383  0.0587   0.0744   0.1042    0.1315   0.0000      0.546079   440.9277       2.91571       13.3738      -3.79296       5.30307    -0.0519663      -10.6244     -0.613966       3.88737      -1.88547    -0.0448306     -0.263906      0.276163    -0.0609931    0.00733967    0.00664858     0.0390082    0.00404815   -0.00514833  -0.000547047  -0.000638581   4.28007e-05   2.39851e-05   2.64469e-06       0.00000       0.00000       0.00000       0.00000       0.00000       0.00000       0.00000       0.00000       0.00000       0.00000       0.00000       0.00000       5.31852       6.39726       6.80353       6.50277       5.81576       5.20225       4.17947       3.05982       2.30200       1.57023       1.08247      0.650689      0.395862      0.205510      0.108946     0.0537692     0.0232185     0.0100571    0.00399146    0.00132459   0.000418310   9.92659e-05   2.09312e-05   3.09462e-06       0.00000       0.00000       0.00000       0.00000       0.00000       0.00000       0.00000       0.00000       0.00000       0.00000       0.00000       0.00000
  12  20 3492.5826    2.7862  2.3879 12.2693 -0.0007      0.731274  0.0771   0.0532   0.1263    0.0937   0.0000      0.338644   435.3858       14.9448       3.25734       3.59814       5.98780      -10.5926      -5.95427      0.612108     -0.111910      -4.14202     -0.454370       1.11406     -0.481842      0.191415     -0.175576   -0.00236429    -0.0200751    -0.0138426   -0.00222981   0.000488167   0.000573990  -7.35190e-05   2.71921e-06   2.16657e-06       0.00000       0.00000       0.00000       0.00000       0.00000       0.00000       0.00000       0.00000       0.00000       0.00000       0.00000       0.00000       7.03759       9.03494       9.06327       9.07602       7.90881       6.46738       5.73709       4.20533       3.10041       1.97563       1.40383      0.865327      0.472093      0.257611      0.135283     0.0714128     0.0319891     0.0133712    0.00472150    0.00166734   0.000504855   0.000125382   3.09499e-05   4.38031e-06       0.00000       0.00000       0.00000       0.00000       0.00000       0.00000       0.00000       0.00000       0.00000       0.00000       0.00000       0.00000
  12  21 3632.6126    2.4420  3.7363 11.2799 -0.0024      0.425863  0.0870   0.0357   0.1612    0.0866   0.0000      0.172730   440.2720       17.0343      0.244321      -6.88964       3.73332      -5.82967      -8.15933      -5.72906      0.785664      -4.00744       1.73635     -0.629244     -0.167182     -0.553053    -0.0684997     0.0103652     0.0419408    0.00810667    0.00427802    0.00133918   0.000214146   9.41061e-05   6.12922e-06  -6.93056e-06       0.00000       0.00000       0.00000       0.00000       0.00000       0.00000       0.00000       0.00000       0.00000       0.00000       0.00000       0.00000       8.02097       9.33526       9.87410       9.88766       9.08824       7.26090       6.00655       4.65437       3.40685       2.32820       1.50703      0.954089      0.554654      0.320210      0.164823     0.0813264     0.0359200     0.0148257    0.00539960    0.00187876   0.000548707   0.000148002   3.15887e-05   4.30105e-06       0.00000       0.00000       0.00000       0.00000       0.00000       0.00000       0.00000       0.00000       0.00000       0.00000       0.00000       0.00000
  12  22 3772.9518    1.9194  4.9715 11.3374 -0.0008      0.713830  0.1190   0.0275   0.2107    0.0604   0.0000      0.150008   423.1696      -11.7402       4.82360      -7.33502       26.4872       21.7790       7.31872     -0.539328       2.28342       3.88944       3.38898      -1.53319   -0.00798233     0.0784932      0.309896     0.0986079     0.0332912     0.0160258    0.00977402  -0.000528242  -0.000610293  -5.36235e-05   5.51956e-05   7.89415e-06       0.00000       0.00000       0.00000       0.00000       0.00000       0.00000       0.00000       0.00000       0.00000       0.00000       0.00000       0.00000       10.1719       13.6740       12.8994       13.4603       11.4953       10.5361       8.29659       6.34180       4.57931       3.23490       2.12781       1.31531      0.778178      0.404147      0.224763     0.0969498     0.0501827     0.0185504    0.00807620    0.00258149   0.000819567   0.000212543   4.59341e-05   7.75759e-06       0.00000       0.00000       0.00000       0.00000       0.00000       0.00000       0.00000       0.00000       0.00000       0.00000       0.00000       0.00000
  12  23 3912.9672    1.6774  7.2870 10.7730 -0.0020      0.210930  0.1429   0.0198   0.2640    0.0566   0.0000     0.0987645   416.7294       12.3472       7.26558       2.45533      -5.73055      -21.4952      -9.89415       1.26836      -15.2149      -2.66245       2.20592     -0.140048      0.638308      0.264649    -0.0812856    -0.0116934     0.0564313    0.00625399   -0.00269735  -0.000684128  -0.000230899   4.98236e-05   9.30840e-05  -1.03966e-05       0.00000       0.00000       0.00000       0.00000       0.00000       0.00000       0.00000       0.00000       0.00000       0.00000       0.00000       0.00000       11.9594       15.2560       15.5754       15.2632       13.7586       11.8237       9.58405       7.55569       5.43807       3.79672       2.41239       1.57053      0.893705      0.489171      0.262100      0.130316     0.0577682     0.0238504    0.00928610    0.00322360   0.000952630   0.000261931   5.36147e-05   7.99435e-06       0.00000       0.00000       0.00000       0.00000       0.00000       0.00000       0.00000       0.00000       0.00000       0.00000       0.00000       0.00000
  12  24 4053.9294    1.4023  9.7676 10.5303 -0.0034      0.229807  0.1860   0.0161   0.3441    0.0514   0.0000     0.0773392   428.3654       2.79734      -1.86706      -32.4059      -11.6476       15.7947       14.4702      -18.7775       3.18388      -2.22567       3.01294       1.65979      0.731202     -0.194819     0.0657837     0.0852081    -0.0192128     0.0156488     0.0214656   -0.00731711   -0.00127892  -6.63616e-06   5.62596e-05   4.59792e-06       0.00000       0.00000       0.00000       0.00000       0.00000       0.00000       0.00000       0.00000       0.00000       0.00000       0.00000       0.00000       14.8288       19.4194       19.6233       19.8663       17.3867       15.2282       11.9061       9.43561       6.73799       4.75435       3.10394       1.91737       1.15341      0.637170      0.337796      0.159704     0.0750010     0.0306031     0.0120728    0.00406753    0.00126951   0.000334127   6.84696e-05   1.07161e-05       0.00000       0.00000       0.00000       0.00000       0.00000       0.00000       0.00000       0.00000       0.00000       0.00000       0.00000       0.00000
  12  25 4194.9458    1.1907 12.0152 10.4194 -0.0044      0.215889  0.2367   0.0141   0.4377    0.0458   0.0000     0.0786659   415.7229      -27.9757       10.3399       21.4028       1.95336      -13.9423      -2.26967       2.34915      -3.25710       6.84680       5.08435      -2.63554       1.32089      0.822046      0.181859     -0.247398   0.000161428     0.0804338    -0.0162068   -0.00355227   -0.00182431  -0.000408394  -9.10140e-06  -8.90097e-06       0.00000       0.00000       0.00000       0.00000       0.00000       0.00000       0.00000       0.00000       0.00000       0.00000       0.00000       0.00000       18.4662       22.8758       23.5602       23.1483       21.1782       18.2266       14.8260       11.5163       8.56343       5.87102       3.90639       2.47087       1.43956      0.818819      0.423977      0.208446     0.0944001     0.0394202     0.0147890    0.00522312    0.00155750   0.000397842   8.29904e-05   1.18666e-05       0.00000       0.00000       0.00000       0.00000       0.00000       0.00000       0.00000       0.00000       0.00000       0.00000       0.00000       0.00000
  12  26 4335.2245    1.0042 14.3181 10.3035 -0.0024    -0.0114071  0.3141   0.0121   0.5483    0.0433   0.0000     0.0884958   442.7384       11.2352       29.6932      -17.9272       23.5934       25.3423      -7.33021      -1.09505      -8.64623     -0.591433      -1.38866       1.85418       1.61376      -1.03077     -0.455547      0.356804      0.230712    0.00857975    -0.0157725    0.00140559   -0.00264187   0.000114769  -8.15533e-05  -2.22774e-05       0.00000       0.00000       0.00000       0.00000       0.00000       0.00000       0.00000       0.00000       0.00000       0.00000       0.00000       0.00000       22.7115       28.5145       29.9008       28.9277       26.3141       22.9366       18.0977       13.9638       10.3530       7.18586       4.72012       3.03143       1.74659      0.985150      0.517134      0.245391      0.115484     0.0463112     0.0182182    0.00647050    0.00192947   0.000498432   0.000101233   1.45419e-05       0.00000       0.00000       0.00000       0.00000       0.00000       0.00000       0.00000       0.00000       0.00000       0.00000       0.00000       0.00000
  12  27 4475.5035    0.8380 18.2272 10.2143 -0.0021     -0.141451  0.4586   0.0096   0.7275    0.0374   0.0000     0.0973334   457.4885       30.8206       11.2813      -9.13583      0.299866      -25.9784      -29.4663      -22.2881       17.0110     -0.492753      0.784236       4.71929      -1.89045    0.00731776      0.127453      0.206622      0.181188    -0.0383225    -0.0156361   -0.00792086  -0.000737685   0.000378416  -0.000106823  -1.20086e-05       0.00000       0.00000       0.00000       0.00000       0.00000       0.00000       0.00000       0.00000       0.00000       0.00000       0.00000       0.00000       28.5849       36.5919       37.9579       37.3223       33.1999       29.3935       24.1756       18.5777       13.9482       9.69410       6.34058       4.08939       2.37412       1.34884      0.696183      0.357122      0.154768     0.0681397     0.0255109    0.00911725    0.00264404   0.000676106   0.000138888   2.00933e-05       0.00000       0.00000       0.00000       0.00000       0.00000       0.00000       0.00000       0.00000       0.00000       0.00000       0.00000       0.00000
  13  10 2128.5501    0.7967  0.6408  9.9142 -0.0080       6.29800  0.0364   0.0251   0.0621    0.1163   0.0000       1.24052   433.5369       2.96814       13.6426      -5.02993       3.92963       3.62447       5.41896    -0.0450638      -1.98330      0.900123      0.580648      0.385289     -0.699930     0.0781892    -0.0837163     0.0284252    0.00660421   -0.00900810   -0.00333842   0.000785127  -0.000808819   0.000442663  -3.91425e-05   1.80643e-05  -1.42240e-06   5.60828e-08       0.00000       0.00000       0.00000       0.00000       0.00000       0.00000       0.00000       0.00000       0.00000       0.00000       3.10060       4.22098       4.14197       4.45649       4.27311       3.02816       3.32021       2.09914       2.00138      0.945828      0.994729      0.524998      0.388715      0.186305      0.103732     0.0612256     0.0282813     0.0155691    0.00532521    0.00245939   0.000739948   0.000259500   9.84963e-05   1.60409e-05   5.87698e-06   6.56329e-07       0.00000       0.00000       0.00000       0.00000       0.00000       0.00000       0.00000       0.00000       0.00000       0.00000
  13  11 2271.1964    1.0300  0.7460 10.5159 -0.0057       4.68530  0.0395   0.0307   0.0601    0.1230   0.0000       1.05925   434.2165      0.597498       11.6031       7.51895      -3.63964      -5.37955      -4.83063       1.30088      0.465211      -1.03195      -1.34977      -1.01530     0.0289055     0.0632985     0.0632583     0.0677323     0.0408986    0.00259161  -0.000411542    0.00449072   0.000935586  -0.000227159   0.000138382   2.16983e-05  -4.60558e-06   1.45240e-07       0.00000       0.00000       0.00000       0.00000       0.00000       0.00000       0.00000       0.00000       0.00000       0.00000       3.52524       4.56980       4.21368       4.27054       4.03486       3.84108       3.13032       2.43514       1.78536       1.34783      0.938774      0.635945      0.366964      0.229068      0.118924     0.0593364     0.0301351     0.0122215    0.00619221    0.00226393   0.000855394   0.000300910   8.37329e-05   2.19664e-05   4.20647e-06   6.45300e-07       0.00000       0.00000       0.00000       0.00000       0.00000       0.00000       0.00000       0.00000       0.00000       0.00000
  13  12 2411.9481    1.4128  0.8346 10.9377 -0.0125       4.25475  0.0567   0.0407   0.0660    0.1503   0.0000       1.17485   438.0337       2.28665       10.9422     -0.241204      -1.27714       5.29560       1.58721     -0.922687       1.47593     -0.441601      0.674335     -0.998713      0.241980     -0.143763     0.0168865    -0.0452410     0.0405811     0.0121420   -0.00664773   -0.00490929   0.000688942   0.000653377  -3.39507e-05  -2.18811e-05   1.06238e-06  -9.95139e-08       0.00000       0.00000       0.00000       0.00000       0.00000       0.00000       0.00000       0.00000       0.00000       0.00000       5.79844       6.47973       4.68706       4.94281       6.10533       6.22856       4.58862       2.71342       1.92258       1.71493       1.42135       1.09912      0.635370      0.360320      0.173993     0.0733938     0.0325518     0.0132004    0.00566059    0.00203486   0.000808599   0.000310344   7.23995e-05   2.03021e-05   4.22862e-06   5.58250e-07       0.00000       0.00000       0.00000       0.00000       0.00000       0.00000       0.00000       0.00000       0.00000       0.00000
  13  13 2551.7857    1.8700  0.9003 11.5065 -0.0125       1.26195  0.0390   0.0558   0.0736    0.1821   0.0000      0.861865   440.3730       2.87839       12.4900      -5.54034      -1.20996       3.42610     0.0107924      -4.71557     0.0898301       2.11032       1.89208      0.392428      0.424542      0.190882      0.182226   -0.00352929   -0.00779578   0.000224048    0.00109569    0.00255701   0.000929290  -0.000413650   0.000172563   2.95518e-05   4.76271e-07  -6.11723e-07       0.00000       0.00000       0.00000       0.00000       0.00000       0.00000       0.00000       0.00000       0.00000       0.00000       3.52987       4.38659       4.20471       4.83451       4.17434       3.69440       2.74919       2.45361       1.79508       1.37853      0.808203      0.565883      0.336073      0.219159      0.122672     0.0681289     0.0309525     0.0149780    0.00557688    0.00249043   0.000824963   0.000286791   7.29690e-05   2.19246e-05   3.69027e-06   6.67680e-07       0.00000       0.00000       0.00000       0.00000       0.00000       0.00000       0.00000       0.00000       0.00000       0.00000
  13  14 2691.7742    2.5779  0.8177 11.8392  0.0035       2.17466  0.0446   0.0758   0.0665    0.1940   0.0000      0.809355   439.3278       5.60667       11.4470      -6.12243       2.79032      0.769202      -4.63425      -1.88856      0.611911      -1.16649      0.321924     -0.312254     -0.131763     0.0724363     0.0454411    -0.0748570    -0.0209957    0.00501096    0.00390564    0.00280716   9.37471e-05   0.000195667   6.65746e-06  -2.26895e-05   6.47741e-06  -1.81203e-07       0.00000       0.00000       0.00000       0.00000       0.00000       0.00000       0.00000       0.00000       0.00000       0.00000       4.19437       5.08740       5.23821       5.08101       5.77531       4.01616       3.18446       2.58789       1.99080       1.67119      0.889770      0.585424      0.407589      0.245215      0.164094     0.0770006     0.0339861     0.0173738    0.00572962    0.00248737   0.000998884   0.000252778   8.82980e-05   2.72393e-05   5.14780e-06   5.47378e-07       0.00000       0.00000       0.00000       0.00000       0.00000       0.00000       0.00000       0.00000       0.00000       0.00000
  13  15 2832.1762    3.2275  0.7386 12.3449 -0.0069       1.67450  0.0336   0.1027   0.0600    0.1812   0.0000      0.996236   443.9593       2.77061       18.1972      -8.03996       1.38262      -5.78892       2.36643      -1.47769       1.05873      -1.46219      0.627674   -0.00295801     -0.187408     -0.210392   -0.00121897     -0.122249    -0.0170964    0.00577037    0.00466217   -0.00107747   0.000661669   0.000489273   7.16954e-05   6.83881e-06   1.93399e-06  -6.20694e-07       0.00000       0.00000       0.00000       0.00000       0.00000       0.00000       0.00000       0.00000       0.00000       0.00000       3.22012       3.80321       4.03166       3.97315       3.56472       3.19086       2.60467       2.18296       1.65884       1.10053      0.769737      0.504097      0.300167      0.173591      0.104832     0.0513323     0.0266877     0.0126968    0.00517602    0.00185350   0.000769388   0.000244953   7.19870e-05   1.62879e-05   3.23956e-06   4.76132e-07       0.00000       0.00000       0.00000       0.00000       0.00000       0.00000       0.00000       0.00000       0.00000       0.00000
  13  16 2972.6688    3.7493  0.7328 13.1917  0.0009      0.313003  0.0324   0.1174   0.0664    0.1383   0.0000      0.913836   438.3327     -0.840738       8.34829      -1.09694       1.08708      -3.26635      -2.68193      0.252326       2.74749       1.53576      0.501776      0.362408      0.350278      0.153604    -0.0721110     0.0209454   -0.00628449     0.0125069    0.00443591   -0.00447600   0.000246832   0.000538688  -8.08788e-06  -1.25993e-05  -7.49347e-06  -1.85366e-09       0.00000       0.00000       0.00000       0.00000       0.00000       0.00000       0.00000       0.00000       0.00000       0.00000       3.29682       3.69107       3.62770       3.89575       3.61713       3.21415       2.71381       2.03165       1.50245       1.13775      0.808121      0.511417      0.329704      0.188579      0.107485     0.0518979     0.0253789     0.0113597    0.00511662    0.00195682   0.000705842   0.000201113   6.08272e-05   1.49559e-05   3.19312e-06   4.58892e-07       0.00000       0.00000       0.00000       0.00000       0.00000       0.00000       0.00000       0.00000       0.00000       0.00000
  13  17 3112.6359    3.9395  0.9258 13.0257  0.0009       2.81850  0.0365   0.1101   0.0752    0.1578   0.0000      0.860398   441.8209       4.50125       4.78761       1.51301       7.02585      -3.07674      0.811782      -1.68632       3.60304      -1.12582     -0.702794     -0.361405     -0.144752    -0.0125072      0.165208     0.0803011     0.0114131   -0.00453988    0.00507380   -0.00271388  -0.000177293  -0.000583226   0.000121491   8.06236e-06   4.61409e-06   4.29854e-07       0.00000       0.00000       0.00000       0.00000       0.00000       0.00000       0.00000       0.00000       0.00000       0.00000       3.39340       3.96920       4.36166       4.18159       3.74940       3.33819       2.85794       2.15705       1.69518       1.17342      0.810337      0.519500      0.304511      0.186999      0.105332     0.0520874     0.0249577     0.0125948    0.00529952    0.00213563   0.000780899   0.000264218   7.16057e-05   1.68592e-05   3.56976e-06   4.68316e-07       0.00000       0.00000       0.00000       0.00000       0.00000       0.00000       0.00000       0.00000       0.00000       0.00000
  13  18 3252.3651    3.7386  1.1258 13.3408 -0.0107      0.231832  0.0513   0.0980   0.0848    0.1505   0.0000      0.961468   429.8187       6.12189       8.09805      0.837070       3.87610      -9.28407      -6.91315       1.27094      0.791612      -2.89222      -1.44786      0.805158      0.137039      0.118292   -0.00668160     0.0132748    -0.0684702    -0.0141705    0.00650004   -0.00209878  -0.000229362   6.39163e-05  -0.000106856   1.97910e-06  -1.27832e-07   1.29234e-06       0.00000       0.00000       0.00000       0.00000       0.00000       0.00000       0.00000       0.00000       0.00000       0.00000       3.81711       5.50529       5.23349       5.54491       4.78969       4.48769       3.42577       3.02899       2.00260       1.63047       1.00853      0.717503      0.412532      0.242762      0.139552     0.0681760     0.0369774     0.0159359    0.00759195    0.00269644    0.00109068   0.000351659   0.000101809   2.98160e-05   5.17030e-06   9.02537e-07       0.00000       0.00000       0.00000       0.00000       0.00000       0.00000       0.00000       0.00000       0.00000       0.00000
  13  19 3392.5288    3.2767  1.9306 12.4046 -0.0037       1.04879  0.0631   0.0631   0.1046    0.1124   0.0000      0.377926   436.6617      -1.33640       3.18747       5.29828      -1.76155      -2.63941      -9.49464      -3.71895       5.53931      -2.90317      0.449726      0.884151     -0.332716      0.193130     0.0190615    -0.0269960     0.0295808   -0.00358728    0.00356188  -0.000327543   0.000833120  -5.32487e-05   1.92374e-05   1.86045e-05  -7.33081e-06  -1.10557e-06       0.00000       0.00000       0.00000       0.00000       0.00000       0.00000       0.00000       0.00000       0.00000       0.00000       5.36980       6.55674       6.69152       7.02685       6.05619       5.43312       4.54210       3.61521       2.66583       1.86084       1.32204      0.870411      0.534633      0.295549      0.172484     0.0851133     0.0452977     0.0209139    0.00927112    0.00335505    0.00129758   0.000395396   0.000119558   2.84330e-05   5.84358e-06   8.88108e-07       0.00000       0.00000       0.00000       0.00000       0.00000       0.00000       0.00000       0.00000       0.00000       0.00000
  13  20 3532.7555    2.7355  2.7952 12.0081  0.0004      0.718096  0.0780   0.0454   0.1339    0.0819   0.0000      0.275066   439.6684       10.8065       14.9253       13.9645      -11.5215      -14.5504      -7.34377      -5.22607      -1.53398      -4.48861     -0.655263     -0.117999     -0.574857     -0.364710     0.0629422     0.0253488   -0.00149458    0.00733161    -0.0267875   -0.00150133   -0.00167218   0.000513894   3.68534e-05  -2.70616e-05  -5.10336e-06   5.83047e-07       0.00000       0.00000       0.00000       0.00000       0.00000       0.00000       0.00000       0.00000       0.00000       0.00000       6.50168       8.44831       8.52220       9.13156       7.57577       6.90174       5.46269       4.48803       3.10490       2.36768       1.51248       1.07182      0.605906      0.388151      0.193509      0.114441     0.0526970     0.0266743     0.0107481    0.00462860    0.00148344   0.000542792   0.000134814   3.93404e-05   7.12274e-06   1.23297e-06       0.00000       0.00000       0.00000       0.00000       0.00000       0.00000       0.00000       0.00000       0.00000       0.00000
  13  21 3673.3316    2.2221  3.8242 11.4683 -0.0001      0.594197  0.0958   0.0319   0.1562    0.0709   0.0000      0.183544   425.7577       11.7750       13.8621      -4.82731     -0.615278      -2.51932      0.301337      -7.04984     -0.756445      0.851057    -0.0818459      0.358261      0.509542      0.283065      0.106679     0.0740970    -0.0233891    -0.0346156    0.00483701    0.00159918    0.00105264  -0.000127503   0.000132613   3.85575e-05  -2.50241e-06   3.00806e-07       0.00000       0.00000       0.00000       0.00000       0.00000       0.00000       0.00000       0.00000       0.00000       0.00000       7.51307       10.1212       9.75809       10.1095       8.92956       8.20325       6.55975       5.43298       3.94213       2.88956       1.88873       1.28862      0.762389      0.449033      0.241209      0.131652     0.0640645     0.0299979     0.0125098    0.00509398    0.00184928   0.000634174   0.000177939   4.85130e-05   9.43966e-06   1.50353e-06       0.00000       0.00000       0.00000       0.00000       0.00000       0.00000       0.00000       0.00000       0.00000       0.00000
  13  22 3814.0220    1.8434  5.6326 11.1070 -0.0014      0.441827  0.1204   0.0236   0.2070    0.0582   0.0000      0.124043   428.1152       7.26551       32.8379      -8.02941      -2.63904       10.8894    -0.0158526      -6.88398      -4.51032      -2.63182       1.80723      0.390760     -0.198628     -0.548796     -0.170352     0.0966687     0.0711873     0.0110242     0.0150013    0.00244493    0.00205654  -0.000382815   0.000196652   0.000107022  -2.05562e-06  -1.60680e-06       0.00000       0.00000       0.00000       0.00000       0.00000       0.00000       0.00000       0.00000       0.00000       0.00000       9.54734       12.0181       12.4918       12.6687       11.3697       10.0102       8.28456       6.47502       4.90638       3.51374       2.38176       1.57179      0.980957      0.565132      0.310100      0.169247     0.0818095     0.0386567     0.0159645    0.00670822    0.00239485   0.000793663   0.000228108   5.72173e-05   1.16151e-05   1.65603e-06       0.00000       0.00000       0.00000       0.00000       0.00000       0.00000       0.00000       0.00000       0.00000       0.00000
  13  23 3954.4738    1.5390  7.8439 10.8850 -0.0016      0.200794  0.1542   0.0182   0.2893    0.0486   0.0000     0.0962201   448.1537       3.51840       24.2432       11.0008      -20.6179      -19.7441       3.27910      -13.7785      0.749801       1.58066      -2.41073       3.44187      0.397579      0.126594    -0.0806622     0.0670502     -0.178577    0.00887038    0.00787519   -0.00617149    0.00179794   0.000182919  -7.11332e-06  -5.46962e-06   3.97938e-06  -2.73913e-08       0.00000       0.00000       0.00000       0.00000       0.00000       0.00000       0.00000       0.00000       0.00000       0.00000       11.7960       15.6483       15.7959       15.7671       14.4227       12.3950       10.5293       8.27232       6.30618       4.48580       3.00767       2.00280       1.21686      0.713554      0.392870      0.213523      0.103536     0.0494381     0.0203947    0.00845716    0.00305125    0.00103228   0.000295083   7.58872e-05   1.56728e-05   2.17881e-06       0.00000       0.00000       0.00000       0.00000       0.00000       0.00000       0.00000       0.00000       0.00000       0.00000
  13  24 4095.9031    1.3268 10.2740 10.4823 -0.0048      0.257039  0.1956   0.0152   0.3499    0.0500   0.0000     0.0766944   425.3291       16.4719       8.37524       1.82488       30.0528      -10.4256       20.5234      -19.4400       1.98591     -0.890825     -0.805843      -1.77948      -3.39953     -0.567655     0.0387500     -0.839610     -0.125332      0.137148    0.00411777     0.0168109   -0.00153428    0.00184158  -0.000302639   5.64544e-05   4.04986e-05  -5.62806e-06       0.00000       0.00000       0.00000       0.00000       0.00000       0.00000       0.00000       0.00000       0.00000       0.00000       14.1943       18.3079       19.1700       18.8341       17.6048       15.0491       12.7419       10.3543       7.64295       5.36575       3.76151       2.50156       1.52090      0.877121      0.485190      0.263954      0.130042     0.0633430     0.0259407     0.0105136    0.00376762    0.00127788   0.000377105   9.59709e-05   1.93328e-05   2.62705e-06       0.00000       0.00000       0.00000       0.00000       0.00000       0.00000       0.00000       0.00000       0.00000       0.00000
  13  25 4236.6281    1.1219 12.7727 10.3982 -0.0041     0.0557452  0.2546   0.0129   0.4591    0.0435   0.0000     0.0807473   448.7984      -11.8583     -0.609072       6.42286       9.38986    0.00130211      0.189148      -20.3127      -14.9674      -2.33060       2.16970       3.60187     -0.687078      0.460421    -0.0596376       1.01019    -0.0430647    -0.0831487     0.0386861    0.00600618   -0.00466507  -0.000454339   0.000205076   4.51119e-07   2.04961e-05  -1.30485e-06       0.00000       0.00000       0.00000       0.00000       0.00000       0.00000       0.00000       0.00000       0.00000       0.00000       17.3259       22.8300       23.5181       23.2658       21.5282       18.8505       15.3940       12.3916       9.15935       6.69601       4.53416       3.02377       1.86958       1.08298      0.625959      0.317302      0.163192     0.0740720     0.0329289     0.0125764    0.00486121    0.00156132   0.000462848   0.000117714   2.29141e-05   3.23986e-06       0.00000       0.00000       0.00000       0.00000       0.00000       0.00000       0.00000       0.00000       0.00000       0.00000
  13  26 4377.5987    0.9558 16.1594 10.2902 -0.0012    -0.0170867  0.3635   0.0103   0.5862    0.0380   0.0000     0.0873191   427.7265       3.35162       17.8679      -9.23097       15.0545      -23.1679       26.6211       21.5893      0.167486     -0.346912      -2.70358      -5.18805      0.560777       1.70304      0.575093     -0.107376     -0.198260     0.0457474    -0.0304578     0.0220654   -0.00549192  -0.000728294  -0.000372942   1.13002e-05  -1.57054e-05   7.69182e-07       0.00000       0.00000       0.00000       0.00000       0.00000       0.00000       0.00000       0.00000       0.00000       0.00000       22.3417       28.3833       29.9382       29.4283       27.5709       23.9650       19.6433       15.6625       11.7392       8.68662       5.82489       4.00821       2.42439       1.47449      0.827013      0.433474      0.218022      0.100451     0.0439591     0.0171871    0.00640495    0.00212759   0.000590764   0.000151380   2.86962e-05   3.92901e-06       0.00000       0.00000       0.00000       0.00000       0.00000       0.00000       0.00000       0.00000       0.00000       0.00000
  14  11 2305.8031    1.1349  0.7379 10.6336 -0.0063       5.30386  0.0671   0.0339   0.0695    0.1335   0.0000       1.33272   433.8079      -1.86603       14.4816     -0.138443       4.19175      -8.33567      -2.90355     -0.785545     -0.719950     -0.605973       1.18987       1.10281     -0.136811    -0.0962088    -0.0888752     0.0469698     0.0109887    -0.0273759   -0.00527626   -0.00148315    0.00101412  -0.000487806  -0.000116421  -8.47164e-05  -2.46328e-05   4.61435e-06  -6.21256e-07   7.84256e-08       0.00000       0.00000       0.00000       0.00000       0.00000       0.00000       0.00000       0.00000       5.76668       5.75195       6.89713       7.01978       5.37118       6.06851       5.93344       3.18343       2.31118       2.17302       1.14544      0.729697      0.671591      0.393101      0.129513     0.0993556     0.0744270     0.0329979     0.0118479    0.00606734    0.00360051    0.00143379   0.000428363   0.000112214   2.11339e-05   4.70921e-06   8.53839e-07   1.18725e-07       0.00000       0.00000       0.00000       0.00000       0.00000       0.00000       0.00000       0.00000
  14  12 2446.7545    1.5361  0.7942 11.1379 -0.0070       2.74750  0.0392   0.0441   0.0641    0.1448   0.0000      0.867178   439.3054      0.953494       17.2369      -4.38778      -4.29378      0.760112      -1.98787      -5.28365      -2.55082      -1.43421     -0.686304      0.619138      0.388678     0.0965183    -0.0535235     -0.130441   -0.00226438   0.000649768    -0.0127519   0.000519404   -0.00108312  -0.000455892  -0.000209569   9.94259e-06   8.92854e-06  -6.72239e-06  -1.08761e-07  -1.25954e-07       0.00000       0.00000       0.00000       0.00000       0.00000       0.00000       0.00000       0.00000       3.67166       4.49081       4.57887       4.56092       4.63046       3.34634       3.23052       2.79649       2.21659       1.44711       1.04165      0.701606      0.466361      0.273778      0.135874     0.0915472     0.0478692     0.0255570     0.0126738    0.00454737    0.00196849   0.000714756   0.000212257   7.93471e-05   2.30770e-05   5.65484e-06   1.23264e-06   1.32685e-07       0.00000       0.00000       0.00000       0.00000       0.00000       0.00000       0.00000       0.00000
  14  13 2587.4216    2.0357  0.8593 11.8286 -0.0026       2.03221  0.0372   0.0553   0.0648    0.1361   0.0000      0.893888   434.6933     -0.906682       9.10300       4.93084      -1.30804      -2.64042       3.79579       1.60672    -0.0795818      -1.04621     -0.786919     0.0827761      0.217280      0.125763     0.0345737     0.0524800    0.00865499  -0.000156765   -0.00676900  -0.000281046  -0.000112434  -0.000291522  -5.09540e-05   7.43919e-05  -3.92066e-05  -8.08199e-06   3.70154e-07  -8.13838e-08       0.00000       0.00000       0.00000       0.00000       0.00000       0.00000       0.00000       0.00000       3.20449       4.31231       4.29596       4.36690       4.02939       3.69111       3.06740       2.23994       1.62093       1.26886      0.863100      0.665989      0.410132      0.263027      0.142298     0.0791158     0.0406850     0.0196772    0.00965035    0.00408096    0.00180740   0.000678267   0.000242207   7.76680e-05   1.92294e-05   5.48593e-06   1.01169e-06   1.49183e-07       0.00000       0.00000       0.00000       0.00000       0.00000       0.00000       0.00000       0.00000
  14  14 2728.2905    2.6400  0.8416 12.1984 -0.0044       1.98979  0.0478   0.0778   0.0664    0.1581   0.0000      0.875703   432.4986      -4.43630       11.5060      -4.17315       8.09379      -2.82665     -0.973725     -0.532932      0.448977    -0.0632604     -0.197463     -0.317122     -0.555728     -0.432759     -0.237999     0.0159375     -0.102263    -0.0221257    0.00554046    0.00339895   -0.00227013   0.000111103   0.000152442   0.000157228   6.97766e-07  -1.00360e-06   2.86511e-07   5.29284e-08       0.00000       0.00000       0.00000       0.00000       0.00000       0.00000       0.00000       0.00000       3.37000       5.49116       4.90618       5.59738       5.05278       3.78777       4.15240       2.54443       2.69229       1.27721       1.39682      0.662172      0.564267      0.289485      0.194158      0.110170     0.0475488     0.0339726     0.0108276    0.00799378    0.00199741    0.00113928   0.000307801   0.000107315   3.43011e-05   5.12439e-06   2.11724e-06   2.46783e-07       0.00000       0.00000       0.00000       0.00000       0.00000       0.00000       0.00000       0.00000
  14  15 2869.3067    3.3225  0.8099 12.6666 -0.0009       2.24800  0.0357   0.0952   0.0653    0.1718   0.0000       1.04719   439.3014       11.7146       6.53918       3.46734     -0.402892      -5.54222      -2.36859      -1.88533      0.617865      0.665147     -0.469736     -0.354843     -0.384601     -0.342736      0.137248     0.0611445    -0.0200480    -0.0200531   -0.00987965    0.00440025   -0.00218596   0.000493133   6.79791e-05   3.14248e-06  -3.07470e-06  -3.19996e-07   1.18182e-07  -1.45327e-07       0.00000       0.00000       0.00000       0.00000       0.00000       0.00000       0.00000       0.00000       2.82745       4.00437       3.73653       4.36514       3.32318       3.44185       2.72876       2.32162       1.70936       1.33100      0.901404      0.606498      0.398143      0.240906      0.145829     0.0743259     0.0438128     0.0201738     0.0100657    0.00436611    0.00200946   0.000693768   0.000263023   7.60987e-05   2.17833e-05   5.20066e-06   9.86719e-07   1.81438e-07       0.00000       0.00000       0.00000       0.00000       0.00000       0.00000       0.00000       0.00000
  14  16 3010.1647    3.7341  0.8905 13.1843 -0.0023     -0.300032  0.0436   0.1021   0.0654    0.1565   0.0000       1.03521   437.7736       17.4302       16.6344      -1.23799      -2.01151      -3.22791      -3.89402     -0.945417       4.19573      0.127020    0.00626391     -0.581763     -0.111957      0.289335     -0.197531     0.0333408     0.0191090     0.0193023   -0.00209219   -0.00562877    0.00237891  -0.000153627  -7.98325e-05  -3.34236e-05  -1.92689e-05   2.37781e-06  -1.05708e-06   9.57187e-08       0.00000       0.00000       0.00000       0.00000       0.00000       0.00000       0.00000       0.00000       3.77835       4.74433       4.26794       4.63146       4.43123       4.28543       3.36737       2.58909       1.79674       1.33187       1.04026      0.798591      0.521797      0.311963      0.167625     0.0859689     0.0467810     0.0218051     0.0103666    0.00427313    0.00186962   0.000641403   0.000236523   7.46909e-05   2.10191e-05   5.21354e-06   9.99614e-07   1.63111e-07       0.00000       0.00000       0.00000       0.00000       0.00000       0.00000       0.00000       0.00000
  14  17 3150.6250    3.9191  1.0809 13.3278 -0.0064      0.602329  0.0436   0.1015   0.0848    0.1613   0.0000      0.696719   428.1177       10.1637       15.5219      0.625652      -10.8520      -2.51160      -1.61971      -5.71626       1.32773     0.0313174      -1.34266      0.916802      0.158041     0.0435625      0.283663    -0.0364064     0.0554932    -0.0165102    0.00690593    0.00111709   -0.00189377  -0.000858990   0.000149588   4.03706e-06  -2.84436e-05  -2.22945e-06  -1.06418e-07   4.08505e-08       0.00000       0.00000       0.00000       0.00000       0.00000       0.00000       0.00000       0.00000       3.53855       4.38435       4.51867       4.70246       4.36359       3.61407       3.24778       2.47708       1.96498       1.38344       1.02324      0.667705      0.424472      0.269833      0.157713     0.0877895     0.0464726     0.0230069     0.0108008    0.00486042    0.00199215   0.000739585   0.000246179   7.85239e-05   2.15222e-05   5.11603e-06   1.14609e-06   1.43656e-07       0.00000       0.00000       0.00000       0.00000       0.00000       0.00000       0.00000       0.00000
  14  18 3291.0086    3.6445  1.2337 13.3204 -0.0061       3.14962  0.0532   0.0914   0.0875    0.1374   0.0000      0.903870   438.0537       12.0406       12.3892       2.63849       1.82751      -3.34153      -3.54616      -5.83181      0.883220     -0.831709     -0.859634      -1.85344     -0.669227     0.0361377     -0.139127    -0.0463078    -0.0708554     0.0586299     0.0186482    0.00588466   -0.00310145   0.000547096   0.000554004  -1.44460e-05  -3.04277e-05  -1.58947e-07   2.16302e-07  -4.74868e-08       0.00000       0.00000       0.00000       0.00000       0.00000       0.00000       0.00000       0.00000       4.00750       5.26277       5.27362       5.53273       5.09386       4.36978       3.68798       2.85655       2.23098       1.67651       1.16383      0.754026      0.490092      0.306341      0.187934      0.105679     0.0538000     0.0268374     0.0126493    0.00550641    0.00226960   0.000867951   0.000304570   9.20136e-05   2.62456e-05   6.41372e-06   1.31027e-06   1.82569e-07       0.00000       0.00000       0.00000       0.00000       0.00000       0.00000       0.00000       0.00000
  14  19 3431.5790    3.0200  1.8955 12.5559 -0.0068      0.549496  0.0637   0.0599   0.1040    0.1027   0.0000      0.482335   451.2428       5.71858       15.0394       2.50439      -4.92813      -6.89884       4.12757      -9.42971      -2.32122      -2.41788     -0.400932     -0.288714       1.39987      0.137518     -0.477821    -0.0341109    -0.0388841     0.0281192   -0.00235679    -0.0107431  -9.48157e-05    0.00264029   0.000460008   0.000177974  -4.54559e-07  -2.20817e-06   1.16018e-06  -8.06027e-08       0.00000       0.00000       0.00000       0.00000       0.00000       0.00000       0.00000       0.00000       4.86383       6.22792       5.91505       6.32809       5.50130       5.47491       4.33875       3.88892       2.73064       2.18548       1.42435       1.04995      0.652799      0.409430      0.213023      0.127120     0.0637284     0.0340944     0.0147093    0.00687331    0.00264008    0.00111219   0.000350883   0.000122618   3.13236e-05   8.61734e-06   1.38595e-06   2.40727e-07       0.00000       0.00000       0.00000       0.00000       0.00000       0.00000       0.00000       0.00000
  14  20 3572.4288    2.5388  2.9823 11.9048  0.0002      0.811727  0.0767   0.0396   0.1368    0.0757   0.0000      0.243454   433.2855      -8.24714       15.5446      -16.4352      -20.9362      -2.84023      -2.35053      -3.57277       2.90385      -1.81160      0.878660     -0.698176      -2.20665      0.913566      0.146085      0.234217    -0.0353768     0.0341833   -0.00703517   -0.00756763   -0.00232627  -0.000484423    0.00120901  -2.92507e-06  -1.76185e-05  -6.19005e-07   1.73436e-06  -2.60338e-08       0.00000       0.00000       0.00000       0.00000       0.00000       0.00000       0.00000       0.00000       6.14988       7.60469       8.01909       7.97795       7.52683       6.33731       5.30561       4.38266       3.41929       2.46504       1.71418       1.12325      0.745166      0.448916      0.260407      0.150919     0.0795980     0.0406299     0.0187391    0.00804112    0.00324861    0.00125034   0.000424318   0.000134904   3.87623e-05   9.13844e-06   1.78229e-06   2.29798e-07       0.00000       0.00000       0.00000       0.00000       0.00000       0.00000       0.00000       0.00000
  14  21 3713.3012    2.1072  4.4383 11.4914 -0.0015      0.473229  0.0988   0.0285   0.1749    0.0611   0.0000      0.156286   433.9606       10.0342       4.15047       3.23180      -9.13267      -3.17223     -0.857383      -10.7638      -5.60889     -0.762021     -0.107290     -0.453836     -0.629003      0.626023      0.221989     0.0507185     -0.164214     0.0216430    -0.0357343   0.000995673   -0.00170451  -0.000474245   0.000697960   2.97041e-05   9.67431e-06  -7.90915e-06   8.13210e-07   3.11295e-08       0.00000       0.00000       0.00000       0.00000       0.00000       0.00000       0.00000       0.00000       7.32349       9.25669       9.58264       9.78840       8.98032       7.82830       6.82428       5.53940       4.40161       3.16952       2.25236       1.46840      0.956830      0.576507      0.352952      0.198484      0.103188     0.0529886     0.0251485     0.0111474    0.00444818    0.00173503   0.000595254   0.000184793   5.26045e-05   1.23410e-05   2.56625e-06   3.40748e-07       0.00000       0.00000       0.00000       0.00000       0.00000       0.00000       0.00000       0.00000
  14  22 3854.6221    1.7963  6.0079 11.0825 -0.0020      0.393674  0.1180   0.0213   0.2167    0.0527   0.0000      0.108112   443.3195       11.3373       23.6851     -0.340364       1.76138       13.5276      -4.19867      -2.13636      -6.56843      -1.76364      -2.85993      0.974293      0.790704      0.146019     0.0140868      0.258461   -0.00503936     0.0326590    -0.0182336     0.0229874    -0.0174416  -0.000596972    0.00112580  -0.000198083  -4.34661e-05  -6.29449e-06   4.49337e-06  -1.98194e-07       0.00000       0.00000       0.00000       0.00000       0.00000       0.00000       0.00000       0.00000       8.58413       11.1462       11.5055       11.6088       10.7669       9.62157       8.11558       6.62787       4.95771       3.77405       2.65318       1.76787       1.15883      0.715063      0.410311      0.234092      0.122470     0.0609725     0.0293612     0.0126942    0.00550279    0.00208218   0.000708566   0.000225698   6.41664e-05   1.57623e-05   3.00584e-06   4.16310e-07       0.00000       0.00000       0.00000       0.00000       0.00000       0.00000       0.00000       0.00000
  14  23 3995.8976    1.4824  9.0337 10.6655 -0.0059      0.368237  0.1660   0.0163   0.2971    0.0497   0.0000     0.0777793   449.2627       4.99287       24.3307      -9.69880       22.7807       17.6326       17.0675      -14.5364      -9.26013      -5.02087    -0.0444786       2.03684     -0.112847     -0.866356      0.168848     -0.766436     -0.372107     -0.106132     0.0161352   -0.00452028   0.000989151    0.00528214   -0.00100350  -0.000478365  -4.63864e-06   2.78374e-05  -1.88617e-06  -3.20298e-08       0.00000       0.00000       0.00000       0.00000       0.00000       0.00000       0.00000       0.00000       11.7754       15.0876       15.5797       15.5237       14.2115       12.8487       11.0766       9.07429       6.97095       5.20547       3.62584       2.45214       1.55257      0.961142      0.558609      0.314093      0.163694     0.0819519     0.0393937     0.0172706    0.00723704    0.00276870   0.000965161   0.000307967   8.50778e-05   2.08301e-05   3.96481e-06   5.39305e-07       0.00000       0.00000       0.00000       0.00000       0.00000       0.00000       0.00000       0.00000
  14  24 4136.9729    1.2476 10.7630 10.6083 -0.0026      0.298799  0.2034   0.0142   0.3744    0.0427   0.0000     0.0818350   454.9927       53.1373       20.6290      -38.6277      -18.6548       22.6795      -6.93466      -4.00552      -2.37519       13.5128       2.29646      -7.86626    -0.0701372      0.325842      0.997238     -0.751599    -0.0849095      0.193279     0.0263514    -0.0254715    -0.0136874   -0.00109002    0.00145018  -0.000126290  -0.000153521   5.41191e-05   3.51040e-07  -4.51793e-07       0.00000       0.00000       0.00000       0.00000       0.00000       0.00000       0.00000       0.00000       13.7271       17.6369       18.5065       18.7269       17.0154       15.4196       12.7548       10.5279       7.91338       6.00158       4.17261       2.85891       1.84303       1.16033      0.664345      0.376587      0.204474      0.101384     0.0479559     0.0212369    0.00900049    0.00337585    0.00117495   0.000373179   0.000102411   2.49231e-05   4.55340e-06   6.42221e-07       0.00000       0.00000       0.00000       0.00000       0.00000       0.00000       0.00000       0.00000
  14  25 4278.3467    1.0621 14.0820 10.3737 -0.0007      0.161270  0.2832   0.0115   0.4835    0.0416   0.0000     0.0824561   435.9255       12.0755       5.14301      -32.3185       25.3603      -9.09246       3.60073      -16.9292      -3.25444       10.2919       2.96708      -6.62244      -1.23695     -0.382448    -0.0722333     -0.251179      0.239504     -0.240099     0.0325739     0.0250388   -0.00814636    0.00110284   0.000861055  -0.000516410   1.80645e-05   2.92595e-05   2.15611e-06   1.70386e-07       0.00000       0.00000       0.00000       0.00000       0.00000       0.00000       0.00000       0.00000       17.2185       21.9563       23.3124       23.1795       21.6723       19.2728       16.6112       12.9688       10.3709       7.53417       5.54402       3.64667       2.39003       1.50273      0.883923      0.485546      0.266065      0.127447     0.0621156     0.0270152     0.0118480    0.00433045    0.00156078   0.000490913   0.000137720   3.13848e-05   6.28539e-06   7.96450e-07       0.00000       0.00000       0.00000       0.00000       0.00000       0.00000       0.00000       0.00000
  14  26 4419.6851    0.8981 17.2435 10.3226 -0.0012   0.000591845  0.4016   0.0091   0.6146    0.0340   0.0000     0.0912548   439.7710       23.4501       7.45753      -4.67394       17.4537       18.3994       4.93265      -48.9596      -12.0818      -4.48461       9.07977      -8.22476      0.504640      -1.43493      -1.71763     0.0669435      0.784230     -0.149299  -0.000485619     0.0157701     0.0103907   -0.00196048  -0.000639095   0.000572898  -2.50374e-06  -8.36455e-05   7.48567e-06   4.15145e-07       0.00000       0.00000       0.00000       0.00000       0.00000       0.00000       0.00000       0.00000       22.0378       28.4815       29.7748       29.4269       28.5958       25.2578       21.0654       17.3036       13.2636       9.99499       7.19736       4.85880       3.21441       2.02286       1.18417      0.665132      0.363534      0.178121     0.0851643     0.0371479     0.0159141    0.00588508    0.00207369   0.000655637   0.000184978   4.36261e-05   8.17563e-06   1.06876e-06       0.00000       0.00000       0.00000       0.00000       0.00000       0.00000       0.00000       0.00000
  14  27 4560.5264    0.7351 18.0757 10.2800  0.0002     -0.229637  0.4615   0.0087   0.7181    0.0306   0.0000     0.0928822   413.2750       4.61542       60.7614       42.0803      -18.5625      -48.3083      -18.0211       28.3576      -3.68817       2.94591     -0.558011       4.54807      -1.34402       5.32595       1.11548      -1.18496     -0.375522     0.0178581    -0.0336968     0.0302732    0.00100738   -0.00795326   0.000501140  -0.000120532   8.19071e-05   1.81711e-05   6.24115e-06   2.02833e-06       0.00000       0.00000       0.00000       0.00000       0.00000       0.00000       0.00000       0.00000       24.9242       32.9088       34.1573       34.5468       31.4795       28.6106       24.2257       19.7513       15.5257       11.6540       8.14439       5.52463       3.57562       2.25292       1.31867      0.761805      0.400473      0.202363     0.0971029     0.0423247     0.0179217    0.00691668    0.00238455   0.000760089   0.000206406   4.89518e-05   9.24906e-06   1.26555e-06       0.00000       0.00000       0.00000       0.00000       0.00000       0.00000       0.00000       0.00000
  15   9 2049.7161    0.6720  0.5049 10.0323 -0.0108       8.42095  0.0322   0.0251   0.0514    0.0877   0.0000       1.58648   441.1756      0.664398       7.18725      -7.97938      -4.67094      -1.21037       4.83339      -1.08807      -2.17071      0.291401      -1.47037     -0.452073      0.681060      0.348619      0.105459     -0.108768    -0.0202040    0.00265156     0.0154160    0.00774107  -0.000470250   -0.00173330  -0.000380182  -0.000139109   5.39506e-05  -3.99481e-05   4.17539e-06   9.37944e-07  -1.46072e-07   3.85241e-09       0.00000       0.00000       0.00000       0.00000       0.00000       0.00000       2.84356       3.51129       3.94752       4.16168       3.53580       3.19955       2.74648       2.10702       1.63270       1.07462      0.877424      0.601938      0.410563      0.230416      0.162685     0.0945467     0.0491980     0.0250016     0.0137708    0.00757999    0.00315964    0.00141284   0.000520589   0.000198334   6.36038e-05   1.79679e-05   4.67648e-06   8.58459e-07   1.98837e-07   2.65247e-08       0.00000       0.00000       0.00000       0.00000       0.00000       0.00000
  15  10 2195.9217    0.8943  0.6285 10.4054 -0.0020       6.69493  0.0426   0.0274   0.0566    0.1035   0.0000       1.19834   437.2104      0.480288       10.4305      -4.42368      -2.33328      -5.20997      -1.36049       2.87997      0.559788      -2.71759     -0.466666      0.453749      0.398587    -0.0608651     -0.207569     0.0203813     0.0252374     0.0180548     0.0114296    0.00429360  -0.000816099   0.000686715  -0.000338226   7.72078e-05  -5.99999e-05   4.16379e-05  -3.26567e-06  -3.73458e-07   8.95826e-08  -4.50086e-08       0.00000       0.00000       0.00000       0.00000       0.00000       0.00000       2.65855       5.16161       4.01707       5.37322       4.01748       4.29500       3.25213       3.05222       2.02285       1.71874       1.22083      0.788007      0.601421      0.300938      0.251440      0.111453     0.0825527     0.0303386     0.0234622    0.00672505    0.00556999    0.00134557   0.000925262   0.000218168   0.000110127   2.29461e-05   9.29603e-06   1.99348e-06   3.99870e-07   7.07139e-08       0.00000       0.00000       0.00000       0.00000       0.00000       0.00000
  15  11 2339.6376    1.2316  0.7622 10.8746 -0.0069       3.83626  0.0364   0.0353   0.0624    0.1224   0.0000      0.930617   435.6197      -2.67426       12.5436      -1.47183     -0.632196       1.76844       1.29939      -2.73702      0.686977      -1.78738     -0.982278      0.337837     -0.322235     -0.142802     -0.125620    -0.0102224     0.0297061     0.0372729     0.0153094   -0.00592504  -0.000479772   2.14570e-05  -0.000176068   0.000109762  -7.65459e-05  -2.48385e-06  -5.15926e-06   3.54935e-07   1.93737e-08   2.31058e-08       0.00000       0.00000       0.00000       0.00000       0.00000       0.00000       3.22373       3.26760       3.63871       4.29536       3.79262       3.12070       2.75758       2.35435       1.97709       1.45810      0.971991      0.704000      0.515740      0.315332      0.184036      0.111491     0.0649272     0.0378216     0.0198317    0.00938279    0.00381045    0.00158733   0.000613771   0.000227566   6.96796e-05   1.98992e-05   5.15018e-06   1.14693e-06   2.29840e-07   2.90988e-08       0.00000       0.00000       0.00000       0.00000       0.00000       0.00000
  15  12 2481.1106    1.7371  0.8386 11.3800 -0.0024       3.18141  0.0414   0.0464   0.0626    0.1344   0.0000      0.902943   437.0596       1.85940       12.8559      -3.83937      -2.91892       2.10843      0.409361     -0.732723       2.42948     -0.199840     -0.650579      0.104107      0.151056    0.00741843    -0.0847418    -0.0295476    -0.0394587    -0.0556374    -0.0175254     0.0171265    0.00438109  -0.000734518   0.000167551   0.000187419   2.89175e-05  -1.50062e-05   1.10219e-05  -1.17206e-06  -2.91899e-07   5.10690e-09       0.00000       0.00000       0.00000       0.00000       0.00000       0.00000       3.37669       3.58644       3.89913       4.72820       3.85732       3.30959       3.14022       2.70187       1.90788       1.35780       1.18749      0.838688      0.464826      0.287500      0.227872      0.137540     0.0692647     0.0305358     0.0181868    0.00995980    0.00495625    0.00184843   0.000688747   0.000214573   7.53668e-05   2.06856e-05   5.44494e-06   1.15592e-06   2.27459e-07   3.48794e-08       0.00000       0.00000       0.00000       0.00000       0.00000       0.00000
  15  13 2622.4324    2.1918  0.8655 12.0296 -0.0059       1.86097  0.0378   0.0596   0.0647    0.1224   0.0000      0.895012   436.7672      -1.87758       4.75910      -5.27868      -2.20837      -3.94618      -4.10186      -1.99562      -2.89751      -3.00734     -0.115286      0.569934      0.628503    -0.0949579     -0.320541      0.191689     0.0268702     0.0105979     0.0143964   -0.00808430   -0.00119798  -0.000102258  -0.000499925  -0.000347278  -2.32060e-06   2.57720e-06   1.83221e-06  -1.58702e-06  -1.67313e-07  -1.34380e-08       0.00000       0.00000       0.00000       0.00000       0.00000       0.00000       3.08086       3.75436       3.82471       4.07862       3.65592       3.34701       2.63606       2.44258       1.92465       1.41282      0.967308      0.693039      0.473017      0.297049      0.170240     0.0968151     0.0565448     0.0334101     0.0161169    0.00792607    0.00314852    0.00143186   0.000495053   0.000195511   6.31683e-05   2.02450e-05   5.35019e-06   1.22389e-06   2.07912e-07   3.32574e-08       0.00000       0.00000       0.00000       0.00000       0.00000       0.00000
  15  14 2764.2387    2.6217  0.9386 12.6988 -0.0110       3.63956  0.0411   0.0692   0.0690    0.1161   0.0000      0.960644   439.1850       9.34004       9.12669       1.54823      -4.28504      -8.92442      -2.20677       1.64920      -2.79769     -0.198325    0.00279913      0.201126      0.294763     0.0839174     0.0429336     0.0237434     -0.147497    -0.0373653    0.00273570    0.00726343   -0.00658513   -0.00142118  -0.000595005   0.000314326   0.000124729   8.06974e-06  -6.86654e-06  -1.29086e-06  -8.40784e-08  -4.04584e-08       0.00000       0.00000       0.00000       0.00000       0.00000       0.00000       2.93524       4.06582       4.08932       4.16780       4.05469       3.45916       3.04954       2.37018       1.89750       1.43699       1.05010      0.710234      0.464102      0.321691      0.178408      0.119319     0.0601975     0.0345887     0.0166198    0.00746759    0.00377313    0.00143918   0.000620541   0.000229353   6.79100e-05   2.50488e-05   6.18439e-06   1.55321e-06   3.04910e-07   3.91098e-08       0.00000       0.00000       0.00000       0.00000       0.00000       0.00000
  15  15 2905.8852    3.3430  0.8461 12.6528 -0.0129       2.27272  0.0403   0.0877   0.0626    0.1758   0.0000      0.854466   436.2779       8.84228       9.92590       2.80886       3.21570      -2.72253      -5.36169      -2.92480     -0.515167      -2.62166      -1.01958     -0.563616     -0.983408     -0.433679      0.170414      0.147451   -0.00819696   -0.00416764    -0.0262221   -0.00353225   -0.00395875  -0.000827841  -5.77629e-05  -0.000303591  -0.000108548  -2.68132e-05   5.85965e-06   1.85028e-07  -4.06249e-07   9.96106e-09       0.00000       0.00000       0.00000       0.00000       0.00000       0.00000       2.95164       4.49824       3.96789       4.91435       3.74182       3.91946       2.97352       2.71803       1.93421       1.46356       1.11602      0.718969      0.573686      0.300725      0.228107      0.100326     0.0770476     0.0280406     0.0216033    0.00697384    0.00494112    0.00130975   0.000842727   0.000192904   0.000100527   2.00767e-05   7.86901e-06   1.43541e-06   2.87173e-07   5.36901e-08       0.00000       0.00000       0.00000       0.00000       0.00000       0.00000
  15  16 3047.1352    3.7681  0.7853 13.1612 -0.0172       1.55468  0.0365   0.1055   0.0589    0.1514   0.0000      0.700905   438.2366       6.92318       6.26943      -2.69259      -2.94381      -2.21919      -1.66183      -1.80729       2.80961      -1.83423     -0.246746     -0.891212    -0.0319274      0.379491      0.110344     0.0402475    0.00648127   -0.00976056     0.0152557     0.0115155   -0.00483077   -0.00229244   -0.00113443  -0.000173202  -2.82100e-07   8.87980e-06   1.72470e-06  -1.22229e-06  -1.39289e-07  -1.37680e-08       0.00000       0.00000       0.00000       0.00000       0.00000       0.00000       2.79070       3.62198       3.79702       3.85796       3.55101       3.38231       2.64361       2.16044       1.80413       1.37115      0.964896      0.666697      0.436842      0.284075      0.171919      0.111186     0.0599716     0.0293467     0.0166021    0.00698390    0.00351830    0.00118292   0.000604934   0.000208678   7.31040e-05   2.28939e-05   5.90363e-06   1.32125e-06   2.48001e-07   3.56146e-08       0.00000       0.00000       0.00000       0.00000       0.00000       0.00000
  15  17 3188.0274    3.9549  0.9924 13.1659  0.0002     -0.676913  0.0403   0.1029   0.0733    0.1734   0.0000      0.587537   436.4574       1.08857       11.2169       2.23549      -7.63076      -13.5304     0.0901749     -0.257563      -1.79400      -3.70963       1.81611     -0.916188    -0.0737756     -0.160615      0.219157     0.0304200     -0.116258    0.00727627   -0.00481536   -0.00359329   -0.00504949    0.00223236   0.000334850  -2.37454e-05  -0.000165385   1.56912e-05   8.42273e-06   3.24668e-08  -8.03862e-07   1.53715e-08       0.00000       0.00000       0.00000       0.00000       0.00000       0.00000       3.14656       4.14880       4.28972       4.64823       3.85585       3.61305       3.06834       2.48731       1.89767       1.52963       1.01152      0.721851      0.499926      0.306640      0.187679      0.103118     0.0608463     0.0323002     0.0168235    0.00777564    0.00365970    0.00150786   0.000629118   0.000227018   7.85195e-05   2.10056e-05   5.83559e-06   1.36407e-06   2.59451e-07   3.97535e-08       0.00000       0.00000       0.00000       0.00000       0.00000       0.00000
  15  18 3328.8432    3.5477  1.5191 13.0749 -0.0016      0.467341  0.0597   0.0792   0.0937    0.1248   0.0000      0.531892   441.8003       11.1945       8.11241       1.94629      -7.29926      -3.05887      -6.42104      -3.02142       3.21410      -1.10385    -0.0224268     -0.763545     -0.286227     -0.762497     -0.336126      0.168447     -0.149806    -0.0157227    0.00260226  -0.000992362   -0.00732823   -0.00136680   0.000616413   0.000396827   3.98835e-05   2.57677e-05  -7.29874e-06  -2.82902e-06   4.11266e-07   2.55529e-09       0.00000       0.00000       0.00000       0.00000       0.00000       0.00000       4.28217       6.05389       5.81597       6.40066       5.66277       5.39722       4.18156       3.43347       2.64093       1.95071       1.43166      0.998869      0.683690      0.419257      0.273190      0.149040     0.0904085     0.0421237     0.0243964    0.00987691    0.00532341    0.00179820   0.000869917   0.000271986   0.000108830   3.00599e-05   8.96092e-06   1.95008e-06   3.87605e-07   6.01995e-08       0.00000       0.00000       0.00000       0.00000       0.00000       0.00000
  15  19 3470.0224    2.8844  2.4429 12.2933 -0.0030      0.463422  0.0723   0.0490   0.1169    0.0954   0.0000      0.314618   433.9278       2.16615       5.72387       7.67398       5.01132      -9.83853       2.25657      -3.02053       2.88046      -4.35871      0.382481      0.212085      0.333030     -0.522693     0.0790709    -0.0796127    -0.0228997    -0.0769683    -0.0174763    0.00204917   -0.00529804   0.000325641  -0.000171355   0.000374622   9.98285e-05  -0.000123462  -9.22657e-06   2.34475e-06  -5.10219e-08  -5.13178e-08       0.00000       0.00000       0.00000       0.00000       0.00000       0.00000       5.30435       6.69501       6.76164       6.41640       6.04866       5.60518       4.93103       4.29835       3.48807       2.56548       1.84574       1.29678      0.822376      0.527139      0.314406      0.176110      0.100023     0.0534746     0.0263753     0.0131567    0.00555833    0.00250571   0.000906108   0.000339724   0.000120736   3.78794e-05   9.62077e-06   2.25045e-06   4.15676e-07   5.40617e-08       0.00000       0.00000       0.00000       0.00000       0.00000       0.00000
  15  20 3611.4460    2.4627  3.3673 11.7159 -0.0029      0.626176  0.0803   0.0355   0.1399    0.0771   0.0000      0.201729   446.0989     -0.388145       5.30635      0.142159    -0.0977161      -14.5937      -4.03794      -6.32237       2.51231      -2.37824      -2.11879     -0.475859      0.193064     -0.312321      0.754557     0.0264352     -0.131160      0.122546   -0.00456073    0.00619024     0.0150776   -0.00601583    0.00101528  -0.000239737  -4.97722e-05  -3.15805e-05   3.53787e-06  -2.22397e-06  -1.84226e-08   1.79080e-07       0.00000       0.00000       0.00000       0.00000       0.00000       0.00000       5.80452       7.23595       7.76235       7.56586       7.25467       6.51734       5.39836       4.52034       3.55035       2.71902       1.95500       1.33975      0.862405      0.566930      0.352443      0.205593      0.115877     0.0620447     0.0300175     0.0146725    0.00642569    0.00285395    0.00106960   0.000400092   0.000136494   4.21204e-05   1.11286e-05   2.60185e-06   4.58272e-07   5.90751e-08       0.00000       0.00000       0.00000       0.00000       0.00000       0.00000
  15  21 3752.6730    2.0743  5.0160 11.1816 -0.0011      0.432465  0.0995   0.0249   0.1826    0.0613   0.0000      0.126335   432.6574      -4.48725       17.7986       1.05689      -1.01325       3.68675      0.561751      -2.28329      -3.96907     -0.144803    -0.0163581      -1.39251     -0.218836     -0.121452    -0.0607963     0.0624573     0.0913616   -0.00664842     0.0336395    0.00617694    0.00208682    0.00105288    0.00182124  -0.000944874   0.000130969   9.20342e-07   1.71464e-05   1.80423e-06   1.40206e-07  -8.64984e-08       0.00000       0.00000       0.00000       0.00000       0.00000       0.00000       7.02846       8.83833       9.13279       9.34264       8.90793       7.93942       6.83447       5.60646       4.43701       3.26450       2.44552       1.67684       1.15348      0.732011      0.443213      0.255200      0.143913     0.0772161     0.0387283     0.0184518    0.00825389    0.00351116    0.00136992   0.000499919   0.000167276   5.16380e-05   1.44831e-05   3.24708e-06   6.34362e-07   8.11992e-08       0.00000       0.00000       0.00000       0.00000       0.00000       0.00000
  15  22 3894.5707    1.6906  6.7642 10.8623 -0.0035      0.385722  0.1246   0.0185   0.2272    0.0507   0.0000     0.0925325   427.7473       17.8790       18.3999       1.22312      -3.43231      -1.32573      -5.85991      -11.0731      0.414721      0.938937       2.30196      -2.05382     -0.372608     -0.841010     -0.722092     -0.430880     0.0818635     -0.104676    -0.0176211    -0.0354673   -0.00350282    0.00264504   -0.00423877  -0.000615689   0.000125252   8.15407e-05  -2.32138e-05   4.29466e-06  -1.57616e-06   1.37585e-07       0.00000       0.00000       0.00000       0.00000       0.00000       0.00000       8.92977       11.2290       11.9640       12.0637       11.1756       10.2429       8.54205       7.10282       5.61010       4.10155       3.02852       2.15653       1.40596      0.918556      0.552866      0.326658      0.176058     0.0991425     0.0474116     0.0238613     0.0104098    0.00459632    0.00167846   0.000657248   0.000215654   6.91269e-05   1.76676e-05   4.05882e-06   7.49358e-07   9.83928e-08       0.00000       0.00000       0.00000       0.00000       0.00000       0.00000
  15  23 4036.1470    1.4154  9.1133 10.7411 -0.0024      0.327160  0.1649   0.0158   0.2991    0.0438   0.0000     0.0784207   442.7240       9.58930       11.1422       9.86073       5.11956      -6.10983       22.3318       7.18866      -5.52333      -1.79857      0.362580       1.54198     -0.249429      -1.44253      0.280796      0.712986      0.381821     0.0824793    -0.0825225    -0.0550139     0.0292231   -0.00362276   -0.00149899   5.70907e-05  -6.69121e-05   2.18073e-05   2.71409e-05   1.87889e-06   2.97307e-08   1.85823e-07       0.00000       0.00000       0.00000       0.00000       0.00000       0.00000       11.0354       13.8820       14.9054       14.8416       13.8226       12.5609       10.8496       8.94830       7.21658       5.38527       3.95912       2.66616       1.84409       1.15324      0.710338      0.417259      0.237070      0.125637     0.0647996     0.0309057     0.0138639    0.00587867    0.00237419   0.000862825   0.000290486   8.72326e-05   2.41166e-05   5.28034e-06   1.00461e-06   1.27278e-07       0.00000       0.00000       0.00000       0.00000       0.00000       0.00000
  15  24 4177.9968    1.1793 11.7297 10.5664 -0.0038      0.276388  0.2227   0.0133   0.3921    0.0408   0.0000     0.0782009   423.3057      -4.94005       27.4666       9.61329       6.19652       30.7454       3.86052      -11.2076     -0.756219       14.4621      0.392292      0.812643      -1.14906      0.981769     -0.675216      0.889260     -0.425883     0.0676964     0.0293723     0.0102803    0.00375780   -0.00677756   0.000749793  -0.000322193   0.000388997   3.36421e-07   6.99249e-06  -1.19849e-06   1.45952e-06   1.57957e-07       0.00000       0.00000       0.00000       0.00000       0.00000       0.00000       13.7761       17.9279       18.9804       18.6179       17.6871       15.8540       13.7775       11.3862       9.09691       6.77483       5.00185       3.45004       2.30230       1.49461      0.893063      0.533262      0.295052      0.159360     0.0816601     0.0381000     0.0180394    0.00738053    0.00302670    0.00109544   0.000367381   0.000115546   3.06337e-05   7.02030e-06   1.31866e-06   1.63655e-07       0.00000       0.00000       0.00000       0.00000       0.00000       0.00000
  15  25 4320.1428    1.0355 13.9270 10.3679 -0.0053      0.221683  0.2767   0.0112   0.4679    0.0391   0.0000     0.0789464   446.0014       46.4498       20.7704      -9.63585       12.6381      -24.1817      -25.6939      -30.2870       6.05122       4.65860       10.5790      -10.7943      0.886529       2.84804      0.658593      -1.21338     -0.429904     0.0403776     0.0838071     0.0338075    -0.0239506  -8.68057e-05   -0.00225020  -0.000614595   0.000733470  -3.72817e-05  -1.44024e-05  -1.80977e-05   5.44395e-08   2.81400e-07       0.00000       0.00000       0.00000       0.00000       0.00000       0.00000       15.9117       21.1533       22.0862       22.3033       21.2393       18.5252       16.4256       13.2526       10.6609       8.05140       5.87824       4.07671       2.75807       1.77874       1.08815      0.650973      0.364518      0.197361      0.101708     0.0475660     0.0224811    0.00917122    0.00376669    0.00136149   0.000454415   0.000138409   3.71313e-05   8.63974e-06   1.64588e-06   2.03048e-07       0.00000       0.00000       0.00000       0.00000       0.00000       0.00000
  15  26 4461.1850    0.8156 16.6252 10.3284 -0.0039    -0.0797621  0.4033   0.0088   0.6099    0.0322   0.0000      0.102841   447.1761       65.0680       46.6318      -29.6558      -9.72422      -10.7370      -41.2992      -20.4896      -3.47048       17.8654       4.87494      -6.37864      -1.22125     0.0616708      -1.46382      0.225424     0.0704453      0.153964     -0.264144      0.138148    -0.0174665    -0.0160706    0.00105832    0.00425654  -0.000407697   4.94226e-05   9.25440e-05  -8.10376e-06  -3.20787e-07   3.03412e-07       0.00000       0.00000       0.00000       0.00000       0.00000       0.00000       20.9113       27.0445       29.1275       28.9284       27.4609       25.2059       21.2171       17.6144       14.0036       10.7472       7.78144       5.52436       3.68729       2.43824       1.47146      0.882388      0.494903      0.266932      0.135869     0.0641289     0.0296215     0.0124061    0.00504708    0.00184667   0.000622579   0.000193345   5.02131e-05   1.15454e-05   2.05757e-06   2.65681e-07       0.00000       0.00000       0.00000       0.00000       0.00000       0.00000
  16   8 1933.2285    0.4967  0.3721  9.9679 -0.0121       11.1075  0.0339   0.0213   0.0477    0.0647   0.0000       2.33651   439.6824      -3.30505       16.5606      -1.17096      -4.27274      -5.19791      -1.33304      -2.33620      0.508414     -0.871063      0.450203     0.0805526      0.395593      0.155849      0.162919     0.0921241     -0.107286    -0.0360388     0.0184429    0.00845385    0.00127940  -0.000800490   5.39554e-05   0.000356087   0.000190949   1.99076e-05   4.86116e-06   3.76956e-06   7.74192e-07  -2.16019e-07  -2.08474e-08   6.10053e-10       0.00000       0.00000       0.00000       0.00000       2.26856       2.88531       2.98135       3.58033       2.92905       2.62712       2.74350       1.95575       1.76817       1.17252       1.00079      0.614357      0.531424      0.326910      0.195910      0.129152     0.0800996     0.0395264     0.0204265     0.0123751    0.00590053    0.00275470    0.00106385   0.000536816   0.000194032   6.82170e-05   1.95025e-05   5.20673e-06   1.49473e-06   2.50894e-07   7.58987e-08   8.39947e-09       0.00000       0.00000       0.00000       0.00000
  16  10 2228.4680    0.9671  0.6873 10.3276 -0.0062       5.77859  0.0352   0.0274   0.0546    0.1314   0.0000       1.04239   439.1965    -0.0472000       16.5343      -1.47437       2.50973      -3.09629      -2.15026     0.0831479      -2.21423      -1.74086     -0.433744     -0.790669    -0.0734358     -0.131349    -0.0712858     0.0369348     0.0139985     0.0177597    -0.0217743     0.0193919    0.00637639   -0.00237310  -0.000240426   0.000106704  -0.000196480  -1.09968e-05  -3.08048e-06   2.46924e-06   2.39714e-07  -2.47806e-08   8.19104e-08  -6.48228e-09       0.00000       0.00000       0.00000       0.00000       2.69405       3.65090       3.57918       4.03750       3.41046       3.12241       2.73232       2.38057       1.88501       1.46760       1.10117      0.750356      0.494228      0.340766      0.221552      0.116266     0.0748034     0.0431386     0.0251921     0.0112808    0.00608843    0.00240703    0.00132497   0.000460218   0.000189926   5.71054e-05   2.09273e-05   5.53416e-06   1.51862e-06   3.33095e-07   6.43770e-08   9.77300e-09       0.00000       0.00000       0.00000       0.00000
  16  11 2372.6789    1.2803  0.9493 11.0546 -0.0080       4.21951  0.0411   0.0325   0.0769    0.1224   0.0000      0.999857   437.3976       7.69208       15.3597     -0.262487      -7.12125     -0.702235      -1.65071      -1.22318      0.333584      -1.34433      0.664245      0.269987      0.389634     -0.232645     -0.371821    -0.0932373     0.0421412    -0.0506180     0.0520613    -0.0173705    0.00346447   0.000627319   -0.00188280   0.000531770   2.33408e-05  -5.70378e-05   8.99761e-06  -2.31676e-06  -4.73890e-07   3.82027e-07  -2.74410e-08  -9.74674e-09       0.00000       0.00000       0.00000       0.00000       2.75615       3.92131       3.57380       4.10506       3.48300       3.47858       2.93940       2.64525       2.01170       1.58167       1.15314      0.852485      0.599302      0.372944      0.252048      0.140073     0.0902759     0.0427998     0.0269442     0.0120515    0.00681328    0.00282407    0.00133852   0.000479354   0.000212969   6.32440e-05   2.47742e-05   6.27024e-06   1.86789e-06   4.13758e-07   7.39790e-08   1.16391e-08       0.00000       0.00000       0.00000       0.00000
  16  12 2514.9339    1.7903  0.8662 11.4972 -0.0091       4.44349  0.0377   0.0463   0.0603    0.1320   0.0000      0.881576   440.2572       5.61730       10.0474       5.63590       7.43337       2.25701     -0.927292      -1.77986      -2.84252     -0.350637       2.33313     -0.713276     -0.889766      0.107268     0.0847683     -0.219135    -0.0711554     0.0677000     0.0463534    0.00707281    0.00364824   0.000139367    0.00100604   0.000584485   0.000228420  -9.96806e-05  -2.58401e-05   2.77959e-07  -1.34716e-07   7.73752e-08  -6.55035e-08   1.09769e-08       0.00000       0.00000       0.00000       0.00000       2.87670       3.80465       3.96755       4.08019       3.86777       3.38410       2.94419       2.36440       1.87338       1.38916       1.02367      0.748942      0.508946      0.351708      0.207379      0.134938     0.0726094     0.0427774     0.0228619     0.0113518    0.00578075    0.00250347    0.00114851   0.000429802   0.000174319   5.87772e-05   1.81696e-05   5.83398e-06   1.37378e-06   3.38248e-07   6.36507e-08   7.98126e-09       0.00000       0.00000       0.00000       0.00000
  16  13 2657.0350    2.3064  0.9892 11.6366 -0.0093       2.10392  0.0375   0.0562   0.0685    0.1794   0.0000      0.783273   438.0138       1.16470       19.6674       10.2067      -5.17081       1.55477      0.325165       1.27756      -2.70613      -1.17107       1.17013       1.02767     -0.207832      0.628973      0.250899    0.00128007    -0.0845296    -0.0142834     0.0223657    -0.0195056   -0.00768455  -0.000957695  -0.000495494  -7.82164e-05   0.000189025  -1.82621e-05   2.08816e-05  -4.60983e-06  -3.16016e-06   2.99174e-07   5.89571e-08   6.29986e-09       0.00000       0.00000       0.00000       0.00000       2.90555       3.56245       3.56342       3.71339       3.62350       3.16156       2.83558       2.33295       2.02045       1.43232       1.11734      0.782400      0.535638      0.373824      0.216525      0.134883     0.0766870     0.0437302     0.0234638     0.0122024    0.00578737    0.00255219    0.00108846   0.000435357   0.000164150   5.65188e-05   1.80490e-05   5.88579e-06   1.36500e-06   3.05155e-07   6.33738e-08   7.56416e-09       0.00000       0.00000       0.00000       0.00000
  16  14 2799.5695    3.0631  0.7886 12.4440  0.0022       2.08399  0.0337   0.0838   0.0566    0.1384   0.0000      0.786652   439.8898       2.42470       14.4919      -3.81729       1.05489      -2.05320      -8.84841      -1.30847       2.25091      -1.13791     -0.909281      0.787911     -0.270927     -0.587419     -0.171018     0.0249483    -0.0367737   -0.00633368    -0.0421193   -0.00140916    0.00660294    0.00231898   0.000783535  -0.000846950  -0.000400968   1.01352e-05   2.20273e-05  -3.89586e-06  -1.08610e-06  -3.24084e-07   7.41948e-08  -1.36478e-09       0.00000       0.00000       0.00000       0.00000       2.39151       3.27188       3.17886       3.42594       3.25978       2.67198       2.65713       2.13133       1.85321       1.32569       1.00417      0.734455      0.495502      0.324042      0.209548      0.116057     0.0755356     0.0376980     0.0223341     0.0114985    0.00544364    0.00272139   0.000997215   0.000468624   0.000163050   5.47008e-05   2.05102e-05   5.33258e-06   1.49954e-06   3.47959e-07   7.20522e-08   8.54713e-09       0.00000       0.00000       0.00000       0.00000
  16  15 2941.8054    3.5778  0.8155 13.1503 -0.0012       1.60068  0.0364   0.0960   0.0610    0.1098   0.0000      0.953493   436.8804       4.29749       14.2148       4.45139      -3.64192    0.00177989      -1.61763      -1.13411      0.823489      -3.00732     -0.300376      0.196177    -0.0702291     -0.509752     -0.127570     0.0527633     0.0365333     0.0133461   0.000751604    0.00314206   -0.00455030   0.000441385  -0.000576807   0.000110943  -0.000117463   2.17348e-06  -8.01883e-06   5.37643e-06  -1.42179e-06  -1.58752e-07  -2.05868e-08  -6.56459e-09       0.00000       0.00000       0.00000       0.00000       2.64751       3.53835       3.58621       4.01874       3.46322       3.11690       2.84676       2.28452       1.64754       1.34697      0.986100      0.674071      0.488909      0.340218      0.215045      0.112657     0.0671672     0.0423505     0.0215343     0.0114806    0.00483714    0.00258598    0.00109207   0.000504359   0.000160800   6.05122e-05   1.76102e-05   4.88277e-06   1.40710e-06   3.21161e-07   5.97958e-08   8.77884e-09       0.00000       0.00000       0.00000       0.00000
  16  16 3083.5310    3.9340  0.8544 13.3442 -0.0036       1.76812  0.0350   0.1010   0.0615    0.1354   0.0000      0.794270   435.1454       9.66783       11.1471      -2.72625      0.676320      -7.48377       1.45459      -1.09026       1.33280      -2.39064     -0.641991      -1.20292      0.355318     -0.181364   -0.00910498     0.0833457   -0.00793684    -0.0626860    -0.0432131     0.0165535    0.00380870    0.00316218   8.32111e-06   0.000132406   0.000264138  -2.77264e-05  -3.63752e-05  -2.21530e-07  -1.15084e-06  -2.00894e-07  -2.31557e-09  -1.04741e-08       0.00000       0.00000       0.00000       0.00000       2.62990       3.46397       3.59988       3.44465       3.42643       3.02857       2.63921       2.23047       1.76917       1.41329       1.01662      0.722172      0.499509      0.305237      0.209762      0.123844     0.0710146     0.0412992     0.0215550     0.0107395    0.00512726    0.00242370    0.00104239   0.000406387   0.000155229   5.85668e-05   1.86972e-05   5.28410e-06   1.52478e-06   3.32878e-07   5.89407e-08   7.43300e-09       0.00000       0.00000       0.00000       0.00000
  16  17 3225.0818    3.7650  1.1415 13.1020 -0.0097       3.66526  0.0479   0.0893   0.0783    0.1882   0.0000      0.904748   438.7467      0.587255       13.5751      -2.34295      -4.08884    -0.0707535      -2.10230      -1.49822      -2.18553     0.0725158       2.90435    -0.0997754      0.332067      0.250661     -0.268610     -0.296635     0.0292490     0.0362555   -0.00549900    -0.0100768   -0.00223327    0.00227492   0.000813794   1.99374e-05  -2.54124e-05  -5.13190e-05   8.07566e-06  -2.54605e-06  -1.94826e-06  -5.25434e-07   1.78578e-07  -9.38663e-09       0.00000       0.00000       0.00000       0.00000       3.71127       4.10421       3.88541       4.44099       4.70262       4.18510       3.31421       2.62810       2.16374       1.83914       1.41622      0.963542      0.590962      0.406601      0.282433      0.195131      0.117905     0.0635325     0.0317618     0.0159183    0.00703678    0.00337983    0.00128483   0.000556370   0.000186401   6.65552e-05   2.07549e-05   6.34874e-06   1.56015e-06   3.72641e-07   6.35860e-08   8.31707e-09       0.00000       0.00000       0.00000       0.00000
  16  18 3366.5230    3.3472  1.7751 12.6654 -0.0070      0.628897  0.0594   0.0658   0.0967    0.1411   0.0000      0.503678   442.7516       10.3706       9.24646      -2.20634      -1.78211     -0.356998      0.962729      -1.69659      0.513627     -0.856395     -0.136303     0.0617471     -0.697187      0.318803    -0.0211696     -0.214756     -0.117011     0.0655484    -0.0369036   -0.00161861  -0.000497476   -0.00293783   0.000392569   8.84409e-05   0.000127942  -6.27729e-05   1.84576e-05  -1.67917e-05  -4.57139e-07   6.54419e-07   8.54306e-08  -7.37371e-09       0.00000       0.00000       0.00000       0.00000       4.09639       5.30019       5.58056       5.88149       5.48007       4.92072       4.13058       3.36214       2.60921       2.00166       1.53445       1.07613      0.724120      0.497946      0.316088      0.197520      0.114522     0.0650199     0.0337298     0.0169801    0.00830240    0.00370925    0.00170380   0.000668956   0.000253501   8.81445e-05   2.82744e-05   8.70601e-06   2.17454e-06   4.88687e-07   8.99916e-08   1.20872e-08       0.00000       0.00000       0.00000       0.00000
  16  19 3508.1131    2.8973  2.5130 12.1686  0.0003      0.846136  0.0678   0.0475   0.1190    0.1006   0.0000      0.289618   440.6696       12.4847       8.58669       1.49528       4.58175      -7.25249      -1.76795       3.03262       3.23652      -1.97672      0.409548      -1.52852      0.450965      0.372954    -0.0746391     0.0785635      0.124225      0.134421     0.0110461    0.00911084    0.00725412   -0.00142532   0.000239632  -2.08626e-05  -0.000340145   7.51343e-05   5.61001e-06  -3.71397e-06  -3.20789e-06  -5.76891e-09  -5.39389e-08   7.94610e-09       0.00000       0.00000       0.00000       0.00000       4.78942       5.95570       6.33886       6.48645       6.14091       5.39933       4.76663       3.89681       3.17844       2.48286       1.76149       1.26828      0.878661      0.588800      0.375930      0.212567      0.129059     0.0739954     0.0412096     0.0201292    0.00964465    0.00438075    0.00192675   0.000772745   0.000297377   0.000102143   3.37530e-05   9.21128e-06   2.47703e-06   5.75679e-07   1.02438e-07   1.24926e-08       0.00000       0.00000       0.00000       0.00000
  16  20 3649.9356    2.2884  3.9264 11.5324 -0.0022      0.398974  0.0851   0.0304   0.1556    0.0693   0.0000      0.169828   431.6608       9.04719       16.1446      -2.33721      -1.43989      -5.23776     -0.902594       4.76193      -4.98984       5.99994      -2.51478      -2.36441       1.01933       1.04410     0.0341306      0.197549     -0.389491     0.0116276    -0.0413893    -0.0230619    -0.0171269    0.00156918   0.000922329  -0.000957794   0.000218600  -1.71289e-05   8.67066e-05  -2.21267e-07  -1.60556e-06  -1.13755e-07  -2.82585e-08   7.00161e-09       0.00000       0.00000       0.00000       0.00000       5.62441       7.07101       7.88650       7.68581       7.41256       6.78070       5.77232       4.79915       3.87680       2.98642       2.17414       1.59937       1.08961      0.727938      0.461618      0.280995      0.165232     0.0929637     0.0494373     0.0257583     0.0120729    0.00582107    0.00239334    0.00102590   0.000381484   0.000140093   4.57894e-05   1.33747e-05   3.41206e-06   7.68541e-07   1.32005e-07   1.59819e-08       0.00000       0.00000       0.00000       0.00000
  16  21 3791.8368    1.9654  5.4159 11.0543 -0.0011      0.439325  0.1027   0.0225   0.1851    0.0597   0.0000      0.104638   436.9337      -6.50372       23.9848      -15.7777      -3.35119      -11.0666       4.67781       4.92433       3.01334      -2.31401      -4.11146      -1.10178     -0.430359      0.284731     -0.189813      0.187979      0.234125   -0.00325937     0.0419663    -0.0644701     0.0102057    0.00739840   -0.00140841  -0.000912795   0.000201319   0.000321815  -3.61587e-05  -1.50747e-05  -2.59170e-07  -2.22758e-07  -2.22513e-08  -1.78576e-08       0.00000       0.00000       0.00000       0.00000       6.87839       8.63178       9.59442       9.40174       8.73490       8.20284       7.01459       5.89213       4.81984       3.68818       2.68454       1.97271       1.34461      0.854284      0.568128      0.339089      0.193171      0.112155     0.0595898     0.0300931     0.0145844    0.00700892    0.00295810    0.00119831   0.000459182   0.000173418   5.58605e-05   1.58426e-05   4.11371e-06   9.05673e-07   1.60396e-07   1.98867e-08       0.00000       0.00000       0.00000       0.00000
  16  22 3933.9307    1.6543  7.0943 10.7994 -0.0011      0.491555  0.1275   0.0177   0.2261    0.0492   0.0000     0.0903883   434.4803      -6.88712       15.9850      0.971663     -0.761182      -28.4761      -3.37427      -9.23479       5.96796      -4.78607     -0.251341       2.71723       2.14108      -1.98504      0.151602      0.548705     -0.369550     0.0544353     0.0136146    -0.0937770     0.0249485    0.00317695    0.00506277    0.00200485   0.000461141   6.68743e-05   1.34003e-05   6.49909e-06   4.08240e-06   1.15494e-06   4.33772e-08   2.19177e-08       0.00000       0.00000       0.00000       0.00000       8.21257       10.7401       11.2666       11.6144       10.8336       9.94182       8.62560       7.12886       5.73769       4.39083       3.28099       2.35427       1.62474       1.07869      0.688140      0.413586      0.250430      0.136255     0.0728110     0.0383127     0.0185584    0.00835593    0.00368934    0.00153060   0.000574024   0.000201509   6.69578e-05   1.91758e-05   5.03854e-06   1.12432e-06   2.07552e-07   2.64364e-08       0.00000       0.00000       0.00000       0.00000
  16  24 4218.6853    1.1265 11.6258 10.5263 -0.0053      0.412879  0.2195   0.0121   0.3836    0.0383   0.0000     0.0794417   432.4738      -3.37718       26.0984       24.9900      -4.81401      -36.9332       9.77616     -0.946562      -1.73153      -6.85043       5.30458      -1.43999      -1.21423      0.311358     -0.932047     -0.775544      0.646034      0.390870    -0.0758953    -0.0641316     0.0150449     0.0256159     0.0163334  -2.83264e-05   0.000674386  -0.000977784  -7.65798e-05   4.65468e-05  -5.92207e-06  -8.74185e-07   3.23057e-07  -4.41457e-08       0.00000       0.00000       0.00000       0.00000       12.6389       16.0016       17.1791       17.6483       16.6699       15.1657       12.9753       11.0753       8.92768       6.97427       5.16682       3.66255       2.55125       1.66796       1.08994      0.655798      0.392042      0.221902      0.120024     0.0612665     0.0294846     0.0137929    0.00592146    0.00243479   0.000916202   0.000328113   0.000106643   3.06006e-05   8.16757e-06   1.76376e-06   3.11040e-07   3.94171e-08       0.00000       0.00000       0.00000       0.00000
  17   9 2113.0908    0.7767  0.5528 10.1003 -0.0038       8.12529  0.0291   0.0238   0.0467    0.0901   0.0000       1.25773   440.3661      -3.61799       13.5710       2.81028      -4.46062      -3.06163     -0.194315     -0.361352       2.58182     -0.419624    -0.0290696    -0.0955312     -0.560819     0.0929911    -0.0770191     0.0313139     0.0102436     0.0184809    0.00324941   -0.00694571    0.00897665   0.000305606    0.00356782   0.000263829  -0.000412485   0.000105563  -1.47981e-05   2.97574e-07  -7.38901e-06   4.06454e-07   2.89134e-07   1.49811e-08  -1.09656e-09  -5.90685e-10       0.00000       0.00000       2.10002       2.63223       2.64553       3.06328       2.82538       2.39842       2.28662       1.92061       1.63139       1.09452      0.941251      0.660239      0.528616      0.310039      0.208901      0.136093     0.0925319     0.0495836     0.0255018     0.0141909    0.00792055    0.00438312    0.00189496   0.000892651   0.000309371   0.000134241   4.39736e-05   1.51388e-05   4.69704e-06   1.25179e-06   3.65935e-07   6.60469e-08   1.57737e-08   1.78131e-09       0.00000       0.00000
  17  10 2260.4677    0.9911  0.7041 10.6555 -0.0106       5.88464  0.0464   0.0269   0.0558    0.1069   0.0000       1.15002   439.8314     -0.242197       15.2941      0.128188      -3.85346      -2.22785       3.41341      0.419116      -1.48029       1.02498      0.775152      0.238271     -0.852598      0.169369     -0.464630    -0.0703686    -0.0738741     0.0112721     0.0117809     0.0165631  -0.000743669   0.000221830   -0.00169450   0.000739459  -0.000267967  -6.95291e-05  -3.50161e-05  -4.86658e-06  -8.69790e-06  -1.12676e-06  -5.53411e-07   5.99329e-08  -4.81697e-09   8.92937e-10       0.00000       0.00000       2.37301       4.76973       3.29029       5.05059       3.25728       4.35241       2.87747       3.28564       2.15711       2.09302       1.40759       1.07856      0.774418      0.481596      0.355651      0.191881      0.142122     0.0651892     0.0501570     0.0170870     0.0148841    0.00411060    0.00353712   0.000867017   0.000674974   0.000141582   9.73578e-05   2.00292e-05   9.71733e-06   2.05917e-06   7.00682e-07   1.48463e-07   2.36028e-08   4.84009e-09       0.00000       0.00000
  17  11 2405.1410    1.3961  0.8376 11.3498 -0.0161       5.33340  0.0392   0.0356   0.0629    0.1101   0.0000       1.08084   437.3382      0.982207       12.0287      0.210745     0.0735972     -0.983190      -1.98455      -1.19130     0.0525121      -1.17775      0.274833      -1.67343     -0.751994   -0.00993624    -0.0111528     0.0167741    -0.0746124     0.0427223   -0.00835019    -0.0524839   -0.00148950    0.00426646    0.00155611   -0.00201898  -0.000131104   0.000384772   3.31389e-05  -4.12927e-05   1.16657e-06   2.06900e-06  -6.43516e-07  -1.34522e-07   4.44204e-08  -3.88137e-10       0.00000       0.00000       3.17174       3.76089       3.76613       4.03962       3.76901       3.23364       2.78840       2.58813       2.29534       1.83414       1.28121      0.875520      0.628034      0.463355      0.284452      0.152603     0.0873701     0.0553868     0.0362867     0.0206020     0.0102563    0.00471807    0.00205884   0.000877987   0.000356178   0.000140746   4.80597e-05   1.54385e-05   4.80346e-06   1.31397e-06   3.24462e-07   7.15045e-08   1.24501e-08   1.62605e-09       0.00000       0.00000
  17  12 2548.0839    1.9757  0.8671 11.3782 -0.0032       1.86098  0.0330   0.0477   0.0610    0.1390   0.0000      0.791451   437.0948       5.59535       13.3949      0.924682      -2.99542      0.457845      0.557713      -2.09602     -0.498826      -1.16963      -1.63786     -0.142887     -0.125474     -0.333556      0.519301      0.220031   -0.00290746    -0.0388617     0.0381085    -0.0249480   -0.00305367   0.000263275  -0.000631938  -0.000523869   0.000129396  -2.39175e-05  -0.000102516  -1.58246e-05  -1.01680e-06  -2.71879e-06   1.66860e-07  -9.06269e-08  -3.74139e-09  -8.39285e-10       0.00000       0.00000       2.18365       2.94248       3.07149       3.12412       3.09555       2.71991       2.56286       1.93981       1.72170       1.23438      0.953158      0.707132      0.534955      0.350918      0.239101      0.151090     0.0893412     0.0516448     0.0300411     0.0160870    0.00774839    0.00414530    0.00186558   0.000858929   0.000316566   0.000139067   5.09441e-05   1.81893e-05   5.56967e-06   1.54382e-06   3.98544e-07   8.41269e-08   1.70169e-08   1.84970e-09       0.00000       0.00000
  17  13 2691.0720    2.5001  0.9092 12.0643 -0.0083       1.40237  0.0387   0.0619   0.0633    0.1344   0.0000      0.786021   435.0327       5.82439       13.6149     -0.831123      -1.40588      -1.89490       5.80079      0.294130      -2.70095      -1.64049      0.476242      0.962246      0.582339      0.258821    -0.0199525      0.211025     0.0816411    -0.0790494    -0.0192084    -0.0461806     0.0142450    0.00334592   -0.00320106  -0.000457092  -0.000483677  -4.12846e-05  -8.48612e-06  -8.67850e-06   8.07708e-07   1.19023e-06   6.93524e-08  -5.38052e-08   5.04537e-09   6.26814e-10       0.00000       0.00000       2.60336       3.72337       3.71640       3.88991       3.62954       3.40095       2.83217       2.53331       1.86276       1.60648       1.04010      0.875514      0.586164      0.401704      0.260260      0.164415     0.0963739     0.0613687     0.0284423     0.0197021    0.00820595    0.00486513    0.00192755   0.000960466   0.000350181   0.000162854   4.65436e-05   2.15723e-05   5.63351e-06   1.72589e-06   4.28369e-07   1.09476e-07   1.55664e-08   2.51139e-09       0.00000       0.00000
  17  15 2977.2954    3.5854  0.8731 13.0675 -0.0065      0.935071  0.0337   0.0889   0.0621    0.1227   0.0000      0.880135   438.9145       4.04520       11.7445      -9.40846      -2.29959      -2.52002      -3.64224      -2.51165      -1.76739     -0.638417      -1.25411      0.865455      0.750598     -0.565025  -0.000285116     0.0869908    -0.0168723      0.105109     0.0192768     0.0212632   -0.00382444    0.00634291  -0.000507630   6.44402e-05  -1.34566e-05  -8.20949e-05  -3.98688e-05  -1.54714e-05  -2.57745e-06  -1.00532e-06  -1.87950e-07   1.69961e-08   1.02632e-08   1.88779e-10       0.00000       0.00000       2.33572       2.72923       3.07774       3.07597       2.97172       2.84973       2.44853       2.00120       1.71329       1.33575       1.01437      0.761368      0.515165      0.349152      0.247065      0.146624     0.0908144     0.0570105     0.0304352     0.0163638    0.00848959    0.00386784    0.00187186   0.000819172   0.000367504   0.000128884   4.95438e-05   1.82025e-05   5.67296e-06   1.50675e-06   3.78589e-07   7.96325e-08   1.37054e-08   1.65483e-09       0.00000       0.00000
  17  16 3119.4568    3.8658  0.9680 13.2380  0.0018      0.616358  0.0451   0.0944   0.0682    0.1310   0.0000      0.748418   441.2203       4.74749       25.8315       2.04431      -3.58956      -3.44505      0.830429     -0.823493       2.16228      0.941112     -0.877392      0.153494      0.549609   -0.00121541    -0.0993354      0.184089     0.0106496     0.0161360     0.0439102    -0.0322807   -0.00517434    0.00187988  -0.000478599  -0.000126227  -0.000299358   2.52089e-05  -8.35858e-05   2.84761e-05   2.03581e-06  -5.18326e-07   6.14665e-08   1.29619e-07   2.36249e-08   5.74081e-09       0.00000       0.00000       3.31339       3.25365       4.66372       4.79999       3.39019       3.60021       4.02049       2.53130       2.10858       2.22032       1.43880      0.874476      0.785097      0.572856      0.282473      0.183294      0.150587     0.0772267     0.0342416     0.0216530     0.0140090    0.00650268    0.00200307    0.00114060   0.000586865   0.000281800   9.72625e-05   2.86881e-05   7.92759e-06   1.76096e-06   4.29206e-07   1.03464e-07   1.78781e-08   1.91870e-09       0.00000       0.00000
  17  17 3261.4468    3.7529  1.1193 13.3210 -0.0148       1.02252  0.0476   0.0902   0.0751    0.1608   0.0000      0.745311   437.1581       7.82327       19.1329      -1.47289      -2.35630      -2.85829       9.90186      -5.01054     -0.191045      -2.16280      0.755905    -0.0943654      -1.97000      0.174065      0.236228      0.208667    -0.0159884     0.0639947    -0.0327743     0.0347749    0.00646161    0.00375443  -0.000623713  -0.000865775  -0.000295029  -4.87718e-05   8.11207e-05   9.01610e-06  -6.09372e-06  -5.72620e-07  -3.84276e-07   4.25266e-08   1.95599e-08  -2.19819e-09       0.00000       0.00000       2.94589       3.90816       4.05883       4.49918       3.68822       3.71374       3.34447       2.62925       2.23972       1.78544       1.38693      0.909029      0.713204      0.434309      0.294185      0.178898      0.121582     0.0700953     0.0352514     0.0214505     0.0105274    0.00566033    0.00218499    0.00115132   0.000442378   0.000209712   6.63681e-05   2.47811e-05   7.06209e-06   1.86341e-06   5.05957e-07   9.22477e-08   1.99095e-08   2.75865e-09       0.00000       0.00000
  17  18 3403.6172    3.1983  1.9084 12.6143 -0.0063       1.62868  0.0570   0.0593   0.1007    0.1187   0.0000      0.441733   439.0685       13.7662       6.84098      0.288837       4.71191      -2.32794      -2.04117     -0.836578       2.28610      -2.72596      0.923756      0.509006    -0.0819526     -0.710030     -0.462840      0.182484     0.0932060     0.0887533    0.00452618    0.00107971   -0.00972421   -0.00477272    0.00465250   -0.00212592   0.000405351  -0.000189778  -5.61773e-05  -2.36346e-05  -7.35641e-06  -2.10727e-06   1.22079e-06  -4.00080e-08  -5.32805e-08   3.47334e-10       0.00000       0.00000       3.57779       4.60910       4.80842       4.92581       4.59008       4.43015       3.84575       3.21610       2.63111       2.06732       1.52046       1.14925      0.832502      0.568181      0.367947      0.235262      0.139788     0.0786965     0.0466579     0.0245784     0.0123655    0.00612054    0.00302554    0.00124474   0.000527110   0.000211884   8.11528e-05   2.68572e-05   8.55876e-06   2.34535e-06   5.82425e-07   1.27291e-07   2.20756e-08   2.91285e-09       0.00000       0.00000
  17  19 3545.4946    2.6857  2.9867 12.0197  0.0001      0.523547  0.0750   0.0408   0.1256    0.0903   0.0000      0.249974   431.4317       2.03856       18.0576      -8.45070       1.55510      -5.36646      -10.0764      -8.16149       1.62055      -1.74088       1.26335      0.258119     -0.392697     -0.920356     -0.327903     0.0259089     0.0459289      0.171631     -0.115157    -0.0357574     0.0120187   -0.00740960   -0.00282171   0.000772065  -0.000423375   0.000220754  -8.24414e-05  -1.76021e-05  -3.59963e-06   1.10301e-06   3.86827e-07  -1.43727e-08   3.76696e-08  -3.10934e-09       0.00000       0.00000       4.56834       5.93227       6.02336       6.47662       6.06223       5.48726       5.02090       4.23224       3.42239       2.73296       2.10582       1.51446       1.08266      0.725078      0.486068      0.303041      0.188778      0.108798     0.0621053     0.0334385     0.0170058    0.00838791    0.00404758    0.00173511   0.000753262   0.000290397   0.000105176   3.53742e-05   1.10396e-05   3.02469e-06   8.05479e-07   1.74385e-07   3.16609e-08   3.96210e-09       0.00000       0.00000
  17  20 3687.9292    2.2153  4.1544 11.4770 -0.0060      0.362894  0.0879   0.0290   0.1573    0.0703   0.0000      0.143706   433.8458       4.29529       4.59181      -2.91645       2.96068      -5.11471      -12.8025      -3.78611      -5.53897       4.17142     0.0248021      -5.48514      -1.61660      0.313665       1.22326     -0.351652    -0.0103441   -0.00783005     0.0504968   -0.00484350     0.0152572     0.0184280   -0.00605755   0.000995183   0.000804750   8.60857e-06  -0.000144532  -8.09863e-06   1.13992e-05  -3.30369e-07   1.49071e-06   5.11154e-07  -3.95489e-08   1.22102e-09       0.00000       0.00000       5.72590       7.29666       7.77607       8.02040       7.51691       7.13239       6.00533       5.04730       4.09570       3.33271       2.44897       1.84234       1.23839      0.841710      0.559575      0.357646      0.223408      0.130648     0.0718559     0.0381749     0.0197201    0.00944639    0.00444465    0.00192384   0.000832673   0.000319203   0.000120262   4.14825e-05   1.30848e-05   3.62698e-06   8.99639e-07   2.01553e-07   3.30739e-08   4.37366e-09       0.00000       0.00000
  17  21 3830.5322    1.8092  5.9002 11.0594 -0.0018      0.490563  0.1116   0.0205   0.1968    0.0539   0.0000      0.100717   430.0208       7.79280       1.95266       2.18878       19.6177      -7.56780      -15.8913      -5.69247      0.322489      -2.24613       1.87803      -4.59768     -0.299309      0.181699     0.0700208      0.459657     -0.386821    -0.0904869     0.0619964     0.0386350    -0.0435520    -0.0264635    0.00785546   -0.00311713   -0.00162062   0.000320364   0.000127262   3.57156e-05   1.25570e-05  -2.23643e-06  -2.99798e-07   1.47921e-07   5.74088e-08   2.60735e-09       0.00000       0.00000       7.00618       8.85874       9.36188       9.67426       9.03339       8.60896       7.49479       6.35499       5.24358       4.02339       3.13847       2.24529       1.64837       1.08957      0.730662      0.455915      0.276834      0.160212     0.0906310     0.0481006     0.0247813     0.0123928    0.00554111    0.00260018    0.00102396   0.000418878   0.000154103   5.27645e-05   1.64643e-05   4.64030e-06   1.19883e-06   2.41158e-07   4.46076e-08   5.56228e-09       0.00000       0.00000
  17  22 3972.6645    1.5676  8.4118 10.6918  0.0001      0.323385  0.1389   0.0152   0.2565    0.0436   0.0000     0.0781909   419.9684       21.4294       9.07835      -12.7211       3.00976       15.1829       10.4015      -9.27030      -7.28032      -1.71885       6.24207      -2.06038     -0.666499      -1.06539     -0.212667     -0.570853     -0.601111     -0.139499     0.0690888     0.0511974    -0.0453524    -0.0366644    0.00391554  -0.000194328   -0.00351908  -0.000667890  -0.000100019   3.71696e-05   2.85990e-05   1.03562e-06  -1.11277e-06  -1.47528e-07   1.20436e-08  -7.81750e-09       0.00000       0.00000       8.26819       10.3930       11.1582       11.4975       10.8387       10.2219       8.97777       7.50872       6.14507       4.88204       3.66571       2.72511       1.94295       1.32399      0.880787      0.547579      0.341165      0.195962      0.110998     0.0590299     0.0309309     0.0149072    0.00706098    0.00306930    0.00132756   0.000515523   0.000193682   6.55263e-05   2.09047e-05   5.64461e-06   1.43499e-06   3.09867e-07   5.36468e-08   6.64331e-09       0.00000       0.00000
  17  23 4115.2271    1.3027 10.6693 10.5640 -0.0018      0.156854  0.1858   0.0129   0.3199    0.0401   0.0000     0.0705470   425.3003      -8.24595      -3.87892      -3.52050      -17.9108      -2.03662      -8.96413      -2.09371      -7.60448       2.74681     -0.349049       3.49632      -2.40257      0.495720       1.62685      0.166241     -0.588018      0.259041     -0.140572     0.0210163     0.0309100   -0.00957927    0.00802459   -0.00242857   0.000666614   3.09155e-05  -0.000313925  -0.000111825   4.18536e-05   1.37968e-06  -2.27506e-06  -2.52522e-07   4.89868e-08   4.65050e-09       0.00000       0.00000       10.3544       13.2932       14.5108       14.7195       14.3730       13.0070       11.3746       9.60615       7.89860       6.18529       4.69633       3.47022       2.46149       1.65566       1.13011      0.696888      0.431549      0.253656      0.143574     0.0776986     0.0398880     0.0194735    0.00925989    0.00404696    0.00171529   0.000663831   0.000246110   8.56859e-05   2.72487e-05   7.55778e-06   1.95697e-06   4.16546e-07   7.22338e-08   8.46186e-09       0.00000       0.00000
  17  24 4258.3215    1.1222 14.1731 10.4839 -0.0029      0.359138  0.2597   0.0108   0.4414    0.0350   0.0000     0.0710765   458.2094       25.2457      -2.42885       13.5228      0.735692       4.17567      -2.23165      -9.62410      -9.35128      -10.0716       9.81355       1.64869     -0.891511      -4.46290       2.64693       1.15591      0.245305     -0.129134      0.174071    -0.0535073    0.00780308   -0.00497695    0.00406072    0.00355324  -0.000733094   -0.00149432   7.35565e-05  -6.96408e-06  -2.96226e-05  -5.19326e-06   5.64236e-07   5.02618e-07  -1.00132e-08  -4.94882e-09       0.00000       0.00000       12.9916       17.0379       18.2979       18.8719       18.0548       16.6467       14.6474       12.4471       10.0129       7.80563       6.09564       4.45669       3.20407       2.17700       1.45625      0.930748      0.564629      0.335049      0.187501      0.100709     0.0527803     0.0260151     0.0122769    0.00554215    0.00231451   0.000905652   0.000334859   0.000114304   3.54938e-05   1.01952e-05   2.57475e-06   5.39510e-07   9.41703e-08   1.14319e-08       0.00000       0.00000
  18   8 1992.9280    0.6260  0.4513  9.9494 -0.0126       11.1247  0.0247   0.0225   0.0460    0.0717   0.0000       1.53481   438.8836       2.27824       9.61449       5.29058      -3.23117     -0.601468      0.203623      -1.96725       2.77312      -1.30907      0.144340    -0.0198437      0.209233      0.469383     -0.449548    -0.0898119    -0.0109330     0.0163935     0.0237907    -0.0132988    0.00266781    0.00335440    0.00165755  -0.000646544   0.000219126  -0.000228192  -1.78194e-05   9.51735e-06  -5.79785e-06  -2.70905e-06  -1.20176e-06  -1.99700e-07   7.81052e-08   1.14985e-08  -1.70557e-09   1.23765e-10       1.88524       2.55908       2.39103       2.63452       2.34113       2.17174       1.89555       1.80362       1.69224       1.30047       1.00838      0.725689      0.540595      0.336904      0.227084      0.134823     0.0939091     0.0524471     0.0314290     0.0170175    0.00918299    0.00539019    0.00248647    0.00125473   0.000498324   0.000224618   7.65085e-05   3.50676e-05   1.11066e-05   3.96116e-06   1.25797e-06   3.18985e-07   8.83067e-08   1.68464e-08   3.45742e-09   4.45875e-10
  18   9 2143.7712    0.8482  0.5910 10.2760 -0.0054       7.44809  0.0282   0.0244   0.0462    0.0870   0.0000       1.20252   435.4672      -1.61087       14.6299      0.144422      -2.14727      -1.35003       5.47782      -1.37403      -1.65027      0.771942      0.729654     -0.425188      -1.28206     -0.212315    -0.0897695    -0.0969579    -0.0239938     0.0470760    -0.0591191    -0.0332034    0.00193794    0.00857519  -7.81568e-05  -0.000707773   0.000240283  -0.000149144  -1.00764e-05   4.61302e-06  -1.41498e-05  -3.22826e-06  -4.98176e-07   2.14070e-07   1.46580e-07   2.99059e-09  -1.26670e-09   2.64792e-10       1.83146       2.43788       2.58076       2.51125       2.68171       2.32154       2.15396       1.81731       1.41959       1.19772      0.860834      0.685042      0.498505      0.344611      0.235454      0.143864      0.100895     0.0582829     0.0333389     0.0193939    0.00952212    0.00549747    0.00263163    0.00118119   0.000572283   0.000219290   9.65385e-05   3.73606e-05   1.20513e-05   4.39240e-06   1.34303e-06   3.50176e-07   9.72460e-08   2.13846e-08   3.33424e-09   3.67351e-10
  18  10 2291.7863    1.1021  0.7466 10.7035 -0.0026       7.11767  0.0319   0.0290   0.0591    0.1055   0.0000       1.13242   435.8650     -0.243126       17.9879      -1.28773      -5.29541     -0.300027      0.938829       1.79152       1.32551     -0.982232      0.123102      0.973724      0.625808     -0.123177      0.272910     0.0731278   -0.00802927    -0.0685205    -0.0247946     0.0212773   -0.00971224   -0.00413305    0.00333066  -0.000415423  -0.000177364  -0.000431103   0.000260648  -7.84275e-05  -2.20335e-05  -5.74358e-06   1.60364e-06   8.38517e-08  -8.98351e-08  -1.06872e-08  -9.30307e-10   7.71715e-10       2.18117       2.79419       2.96700       2.93611       2.74480       2.31775       2.36227       1.98596       1.81871       1.44491       1.14424      0.816712      0.579365      0.389195      0.250494      0.159832      0.100681     0.0629914     0.0347780     0.0203525     0.0109090    0.00578460    0.00295637    0.00132434   0.000614753   0.000255107   0.000110953   3.96906e-05   1.37519e-05   4.55291e-06   1.30756e-06   3.68038e-07   8.78874e-08   1.93785e-08   3.77249e-09   3.88585e-10
  18  11 2437.0058    1.5937  0.8630 10.9012 -0.0072       5.16094  0.0366   0.0388   0.0585    0.1458   0.0000      0.867951   436.4830       2.80441       14.2655       1.01816      -1.77207      -1.74949      -1.22479      -7.40958      -5.63975       1.22386      0.606818    -0.0724787      0.724155      0.240114     0.0770103    -0.0845539     0.0326078     0.0140283     0.0442022    -0.0245412   5.01397e-05   -0.00448175    0.00156910    0.00301080   -0.00117828  -7.19532e-05  -0.000136625  -1.61508e-05  -1.01127e-06  -2.80038e-06  -9.43028e-08   4.31095e-07  -1.29742e-07  -1.16707e-09   3.91866e-10   4.79778e-10       2.24818       3.01319       3.24697       3.17604       3.34068       2.69276       2.65053       2.26977       2.01410       1.46810       1.11104      0.914953      0.586125      0.475011      0.262042      0.191246      0.125528     0.0685464     0.0437686     0.0218917     0.0136050    0.00660082    0.00353164    0.00179629   0.000674705   0.000331864   0.000121565   4.80254e-05   1.75487e-05   4.87622e-06   1.90622e-06   5.05003e-07   1.06848e-07   2.81770e-08   4.70478e-09   4.64785e-10
  18  12 2580.8688    2.0006  0.9873 11.6823 -0.0060       2.08841  0.0372   0.0451   0.0636    0.1260   0.0000      0.813847   438.9958       1.25158       11.0031       1.01975       1.24924     -0.219316     -0.242770       3.66343       1.55856      -1.97787     -0.116416      0.405388      0.141536     -0.624501    -0.0349138     0.0140925     -0.149820    -0.0129233    -0.0742002    0.00531287     0.0204188   -0.00591893   -0.00283253   0.000125958   0.000366654   3.41555e-05  -0.000196825   1.05215e-05   5.93016e-06  -3.82035e-06  -1.03904e-06  -6.38161e-07  -1.00010e-07   3.54841e-08   6.11981e-09   9.48258e-11       2.26173       2.83846       3.02302       3.24355       3.07478       2.80463       2.53548       2.26501       1.77495       1.34688       1.12731      0.842294      0.595283      0.424877      0.286950      0.189905      0.120827     0.0712586     0.0418634     0.0239476     0.0126112    0.00639314    0.00337484    0.00156952   0.000760055   0.000300897   0.000129981   4.54853e-05   1.59061e-05   5.20058e-06   1.64487e-06   4.55921e-07   1.10399e-07   2.26436e-08   3.93683e-09   4.77481e-10
  18  13 2724.7712    2.5448  0.8981 12.1836 -0.0018       2.39433  0.0369   0.0606   0.0602    0.1255   0.0000      0.782941   440.7077       7.45779       16.8811      -1.43657      0.766325      -4.84412      -5.37438      -1.80233     -0.228697      0.263953    -0.0832516      0.429458      -1.16449     -0.336110      0.366468      0.222006    -0.0895392   -0.00308488   -0.00842057    0.00212289    0.00325669    0.00377563  -0.000980989   0.000491733   0.000217920   0.000177352   1.87564e-06  -2.36495e-05  -1.92540e-06   4.02631e-06   3.23263e-06   1.99423e-07  -4.92760e-08  -4.47049e-08   2.19102e-09   8.84583e-10       2.50685       3.50926       3.59151       3.47715       3.48120       2.84825       2.90747       2.30104       2.17233       1.64698       1.29082      0.995103      0.657029      0.468187      0.266262      0.199383      0.116940     0.0696772     0.0441192     0.0204711     0.0134191    0.00618154    0.00321774    0.00157837   0.000625312   0.000311112   0.000111271   4.33240e-05   1.77851e-05   4.61780e-06   1.73307e-06   4.85487e-07   1.02328e-07   2.71929e-08   4.88651e-09   4.62903e-10
  18  14 2868.6889    3.3230  0.8009 12.7109 -0.0042       2.06172  0.0305   0.0861   0.0617    0.1131   0.0000      0.643906   435.5336       7.93465       15.4106      -1.90962      -5.25680      -2.17163      -1.91108     0.0155970       1.65278      0.471243     -0.813485     -0.202938     -0.198611      0.285732     -0.167611      0.112504    -0.0378955     0.0140133     0.0636141     0.0236909    -0.0165566    0.00280698    0.00297695    0.00154112   0.000125691   0.000482717   0.000125094   5.80306e-06   1.25199e-05  -5.85236e-06   5.62837e-07  -1.17416e-07   9.80421e-08  -4.08524e-08  -2.28478e-09  -2.37596e-10       2.06988       2.49216       2.61609       2.76586       2.69418       2.50223       2.29443       1.94018       1.51674       1.37086       1.01535      0.701730      0.552924      0.404245      0.262955      0.163515      0.104289     0.0684763     0.0361894     0.0201439     0.0120858    0.00599727    0.00296490    0.00127645   0.000537759   0.000262867   0.000113178   3.91429e-05   1.44600e-05   4.54075e-06   1.25249e-06   3.71606e-07   9.57964e-08   2.05135e-08   3.25174e-09   3.99964e-10
  18  15 3012.1235    3.8113  0.8765 13.2057 -0.0019     -0.488970  0.0355   0.0900   0.0579    0.1087   0.0000      0.596348   437.7815       6.70181       9.55055      -2.92094      -2.02827       2.50028       3.06384     -0.130429       1.31411      -3.47963      0.448068       1.01900      0.792140     -0.391960      0.426593      0.331509   -0.00690954    -0.0655047   -0.00452552     0.0202500   -0.00862504    0.00520454    0.00179187  -0.000907746  -0.000293954   4.53284e-05  -0.000119474  -1.17021e-05   1.29213e-05   2.40918e-06  -2.25274e-06  -2.62065e-07   4.01693e-08  -1.85940e-08  -4.93793e-09   3.74808e-10       2.29803       2.85291       2.93498       3.15197       2.82556       2.85036       2.33554       2.20321       1.86846       1.53731       1.10134      0.853367      0.610265      0.438141      0.284926      0.182030      0.113071     0.0673304     0.0416461     0.0217573     0.0132637    0.00650390    0.00346117    0.00142715   0.000725164   0.000266135   0.000119798   4.00722e-05   1.66920e-05   4.89970e-06   1.65279e-06   4.20690e-07   9.92439e-08   2.14549e-08   3.28735e-09   4.89277e-10
  18  16 3154.8788    3.8617  1.0096 13.4537 -0.0071      0.314878  0.0392   0.0893   0.0673    0.1129   0.0000      0.675514   440.4257       1.82115       13.2943      -5.51053       1.28196      -5.46202      -2.88868    -0.0378441       1.41110     -0.677459      -1.68882      0.405123     -0.363713      0.554126     0.0691533      0.105973    -0.0300228      0.121282    -0.0352647     0.0563972    0.00371942     0.0168938   -0.00316217    0.00165371  -4.97883e-05  -8.31997e-05  -9.64354e-05   8.29262e-05  -1.79397e-05  -5.22298e-06  -7.31931e-07   1.93940e-07  -2.43138e-07  -3.36991e-08   2.67116e-09   2.28129e-10       2.38478       3.10869       3.24143       3.31492       3.32859       2.99842       2.74057       2.20991       1.86403       1.49848       1.24124      0.920133      0.604481      0.433360      0.285019      0.196384      0.127049     0.0786487     0.0464518     0.0255139     0.0135764    0.00686871    0.00325695    0.00167411   0.000684220   0.000333496   0.000124545   4.86192e-05   1.70185e-05   5.48752e-06   1.76749e-06   4.86125e-07   1.12713e-07   2.50759e-08   4.40714e-09   4.87755e-10
  18  17 3297.5478    3.3851  1.3794 13.1928 -0.0084       2.09795  0.0476   0.0715   0.0832    0.1086   0.0000      0.583101   443.4276       7.23799       13.3294      -6.12620       1.91985       1.24430       1.22095      -1.29127      -3.62730      -2.12565     -0.263333      0.673986     -0.806518      0.671027      0.853390      0.103032     -0.284107     0.0820585      0.150819     0.0482285    -0.0307257  -0.000624701    0.00366106   0.000318758   0.000898837   0.000572877  -0.000124531  -1.31963e-05  -1.06171e-05   3.57996e-06   2.75499e-07  -5.60024e-07   1.14142e-07  -1.79488e-08   7.61248e-10  -8.39233e-10       2.78487       3.89710       3.89497       4.11457       3.83342       3.60380       3.20770       2.76392       2.30346       1.87906       1.48090       1.06203      0.764918      0.529632      0.352865      0.229581      0.146201     0.0886945     0.0530287     0.0290782     0.0162402    0.00798702    0.00429090    0.00175874   0.000954634   0.000345639   0.000166145   5.64498e-05   2.15712e-05   6.61883e-06   2.08346e-06   5.80665e-07   1.44408e-07   3.04589e-08   5.37844e-09   6.85867e-10
  18  18 3440.1984    2.9991  2.1480 12.4855 -0.0064       1.02831  0.0600   0.0522   0.1015    0.1023   0.0000      0.365366   439.0484       1.55467       6.84080     -0.205598      0.412470       2.93508       5.42211     -0.459691      0.526969      -1.62402     -0.357789      -4.18152       1.92078     -0.466134      0.262770     -0.146417      0.318973     0.0105562    -0.0598782    -0.0530902     0.0309215     0.0262557   -0.00202173   -0.00145781   0.000354920    0.00139401   5.06187e-05   5.08637e-05  -2.90972e-05  -1.19503e-05   6.39347e-06  -2.19893e-07  -1.24420e-07  -4.36749e-08   3.10934e-10  -1.08173e-10       3.60794       4.54867       4.84626       5.12113       4.85068       4.43778       4.00266       3.37039       2.86571       2.21015       1.78083       1.34112      0.923694      0.650078      0.440778      0.288819      0.182816      0.110592     0.0669058     0.0365016     0.0202094     0.0102797    0.00506273    0.00250035    0.00108170   0.000494967   0.000187450   7.13936e-05   2.53091e-05   8.19458e-06   2.57252e-06   6.86739e-07   1.61217e-07   3.41655e-08   6.17448e-09   7.19412e-10
  18  19 3582.7232    2.5523  3.1968 11.8141 -0.0024      0.607984  0.0719   0.0358   0.1300    0.0848   0.0000      0.206990   439.6273       9.70260       22.1499      0.950682       2.74379       2.01592      -4.06486      -1.48888     -0.480926       1.92118     -0.688758     -0.595443     -0.904583     0.0505351     -0.735635      0.470567    -0.0518025     0.0290517    -0.0115491     0.0406128   -0.00464704   -0.00665832     0.0100994    0.00331045    0.00173408   0.000449951   0.000309901   4.84741e-05  -4.79393e-05  -4.05743e-06   2.97707e-06   1.04111e-06   1.20593e-07  -3.34208e-08  -6.36348e-09   6.72357e-11       4.38688       5.72607       6.04890       6.02605       5.97972       5.44627       4.93835       4.20595       3.47063       2.80381       2.16246       1.61876       1.17204      0.801454      0.546173      0.359827      0.220589      0.134947     0.0788636     0.0438282     0.0235605     0.0120968    0.00601504    0.00282059    0.00130906   0.000546619   0.000221223   8.39509e-05   3.07701e-05   1.00144e-05   3.03331e-06   8.59373e-07   2.13309e-07   4.53376e-08   7.65612e-09   8.59787e-10
  18  20 3725.6078    2.1215  4.7282 11.2262 -0.0048      0.400105  0.0876   0.0249   0.1659    0.0665   0.0000      0.115407   436.4124       2.03831       10.3785       12.5377       12.6336      -24.8158       1.18005       5.42835      -5.69136      -4.91519      -5.08833       1.39463     -0.894985      0.957342      -1.25983     -0.518393      0.123622     -0.203917    0.00979809     0.0465737     0.0178770    0.00313984   0.000212110   -0.00187336    0.00184230  -0.000286115  -0.000413035  -1.36514e-05   5.70152e-05   9.28611e-06   1.45891e-06  -7.21356e-07   2.20962e-07   3.71772e-08  -1.27944e-08   7.73533e-10       5.22183       6.62932       7.15322       7.30602       7.13128       6.62694       5.88221       5.05002       4.16902       3.34668       2.53890       1.97519       1.39129      0.987024      0.665773      0.434849      0.277293      0.164300     0.0984596     0.0531178     0.0296645     0.0148872    0.00755362    0.00354494    0.00160101   0.000683473   0.000276116   0.000103833   3.86943e-05   1.23792e-05   3.95551e-06   1.04383e-06   2.56578e-07   5.60324e-08   9.13820e-09   1.07070e-09
  18  21 3868.6813    1.7727  6.5254 10.9713  0.0003      0.559416  0.1154   0.0186   0.2043    0.0485   0.0000     0.0902789   427.5536       9.05374       35.2480       5.50761       3.86945      -11.4942      -1.48789       6.39387      -5.07676      -4.65935      -1.44990      -1.65929      0.792925      -1.17173      -1.26513     -0.179760    -0.0195722     0.0414753     0.0829528      0.105242    -0.0819462   0.000145647    0.00962593    0.00383119   -0.00242570    0.00135350  -0.000114697  -6.50192e-05  -1.49034e-06  -1.27963e-05  -2.07165e-06   5.13996e-07   6.06928e-07  -4.96390e-08  -1.26146e-08  -1.80965e-09       6.69675       8.50759       9.04874       9.30578       9.23763       8.36666       7.46771       6.40976       5.35200       4.30698       3.36894       2.49991       1.78109       1.24779      0.852622      0.561806      0.342117      0.211152      0.125342     0.0717539     0.0381445     0.0193538    0.00950469    0.00459803    0.00204721   0.000886130   0.000349317   0.000133824   4.74574e-05   1.59170e-05   4.80599e-06   1.35609e-06   3.30458e-07   7.04967e-08   1.19054e-08   1.33564e-09
  18  22 4011.2909    1.4933  9.0686 10.5794 -0.0013      0.367305  0.1446   0.0140   0.2653    0.0422   0.0000     0.0734338   433.0619       11.4464     -0.763727       13.0678      -1.10009      -6.84326      -2.94494       2.98326       1.60725       1.69918      -1.93071      0.629398      -2.23375      -2.12238      0.344566      0.576987     -0.185638      0.418383    -0.0827353      0.131373     0.0150960    -0.0288674   0.000748962   -0.00473748   -0.00186378   0.000352369   2.51560e-05   0.000111506   9.59585e-06  -1.05733e-05   1.57988e-06  -2.80635e-07  -1.41202e-07  -9.86889e-08  -1.40718e-08  -2.79231e-09       8.07307       10.4357       11.1683       11.5274       11.1327       10.3682       9.16599       7.94138       6.37883       5.26002       3.96014       3.04761       2.17948       1.51865       1.05655      0.680900      0.427351      0.256975      0.153120     0.0865414     0.0460188     0.0236966     0.0118002    0.00557332    0.00259637    0.00107725   0.000442581   0.000167671   6.01675e-05   2.00723e-05   6.09397e-06   1.63999e-06   4.14744e-07   8.82915e-08   1.41954e-08   1.71793e-09
  19   8 2021.8167    0.6462  0.4961 10.1481 -0.0032       7.16341  0.0235   0.0204   0.0456    0.0701   0.0000       1.44482   440.3035      -1.80533       11.0465       1.03161      -2.68004       1.88626      -4.84864      -3.43295       1.80668      -1.09614      -1.04913     -0.266681      0.473093    -0.0663228    -0.0401188      0.144436     0.0888048     0.0340749    -0.0422465    -0.0124912     0.0166183    0.00427692    0.00294555   -0.00150725   2.97334e-05  -0.000223662  -0.000142113  -4.46902e-06  -1.02038e-05   6.49139e-06   3.14199e-06  -1.92517e-06  -1.30783e-07   7.03830e-08   1.48617e-08  -1.85175e-10       1.65942       2.06845       2.07864       2.27139       2.17922       2.08791       1.92256       1.73044       1.33862       1.04829      0.819680      0.649969      0.487989      0.363606      0.263260      0.169091      0.111010     0.0666249     0.0402358     0.0227157     0.0124793    0.00679784    0.00365726    0.00168595   0.000875237   0.000383289   0.000175686   6.66956e-05   2.75096e-05   9.01031e-06   3.19652e-06   1.06622e-06   3.10949e-07   8.24119e-08   2.03062e-08   4.09408e-09
  19   9 2173.9065    0.8799  0.7007 10.2466 -0.0098       7.66615  0.0281   0.0233   0.0524    0.0979   0.0000       1.00326   439.8976      -2.34246       11.3590      -1.13166       2.81802       1.84762     -0.611206      -1.25856     -0.305723      -2.80114     -0.223835     -0.311758     -0.938676      0.127143     -0.168560    0.00462499    -0.0233986    -0.0828179     0.0418435     0.0216101    0.00669906    -0.0190103   -0.00381805   -0.00285195  -0.000447566  -0.000684050   8.85293e-05  -9.59246e-06  -2.13335e-05   3.79374e-06  -1.68493e-06   5.79649e-07   4.80577e-08   5.95494e-08  -2.27832e-08   1.81131e-09       1.87185       2.29990       2.46516       2.57748       2.34645       2.40823       2.20351       1.76275       1.61135       1.26754      0.897225      0.741095      0.568185      0.407748      0.287364      0.203111      0.116338     0.0752843     0.0462901     0.0265787     0.0139142    0.00848621    0.00431502    0.00197620   0.000994083   0.000460070   0.000209523   7.39990e-05   3.14119e-05   1.24591e-05   4.48174e-06   1.41812e-06   3.74906e-07   1.00889e-07   2.09051e-08   4.73611e-09
  19  10 2322.4896    1.2473  0.8110 10.8438 -0.0032       7.20256  0.0319   0.0304   0.0560    0.1063   0.0000      0.973718   436.4725       2.51972       12.7558       4.88731      -5.05697       1.15842      0.147731      0.615311       3.02580   -0.00366903      0.520789     -0.895256     -0.370653      0.161113     -0.155417    -0.0488474    -0.0881685     0.0823503    0.00781059   -0.00944350     0.0135592   0.000345228    0.00286728  -0.000299092   0.000228721  -0.000139661  -0.000200053   2.17265e-05   2.24335e-05   7.00407e-06   6.61163e-06   1.05360e-06   9.23764e-08   9.02041e-08  -1.10917e-09   2.73258e-09       2.02469       2.41958       2.72712       2.65297       2.66996       2.52502       2.35888       1.85389       1.68321       1.41258       1.04223      0.872427      0.604300      0.414853      0.292101      0.196850      0.129538     0.0797130     0.0540768     0.0277620     0.0159315    0.00888163    0.00460224    0.00215705    0.00102734   0.000484714   0.000217724   8.51423e-05   3.34807e-05   1.32327e-05   4.91534e-06   1.46995e-06   4.38719e-07   1.01264e-07   2.48833e-08   5.48485e-09
  19  12 2613.1538    2.1185  0.8854 11.9500 -0.0054       1.43262  0.0355   0.0510   0.0568    0.1225   0.0000      0.797005   443.2231       4.33677       14.3046      -3.18048       3.42871     -0.282936      -4.79742     0.0941762     -0.228392      -1.71740     -0.759407      -1.03202     -0.386496     -0.575590     -0.186869      0.195936    -0.0431967     0.0611221  -0.000833305    -0.0114883    -0.0339548   -0.00624274  -0.000902574   -0.00148422  -0.000928256  -0.000107481  -0.000167955  -0.000122768  -3.15867e-05   1.40148e-05  -2.70905e-06  -1.25950e-06   7.42503e-08  -1.74262e-08  -2.00707e-08  -1.22092e-08       2.22843       2.94079       3.02561       3.23742       3.01877       2.67193       2.65269       2.14480       1.85638       1.53107       1.19433      0.950669      0.661762      0.455150      0.305067      0.216926      0.134514     0.0861396     0.0497668     0.0318367     0.0169131    0.00895757    0.00445385    0.00231472    0.00118752   0.000526043   0.000237804   9.24918e-05   3.67395e-05   1.39015e-05   4.39422e-06   1.55698e-06   3.84235e-07   1.10909e-07   2.63661e-08   6.30541e-09
  19  13 2758.0906    2.7383  0.8212 12.3093 -0.0025       3.42424  0.0305   0.0673   0.0561    0.1167   0.0000      0.754569   439.9880       5.47622       12.0854       1.45778       1.55511     -0.593054      -1.61793      0.211004       1.85265      -2.05053      -1.07297     -0.535841      0.302259     -0.666723     -0.350602      0.337744     0.0865381     -0.167036   -0.00572031   -0.00113214    -0.0242584    0.00895042   -0.00450325    0.00167813    0.00118321   6.05123e-05   1.32194e-05  -1.25392e-05   1.13574e-05  -1.86513e-06  -6.00957e-06  -2.80787e-06  -9.54199e-08  -5.89951e-08   1.63907e-08  -3.80542e-09       1.93779       2.33523       2.60024       2.80436       2.56585       2.50675       2.15995       1.81254       1.66979       1.32922       1.01976      0.800574      0.558180      0.412787      0.278589      0.183156      0.121348     0.0784176     0.0464994     0.0266580     0.0158184    0.00850320    0.00440401    0.00228471    0.00106953   0.000456478   0.000211084   8.70403e-05   3.41651e-05   1.23588e-05   4.52295e-06   1.43805e-06   4.27713e-07   1.03698e-07   2.21241e-08   4.90067e-09
  19  14 2902.5791    3.4059  0.9149 12.7359 -0.0067       1.44313  0.0322   0.0778   0.0602    0.1276   0.0000      0.768484   437.9074       7.62589       15.2381     -0.933194      -2.38712      -3.06415    -0.0122433      -3.93110       2.19404      -1.16690       1.52398      0.945812      0.333845     -0.202839     -0.402768    0.00523087      0.103593     0.0974892     0.0134764     0.0435593   -0.00130612    -0.0184479   -0.00237110  -0.000228362  -0.000341299  -1.89874e-05  -2.40038e-05  -4.01065e-07  -7.84193e-05  -4.62777e-06  -4.19162e-07   7.22457e-07  -2.51023e-07  -9.19785e-09   2.75812e-09   1.10307e-09       2.12719       2.53692       2.72181       2.76031       2.86431       2.61865       2.43315       1.98513       1.67995       1.34952       1.08890      0.848100      0.610078      0.446316      0.285142      0.205053      0.138910     0.0864185     0.0540394     0.0292580     0.0169801    0.00878953    0.00451901    0.00233960    0.00107651   0.000492702   0.000201203   9.10843e-05   3.36925e-05   1.29359e-05   4.38610e-06   1.25398e-06   4.16365e-07   1.06279e-07   2.36676e-08   5.36057e-09
  19  15 3046.5630    3.9096  0.8222 13.3320 -0.0032       1.20783  0.0306   0.0948   0.0570    0.1043   0.0000      0.807247   440.1002       5.87614       16.0348     -0.267979      -1.93894      -3.75680      -1.07956       1.45485      0.451450     -0.788455    -0.0264582     -0.107136     -0.595703     -0.228817     -0.231852     -0.119792     0.0853625    -0.0610288     0.0657501    -0.0211490   -0.00705770   -0.00716714     0.0128369  -0.000469209   0.000714832  -0.000798002  -8.52753e-05   8.12366e-06   2.82432e-05   1.32481e-06  -1.25518e-06   5.94917e-07  -4.26404e-07   4.26400e-08  -1.09995e-08   2.60734e-09       2.03235       2.57365       2.59731       2.76113       2.79880       2.58083       2.21278       1.84921       1.66333       1.36529       1.05291      0.760835      0.564209      0.405740      0.296928      0.194206      0.120164     0.0719251     0.0459510     0.0290445     0.0162008    0.00911949    0.00432522    0.00217088   0.000979108   0.000445447   0.000191460   7.47343e-05   2.96638e-05   1.14194e-05   3.83230e-06   1.26349e-06   3.77285e-07   9.69119e-08   2.42751e-08   4.72866e-09
  19  16 3189.9186    3.8825  1.0485 13.4937 -0.0093      0.954253  0.0416   0.0862   0.0671    0.1155   0.0000      0.849182   441.6743       7.54877       11.6230      0.777672       1.10376      -3.24720     -0.262329      -3.92996      -4.21624       1.18099      0.590768      0.608408    -0.0833937      0.685179      0.371118     -0.154474      0.314579     -0.124737     0.0588819   0.000795358     0.0222138     0.0113616   -0.00122110    0.00235556   -0.00122748   0.000844254  -0.000455543  -4.27205e-05  -3.53762e-05   1.16398e-05   1.92314e-06   2.73990e-07   4.97911e-07   8.01548e-08  -2.10210e-08   1.79504e-09       2.34456       3.08083       3.19355       3.27327       3.13025       2.98473       2.77994       2.29716       2.09721       1.56178       1.32021      0.963121      0.727917      0.505652      0.342256      0.242013      0.146777     0.0989740     0.0554961     0.0340386     0.0178403    0.00982857    0.00503489    0.00247903    0.00126610   0.000541957   0.000259886   9.74852e-05   3.93490e-05   1.47387e-05   5.05206e-06   1.72476e-06   4.61734e-07   1.38930e-07   2.90745e-08   5.79195e-09
  19  17 3332.9688    3.4863  1.5314 12.9863 -0.0098      0.658627  0.0484   0.0655   0.0836    0.1018   0.0000      0.516270   436.1075       2.21412       15.4098      0.898571     -0.863510       4.46524     -0.840052      0.523516      0.920469    -0.0463953       1.78359      0.782153     -0.220618      -1.27918      0.145032     0.0471375      0.326970    -0.0747803    -0.0728866   -0.00755036    -0.0124150    0.00452978   0.000976416   -0.00560749   -0.00142581   -0.00186175   0.000445405  -9.26875e-05  -4.84658e-05   1.57667e-05  -1.49226e-06   4.51530e-07   4.06067e-07   1.72678e-07   1.71216e-08  -4.14431e-09       2.63549       3.68524       3.80789       3.91173       3.88090       3.47847       3.34829       2.71306       2.40377       1.89820       1.51400       1.17547      0.796659      0.647890      0.394857      0.289948      0.176263      0.115772     0.0689098     0.0397137     0.0229797     0.0120192    0.00658656    0.00314683    0.00147722   0.000715201   0.000290199   0.000129510   4.98211e-05   1.83047e-05   6.50349e-06   2.05240e-06   6.25532e-07   1.76394e-07   3.65187e-08   8.84496e-09
  19  18 3476.3036    2.8968  2.3710 12.3517 -0.0051       1.32609  0.0607   0.0442   0.1039    0.0846   0.0000      0.301518   437.3779       5.87283       5.89031      -5.70338      0.821491      -2.09224       1.50451      -3.49908      -1.28053      -2.22663       2.45384     -0.714553      -3.27413      0.429783     -0.152634      0.267090    -0.0724811     0.0482247    0.00788208    -0.0250915    -0.0213845    0.00837238   0.000204308    0.00277637   0.000642034  -0.000890829   0.000138697  -0.000104758   1.22521e-05  -2.07708e-05   3.77102e-06   2.50252e-06  -7.73040e-07  -3.96386e-07  -1.51560e-08   7.66760e-09       3.39867       4.48974       4.84154       4.95058       4.88547       4.49255       3.92936       3.42004       2.88121       2.38033       1.85635       1.38603       1.02310      0.721869      0.496517      0.337088      0.213199      0.133102     0.0815358     0.0489058     0.0278943     0.0148314    0.00775923    0.00383674    0.00183378   0.000848897   0.000356953   0.000150821   5.94892e-05   2.19915e-05   7.77870e-06   2.45642e-06   7.37523e-07   1.99698e-07   4.73657e-08   9.65046e-09
  19  19 3619.4802    2.4331  3.7934 11.4312 -0.0032      0.516192  0.0774   0.0296   0.1367    0.0817   0.0000      0.166235   438.6615       1.76091       11.1901      -2.06152      -2.44186      -4.01579      0.221697      -11.7234      -1.12367       3.78507     -0.114242     -0.439875      -3.06539      0.182379     0.0264616    -0.0583277    -0.0739887      0.175733     -0.218521    -0.0678223    -0.0144508     0.0331679   -0.00171683   -0.00916537    0.00575989  -0.000744857  -0.000377990   9.49860e-06  -6.02828e-05   1.84580e-05   6.95022e-06  -4.79224e-06   3.69567e-07  -1.70343e-07   2.03721e-08   2.38639e-08       4.32756       5.67309       5.93726       6.10259       6.00187       5.50545       5.18072       4.38588       3.69764       2.99651       2.34331       1.82614       1.32438      0.946736      0.667055      0.443104      0.283778      0.178564      0.107832     0.0628356     0.0350197     0.0189399    0.00984948    0.00487417    0.00233158    0.00110040   0.000473200   0.000196565   7.68759e-05   2.78002e-05   9.90149e-06   3.17426e-06   9.21900e-07   2.45921e-07   5.95322e-08   1.27875e-08
  19  20 3762.6602    2.0730  5.1856 11.0586 -0.0023      0.373505  0.0928   0.0221   0.1668    0.0634   0.0000      0.103145   436.9911       8.67510       11.0880      -9.32739       3.07595      -12.8925      -1.84181      -1.02317   -0.00533009       5.88804       5.82835      -1.43438     -0.291404      0.687393      0.335616     -0.820527     -0.118889     0.0318165    -0.0696400     0.0299869    -0.0382557   -0.00299957   -0.00495993    0.00134079  -0.000240697   -0.00107295  -0.000708766  -0.000472355   0.000105516  -2.45065e-07  -7.42376e-06  -9.01132e-07  -9.79333e-07  -1.43837e-07  -2.30107e-08  -7.13262e-09       5.39809       6.78066       7.02975       7.26674       7.08859       6.66969       5.91353       5.31661       4.53410       3.78369       2.90586       2.21258       1.63763       1.17361      0.807447      0.535970      0.338683      0.213430      0.130913     0.0740238     0.0427630     0.0234793     0.0123871    0.00601388    0.00286643    0.00128566   0.000571097   0.000230093   8.98933e-05   3.31627e-05   1.17325e-05   3.64213e-06   1.08159e-06   2.88817e-07   6.87063e-08   1.40561e-08
  19  21 3906.0599    1.7249  7.4238 10.7584 -0.0004      0.441643  0.1187   0.0161   0.2129    0.0459   0.0000     0.0748339   437.1121      -2.58589       10.5114       5.33174       17.8007      -11.7299       6.20240      0.851066      -2.63521       1.14305      -5.88361      0.539490     -0.634619     0.0962151      0.733100      0.177887      0.481246     0.0153774     0.0318391     0.0368856    0.00768446     0.0267852     0.0154538    0.00871806   0.000890989    0.00114488   0.000227803   0.000116609  -8.81919e-05   4.13243e-05  -3.09571e-05   3.00251e-06   2.31697e-06   4.43817e-08   2.77398e-08  -1.54035e-08       6.61215       8.37637       9.16234       9.39031       9.09290       8.39274       7.60739       6.73206       5.58549       4.49656       3.58820       2.71445       2.01141       1.42831      0.991070      0.656552      0.433155      0.266483      0.161216     0.0950398     0.0527474     0.0287353     0.0149987    0.00755585    0.00365878    0.00168030   0.000730829   0.000302844   0.000119275   4.38614e-05   1.48015e-05   4.82101e-06   1.43141e-06   3.80145e-07   9.05578e-08   1.80106e-08
  19  22 4049.3794    1.4354  9.5273 10.5675 -0.0020      0.232528  0.1485   0.0126   0.2723    0.0389   0.0000     0.0685559   444.1793       8.79249       18.0089       2.38190      -16.8913      -18.2965      -12.3969      -6.13665      -2.66977      -6.80426      -4.48403      0.802873     0.0676980      -1.77601      0.372585       1.46076      -1.15811    -0.0145515      0.176235      0.147942     0.0722076     0.0136971    -0.0278416    0.00486508   0.000316706    0.00302709  -0.000467581   0.000642956   0.000231994  -3.42026e-05  -4.32658e-06   6.93459e-06   1.66711e-06  -8.03365e-07   1.66441e-08   1.79820e-09       7.96153       10.2297       10.9066       11.1572       10.9573       10.3565       9.38283       7.86766       6.69901       5.43614       4.31315       3.25396       2.40915       1.74178       1.19262      0.813013      0.523890      0.329302      0.199913      0.116658     0.0662710     0.0351087     0.0184631    0.00907995    0.00431663    0.00200645   0.000854064   0.000362808   0.000143712   5.27981e-05   1.84973e-05   5.80919e-06   1.73193e-06   4.64661e-07   1.06447e-07   2.22128e-08
  19  23 4192.7614    1.1728 12.1895 10.5393  0.0011      0.203002  0.2122   0.0106   0.3611    0.0342   0.0000     0.0754575   437.6415       13.3335       15.9182      -25.5850      -15.4643      -4.98658       1.48558       1.41592       4.81567      -4.74452      0.616433      -6.91678      -2.61782      -1.09207       2.31140     -0.134756      0.731196     -0.673994    -0.0692309      0.182363    -0.0287213  -0.000810975    0.00810264    0.00440852   -0.00529546   -0.00364107  -0.000768936  -0.000268665  -0.000291897  -1.50981e-05   3.44386e-05  -2.33291e-06  -6.85132e-07   6.86075e-07   6.16801e-08  -4.61443e-08       10.0659       12.9498       14.2810       14.5951       14.1633       13.3533       11.9061       10.4350       8.68121       7.08942       5.55244       4.28805       3.14477       2.26371       1.59573       1.04525      0.700036      0.432083      0.263779      0.154659     0.0890153     0.0474751     0.0249633     0.0127906    0.00606131    0.00283977    0.00120627   0.000524181   0.000200205   7.40739e-05   2.55815e-05   8.22410e-06   2.44876e-06   6.30487e-07   1.51085e-07   3.01093e-08
  19  24 4335.7045    0.9702 14.2263 10.4959  0.0008    -0.0367757  0.2845   0.0092   0.4556    0.0316   0.0000     0.0836618   470.4636     -0.338021     -0.239365      -36.5708       15.2518       1.64386      -9.46155      -14.9916      -5.97157       5.65407      -8.58095      -10.3115     -0.673732       3.19118       3.15590       1.69149      -2.22766      0.338802      0.471255    -0.0724683     -0.114214    -0.0280289    0.00708917  -0.000132537    -0.0113898  -0.000911821    0.00372529   0.000597020  -0.000471123   0.000147747   3.94847e-05   2.25480e-06  -2.12554e-06  -1.17027e-06  -6.62242e-08   1.78681e-09       12.6948       16.4004       18.1349       18.3675       17.9493       16.8369       15.1644       13.0983       10.9857       9.10064       7.00139       5.42684       3.94585       2.92300       2.00830       1.36072      0.878305      0.546748      0.335479      0.198621      0.113299     0.0617076     0.0320962     0.0162838    0.00771361    0.00362063    0.00154865   0.000662489   0.000256824   9.65781e-05   3.30355e-05   1.05703e-05   3.12140e-06   8.20401e-07   1.89685e-07   3.91861e-08
  19  25 4479.5607    0.8103 17.4424 10.3347 -0.0020    -0.0175319  0.3942   0.0075   0.5685    0.0285   0.0000     0.0906611   451.2235      -45.3593      -20.8325      -1.59263       7.01588      -16.8098       13.9861      -12.8609       29.4057      -11.2295      -5.17788      -3.25797       10.6706      -4.13807      -4.32830     -0.981411       1.49782     -0.294427      0.399950     -0.239080    -0.0135170   0.000320022     0.0126607   -0.00972408    -0.0162967   -0.00681528    0.00430729    0.00106156  -0.000387181   0.000108821   3.61314e-05  -9.66264e-06  -3.80196e-06   9.15643e-07   3.32237e-07  -5.32766e-08       15.5951       20.5007       22.2782       23.0443       22.6782       20.9122       18.9447       16.2523       13.7412       11.1400       8.88361       6.80131       4.97668       3.59616       2.51606       1.69392       1.10784      0.706237      0.429577      0.254288      0.143646     0.0788931     0.0408918     0.0208445    0.00982718    0.00465152    0.00199062   0.000854331   0.000324353   0.000122269   4.15975e-05   1.34943e-05   3.95637e-06   1.04264e-06   2.43151e-07   4.93789e-08
  20   6 1734.2016    0.3063  0.1957 10.0886 -0.0391       15.0217  0.0211   0.0170   0.0299    0.0414   0.0000       5.37033   438.5141     -0.379624       19.5533       1.33426      -2.17685      0.729776      -1.10614      -2.53823      -1.62298    -0.0797760     -0.336655     -0.302756     -0.348772    -0.0744007    -0.0163611    -0.0232076      0.176984    -0.0191188    -0.0167878     0.0151828     0.0210534  -7.43298e-05   -0.00546639    0.00179652   0.000154302  -4.11195e-05  -1.92515e-05  -4.49719e-05   3.06119e-05  -1.30695e-05   1.60061e-05   1.13379e-06  -1.15866e-06   1.29401e-07   8.60124e-08   4.86752e-09       1.48929       1.83947       1.92624       2.07663       1.85064       1.72435       1.66457       1.52250       1.29744       1.08646      0.929830      0.708345      0.519157      0.330901      0.248120      0.170667      0.107694     0.0642045     0.0458678     0.0267048     0.0161661    0.00889756    0.00479781    0.00245938    0.00116548   0.000572822   0.000289202   0.000129339   5.46837e-05   2.05894e-05   7.86041e-06   2.92050e-06   8.84085e-07   2.70261e-07   7.37308e-08   1.68633e-08
  20   7 1893.9487    0.4800  0.4083  9.9800 -0.0133       11.8468  0.0358   0.0190   0.0392    0.0591   0.0000       1.97856   438.0427      0.496349       18.9030     -0.307896      -5.99458     -0.405390      -1.06702      -1.04793     -0.481066    0.00827834      -1.73065     -0.946013      0.213070      0.136693    -0.0361002     0.0740030     -0.111038    -0.0349347     0.0611001    -0.0184276     0.0239994     0.0196562    0.00649527    0.00290575    0.00164113  -0.000177238  -0.000158407   2.04515e-05  -6.08150e-05  -3.55959e-05  -2.60447e-06   1.63460e-06   5.18453e-07   6.44267e-07  -9.64545e-08   3.99641e-08       1.92564       3.34589       3.17877       3.10955       3.66533       2.70556       3.19623       2.04015       2.38312       1.37872       1.32728      0.841962      0.720987      0.501662      0.392163      0.242951      0.157248      0.106102     0.0553550     0.0409925     0.0186627     0.0139025    0.00609225    0.00339508    0.00179980   0.000738990   0.000424907   0.000152181   9.07009e-05   2.58102e-05   1.40762e-05   4.43054e-06   1.30402e-06   6.09231e-07   1.06304e-07   4.10381e-08
  20   9 2203.2796    0.9385  0.7041 10.1904 -0.0049       5.99908  0.0275   0.0239   0.0518    0.1066   0.0000      0.975036   439.8968       1.13812       12.8975     -0.112785      -5.16121      0.733006       2.87684       2.99544       1.64223    -0.0651748      -1.44863      -1.04079      0.480113     0.0510405      0.280283    0.00740549     -0.103190    -0.0834800    -0.0919910    -0.0280559    -0.0277956    0.00120973    0.00475969   -0.00166946    0.00154636   0.000820038   0.000584606   0.000163667   1.77817e-05   3.09321e-05  -1.02297e-05  -8.71327e-08   9.13404e-07  -1.71512e-08   2.93526e-08  -1.55657e-08       1.57414       2.11647       2.21723       2.41477       2.31728       2.22458       1.94535       1.78543       1.42638       1.11820       1.00870      0.685735      0.587202      0.379800      0.282893      0.195735      0.136136     0.0836560     0.0553472     0.0321240     0.0198219     0.0109744    0.00557650    0.00300649    0.00157967   0.000735350   0.000371378   0.000146713   7.01385e-05   2.51491e-05   1.01158e-05   3.62295e-06   1.21027e-06   3.53015e-07   1.10783e-07   2.91464e-08
  20  10 2352.5057    1.3373  0.8242 10.7966 -0.0060       5.07769  0.0301   0.0305   0.0551    0.1134   0.0000      0.843053   438.4133       1.80658       17.2771      -1.15201      -4.12082      0.826917      -1.11420      0.282375       2.89254      0.174950      -1.09643     -0.695818      -1.02940     -0.180689     -0.157378      0.181248     -0.128850     0.0950831    -0.0482043     0.0465229     0.0141421     0.0208336   -0.00168772   -0.00147226   -0.00204303    0.00121850   0.000223040  -0.000139628  -9.42271e-05  -4.01779e-05   5.59537e-06   3.30890e-06  -1.35797e-06  -2.75955e-07  -3.24157e-08  -7.82169e-09       1.75702       2.23267       2.46998       2.54953       2.42327       2.31129       2.09098       1.80369       1.61565       1.29291       1.03953      0.813725      0.564341      0.449089      0.301865      0.200465      0.139386     0.0885478     0.0546830     0.0327789     0.0196043     0.0109254    0.00604533    0.00315147    0.00163165   0.000767479   0.000355269   0.000152612   6.98287e-05   2.73388e-05   1.08060e-05   3.55574e-06   1.22514e-06   3.99192e-07   1.20030e-07   2.76812e-08
  20  11 2499.0128    1.7769  0.9379 11.2260 -0.0047       4.68198  0.0317   0.0389   0.0619    0.1338   0.0000      0.849381   439.3942      0.249384       15.5452     -0.989014       2.76913     -0.933825       1.09962     -0.253670       1.11418      0.530079      -1.44196     -0.430811     -0.566069      0.638284     -0.648584     -0.144961     -0.324536     0.0550917    -0.0573010    -0.0614757     0.0305541   -0.00448922  -0.000583728   -0.00271537   -0.00187877  -0.000222050  -7.88018e-05  -9.32834e-05  -9.34743e-06  -1.71772e-05   2.68499e-05   1.30757e-06  -1.23264e-06  -8.99252e-08  -1.23446e-07   4.83797e-08       1.87471       2.44451       2.45145       2.70253       2.48768       2.35137       2.17692       1.87671       1.70432       1.40022       1.18446      0.853586      0.653761      0.459843      0.331168      0.221187      0.145751     0.0917955     0.0552717     0.0361523     0.0204510     0.0120675    0.00620960    0.00341051    0.00154744   0.000814761   0.000359099   0.000165773   6.53992e-05   2.86047e-05   1.01074e-05   3.79120e-06   1.16394e-06   3.88768e-07   1.04477e-07   2.79090e-08
  20  12 2644.8843    2.2490  1.0160 11.9292 -0.0048      0.966517  0.0386   0.0493   0.0600    0.1327   0.0000      0.822665   442.7082      -2.01280       10.3094       2.14585      -4.44805      -3.28868      -4.32712      -5.94388       1.42237      -1.88375      0.387356      0.106024    -0.0377064      0.268525     -0.210281      0.139918      0.243664    -0.0411885     0.0389552    -0.0484261    0.00912917     0.0115919   -0.00720680    0.00285665   0.000161283  -0.000802900   0.000227314   0.000167526  -4.84755e-05  -2.18909e-06   7.85115e-06   5.93621e-06   6.16961e-07  -1.49718e-07   8.12427e-08  -8.68540e-08       2.32197       2.85870       2.99282       3.32575       3.38319       3.04484       2.67587       2.42276       1.97076       1.53875       1.30958      0.982120      0.751956      0.561096      0.359804      0.248871      0.169365      0.127676     0.0787483     0.0457260     0.0249368     0.0137904    0.00824037    0.00432878    0.00215139   0.000989457   0.000461912   0.000198007   8.49687e-05   3.38340e-05   1.22724e-05   4.16627e-06   1.47219e-06   4.37457e-07   1.32936e-07   3.81662e-08
  20  13 2790.7069    2.9600  0.8920 12.4908 -0.0021      0.781003  0.0333   0.0664   0.0550    0.1181   0.0000      0.737211   438.9765      -3.26653       13.1797      -4.29225      -1.77856      -7.95660      0.174041       1.26113       1.40953      -1.78223     0.0269323      -1.65755    -0.0635758     -0.389525      0.646283      0.242406      0.141213     -0.166992    0.00392243   -0.00460867  -0.000619125     0.0111749    0.00534780    0.00108436  -0.000479092  -0.000540465  -0.000214027   9.46903e-05   9.71714e-05  -1.74710e-05  -6.58817e-06   3.55455e-06  -1.23407e-06   1.18525e-07  -1.26556e-07   7.46030e-09       2.08891       2.75583       3.09060       3.00871       2.95950       2.84886       2.36519       2.19353       1.81951       1.45910       1.21532      0.884834      0.667380      0.496955      0.330533      0.221438      0.154076     0.0948451     0.0603417     0.0360467     0.0200573     0.0116212    0.00625156    0.00336799    0.00162116   0.000820612   0.000363490   0.000166081   6.60837e-05   2.89766e-05   1.04824e-05   3.90569e-06   1.22575e-06   4.11722e-07   1.27470e-07   3.27200e-08
  20  14 2935.9570    3.6015  0.7618 13.1444 -0.0048      0.585572  0.0286   0.0883   0.0512    0.0968   0.0000      0.766393   433.2851       4.10125       14.6349      -1.24479     -0.715473       1.19053      -1.90469      -2.43520       4.21680      -2.07468       1.08552     0.0705166     -0.505424       1.07543     -0.211446      0.125090     0.0509129     -0.139649     0.0745636     0.0355741   -0.00514844    0.00287203    0.00307435    0.00315862   0.000675807   0.000292055   0.000112210   2.57559e-05   3.65558e-05   3.98580e-05  -2.68310e-05  -3.92437e-06  -1.43897e-06   4.78400e-07  -9.84107e-08   1.82165e-08       1.66159       2.25310       2.37501       2.53077       2.38795       2.21568       2.04066       1.80969       1.50017       1.29164      0.983988      0.786414      0.555232      0.445586      0.274256      0.208043      0.129431     0.0848785     0.0518569     0.0317989     0.0179022     0.0107407    0.00539190    0.00304228    0.00149677   0.000754876   0.000327882   0.000154436   6.46209e-05   2.58615e-05   1.03420e-05   3.83028e-06   1.10962e-06   3.70400e-07   1.05977e-07   2.70538e-08
  20  15 3080.5237    4.0490  0.7740 13.3941 -0.0040       1.41560  0.0288   0.0979   0.0524    0.0981   0.0000      0.823138   435.5349       7.33284       11.2244      0.739020       2.51755      -1.24944      -1.55210      -2.63885       2.07955     -0.896922      0.298580      0.920701      -1.21622      0.389912      0.154460     0.0528128     -0.202487    -0.0787008    -0.0334686   -0.00842985   -0.00357192     0.0119123    -0.0146495   -0.00162540  -0.000287128  -7.18805e-05  -0.000408227   0.000115993  -4.79595e-05  -3.33910e-05   7.21781e-07   2.08063e-06   3.38815e-07  -3.07796e-08   3.45098e-08  -3.31217e-09       1.79458       2.37341       2.49187       2.47701       2.39544       2.23540       1.95386       1.94491       1.57036       1.36003       1.06641      0.795333      0.631225      0.443019      0.310406      0.208662      0.133313     0.0882756     0.0556849     0.0295509     0.0190816    0.00993840    0.00585508    0.00308589    0.00150679   0.000713673   0.000331385   0.000142608   6.14694e-05   2.49720e-05   8.75992e-06   3.18035e-06   1.16971e-06   3.27050e-07   9.88210e-08   2.63194e-08
  20  16 3224.4116    3.8975  1.1691 13.1852 -0.0066     0.0687289  0.0426   0.0785   0.0677    0.1347   0.0000      0.736124   446.6426       4.89322       12.1213      -2.70592      -1.40169      -3.71598       1.65581      -3.18370       1.35306      -3.32445      -1.84072       1.84057     -0.920998    -0.0892227     0.0819664    -0.0653784     -0.208084    -0.0624762    -0.0186293    -0.0386750    -0.0346939   -0.00494492    -0.0111010    0.00297381   -0.00293304    0.00111883   0.000242434   0.000200398  -4.29200e-05   9.47857e-06   4.92987e-07  -1.09478e-06  -2.55816e-06  -2.76758e-07   4.00570e-08  -5.12891e-08       2.31096       2.93094       2.94268       3.32493       3.02794       3.06535       2.74647       2.40690       1.93359       1.73993       1.32924       1.04392      0.759559      0.585803      0.400322      0.292404      0.183307      0.122937     0.0715258     0.0458305     0.0274862     0.0158871    0.00777847    0.00425793    0.00211603    0.00106158   0.000436913   0.000215944   8.68632e-05   3.79426e-05   1.32455e-05   5.09211e-06   1.59781e-06   4.95804e-07   1.30329e-07   3.69557e-08
  20  17 3368.2026    3.2764  1.8322 12.8933 -0.0004       1.15661  0.0514   0.0550   0.0915    0.0741   0.0000      0.394504   441.7069       6.90998       13.2154      -3.84534      -9.05148       3.76011       1.31070      -3.50248      0.989932      -2.15133      0.824801      0.598380       1.44563     -0.365013       1.63013      0.678046     -0.486562      0.333064     0.0903782    -0.0887350     0.0317255    -0.0159019   -0.00716547     0.0137567    0.00346648   0.000530099  -0.000195926  -0.000146532  -3.66251e-05   1.59345e-05  -2.30954e-05   1.52549e-06   1.43786e-06  -5.93204e-07  -5.94140e-08   3.96047e-08       2.77763       3.47526       3.78598       3.95936       3.79551       3.57154       3.33685       2.77278       2.44236       2.09398       1.61101       1.25512      0.938203      0.687168      0.478238      0.337006      0.218992      0.141537     0.0869293     0.0549945     0.0318119     0.0179889    0.00998609    0.00507406    0.00260890    0.00124690   0.000582269   0.000258088   0.000107096   4.35188e-05   1.74856e-05   6.09322e-06   2.06499e-06   6.19622e-07   1.69393e-07   4.38615e-08
  20  18 3511.9909    2.8015  2.6415 12.3074 -0.0019      0.770499  0.0640   0.0396   0.1111    0.0688   0.0000      0.268561   438.1411       3.87612       18.0320       2.80471       1.51154      -2.13525      -4.77094      -8.23650       5.10174      -2.56023      -2.11392       1.31185       1.03775     -0.800072     -0.300438      0.193019     -0.385671    -0.0578661    -0.0779603     0.0992591    -0.0245171    -0.0280619   -0.00210909    0.00148040   -0.00384606   3.91755e-05    0.00212934  -0.000280535   6.09526e-05   4.13275e-05   2.86604e-05  -1.13884e-05  -2.19083e-06   1.32716e-06  -1.00329e-08   3.36543e-08       3.43545       4.50042       4.66263       4.81864       4.73438       4.50378       4.15135       3.63809       3.02577       2.48171       1.96617       1.49420       1.15472      0.847036      0.625050      0.415679      0.280198      0.175647      0.108689     0.0648799     0.0381693     0.0215138     0.0114736    0.00610753    0.00302552    0.00146269   0.000681242   0.000295363   0.000128403   5.19411e-05   1.92534e-05   7.02712e-06   2.30345e-06   7.34108e-07   2.03085e-07   5.39132e-08
  20  19 3656.0067    2.2842  4.0183 11.5402 -0.0054       1.00913  0.0783   0.0274   0.1425    0.0641   0.0000      0.144078   435.2034       15.2405       14.6689     -0.944011      -15.2222      -3.67254     -0.754724      -11.2129      -1.97802       2.61290      0.748266     -0.221344       1.41328      -1.76458      0.330369    -0.0223603     -0.677809      0.113176      0.123266    -0.0335492    -0.0667337   -0.00721398     0.0105480   -0.00394762   -0.00153767    0.00159209    0.00372615  -0.000698583  -0.000581722   0.000100448   2.64439e-05   1.74049e-05   8.46807e-07   1.40266e-06  -7.83147e-07  -8.07323e-08       4.28953       5.36508       5.85602       6.02131       5.88136       5.46110       5.11151       4.40226       3.78999       3.15937       2.50400       1.92629       1.45334       1.04886      0.755384      0.517433      0.341972      0.213902      0.134762     0.0834266     0.0474652     0.0274982     0.0147957    0.00778143    0.00380643    0.00187096   0.000898596   0.000387818   0.000164969   6.61235e-05   2.53137e-05   9.24110e-06   2.96316e-06   9.47835e-07   2.58256e-07   6.74477e-08
  20  20 3799.7605    1.9640  5.3630 11.0290 -0.0005      0.575032  0.0928   0.0201   0.1692    0.0553   0.0000      0.109123   442.0851       10.1999       34.2203       5.98915      -7.30917      -8.93400       14.3750      -10.8934       3.30129       1.69393      -5.70861       5.02500       3.33612      -1.64123    -0.0454097      0.428896     -0.236996      0.114882    -0.0707111    0.00568322     0.0418299    -0.0256602     0.0162124   -0.00918726    0.00101243   0.000448273    0.00145833  -0.000232370  -0.000329264  -8.66783e-05   2.14236e-06  -1.98157e-06  -8.25016e-07  -2.13153e-06   1.70213e-07   8.65480e-08       4.99908       6.41890       6.90615       7.40853       7.07083       6.69848       6.03367       5.22662       4.45398       3.58557       2.87617       2.23656       1.64870       1.20898      0.867960      0.596990      0.385976      0.256225      0.155396     0.0949769     0.0563451     0.0315306     0.0171631    0.00892066    0.00453725    0.00218288    0.00101279   0.000452874   0.000193127   7.67368e-05   2.87258e-05   1.01229e-05   3.51835e-06   1.08591e-06   3.02250e-07   7.89531e-08
  20  21 3943.4137    1.6302  7.8068 10.7896 -0.0016      0.350783  0.1248   0.0149   0.2238    0.0408   0.0000     0.0758843   434.8520       12.3048       10.4545       1.46578      -11.8699      -3.64967      -7.03455      -1.82488       5.64405      -12.7125      -1.80147     -0.239257       2.55938    -0.0462276     -0.106722     -0.185274     0.0449911      0.611371     -0.335569    -0.0703972     0.0419143     0.0236325     0.0122410    -0.0152981   -0.00646362   0.000185102   3.22948e-05   0.000216415   0.000134379  -4.40623e-05  -4.83133e-05  -9.99529e-06   4.21714e-06   3.56625e-07  -7.73738e-07   9.14851e-08       6.40830       8.14514       8.98086       9.44899       9.21014       8.50659       7.70730       6.82829       5.81625       4.78188       3.73444       2.90632       2.20726       1.63083       1.12296      0.768459      0.515604      0.339241      0.207815      0.126598     0.0717808     0.0415886     0.0228879     0.0121076    0.00630662    0.00297101    0.00138768   0.000605766   0.000259889   0.000102339   4.02636e-05   1.40434e-05   4.68947e-06   1.48503e-06   4.13803e-07   1.09694e-07
  20  22 4087.3591    1.3732 10.7929 10.5439 -0.0025      0.301549  0.1657   0.0115   0.2998    0.0354   0.0000     0.0652475   441.8392       40.3027       11.1639      -23.3304       8.08924      -6.52634       7.59115       10.2129       14.6053      -4.90061       7.28108      0.372475      0.607899      -1.14539      0.799052    -0.0144773      0.296622     -0.133748     -0.174913     -0.118452      0.185821     0.0109562     0.0195067     0.0141972     0.0131747   -0.00372150   -0.00230327   0.000594015   0.000269763   0.000228249  -9.01535e-05  -8.42152e-06  -4.30328e-06   1.29401e-06   4.07423e-08   7.21554e-08       8.00210       10.2711       11.1753       11.4654       11.4516       10.6424       9.65357       8.53519       7.25657       6.00824       4.77518       3.70910       2.81703       2.02479       1.46068      0.979119      0.667563      0.427039      0.271310      0.161754     0.0946072     0.0538585     0.0293124     0.0155211    0.00782652    0.00378316    0.00175362   0.000777813   0.000330495   0.000132211   5.02670e-05   1.82251e-05   6.07180e-06   1.91524e-06   5.38754e-07   1.39527e-07
  20  23 4230.5507    1.1263 13.5312 10.5373 -0.0006      0.153171  0.2406   0.0095   0.3921    0.0312   0.0000     0.0728074   447.6561      0.360371     -0.590018      -18.4738       5.88969       9.58328       6.83302      -4.59814      -15.8285       11.2011      -5.77152      -1.25672      0.147366       6.50198       2.00858     -0.769218     -0.622198     -0.507477     -0.676630      0.104429      0.151905     0.0595770   5.30239e-05   -0.00486471    0.00706901    0.00491298    0.00285297  -0.000191109   2.12077e-05  -0.000142654   4.77946e-08  -8.56127e-06   1.31346e-05   9.75140e-08  -5.98161e-07  -3.34515e-07       10.1695       13.4533       14.5885       14.8409       14.8159       13.8049       12.5943       11.1554       9.34347       7.95762       6.43827       4.80720       3.74998       2.68702       1.91324       1.31031      0.888161      0.567023      0.358262      0.215988      0.130785     0.0712742     0.0402075     0.0204621     0.0105933    0.00505879    0.00238168    0.00103897   0.000448861   0.000181742   7.14403e-05   2.46656e-05   8.52673e-06   2.55590e-06   7.43418e-07   1.97713e-07
  20  24 4374.5257    0.9027 15.4304 10.5062 -0.0049      0.132167  0.3137   0.0082   0.4835    0.0279   0.0000     0.0886761   428.2392       15.2631       23.4916      -26.6876       14.2702      -20.4097      -1.11737      -13.9101       6.52560      -7.54041      -6.33539       4.13247       8.62595       2.08689      -1.60633     -0.838577      0.878163      0.992978     -0.210022   -0.00864041      0.355712    -0.0123548    -0.0304607     0.0264363   -0.00973105   -0.00318142    0.00483837   0.000242762  -0.000368233  -0.000313879  -3.43222e-05   2.06684e-05   3.54824e-06  -3.76573e-06  -4.17854e-07   5.96318e-07       12.5179       16.2555       17.7334       18.4649       18.0431       17.0465       15.5455       13.5559       11.5653       9.33109       7.70162       5.93973       4.48236       3.26127       2.33134       1.61608       1.07118      0.709547      0.447802      0.269639      0.158360     0.0899887     0.0489704     0.0261971     0.0130079    0.00644973    0.00298540    0.00135650   0.000569669   0.000231487   8.55926e-05   3.13088e-05   1.03854e-05   3.23842e-06   9.05953e-07   2.34647e-07
  21   9 2231.9778    1.0198  0.6803 10.6436 -0.0042       7.09078  0.0293   0.0261   0.0486    0.0863   0.0000       1.03144   438.3112      -1.10418       9.45389      0.384142      -1.83968      0.382555      -1.73988       1.14209      0.644551    -0.0879331      -1.52716       1.00400     -0.184836     -0.306692     -0.710990   -0.00570640    -0.0717310    -0.0156344    -0.0158241     0.0114174    -0.0199544    -0.0352273    0.00888120   -0.00195745  -0.000830141  -0.000339812  -0.000220600   0.000338345  -0.000142581  -2.92250e-05  -7.79631e-06   8.26128e-06   2.46195e-06  -8.73165e-07   1.65323e-07  -1.76403e-07       1.87448       2.29063       2.78853       2.61320       2.61093       2.57125       2.09570       2.00079       1.67471       1.37959       1.27539      0.834963      0.606189      0.512233      0.354795      0.245863      0.173556      0.101025     0.0645770     0.0415132     0.0238946     0.0165982    0.00932267    0.00425187    0.00253253    0.00127973   0.000521586   0.000255145   0.000123707   5.06615e-05   2.29339e-05   9.19212e-06   3.29203e-06   9.96255e-07   3.57945e-07   1.15953e-07
  21  10 2382.0077    1.4006  0.7596 11.0092 -0.0030       5.01247  0.0278   0.0327   0.0497    0.0975   0.0000      0.837748   435.3775       2.77069       18.2007      -3.33193      -4.42999     -0.573735      -2.72669       4.67513     -0.976932     -0.407489      -1.42381     -0.464668      0.317582     -0.457928      0.209392      0.324566      0.217626    -0.0784391    -0.0358503     0.0919149   -0.00191949   -0.00442195   0.000617778    0.00702305   -0.00257194   0.000214239  -0.000132130   0.000144496  -7.70009e-05  -0.000207005   1.04917e-06  -9.37648e-07  -4.74993e-06   3.39051e-07  -1.88375e-07   1.73959e-07       1.63934       2.03610       2.18255       2.24182       2.22539       2.13849       1.91933       1.66949       1.53032       1.22594       1.01048      0.824746      0.615849      0.441660      0.319535      0.218931      0.147201      0.100343     0.0643845     0.0400993     0.0237376     0.0143094    0.00766661    0.00419646    0.00223890    0.00115923   0.000560821   0.000248858   0.000117232   4.93209e-05   2.01131e-05   7.21379e-06   2.84630e-06   9.93745e-07   3.39629e-07   1.05602e-07
  21  11 2529.4021    1.8127  0.9845 11.6332 -0.0042       3.40192  0.0351   0.0383   0.0603    0.1128   0.0000      0.803006   439.2940      0.360222       18.1225      -4.75852      -1.10931       1.01293      -1.15091      -1.20842       1.13528      0.765999      -1.63148     -0.478329     0.0849539      0.424687      0.942345      0.257587     -0.108661    -0.0493121     0.0729370     0.0167763     0.0329642    0.00153461   -0.00412369   -0.00238115   -0.00377007  -0.000249646   0.000175173  -0.000358351   4.65608e-05   2.35227e-05   6.64492e-06  -8.37038e-06   1.17237e-06   4.06588e-07  -6.30980e-08  -7.68765e-09       2.30841       3.05536       3.00976       2.77544       2.70447       2.79104       2.79700       2.56181       2.18157       1.62685       1.29606      0.987311      0.822828      0.651691      0.505160      0.347410      0.242056      0.144253     0.0891857     0.0511606     0.0290674     0.0166814    0.00877362    0.00476553    0.00242628    0.00129435   0.000606005   0.000291637   0.000130413   5.50208e-05   2.23571e-05   8.92930e-06   3.33960e-06   1.18145e-06   3.65028e-07   1.22475e-07
  21  12 2676.2624    2.4327  0.9164 12.1028 -0.0080       2.59231  0.0338   0.0537   0.0543    0.1188   0.0000      0.769864   438.2347       1.85101       14.2888       1.86643      0.831937      -1.27303     -0.625431      -1.96511       1.41025     -0.558240     -0.737919     -0.964709     -0.743283       1.58679     -0.354731     0.0527893     -0.115831      0.141674     0.0107579    -0.0589460     0.0190043    0.00329420   -0.00316178   0.000323696    0.00389375   0.000207313  -0.000421711   9.44467e-05   0.000146916   0.000111019  -3.01760e-05  -1.29816e-05  -4.05445e-06   2.51437e-06   7.42696e-07   8.08788e-08       1.93902       2.35805       2.67531       2.73909       2.78273       2.67999       2.37372       1.97224       1.71197       1.39834       1.14103      0.929424      0.704162      0.518270      0.352443      0.229892      0.164879      0.119251     0.0823922     0.0500900     0.0285032     0.0171807    0.00899417    0.00511869    0.00279924    0.00137975   0.000655850   0.000309430   0.000130378   6.33969e-05   2.42792e-05   9.50948e-06   3.55312e-06   1.29194e-06   4.08664e-07   1.27693e-07
  21  13 2823.0197    3.1098  0.7808 12.6398 -0.0056       1.80106  0.0254   0.0719   0.0507    0.1095   0.0000      0.693294   439.4308     -0.625523       10.7904      -5.67538      0.480182      -1.49359       1.26081      0.286834      0.773559      -1.97665      0.364912     -0.664624      -1.08470      0.471859    -0.0428021      0.143639     -0.187585     0.0379937   -0.00923866     0.0345779     0.0216416    -0.0139112    -0.0136047    0.00211501    0.00128116  -0.000931547  -0.000366885   0.000132881  -0.000179916   5.26111e-05  -4.76156e-06  -1.07128e-05  -1.33155e-06  -7.83813e-07  -7.05076e-07   7.30856e-08       1.54073       1.91046       2.11997       2.18421       2.22498       2.02423       1.86168       1.64983       1.41714       1.16459      0.942033      0.702319      0.559154      0.430044      0.295377      0.207587      0.142062     0.0941308     0.0620340     0.0369287     0.0219368     0.0131656    0.00725024    0.00403889    0.00224119    0.00109818   0.000541455   0.000249725   0.000105920   4.82662e-05   1.96556e-05   7.50572e-06   2.86090e-06   9.94432e-07   3.07025e-07   9.34284e-08
  21  14 2968.9987    3.6620  0.8570 13.0025 -0.0052       3.33633  0.0276   0.0815   0.0534    0.1061   0.0000      0.812778   441.0618       3.50352       11.1339      -2.65363      -1.95212      -5.51768      -2.87185      -2.53257       1.34417     0.0418131      0.683943      -1.14495     -0.429012      0.545942     -0.112576      0.186679     -0.244754      0.162537    -0.0703424     0.0541853   0.000112138   -0.00368458    0.00574634    0.00662803   0.000520594   0.000203340   0.000496209  -8.46547e-05  -8.70316e-05   2.44202e-05   1.92513e-05   1.41747e-05  -1.18924e-06  -3.17885e-08   7.50535e-08  -2.70434e-08       1.64540       2.16991       2.35186       2.42175       2.38491       2.34216       2.06788       1.80956       1.50964       1.18803      0.983361      0.777954      0.586256      0.442085      0.308696      0.213440      0.148057      0.103224     0.0646975     0.0419543     0.0232007     0.0134358    0.00752405    0.00421492    0.00220988    0.00106573   0.000548324   0.000251095   0.000113209   4.80719e-05   2.01688e-05   7.78004e-06   3.01382e-06   9.77695e-07   3.29566e-07   1.09191e-07
  21  15 3113.9552    4.1303  0.9630 13.1384 -0.0026      0.359673  0.0349   0.0876   0.0568    0.1245   0.0000      0.769485   437.7199       3.58190       16.1073       4.65976       6.27838      -6.58157      -1.18211      -1.34832      -1.13004     0.0531399     -0.965359     -0.988204      0.766885     0.0108645      0.472952    -0.0788866     -0.354996      0.120764    0.00465795     0.0432357   -0.00157830   -0.00965636    0.00211026     0.0102564   -0.00345273    0.00125270   0.000108428   0.000106687  -2.90774e-05   2.13931e-05   3.70709e-05  -2.07927e-06  -6.14531e-06  -1.05937e-07  -7.98804e-07  -1.84903e-07       1.89473       2.31538       2.62945       2.70245       2.71996       2.64955       2.18658       2.00112       1.81601       1.46402       1.16170      0.943308      0.677931      0.557146      0.382871      0.269656      0.192424      0.117507     0.0728385     0.0475985     0.0285958     0.0170577     0.0104611    0.00515205    0.00277241    0.00158283   0.000670586   0.000319359   0.000160199   5.90011e-05   2.36007e-05   1.01511e-05   3.78370e-06   1.27302e-06   4.28624e-07   1.49466e-07
  21  16 3258.5988    3.6933  1.2758 13.2336 -0.0093      0.858581  0.0414   0.0705   0.0702    0.1057   0.0000      0.582800   439.0302       7.45401       12.1804       7.06951      -3.55792      -3.08612       1.31720      -4.37429      -2.57053      -1.99829      -1.27503      -1.99100       1.55255      0.617021     0.0142922     0.0655831      0.150786    -0.0236559     0.0971794     0.0283300     0.0145537    -0.0131525    0.00394237    0.00294871   -0.00257069   2.24241e-05    0.00104453  -0.000179971  -4.19231e-05   4.31741e-05  -2.39191e-05  -2.46186e-06  -1.67685e-06   2.62044e-07   2.87993e-08   5.97271e-08       2.21171       2.76212       2.96916       3.09138       2.91558       2.95926       2.77889       2.33366       1.97291       1.68210       1.35827       1.07363      0.841618      0.606942      0.435074      0.307565      0.208989      0.143818     0.0915280     0.0574065     0.0328775     0.0205847     0.0105115    0.00566834    0.00303739    0.00155022   0.000751959   0.000341932   0.000156572   7.03449e-05   2.88817e-05   1.09748e-05   4.33350e-06   1.50525e-06   4.71485e-07   1.40855e-07
  21  17 3402.9752    3.2336  2.0208 12.7047 -0.0062      0.973965  0.0536   0.0495   0.0948    0.0717   0.0000      0.352172   442.8169     -0.645785       13.7961      0.799655       1.34788     -0.738740      0.864715      -6.08590     -0.144467      -1.37006      0.857982     -0.707973     -0.284872     -0.722323      0.451405      0.235886     -0.616087     -0.185923    -0.0203300      0.100384     0.0497918     0.0310103     0.0116050   -0.00228893   -0.00258948   -0.00322112   -0.00150956   4.90476e-05   4.56519e-05   3.50625e-05   1.87375e-05   2.73848e-07  -1.15315e-05   1.33736e-07  -9.29120e-08   1.96613e-07       2.82084       3.43268       3.52721       4.13657       3.95988       3.74519       3.24017       3.05784       2.53471       2.10976       1.62328       1.32807      0.992302      0.748900      0.532666      0.400800      0.262678      0.175092      0.105703     0.0688216     0.0421773     0.0256283     0.0141263    0.00763017    0.00401942    0.00212880    0.00102743   0.000485305   0.000214349   8.99845e-05   3.52860e-05   1.37171e-05   4.91434e-06   1.70893e-06   5.52512e-07   1.61176e-07
  21  18 3547.4098    2.6869  2.8223 12.2837  0.0021       1.02391  0.0657   0.0359   0.1129    0.0591   0.0000      0.250669   437.5491       7.80687       20.7652      -8.12900      -1.66766      -4.64244      -1.09951      -5.60545      -2.07818       1.21412     -0.111141     -0.588607       1.16118       1.81164     -0.493157     -0.230234    -0.0101297      0.216357    -0.0911963    -0.0257051    -0.0818523    0.00603585     0.0282837   -0.00551762  -6.66904e-05    0.00240620   0.000126144  -0.000103577  -0.000129863  -9.98927e-05   1.95531e-05   1.96442e-05  -6.48978e-06   5.84922e-07   3.65502e-07  -5.33533e-07       3.44752       4.54726       4.72885       4.90419       4.86282       4.53982       4.19067       3.66457       3.21410       2.73545       2.25222       1.75036       1.31219      0.983845      0.680311      0.473258      0.329578      0.210041      0.139355     0.0851751     0.0518250     0.0302426     0.0169484    0.00915617    0.00484171    0.00242046    0.00117485   0.000558126   0.000240166   0.000108434   4.28013e-05   1.74288e-05   6.35306e-06   2.22810e-06   6.89050e-07   2.14869e-07
  21  19 3691.8349    2.2189  4.3931 11.4345 -0.0015      0.663657  0.0799   0.0240   0.1459    0.0555   0.0000      0.138250   439.6284       5.44945       14.5710      -1.35560      -4.32804      0.653917       10.8719      -1.78825      0.705845      -4.79581       1.58381      -2.36018      0.946606      0.495631       1.22050     -0.246200     -0.161537      0.304227      0.188923    -0.0100637    -0.0202300     0.0353076     0.0140772    -0.0103170  -0.000400205    0.00338933    0.00139438   2.59548e-05  -0.000295996   1.51202e-05  -6.41646e-06   1.91081e-06  -5.74180e-06   6.93798e-07   2.15120e-06  -2.00610e-07       4.03975       5.28019       5.66371       5.86585       5.75830       5.42574       5.01504       4.45303       3.78342       3.17415       2.55485       2.02594       1.54024       1.13447      0.819605      0.569977      0.389685      0.256373      0.165933      0.101222     0.0622273     0.0360925     0.0199363     0.0112045    0.00573268    0.00294961    0.00146064   0.000675266   0.000312486   0.000129677   5.61582e-05   2.11346e-05   7.80680e-06   2.78135e-06   8.82608e-07   2.70025e-07
  21  20 3836.0568    1.9067  6.1556 11.0077 -0.0007      0.491736  0.0985   0.0182   0.1823    0.0466   0.0000     0.0876253   436.7500      -2.26037       7.91766       5.19154       5.45057      -8.53724       7.93175      -11.7338       3.12595      -3.19513      -2.12951       1.67444      -1.04634     -0.486341      0.575368      0.794190     -0.802048      0.509810     0.0216409      0.185114    -0.0535351     0.0351232   -0.00995424     0.0135715    -0.0104984    0.00621708  -0.000684562   0.000124347   0.000397801  -2.17339e-05  -1.41576e-05  -1.62927e-06  -9.91638e-06  -5.63323e-06   6.17033e-08   8.54356e-07       4.89520       6.36150       6.77879       7.33421       7.13289       6.78381       6.10624       5.40177       4.61364       3.89435       3.22274       2.39533       1.87374       1.38698       1.01826      0.694501      0.480917      0.315255      0.200851      0.127372     0.0757543     0.0455958     0.0256714     0.0141092    0.00749324    0.00377466    0.00181300   0.000861825   0.000374578   0.000169605   6.81064e-05   2.71956e-05   9.98101e-06   3.37798e-06   1.06948e-06   3.31717e-07
  21  21 3980.3347    1.5409  8.1209 10.7472 -0.0023      0.437430  0.1245   0.0137   0.2295    0.0385   0.0000     0.0735399   449.9587       8.52556       8.37933      -18.9582      -14.6187       2.49532       8.36139      -6.95577       1.63511      -3.22277       8.73963      -1.43372      -1.96527       1.58368       1.94999      0.804745     -0.807803    -0.0413585      0.684842      0.124803    -0.0936006     0.0213164    -0.0649831    0.00290123    0.00176918   -0.00905242   0.000730386   0.000663326   0.000370635  -6.13428e-05   3.66910e-05   1.80779e-06   7.69111e-06   9.60954e-06  -1.89649e-07   2.89083e-07       6.18398       8.04171       8.62721       9.15358       9.00132       8.47017       7.66710       6.89352       5.82062       4.91013       3.89747       3.10930       2.36314       1.74323       1.26998      0.889350      0.608384      0.399598      0.255762      0.159783     0.0967777     0.0572332     0.0317404     0.0176566    0.00923574    0.00466554    0.00233144    0.00109685   0.000484473   0.000210914   8.66340e-05   3.33759e-05   1.23575e-05   4.35734e-06   1.37421e-06   4.23867e-07
  21  22 4124.2979    1.3039 10.9833 10.5863  0.0005      0.159020  0.1736   0.0110   0.3034    0.0335   0.0000     0.0726874   426.5066       20.5209       2.87877       9.77228       9.02801      -13.1283       7.09032      -7.26682      -2.57641       16.4177      -1.82719      -1.20870       4.76096       1.03116      -1.12616       1.59542      0.696983      0.746624      0.267766      0.125340     0.0563039   -0.00512140    -0.0156410   0.000952245    -0.0160179    0.00575922    0.00495819    0.00295391  -0.000543149  -0.000491585   0.000123439  -6.55176e-05  -1.01174e-05  -6.55384e-06  -1.96454e-06  -3.10307e-07       7.82265       10.1355       11.1648       11.5919       11.0840       10.5279       9.78473       8.74438       7.42165       6.34786       5.13971       4.00973       3.04791       2.25793       1.64324       1.15384      0.766728      0.515401      0.323249      0.203652      0.122796     0.0720429     0.0406482     0.0225167     0.0117785    0.00593789    0.00292579    0.00140966   0.000620071   0.000279731   0.000113808   4.49766e-05   1.62824e-05   5.71478e-06   1.83203e-06   5.50442e-07
  22   7 1945.1407    0.5470  0.4130 10.0575 -0.0126       10.9314  0.0218   0.0186   0.0403    0.0582   0.0000       1.66785   438.4353      -1.61326       21.0608       2.39447      -1.00554      0.741110      0.771699      0.499147      0.231069      0.293305      -1.19950     -0.186134      0.868537     -0.379648      0.382996     -0.158302      0.167085     0.0292587    -0.0730661    -0.0211060    0.00271370    -0.0186445    -0.0127014   -0.00213282   -0.00293775   -0.00116827  -0.000365623  -8.16973e-05  -2.01810e-05  -7.08151e-05   4.10594e-05   1.04941e-05   7.89769e-06  -9.26177e-07   5.68103e-07   1.52142e-07       1.31432       1.81049       1.69168       2.08427       1.93200       1.98148       1.60198       1.51168       1.20951       1.11706      0.930368      0.705103      0.507121      0.390774      0.294982      0.225380      0.152685     0.0924774     0.0587508     0.0391438     0.0257287     0.0159897    0.00963498    0.00585307    0.00299970    0.00156068   0.000674695   0.000354534   0.000175235   7.63067e-05   3.45095e-05   1.34863e-05   5.58839e-06   2.12258e-06   6.85552e-07   2.54752e-07
  22   8 2104.7972    0.7438  0.6591 10.2161 -0.0078       6.05187  0.0275   0.0191   0.0479    0.0767   0.0000       1.11142   437.4648      -1.16952       15.7125       3.63100      -2.18712       1.14488       1.93337      0.679319       1.92770      0.268396      -2.04942     -0.447994      0.187042     -0.688605    -0.0554700      0.260835     -0.229123     -0.232502    -0.0446295    -0.0101242     0.0619910     0.0238932   -0.00136012   -0.00147079   0.000213660  -0.000615898   0.000679187  -0.000607080  -6.15127e-05  -6.67135e-05   5.01529e-05  -2.70416e-05  -6.45081e-06   3.08076e-06  -7.87188e-07  -1.64925e-07       1.55142       1.99968       2.15309       2.26720       2.13173       1.97114       2.12748       1.69107       1.59063       1.28883      0.972225      0.810646      0.640589      0.493246      0.354308      0.263309      0.189377      0.123009     0.0788979     0.0471140     0.0311391     0.0175842     0.0106561    0.00561137    0.00311860    0.00168062   0.000842129   0.000456481   0.000205170   9.69864e-05   3.93916e-05   1.75958e-05   6.89386e-06   2.67977e-06   9.67719e-07   3.29689e-07
  22   9 2260.0583    1.0847  0.7918 10.6355 -0.0056       4.75106  0.0350   0.0243   0.0522    0.0934   0.0000      0.991613   434.6858     -0.331022       12.7162     -0.881319      -2.39147      -3.13230       1.49187       1.59603      0.205156      -1.55236       1.86354       1.81860     -0.742992     0.0232969      0.362132     0.0679200     0.0142744    -0.0301737    -0.0897961    -0.0752575     0.0326136     0.0400962    -0.0176106   -0.00439420    0.00141774   0.000567572  -9.88241e-05   0.000276923   0.000172090  -8.67839e-05   1.43708e-05   9.15319e-06  -1.81620e-06  -3.54696e-06   1.16849e-06  -9.27073e-08       2.37260       2.91827       2.84348       2.77938       2.61893       2.32014       2.10586       2.06582       2.15942       1.92820       1.58832       1.27833       1.01509      0.746371      0.491783      0.312339      0.201151      0.141178     0.0967225     0.0623739     0.0345014     0.0197755     0.0112837    0.00658372    0.00397233    0.00213703    0.00111932   0.000521062   0.000231755   9.98412e-05   4.02871e-05   1.63540e-05   6.15531e-06   2.49234e-06   9.63702e-07   2.97385e-07
  22  10 2410.8470    1.4697  0.8614 11.2903 -0.0030       2.54822  0.0300   0.0327   0.0532    0.1007   0.0000      0.805419   442.3872       5.02595       11.9458       2.24892      -1.81486      0.175601      -1.30342     -0.373729       1.53207       1.16357      0.668101      -1.32062      0.375209     -0.144106      0.509245    -0.0649516     -0.131800    0.00775732    -0.0110008     0.0894008    -0.0586024     0.0115406    -0.0248895    0.00566958  -0.000461441   0.000826931  -2.22976e-05   0.000333904  -0.000127047  -6.21144e-05   4.14224e-05  -6.18426e-07   6.57373e-06  -1.52916e-07   2.02719e-06  -1.37512e-08       1.68881       2.12268       2.30959       2.45008       2.48472       2.23725       2.00954       1.81817       1.64875       1.33954       1.14536      0.878334      0.682350      0.515893      0.374465      0.253285      0.183128      0.117131     0.0832145     0.0510410     0.0319420     0.0195794     0.0110175    0.00649219    0.00360089    0.00193101   0.000949581   0.000491403   0.000224906   9.76857e-05   4.47172e-05   1.82799e-05   7.06349e-06   2.64796e-06   9.51828e-07   3.17517e-07
  22  11 2559.3037    1.9966  0.9270 11.7609 -0.0004       3.12369  0.0324   0.0415   0.0559    0.1031   0.0000      0.756608   436.0875       3.38155       17.5133     -0.143709       3.13859      -2.54075      -2.31451      0.130714     -0.835331      -1.17692      -1.22569      0.428011      0.321138     0.0222347      0.499633     -0.226371     -0.129424     0.0857901    -0.0364850    -0.0164327    -0.0150005   -0.00413357   -0.00524118   -0.00529681   0.000724111    0.00175983    0.00123095   0.000476939  -3.47809e-05   6.48414e-05  -2.50133e-05  -2.48633e-05  -2.15234e-07   3.30983e-06  -3.54425e-07  -8.88882e-07       1.82459       2.26480       2.53463       2.56296       2.43222       2.44082       2.22917       1.85951       1.72173       1.48828       1.22178      0.952981      0.737591      0.545723      0.396605      0.270687      0.193800      0.129478     0.0808219     0.0529377     0.0346611     0.0195016     0.0114396    0.00673165    0.00373498    0.00180400   0.000915203   0.000487378   0.000218294   0.000100685   3.72535e-05   1.91452e-05   7.34787e-06   2.94866e-06   1.03144e-06   3.50851e-07
  22  12 2707.1920    2.5480  0.8577 12.4052 -0.0115       3.61299  0.0305   0.0583   0.0556    0.1070   0.0000      0.816452   438.9349       1.16256       13.3534     -0.788338      -2.41726     -0.967258       1.57662      -4.04235      -1.30213      -2.90530     -0.814355     -0.221449    -0.0129641      0.692890    -0.0407583     -0.171896     -0.509523     0.0715820     0.0236976    -0.0431112     0.0361471     0.0216534   -0.00845671   -0.00233938   0.000153595    0.00447965   0.000951468   3.51653e-05  -4.09866e-06   0.000198571  -4.18166e-06   1.09166e-05   9.44045e-06  -8.22444e-07  -1.71362e-06  -1.70829e-07       1.86924       2.28854       2.22188       2.53081       2.50478       2.47273       2.23917       2.05950       1.60012       1.31666       1.18593       1.00425      0.750700      0.516069      0.373507      0.277750      0.191495      0.129131     0.0905030     0.0611677     0.0375846     0.0217537     0.0120771    0.00714641    0.00373551    0.00178157   0.000852887   0.000443936   0.000224895   0.000106773   4.53421e-05   1.80343e-05   7.05499e-06   2.44454e-06   8.80702e-07   2.98378e-07
  22  13 2854.8043    3.3241  0.7929 12.8690 -0.0003       1.40923  0.0280   0.0728   0.0491    0.0990   0.0000      0.782116   435.9718     -0.434873       15.3789       2.13297      -2.48130      -5.30050     -0.969004      0.568639     -0.282339      0.388916       1.42032     -0.634882      0.627853      0.700356    -0.0183406    -0.0516714    -0.0676397    -0.0859123    0.00627376     0.0397730     0.0274897   -0.00709583    -0.0140919   -0.00161856   4.25079e-05   -0.00163523   1.79107e-05  -0.000563316  -0.000126972   3.54204e-05  -1.98448e-05  -3.46094e-05   2.22733e-05   1.00160e-06  -1.18596e-07  -3.01329e-07       1.70506       2.00737       2.07649       2.29158       2.31947       2.13052       1.96520       1.74731       1.54007       1.33383       1.07773      0.797143      0.639363      0.495426      0.377239      0.264063      0.177000      0.119089     0.0806008     0.0518413     0.0312519     0.0173186     0.0106737    0.00637771    0.00369372    0.00186371   0.000914524   0.000443538   0.000206659   9.19483e-05   3.98049e-05   1.68666e-05   6.59064e-06   2.48194e-06   8.89619e-07   2.83937e-07
  22  14 3001.5109    3.6346  0.9427 13.2228 -0.0018       2.80388  0.0328   0.0762   0.0545    0.1011   0.0000      0.844741   443.9399       3.28053       11.2719       1.83343       1.21042     -0.712848      0.744707      -4.51057      -1.27149      0.870455      -1.03791      0.586875      0.492358     0.0256526     -0.208219    -0.0506129     -0.106576     0.0155001     0.0134373     0.0553810    -0.0315034    -0.0249434     0.0159202    0.00105519    0.00242238  -0.000405562  -0.000947019  -0.000507748   0.000257133   2.46039e-05  -4.14768e-06   5.68037e-06   1.48758e-05  -8.93744e-07  -6.98438e-09  -1.41438e-07       1.71311       2.09176       2.27368       2.44883       2.47286       2.38535       2.04840       1.89293       1.67911       1.36771       1.15464      0.909580      0.680216      0.499584      0.384790      0.288029      0.197350      0.130321     0.0811609     0.0513987     0.0338757     0.0221713     0.0124426    0.00730124    0.00378584    0.00199784    0.00102774   0.000508222   0.000242151   0.000109760   4.71501e-05   1.99859e-05   7.96983e-06   2.76764e-06   1.01094e-06   3.76980e-07
  22  15 3147.0789    3.8240  0.9549 13.4939 -0.0097      0.415749  0.0346   0.0822   0.0566    0.1025   0.0000      0.993273   437.6362       4.49991       12.9527      -1.43182       1.06234      -5.06498      -1.69353     -0.314561      -1.58259     -0.655296     -0.549067      -2.50143     -0.786972     -0.182779      0.295829     -0.312067     0.0660678      0.173010  -0.000824488     0.0231766   -0.00412693     0.0261264   -0.00189242   3.26844e-05    0.00182390   -0.00296705    0.00171881   0.000425489  -8.37924e-05  -6.68336e-05   4.25531e-05  -1.06768e-05   6.54448e-06   7.42770e-07  -1.91820e-08  -8.18168e-07       1.85114       2.36466       2.46543       2.69612       2.70386       2.47993       2.42937       2.00044       1.85151       1.38502       1.27096      0.975826      0.783250      0.567097      0.413810      0.284810      0.207123      0.140911     0.0918964     0.0627464     0.0362796     0.0223199     0.0123488    0.00718050    0.00393696    0.00198257    0.00107226   0.000503750   0.000255711   0.000109833   4.91405e-05   2.00369e-05   8.13080e-06   3.04928e-06   1.09003e-06   3.46749e-07
  22  16 3292.1841    3.6670  1.4747 12.9674 -0.0007     -0.459434  0.0437   0.0627   0.0733    0.0919   0.0000      0.477503   437.0445       9.58376       14.9339       2.31707     -0.141394      0.435760      -4.16707      -2.10311       2.48998      -1.70789     -0.470734      -1.69592     -0.767980      -1.39631      0.199322      0.986201     -0.977880     -0.116505      0.112839      0.125356     0.0137682     0.0348877   -0.00568154    -0.0199757   -0.00379378    0.00472402  -0.000356888   2.36724e-05   0.000116079  -7.24431e-05   1.38636e-06  -1.73568e-05  -2.07271e-06   2.10562e-06   6.07750e-07   2.75780e-07       2.18587       2.83788       3.10214       3.26745       3.17691       2.99122       2.74841       2.41353       2.12124       1.80451       1.46095       1.14682      0.890188      0.683374      0.455172      0.357797      0.238994      0.159208      0.102232     0.0662286     0.0416607     0.0250005     0.0144066    0.00838434    0.00449547    0.00238722    0.00118280   0.000622141   0.000288965   0.000126268   5.70500e-05   2.29275e-05   9.41102e-06   3.64409e-06   1.32482e-06   4.54241e-07
  22  17 3437.5359    3.0354  2.1651 12.4807  0.0003       1.15723  0.0534   0.0436   0.0936    0.0711   0.0000      0.269976   442.8622       7.56883       10.6066     -0.924731       5.52536      -7.01540     -0.673408      -3.88295       2.91589     -0.585611       1.91532      -3.06469    -0.0673259      0.914178      0.680206      0.154894     -0.546980     0.0476989    -0.0299205      0.124782    -0.0204291    -0.0123511    0.00851196     0.0144913    -0.0126525   -0.00307620   0.000947696  -0.000331491   0.000170538  -0.000115585  -5.91922e-05   1.30056e-06   7.76560e-06  -3.09256e-06  -1.87876e-06   1.77226e-07       2.68354       3.41001       3.53621       3.82164       3.79035       3.65195       3.30669       3.00636       2.60787       2.17077       1.74006       1.32979       1.07635      0.808689      0.629149      0.454940      0.307789      0.201851      0.137510     0.0853513     0.0520134     0.0304218     0.0180515     0.0106612    0.00593577    0.00308505    0.00155616   0.000741060   0.000358549   0.000164075   7.18833e-05   2.87850e-05   1.16653e-05   4.28504e-06   1.58653e-06   5.45766e-07
  22  18 3582.3734    2.5295  3.3499 11.9085  0.0003      0.853869  0.0671   0.0296   0.1182    0.0524   0.0000      0.186519   431.9366       8.44771       20.9694      0.955055       5.51788      -6.84440       2.01263      -8.25353      -3.43110     -0.839792      0.237826      0.258785      -1.24127      0.415621     -0.312986      0.323277    -0.0640326     -0.117531      0.408872     -0.188706     0.0188044    -0.0180923     0.0238091  -9.57739e-05   -0.00601957   -0.00256121    0.00149746   0.000446419   0.000424658   0.000213536  -5.02753e-06  -4.73712e-05   4.06840e-06   3.64081e-06   1.91887e-06   3.16263e-07       3.27800       4.18321       4.51861       4.83113       4.83646       4.53978       4.14703       3.67892       3.24222       2.69687       2.13055       1.74471       1.34249       1.01839      0.732612      0.546191      0.368927      0.254976      0.163709      0.103952     0.0654776     0.0394470     0.0233585     0.0128762    0.00708347    0.00376158    0.00195586   0.000953923   0.000458259   0.000203682   8.95424e-05   3.61107e-05   1.46580e-05   5.47045e-06   2.00084e-06   6.90287e-07
  22  19 3727.3027    2.0887  4.5742 11.4131 -0.0018      0.746431  0.0834   0.0219   0.1465    0.0495   0.0000      0.131089   436.3095       9.27556       11.6784      0.644358       6.64538      -5.06285     -0.804276      -4.35300       5.39694       5.94821      -2.36371       2.49707     -0.976583      0.683833     -0.651079     -0.404100    -0.0953490      0.924692      0.147708     -0.107689     -0.100376     0.0244666    0.00725678     0.0306977    -0.0184102    0.00369274    0.00116329    0.00173906  -0.000576498  -0.000235384   0.000155359   4.36798e-05  -2.85272e-05   5.96456e-07  -2.29834e-07   6.13609e-07       3.95547       5.15825       5.54299       5.89500       5.63675       5.35586       5.11218       4.48069       3.92019       3.36517       2.75121       2.15978       1.72561       1.27047      0.929690      0.655927      0.451662      0.311817      0.203462      0.131827     0.0803245     0.0479123     0.0282966     0.0157655    0.00891205    0.00461419    0.00244603    0.00116035   0.000577663   0.000252804   0.000115509   4.69576e-05   1.91966e-05   7.21559e-06   2.62638e-06   8.61773e-07
  22  20 3872.1236    1.7546  6.5891 11.0434 -0.0020      0.482943  0.1060   0.0165   0.1887    0.0407   0.0000     0.0885647   441.7482       5.71396       10.4510       2.76782     -0.646397     -0.482537       6.51901     -0.295396      -10.4252      -1.33258       2.74713       1.36916      -2.04306      0.126188       1.12939      -1.40801     -0.774565     -0.291259    -0.0965648     -0.246098     0.0103914    -0.0700121    -0.0367552     0.0182279   -0.00412110   -0.00513845    0.00295413   0.000304016    0.00173095   2.53061e-05  -2.16873e-05  -9.28099e-05   1.26499e-05  -3.91641e-06  -1.83816e-06   1.97589e-06       5.03958       6.62216       6.99353       7.52566       7.33921       7.03235       6.50116       5.77132       5.00326       4.27212       3.37055       2.75668       2.13080       1.61382       1.18359      0.838368      0.582261      0.400560      0.261332      0.166651      0.101992     0.0625143     0.0358192     0.0203413     0.0109444    0.00600017    0.00306204    0.00150179   0.000709008   0.000322353   0.000141172   5.89709e-05   2.35103e-05   8.89333e-06   3.15010e-06   1.09107e-06
  22  21 4016.6551    1.5091  9.0379 10.6652 -0.0015      0.247597  0.1348   0.0126   0.2379    0.0358   0.0000     0.0668892   434.1326      -4.43389       13.5096      -9.61677       1.03832      -16.6169       6.50478      -4.25831       1.94861      -4.74853       12.8153      -2.59125     -0.637179     -0.363723     -0.745842      0.747798       1.04026     -0.197439     -0.158849      0.244049     0.0181144     0.0102857     0.0371553    0.00507491    -0.0172971   -0.00856191    0.00215072   0.000894037  -4.55427e-05  -1.85053e-05  -0.000162125  -6.23667e-05   6.13209e-05  -9.10279e-07   2.52663e-06   7.74757e-07       6.24703       7.96595       8.71274       8.95166       8.99528       8.69483       7.86177       7.13113       5.99420       5.21822       4.33061       3.43454       2.66211       1.95925       1.47637       1.02483      0.723149      0.487003      0.324359      0.207489      0.128536     0.0779686     0.0461862     0.0253432     0.0140151    0.00740695    0.00375026    0.00184365   0.000856179   0.000403073   0.000175550   7.51612e-05   2.92175e-05   1.13780e-05   3.96455e-06   1.34593e-06
  22  22 4160.8982    1.2453 11.5430 10.5690 -0.0044     0.0727657  0.1845   0.0102   0.3203    0.0319   0.0000     0.0687239   431.0393       16.2692       6.63283      -5.86067       12.5469      -17.5737      -2.87376      -5.74464      -12.4574      -1.79517      -6.34251      -8.96019      0.951194      -3.72596      -3.71327      0.812982      0.203741     -0.761561     -0.770755      0.312839     0.0440648    -0.0434802     0.0828400    0.00287783     0.0220582    -0.0153458   -0.00378267    0.00131870    0.00149539   0.000453248  -0.000292030   1.37388e-05   0.000105696   7.80119e-06  -1.70160e-05  -1.66030e-07       7.71348       10.0687       10.9982       11.5125       11.4726       10.8895       10.0846       9.04105       7.71967       6.54746       5.40632       4.24017       3.36352       2.48934       1.86333       1.33266      0.917277      0.626818      0.419704      0.260659      0.165273     0.0990155     0.0585549     0.0325866     0.0180394    0.00957923    0.00495416    0.00239592    0.00116359   0.000515343   0.000238327   9.65831e-05   3.94665e-05   1.46028e-05   5.28791e-06   1.79256e-06
  22  23 4305.7789    1.0489 14.9055 10.3888 -0.0003     0.0510994  0.2642   0.0077   0.4182    0.0299   0.0000     0.0756957   434.6009       11.9894      -14.2422       3.75247       1.07922      -8.88290      -4.96952      -15.8198     -0.796813       2.96370      -3.20955       3.08152      -5.57456       7.05887      -1.85189      -3.94310      0.632758      0.166252     -0.251645      0.113281     -0.191961     0.0283174      0.123671     0.0285961    -0.0228409    -0.0252893    0.00645956    0.00376490   0.000583677   0.000267167  -8.26043e-05  -8.18840e-05  -5.98330e-05   6.56614e-06  -8.47413e-06  -1.42208e-06       9.93578       13.0086       14.1816       14.8171       14.8552       14.0563       13.0114       11.6303       9.98339       8.51756       6.85868       5.50628       4.29328       3.25002       2.39182       1.73498       1.20512      0.818383      0.535309      0.345591      0.215135      0.130293     0.0753205     0.0437006     0.0238147     0.0126296    0.00641682    0.00322999    0.00153834   0.000695878   0.000305398   0.000128731   5.13116e-05   1.95819e-05   6.88070e-06   2.35479e-06
  23   7 1969.7066    0.5722  0.4069 10.1719 -0.0088       11.1763  0.0239   0.0200   0.0381    0.0554   0.0000       1.81374   437.4132      -1.63990       17.2961       1.78764      -3.26760      -1.03098       2.64618     -0.749977     -0.989087     -0.601188       1.01076      0.241153      0.178221    -0.0110758   -0.00733450     -0.298719     0.0833333    0.00520322    -0.0149683     0.0165139    -0.0480726   -0.00395654     0.0162707   -0.00756306   -0.00374346   -0.00474276  -0.000276488   0.000753251  -0.000199247   0.000324486   3.25807e-05   2.62647e-05   1.98135e-05  -3.44888e-06   3.07550e-06   1.31608e-08       1.49351       1.58910       1.77277       2.32157       2.03651       1.66246       1.94733       1.79112       1.26534       1.06717       1.05927      0.840086      0.571909      0.419898      0.363144      0.284340      0.158782      0.122833     0.0844690     0.0544131     0.0334736     0.0214465     0.0135817    0.00848332    0.00445701    0.00255036    0.00137319   0.000683813   0.000295041   0.000165363   7.60381e-05   4.29690e-05   1.76467e-05   7.07331e-06   2.37793e-06   7.23764e-07
  23   8 2131.1759    0.8410  0.6294 10.0430 -0.0023       6.27370  0.0292   0.0197   0.0423    0.0883   0.0000       1.02557   440.8363     -0.697297       17.0230       2.41893      -2.22285      -2.07168    -0.0700670      -1.76908       1.18054     0.0517300   -0.00176638      0.119437     -0.116623      0.252880     -0.291734      0.265632    -0.0137520     -0.137272     0.0955070    -0.0296287   -0.00149223    -0.0117900     0.0142547    0.00119508    0.00349664   3.94794e-06  -0.000717924  -0.000136853   8.03820e-05   0.000120770   4.81913e-05   1.83466e-05   6.15274e-06  -1.39847e-06  -4.24595e-08   8.87829e-08       1.60311       2.34394       2.37919       2.49039       2.07301       1.93001       1.84314       1.69273       1.75906       1.50808       1.31553       1.08030      0.833206      0.598556      0.424872      0.309301      0.184161      0.128763     0.0791951     0.0566888     0.0333285     0.0198202     0.0121818    0.00723936    0.00400989    0.00226488    0.00118670   0.000637589   0.000281711   0.000159526   6.85235e-05   3.48038e-05   1.20381e-05   5.80974e-06   1.91738e-06   8.11223e-07
  23   9 2287.5448    1.1292  0.8135 10.7239 -0.0030       4.74005  0.0270   0.0249   0.0525    0.0890   0.0000      0.887319   439.4895       3.70494       17.0152       1.62029      0.391580       1.93228      0.755771      -2.09942       2.30999       1.49204    -0.0396252     -0.585720      0.222271      0.940743     -0.441316      0.128398      0.115354    -0.0838756     -0.110818     0.0294717    -0.0106519   -0.00264243    0.00493200   -0.00850320    0.00231179    0.00456165   -0.00102773   -0.00114311  -0.000318820   0.000161191  -0.000186365  -3.03430e-05   6.24966e-06   2.01972e-06   1.41976e-06   5.86943e-07       1.40268       1.81280       1.99928       2.03754       2.10146       2.06061       1.79374       1.70359       1.40448       1.17435       1.01157      0.796332      0.615850      0.488936      0.360722      0.253113      0.179841      0.124383     0.0886541     0.0562644     0.0361681     0.0217748     0.0138698    0.00739371    0.00438084    0.00239685    0.00127412   0.000653116   0.000328965   0.000144718   7.18346e-05   3.05739e-05   1.41553e-05   5.37925e-06   2.11105e-06   7.48729e-07
  23  10 2439.2785    1.6117  0.8881 11.1448 -0.0027       2.83995  0.0294   0.0335   0.0537    0.1161   0.0000      0.763781   437.4401      0.197311       13.7355      0.124465      0.902417      0.114815       2.09286      -3.20838       1.91093      -2.21643      -1.41384     -0.169091     0.0801645      0.127432     0.0842324      0.402801     -0.101532     0.0929007    -0.0819739    -0.0219901     0.0564539    0.00112309    0.00868011  -0.000316417    0.00462815   0.000966429  -0.000165516  -0.000387928  -0.000256509   6.45104e-06   5.78172e-06  -3.41566e-06   1.08222e-06   1.12966e-05  -9.32248e-07   8.58877e-07       1.58405       2.08004       2.24335       2.31599       2.21301       2.05289       1.91477       1.74044       1.61961       1.40609       1.21142      0.968129      0.749296      0.557102      0.402474      0.286722      0.192153      0.134509     0.0894032     0.0557846     0.0378330     0.0227194     0.0133370    0.00809709    0.00454122    0.00242048    0.00136449   0.000660480   0.000340353   0.000164729   7.17318e-05   3.46054e-05   1.32346e-05   6.21677e-06   2.23543e-06   7.91768e-07
  23  11 2588.7347    2.0638  0.9967 11.7472 -0.0064       2.69702  0.0332   0.0415   0.0585    0.1162   0.0000      0.689070   440.5932       2.15472       16.9230       2.03036      -2.00852      -3.66121      0.852893       1.80533       1.05734       1.03792       2.40808      0.269399      0.466626      0.381710     0.0202484     -0.738915     0.0146187      0.101394     0.0253011      0.131302     0.0553272    -0.0466042    -0.0202230    0.00813484    0.00904389    0.00310168  -0.000497819  -0.000458770   0.000446994  -1.66531e-06   4.98629e-05  -3.48794e-05  -2.28929e-06  -5.06662e-06  -3.37426e-06   9.53277e-08       1.71819       2.12715       2.15944       2.50737       2.57455       2.28035       2.06693       1.97345       1.84201       1.42804       1.15790      0.891527      0.748471      0.597708      0.431280      0.314223      0.231105      0.161554      0.106688     0.0658976     0.0414755     0.0271045     0.0159134    0.00917562    0.00490677    0.00278421    0.00166725   0.000853532   0.000447534   0.000198652   8.92804e-05   3.87042e-05   1.53552e-05   6.24150e-06   2.40505e-06   7.97497e-07
  23  12 2737.7428    2.6282  0.8962 12.4260 -0.0064       4.12086  0.0291   0.0564   0.0542    0.1008   0.0000      0.752937   439.0240       7.84960       17.6449      -1.26385       2.32058      -2.55765      -1.08431      -3.32324      -1.74894     -0.554581      -1.48235     -0.397951      0.245551     -0.685047     -0.349892     -0.108909      0.161115      0.317955     -0.121020      0.175248     0.0464860     0.0370254    -0.0164343     0.0102384    0.00375708   -0.00103773   0.000112577  -0.000301004  -2.01048e-05   0.000210606   6.20661e-05  -1.58048e-05  -1.10921e-05  -4.39453e-06   9.10443e-07   5.23692e-07       1.54191       1.99903       2.11431       2.31764       2.24878       2.18633       2.03425       1.74297       1.57161       1.31081       1.05146      0.862741      0.686809      0.509960      0.379258      0.281007      0.189797      0.130659     0.0926362     0.0620351     0.0387286     0.0225965     0.0136355    0.00815669    0.00452629    0.00256708    0.00134303   0.000675527   0.000329559   0.000160868   7.72519e-05   3.26918e-05   1.38263e-05   5.48691e-06   2.22266e-06   7.98073e-07
  23  13 2886.0782    3.4795  0.8714 12.6917 -0.0015      0.958375  0.0296   0.0734   0.0504    0.1189   0.0000      0.731107   437.9826       6.15466       18.8277       1.85025      -1.36031      -1.52263      -2.42104      -3.16072       3.67505      -1.54074     -0.647467     -0.845186      0.424428     -0.171876      0.771503    0.00844771     -0.107091     -0.112603     0.0758205    -0.0676694    -0.0179240     0.0133825   -0.00525126   -0.00440603    0.00809075   0.000877279  -0.000741826   0.000424356  -0.000255185  -2.65009e-05  -1.97270e-05   4.08130e-05   2.42401e-05  -6.77546e-06   4.38174e-06  -9.59482e-07       1.60448       1.95147       2.10756       2.24195       2.14474       2.02576       2.01607       1.91127       1.60085       1.28068       1.07816      0.874648      0.675663      0.511733      0.412444      0.298232      0.219378      0.140082     0.0954314     0.0623691     0.0397161     0.0229652     0.0130990    0.00808045    0.00482070    0.00247370    0.00131388   0.000635285   0.000330418   0.000173941   8.07115e-05   3.56397e-05   1.47097e-05   6.32550e-06   2.33839e-06   8.08252e-07
  23  14 3033.4782    3.8743  0.8532 13.2852 -0.0002      0.951091  0.0286   0.0834   0.0529    0.1025   0.0000      0.751386   436.0038       3.60559       14.4683      0.238753      -4.38279      -2.56892     -0.437270     -0.232958       2.32814     -0.417035      -1.14760      0.931248     -0.641924     -0.176195     -0.282147      0.412402      0.175749      0.151639      0.105777    -0.0497829     0.0301269     0.0330160    0.00742372    0.00307083    0.00216394   0.000876133  -0.000107570   -0.00130021  -0.000149058  -8.22425e-05  -1.58170e-05   3.77831e-05  -6.52756e-06   1.14858e-05   2.87121e-06  -4.10933e-07       1.67722       2.01853       2.08729       2.21705       2.23410       2.18188       1.98414       1.76917       1.58687       1.35621       1.16825      0.876900      0.685918      0.531623      0.401011      0.304216      0.224647      0.148793     0.0906276     0.0569996     0.0375289     0.0241056     0.0151758    0.00877769    0.00485107    0.00257742    0.00137092   0.000681056   0.000351721   0.000161000   7.00886e-05   3.27132e-05   1.28564e-05   5.48186e-06   2.21792e-06   8.00114e-07
  23  15 3179.7816    3.9726  1.0863 13.3901 -0.0098       1.13440  0.0375   0.0805   0.0599    0.1107   0.0000      0.862711   439.0460       7.48937       12.6589       1.65281      -2.87761      -1.11391      -3.50550      -1.39957      -2.67306      -5.67598      -2.68999      -1.08190       1.01400      0.427745      0.104150      0.525193      0.230979      0.253803     0.0235329      0.138579    -0.0348609  -0.000104619     0.0306625   0.000348883   -0.00636617    0.00225686   5.47473e-05   0.000467832  -4.04154e-05   0.000139631   0.000117215  -1.32371e-05   3.22577e-06  -1.18325e-05  -2.98312e-06   1.06990e-06       1.78279       2.27424       2.30150       2.59963       2.58682       2.53737       2.24895       2.06778       1.72854       1.54891       1.23371      0.999835      0.772284      0.620211      0.436304      0.326982      0.228254      0.163173      0.105576     0.0704340     0.0448646     0.0286434     0.0164712    0.00986308    0.00558161    0.00301728    0.00159670   0.000814894   0.000420603   0.000193944   8.86544e-05   3.71329e-05   1.64058e-05   6.60880e-06   2.65679e-06   9.22731e-07
  23  16 3325.5528    3.4232  1.4747 13.2674 -0.0104     -0.279424  0.0454   0.0604   0.0756    0.0785   0.0000      0.556763   438.0929       6.10755       16.1003      -4.27177      -1.32714       3.97418       1.48120      0.726594      -2.20350      -1.96373     -0.249817     -0.854275      -1.37156     -0.911513      0.243027    -0.0705929    -0.0498799     -0.180218    -0.0587295    -0.0553177    -0.0449201    -0.0648306     0.0138073    0.00428590    0.00158001   -0.00452173   -0.00273476   0.000391083  -0.000660831  -0.000142103  -1.48303e-05   9.12619e-05   2.04559e-05  -1.70619e-05  -5.22935e-06  -1.00581e-06       2.26466       2.86091       3.03507       3.07360       3.08701       3.22205       2.85541       2.48907       2.22807       1.77288       1.54106       1.25769      0.980242      0.760666      0.546841      0.384573      0.283353      0.193451      0.134518     0.0911232     0.0573399     0.0344503     0.0208080     0.0115107    0.00662243    0.00352246    0.00188458   0.000928955   0.000471766   0.000217817   9.95506e-05   4.51028e-05   1.84314e-05   7.65108e-06   3.00489e-06   1.12372e-06
  23  17 3471.4631    2.9625  2.1992 12.4622 -0.0027       1.02309  0.0530   0.0412   0.0919    0.0642   0.0000      0.280020   438.3408     -0.433988       13.0181      -8.51362      -2.04922      -6.51148      -2.41799       1.42908      0.252497      -1.18364       1.16143      -3.25425     -0.735010      0.306270      0.815761      0.725393     -0.406659      0.266547    -0.0445604     0.0423509     0.0829287    -0.0545907    -0.0273355     0.0114394   -0.00725514   0.000333818   -0.00129830  -0.000943564   0.000643845  -0.000326170  -0.000311304  -6.98762e-05   1.18891e-05   1.63538e-05  -7.88540e-06  -2.82840e-07       2.41840       3.15646       3.34365       3.51691       3.46345       3.34688       3.08146       2.83003       2.48846       2.12665       1.76973       1.38560       1.12616      0.869999      0.642842      0.456523      0.323620      0.227580      0.152874     0.0989181     0.0634939     0.0380095     0.0232147     0.0127825    0.00763677    0.00415123    0.00221842    0.00115325   0.000583431   0.000271168   0.000122573   5.48509e-05   2.33713e-05   9.63666e-06   3.67640e-06   1.38134e-06
  23  18 3616.9740    2.4181  3.5860 11.7777 -0.0006      0.811953  0.0672   0.0268   0.1209    0.0492   0.0000      0.155208   432.5444       6.22735       8.29074       1.45186      -4.27540      -1.68271     -0.511647      -6.06134    -0.0803560     -0.394809       3.75983      0.786840      0.118620     -0.325048    -0.0678746    -0.0576074     -0.546256     -0.345849      0.166147     0.0806429   -0.00202716    -0.0380879     0.0373804     0.0248208    -0.0325920    0.00303391   -0.00107672   0.000577428   0.000507727  -0.000180156  -0.000162562   3.00737e-05   1.70137e-06   2.25325e-05  -8.14083e-06  -1.35248e-06       3.30424       4.33211       4.48947       4.76404       4.77620       4.71303       4.21239       3.78882       3.25363       2.85119       2.36254       1.94819       1.49457       1.16576      0.825971      0.603252      0.420361      0.296953      0.199116      0.133489     0.0838344     0.0528977     0.0309320     0.0182597     0.0101251    0.00553611    0.00289593    0.00150219   0.000714597   0.000351631   0.000155208   7.05794e-05   2.87736e-05   1.23819e-05   4.54781e-06   1.73438e-06
  23  19 3762.5089    2.0117  5.4475 11.2152 -0.0002      0.775913  0.0889   0.0188   0.1569    0.0426   0.0000      0.103138   433.1501       13.8498       14.7022       1.01499      -8.11060       7.82160      0.106606       1.77762       1.16204      -1.61754      -2.39360       1.13835      -1.61884     -0.857698      0.505656     0.0335101     -0.790195      0.275721      0.267475     -0.178562     0.0174169    -0.0851194    -0.0718173   -0.00404485   -0.00516760    0.00811095   -0.00373218   -0.00400214   3.92826e-06  -5.62803e-05  -0.000253110  -9.19588e-05   1.69589e-05   1.68027e-05  -2.58915e-06  -1.21638e-06       3.98730       5.34451       5.54261       6.00915       5.97164       5.64636       5.26948       4.76342       4.15217       3.55606       2.99928       2.37787       1.84430       1.44649       1.06408      0.786401      0.545436      0.382399      0.249684      0.166363      0.105465     0.0647051     0.0389883     0.0228322     0.0132452    0.00716717    0.00378081    0.00196931   0.000947850   0.000470707   0.000214611   9.42930e-05   3.99293e-05   1.66743e-05   6.22035e-06   2.29255e-06
  23  20 3907.5862    1.6871  7.3148 10.8292 -0.0018      0.359612  0.1089   0.0145   0.1958    0.0395   0.0000     0.0760701   437.3642       15.5909       24.8607      -3.08433       7.03168      -10.0910       6.31071      -4.95869       3.60508      -4.31921      0.723959       1.71404       2.86396       1.24785      0.729492     -0.588021      0.282093   -0.00635271      0.167631      0.125860     0.0672179     -0.157786    -0.0350805     0.0235466     0.0129732    -0.0195522    0.00287171   -0.00438439   -0.00154984   0.000296610   8.15643e-05  -1.00760e-05  -0.000130576   1.70179e-05  -1.09601e-05  -3.81971e-06       4.98888       6.42128       6.96075       7.46729       7.33074       7.04568       6.61513       5.85382       5.07783       4.37937       3.61683       2.89360       2.29567       1.74502       1.30069      0.955016      0.659719      0.471738      0.309745      0.202454      0.128943     0.0806343     0.0483014     0.0281616     0.0157951    0.00855889    0.00466555    0.00236300    0.00116995   0.000557464   0.000258542   0.000114251   4.88963e-05   2.02896e-05   7.77789e-06   2.83771e-06
  23  21 4052.8484    1.3887  9.3912 10.6863 -0.0012      0.284287  0.1435   0.0116   0.2509    0.0334   0.0000     0.0695679   428.9783      -11.5763       17.7161       18.4688       9.03121      -6.11011      -10.0733      -8.99808      -2.57868      -10.4119      -8.22340      -1.19455     -0.795869      0.270966      -1.85421      0.399383      0.475360      0.284161     -0.305088     0.0417536     -0.151801    -0.0962732     0.0137753     0.0121383    -0.0426761   -0.00297972   0.000400127  -0.000327271  -0.000468782  -0.000691341   0.000496063  -0.000103578   7.93706e-05   1.95149e-05   1.66829e-06   5.34828e-07       6.19368       8.10486       8.68902       9.21444       9.31651       8.86959       8.14198       7.25771       6.49263       5.50709       4.56382       3.64190       2.87777       2.20425       1.64271       1.20001      0.845199      0.586211      0.392171      0.256603      0.164141      0.101587     0.0612925     0.0358916     0.0205898     0.0112790    0.00598971    0.00310097    0.00152483   0.000740032   0.000333299   0.000150148   6.23517e-05   2.60330e-05   9.67266e-06   3.65018e-06
  23  22 4197.7824    1.1719 12.6672 10.6061 -0.0013      0.134813  0.2085   0.0092   0.3560    0.0293   0.0000     0.0730954   450.6080       13.3420       5.49187    -0.0215888       7.42255      -29.5135      -12.2121      -4.94172      -3.09056       10.7996       12.7732      -6.08673      0.137656      -2.23956      0.464972      -2.57499      -1.59254     -0.232508      0.120649     -0.232110     -0.167772      0.143332      0.183034    -0.0116387     0.0406472  -0.000504976    -0.0165537    0.00402892    0.00198069   -0.00104228  -0.000331267   0.000108509  -4.75459e-05  -5.03668e-06  -3.94395e-06   3.03038e-06       8.12111       10.6750       11.8453       12.2428       12.2828       11.8105       10.9488       9.67458       8.49935       7.30500       5.95589       4.84689       3.79328       2.89873       2.18985       1.56494       1.12951      0.762029      0.527464      0.344679      0.219444      0.135578     0.0813397     0.0481668     0.0271656     0.0152231    0.00793247    0.00417655    0.00201398   0.000984335   0.000458892   0.000199943   8.76495e-05   3.53087e-05   1.34601e-05   5.11370e-06
  23  23 4342.3047    0.9621 14.6434 10.4412 -0.0037    -0.0153848  0.2745   0.0074   0.4177    0.0278   0.0000     0.0827445   434.9534      -1.70167      -14.2973      -4.90402      -6.12565      -3.27482      -26.1689      -17.2350       13.4268      -1.09254      -14.8622      -6.26477       4.26969      0.544412      -3.96529      0.217434      0.481106      0.301151     -0.894535      0.405914     -0.220230      0.138265      0.140942     0.0325571    0.00953196    0.00702856    -0.0140011    0.00937212   -0.00350979   0.000958209   0.000271383   0.000381288  -0.000134845  -8.29263e-07   1.26362e-05  -1.71092e-05       10.0307       12.8627       14.1748       15.0528       14.9272       14.4900       13.2838       11.8916       10.3509       8.84007       7.26765       5.87959       4.64988       3.54179       2.67990       1.91572       1.39499      0.960119      0.645352      0.425118      0.273723      0.169831      0.101537     0.0605029     0.0338613     0.0188435    0.00994236    0.00516990    0.00257348    0.00124568   0.000569260   0.000254211   0.000106650   4.43876e-05   1.69585e-05   6.26217e-06
[truncated: 1,581,139 more chars]
