# Supplementary material for: Global-Mode Analysis of Full-Disk Data from the Michelson Doppler Imager and the Helioseismic and Magnetic Imager
Source: Sol Phys. 2018 Jan 31;293(2):29. doi: 10.1007/s11207-017-1201-5 (PMC6566312; doi:10.1007/s11207-017-1201-5)
Supplement: Supplementary file 2 — (TAR 362.4 MB) [file 11207_2017_1201_MOESM2_ESM.tar › HMI/hmiv360d.8128.36]

   0  12 1822.1884    0.3314  0.5132 11.7496  0.0000  0.0657   0.0360   0.1693    0.1507   0.0000     0.0000       0.00000       0.00000       0.00000       0.00000       0.00000       0.00000       0.00000       0.00000       0.00000       0.00000       0.00000       0.00000       0.00000       0.00000       0.00000       0.00000       0.00000       0.00000       0.00000       0.00000       0.00000       0.00000       0.00000       0.00000       0.00000       0.00000       0.00000       0.00000       0.00000       0.00000       0.00000       0.00000       0.00000       0.00000       0.00000       0.00000       0.00000       0.00000       0.00000       0.00000       0.00000       0.00000       0.00000       0.00000       0.00000       0.00000       0.00000       0.00000       0.00000       0.00000       0.00000       0.00000       0.00000       0.00000       0.00000       0.00000       0.00000       0.00000       0.00000       0.00000       0.00000       0.00000       0.00000       0.00000       0.00000       0.00000       0.00000       0.00000       0.00000       0.00000       0.00000
   0  13 1957.3315    0.5045  0.3638 11.6260  0.0000  0.0431   0.0459   0.0947    0.1773   0.0000     0.0000       0.00000       0.00000       0.00000       0.00000       0.00000       0.00000       0.00000       0.00000       0.00000       0.00000       0.00000       0.00000       0.00000       0.00000       0.00000       0.00000       0.00000       0.00000       0.00000       0.00000       0.00000       0.00000       0.00000       0.00000       0.00000       0.00000       0.00000       0.00000       0.00000       0.00000       0.00000       0.00000       0.00000       0.00000       0.00000       0.00000       0.00000       0.00000       0.00000       0.00000       0.00000       0.00000       0.00000       0.00000       0.00000       0.00000       0.00000       0.00000       0.00000       0.00000       0.00000       0.00000       0.00000       0.00000       0.00000       0.00000       0.00000       0.00000       0.00000       0.00000       0.00000       0.00000       0.00000       0.00000       0.00000       0.00000       0.00000       0.00000       0.00000       0.00000       0.00000
   0  14 2093.4347    0.8116  0.9392  9.9206  0.0000  0.0595   0.0505   0.1791    2.1215   0.0000     0.0000       0.00000       0.00000       0.00000       0.00000       0.00000       0.00000       0.00000       0.00000       0.00000       0.00000       0.00000       0.00000       0.00000       0.00000       0.00000       0.00000       0.00000       0.00000       0.00000       0.00000       0.00000       0.00000       0.00000       0.00000       0.00000       0.00000       0.00000       0.00000       0.00000       0.00000       0.00000       0.00000       0.00000       0.00000       0.00000       0.00000       0.00000       0.00000       0.00000       0.00000       0.00000       0.00000       0.00000       0.00000       0.00000       0.00000       0.00000       0.00000       0.00000       0.00000       0.00000       0.00000       0.00000       0.00000       0.00000       0.00000       0.00000       0.00000       0.00000       0.00000       0.00000       0.00000       0.00000       0.00000       0.00000       0.00000       0.00000       0.00000       0.00000       0.00000       0.00000
   0  15 2228.6520    0.9095  0.6158 12.0769  0.0000  0.0535   0.0657   0.1246    0.3150   0.0000     0.0000       0.00000       0.00000       0.00000       0.00000       0.00000       0.00000       0.00000       0.00000       0.00000       0.00000       0.00000       0.00000       0.00000       0.00000       0.00000       0.00000       0.00000       0.00000       0.00000       0.00000       0.00000       0.00000       0.00000       0.00000       0.00000       0.00000       0.00000       0.00000       0.00000       0.00000       0.00000       0.00000       0.00000       0.00000       0.00000       0.00000       0.00000       0.00000       0.00000       0.00000       0.00000       0.00000       0.00000       0.00000       0.00000       0.00000       0.00000       0.00000       0.00000       0.00000       0.00000       0.00000       0.00000       0.00000       0.00000       0.00000       0.00000       0.00000       0.00000       0.00000       0.00000       0.00000       0.00000       0.00000       0.00000       0.00000       0.00000       0.00000       0.00000       0.00000       0.00000
   0  16 2362.7595    1.3572  0.7075 12.3701  0.0000  0.0516   0.0914   0.1471    0.5138   0.0000     0.0000       0.00000       0.00000       0.00000       0.00000       0.00000       0.00000       0.00000       0.00000       0.00000       0.00000       0.00000       0.00000       0.00000       0.00000       0.00000       0.00000       0.00000       0.00000       0.00000       0.00000       0.00000       0.00000       0.00000       0.00000       0.00000       0.00000       0.00000       0.00000       0.00000       0.00000       0.00000       0.00000       0.00000       0.00000       0.00000       0.00000       0.00000       0.00000       0.00000       0.00000       0.00000       0.00000       0.00000       0.00000       0.00000       0.00000       0.00000       0.00000       0.00000       0.00000       0.00000       0.00000       0.00000       0.00000       0.00000       0.00000       0.00000       0.00000       0.00000       0.00000       0.00000       0.00000       0.00000       0.00000       0.00000       0.00000       0.00000       0.00000       0.00000       0.00000       0.00000
   0  18 2629.6992    2.2523  0.7201 11.4148  0.0000  0.0508   0.1439   0.1401    3.0790   0.0000     0.0000       0.00000       0.00000       0.00000       0.00000       0.00000       0.00000       0.00000       0.00000       0.00000       0.00000       0.00000       0.00000       0.00000       0.00000       0.00000       0.00000       0.00000       0.00000       0.00000       0.00000       0.00000       0.00000       0.00000       0.00000       0.00000       0.00000       0.00000       0.00000       0.00000       0.00000       0.00000       0.00000       0.00000       0.00000       0.00000       0.00000       0.00000       0.00000       0.00000       0.00000       0.00000       0.00000       0.00000       0.00000       0.00000       0.00000       0.00000       0.00000       0.00000       0.00000       0.00000       0.00000       0.00000       0.00000       0.00000       0.00000       0.00000       0.00000       0.00000       0.00000       0.00000       0.00000       0.00000       0.00000       0.00000       0.00000       0.00000       0.00000       0.00000       0.00000       0.00000
   0  22 3168.6808    3.6465  1.4332  3.2080  0.0000  0.0721   0.2128   0.2550 1000.0000   0.0000     0.0000       0.00000       0.00000       0.00000       0.00000       0.00000       0.00000       0.00000       0.00000       0.00000       0.00000       0.00000       0.00000       0.00000       0.00000       0.00000       0.00000       0.00000       0.00000       0.00000       0.00000       0.00000       0.00000       0.00000       0.00000       0.00000       0.00000       0.00000       0.00000       0.00000       0.00000       0.00000       0.00000       0.00000       0.00000       0.00000       0.00000       0.00000       0.00000       0.00000       0.00000       0.00000       0.00000       0.00000       0.00000       0.00000       0.00000       0.00000       0.00000       0.00000       0.00000       0.00000       0.00000       0.00000       0.00000       0.00000       0.00000       0.00000       0.00000       0.00000       0.00000       0.00000       0.00000       0.00000       0.00000       0.00000       0.00000       0.00000       0.00000       0.00000       0.00000       0.00000
   1  11 1749.2476    0.3160  0.2472 11.6167  0.0000  0.0225   0.0227   0.0561    0.0606   0.0000   418.5972      -22.5540       0.00000       0.00000       0.00000       0.00000       0.00000       0.00000       0.00000       0.00000       0.00000       0.00000       0.00000       0.00000       0.00000       0.00000       0.00000       0.00000       0.00000       0.00000       0.00000       0.00000       0.00000       0.00000       0.00000       0.00000       0.00000       0.00000       0.00000       0.00000       0.00000       0.00000       0.00000       0.00000       0.00000       0.00000       25.5101       16.3725       0.00000       0.00000       0.00000       0.00000       0.00000       0.00000       0.00000       0.00000       0.00000       0.00000       0.00000       0.00000       0.00000       0.00000       0.00000       0.00000       0.00000       0.00000       0.00000       0.00000       0.00000       0.00000       0.00000       0.00000       0.00000       0.00000       0.00000       0.00000       0.00000       0.00000       0.00000       0.00000       0.00000       0.00000
   1  12 1885.0765    0.4620  0.3611 11.7414  0.0000  0.0228   0.0268   0.0715    0.0823   0.0000   501.8662     -0.668938       0.00000       0.00000       0.00000       0.00000       0.00000       0.00000       0.00000       0.00000       0.00000       0.00000       0.00000       0.00000       0.00000       0.00000       0.00000       0.00000       0.00000       0.00000       0.00000       0.00000       0.00000       0.00000       0.00000       0.00000       0.00000       0.00000       0.00000       0.00000       0.00000       0.00000       0.00000       0.00000       0.00000       0.00000       28.4207       15.6763       0.00000       0.00000       0.00000       0.00000       0.00000       0.00000       0.00000       0.00000       0.00000       0.00000       0.00000       0.00000       0.00000       0.00000       0.00000       0.00000       0.00000       0.00000       0.00000       0.00000       0.00000       0.00000       0.00000       0.00000       0.00000       0.00000       0.00000       0.00000       0.00000       0.00000       0.00000       0.00000       0.00000       0.00000
   1  13 2020.7790    0.5843  0.4475 11.8183  0.0000  0.0284   0.0297   0.0699    0.1033   0.0000   434.2945       2.56572       0.00000       0.00000       0.00000       0.00000       0.00000       0.00000       0.00000       0.00000       0.00000       0.00000       0.00000       0.00000       0.00000       0.00000       0.00000       0.00000       0.00000       0.00000       0.00000       0.00000       0.00000       0.00000       0.00000       0.00000       0.00000       0.00000       0.00000       0.00000       0.00000       0.00000       0.00000       0.00000       0.00000       0.00000       34.8196       20.1769       0.00000       0.00000       0.00000       0.00000       0.00000       0.00000       0.00000       0.00000       0.00000       0.00000       0.00000       0.00000       0.00000       0.00000       0.00000       0.00000       0.00000       0.00000       0.00000       0.00000       0.00000       0.00000       0.00000       0.00000       0.00000       0.00000       0.00000       0.00000       0.00000       0.00000       0.00000       0.00000       0.00000       0.00000
   1  14 2156.7513    0.8692  0.6819 11.7107  0.0000  0.0329   0.0369   0.0908    0.2159   0.0000   430.8358      -17.9066       0.00000       0.00000       0.00000       0.00000       0.00000       0.00000       0.00000       0.00000       0.00000       0.00000       0.00000       0.00000       0.00000       0.00000       0.00000       0.00000       0.00000       0.00000       0.00000       0.00000       0.00000       0.00000       0.00000       0.00000       0.00000       0.00000       0.00000       0.00000       0.00000       0.00000       0.00000       0.00000       0.00000       0.00000       39.1227       20.7013       0.00000       0.00000       0.00000       0.00000       0.00000       0.00000       0.00000       0.00000       0.00000       0.00000       0.00000       0.00000       0.00000       0.00000       0.00000       0.00000       0.00000       0.00000       0.00000       0.00000       0.00000       0.00000       0.00000       0.00000       0.00000       0.00000       0.00000       0.00000       0.00000       0.00000       0.00000       0.00000       0.00000       0.00000
   1  15 2291.9349    1.1744  0.7650 11.3666  0.0000  0.0330   0.0448   0.0854    0.4787   0.0000   434.5382     -0.699846       0.00000       0.00000       0.00000       0.00000       0.00000       0.00000       0.00000       0.00000       0.00000       0.00000       0.00000       0.00000       0.00000       0.00000       0.00000       0.00000       0.00000       0.00000       0.00000       0.00000       0.00000       0.00000       0.00000       0.00000       0.00000       0.00000       0.00000       0.00000       0.00000       0.00000       0.00000       0.00000       0.00000       0.00000       44.1904       20.2071       0.00000       0.00000       0.00000       0.00000       0.00000       0.00000       0.00000       0.00000       0.00000       0.00000       0.00000       0.00000       0.00000       0.00000       0.00000       0.00000       0.00000       0.00000       0.00000       0.00000       0.00000       0.00000       0.00000       0.00000       0.00000       0.00000       0.00000       0.00000       0.00000       0.00000       0.00000       0.00000       0.00000       0.00000
   1  16 2425.5185    1.5426  0.9957  9.4112  0.0000  0.0326   0.0524   0.1180    6.9029   0.0000   430.2320      -5.42778       0.00000       0.00000       0.00000       0.00000       0.00000       0.00000       0.00000       0.00000       0.00000       0.00000       0.00000       0.00000       0.00000       0.00000       0.00000       0.00000       0.00000       0.00000       0.00000       0.00000       0.00000       0.00000       0.00000       0.00000       0.00000       0.00000       0.00000       0.00000       0.00000       0.00000       0.00000       0.00000       0.00000       0.00000       40.9845       22.0688       0.00000       0.00000       0.00000       0.00000       0.00000       0.00000       0.00000       0.00000       0.00000       0.00000       0.00000       0.00000       0.00000       0.00000       0.00000       0.00000       0.00000       0.00000       0.00000       0.00000       0.00000       0.00000       0.00000       0.00000       0.00000       0.00000       0.00000       0.00000       0.00000       0.00000       0.00000       0.00000       0.00000       0.00000
   1  17 2559.1954    1.9020  0.8961 12.2288 -0.0140  0.0352   0.0679   0.0938    0.9981   0.0000   419.5671      -11.6488       0.00000       0.00000       0.00000       0.00000       0.00000       0.00000       0.00000       0.00000       0.00000       0.00000       0.00000       0.00000       0.00000       0.00000       0.00000       0.00000       0.00000       0.00000       0.00000       0.00000       0.00000       0.00000       0.00000       0.00000       0.00000       0.00000       0.00000       0.00000       0.00000       0.00000       0.00000       0.00000       0.00000       0.00000       44.3974       24.0296       0.00000       0.00000       0.00000       0.00000       0.00000       0.00000       0.00000       0.00000       0.00000       0.00000       0.00000       0.00000       0.00000       0.00000       0.00000       0.00000       0.00000       0.00000       0.00000       0.00000       0.00000       0.00000       0.00000       0.00000       0.00000       0.00000       0.00000       0.00000       0.00000       0.00000       0.00000       0.00000       0.00000       0.00000
   1  18 2693.4126    2.4596  0.9600 12.8044  0.0000  0.0356   0.0878   0.1166    0.7234   0.0000   448.9691       29.1191       0.00000       0.00000       0.00000       0.00000       0.00000       0.00000       0.00000       0.00000       0.00000       0.00000       0.00000       0.00000       0.00000       0.00000       0.00000       0.00000       0.00000       0.00000       0.00000       0.00000       0.00000       0.00000       0.00000       0.00000       0.00000       0.00000       0.00000       0.00000       0.00000       0.00000       0.00000       0.00000       0.00000       0.00000       44.6390       23.5770       0.00000       0.00000       0.00000       0.00000       0.00000       0.00000       0.00000       0.00000       0.00000       0.00000       0.00000       0.00000       0.00000       0.00000       0.00000       0.00000       0.00000       0.00000       0.00000       0.00000       0.00000       0.00000       0.00000       0.00000       0.00000       0.00000       0.00000       0.00000       0.00000       0.00000       0.00000       0.00000       0.00000       0.00000
   1  22 3233.2149    3.5947  1.3047 14.6519 -0.0097  0.0487   0.1402   0.1560    0.4678   0.0000   519.2678       46.7498       0.00000       0.00000       0.00000       0.00000       0.00000       0.00000       0.00000       0.00000       0.00000       0.00000       0.00000       0.00000       0.00000       0.00000       0.00000       0.00000       0.00000       0.00000       0.00000       0.00000       0.00000       0.00000       0.00000       0.00000       0.00000       0.00000       0.00000       0.00000       0.00000       0.00000       0.00000       0.00000       0.00000       0.00000       60.0087       33.3335       0.00000       0.00000       0.00000       0.00000       0.00000       0.00000       0.00000       0.00000       0.00000       0.00000       0.00000       0.00000       0.00000       0.00000       0.00000       0.00000       0.00000       0.00000       0.00000       0.00000       0.00000       0.00000       0.00000       0.00000       0.00000       0.00000       0.00000       0.00000       0.00000       0.00000       0.00000       0.00000       0.00000       0.00000
   1  23 3368.5385    3.3032  1.7368 13.9937  0.0000  0.0534   0.1143   0.1878    0.4923   0.0000   352.4438       81.6217       0.00000       0.00000       0.00000       0.00000       0.00000       0.00000       0.00000       0.00000       0.00000       0.00000       0.00000       0.00000       0.00000       0.00000       0.00000       0.00000       0.00000       0.00000       0.00000       0.00000       0.00000       0.00000       0.00000       0.00000       0.00000       0.00000       0.00000       0.00000       0.00000       0.00000       0.00000       0.00000       0.00000       0.00000       67.8407       36.6642       0.00000       0.00000       0.00000       0.00000       0.00000       0.00000       0.00000       0.00000       0.00000       0.00000       0.00000       0.00000       0.00000       0.00000       0.00000       0.00000       0.00000       0.00000       0.00000       0.00000       0.00000       0.00000       0.00000       0.00000       0.00000       0.00000       0.00000       0.00000       0.00000       0.00000       0.00000       0.00000       0.00000       0.00000
   1  24 3504.2453    2.9446  2.5149 13.0020 -0.0055  0.0635   0.0837   0.2151    0.6800   0.0000   415.2789       88.3520       0.00000       0.00000       0.00000       0.00000       0.00000       0.00000       0.00000       0.00000       0.00000       0.00000       0.00000       0.00000       0.00000       0.00000       0.00000       0.00000       0.00000       0.00000       0.00000       0.00000       0.00000       0.00000       0.00000       0.00000       0.00000       0.00000       0.00000       0.00000       0.00000       0.00000       0.00000       0.00000       0.00000       0.00000       79.9798       43.5032       0.00000       0.00000       0.00000       0.00000       0.00000       0.00000       0.00000       0.00000       0.00000       0.00000       0.00000       0.00000       0.00000       0.00000       0.00000       0.00000       0.00000       0.00000       0.00000       0.00000       0.00000       0.00000       0.00000       0.00000       0.00000       0.00000       0.00000       0.00000       0.00000       0.00000       0.00000       0.00000       0.00000       0.00000
   1  25 3640.1841    2.4920  4.2312  4.3049  0.0000  0.0823   0.0527   0.2941 1000.0000   0.0000   456.8064       138.974       0.00000       0.00000       0.00000       0.00000       0.00000       0.00000       0.00000       0.00000       0.00000       0.00000       0.00000       0.00000       0.00000       0.00000       0.00000       0.00000       0.00000       0.00000       0.00000       0.00000       0.00000       0.00000       0.00000       0.00000       0.00000       0.00000       0.00000       0.00000       0.00000       0.00000       0.00000       0.00000       0.00000       0.00000       103.281       56.8649       0.00000       0.00000       0.00000       0.00000       0.00000       0.00000       0.00000       0.00000       0.00000       0.00000       0.00000       0.00000       0.00000       0.00000       0.00000       0.00000       0.00000       0.00000       0.00000       0.00000       0.00000       0.00000       0.00000       0.00000       0.00000       0.00000       0.00000       0.00000       0.00000       0.00000       0.00000       0.00000       0.00000       0.00000
   1  26 3776.7311    2.1469  5.5693  3.3729  0.0000  0.1056   0.0349   0.3615 1000.0000   0.0000   344.3024       145.500       0.00000       0.00000       0.00000       0.00000       0.00000       0.00000       0.00000       0.00000       0.00000       0.00000       0.00000       0.00000       0.00000       0.00000       0.00000       0.00000       0.00000       0.00000       0.00000       0.00000       0.00000       0.00000       0.00000       0.00000       0.00000       0.00000       0.00000       0.00000       0.00000       0.00000       0.00000       0.00000       0.00000       0.00000       125.246       75.7352       0.00000       0.00000       0.00000       0.00000       0.00000       0.00000       0.00000       0.00000       0.00000       0.00000       0.00000       0.00000       0.00000       0.00000       0.00000       0.00000       0.00000       0.00000       0.00000       0.00000       0.00000       0.00000       0.00000       0.00000       0.00000       0.00000       0.00000       0.00000       0.00000       0.00000       0.00000       0.00000       0.00000       0.00000
   2  10 1674.5271    0.2481  0.1159 11.6942  0.0000  0.0113   0.0186   0.0241    0.0394   0.0000   416.4489       5.73545       4.56158      0.745837       0.00000       0.00000       0.00000       0.00000       0.00000       0.00000       0.00000       0.00000       0.00000       0.00000       0.00000       0.00000       0.00000       0.00000       0.00000       0.00000       0.00000       0.00000       0.00000       0.00000       0.00000       0.00000       0.00000       0.00000       0.00000       0.00000       0.00000       0.00000       0.00000       0.00000       0.00000       0.00000       8.32906       6.66862       4.13103       1.43100       0.00000       0.00000       0.00000       0.00000       0.00000       0.00000       0.00000       0.00000       0.00000       0.00000       0.00000       0.00000       0.00000       0.00000       0.00000       0.00000       0.00000       0.00000       0.00000       0.00000       0.00000       0.00000       0.00000       0.00000       0.00000       0.00000       0.00000       0.00000       0.00000       0.00000       0.00000       0.00000
   2  11 1810.2535    0.3536  0.3282 11.6633  0.0000  0.0195   0.0171   0.0558    0.0529   0.0000   456.6698      -11.5065       1.82924      -4.87992       0.00000       0.00000       0.00000       0.00000       0.00000       0.00000       0.00000       0.00000       0.00000       0.00000       0.00000       0.00000       0.00000       0.00000       0.00000       0.00000       0.00000       0.00000       0.00000       0.00000       0.00000       0.00000       0.00000       0.00000       0.00000       0.00000       0.00000       0.00000       0.00000       0.00000       0.00000       0.00000       14.1618       12.4124       5.76267       2.62272       0.00000       0.00000       0.00000       0.00000       0.00000       0.00000       0.00000       0.00000       0.00000       0.00000       0.00000       0.00000       0.00000       0.00000       0.00000       0.00000       0.00000       0.00000       0.00000       0.00000       0.00000       0.00000       0.00000       0.00000       0.00000       0.00000       0.00000       0.00000       0.00000       0.00000       0.00000       0.00000
   2  12 1945.7499    0.5074  0.4381 11.6345  0.0000  0.0213   0.0204   0.0534    0.0762   0.0000   450.2143       2.15833       3.44897       1.04542       0.00000       0.00000       0.00000       0.00000       0.00000       0.00000       0.00000       0.00000       0.00000       0.00000       0.00000       0.00000       0.00000       0.00000       0.00000       0.00000       0.00000       0.00000       0.00000       0.00000       0.00000       0.00000       0.00000       0.00000       0.00000       0.00000       0.00000       0.00000       0.00000       0.00000       0.00000       0.00000       14.6087       12.3874       7.03237       2.71186       0.00000       0.00000       0.00000       0.00000       0.00000       0.00000       0.00000       0.00000       0.00000       0.00000       0.00000       0.00000       0.00000       0.00000       0.00000       0.00000       0.00000       0.00000       0.00000       0.00000       0.00000       0.00000       0.00000       0.00000       0.00000       0.00000       0.00000       0.00000       0.00000       0.00000       0.00000       0.00000
   2  13 2082.0990    0.7238  0.4872 11.8215  0.0000  0.0219   0.0267   0.0519    0.0985   0.0000   440.3571      -14.9752       9.35314       5.23767       0.00000       0.00000       0.00000       0.00000       0.00000       0.00000       0.00000       0.00000       0.00000       0.00000       0.00000       0.00000       0.00000       0.00000       0.00000       0.00000       0.00000       0.00000       0.00000       0.00000       0.00000       0.00000       0.00000       0.00000       0.00000       0.00000       0.00000       0.00000       0.00000       0.00000       0.00000       0.00000       14.4554       13.2671       6.43284       3.02035       0.00000       0.00000       0.00000       0.00000       0.00000       0.00000       0.00000       0.00000       0.00000       0.00000       0.00000       0.00000       0.00000       0.00000       0.00000       0.00000       0.00000       0.00000       0.00000       0.00000       0.00000       0.00000       0.00000       0.00000       0.00000       0.00000       0.00000       0.00000       0.00000       0.00000       0.00000       0.00000
   2  14 2217.6179    0.9170  0.7002 12.0103  0.0000  0.0237   0.0288   0.0694    0.1417   0.0000   449.8845      -23.7524      -2.02523       3.53570       0.00000       0.00000       0.00000       0.00000       0.00000       0.00000       0.00000       0.00000       0.00000       0.00000       0.00000       0.00000       0.00000       0.00000       0.00000       0.00000       0.00000       0.00000       0.00000       0.00000       0.00000       0.00000       0.00000       0.00000       0.00000       0.00000       0.00000       0.00000       0.00000       0.00000       0.00000       0.00000       16.6573       14.2008       8.14689       3.10643       0.00000       0.00000       0.00000       0.00000       0.00000       0.00000       0.00000       0.00000       0.00000       0.00000       0.00000       0.00000       0.00000       0.00000       0.00000       0.00000       0.00000       0.00000       0.00000       0.00000       0.00000       0.00000       0.00000       0.00000       0.00000       0.00000       0.00000       0.00000       0.00000       0.00000       0.00000       0.00000
   2  15 2352.1924    1.3067  0.8701 12.2684  0.0000  0.0275   0.0384   0.0750    0.2527   0.0000   416.3984       23.7960       6.61215       1.67270       0.00000       0.00000       0.00000       0.00000       0.00000       0.00000       0.00000       0.00000       0.00000       0.00000       0.00000       0.00000       0.00000       0.00000       0.00000       0.00000       0.00000       0.00000       0.00000       0.00000       0.00000       0.00000       0.00000       0.00000       0.00000       0.00000       0.00000       0.00000       0.00000       0.00000       0.00000       0.00000       18.7986       16.2908       9.44019       3.71576       0.00000       0.00000       0.00000       0.00000       0.00000       0.00000       0.00000       0.00000       0.00000       0.00000       0.00000       0.00000       0.00000       0.00000       0.00000       0.00000       0.00000       0.00000       0.00000       0.00000       0.00000       0.00000       0.00000       0.00000       0.00000       0.00000       0.00000       0.00000       0.00000       0.00000       0.00000       0.00000
   2  16 2485.8506    1.6624  1.0523 12.2684  0.0000  0.0287   0.0455   0.0897    0.4206   0.0000   417.3420       20.3304       2.23866      -4.49753       0.00000       0.00000       0.00000       0.00000       0.00000       0.00000       0.00000       0.00000       0.00000       0.00000       0.00000       0.00000       0.00000       0.00000       0.00000       0.00000       0.00000       0.00000       0.00000       0.00000       0.00000       0.00000       0.00000       0.00000       0.00000       0.00000       0.00000       0.00000       0.00000       0.00000       0.00000       0.00000       21.6082       17.4369       9.67404       3.48919       0.00000       0.00000       0.00000       0.00000       0.00000       0.00000       0.00000       0.00000       0.00000       0.00000       0.00000       0.00000       0.00000       0.00000       0.00000       0.00000       0.00000       0.00000       0.00000       0.00000       0.00000       0.00000       0.00000       0.00000       0.00000       0.00000       0.00000       0.00000       0.00000       0.00000       0.00000       0.00000
   2  17 2619.6344    2.2331  1.0406  7.1570  0.0000  0.0285   0.0579   0.0776   99.4354   0.0000   454.9555       19.6079       21.4179       7.35563       0.00000       0.00000       0.00000       0.00000       0.00000       0.00000       0.00000       0.00000       0.00000       0.00000       0.00000       0.00000       0.00000       0.00000       0.00000       0.00000       0.00000       0.00000       0.00000       0.00000       0.00000       0.00000       0.00000       0.00000       0.00000       0.00000       0.00000       0.00000       0.00000       0.00000       0.00000       0.00000       21.6826       17.1133       10.1073       3.40260       0.00000       0.00000       0.00000       0.00000       0.00000       0.00000       0.00000       0.00000       0.00000       0.00000       0.00000       0.00000       0.00000       0.00000       0.00000       0.00000       0.00000       0.00000       0.00000       0.00000       0.00000       0.00000       0.00000       0.00000       0.00000       0.00000       0.00000       0.00000       0.00000       0.00000       0.00000       0.00000
   2  18 2754.4663    2.7220  0.9855 12.3868  0.0000  0.0266   0.0713   0.0758    0.8848   0.0000   431.2405       33.6294       5.49160       1.76827       0.00000       0.00000       0.00000       0.00000       0.00000       0.00000       0.00000       0.00000       0.00000       0.00000       0.00000       0.00000       0.00000       0.00000       0.00000       0.00000       0.00000       0.00000       0.00000       0.00000       0.00000       0.00000       0.00000       0.00000       0.00000       0.00000       0.00000       0.00000       0.00000       0.00000       0.00000       0.00000       19.6172       15.9377       9.38179       3.35697       0.00000       0.00000       0.00000       0.00000       0.00000       0.00000       0.00000       0.00000       0.00000       0.00000       0.00000       0.00000       0.00000       0.00000       0.00000       0.00000       0.00000       0.00000       0.00000       0.00000       0.00000       0.00000       0.00000       0.00000       0.00000       0.00000       0.00000       0.00000       0.00000       0.00000       0.00000       0.00000
   2  19 2889.6424    3.5070  0.8735  5.7267  0.0000  0.0235   0.0934   0.0718 1000.0000   0.0000   447.5838       26.1015      -3.43520       1.96315       0.00000       0.00000       0.00000       0.00000       0.00000       0.00000       0.00000       0.00000       0.00000       0.00000       0.00000       0.00000       0.00000       0.00000       0.00000       0.00000       0.00000       0.00000       0.00000       0.00000       0.00000       0.00000       0.00000       0.00000       0.00000       0.00000       0.00000       0.00000       0.00000       0.00000       0.00000       0.00000       17.8562       14.3958       8.28868       2.88592       0.00000       0.00000       0.00000       0.00000       0.00000       0.00000       0.00000       0.00000       0.00000       0.00000       0.00000       0.00000       0.00000       0.00000       0.00000       0.00000       0.00000       0.00000       0.00000       0.00000       0.00000       0.00000       0.00000       0.00000       0.00000       0.00000       0.00000       0.00000       0.00000       0.00000       0.00000       0.00000
   2  21 3159.9427    4.0039  1.1366  9.2473  0.0000  0.0279   0.0994   0.0881   53.3366   0.0000   423.0683       40.0045       8.43610       5.60532       0.00000       0.00000       0.00000       0.00000       0.00000       0.00000       0.00000       0.00000       0.00000       0.00000       0.00000       0.00000       0.00000       0.00000       0.00000       0.00000       0.00000       0.00000       0.00000       0.00000       0.00000       0.00000       0.00000       0.00000       0.00000       0.00000       0.00000       0.00000       0.00000       0.00000       0.00000       0.00000       19.7202       16.6813       10.0672       3.77058       0.00000       0.00000       0.00000       0.00000       0.00000       0.00000       0.00000       0.00000       0.00000       0.00000       0.00000       0.00000       0.00000       0.00000       0.00000       0.00000       0.00000       0.00000       0.00000       0.00000       0.00000       0.00000       0.00000       0.00000       0.00000       0.00000       0.00000       0.00000       0.00000       0.00000       0.00000       0.00000
   2  22 3295.1329    3.8160  1.4365 12.9391 -0.0049  0.0330   0.0882   0.1040    1.4479   0.0000   413.0140       31.9750      -7.85709       13.0536       0.00000       0.00000       0.00000       0.00000       0.00000       0.00000       0.00000       0.00000       0.00000       0.00000       0.00000       0.00000       0.00000       0.00000       0.00000       0.00000       0.00000       0.00000       0.00000       0.00000       0.00000       0.00000       0.00000       0.00000       0.00000       0.00000       0.00000       0.00000       0.00000       0.00000       0.00000       0.00000       24.6840       20.3160       10.8715       4.12103       0.00000       0.00000       0.00000       0.00000       0.00000       0.00000       0.00000       0.00000       0.00000       0.00000       0.00000       0.00000       0.00000       0.00000       0.00000       0.00000       0.00000       0.00000       0.00000       0.00000       0.00000       0.00000       0.00000       0.00000       0.00000       0.00000       0.00000       0.00000       0.00000       0.00000       0.00000       0.00000
   2  23 3430.8408    3.2112  2.0478 12.8082  0.0000  0.0403   0.0616   0.1208    0.5066   0.0000   440.3786       53.7566       11.5963       5.10729       0.00000       0.00000       0.00000       0.00000       0.00000       0.00000       0.00000       0.00000       0.00000       0.00000       0.00000       0.00000       0.00000       0.00000       0.00000       0.00000       0.00000       0.00000       0.00000       0.00000       0.00000       0.00000       0.00000       0.00000       0.00000       0.00000       0.00000       0.00000       0.00000       0.00000       0.00000       0.00000       27.8873       24.4303       13.8786       5.60589       0.00000       0.00000       0.00000       0.00000       0.00000       0.00000       0.00000       0.00000       0.00000       0.00000       0.00000       0.00000       0.00000       0.00000       0.00000       0.00000       0.00000       0.00000       0.00000       0.00000       0.00000       0.00000       0.00000       0.00000       0.00000       0.00000       0.00000       0.00000       0.00000       0.00000       0.00000       0.00000
   2  24 3566.8503    2.6196  3.4171 12.3659  0.0000  0.0546   0.0410   0.1700    0.3382   0.0000   451.8623       64.3975       24.7621       15.7291       0.00000       0.00000       0.00000       0.00000       0.00000       0.00000       0.00000       0.00000       0.00000       0.00000       0.00000       0.00000       0.00000       0.00000       0.00000       0.00000       0.00000       0.00000       0.00000       0.00000       0.00000       0.00000       0.00000       0.00000       0.00000       0.00000       0.00000       0.00000       0.00000       0.00000       0.00000       0.00000       39.4608       33.5904       18.7369       7.35779       0.00000       0.00000       0.00000       0.00000       0.00000       0.00000       0.00000       0.00000       0.00000       0.00000       0.00000       0.00000       0.00000       0.00000       0.00000       0.00000       0.00000       0.00000       0.00000       0.00000       0.00000       0.00000       0.00000       0.00000       0.00000       0.00000       0.00000       0.00000       0.00000       0.00000       0.00000       0.00000
   3  10 1729.0604    0.2696  0.1760 11.6654  0.0000  0.0133   0.0143   0.0281    0.0380   0.0000   440.5860     -0.129848       10.7891      -2.87892      -2.49985     -0.188209       0.00000       0.00000       0.00000       0.00000       0.00000       0.00000       0.00000       0.00000       0.00000       0.00000       0.00000       0.00000       0.00000       0.00000       0.00000       0.00000       0.00000       0.00000       0.00000       0.00000       0.00000       0.00000       0.00000       0.00000       0.00000       0.00000       0.00000       0.00000       0.00000       0.00000       6.03853       5.47491       4.76101       3.17037       1.37450      0.392865       0.00000       0.00000       0.00000       0.00000       0.00000       0.00000       0.00000       0.00000       0.00000       0.00000       0.00000       0.00000       0.00000       0.00000       0.00000       0.00000       0.00000       0.00000       0.00000       0.00000       0.00000       0.00000       0.00000       0.00000       0.00000       0.00000       0.00000       0.00000       0.00000       0.00000
   3  11 1865.2698    0.4221  0.3523 11.7248  0.0000  0.0172   0.0157   0.0397    0.0549   0.0000   460.6988      -17.9062       1.11016       3.76793     -0.890024      0.195540       0.00000       0.00000       0.00000       0.00000       0.00000       0.00000       0.00000       0.00000       0.00000       0.00000       0.00000       0.00000       0.00000       0.00000       0.00000       0.00000       0.00000       0.00000       0.00000       0.00000       0.00000       0.00000       0.00000       0.00000       0.00000       0.00000       0.00000       0.00000       0.00000       0.00000       8.53265       8.44314       5.86645       3.78396       1.48846      0.510713       0.00000       0.00000       0.00000       0.00000       0.00000       0.00000       0.00000       0.00000       0.00000       0.00000       0.00000       0.00000       0.00000       0.00000       0.00000       0.00000       0.00000       0.00000       0.00000       0.00000       0.00000       0.00000       0.00000       0.00000       0.00000       0.00000       0.00000       0.00000       0.00000       0.00000
   3  12 2001.1717    0.5698  0.4569 11.8273  0.0000  0.0178   0.0179   0.0423    0.0673   0.0000   455.5718       6.47503       4.51072       10.5762      -4.11891      0.266610       0.00000       0.00000       0.00000       0.00000       0.00000       0.00000       0.00000       0.00000       0.00000       0.00000       0.00000       0.00000       0.00000       0.00000       0.00000       0.00000       0.00000       0.00000       0.00000       0.00000       0.00000       0.00000       0.00000       0.00000       0.00000       0.00000       0.00000       0.00000       0.00000       0.00000       8.57752       8.68674       6.21908       3.66657       1.69034      0.540857       0.00000       0.00000       0.00000       0.00000       0.00000       0.00000       0.00000       0.00000       0.00000       0.00000       0.00000       0.00000       0.00000       0.00000       0.00000       0.00000       0.00000       0.00000       0.00000       0.00000       0.00000       0.00000       0.00000       0.00000       0.00000       0.00000       0.00000       0.00000       0.00000       0.00000
   3  13 2137.7495    0.7995  0.5719 11.6245  0.0000  0.0192   0.0220   0.0449    0.1038   0.0000   429.8803      -5.96837       12.8487     -0.761783       2.07134      0.381406       0.00000       0.00000       0.00000       0.00000       0.00000       0.00000       0.00000       0.00000       0.00000       0.00000       0.00000       0.00000       0.00000       0.00000       0.00000       0.00000       0.00000       0.00000       0.00000       0.00000       0.00000       0.00000       0.00000       0.00000       0.00000       0.00000       0.00000       0.00000       0.00000       0.00000       7.92553       8.56233       6.58302       3.93978       1.94706      0.631535       0.00000       0.00000       0.00000       0.00000       0.00000       0.00000       0.00000       0.00000       0.00000       0.00000       0.00000       0.00000       0.00000       0.00000       0.00000       0.00000       0.00000       0.00000       0.00000       0.00000       0.00000       0.00000       0.00000       0.00000       0.00000       0.00000       0.00000       0.00000       0.00000       0.00000
   3  14 2273.4020    1.1075  0.8099 11.5168  0.0000  0.0209   0.0265   0.0564    0.2263   0.0000   454.4948      -7.39818       24.4134     -0.475904      -3.93745     -0.291428       0.00000       0.00000       0.00000       0.00000       0.00000       0.00000       0.00000       0.00000       0.00000       0.00000       0.00000       0.00000       0.00000       0.00000       0.00000       0.00000       0.00000       0.00000       0.00000       0.00000       0.00000       0.00000       0.00000       0.00000       0.00000       0.00000       0.00000       0.00000       0.00000       0.00000       10.0684       9.93911       7.29813       4.54655       1.96365      0.624280       0.00000       0.00000       0.00000       0.00000       0.00000       0.00000       0.00000       0.00000       0.00000       0.00000       0.00000       0.00000       0.00000       0.00000       0.00000       0.00000       0.00000       0.00000       0.00000       0.00000       0.00000       0.00000       0.00000       0.00000       0.00000       0.00000       0.00000       0.00000       0.00000       0.00000
   3  15 2407.6166    1.4128  0.8559 12.7019  0.0000  0.0237   0.0351   0.0598    0.1522   0.0000   418.8367      -4.78237      -8.80565      -4.15133       2.76051      0.102072       0.00000       0.00000       0.00000       0.00000       0.00000       0.00000       0.00000       0.00000       0.00000       0.00000       0.00000       0.00000       0.00000       0.00000       0.00000       0.00000       0.00000       0.00000       0.00000       0.00000       0.00000       0.00000       0.00000       0.00000       0.00000       0.00000       0.00000       0.00000       0.00000       0.00000       11.6621       11.4409       8.49000       4.90138       2.27974      0.698356       0.00000       0.00000       0.00000       0.00000       0.00000       0.00000       0.00000       0.00000       0.00000       0.00000       0.00000       0.00000       0.00000       0.00000       0.00000       0.00000       0.00000       0.00000       0.00000       0.00000       0.00000       0.00000       0.00000       0.00000       0.00000       0.00000       0.00000       0.00000       0.00000       0.00000
   3  16 2541.6528    1.9156  0.9694 12.0161  0.0000  0.0232   0.0432   0.0654    0.4678   0.0000   428.1499      -4.12194       10.3279       4.57986      -3.67241      -1.51809       0.00000       0.00000       0.00000       0.00000       0.00000       0.00000       0.00000       0.00000       0.00000       0.00000       0.00000       0.00000       0.00000       0.00000       0.00000       0.00000       0.00000       0.00000       0.00000       0.00000       0.00000       0.00000       0.00000       0.00000       0.00000       0.00000       0.00000       0.00000       0.00000       0.00000       11.6911       10.6712       8.22698       5.11259       2.15821      0.621355       0.00000       0.00000       0.00000       0.00000       0.00000       0.00000       0.00000       0.00000       0.00000       0.00000       0.00000       0.00000       0.00000       0.00000       0.00000       0.00000       0.00000       0.00000       0.00000       0.00000       0.00000       0.00000       0.00000       0.00000       0.00000       0.00000       0.00000       0.00000       0.00000       0.00000
   3  18 2811.4426    3.0649  0.8999 12.0285 -0.0007  0.0207   0.0682   0.0595    1.0741   0.0000   439.2385       18.3718       13.1159       4.04282       2.51414     -0.191762       0.00000       0.00000       0.00000       0.00000       0.00000       0.00000       0.00000       0.00000       0.00000       0.00000       0.00000       0.00000       0.00000       0.00000       0.00000       0.00000       0.00000       0.00000       0.00000       0.00000       0.00000       0.00000       0.00000       0.00000       0.00000       0.00000       0.00000       0.00000       0.00000       0.00000       10.5357       9.66078       7.55997       4.52178       2.00568      0.557916       0.00000       0.00000       0.00000       0.00000       0.00000       0.00000       0.00000       0.00000       0.00000       0.00000       0.00000       0.00000       0.00000       0.00000       0.00000       0.00000       0.00000       0.00000       0.00000       0.00000       0.00000       0.00000       0.00000       0.00000       0.00000       0.00000       0.00000       0.00000       0.00000       0.00000
   3  19 2946.9624    3.7343  0.8458 13.1578  0.0000  0.0213   0.0846   0.0525    0.5398   0.0000   429.1170       23.0970       3.68025       1.21133       1.73690     -0.513008       0.00000       0.00000       0.00000       0.00000       0.00000       0.00000       0.00000       0.00000       0.00000       0.00000       0.00000       0.00000       0.00000       0.00000       0.00000       0.00000       0.00000       0.00000       0.00000       0.00000       0.00000       0.00000       0.00000       0.00000       0.00000       0.00000       0.00000       0.00000       0.00000       0.00000       10.9445       10.4894       7.89398       4.28249       2.10559      0.595743       0.00000       0.00000       0.00000       0.00000       0.00000       0.00000       0.00000       0.00000       0.00000       0.00000       0.00000       0.00000       0.00000       0.00000       0.00000       0.00000       0.00000       0.00000       0.00000       0.00000       0.00000       0.00000       0.00000       0.00000       0.00000       0.00000       0.00000       0.00000       0.00000       0.00000
   3  20 3082.3223    4.0655  0.9058 13.8192  0.0000  0.0217   0.0905   0.0582    0.3667   0.0000   420.5699       35.2926       17.2437       9.12373      -1.94339     0.0966217       0.00000       0.00000       0.00000       0.00000       0.00000       0.00000       0.00000       0.00000       0.00000       0.00000       0.00000       0.00000       0.00000       0.00000       0.00000       0.00000       0.00000       0.00000       0.00000       0.00000       0.00000       0.00000       0.00000       0.00000       0.00000       0.00000       0.00000       0.00000       0.00000       0.00000       11.0272       10.4142       7.85623       4.73002       2.07035      0.616904       0.00000       0.00000       0.00000       0.00000       0.00000       0.00000       0.00000       0.00000       0.00000       0.00000       0.00000       0.00000       0.00000       0.00000       0.00000       0.00000       0.00000       0.00000       0.00000       0.00000       0.00000       0.00000       0.00000       0.00000       0.00000       0.00000       0.00000       0.00000       0.00000       0.00000
   3  21 3217.7887    3.8827  1.1492 14.2571  0.0000  0.0266   0.0867   0.0726    0.3207   0.0000   421.3933      -7.30471      -10.5186       14.1559      -1.05820     -0.518420       0.00000       0.00000       0.00000       0.00000       0.00000       0.00000       0.00000       0.00000       0.00000       0.00000       0.00000       0.00000       0.00000       0.00000       0.00000       0.00000       0.00000       0.00000       0.00000       0.00000       0.00000       0.00000       0.00000       0.00000       0.00000       0.00000       0.00000       0.00000       0.00000       0.00000       13.1602       12.9508       9.39440       5.86876       2.49287      0.805602       0.00000       0.00000       0.00000       0.00000       0.00000       0.00000       0.00000       0.00000       0.00000       0.00000       0.00000       0.00000       0.00000       0.00000       0.00000       0.00000       0.00000       0.00000       0.00000       0.00000       0.00000       0.00000       0.00000       0.00000       0.00000       0.00000       0.00000       0.00000       0.00000       0.00000
   3  22 3353.5442    3.5729  1.7068 13.3807  0.0000  0.0308   0.0634   0.0890    0.3275   0.0000   430.1143       46.7207      -3.38267       7.33026       2.78568     -0.955401       0.00000       0.00000       0.00000       0.00000       0.00000       0.00000       0.00000       0.00000       0.00000       0.00000       0.00000       0.00000       0.00000       0.00000       0.00000       0.00000       0.00000       0.00000       0.00000       0.00000       0.00000       0.00000       0.00000       0.00000       0.00000       0.00000       0.00000       0.00000       0.00000       0.00000       15.4012       14.3790       11.3226       6.54374       3.09366      0.870095       0.00000       0.00000       0.00000       0.00000       0.00000       0.00000       0.00000       0.00000       0.00000       0.00000       0.00000       0.00000       0.00000       0.00000       0.00000       0.00000       0.00000       0.00000       0.00000       0.00000       0.00000       0.00000       0.00000       0.00000       0.00000       0.00000       0.00000       0.00000       0.00000       0.00000
   3  23 3489.4414    2.9008  2.5556 12.9009  0.0000  0.0398   0.0422   0.1082    0.2125   0.0000   448.9190       45.8187       4.34757       20.3043       2.01658     -0.648695       0.00000       0.00000       0.00000       0.00000       0.00000       0.00000       0.00000       0.00000       0.00000       0.00000       0.00000       0.00000       0.00000       0.00000       0.00000       0.00000       0.00000       0.00000       0.00000       0.00000       0.00000       0.00000       0.00000       0.00000       0.00000       0.00000       0.00000       0.00000       0.00000       0.00000       19.4052       18.6515       14.3752       8.55553       3.94158       1.16754       0.00000       0.00000       0.00000       0.00000       0.00000       0.00000       0.00000       0.00000       0.00000       0.00000       0.00000       0.00000       0.00000       0.00000       0.00000       0.00000       0.00000       0.00000       0.00000       0.00000       0.00000       0.00000       0.00000       0.00000       0.00000       0.00000       0.00000       0.00000       0.00000       0.00000
   3  24 3625.9717    2.4501  3.8691 12.3933  0.0000  0.0505   0.0299   0.1401    0.1658   0.0000   476.6569       42.1263       2.42378       3.56907       2.28719      -1.39566       0.00000       0.00000       0.00000       0.00000       0.00000       0.00000       0.00000       0.00000       0.00000       0.00000       0.00000       0.00000       0.00000       0.00000       0.00000       0.00000       0.00000       0.00000       0.00000       0.00000       0.00000       0.00000       0.00000       0.00000       0.00000       0.00000       0.00000       0.00000       0.00000       0.00000       25.1239       24.8678       18.0824       10.3572       4.83187       1.49180       0.00000       0.00000       0.00000       0.00000       0.00000       0.00000       0.00000       0.00000       0.00000       0.00000       0.00000       0.00000       0.00000       0.00000       0.00000       0.00000       0.00000       0.00000       0.00000       0.00000       0.00000       0.00000       0.00000       0.00000       0.00000       0.00000       0.00000       0.00000       0.00000       0.00000
   3  25 3762.7613    2.0504  5.7772 11.8504  0.0000  0.0644   0.0213   0.1850    0.1519   0.0000   417.4317       27.8023       14.6520      -2.78843       13.1259     -0.911079       0.00000       0.00000       0.00000       0.00000       0.00000       0.00000       0.00000       0.00000       0.00000       0.00000       0.00000       0.00000       0.00000       0.00000       0.00000       0.00000       0.00000       0.00000       0.00000       0.00000       0.00000       0.00000       0.00000       0.00000       0.00000       0.00000       0.00000       0.00000       0.00000       0.00000       31.0839       30.5333       23.1076       13.6548       6.36881       1.93671       0.00000       0.00000       0.00000       0.00000       0.00000       0.00000       0.00000       0.00000       0.00000       0.00000       0.00000       0.00000       0.00000       0.00000       0.00000       0.00000       0.00000       0.00000       0.00000       0.00000       0.00000       0.00000       0.00000       0.00000       0.00000       0.00000       0.00000       0.00000       0.00000       0.00000
   4   9 1640.9147    0.2199  0.1240 11.6350 -0.0025  0.0093   0.0129   0.0212    0.0297   0.0000   435.4217      -9.64213       9.43305      0.835126      0.859807     -0.521767     -0.143884    -0.0659916       0.00000       0.00000       0.00000       0.00000       0.00000       0.00000       0.00000       0.00000       0.00000       0.00000       0.00000       0.00000       0.00000       0.00000       0.00000       0.00000       0.00000       0.00000       0.00000       0.00000       0.00000       0.00000       0.00000       0.00000       0.00000       0.00000       0.00000       0.00000       3.74446       3.54239       3.15340       2.26490       1.35056      0.658309      0.228376     0.0551880       0.00000       0.00000       0.00000       0.00000       0.00000       0.00000       0.00000       0.00000       0.00000       0.00000       0.00000       0.00000       0.00000       0.00000       0.00000       0.00000       0.00000       0.00000       0.00000       0.00000       0.00000       0.00000       0.00000       0.00000       0.00000       0.00000       0.00000       0.00000
   4  10 1778.0346    0.3490  0.2227 11.6859 -0.0059  0.0134   0.0154   0.0263    0.0366   0.0000   434.4398      0.332442       11.6507     -0.289916       1.11327     -0.203278     -0.646390     -0.129567       0.00000       0.00000       0.00000       0.00000       0.00000       0.00000       0.00000       0.00000       0.00000       0.00000       0.00000       0.00000       0.00000       0.00000       0.00000       0.00000       0.00000       0.00000       0.00000       0.00000       0.00000       0.00000       0.00000       0.00000       0.00000       0.00000       0.00000       0.00000       5.79472       6.40517       4.81020       2.99534       1.64839      0.777582      0.334952     0.0923717       0.00000       0.00000       0.00000       0.00000       0.00000       0.00000       0.00000       0.00000       0.00000       0.00000       0.00000       0.00000       0.00000       0.00000       0.00000       0.00000       0.00000       0.00000       0.00000       0.00000       0.00000       0.00000       0.00000       0.00000       0.00000       0.00000       0.00000       0.00000
   4  11 1914.6749    0.4830  0.3280 11.7011 -0.0036  0.0135   0.0167   0.0321    0.0454   0.0000   437.6191       4.68950       15.3536       4.31817       1.05678      -2.47549     -0.965844    -0.0467463       0.00000       0.00000       0.00000       0.00000       0.00000       0.00000       0.00000       0.00000       0.00000       0.00000       0.00000       0.00000       0.00000       0.00000       0.00000       0.00000       0.00000       0.00000       0.00000       0.00000       0.00000       0.00000       0.00000       0.00000       0.00000       0.00000       0.00000       0.00000       5.10403       5.35090       4.69799       2.90136       1.67750      0.912777      0.368469     0.0851413       0.00000       0.00000       0.00000       0.00000       0.00000       0.00000       0.00000       0.00000       0.00000       0.00000       0.00000       0.00000       0.00000       0.00000       0.00000       0.00000       0.00000       0.00000       0.00000       0.00000       0.00000       0.00000       0.00000       0.00000       0.00000       0.00000       0.00000       0.00000
   4  12 2051.6868    0.6820  0.4605 11.7292 -0.0004  0.0152   0.0193   0.0376    0.0670   0.0000   442.2970       2.34262     -0.444804       1.55520     -0.436741    -0.0833245     -0.256652     -0.131767       0.00000       0.00000       0.00000       0.00000       0.00000       0.00000       0.00000       0.00000       0.00000       0.00000       0.00000       0.00000       0.00000       0.00000       0.00000       0.00000       0.00000       0.00000       0.00000       0.00000       0.00000       0.00000       0.00000       0.00000       0.00000       0.00000       0.00000       0.00000       5.68075       5.42476       4.93134       3.63618       2.19045       1.09635      0.394815     0.0956026       0.00000       0.00000       0.00000       0.00000       0.00000       0.00000       0.00000       0.00000       0.00000       0.00000       0.00000       0.00000       0.00000       0.00000       0.00000       0.00000       0.00000       0.00000       0.00000       0.00000       0.00000       0.00000       0.00000       0.00000       0.00000       0.00000       0.00000       0.00000
   4  13 2188.3198    0.8915  0.6698 11.7486 -0.0014  0.0179   0.0208   0.0456    0.1255   0.0000   428.6628       8.47853       9.47861       7.94782       1.30655     -0.273159     -0.490006     -0.113348       0.00000       0.00000       0.00000       0.00000       0.00000       0.00000       0.00000       0.00000       0.00000       0.00000       0.00000       0.00000       0.00000       0.00000       0.00000       0.00000       0.00000       0.00000       0.00000       0.00000       0.00000       0.00000       0.00000       0.00000       0.00000       0.00000       0.00000       0.00000       6.24085       6.65132       5.93200       4.01483       2.36895       1.28838      0.496508      0.125488       0.00000       0.00000       0.00000       0.00000       0.00000       0.00000       0.00000       0.00000       0.00000       0.00000       0.00000       0.00000       0.00000       0.00000       0.00000       0.00000       0.00000       0.00000       0.00000       0.00000       0.00000       0.00000       0.00000       0.00000       0.00000       0.00000       0.00000       0.00000
   4  14 2324.1377    1.3022  0.7760 11.5676  0.0012  0.0198   0.0290   0.0513    0.2860   0.0000   437.4844      -10.2691     -0.471255       1.54101      -1.41483      -1.32542     -0.842515     -0.102046       0.00000       0.00000       0.00000       0.00000       0.00000       0.00000       0.00000       0.00000       0.00000       0.00000       0.00000       0.00000       0.00000       0.00000       0.00000       0.00000       0.00000       0.00000       0.00000       0.00000       0.00000       0.00000       0.00000       0.00000       0.00000       0.00000       0.00000       0.00000       7.35354       7.80701       6.32359       4.46125       2.84242       1.17520      0.509209      0.130619       0.00000       0.00000       0.00000       0.00000       0.00000       0.00000       0.00000       0.00000       0.00000       0.00000       0.00000       0.00000       0.00000       0.00000       0.00000       0.00000       0.00000       0.00000       0.00000       0.00000       0.00000       0.00000       0.00000       0.00000       0.00000       0.00000       0.00000       0.00000
   4  15 2458.5469    1.5660  1.0097 12.2302  0.0003  0.0227   0.0341   0.0644    0.3841   0.0000   438.6377      -1.95772       10.5594     -0.902699      -1.66774      -1.82848      0.271527     0.0105256       0.00000       0.00000       0.00000       0.00000       0.00000       0.00000       0.00000       0.00000       0.00000       0.00000       0.00000       0.00000       0.00000       0.00000       0.00000       0.00000       0.00000       0.00000       0.00000       0.00000       0.00000       0.00000       0.00000       0.00000       0.00000       0.00000       0.00000       0.00000       8.28138       8.92687       7.66265       5.28589       3.26983       1.56902      0.639463      0.160883       0.00000       0.00000       0.00000       0.00000       0.00000       0.00000       0.00000       0.00000       0.00000       0.00000       0.00000       0.00000       0.00000       0.00000       0.00000       0.00000       0.00000       0.00000       0.00000       0.00000       0.00000       0.00000       0.00000       0.00000       0.00000       0.00000       0.00000       0.00000
   4  16 2593.0451    2.0525  0.8115 13.2532  0.0001  0.0204   0.0448   0.0522    0.2003   0.0000   442.7555       17.5314      -2.63857     -0.314460      0.463749     -0.324069     0.0553326     0.0675646       0.00000       0.00000       0.00000       0.00000       0.00000       0.00000       0.00000       0.00000       0.00000       0.00000       0.00000       0.00000       0.00000       0.00000       0.00000       0.00000       0.00000       0.00000       0.00000       0.00000       0.00000       0.00000       0.00000       0.00000       0.00000       0.00000       0.00000       0.00000       7.42764       8.10780       6.68079       4.66811       2.80578       1.37661      0.539452      0.145335       0.00000       0.00000       0.00000       0.00000       0.00000       0.00000       0.00000       0.00000       0.00000       0.00000       0.00000       0.00000       0.00000       0.00000       0.00000       0.00000       0.00000       0.00000       0.00000       0.00000       0.00000       0.00000       0.00000       0.00000       0.00000       0.00000       0.00000       0.00000
   4  17 2728.4480    2.6542  0.8937 13.3894  0.0031  0.0209   0.0550   0.0527    0.2428   0.0000   445.1979       5.79919       2.51521       14.6833    -0.0466720       2.12197      0.497561      0.343159       0.00000       0.00000       0.00000       0.00000       0.00000       0.00000       0.00000       0.00000       0.00000       0.00000       0.00000       0.00000       0.00000       0.00000       0.00000       0.00000       0.00000       0.00000       0.00000       0.00000       0.00000       0.00000       0.00000       0.00000       0.00000       0.00000       0.00000       0.00000       8.49951       8.79461       6.95106       5.00398       2.82525       1.35583      0.483416      0.133224       0.00000       0.00000       0.00000       0.00000       0.00000       0.00000       0.00000       0.00000       0.00000       0.00000       0.00000       0.00000       0.00000       0.00000       0.00000       0.00000       0.00000       0.00000       0.00000       0.00000       0.00000       0.00000       0.00000       0.00000       0.00000       0.00000       0.00000       0.00000
   4  18 2864.2418    3.1673  0.8595 13.8670  0.0015  0.0198   0.0668   0.0515    0.2299   0.0000   435.0667       7.78591       12.3543       6.44955      -2.67111      0.293057      0.539331     -0.113094       0.00000       0.00000       0.00000       0.00000       0.00000       0.00000       0.00000       0.00000       0.00000       0.00000       0.00000       0.00000       0.00000       0.00000       0.00000       0.00000       0.00000       0.00000       0.00000       0.00000       0.00000       0.00000       0.00000       0.00000       0.00000       0.00000       0.00000       0.00000       8.14846       8.28017       6.78102       4.68228       2.69712       1.29371      0.481609      0.122646       0.00000       0.00000       0.00000       0.00000       0.00000       0.00000       0.00000       0.00000       0.00000       0.00000       0.00000       0.00000       0.00000       0.00000       0.00000       0.00000       0.00000       0.00000       0.00000       0.00000       0.00000       0.00000       0.00000       0.00000       0.00000       0.00000       0.00000       0.00000
   4  19 3000.2114    3.7178  0.8829 13.8849 -0.0005  0.0196   0.0769   0.0510    0.2850   0.0000   446.8122       8.59467       7.20398       2.98588       1.82450      -2.39719      0.295782     0.0526082       0.00000       0.00000       0.00000       0.00000       0.00000       0.00000       0.00000       0.00000       0.00000       0.00000       0.00000       0.00000       0.00000       0.00000       0.00000       0.00000       0.00000       0.00000       0.00000       0.00000       0.00000       0.00000       0.00000       0.00000       0.00000       0.00000       0.00000       0.00000       7.85503       8.14336       6.85284       4.44562       2.56598       1.29804      0.503170      0.124465       0.00000       0.00000       0.00000       0.00000       0.00000       0.00000       0.00000       0.00000       0.00000       0.00000       0.00000       0.00000       0.00000       0.00000       0.00000       0.00000       0.00000       0.00000       0.00000       0.00000       0.00000       0.00000       0.00000       0.00000       0.00000       0.00000       0.00000       0.00000
   4  20 3135.9403    3.9591  1.1158 13.5862 -0.0008  0.0218   0.0753   0.0629    0.4710   0.0000   442.6021       13.2798       4.93520       10.0119       1.85628      -1.57199      0.208356     -0.169553       0.00000       0.00000       0.00000       0.00000       0.00000       0.00000       0.00000       0.00000       0.00000       0.00000       0.00000       0.00000       0.00000       0.00000       0.00000       0.00000       0.00000       0.00000       0.00000       0.00000       0.00000       0.00000       0.00000       0.00000       0.00000       0.00000       0.00000       0.00000       8.28642       8.83909       7.41579       4.93817       3.02967       1.41788      0.587499      0.149055       0.00000       0.00000       0.00000       0.00000       0.00000       0.00000       0.00000       0.00000       0.00000       0.00000       0.00000       0.00000       0.00000       0.00000       0.00000       0.00000       0.00000       0.00000       0.00000       0.00000       0.00000       0.00000       0.00000       0.00000       0.00000       0.00000       0.00000       0.00000
   4  21 3271.7994    3.8468  1.3969 12.9170  0.0011  0.0241   0.0671   0.0683    0.6627   0.0000   442.9159       20.0330       20.4451       2.43613       3.63550    -0.0109933      0.152737     -0.226822       0.00000       0.00000       0.00000       0.00000       0.00000       0.00000       0.00000       0.00000       0.00000       0.00000       0.00000       0.00000       0.00000       0.00000       0.00000       0.00000       0.00000       0.00000       0.00000       0.00000       0.00000       0.00000       0.00000       0.00000       0.00000       0.00000       0.00000       0.00000       9.53467       9.77465       8.15668       5.73012       3.31908       1.64172      0.607889      0.157139       0.00000       0.00000       0.00000       0.00000       0.00000       0.00000       0.00000       0.00000       0.00000       0.00000       0.00000       0.00000       0.00000       0.00000       0.00000       0.00000       0.00000       0.00000       0.00000       0.00000       0.00000       0.00000       0.00000       0.00000       0.00000       0.00000       0.00000       0.00000
   4  22 3408.1660    3.2253  1.9731 13.4119  0.0006  0.0314   0.0476   0.0830    0.1967   0.0000   431.4598       14.5993      -2.41768       19.5767      -1.17266      -2.38105      0.160252     -0.237585       0.00000       0.00000       0.00000       0.00000       0.00000       0.00000       0.00000       0.00000       0.00000       0.00000       0.00000       0.00000       0.00000       0.00000       0.00000       0.00000       0.00000       0.00000       0.00000       0.00000       0.00000       0.00000       0.00000       0.00000       0.00000       0.00000       0.00000       0.00000       11.3866       12.3789       10.2136       7.17359       4.44620       2.05610      0.846898      0.223923       0.00000       0.00000       0.00000       0.00000       0.00000       0.00000       0.00000       0.00000       0.00000       0.00000       0.00000       0.00000       0.00000       0.00000       0.00000       0.00000       0.00000       0.00000       0.00000       0.00000       0.00000       0.00000       0.00000       0.00000       0.00000       0.00000       0.00000       0.00000
   4  23 3544.7359    2.7139  2.9954 12.9941 -0.0010  0.0382   0.0340   0.1104    0.1430   0.0000   418.3075       45.6487      -7.19321       7.06877      -2.02766      -1.36594     -0.160206      0.387748       0.00000       0.00000       0.00000       0.00000       0.00000       0.00000       0.00000       0.00000       0.00000       0.00000       0.00000       0.00000       0.00000       0.00000       0.00000       0.00000       0.00000       0.00000       0.00000       0.00000       0.00000       0.00000       0.00000       0.00000       0.00000       0.00000       0.00000       0.00000       14.5811       15.2196       12.6920       8.94073       5.41030       2.54270       1.00131      0.257500       0.00000       0.00000       0.00000       0.00000       0.00000       0.00000       0.00000       0.00000       0.00000       0.00000       0.00000       0.00000       0.00000       0.00000       0.00000       0.00000       0.00000       0.00000       0.00000       0.00000       0.00000       0.00000       0.00000       0.00000       0.00000       0.00000       0.00000       0.00000
   4  24 3681.5544    2.2584  4.5794 12.1222  0.0002  0.0489   0.0226   0.1367    0.1421   0.0000   431.8186       40.6340       19.7196       18.3355       1.96366      -1.75668       2.93404    -0.0382355       0.00000       0.00000       0.00000       0.00000       0.00000       0.00000       0.00000       0.00000       0.00000       0.00000       0.00000       0.00000       0.00000       0.00000       0.00000       0.00000       0.00000       0.00000       0.00000       0.00000       0.00000       0.00000       0.00000       0.00000       0.00000       0.00000       0.00000       0.00000       17.9675       19.2670       15.5597       11.5938       6.85866       3.30641       1.25016      0.346284       0.00000       0.00000       0.00000       0.00000       0.00000       0.00000       0.00000       0.00000       0.00000       0.00000       0.00000       0.00000       0.00000       0.00000       0.00000       0.00000       0.00000       0.00000       0.00000       0.00000       0.00000       0.00000       0.00000       0.00000       0.00000       0.00000       0.00000       0.00000
   4  25 3818.8198    1.9053  5.8913 11.9575 -0.0004  0.0592   0.0186   0.1668    0.1195   0.0000   426.5730       39.1208       36.7612       10.3887       11.5507      -2.85340      0.494992      0.252429       0.00000       0.00000       0.00000       0.00000       0.00000       0.00000       0.00000       0.00000       0.00000       0.00000       0.00000       0.00000       0.00000       0.00000       0.00000       0.00000       0.00000       0.00000       0.00000       0.00000       0.00000       0.00000       0.00000       0.00000       0.00000       0.00000       0.00000       0.00000       22.2249       23.2052       19.6553       13.8462       8.23281       4.07114       1.57077      0.402986       0.00000       0.00000       0.00000       0.00000       0.00000       0.00000       0.00000       0.00000       0.00000       0.00000       0.00000       0.00000       0.00000       0.00000       0.00000       0.00000       0.00000       0.00000       0.00000       0.00000       0.00000       0.00000       0.00000       0.00000       0.00000       0.00000       0.00000       0.00000
   4  26 3956.1454    1.5842  7.9016 11.8438  0.0002  0.0745   0.0146   0.2137    0.0899   0.0000   408.3994      -26.3846       8.07611       19.9578      -21.6792      -2.95651      -3.55822     -0.735086       0.00000       0.00000       0.00000       0.00000       0.00000       0.00000       0.00000       0.00000       0.00000       0.00000       0.00000       0.00000       0.00000       0.00000       0.00000       0.00000       0.00000       0.00000       0.00000       0.00000       0.00000       0.00000       0.00000       0.00000       0.00000       0.00000       0.00000       0.00000       27.3940       30.1791       24.3243       17.5092       10.4930       5.00579       1.98925      0.544300       0.00000       0.00000       0.00000       0.00000       0.00000       0.00000       0.00000       0.00000       0.00000       0.00000       0.00000       0.00000       0.00000       0.00000       0.00000       0.00000       0.00000       0.00000       0.00000       0.00000       0.00000       0.00000       0.00000       0.00000       0.00000       0.00000       0.00000       0.00000
   4  27 4093.8146    1.3293  9.8884 11.5832 -0.0001  0.0904   0.0121   0.2663    0.0865   0.0000   429.3861       51.7202     -0.942451       14.3173       7.81219       6.53683       1.89685    -0.0494180       0.00000       0.00000       0.00000       0.00000       0.00000       0.00000       0.00000       0.00000       0.00000       0.00000       0.00000       0.00000       0.00000       0.00000       0.00000       0.00000       0.00000       0.00000       0.00000       0.00000       0.00000       0.00000       0.00000       0.00000       0.00000       0.00000       0.00000       0.00000       32.9830       35.4224       30.1272       21.3704       13.0674       6.36268       2.53556      0.653804       0.00000       0.00000       0.00000       0.00000       0.00000       0.00000       0.00000       0.00000       0.00000       0.00000       0.00000       0.00000       0.00000       0.00000       0.00000       0.00000       0.00000       0.00000       0.00000       0.00000       0.00000       0.00000       0.00000       0.00000       0.00000       0.00000       0.00000       0.00000
   5   9 1685.8222    0.2506  0.2120 11.6136 -0.0061  0.0115   0.0106   0.0275    0.0299   0.0000   430.3394      -2.12757       11.5732     -0.237482      -2.41866      -1.83706    -0.0465479     -0.105771    -0.0240796     0.0240700       0.00000       0.00000       0.00000       0.00000       0.00000       0.00000       0.00000       0.00000       0.00000       0.00000       0.00000       0.00000       0.00000       0.00000       0.00000       0.00000       0.00000       0.00000       0.00000       0.00000       0.00000       0.00000       0.00000       0.00000       0.00000       0.00000       3.69474       3.78148       3.49953       2.87907       1.75829       1.07318      0.572577      0.241799     0.0735655     0.0172589       0.00000       0.00000       0.00000       0.00000       0.00000       0.00000       0.00000       0.00000       0.00000       0.00000       0.00000       0.00000       0.00000       0.00000       0.00000       0.00000       0.00000       0.00000       0.00000       0.00000       0.00000       0.00000       0.00000       0.00000       0.00000       0.00000
   5  10 1823.3920    0.3878  0.2666 11.6837 -0.0017  0.0119   0.0129   0.0246    0.0351   0.0000   432.8879       3.39457       4.59587      -1.47019      -2.36760     -0.718859      0.149975      0.234596    -0.0160737    0.00454742       0.00000       0.00000       0.00000       0.00000       0.00000       0.00000       0.00000       0.00000       0.00000       0.00000       0.00000       0.00000       0.00000       0.00000       0.00000       0.00000       0.00000       0.00000       0.00000       0.00000       0.00000       0.00000       0.00000       0.00000       0.00000       0.00000       3.64896       4.13864       3.65492       2.62917       1.95155       1.10923      0.522030      0.233432     0.0853038     0.0188752       0.00000       0.00000       0.00000       0.00000       0.00000       0.00000       0.00000       0.00000       0.00000       0.00000       0.00000       0.00000       0.00000       0.00000       0.00000       0.00000       0.00000       0.00000       0.00000       0.00000       0.00000       0.00000       0.00000       0.00000       0.00000       0.00000
   5  11 1960.5600    0.5258  0.4254 11.7132 -0.0025  0.0136   0.0144   0.0341    0.0471   0.0000   432.1990       8.72644      -1.77175       4.34406      -3.39089     -0.390848    -0.0286877      0.140778    -0.0957356    -0.0217978       0.00000       0.00000       0.00000       0.00000       0.00000       0.00000       0.00000       0.00000       0.00000       0.00000       0.00000       0.00000       0.00000       0.00000       0.00000       0.00000       0.00000       0.00000       0.00000       0.00000       0.00000       0.00000       0.00000       0.00000       0.00000       0.00000       4.14046       4.68518       4.13260       3.14720       2.04484       1.19039      0.642832      0.266896     0.0943645     0.0222959       0.00000       0.00000       0.00000       0.00000       0.00000       0.00000       0.00000       0.00000       0.00000       0.00000       0.00000       0.00000       0.00000       0.00000       0.00000       0.00000       0.00000       0.00000       0.00000       0.00000       0.00000       0.00000       0.00000       0.00000       0.00000       0.00000
   5  12 2098.4190    0.6986  0.5739 11.8371 -0.0011  0.0158   0.0165   0.0383    0.0656   0.0000   445.7991     0.0532205       3.58563      -3.16908       1.87862       1.05729      -1.53044     -0.334785     0.0102392   -0.00264242       0.00000       0.00000       0.00000       0.00000       0.00000       0.00000       0.00000       0.00000       0.00000       0.00000       0.00000       0.00000       0.00000       0.00000       0.00000       0.00000       0.00000       0.00000       0.00000       0.00000       0.00000       0.00000       0.00000       0.00000       0.00000       0.00000       4.61107       5.10990       4.56718       3.58301       2.47590       1.49846      0.735842      0.328316      0.109486     0.0256656       0.00000       0.00000       0.00000       0.00000       0.00000       0.00000       0.00000       0.00000       0.00000       0.00000       0.00000       0.00000       0.00000       0.00000       0.00000       0.00000       0.00000       0.00000       0.00000       0.00000       0.00000       0.00000       0.00000       0.00000       0.00000       0.00000
   5  13 2235.3990    0.9818  0.7112 12.0033 -0.0046  0.0169   0.0207   0.0419    0.0956   0.0000   430.6454      -2.39268       6.78516       2.15682      -1.32397     -0.733366       2.30025     -0.437758      0.104370    -0.0131019       0.00000       0.00000       0.00000       0.00000       0.00000       0.00000       0.00000       0.00000       0.00000       0.00000       0.00000       0.00000       0.00000       0.00000       0.00000       0.00000       0.00000       0.00000       0.00000       0.00000       0.00000       0.00000       0.00000       0.00000       0.00000       0.00000       5.16982       5.86336       5.06830       3.94975       2.51082       1.53560      0.781485      0.341984      0.110657     0.0276730       0.00000       0.00000       0.00000       0.00000       0.00000       0.00000       0.00000       0.00000       0.00000       0.00000       0.00000       0.00000       0.00000       0.00000       0.00000       0.00000       0.00000       0.00000       0.00000       0.00000       0.00000       0.00000       0.00000       0.00000       0.00000       0.00000
   5  14 2371.0694    1.3151  0.8877 12.2872  0.0011  0.0187   0.0247   0.0486    0.1297   0.0000   432.8757       4.79590      -3.40628      -1.54453      -1.10497       3.09116      0.549517     -0.429343    -0.0299873     0.0355852       0.00000       0.00000       0.00000       0.00000       0.00000       0.00000       0.00000       0.00000       0.00000       0.00000       0.00000       0.00000       0.00000       0.00000       0.00000       0.00000       0.00000       0.00000       0.00000       0.00000       0.00000       0.00000       0.00000       0.00000       0.00000       0.00000       5.59353       6.16626       5.56176       4.31696       2.83009       1.67737      0.909957      0.375417      0.126525     0.0296835       0.00000       0.00000       0.00000       0.00000       0.00000       0.00000       0.00000       0.00000       0.00000       0.00000       0.00000       0.00000       0.00000       0.00000       0.00000       0.00000       0.00000       0.00000       0.00000       0.00000       0.00000       0.00000       0.00000       0.00000       0.00000       0.00000
   5  15 2506.0762    1.6934  0.9238 12.6432  0.0007  0.0187   0.0321   0.0496    0.1546   0.0000   430.5271       12.6222      -1.94212      -3.74923       1.50133     -0.196199     -0.324332     -0.639530     0.0642254     0.0441052       0.00000       0.00000       0.00000       0.00000       0.00000       0.00000       0.00000       0.00000       0.00000       0.00000       0.00000       0.00000       0.00000       0.00000       0.00000       0.00000       0.00000       0.00000       0.00000       0.00000       0.00000       0.00000       0.00000       0.00000       0.00000       0.00000       5.78037       6.52534       5.66543       4.34592       2.85613       1.69803      0.854415      0.370954      0.123805     0.0300459       0.00000       0.00000       0.00000       0.00000       0.00000       0.00000       0.00000       0.00000       0.00000       0.00000       0.00000       0.00000       0.00000       0.00000       0.00000       0.00000       0.00000       0.00000       0.00000       0.00000       0.00000       0.00000       0.00000       0.00000       0.00000       0.00000
   5  16 2641.2167    2.2037  0.9501 13.0689 -0.0012  0.0191   0.0411   0.0499    0.1922   0.0000   431.6759       10.7988     -0.584768       5.66125       2.92230       5.25709      0.728491     0.0246131     -0.187303    -0.0403897       0.00000       0.00000       0.00000       0.00000       0.00000       0.00000       0.00000       0.00000       0.00000       0.00000       0.00000       0.00000       0.00000       0.00000       0.00000       0.00000       0.00000       0.00000       0.00000       0.00000       0.00000       0.00000       0.00000       0.00000       0.00000       0.00000       6.21274       6.75673       5.87615       4.58378       3.08191       1.75080      0.936931      0.365429      0.126555     0.0296476       0.00000       0.00000       0.00000       0.00000       0.00000       0.00000       0.00000       0.00000       0.00000       0.00000       0.00000       0.00000       0.00000       0.00000       0.00000       0.00000       0.00000       0.00000       0.00000       0.00000       0.00000       0.00000       0.00000       0.00000       0.00000       0.00000
   5  17 2777.3113    2.9218  0.9619  3.7077  0.0000  0.0176   0.0501   0.0479 1000.0000   0.0000   432.8838       5.54833       8.98077       2.32792      -3.60140      -2.30520       0.00000       0.00000       0.00000       0.00000       0.00000       0.00000       0.00000       0.00000       0.00000       0.00000       0.00000       0.00000       0.00000       0.00000       0.00000       0.00000       0.00000       0.00000       0.00000       0.00000       0.00000       0.00000       0.00000       0.00000       0.00000       0.00000       0.00000       0.00000       0.00000       0.00000       5.53459       5.98775       5.47441       4.09697       2.79181       1.65669      0.827963      0.362167      0.121626     0.0268805       0.00000       0.00000       0.00000       0.00000       0.00000       0.00000       0.00000       0.00000       0.00000       0.00000       0.00000       0.00000       0.00000       0.00000       0.00000       0.00000       0.00000       0.00000       0.00000       0.00000       0.00000       0.00000       0.00000       0.00000       0.00000       0.00000
   5  18 2913.7312    3.5304  0.7921 13.3304  0.0006  0.0167   0.0674   0.0424    0.3734   0.0000   429.6115       16.6539       1.44346       4.94493     -0.844023     -0.313070     -0.202625    -0.0205823      0.182675    -0.0144581       0.00000       0.00000       0.00000       0.00000       0.00000       0.00000       0.00000       0.00000       0.00000       0.00000       0.00000       0.00000       0.00000       0.00000       0.00000       0.00000       0.00000       0.00000       0.00000       0.00000       0.00000       0.00000       0.00000       0.00000       0.00000       0.00000       5.06040       5.79227       4.95076       3.91640       2.71123       1.57774      0.799387      0.338585      0.118240     0.0282709       0.00000       0.00000       0.00000       0.00000       0.00000       0.00000       0.00000       0.00000       0.00000       0.00000       0.00000       0.00000       0.00000       0.00000       0.00000       0.00000       0.00000       0.00000       0.00000       0.00000       0.00000       0.00000       0.00000       0.00000       0.00000       0.00000
   5  20 3186.2906    4.0457  1.1594 13.4235  0.0009  0.0220   0.0794   0.0606    0.8299   0.0000   429.5369       29.9161       8.94358       4.25113       2.37418      -1.24061      0.217160      0.110534    -0.0195110    -0.0390318       0.00000       0.00000       0.00000       0.00000       0.00000       0.00000       0.00000       0.00000       0.00000       0.00000       0.00000       0.00000       0.00000       0.00000       0.00000       0.00000       0.00000       0.00000       0.00000       0.00000       0.00000       0.00000       0.00000       0.00000       0.00000       0.00000       6.62007       7.18927       6.52044       5.19258       3.46258       2.11947       1.06136      0.471885      0.151082     0.0353814       0.00000       0.00000       0.00000       0.00000       0.00000       0.00000       0.00000       0.00000       0.00000       0.00000       0.00000       0.00000       0.00000       0.00000       0.00000       0.00000       0.00000       0.00000       0.00000       0.00000       0.00000       0.00000       0.00000       0.00000       0.00000       0.00000
   5  22 3459.4406    3.0458  2.3682 12.8417 -0.0025  0.0325   0.0387   0.0847    0.2994   0.0000   430.1603       57.4326      0.158584       14.4596       2.28802     -0.407984     -0.610637      -1.66248      0.393737    -0.0781195       0.00000       0.00000       0.00000       0.00000       0.00000       0.00000       0.00000       0.00000       0.00000       0.00000       0.00000       0.00000       0.00000       0.00000       0.00000       0.00000       0.00000       0.00000       0.00000       0.00000       0.00000       0.00000       0.00000       0.00000       0.00000       0.00000       9.60543       10.8514       9.51977       7.54687       5.22950       3.20214       1.52231      0.697657      0.231016     0.0547771       0.00000       0.00000       0.00000       0.00000       0.00000       0.00000       0.00000       0.00000       0.00000       0.00000       0.00000       0.00000       0.00000       0.00000       0.00000       0.00000       0.00000       0.00000       0.00000       0.00000       0.00000       0.00000       0.00000       0.00000       0.00000       0.00000
   5  23 3596.6868    2.4965  3.4198 12.8690 -0.0006  0.0403   0.0278   0.1089    0.1391   0.0000   412.2452       19.1995       10.3933       31.9114      -7.25940      -6.79206     -0.179714      -1.11457     0.0249859     0.0257145       0.00000       0.00000       0.00000       0.00000       0.00000       0.00000       0.00000       0.00000       0.00000       0.00000       0.00000       0.00000       0.00000       0.00000       0.00000       0.00000       0.00000       0.00000       0.00000       0.00000       0.00000       0.00000       0.00000       0.00000       0.00000       0.00000       12.0432       13.7906       12.0418       9.45051       6.49943       3.87410       1.94495      0.849792      0.291836     0.0684304       0.00000       0.00000       0.00000       0.00000       0.00000       0.00000       0.00000       0.00000       0.00000       0.00000       0.00000       0.00000       0.00000       0.00000       0.00000       0.00000       0.00000       0.00000       0.00000       0.00000       0.00000       0.00000       0.00000       0.00000       0.00000       0.00000
   5  24 3733.9304    2.1236  4.9716 12.2435 -0.0002  0.0492   0.0194   0.1360    0.1092   0.0000   436.0100       31.4764      -10.9147       44.1808       1.78799      -4.64749      -3.90953      -1.18341      0.103800     -0.125448       0.00000       0.00000       0.00000       0.00000       0.00000       0.00000       0.00000       0.00000       0.00000       0.00000       0.00000       0.00000       0.00000       0.00000       0.00000       0.00000       0.00000       0.00000       0.00000       0.00000       0.00000       0.00000       0.00000       0.00000       0.00000       0.00000       14.6951       16.8177       15.0577       11.5595       7.81267       4.66920       2.39567       1.05382      0.364103     0.0838391       0.00000       0.00000       0.00000       0.00000       0.00000       0.00000       0.00000       0.00000       0.00000       0.00000       0.00000       0.00000       0.00000       0.00000       0.00000       0.00000       0.00000       0.00000       0.00000       0.00000       0.00000       0.00000       0.00000       0.00000       0.00000       0.00000
   5  25 3871.6015    1.7923  6.8572 11.7064  0.0002  0.0602   0.0140   0.1658    0.0934   0.0000   426.7678       36.7413       38.6886      -20.2888      -7.96802       3.93037      -4.52932     -0.651857      0.123697    -0.0611112       0.00000       0.00000       0.00000       0.00000       0.00000       0.00000       0.00000       0.00000       0.00000       0.00000       0.00000       0.00000       0.00000       0.00000       0.00000       0.00000       0.00000       0.00000       0.00000       0.00000       0.00000       0.00000       0.00000       0.00000       0.00000       0.00000       17.8120       20.1298       18.1795       14.1474       9.87512       5.74512       3.06731       1.28304      0.456537      0.102411       0.00000       0.00000       0.00000       0.00000       0.00000       0.00000       0.00000       0.00000       0.00000       0.00000       0.00000       0.00000       0.00000       0.00000       0.00000       0.00000       0.00000       0.00000       0.00000       0.00000       0.00000       0.00000       0.00000       0.00000       0.00000       0.00000
   5  26 4009.6438    1.4943  8.4736 11.6726  0.0001  0.0727   0.0117   0.2062    0.0721   0.0000   474.4250       58.0704      -28.9192    -0.0434403      -3.23602       7.06137     0.0926778    -0.0542478     -0.428299     -0.178047       0.00000       0.00000       0.00000       0.00000       0.00000       0.00000       0.00000       0.00000       0.00000       0.00000       0.00000       0.00000       0.00000       0.00000       0.00000       0.00000       0.00000       0.00000       0.00000       0.00000       0.00000       0.00000       0.00000       0.00000       0.00000       0.00000       21.3882       24.9666       21.5850       17.4013       11.5491       7.04658       3.56859       1.57177      0.527789      0.129582       0.00000       0.00000       0.00000       0.00000       0.00000       0.00000       0.00000       0.00000       0.00000       0.00000       0.00000       0.00000       0.00000       0.00000       0.00000       0.00000       0.00000       0.00000       0.00000       0.00000       0.00000       0.00000       0.00000       0.00000       0.00000       0.00000
   5  28 4286.1555    1.0358 12.3660 11.5616  0.0006  0.1059   0.0085   0.3124    0.0503   0.0000   485.7634       74.9566      -24.4183      -7.41011       34.7789       20.8174      -2.68411      -4.78828     -0.348912      0.203110       0.00000       0.00000       0.00000       0.00000       0.00000       0.00000       0.00000       0.00000       0.00000       0.00000       0.00000       0.00000       0.00000       0.00000       0.00000       0.00000       0.00000       0.00000       0.00000       0.00000       0.00000       0.00000       0.00000       0.00000       0.00000       0.00000       30.8817       36.0423       31.9634       25.4067       17.6475       10.6002       5.46058       2.37358      0.826067      0.190698       0.00000       0.00000       0.00000       0.00000       0.00000       0.00000       0.00000       0.00000       0.00000       0.00000       0.00000       0.00000       0.00000       0.00000       0.00000       0.00000       0.00000       0.00000       0.00000       0.00000       0.00000       0.00000       0.00000       0.00000       0.00000       0.00000
   6   8 1587.4627    0.1943  0.0960 11.5782 -0.0027  0.0071   0.0106   0.0157    0.0239   0.0000   433.0255      -1.49859       9.86058      -1.55897      0.699877       1.54217    -0.0653417    -0.0511374    -0.0444420     0.0523818    0.00503040   -0.00592778       0.00000       0.00000       0.00000       0.00000       0.00000       0.00000       0.00000       0.00000       0.00000       0.00000       0.00000       0.00000       0.00000       0.00000       0.00000       0.00000       0.00000       0.00000       0.00000       0.00000       0.00000       0.00000       0.00000       0.00000       1.92605       2.24151       2.18304       1.63383       1.18402      0.738376      0.429602      0.225833      0.104210     0.0425152     0.0137993    0.00268947       0.00000       0.00000       0.00000       0.00000       0.00000       0.00000       0.00000       0.00000       0.00000       0.00000       0.00000       0.00000       0.00000       0.00000       0.00000       0.00000       0.00000       0.00000       0.00000       0.00000       0.00000       0.00000       0.00000       0.00000
   6   9 1727.7360    0.2859  0.2198 11.6147 -0.0021  0.0131   0.0108   0.0254    0.0283   0.0000   435.8220      0.988301       11.6341       2.81424       1.58932      -1.22969     -0.252528     0.0781124    -0.0256202    -0.0254665   -0.00380359   -0.00510657       0.00000       0.00000       0.00000       0.00000       0.00000       0.00000       0.00000       0.00000       0.00000       0.00000       0.00000       0.00000       0.00000       0.00000       0.00000       0.00000       0.00000       0.00000       0.00000       0.00000       0.00000       0.00000       0.00000       0.00000       2.48734       3.61646       2.85924       2.78910       1.96106       1.19863      0.898476      0.349183      0.229035     0.0639461     0.0258826    0.00646596       0.00000       0.00000       0.00000       0.00000       0.00000       0.00000       0.00000       0.00000       0.00000       0.00000       0.00000       0.00000       0.00000       0.00000       0.00000       0.00000       0.00000       0.00000       0.00000       0.00000       0.00000       0.00000       0.00000       0.00000
   6  10 1866.0969    0.4429  0.2806 11.6129 -0.0046  0.0107   0.0138   0.0248    0.0354   0.0000   438.9614      -2.12706       11.3166    -0.0542716       2.88991      0.945131      -1.11484     -0.506551      0.161226     0.0526959    -0.0150674    0.00294104       0.00000       0.00000       0.00000       0.00000       0.00000       0.00000       0.00000       0.00000       0.00000       0.00000       0.00000       0.00000       0.00000       0.00000       0.00000       0.00000       0.00000       0.00000       0.00000       0.00000       0.00000       0.00000       0.00000       0.00000       2.69095       2.91952       2.79310       2.36367       1.67775       1.13479      0.685888      0.368883      0.162301     0.0624685     0.0177579    0.00381032       0.00000       0.00000       0.00000       0.00000       0.00000       0.00000       0.00000       0.00000       0.00000       0.00000       0.00000       0.00000       0.00000       0.00000       0.00000       0.00000       0.00000       0.00000       0.00000       0.00000       0.00000       0.00000       0.00000       0.00000
   6  11 2004.0690    0.5707  0.4880 11.6854 -0.0017  0.0140   0.0132   0.0329    0.0497   0.0000   438.8508       2.13981       4.97302      -2.35584     -0.336769      0.728321       1.20735      0.264595     -0.470187    -0.0269843    0.00124249    0.00263590       0.00000       0.00000       0.00000       0.00000       0.00000       0.00000       0.00000       0.00000       0.00000       0.00000       0.00000       0.00000       0.00000       0.00000       0.00000       0.00000       0.00000       0.00000       0.00000       0.00000       0.00000       0.00000       0.00000       0.00000       3.60049       4.21750       3.89289       3.10041       2.33369       1.54519      0.918568      0.434318      0.223063     0.0811736     0.0262638    0.00546063       0.00000       0.00000       0.00000       0.00000       0.00000       0.00000       0.00000       0.00000       0.00000       0.00000       0.00000       0.00000       0.00000       0.00000       0.00000       0.00000       0.00000       0.00000       0.00000       0.00000       0.00000       0.00000       0.00000       0.00000
   6  12 2142.5039    0.8332  0.5833 11.6577 -0.0027  0.0134   0.0172   0.0334    0.0711   0.0000   438.0712      -2.36009       6.63946    -0.0326150      0.937290      -1.71533      -1.15221      -1.04344      0.228202     -0.102124     0.0198178   -0.00149856       0.00000       0.00000       0.00000       0.00000       0.00000       0.00000       0.00000       0.00000       0.00000       0.00000       0.00000       0.00000       0.00000       0.00000       0.00000       0.00000       0.00000       0.00000       0.00000       0.00000       0.00000       0.00000       0.00000       0.00000       3.42451       3.68365       3.51093       3.06688       2.19976       1.44710      0.886241      0.494485      0.210978     0.0795646     0.0232665    0.00497153       0.00000       0.00000       0.00000       0.00000       0.00000       0.00000       0.00000       0.00000       0.00000       0.00000       0.00000       0.00000       0.00000       0.00000       0.00000       0.00000       0.00000       0.00000       0.00000       0.00000       0.00000       0.00000       0.00000       0.00000
   6  13 2279.8215    1.1034  0.7047 12.1908 -0.0020  0.0152   0.0212   0.0378    0.0855   0.0000   442.0449      -3.95955       11.6688      -1.07345       1.20117      0.196809      -1.35743     -0.384600      0.282904    0.00819730    -0.0387967   -0.00162397       0.00000       0.00000       0.00000       0.00000       0.00000       0.00000       0.00000       0.00000       0.00000       0.00000       0.00000       0.00000       0.00000       0.00000       0.00000       0.00000       0.00000       0.00000       0.00000       0.00000       0.00000       0.00000       0.00000       0.00000       3.98643       4.43086       4.21872       3.42537       2.49538       1.70082      0.977304      0.500316      0.233598     0.0908464     0.0266871    0.00552007       0.00000       0.00000       0.00000       0.00000       0.00000       0.00000       0.00000       0.00000       0.00000       0.00000       0.00000       0.00000       0.00000       0.00000       0.00000       0.00000       0.00000       0.00000       0.00000       0.00000       0.00000       0.00000       0.00000       0.00000
   6  14 2415.5224    1.4406  0.9430 12.4109 -0.0023  0.0182   0.0247   0.0454    0.1252   0.0000   438.0332       4.69493       6.86805       3.48906       2.37085    -0.0879961     0.0917544     -0.918243      0.219142     -0.145406    -0.0282038   -0.00638429       0.00000       0.00000       0.00000       0.00000       0.00000       0.00000       0.00000       0.00000       0.00000       0.00000       0.00000       0.00000       0.00000       0.00000       0.00000       0.00000       0.00000       0.00000       0.00000       0.00000       0.00000       0.00000       0.00000       0.00000       4.65914       5.16086       4.94467       3.84251       3.14067       2.02117       1.17488      0.630955      0.263345      0.108022     0.0346331    0.00650916       0.00000       0.00000       0.00000       0.00000       0.00000       0.00000       0.00000       0.00000       0.00000       0.00000       0.00000       0.00000       0.00000       0.00000       0.00000       0.00000       0.00000       0.00000       0.00000       0.00000       0.00000       0.00000       0.00000       0.00000
   6  15 2551.0683    1.9257  0.9775 12.5861 -0.0016  0.0171   0.0319   0.0454    0.1672   0.0000   436.9909      -1.13188       3.39616      -6.46631       4.18445     -0.531115       1.41486     -0.722768      0.460480    -0.0583159     0.0314040  -0.000943028       0.00000       0.00000       0.00000       0.00000       0.00000       0.00000       0.00000       0.00000       0.00000       0.00000       0.00000       0.00000       0.00000       0.00000       0.00000       0.00000       0.00000       0.00000       0.00000       0.00000       0.00000       0.00000       0.00000       0.00000       4.65036       4.93737       4.73226       3.93556       2.87647       1.90136       1.12929      0.590924      0.266042     0.0992301     0.0291536    0.00586709       0.00000       0.00000       0.00000       0.00000       0.00000       0.00000       0.00000       0.00000       0.00000       0.00000       0.00000       0.00000       0.00000       0.00000       0.00000       0.00000       0.00000       0.00000       0.00000       0.00000       0.00000       0.00000       0.00000       0.00000
   6  16 2687.0848    2.4471  0.9219 12.8766  0.0003  0.0166   0.0397   0.0419    0.1881   0.0000   428.1705       3.22780       4.90651       3.08490      -4.12667      -1.16914     -0.853466      0.183093      0.104281     0.0642515    -0.0284332    0.00136822       0.00000       0.00000       0.00000       0.00000       0.00000       0.00000       0.00000       0.00000       0.00000       0.00000       0.00000       0.00000       0.00000       0.00000       0.00000       0.00000       0.00000       0.00000       0.00000       0.00000       0.00000       0.00000       0.00000       0.00000       4.37528       4.87343       4.63275       3.72624       2.77834       1.85844       1.06975      0.559217      0.252921     0.0997519     0.0297957    0.00605148       0.00000       0.00000       0.00000       0.00000       0.00000       0.00000       0.00000       0.00000       0.00000       0.00000       0.00000       0.00000       0.00000       0.00000       0.00000       0.00000       0.00000       0.00000       0.00000       0.00000       0.00000       0.00000       0.00000       0.00000
   6  17 2823.7356    3.0792  0.8066 13.7400 -0.0013  0.0154   0.0542   0.0384    0.1346   0.0000   432.8686       6.63618      0.767794      -1.55061       2.83421      0.350878     -0.885956     -0.134361     -0.228694     -0.154635    -0.0180882   -0.00440511       0.00000       0.00000       0.00000       0.00000       0.00000       0.00000       0.00000       0.00000       0.00000       0.00000       0.00000       0.00000       0.00000       0.00000       0.00000       0.00000       0.00000       0.00000       0.00000       0.00000       0.00000       0.00000       0.00000       0.00000       4.08355       4.56072       4.42483       3.51511       2.49564       1.67687      0.988242      0.500949      0.244586     0.0931554     0.0275230    0.00554556       0.00000       0.00000       0.00000       0.00000       0.00000       0.00000       0.00000       0.00000       0.00000       0.00000       0.00000       0.00000       0.00000       0.00000       0.00000       0.00000       0.00000       0.00000       0.00000       0.00000       0.00000       0.00000       0.00000       0.00000
   6  18 2960.6985    3.5885  0.8419 13.7784  0.0001  0.0155   0.0619   0.0401    0.1793   0.0000   429.0775       14.4483       11.2658       5.18709      -4.41475     -0.989159      0.180299     -0.685461     -0.267652    -0.0399474    -0.0238428   -0.00392057       0.00000       0.00000       0.00000       0.00000       0.00000       0.00000       0.00000       0.00000       0.00000       0.00000       0.00000       0.00000       0.00000       0.00000       0.00000       0.00000       0.00000       0.00000       0.00000       0.00000       0.00000       0.00000       0.00000       0.00000       4.14088       4.59008       4.26271       3.54786       2.57921       1.71347       1.02368      0.506346      0.245426     0.0880751     0.0266267    0.00562057       0.00000       0.00000       0.00000       0.00000       0.00000       0.00000       0.00000       0.00000       0.00000       0.00000       0.00000       0.00000       0.00000       0.00000       0.00000       0.00000       0.00000       0.00000       0.00000       0.00000       0.00000       0.00000       0.00000       0.00000
   6  19 3097.3280    4.0691  0.8905 14.2209 -0.0026  0.0156   0.0713   0.0447    0.1881   0.0000   437.7330       7.20737       10.1835       11.0602     -0.734382       2.39831     -0.529325     -0.837163     -0.213288     -0.207994    -0.0264951    0.00183766       0.00000       0.00000       0.00000       0.00000       0.00000       0.00000       0.00000       0.00000       0.00000       0.00000       0.00000       0.00000       0.00000       0.00000       0.00000       0.00000       0.00000       0.00000       0.00000       0.00000       0.00000       0.00000       0.00000       0.00000       4.21898       4.73501       4.44325       3.60504       2.60561       1.69324       1.00384      0.522153      0.238188     0.0905767     0.0275700    0.00574073       0.00000       0.00000       0.00000       0.00000       0.00000       0.00000       0.00000       0.00000       0.00000       0.00000       0.00000       0.00000       0.00000       0.00000       0.00000       0.00000       0.00000       0.00000       0.00000       0.00000       0.00000       0.00000       0.00000       0.00000
   6  20 3234.0531    3.9068  1.2863 13.9971  0.0052  0.0209   0.0612   0.0557    0.2426   0.0000   441.1316       26.5820       8.12453       12.7044     -0.952741      -5.54914      0.302006     -0.327720     0.0583483    -0.0576684    -0.0166980    -0.0105510       0.00000       0.00000       0.00000       0.00000       0.00000       0.00000       0.00000       0.00000       0.00000       0.00000       0.00000       0.00000       0.00000       0.00000       0.00000       0.00000       0.00000       0.00000       0.00000       0.00000       0.00000       0.00000       0.00000       0.00000       5.56219       6.33822       5.70853       4.72019       3.65710       2.38777       1.39335      0.710022      0.314479      0.120418     0.0385396    0.00802255       0.00000       0.00000       0.00000       0.00000       0.00000       0.00000       0.00000       0.00000       0.00000       0.00000       0.00000       0.00000       0.00000       0.00000       0.00000       0.00000       0.00000       0.00000       0.00000       0.00000       0.00000       0.00000       0.00000       0.00000
   6  21 3371.0737    3.3785  1.8983 13.3379  0.0012  0.0263   0.0428   0.0705    0.2339   0.0000   443.9222       24.9513       4.11490       9.60769       7.50526      -1.62575      0.282269      -1.74776     0.0273067    -0.0345728   -0.00884446   -0.00671455       0.00000       0.00000       0.00000       0.00000       0.00000       0.00000       0.00000       0.00000       0.00000       0.00000       0.00000       0.00000       0.00000       0.00000       0.00000       0.00000       0.00000       0.00000       0.00000       0.00000       0.00000       0.00000       0.00000       0.00000       6.54304       7.82502       6.91229       5.92299       4.43649       3.00021       1.74785      0.897934      0.412029      0.159748     0.0496268     0.0109875       0.00000       0.00000       0.00000       0.00000       0.00000       0.00000       0.00000       0.00000       0.00000       0.00000       0.00000       0.00000       0.00000       0.00000       0.00000       0.00000       0.00000       0.00000       0.00000       0.00000       0.00000       0.00000       0.00000       0.00000
   6  22 3508.2834    2.8575  2.7204 12.8877  0.0008  0.0319   0.0306   0.0884    0.1748   0.0000   442.6121       31.5901       2.12777       12.4295      -6.12562      -1.15153     0.0303213      -2.15194     -0.686736     -0.171977     0.0934771    -0.0135130       0.00000       0.00000       0.00000       0.00000       0.00000       0.00000       0.00000       0.00000       0.00000       0.00000       0.00000       0.00000       0.00000       0.00000       0.00000       0.00000       0.00000       0.00000       0.00000       0.00000       0.00000       0.00000       0.00000       0.00000       8.02674       9.35513       8.62728       7.37018       5.44835       3.59051       2.18066       1.13203      0.526019      0.197715     0.0621504     0.0132486       0.00000       0.00000       0.00000       0.00000       0.00000       0.00000       0.00000       0.00000       0.00000       0.00000       0.00000       0.00000       0.00000       0.00000       0.00000       0.00000       0.00000       0.00000       0.00000       0.00000       0.00000       0.00000       0.00000       0.00000
   6  23 3646.1057    2.3818  3.8130 12.5587 -0.0003  0.0395   0.0223   0.1067    0.1189   0.0000   434.2868       31.6020      -2.93697      -1.71518       4.13344       5.76405       1.71985     -0.833028     -0.450733      0.240341     -0.107287   -0.00947161       0.00000       0.00000       0.00000       0.00000       0.00000       0.00000       0.00000       0.00000       0.00000       0.00000       0.00000       0.00000       0.00000       0.00000       0.00000       0.00000       0.00000       0.00000       0.00000       0.00000       0.00000       0.00000       0.00000       0.00000       10.0913       11.8335       10.6794       9.25495       6.80301       4.64642       2.66442       1.44814      0.623352      0.253932     0.0756441     0.0166439       0.00000       0.00000       0.00000       0.00000       0.00000       0.00000       0.00000       0.00000       0.00000       0.00000       0.00000       0.00000       0.00000       0.00000       0.00000       0.00000       0.00000       0.00000       0.00000       0.00000       0.00000       0.00000       0.00000       0.00000
   6  24 3783.9890    1.9991  5.4417 12.0313 -0.0007  0.0484   0.0162   0.1358    0.0971   0.0000   419.5469       34.9309       11.0445      0.758028      -7.08394      -5.73853      -1.51623      -2.15357     -0.991452     -0.321376     0.0283700    -0.0539589       0.00000       0.00000       0.00000       0.00000       0.00000       0.00000       0.00000       0.00000       0.00000       0.00000       0.00000       0.00000       0.00000       0.00000       0.00000       0.00000       0.00000       0.00000       0.00000       0.00000       0.00000       0.00000       0.00000       0.00000       12.3611       14.5327       13.2649       11.2496       8.43852       5.54951       3.33708       1.72400      0.792640      0.301248     0.0962434     0.0202890       0.00000       0.00000       0.00000       0.00000       0.00000       0.00000       0.00000       0.00000       0.00000       0.00000       0.00000       0.00000       0.00000       0.00000       0.00000       0.00000       0.00000       0.00000       0.00000       0.00000       0.00000       0.00000       0.00000       0.00000
   6  25 3921.9607    1.6591  7.2080 11.8149  0.0000  0.0592   0.0121   0.1665    0.0694   0.0000   431.4257       56.7141      -19.3084       8.62586      -1.21264      -12.1116       10.0029      -1.30074      -1.22736     0.0557650      0.191503    -0.0455438       0.00000       0.00000       0.00000       0.00000       0.00000       0.00000       0.00000       0.00000       0.00000       0.00000       0.00000       0.00000       0.00000       0.00000       0.00000       0.00000       0.00000       0.00000       0.00000       0.00000       0.00000       0.00000       0.00000       0.00000       14.9168       17.7938       16.0861       13.7604       10.2921       6.93005       4.06356       2.14555      0.965604      0.379958      0.117993     0.0253682       0.00000       0.00000       0.00000       0.00000       0.00000       0.00000       0.00000       0.00000       0.00000       0.00000       0.00000       0.00000       0.00000       0.00000       0.00000       0.00000       0.00000       0.00000       0.00000       0.00000       0.00000       0.00000       0.00000       0.00000
   6  26 4060.5733    1.3813  8.9891 11.6407 -0.0011  0.0708   0.0097   0.2025    0.0555   0.0000   443.7151       18.3771       21.9006      -2.21540       13.5590       16.7097       1.18290      -10.0048       3.92550      0.403526    -0.0833818    -0.0420382       0.00000       0.00000       0.00000       0.00000       0.00000       0.00000       0.00000       0.00000       0.00000       0.00000       0.00000       0.00000       0.00000       0.00000       0.00000       0.00000       0.00000       0.00000       0.00000       0.00000       0.00000       0.00000       0.00000       0.00000       17.6561       20.9829       19.4788       16.3536       12.2607       8.21873       4.87356       2.55666       1.17639      0.462002      0.145169     0.0301473       0.00000       0.00000       0.00000       0.00000       0.00000       0.00000       0.00000       0.00000       0.00000       0.00000       0.00000       0.00000       0.00000       0.00000       0.00000       0.00000       0.00000       0.00000       0.00000       0.00000       0.00000       0.00000       0.00000       0.00000
   6  27 4199.2033    1.1565 11.0759 11.6088 -0.0005  0.0856   0.0081   0.2524    0.0443   0.0000   492.7744       46.2058      -3.71689       15.9935      -13.3192      -2.43172       6.90305       3.62146      -1.58513     -0.503948      0.110975    -0.0164826       0.00000       0.00000       0.00000       0.00000       0.00000       0.00000       0.00000       0.00000       0.00000       0.00000       0.00000       0.00000       0.00000       0.00000       0.00000       0.00000       0.00000       0.00000       0.00000       0.00000       0.00000       0.00000       0.00000       0.00000       21.4312       25.2648       23.6824       19.8234       14.9454       10.0063       5.99425       3.14609       1.46194      0.567263      0.176773     0.0360108       0.00000       0.00000       0.00000       0.00000       0.00000       0.00000       0.00000       0.00000       0.00000       0.00000       0.00000       0.00000       0.00000       0.00000       0.00000       0.00000       0.00000       0.00000       0.00000       0.00000       0.00000       0.00000       0.00000       0.00000
   6  28 4338.0462    0.9506 13.3503 11.6120 -0.0001  0.1094   0.0072   0.3162    0.0376   0.0000   454.2858       39.0395      -20.7512      -18.9295       39.3793     -0.465608      -12.3221       3.33585       1.44328     -0.647823      0.484444    -0.0488508       0.00000       0.00000       0.00000       0.00000       0.00000       0.00000       0.00000       0.00000       0.00000       0.00000       0.00000       0.00000       0.00000       0.00000       0.00000       0.00000       0.00000       0.00000       0.00000       0.00000       0.00000       0.00000       0.00000       0.00000       26.4717       32.3509       29.7972       25.4276       18.8895       12.8740       7.73901       4.06073       1.91492      0.742488      0.228600     0.0482547       0.00000       0.00000       0.00000       0.00000       0.00000       0.00000       0.00000       0.00000       0.00000       0.00000       0.00000       0.00000       0.00000       0.00000       0.00000       0.00000       0.00000       0.00000       0.00000       0.00000       0.00000       0.00000       0.00000       0.00000
   7   7 1483.4147    0.1419  0.0452 11.6652 -0.0162  0.0075   0.0112   0.0097    0.0208   0.0000   433.5750      -2.45066       12.9874      0.449558      -1.43957       1.81676      0.126931     -0.387571    -0.0297943    -0.0952491    -0.0740248     0.0154034   -0.00125472  -0.000101940       0.00000       0.00000       0.00000       0.00000       0.00000       0.00000       0.00000       0.00000       0.00000       0.00000       0.00000       0.00000       0.00000       0.00000       0.00000       0.00000       0.00000       0.00000       0.00000       0.00000       0.00000       0.00000       1.35798       1.78739       1.51874       1.59448       1.29771      0.765805      0.576116      0.345474      0.219098     0.0874307     0.0409403     0.0121428    0.00408897   0.000849188       0.00000       0.00000       0.00000       0.00000       0.00000       0.00000       0.00000       0.00000       0.00000       0.00000       0.00000       0.00000       0.00000       0.00000       0.00000       0.00000       0.00000       0.00000       0.00000       0.00000       0.00000       0.00000
   7   8 1627.5240    0.1986  0.1385 11.6230 -0.0191  0.0121   0.0100   0.0200    0.0235   0.0000   434.9709      -4.20865       10.3671     -0.293407      0.156328       1.82578       2.01050     0.0140218    0.00885609    -0.0220021    0.00669976     0.0214625    0.00382480   0.000113881       0.00000       0.00000       0.00000       0.00000       0.00000       0.00000       0.00000       0.00000       0.00000       0.00000       0.00000       0.00000       0.00000       0.00000       0.00000       0.00000       0.00000       0.00000       0.00000       0.00000       0.00000       0.00000       2.91260       2.39942       2.62952       2.90523       2.29890       1.13534      0.938085      0.685597      0.399550      0.167598     0.0580072     0.0182408    0.00483716   0.000870738       0.00000       0.00000       0.00000       0.00000       0.00000       0.00000       0.00000       0.00000       0.00000       0.00000       0.00000       0.00000       0.00000       0.00000       0.00000       0.00000       0.00000       0.00000       0.00000       0.00000       0.00000       0.00000
   7   9 1767.6634    0.3236  0.2370 11.6459 -0.0047  0.0098   0.0105   0.0212    0.0283   0.0000   437.1446      -6.24842       10.8998       1.19073      -1.31887     -0.364974      0.635454     -0.125617      0.375770     0.0642358    -0.0146759    0.00703831   -0.00826531  -0.000187565       0.00000       0.00000       0.00000       0.00000       0.00000       0.00000       0.00000       0.00000       0.00000       0.00000       0.00000       0.00000       0.00000       0.00000       0.00000       0.00000       0.00000       0.00000       0.00000       0.00000       0.00000       0.00000       2.41075       2.59598       2.60313       2.23954       1.69394       1.16105      0.712401      0.469775      0.256212      0.113290     0.0442862     0.0162955    0.00412709   0.000745244       0.00000       0.00000       0.00000       0.00000       0.00000       0.00000       0.00000       0.00000       0.00000       0.00000       0.00000       0.00000       0.00000       0.00000       0.00000       0.00000       0.00000       0.00000       0.00000       0.00000       0.00000       0.00000
   7  10 1906.8484    0.4781  0.3698 11.6658  0.0002  0.0115   0.0119   0.0269    0.0369   0.0000   433.9087      -1.22424       12.3036       1.21245      -4.18666      0.889781       1.22435      0.135092     -0.329702     -0.133300     0.0334511   -0.00550852   -0.00194720  -0.000684082       0.00000       0.00000       0.00000       0.00000       0.00000       0.00000       0.00000       0.00000       0.00000       0.00000       0.00000       0.00000       0.00000       0.00000       0.00000       0.00000       0.00000       0.00000       0.00000       0.00000       0.00000       0.00000       2.60988       2.90957       2.88470       2.48911       1.94724       1.27703      0.907382      0.520050      0.280138      0.140816     0.0545621     0.0178147    0.00541045   0.000954004       0.00000       0.00000       0.00000       0.00000       0.00000       0.00000       0.00000       0.00000       0.00000       0.00000       0.00000       0.00000       0.00000       0.00000       0.00000       0.00000       0.00000       0.00000       0.00000       0.00000       0.00000       0.00000
   7  11 2045.8313    0.6265  0.5088 11.7821 -0.0008  0.0130   0.0134   0.0311    0.0469   0.0000   437.4552      -2.18323       3.12132      -3.40451     -0.893549       2.18945     -0.570006     -0.362241      0.381428     -0.135471     0.0769599     0.0192035   -0.00720307  -0.000628019       0.00000       0.00000       0.00000       0.00000       0.00000       0.00000       0.00000       0.00000       0.00000       0.00000       0.00000       0.00000       0.00000       0.00000       0.00000       0.00000       0.00000       0.00000       0.00000       0.00000       0.00000       0.00000       2.74804       3.27840       3.09921       2.69977       2.12266       1.49476      0.955400      0.583926      0.317522      0.142429     0.0601439     0.0213331    0.00608938    0.00121394       0.00000       0.00000       0.00000       0.00000       0.00000       0.00000       0.00000       0.00000       0.00000       0.00000       0.00000       0.00000       0.00000       0.00000       0.00000       0.00000       0.00000       0.00000       0.00000       0.00000       0.00000       0.00000
   7  12 2184.5343    0.8779  0.7217 11.8212 -0.0010  0.0152   0.0155   0.0370    0.0719   0.0000   433.0853      -7.18353       6.34471       5.09926      -1.17489      -1.80883      0.351920      0.838277     0.0913549      0.134488    -0.0486971    -0.0403219   -0.00321438  -0.000954607       0.00000       0.00000       0.00000       0.00000       0.00000       0.00000       0.00000       0.00000       0.00000       0.00000       0.00000       0.00000       0.00000       0.00000       0.00000       0.00000       0.00000       0.00000       0.00000       0.00000       0.00000       0.00000       3.62576       3.87865       3.54887       3.11002       2.65016       1.99290       1.27352      0.718850      0.363356      0.162427     0.0667923     0.0231691    0.00627971    0.00117418       0.00000       0.00000       0.00000       0.00000       0.00000       0.00000       0.00000       0.00000       0.00000       0.00000       0.00000       0.00000       0.00000       0.00000       0.00000       0.00000       0.00000       0.00000       0.00000       0.00000       0.00000       0.00000
   7  13 2322.1160    1.1824  0.7983 12.2431  0.0017  0.0150   0.0196   0.0381    0.0852   0.0000   432.7330       2.94554       8.93197      -2.25303      -2.75844     -0.578481      0.153968      0.114820  -0.000659260     -0.207056    -0.0437337     0.0363508    0.00765074   -0.00168435       0.00000       0.00000       0.00000       0.00000       0.00000       0.00000       0.00000       0.00000       0.00000       0.00000       0.00000       0.00000       0.00000       0.00000       0.00000       0.00000       0.00000       0.00000       0.00000       0.00000       0.00000       0.00000       3.39013       3.87960       3.78843       3.20132       2.51161       1.81261       1.17885      0.680078      0.356247      0.173482     0.0713600     0.0250242    0.00698150    0.00131801       0.00000       0.00000       0.00000       0.00000       0.00000       0.00000       0.00000       0.00000       0.00000       0.00000       0.00000       0.00000       0.00000       0.00000       0.00000       0.00000       0.00000       0.00000       0.00000       0.00000       0.00000       0.00000
   7  14 2458.1690    1.6415  0.9038 12.5947 -0.0000  0.0154   0.0263   0.0423    0.1165   0.0000   430.9959       4.24790       2.75866       9.33529       2.69473     -0.458581     -0.205185      0.346970      0.846921      0.307802     -0.155629     0.0218076   -0.00348218    0.00106307       0.00000       0.00000       0.00000       0.00000       0.00000       0.00000       0.00000       0.00000       0.00000       0.00000       0.00000       0.00000       0.00000       0.00000       0.00000       0.00000       0.00000       0.00000       0.00000       0.00000       0.00000       0.00000       3.52966       4.10713       3.86444       3.35296       2.59589       1.87522       1.20738      0.696461      0.367515      0.173665     0.0717263     0.0249309    0.00698770    0.00139546       0.00000       0.00000       0.00000       0.00000       0.00000       0.00000       0.00000       0.00000       0.00000       0.00000       0.00000       0.00000       0.00000       0.00000       0.00000       0.00000       0.00000       0.00000       0.00000       0.00000       0.00000       0.00000
   7  15 2594.2537    2.0696  0.9360 12.9833  0.0006  0.0160   0.0323   0.0413    0.1255   0.0000   439.5478       14.5332       11.7157       1.21144       1.10409      -1.98254     -0.808638      0.381916      0.263470    -0.0503337    -0.0373489    -0.0393897  -0.000249731  -8.13259e-05       0.00000       0.00000       0.00000       0.00000       0.00000       0.00000       0.00000       0.00000       0.00000       0.00000       0.00000       0.00000       0.00000       0.00000       0.00000       0.00000       0.00000       0.00000       0.00000       0.00000       0.00000       0.00000       3.74879       4.27933       4.05976       3.55863       2.69620       1.97257       1.26035      0.733617      0.381181      0.183331     0.0744307     0.0259683    0.00694278    0.00141993       0.00000       0.00000       0.00000       0.00000       0.00000       0.00000       0.00000       0.00000       0.00000       0.00000       0.00000       0.00000       0.00000       0.00000       0.00000       0.00000       0.00000       0.00000       0.00000       0.00000       0.00000       0.00000
   7  16 2731.1801    2.6196  0.8503 13.5942 -0.0009  0.0154   0.0418   0.0380    0.1135   0.0000   429.8269       1.47357       11.2130      -2.65081      -1.32432      -2.17820     -0.975262     -0.795121     -0.113375     -0.184872    -0.0290694     0.0146543   -0.00505562   -0.00113443       0.00000       0.00000       0.00000       0.00000       0.00000       0.00000       0.00000       0.00000       0.00000       0.00000       0.00000       0.00000       0.00000       0.00000       0.00000       0.00000       0.00000       0.00000       0.00000       0.00000       0.00000       0.00000       3.45372       4.04295       3.68943       3.36349       2.61453       1.86901       1.22171      0.717838      0.388266      0.175088     0.0733706     0.0247841    0.00706153    0.00148171       0.00000       0.00000       0.00000       0.00000       0.00000       0.00000       0.00000       0.00000       0.00000       0.00000       0.00000       0.00000       0.00000       0.00000       0.00000       0.00000       0.00000       0.00000       0.00000       0.00000       0.00000       0.00000
   7  17 2868.3736    3.3152  0.8107 13.8817 -0.0015  0.0144   0.0539   0.0359    0.1240   0.0000   433.6830       4.08201       11.8455       6.62855     -0.514067     -0.341829      -2.15919      -1.52414      0.529907     -0.274733     0.0636784   0.000876945   -0.00466689  -0.000617414       0.00000       0.00000       0.00000       0.00000       0.00000       0.00000       0.00000       0.00000       0.00000       0.00000       0.00000       0.00000       0.00000       0.00000       0.00000       0.00000       0.00000       0.00000       0.00000       0.00000       0.00000       0.00000       3.35498       3.87290       3.78254       3.21284       2.41567       1.74237       1.14183      0.647204      0.341156      0.169081     0.0701881     0.0239335    0.00657881    0.00127785       0.00000       0.00000       0.00000       0.00000       0.00000       0.00000       0.00000       0.00000       0.00000       0.00000       0.00000       0.00000       0.00000       0.00000       0.00000       0.00000       0.00000       0.00000       0.00000       0.00000       0.00000       0.00000
   7  18 3005.7194    3.8500  0.8573 14.2068 -0.0009  0.0145   0.0615   0.0387    0.1328   0.0000   435.6696       13.2824       8.58083       5.60493      -1.90504      -3.64010      -1.02432     -0.492175    -0.0999794    -0.0272118   -0.00204969    -0.0232398    -0.0165010   -0.00135488       0.00000       0.00000       0.00000       0.00000       0.00000       0.00000       0.00000       0.00000       0.00000       0.00000       0.00000       0.00000       0.00000       0.00000       0.00000       0.00000       0.00000       0.00000       0.00000       0.00000       0.00000       0.00000       3.31096       3.81356       3.62989       3.21077       2.41933       1.78295       1.12547      0.673514      0.352579      0.168724     0.0689741     0.0245450    0.00648481    0.00133356       0.00000       0.00000       0.00000       0.00000       0.00000       0.00000       0.00000       0.00000       0.00000       0.00000       0.00000       0.00000       0.00000       0.00000       0.00000       0.00000       0.00000       0.00000       0.00000       0.00000       0.00000       0.00000
   7  19 3142.8413    4.1484  0.9322 14.0710 -0.0036  0.0155   0.0653   0.0392    0.1807   0.0000   443.6663       12.2648       16.0177      -4.18803     -0.579748      -2.68381      -2.60596      -2.74467      0.734163     -0.450913    -0.0583800    -0.0266867     0.0105326   0.000601936       0.00000       0.00000       0.00000       0.00000       0.00000       0.00000       0.00000       0.00000       0.00000       0.00000       0.00000       0.00000       0.00000       0.00000       0.00000       0.00000       0.00000       0.00000       0.00000       0.00000       0.00000       0.00000       3.54268       4.27176       4.05884       3.47511       2.62046       1.80488       1.17362      0.698776      0.371497      0.176728     0.0726670     0.0253929    0.00729804    0.00146244       0.00000       0.00000       0.00000       0.00000       0.00000       0.00000       0.00000       0.00000       0.00000       0.00000       0.00000       0.00000       0.00000       0.00000       0.00000       0.00000       0.00000       0.00000       0.00000       0.00000       0.00000       0.00000
   7  20 3279.9396    3.7161  1.4947 13.7975 -0.0004  0.0201   0.0483   0.0548    0.1613   0.0000   439.4273       11.1746      -2.07126       10.3427      -1.35868      -3.32691      -1.72619     -0.973695     -0.238659     -0.331224      0.117378     0.0113008   -0.00205761   -0.00238833       0.00000       0.00000       0.00000       0.00000       0.00000       0.00000       0.00000       0.00000       0.00000       0.00000       0.00000       0.00000       0.00000       0.00000       0.00000       0.00000       0.00000       0.00000       0.00000       0.00000       0.00000       0.00000       4.55526       5.17473       4.82452       4.38144       3.37840       2.51183       1.59443      0.958048      0.493668      0.235746     0.0939752     0.0335698    0.00890049    0.00188020       0.00000       0.00000       0.00000       0.00000       0.00000       0.00000       0.00000       0.00000       0.00000       0.00000       0.00000       0.00000       0.00000       0.00000       0.00000       0.00000       0.00000       0.00000       0.00000       0.00000       0.00000       0.00000
   7  21 3417.5547    3.2245  1.9972 13.5915 -0.0011  0.0240   0.0373   0.0643    0.1242   0.0000   437.6809       9.52883       7.99057       11.5949       5.20561      -4.89767     -0.595074       1.98715      0.899343     -0.251044    -0.0194877    -0.0634730   -0.00507806   -0.00339097       0.00000       0.00000       0.00000       0.00000       0.00000       0.00000       0.00000       0.00000       0.00000       0.00000       0.00000       0.00000       0.00000       0.00000       0.00000       0.00000       0.00000       0.00000       0.00000       0.00000       0.00000       0.00000       5.39902       6.18552       6.01101       5.15567       4.08854       2.92292       1.90497       1.12347      0.594687      0.282288      0.116653     0.0409732     0.0114935    0.00217615       0.00000       0.00000       0.00000       0.00000       0.00000       0.00000       0.00000       0.00000       0.00000       0.00000       0.00000       0.00000       0.00000       0.00000       0.00000       0.00000       0.00000       0.00000       0.00000       0.00000       0.00000       0.00000
   7  22 3555.3883    2.6789  3.0018 12.7467 -0.0004  0.0310   0.0255   0.0805    0.1349   0.0000   448.6566       20.8597       8.75640       10.2452       8.29867      -4.45990      -3.92037     -0.845853      0.526413    -0.0511071     -0.224914    -0.0430689     0.0307452    0.00253559       0.00000       0.00000       0.00000       0.00000       0.00000       0.00000       0.00000       0.00000       0.00000       0.00000       0.00000       0.00000       0.00000       0.00000       0.00000       0.00000       0.00000       0.00000       0.00000       0.00000       0.00000       0.00000       6.80639       8.19117       7.80459       6.75189       5.21139       3.71349       2.41546       1.42588      0.749053      0.366099      0.150218     0.0538722     0.0152413    0.00298233       0.00000       0.00000       0.00000       0.00000       0.00000       0.00000       0.00000       0.00000       0.00000       0.00000       0.00000       0.00000       0.00000       0.00000       0.00000       0.00000       0.00000       0.00000       0.00000       0.00000       0.00000       0.00000
   7  23 3693.5144    2.2552  4.4713 12.2018 -0.0004  0.0390   0.0173   0.1050    0.1014   0.0000   454.8812       34.1987       4.01603      -6.37672       1.64331      -1.05053      0.873747     -0.779062     -0.274243     -0.346612     -0.282147    -0.0305203   -0.00227209   0.000572752       0.00000       0.00000       0.00000       0.00000       0.00000       0.00000       0.00000       0.00000       0.00000       0.00000       0.00000       0.00000       0.00000       0.00000       0.00000       0.00000       0.00000       0.00000       0.00000       0.00000       0.00000       0.00000       8.64997       10.1802       9.72927       8.60452       6.65927       4.72365       3.11267       1.85479      0.994263      0.477074      0.195844     0.0680774     0.0191973    0.00374309       0.00000       0.00000       0.00000       0.00000       0.00000       0.00000       0.00000       0.00000       0.00000       0.00000       0.00000       0.00000       0.00000       0.00000       0.00000       0.00000       0.00000       0.00000       0.00000       0.00000       0.00000       0.00000
   7  24 3832.0203    1.8533  6.2485 11.8338 -0.0004  0.0489   0.0126   0.1363    0.0761   0.0000   415.9223       15.9108       26.6675       16.4027       8.96773      -3.69174     -0.467923      -1.61040       1.45687      0.185402     -0.437040     0.0382092    -0.0204195    0.00828166       0.00000       0.00000       0.00000       0.00000       0.00000       0.00000       0.00000       0.00000       0.00000       0.00000       0.00000       0.00000       0.00000       0.00000       0.00000       0.00000       0.00000       0.00000       0.00000       0.00000       0.00000       0.00000       10.5847       12.8814       12.0751       10.7385       8.33950       6.09992       3.92123       2.31865       1.24727      0.579936      0.247853     0.0880651     0.0249466    0.00499715       0.00000       0.00000       0.00000       0.00000       0.00000       0.00000       0.00000       0.00000       0.00000       0.00000       0.00000       0.00000       0.00000       0.00000       0.00000       0.00000       0.00000       0.00000       0.00000       0.00000       0.00000       0.00000
   7  25 3970.5354    1.5610  8.0573 11.7694  0.0003  0.0599   0.0101   0.1703    0.0547   0.0000   439.4073       28.7670       13.1692      0.485305      -11.3870       13.5206       1.18620      -7.75631      -1.15401      0.542914    -0.0418156     -0.225541     0.0321217    0.00886193       0.00000       0.00000       0.00000       0.00000       0.00000       0.00000       0.00000       0.00000       0.00000       0.00000       0.00000       0.00000       0.00000       0.00000       0.00000       0.00000       0.00000       0.00000       0.00000       0.00000       0.00000       0.00000       12.6912       15.8948       14.7676       13.0633       10.3562       7.52314       4.89965       2.90105       1.54081      0.736996      0.308626      0.111893     0.0321427    0.00633593       0.00000       0.00000       0.00000       0.00000       0.00000       0.00000       0.00000       0.00000       0.00000       0.00000       0.00000       0.00000       0.00000       0.00000       0.00000       0.00000       0.00000       0.00000       0.00000       0.00000       0.00000       0.00000
   7  26 4109.5027    1.3085 10.0602 11.6032 -0.0000  0.0717   0.0082   0.2069    0.0453   0.0000   414.6546       28.5872       16.8656       33.5307      -8.94355       8.57032      -8.43818      -6.70933     -0.310233      0.564936      0.281131      0.155105     0.0546552    0.00333798       0.00000       0.00000       0.00000       0.00000       0.00000       0.00000       0.00000       0.00000       0.00000       0.00000       0.00000       0.00000       0.00000       0.00000       0.00000       0.00000       0.00000       0.00000       0.00000       0.00000       0.00000       0.00000       15.2245       18.6291       18.1005       15.5640       12.5150       8.92587       5.89634       3.44611       1.91283      0.872917      0.386504      0.135589     0.0396052    0.00732712       0.00000       0.00000       0.00000       0.00000       0.00000       0.00000       0.00000       0.00000       0.00000       0.00000       0.00000       0.00000       0.00000       0.00000       0.00000       0.00000       0.00000       0.00000       0.00000       0.00000       0.00000       0.00000
   7  27 4248.5614    1.0987 12.1883 11.5235 -0.0002  0.0866   0.0071   0.2536    0.0392   0.0000   422.2774       50.0828       17.5549      -5.54838      -36.0357       7.62294       14.9995      -2.62523      -1.43166      0.464722     0.0407340     -0.418840    -0.0529860    0.00224645       0.00000       0.00000       0.00000       0.00000       0.00000       0.00000       0.00000       0.00000       0.00000       0.00000       0.00000       0.00000       0.00000       0.00000       0.00000       0.00000       0.00000       0.00000       0.00000       0.00000       0.00000       0.00000       18.7104       22.9729       21.7941       19.1293       15.1703       10.9079       7.13783       4.27525       2.27951       1.09604      0.455924      0.163681     0.0466149    0.00894325       0.00000       0.00000       0.00000       0.00000       0.00000       0.00000       0.00000       0.00000       0.00000       0.00000       0.00000       0.00000       0.00000       0.00000       0.00000       0.00000       0.00000       0.00000       0.00000       0.00000       0.00000       0.00000
   7  28 4388.0345    0.9046 13.8551 11.6162 -0.0006  0.1057   0.0065   0.3196    0.0323   0.0000   449.2913       64.5543       25.5493      -12.7082      0.818568       3.68062       7.28299      0.579775      -1.54675      -1.88333       1.88738      0.120243    -0.0555659    -0.0158311       0.00000       0.00000       0.00000       0.00000       0.00000       0.00000       0.00000       0.00000       0.00000       0.00000       0.00000       0.00000       0.00000       0.00000       0.00000       0.00000       0.00000       0.00000       0.00000       0.00000       0.00000       0.00000       22.4439       27.4627       26.3268       23.2083       18.6490       13.2684       8.89692       5.20212       2.87462       1.33281      0.578249      0.201067     0.0587363     0.0109605       0.00000       0.00000       0.00000       0.00000       0.00000       0.00000       0.00000       0.00000       0.00000       0.00000       0.00000       0.00000       0.00000       0.00000       0.00000       0.00000       0.00000       0.00000       0.00000       0.00000       0.00000       0.00000
   8   7 1521.2348    0.1577  0.0717 11.6525 -0.0250  0.0077   0.0109   0.0116    0.0201   0.0000   432.8651      -4.48643       9.19728      -3.91387      -4.54348    -0.0434639     -0.403722      0.987508      0.182012     -0.264350    -0.0503835    -0.0208478   -0.00559715   -0.00368891   0.000118415  -0.000116280       0.00000       0.00000       0.00000       0.00000       0.00000       0.00000       0.00000       0.00000       0.00000       0.00000       0.00000       0.00000       0.00000       0.00000       0.00000       0.00000       0.00000       0.00000       0.00000       0.00000       1.66691       1.99143       2.16050       1.57827       1.46894      0.951726      0.529343      0.525743      0.217117      0.135309     0.0776867     0.0226464    0.00939404    0.00438275    0.00101048   0.000128650       0.00000       0.00000       0.00000       0.00000       0.00000       0.00000       0.00000       0.00000       0.00000       0.00000       0.00000       0.00000       0.00000       0.00000       0.00000       0.00000       0.00000       0.00000       0.00000       0.00000
   8   8 1665.7510    0.2470  0.1499 11.6301 -0.0012  0.0078   0.0095   0.0167    0.0226   0.0000   436.9141      -4.58268       11.3653       2.17105     -0.547053     -0.248606      0.629435      0.129479     0.0598404   -0.00440498    -0.0173158     0.0116248   -0.00128841    0.00767037  -0.000469067   0.000147077       0.00000       0.00000       0.00000       0.00000       0.00000       0.00000       0.00000       0.00000       0.00000       0.00000       0.00000       0.00000       0.00000       0.00000       0.00000       0.00000       0.00000       0.00000       0.00000       0.00000       1.32201       1.67292       1.59714       1.50058       1.18733      0.971631      0.648873      0.430662      0.256564      0.142144     0.0627153     0.0308303     0.0118412    0.00399728   0.000982447   0.000202325       0.00000       0.00000       0.00000       0.00000       0.00000       0.00000       0.00000       0.00000       0.00000       0.00000       0.00000       0.00000       0.00000       0.00000       0.00000       0.00000       0.00000       0.00000       0.00000       0.00000
   8   9 1806.2139    0.3679  0.2484 11.6925 -0.0046  0.0098   0.0109   0.0206    0.0282   0.0000   433.9682      -2.04800       10.0448      -4.98386       1.31721     -0.999946      -1.58005   -0.00433985     -0.245777      0.149013     0.0172148   0.000922621    -0.0133344   -0.00308861    0.00180799   0.000137877       0.00000       0.00000       0.00000       0.00000       0.00000       0.00000       0.00000       0.00000       0.00000       0.00000       0.00000       0.00000       0.00000       0.00000       0.00000       0.00000       0.00000       0.00000       0.00000       0.00000       1.99194       2.42745       2.51827       2.09070       1.66293       1.15457      0.763134      0.500914      0.291096      0.161123     0.0809012     0.0343289     0.0134263    0.00463672    0.00119128   0.000194845       0.00000       0.00000       0.00000       0.00000       0.00000       0.00000       0.00000       0.00000       0.00000       0.00000       0.00000       0.00000       0.00000       0.00000       0.00000       0.00000       0.00000       0.00000       0.00000       0.00000
   8  10 1946.0771    0.5291  0.3980 11.7471 -0.0017  0.0112   0.0116   0.0245    0.0369   0.0000   436.5669      -4.33099       11.3475       1.76047      -1.75077     0.0764174     -0.293034    -0.0182892      0.469845      0.349287     -0.116600     0.0302742    0.00720547    0.00561240  -0.000954397   1.54415e-05       0.00000       0.00000       0.00000       0.00000       0.00000       0.00000       0.00000       0.00000       0.00000       0.00000       0.00000       0.00000       0.00000       0.00000       0.00000       0.00000       0.00000       0.00000       0.00000       0.00000       2.20946       2.75567       2.58070       2.31524       1.82620       1.39584      0.974394      0.596963      0.345151      0.186866     0.0867533     0.0403622     0.0150765    0.00486612    0.00131544   0.000258587       0.00000       0.00000       0.00000       0.00000       0.00000       0.00000       0.00000       0.00000       0.00000       0.00000       0.00000       0.00000       0.00000       0.00000       0.00000       0.00000       0.00000       0.00000       0.00000       0.00000
   8  11 2086.1409    0.7080  0.5538 11.8310 -0.0010  0.0123   0.0135   0.0299    0.0495   0.0000   439.9918      -1.14002       8.60413       3.65785      0.414958      0.226681      -1.85216    -0.0608091      0.388572      0.364243     0.0500733     0.0816128    -0.0222941    0.00926627   -0.00109206  -0.000364723       0.00000       0.00000       0.00000       0.00000       0.00000       0.00000       0.00000       0.00000       0.00000       0.00000       0.00000       0.00000       0.00000       0.00000       0.00000       0.00000       0.00000       0.00000       0.00000       0.00000       2.34584       2.83007       2.70157       2.42597       2.00384       1.50380       1.11084      0.683570      0.385598      0.211791      0.103392     0.0465908     0.0170710    0.00549376    0.00152739   0.000280585       0.00000       0.00000       0.00000       0.00000       0.00000       0.00000       0.00000       0.00000       0.00000       0.00000       0.00000       0.00000       0.00000       0.00000       0.00000       0.00000       0.00000       0.00000       0.00000       0.00000
   8  12 2225.1452    0.9871  0.6829 12.0579 -0.0021  0.0134   0.0170   0.0324    0.0663   0.0000   436.7781       3.80827       12.1453     -0.841507      -1.08300      0.785548      -3.89120      -1.35662      0.776377     -0.240529     0.0618346     0.0556727   -0.00839771   -0.00906329   6.10654e-05   2.69738e-05       0.00000       0.00000       0.00000       0.00000       0.00000       0.00000       0.00000       0.00000       0.00000       0.00000       0.00000       0.00000       0.00000       0.00000       0.00000       0.00000       0.00000       0.00000       0.00000       0.00000       2.56070       3.12291       3.00238       2.67959       2.17688       1.63476       1.16432      0.722815      0.429126      0.223837      0.112823     0.0474709     0.0188387    0.00599604    0.00161837   0.000298799       0.00000       0.00000       0.00000       0.00000       0.00000       0.00000       0.00000       0.00000       0.00000       0.00000       0.00000       0.00000       0.00000       0.00000       0.00000       0.00000       0.00000       0.00000       0.00000       0.00000
   8  13 2362.8688    1.2932  0.8628 12.3992  0.0012  0.0151   0.0196   0.0365    0.0840   0.0000   438.6518       3.48727       12.6357       2.47359       2.45702      -6.08790      0.928003     -0.446742      0.222928    -0.0635779    -0.0403448     0.0360002     0.0205815    0.00300922    0.00101923  -9.44202e-05       0.00000       0.00000       0.00000       0.00000       0.00000       0.00000       0.00000       0.00000       0.00000       0.00000       0.00000       0.00000       0.00000       0.00000       0.00000       0.00000       0.00000       0.00000       0.00000       0.00000       2.94379       3.50257       3.42992       3.10697       2.44415       1.89382       1.32446      0.845587      0.478210      0.264787      0.127713     0.0584301     0.0215086    0.00705409    0.00177980   0.000339928       0.00000       0.00000       0.00000       0.00000       0.00000       0.00000       0.00000       0.00000       0.00000       0.00000       0.00000       0.00000       0.00000       0.00000       0.00000       0.00000       0.00000       0.00000       0.00000       0.00000
   8  14 2499.4790    1.7414  0.9088 12.7372 -0.0011  0.0143   0.0262   0.0392    0.1005   0.0000   442.3761       1.50804       8.30622       7.09849      -2.05373      -1.04216     -0.325477      0.451076      0.723547     -0.595042     0.0654536     0.0322594     0.0192158   -0.00574576   0.000574332  -0.000295447       0.00000       0.00000       0.00000       0.00000       0.00000       0.00000       0.00000       0.00000       0.00000       0.00000       0.00000       0.00000       0.00000       0.00000       0.00000       0.00000       0.00000       0.00000       0.00000       0.00000       2.79904       3.29503       3.26358       2.92850       2.35212       1.80939       1.22466      0.788678      0.476350      0.251120      0.123013     0.0523009     0.0209220    0.00672103    0.00170815   0.000317486       0.00000       0.00000       0.00000       0.00000       0.00000       0.00000       0.00000       0.00000       0.00000       0.00000       0.00000       0.00000       0.00000       0.00000       0.00000       0.00000       0.00000       0.00000       0.00000       0.00000
   8  15 2636.1593    2.2210  0.9446 13.1247 -0.0014  0.0149   0.0322   0.0397    0.1144   0.0000   434.9671       5.99261       10.1725       2.83827      0.160700      0.215573      -2.33155      -1.19501     -0.804909     -0.475696      0.242730     0.0905983    -0.0176278   -0.00137299    0.00161336  -1.04459e-05       0.00000       0.00000       0.00000       0.00000       0.00000       0.00000       0.00000       0.00000       0.00000       0.00000       0.00000       0.00000       0.00000       0.00000       0.00000       0.00000       0.00000       0.00000       0.00000       0.00000       2.95168       3.56238       3.41952       3.07422       2.47984       1.87937       1.30256      0.828797      0.477947      0.265809      0.120069     0.0568499     0.0204076    0.00688358    0.00178962   0.000338089       0.00000       0.00000       0.00000       0.00000       0.00000       0.00000       0.00000       0.00000       0.00000       0.00000       0.00000       0.00000       0.00000       0.00000       0.00000       0.00000       0.00000       0.00000       0.00000       0.00000
   8  16 2773.7982    2.7851  0.8464 13.4658 -0.0013  0.0135   0.0416   0.0361    0.1183   0.0000   439.7108       7.49469       6.09614       1.59863      -2.85102      0.134524      -1.97689      0.266725     -0.607277     -0.315822      0.106768    -0.0243950     0.0115051    0.00612860   -0.00410932  -0.000274680       0.00000       0.00000       0.00000       0.00000       0.00000       0.00000       0.00000       0.00000       0.00000       0.00000       0.00000       0.00000       0.00000       0.00000       0.00000       0.00000       0.00000       0.00000       0.00000       0.00000       2.70100       3.18172       3.10767       2.79182       2.31655       1.68363       1.16322      0.754201      0.453362      0.241570      0.117071     0.0490027     0.0188272    0.00615941    0.00165867   0.000297866       0.00000       0.00000       0.00000       0.00000       0.00000       0.00000       0.00000       0.00000       0.00000       0.00000       0.00000       0.00000       0.00000       0.00000       0.00000       0.00000       0.00000       0.00000       0.00000       0.00000
   8  17 2911.5580    3.3916  0.8694 14.0368 -0.0030  0.0138   0.0508   0.0380    0.1098   0.0000   439.4581       11.6471       5.38154      0.265361     -0.289846      -3.03734      -1.04526     -0.863242     -0.530641     -0.648306      0.151719    -0.0452663    -0.0108231   -0.00657171    0.00167929  -0.000364465       0.00000       0.00000       0.00000       0.00000       0.00000       0.00000       0.00000       0.00000       0.00000       0.00000       0.00000       0.00000       0.00000       0.00000       0.00000       0.00000       0.00000       0.00000       0.00000       0.00000       2.75326       3.27265       3.13911       2.87067       2.29474       1.77588       1.18047      0.781444      0.452827      0.246986      0.116028     0.0509361     0.0191309    0.00645664    0.00159517   0.000313601       0.00000       0.00000       0.00000       0.00000       0.00000       0.00000       0.00000       0.00000       0.00000       0.00000       0.00000       0.00000       0.00000       0.00000       0.00000       0.00000       0.00000       0.00000       0.00000       0.00000
   8  18 3049.2082    3.8699  0.9415 14.2419 -0.0000  0.0153   0.0551   0.0372    0.1300   0.0000   439.1000       14.6115       5.70613       5.63944      -1.79638       2.07120     0.0461801      -1.23114       1.00690     -0.599714     -0.319196    -0.0169467   -0.00723213   -0.00389470  -0.000692004  -2.01136e-05       0.00000       0.00000       0.00000       0.00000       0.00000       0.00000       0.00000       0.00000       0.00000       0.00000       0.00000       0.00000       0.00000       0.00000       0.00000       0.00000       0.00000       0.00000       0.00000       0.00000       3.07649       3.67680       3.50286       3.17135       2.61240       1.92314       1.38496      0.858867      0.508696      0.267101      0.133299     0.0561106     0.0217467    0.00677187    0.00189616   0.000344892       0.00000       0.00000       0.00000       0.00000       0.00000       0.00000       0.00000       0.00000       0.00000       0.00000       0.00000       0.00000       0.00000       0.00000       0.00000       0.00000       0.00000       0.00000       0.00000       0.00000
   8  19 3186.7812    3.9148  1.0641 14.5533 -0.0010  0.0161   0.0549   0.0444    0.1170   0.0000   439.8166       15.0966       21.8975       3.58849      -3.56349      -1.06572      -1.26479      -1.34080      0.528007     -0.673251     -0.154563   0.000211819    -0.0125066    -0.0121266   0.000979766  -0.000550495       0.00000       0.00000       0.00000       0.00000       0.00000       0.00000       0.00000       0.00000       0.00000       0.00000       0.00000       0.00000       0.00000       0.00000       0.00000       0.00000       0.00000       0.00000       0.00000       0.00000       3.28986       3.80245       3.75077       3.32321       2.70611       2.06724       1.49168      0.926280      0.518196      0.284857      0.137794     0.0625777     0.0227933    0.00735001    0.00192532   0.000344942       0.00000       0.00000       0.00000       0.00000       0.00000       0.00000       0.00000       0.00000       0.00000       0.00000       0.00000       0.00000       0.00000       0.00000       0.00000       0.00000       0.00000       0.00000       0.00000       0.00000
   8  20 3324.4630    3.5812  1.5115 14.1018 -0.0013  0.0198   0.0430   0.0526    0.1011   0.0000   434.4122       4.32964       14.2741      -1.74497      0.927884    -0.0679798      -3.17954      0.463877     -0.763147     0.0155043     -0.256018     -0.228150     0.0176428   -0.00806586   -0.00422734  -0.000119153       0.00000       0.00000       0.00000       0.00000       0.00000       0.00000       0.00000       0.00000       0.00000       0.00000       0.00000       0.00000       0.00000       0.00000       0.00000       0.00000       0.00000       0.00000       0.00000       0.00000       4.16359       4.98771       4.86250       4.27572       3.36506       2.55140       1.76282       1.08604      0.634827      0.334720      0.163593     0.0723408     0.0279130    0.00879588    0.00229174   0.000425990       0.00000       0.00000       0.00000       0.00000       0.00000       0.00000       0.00000       0.00000       0.00000       0.00000       0.00000       0.00000       0.00000       0.00000       0.00000       0.00000       0.00000       0.00000       0.00000       0.00000
   8  21 3462.5472    3.0436  2.4115 13.1746 -0.0003  0.0246   0.0293   0.0662    0.0987   0.0000   438.3284       23.3574       13.3630       8.26081       6.79043      -7.14187       4.85705     -0.175304       2.49769     -0.148195      0.166854     -0.124617     0.0392574    -0.0157565   -0.00315345  -0.000265876       0.00000       0.00000       0.00000       0.00000       0.00000       0.00000       0.00000       0.00000       0.00000       0.00000       0.00000       0.00000       0.00000       0.00000       0.00000       0.00000       0.00000       0.00000       0.00000       0.00000       4.79802       5.73962       5.58709       5.01872       4.13086       3.07989       2.17944       1.36599      0.821389      0.435425      0.211178     0.0924549     0.0356786     0.0114223    0.00310202   0.000560990       0.00000       0.00000       0.00000       0.00000       0.00000       0.00000       0.00000       0.00000       0.00000       0.00000       0.00000       0.00000       0.00000       0.00000       0.00000       0.00000       0.00000       0.00000       0.00000       0.00000
   8  22 3600.8935    2.4772  3.5675 12.7631  0.0002  0.0317   0.0202   0.0843    0.0789   0.0000   439.7292       24.3055       11.8541       19.1500      -2.42570       1.24173       1.74812      -3.99118      -1.62503     -0.605753      0.178356     0.0689348    -0.0753325   -0.00613288    0.00462611  -0.000322810       0.00000       0.00000       0.00000       0.00000       0.00000       0.00000       0.00000       0.00000       0.00000       0.00000       0.00000       0.00000       0.00000       0.00000       0.00000       0.00000       0.00000       0.00000       0.00000       0.00000       6.21928       7.35552       7.20163       6.57400       5.28794       4.03267       2.78158       1.81355       1.05905      0.573825      0.282877      0.121930     0.0465216     0.0151835    0.00389541   0.000725708       0.00000       0.00000       0.00000       0.00000       0.00000       0.00000       0.00000       0.00000       0.00000       0.00000       0.00000       0.00000       0.00000       0.00000       0.00000       0.00000       0.00000       0.00000       0.00000       0.00000
   8  23 3739.4256    2.0811  5.0424 12.2659 -0.0003  0.0400   0.0147   0.1077    0.0713   0.0000   449.4597       34.2495       10.4586       18.6128      -4.34919       1.96445      -4.34906      -5.94709       1.04311      0.148972      0.690799     -0.150164     -0.121564    -0.0267342     0.0101756   -0.00116340       0.00000       0.00000       0.00000       0.00000       0.00000       0.00000       0.00000       0.00000       0.00000       0.00000       0.00000       0.00000       0.00000       0.00000       0.00000       0.00000       0.00000       0.00000       0.00000       0.00000       7.78154       9.39296       9.14652       8.22055       6.64066       5.16248       3.57519       2.27733       1.33426      0.711438      0.352379      0.153436     0.0599239     0.0194277    0.00505410   0.000932446       0.00000       0.00000       0.00000       0.00000       0.00000       0.00000       0.00000       0.00000       0.00000       0.00000       0.00000       0.00000       0.00000       0.00000       0.00000       0.00000       0.00000       0.00000       0.00000       0.00000
   8  24 3878.4583    1.7690  6.5393 11.9009 -0.0004  0.0470   0.0111   0.1311    0.0590   0.0000   441.0039       13.3396       8.09684       4.35605       8.87188      0.163730      -7.88477      -5.76144       3.34000      0.537044      -1.49956     -0.119388      0.147911    -0.0210927   -0.00550969   -0.00113951       0.00000       0.00000       0.00000       0.00000       0.00000       0.00000       0.00000       0.00000       0.00000       0.00000       0.00000       0.00000       0.00000       0.00000       0.00000       0.00000       0.00000       0.00000       0.00000       0.00000       9.17088       11.0778       10.9172       9.82271       8.04706       6.03064       4.16668       2.69083       1.61315      0.863857      0.423310      0.183674     0.0713242     0.0235052    0.00620530    0.00109703       0.00000       0.00000       0.00000       0.00000       0.00000       0.00000       0.00000       0.00000       0.00000       0.00000       0.00000       0.00000       0.00000       0.00000       0.00000       0.00000       0.00000       0.00000       0.00000       0.00000
   8  25 4017.5556    1.4867  8.4200 11.7115  0.0007  0.0581   0.0088   0.1605    0.0474   0.0000   445.4133       28.5948       31.8772       16.9728      -9.58390      -19.5197       6.25909     -0.951136      -1.68517       1.59960      0.757499     -0.105894    -0.0423528    -0.0152106   -0.00215702    0.00162548       0.00000       0.00000       0.00000       0.00000       0.00000       0.00000       0.00000       0.00000       0.00000       0.00000       0.00000       0.00000       0.00000       0.00000       0.00000       0.00000       0.00000       0.00000       0.00000       0.00000       10.9837       13.5827       13.2171       11.9532       9.96317       7.38215       5.27327       3.37487       1.97836       1.08696      0.526310      0.235363     0.0886071     0.0295146    0.00805132    0.00141742       0.00000       0.00000       0.00000       0.00000       0.00000       0.00000       0.00000       0.00000       0.00000       0.00000       0.00000       0.00000       0.00000       0.00000       0.00000       0.00000       0.00000       0.00000       0.00000       0.00000
   8  26 4156.7908    1.2248 10.5395 11.6038 -0.0002  0.0714   0.0073   0.2046    0.0396   0.0000   430.9936       51.9116       25.1423       32.4172       19.2861      -5.51936      -4.52764       9.04661       6.30910      -1.59189      -1.59682    -0.0400559      0.296634   -0.00842814    -0.0123224   -0.00212846       0.00000       0.00000       0.00000       0.00000       0.00000       0.00000       0.00000       0.00000       0.00000       0.00000       0.00000       0.00000       0.00000       0.00000       0.00000       0.00000       0.00000       0.00000       0.00000       0.00000       13.6609       16.6750       16.6672       14.6711       12.1895       9.28616       6.46111       4.16056       2.47321       1.34237      0.650674      0.291193      0.113273     0.0376017    0.00983421    0.00169642       0.00000       0.00000       0.00000       0.00000       0.00000       0.00000       0.00000       0.00000       0.00000       0.00000       0.00000       0.00000       0.00000       0.00000       0.00000       0.00000       0.00000       0.00000       0.00000       0.00000
   8  27 4296.4729    1.0376 13.1753 11.5420 -0.0006  0.0896   0.0062   0.2590    0.0332   0.0000   435.0825       45.1414      -19.9171       3.04724      -4.11278      -16.5290       1.19557      -2.46080      -3.75976      -3.07146      0.988543      0.568799    -0.0866197     -0.109511     0.0168557   -0.00280123       0.00000       0.00000       0.00000       0.00000       0.00000       0.00000       0.00000       0.00000       0.00000       0.00000       0.00000       0.00000       0.00000       0.00000       0.00000       0.00000       0.00000       0.00000       0.00000       0.00000       16.7194       20.6306       20.3280       18.3857       15.2774       11.6600       8.26027       5.33452       3.18247       1.71852      0.862706      0.374881      0.146494     0.0478781     0.0126319    0.00221187       0.00000       0.00000       0.00000       0.00000       0.00000       0.00000       0.00000       0.00000       0.00000       0.00000       0.00000       0.00000       0.00000       0.00000       0.00000       0.00000       0.00000       0.00000       0.00000       0.00000
   8  28 4436.2169    0.8403 14.8341 11.6280 -0.0009  0.1115   0.0057   0.3206    0.0277   0.0000   423.5997       33.1775       32.7129      -27.2300       3.13152       13.1174      -13.1945      -3.28769       10.1030      -1.43972      0.549378     -0.797972      0.128709    -0.0235723    -0.0179959   0.000608563       0.00000       0.00000       0.00000       0.00000       0.00000       0.00000       0.00000       0.00000       0.00000       0.00000       0.00000       0.00000       0.00000       0.00000       0.00000       0.00000       0.00000       0.00000       0.00000       0.00000       20.6078       25.4619       25.2315       22.7713       19.1471       14.5994       10.2959       6.71161       4.05703       2.21782       1.07739      0.481093      0.186262     0.0613002     0.0159912    0.00276070       0.00000       0.00000       0.00000       0.00000       0.00000       0.00000       0.00000       0.00000       0.00000       0.00000       0.00000       0.00000       0.00000       0.00000       0.00000       0.00000       0.00000       0.00000       0.00000       0.00000
   9   7 1557.6662    0.1775  0.0942 11.6191 -0.0072  0.0061   0.0086   0.0141    0.0194   0.0000   436.9884      -1.42408       10.7692      0.968138      -1.33693      -1.00568     -0.193492      0.862042   -0.00683482     -0.136469     0.0214032     0.0605970    -0.0105526   -0.00469763    0.00279943  -0.000271264  -6.93750e-05   7.62238e-06       0.00000       0.00000       0.00000       0.00000       0.00000       0.00000       0.00000       0.00000       0.00000       0.00000       0.00000       0.00000       0.00000       0.00000       0.00000       0.00000       0.00000       0.00000      0.983994       1.33629       1.24855       1.19490       1.01835      0.769384      0.554864      0.407505      0.232348      0.141498     0.0782815     0.0350161     0.0192165    0.00652734    0.00266631   0.000854005   0.000212326   3.95863e-05       0.00000       0.00000       0.00000       0.00000       0.00000       0.00000       0.00000       0.00000       0.00000       0.00000       0.00000       0.00000       0.00000       0.00000       0.00000       0.00000       0.00000       0.00000
   9   9 1843.6324    0.4035  0.2741 11.6858 -0.0019  0.0092   0.0107   0.0203    0.0272   0.0000   439.5867      -2.06690       11.0557     -0.112816      -1.68995      0.137671      0.526111      0.230612     0.0909716      0.335739     0.0767377     0.0143343     0.0268433    -0.0100085   -0.00128072  -0.000157026  -0.000260701   2.63772e-05       0.00000       0.00000       0.00000       0.00000       0.00000       0.00000       0.00000       0.00000       0.00000       0.00000       0.00000       0.00000       0.00000       0.00000       0.00000       0.00000       0.00000       0.00000       1.64353       1.97753       1.89231       1.68312       1.47163       1.21881      0.894003      0.605329      0.380713      0.208225      0.112086     0.0575843     0.0232428    0.00994432    0.00374049    0.00112279   0.000274365   4.72584e-05       0.00000       0.00000       0.00000       0.00000       0.00000       0.00000       0.00000       0.00000       0.00000       0.00000       0.00000       0.00000       0.00000       0.00000       0.00000       0.00000       0.00000       0.00000
   9  10 1984.2079    0.5606  0.4166 11.7241 -0.0008  0.0109   0.0115   0.0245    0.0381   0.0000   436.1894      0.855045       9.75045      -1.69430      0.250610      -1.08094    -0.0888512   -0.00815463     -0.398899     -0.192592    -0.0197826     0.0646737    -0.0205689   -0.00459596    0.00601255    0.00134878  -1.62867e-05  -4.60152e-06       0.00000       0.00000       0.00000       0.00000       0.00000       0.00000       0.00000       0.00000       0.00000       0.00000       0.00000       0.00000       0.00000       0.00000       0.00000       0.00000       0.00000       0.00000       1.76968       2.11727       2.17262       1.98450       1.72013       1.36636      0.925622      0.690018      0.439294      0.248543      0.144790     0.0715233     0.0316788     0.0121562    0.00481941    0.00149730   0.000343742   5.96686e-05       0.00000       0.00000       0.00000       0.00000       0.00000       0.00000       0.00000       0.00000       0.00000       0.00000       0.00000       0.00000       0.00000       0.00000       0.00000       0.00000       0.00000       0.00000
   9  11 2125.1069    0.7754  0.6000 11.8277 -0.0010  0.0121   0.0133   0.0299    0.0552   0.0000   434.4109      -1.43115       12.1070       1.63821       3.14124       1.32155     -0.652061      -1.08367      0.306792     -0.382249   -0.00375283    -0.0322863   -0.00537787     0.0263829   -0.00127498   -0.00169350   0.000452882   6.76506e-05       0.00000       0.00000       0.00000       0.00000       0.00000       0.00000       0.00000       0.00000       0.00000       0.00000       0.00000       0.00000       0.00000       0.00000       0.00000       0.00000       0.00000       0.00000       2.00482       2.45431       2.34293       2.20236       1.87344       1.50944       1.13123      0.770629      0.480581      0.280679      0.152488     0.0733696     0.0349318     0.0136775    0.00492843    0.00150748   0.000377559   6.78028e-05       0.00000       0.00000       0.00000       0.00000       0.00000       0.00000       0.00000       0.00000       0.00000       0.00000       0.00000       0.00000       0.00000       0.00000       0.00000       0.00000       0.00000       0.00000
   9  12 2264.5560    1.0640  0.7461 12.0667  0.0002  0.0132   0.0165   0.0331    0.0714   0.0000   435.3381      -2.72166       13.7872       3.19517     -0.838349      0.958005    -0.0175919      0.275034     -0.800020     -0.310246      0.126314     0.0538343     0.0299109    -0.0389192    0.00554493  -0.000141425  -7.06916e-05  -3.32095e-05       0.00000       0.00000       0.00000       0.00000       0.00000       0.00000       0.00000       0.00000       0.00000       0.00000       0.00000       0.00000       0.00000       0.00000       0.00000       0.00000       0.00000       0.00000       2.39331       2.85503       2.79174       2.51486       2.12838       1.71938       1.27994      0.878804      0.523723      0.301348      0.158940     0.0820048     0.0358148     0.0149614    0.00513175    0.00161798   0.000387723   6.76118e-05       0.00000       0.00000       0.00000       0.00000       0.00000       0.00000       0.00000       0.00000       0.00000       0.00000       0.00000       0.00000       0.00000       0.00000       0.00000       0.00000       0.00000       0.00000
   9  13 2402.3220    1.4261  0.7769 12.6357 -0.0001  0.0134   0.0217   0.0336    0.0730   0.0000   435.4284     -0.227705       14.2287       1.16219       1.98300      -1.73443      0.245300     -0.581318      0.703696     -0.467402     -0.223576      0.125093    -0.0164613    -0.0152403   -0.00683486    0.00259466   0.000265038   8.55950e-05       0.00000       0.00000       0.00000       0.00000       0.00000       0.00000       0.00000       0.00000       0.00000       0.00000       0.00000       0.00000       0.00000       0.00000       0.00000       0.00000       0.00000       0.00000       2.35512       2.83573       2.74374       2.46506       2.14836       1.73937       1.31922      0.890202      0.539333      0.317475      0.168257     0.0799298     0.0390860     0.0152652    0.00545121    0.00170839   0.000422870   7.18330e-05       0.00000       0.00000       0.00000       0.00000       0.00000       0.00000       0.00000       0.00000       0.00000       0.00000       0.00000       0.00000       0.00000       0.00000       0.00000       0.00000       0.00000       0.00000
   9  14 2539.5826    1.8929  0.8587 13.0272 -0.0018  0.0137   0.0275   0.0342    0.0894   0.0000   438.8425       1.16137       8.69955       3.05017      -1.04806      0.477478      -1.38626       1.09776      -1.44932    -0.0569931     0.0587714     -0.129404      0.106877   -0.00722762    0.00171186   -0.00288206  -0.000563826  -2.31067e-05       0.00000       0.00000       0.00000       0.00000       0.00000       0.00000       0.00000       0.00000       0.00000       0.00000       0.00000       0.00000       0.00000       0.00000       0.00000       0.00000       0.00000       0.00000       2.50801       2.95874       2.84946       2.66966       2.25322       1.79782       1.35505      0.923171      0.566813      0.328919      0.173945     0.0896930     0.0392170     0.0161163    0.00544114    0.00169362   0.000412516   7.24151e-05       0.00000       0.00000       0.00000       0.00000       0.00000       0.00000       0.00000       0.00000       0.00000       0.00000       0.00000       0.00000       0.00000       0.00000       0.00000       0.00000       0.00000       0.00000
   9  15 2677.0617    2.4090  0.9001 13.0784 -0.0026  0.0132   0.0334   0.0350    0.1132   0.0000   437.5494       5.20918       13.4043       1.93610      -2.79479      -3.05827      0.904314      -1.16418      0.104866     -0.443557      0.120380      0.123920    0.00805478   -0.00114564   -0.00600023  -0.000360178  -4.10498e-05   0.000105072       0.00000       0.00000       0.00000       0.00000       0.00000       0.00000       0.00000       0.00000       0.00000       0.00000       0.00000       0.00000       0.00000       0.00000       0.00000       0.00000       0.00000       0.00000       2.38057       2.84381       2.77640       2.65821       2.17369       1.68136       1.23794      0.831968      0.533257      0.311484      0.172164     0.0841392     0.0388139     0.0151330    0.00539541    0.00157207   0.000397915   7.19973e-05       0.00000       0.00000       0.00000       0.00000       0.00000       0.00000       0.00000       0.00000       0.00000       0.00000       0.00000       0.00000       0.00000       0.00000       0.00000       0.00000       0.00000       0.00000
   9  16 2815.2224    3.0194  0.8148 13.8062  0.0016  0.0128   0.0437   0.0322    0.0945   0.0000   435.6966       10.0523       15.0876       8.41895      -1.28052      -1.61253      -1.54392     0.0980923      0.411689     -0.395608     0.0830833    -0.0349507    -0.0155587     0.0198811   -0.00180712   0.000334414   0.000405881   5.58241e-05       0.00000       0.00000       0.00000       0.00000       0.00000       0.00000       0.00000       0.00000       0.00000       0.00000       0.00000       0.00000       0.00000       0.00000       0.00000       0.00000       0.00000       0.00000       2.25910       2.65728       2.62593       2.53983       2.08306       1.62847       1.19211      0.813369      0.520425      0.309171      0.169080     0.0835982     0.0380488     0.0151303    0.00532192    0.00158137   0.000388610   7.02360e-05       0.00000       0.00000       0.00000       0.00000       0.00000       0.00000       0.00000       0.00000       0.00000       0.00000       0.00000       0.00000       0.00000       0.00000       0.00000       0.00000       0.00000       0.00000
   9  17 2953.5880    3.6427  0.8745 13.9309 -0.0015  0.0131   0.0507   0.0337    0.1198   0.0000   438.8929       14.9671       9.75656       3.37467       2.10554     0.0175488      0.780130      -1.53489     0.0428966     -0.532346    -0.0824080   -0.00670689     0.0394879   -0.00249638    -0.0115449  -6.69500e-05   0.000394058  -0.000123139       0.00000       0.00000       0.00000       0.00000       0.00000       0.00000       0.00000       0.00000       0.00000       0.00000       0.00000       0.00000       0.00000       0.00000       0.00000       0.00000       0.00000       0.00000       2.35684       2.78042       2.76238       2.54353       2.14361       1.69733       1.25783      0.866702      0.531208      0.307766      0.166016     0.0866649     0.0373357     0.0154607    0.00537248    0.00165010   0.000400152   6.91617e-05       0.00000       0.00000       0.00000       0.00000       0.00000       0.00000       0.00000       0.00000       0.00000       0.00000       0.00000       0.00000       0.00000       0.00000       0.00000       0.00000       0.00000       0.00000
   9  18 3091.5556    3.9338  0.9342 14.3094 -0.0030  0.0137   0.0540   0.0364    0.1117   0.0000   441.9729       14.5733       6.99618       4.76560      0.953617      0.777156      -1.80371      0.665300      0.724407     -0.635633      0.229603   0.000610974    -0.0830876   -0.00665090   -0.00304780   -0.00233835  -7.99280e-05   3.63733e-05       0.00000       0.00000       0.00000       0.00000       0.00000       0.00000       0.00000       0.00000       0.00000       0.00000       0.00000       0.00000       0.00000       0.00000       0.00000       0.00000       0.00000       0.00000       2.44338       2.97831       2.94918       2.71435       2.25462       1.75988       1.27189      0.875640      0.546918      0.313966      0.174873     0.0867802     0.0394330     0.0155027    0.00569517    0.00173732   0.000422188   7.42716e-05       0.00000       0.00000       0.00000       0.00000       0.00000       0.00000       0.00000       0.00000       0.00000       0.00000       0.00000       0.00000       0.00000       0.00000       0.00000       0.00000       0.00000       0.00000
   9  19 3229.5669    3.7279  1.2444 14.6590 -0.0017  0.0175   0.0477   0.0468    0.0927   0.0000   439.4909       17.7741       9.66416       6.58510      -1.67101      -1.28731     -0.911378      -2.24392     -0.468977      0.220788      0.177038    -0.0683974     0.0514227    -0.0366216   0.000232192    0.00429097   0.000425867   3.27146e-05       0.00000       0.00000       0.00000       0.00000       0.00000       0.00000       0.00000       0.00000       0.00000       0.00000       0.00000       0.00000       0.00000       0.00000       0.00000       0.00000       0.00000       0.00000       3.08228       3.76617       3.64591       3.47757       2.86278       2.24701       1.62552       1.13589      0.703794      0.417155      0.225099      0.117436     0.0502799     0.0209188    0.00716343    0.00223916   0.000540297   9.95906e-05       0.00000       0.00000       0.00000       0.00000       0.00000       0.00000       0.00000       0.00000       0.00000       0.00000       0.00000       0.00000       0.00000       0.00000       0.00000       0.00000       0.00000       0.00000
   9  20 3367.8177    3.3590  1.7815 14.0501 -0.0012  0.0207   0.0359   0.0540    0.0760   0.0000   434.3077       14.9773       8.18180       3.17409      0.205440     -0.779717      -3.48087      -4.09111     -0.240012    -0.0425589     -0.113809     -0.256999     0.0863232   -0.00516665    0.00104991   -0.00212557  -0.000469000   0.000103120       0.00000       0.00000       0.00000       0.00000       0.00000       0.00000       0.00000       0.00000       0.00000       0.00000       0.00000       0.00000       0.00000       0.00000       0.00000       0.00000       0.00000       0.00000       3.62000       4.33634       4.33741       4.09755       3.35338       2.60974       1.95912       1.33085      0.832037      0.483948      0.266942      0.137502     0.0614977     0.0251100    0.00871022    0.00260738   0.000650559   0.000114212       0.00000       0.00000       0.00000       0.00000       0.00000       0.00000       0.00000       0.00000       0.00000       0.00000       0.00000       0.00000       0.00000       0.00000       0.00000       0.00000       0.00000       0.00000
   9  21 3506.3176    2.8244  2.4655 13.5769  0.0001  0.0251   0.0259   0.0658    0.0609   0.0000   441.4412       23.0774       4.46265       8.26735      -7.90175      -5.82346       3.84538     -0.402613     0.0379679      0.668384      0.434119     -0.132240    -0.0725312    0.00370912   0.000185073    0.00381886   0.000304639  -4.67590e-05       0.00000       0.00000       0.00000       0.00000       0.00000       0.00000       0.00000       0.00000       0.00000       0.00000       0.00000       0.00000       0.00000       0.00000       0.00000       0.00000       0.00000       0.00000       4.32627       5.32735       5.23171       4.89618       4.13555       3.20183       2.32648       1.56359       1.02623      0.604588      0.330672      0.160644     0.0735034     0.0295350     0.0107636    0.00323670   0.000823620   0.000142982       0.00000       0.00000       0.00000       0.00000       0.00000       0.00000       0.00000       0.00000       0.00000       0.00000       0.00000       0.00000       0.00000       0.00000       0.00000       0.00000       0.00000       0.00000
   9  22 3645.2180    2.3856  3.8246 12.8284 -0.0009  0.0317   0.0184   0.0831    0.0591   0.0000   436.6331       16.6921       5.11029       4.59165      -2.34001      -3.29066       2.00913      -5.99866      0.686087      -1.14924      0.103831     -0.447253      0.109337    -0.0200622    -0.0232643   -0.00373243   0.000175984   0.000101896       0.00000       0.00000       0.00000       0.00000       0.00000       0.00000       0.00000       0.00000       0.00000       0.00000       0.00000       0.00000       0.00000       0.00000       0.00000       0.00000       0.00000       0.00000       5.66025       6.69462       6.66610       6.18036       5.17356       4.14901       3.05769       2.05753       1.32023      0.761468      0.417045      0.204333     0.0939525     0.0377227     0.0137509    0.00401434   0.000989136   0.000170432       0.00000       0.00000       0.00000       0.00000       0.00000       0.00000       0.00000       0.00000       0.00000       0.00000       0.00000       0.00000       0.00000       0.00000       0.00000       0.00000       0.00000       0.00000
   9  23 3784.2471    1.9797  5.3061 12.3349 -0.0001  0.0386   0.0131   0.1052    0.0549   0.0000   445.3465       3.54944       13.6719       11.5193       2.99790       3.17189       2.25028      -6.66512      0.977475     -0.476483      0.309483     0.0177566     -0.139416     0.0196382    0.00372730    0.00173316  -0.000684240   2.95535e-05       0.00000       0.00000       0.00000       0.00000       0.00000       0.00000       0.00000       0.00000       0.00000       0.00000       0.00000       0.00000       0.00000       0.00000       0.00000       0.00000       0.00000       0.00000       6.84890       8.15801       8.14728       7.56530       6.45391       5.04598       3.70166       2.52661       1.61424      0.951209      0.518774      0.254113      0.116519     0.0464709     0.0167802    0.00510195    0.00126161   0.000210626       0.00000       0.00000       0.00000       0.00000       0.00000       0.00000       0.00000       0.00000       0.00000       0.00000       0.00000       0.00000       0.00000       0.00000       0.00000       0.00000       0.00000       0.00000
   9  24 3923.5254    1.6557  6.9796 11.9986 -0.0004  0.0473   0.0099   0.1303    0.0462   0.0000   455.0401       5.27214       18.0378       12.9901      -2.85230      -9.49086       5.24737       3.34477     -0.964180      -1.09425     -0.790031     -0.100744      0.256509    -0.0595884    -0.0147673    0.00425147   0.000456141   0.000234249       0.00000       0.00000       0.00000       0.00000       0.00000       0.00000       0.00000       0.00000       0.00000       0.00000       0.00000       0.00000       0.00000       0.00000       0.00000       0.00000       0.00000       0.00000       8.13951       9.90967       9.83483       9.15671       7.79182       6.14480       4.55311       3.11312       1.97183       1.17321      0.635129      0.317978      0.144709     0.0590962     0.0208715    0.00643474    0.00160043   0.000269914       0.00000       0.00000       0.00000       0.00000       0.00000       0.00000       0.00000       0.00000       0.00000       0.00000       0.00000       0.00000       0.00000       0.00000       0.00000       0.00000       0.00000       0.00000
   9  25 4063.1966    1.3927  8.8959 11.8032 -0.0000  0.0580   0.0080   0.1619    0.0386   0.0000   441.2930       14.3111       3.19568       23.5281       10.2463      -20.1065       5.39336      0.877059     0.0880263     -0.688766      0.333467     -0.323750      0.265227    0.00161482    -0.0273273    0.00124784    0.00246604   0.000323319       0.00000       0.00000       0.00000       0.00000       0.00000       0.00000       0.00000       0.00000       0.00000       0.00000       0.00000       0.00000       0.00000       0.00000       0.00000       0.00000       0.00000       0.00000       9.94581       12.2338       12.0567       11.3011       9.61107       7.60207       5.60505       3.87601       2.44833       1.44230      0.791529      0.395522      0.180120     0.0727641     0.0261717    0.00809083    0.00199362   0.000338261       0.00000       0.00000       0.00000       0.00000       0.00000       0.00000       0.00000       0.00000       0.00000       0.00000       0.00000       0.00000       0.00000       0.00000       0.00000       0.00000       0.00000       0.00000
   9  26 4202.9497    1.1589 11.1730 11.6621  0.0005  0.0716   0.0066   0.2046    0.0330   0.0000   444.7880       10.8691       4.03883      -35.9007      -1.51905       10.2687       3.50918      -10.4325     -0.265636    -0.0770564     0.0461600    -0.0931900     -0.228802    -0.0200094    -0.0540908   -0.00665238    0.00123901   0.000382591       0.00000       0.00000       0.00000       0.00000       0.00000       0.00000       0.00000       0.00000       0.00000       0.00000       0.00000       0.00000       0.00000       0.00000       0.00000       0.00000       0.00000       0.00000       12.1838       15.0577       15.1872       14.0721       11.8628       9.47425       6.94294       4.75897       3.03651       1.81833      0.985215      0.494184      0.226851     0.0937958     0.0336156     0.0103880    0.00251820   0.000419488       0.00000       0.00000       0.00000       0.00000       0.00000       0.00000       0.00000       0.00000       0.00000       0.00000       0.00000       0.00000       0.00000       0.00000       0.00000       0.00000       0.00000       0.00000
   9  27 4342.9296    0.9697 13.6575 11.6153 -0.0003  0.0898   0.0057   0.2594    0.0285   0.0000   442.0658      -1.08463       36.5033       19.9673      -19.4456      -10.5117       1.99961      -1.43635      -1.99245      0.524274      -1.65362      0.197707     -0.685053     -0.114181     0.0125378    0.00158421   -0.00257173   0.000274561       0.00000       0.00000       0.00000       0.00000       0.00000       0.00000       0.00000       0.00000       0.00000       0.00000       0.00000       0.00000       0.00000       0.00000       0.00000       0.00000       0.00000       0.00000       15.2714       18.6725       18.8602       17.3549       15.0808       11.8036       8.83793       6.07533       3.88351       2.33184       1.26193      0.645588      0.288998      0.120650     0.0425216     0.0131773    0.00322694   0.000515733       0.00000       0.00000       0.00000       0.00000       0.00000       0.00000       0.00000       0.00000       0.00000       0.00000       0.00000       0.00000       0.00000       0.00000       0.00000       0.00000       0.00000       0.00000
   9  29 4623.4750    0.6343 18.3622 11.6407 -0.0000  0.1542   0.0043   0.4194    0.0203   0.0000   457.0237      -7.24455      -18.6494      -5.66513      -6.13138      -11.1782      -4.43409      -8.10274       1.82353      0.860881       2.98129      0.297467      -1.01872     -0.370924      0.139990     0.0448280    0.00576900   -0.00140375       0.00000       0.00000       0.00000       0.00000       0.00000       0.00000       0.00000       0.00000       0.00000       0.00000       0.00000       0.00000       0.00000       0.00000       0.00000       0.00000       0.00000       0.00000       24.9855       31.4528       32.1412       29.4261       25.4782       20.3441       15.4015       10.6627       6.93263       4.16440       2.33435       1.17218      0.552361      0.223342     0.0807826     0.0241578    0.00578816   0.000922994       0.00000       0.00000       0.00000       0.00000       0.00000       0.00000       0.00000       0.00000       0.00000       0.00000       0.00000       0.00000       0.00000       0.00000       0.00000       0.00000       0.00000       0.00000
  10   8 1737.8338    0.3188  0.1966 11.6531 -0.0000  0.0082   0.0094   0.0163    0.0222   0.0000   439.5022      0.758432       9.50366       1.68364      -1.38106       1.23594     -0.223887      0.269884     0.0544469     -0.198891     -0.121844      0.129017     0.0713402   -0.00677000     0.0121121   0.000505418  -0.000576753  -0.000207854  -3.91374e-05  -9.45999e-06       0.00000       0.00000       0.00000       0.00000       0.00000       0.00000       0.00000       0.00000       0.00000       0.00000       0.00000       0.00000       0.00000       0.00000       0.00000       0.00000       1.30612       1.67279       1.71515       1.60333       1.33636      0.985476      0.815973      0.545600      0.365984      0.216661      0.126594     0.0742994     0.0361157     0.0191889    0.00734630    0.00301077   0.000935479   0.000261822   6.99228e-05   1.08272e-05       0.00000       0.00000       0.00000       0.00000       0.00000       0.00000       0.00000       0.00000       0.00000       0.00000       0.00000       0.00000       0.00000       0.00000       0.00000       0.00000
  10   9 1880.0180    0.4389  0.3259 11.7100 -0.0027  0.0094   0.0100   0.0218    0.0287   0.0000   435.7654       1.19745       11.6130      0.983396     -0.526431      -1.86817      0.662955     -0.192068      0.507465     0.0403677      0.258857      0.108379    -0.0143959     0.0146440    0.00574537    0.00329201   -0.00226508   8.87681e-05  -2.04178e-05  -1.02836e-05       0.00000       0.00000       0.00000       0.00000       0.00000       0.00000       0.00000       0.00000       0.00000       0.00000       0.00000       0.00000       0.00000       0.00000       0.00000       0.00000       1.36140       1.68616       1.76622       1.56552       1.38237       1.17191      0.864744      0.638889      0.424661      0.254749      0.161171     0.0816226     0.0427219     0.0204327    0.00870621    0.00322102    0.00122762   0.000339353   7.58548e-05   1.22434e-05       0.00000       0.00000       0.00000       0.00000       0.00000       0.00000       0.00000       0.00000       0.00000       0.00000       0.00000       0.00000       0.00000       0.00000       0.00000       0.00000
  10  10 2021.4678    0.6333  0.4732 11.7689 -0.0025  0.0109   0.0121   0.0253    0.0406   0.0000   437.7314      -4.88498       12.9693       2.56214      -1.38739       1.89349      0.790062      0.133103     -0.420161      0.293642     0.0869246   -0.00273224    -0.0321920   -0.00181957    0.00737185   -0.00242392    0.00113616   0.000487861   6.12493e-05  -6.94883e-06       0.00000       0.00000       0.00000       0.00000       0.00000       0.00000       0.00000       0.00000       0.00000       0.00000       0.00000       0.00000       0.00000       0.00000       0.00000       0.00000       1.73905       2.03619       2.14731       1.91340       1.64306       1.45409       1.03498      0.750408      0.499510      0.319997      0.182687     0.0989135     0.0490644     0.0225541    0.00993775    0.00390763    0.00132494   0.000379025   7.67543e-05   1.27790e-05       0.00000       0.00000       0.00000       0.00000       0.00000       0.00000       0.00000       0.00000       0.00000       0.00000       0.00000       0.00000       0.00000       0.00000       0.00000       0.00000
  10  11 2162.9340    0.8342  0.6567 11.8953 -0.0007  0.0123   0.0131   0.0294    0.0582   0.0000   438.1943      -4.10808       9.08504       3.07320      -2.63072      -1.13483     -0.681096     -0.593343    -0.0947907     -0.635493     -0.294036      0.128919    -0.0601534     0.0357472   -0.00610587  -0.000640742  -0.000236103   0.000217489  -4.82139e-05   8.20275e-06       0.00000       0.00000       0.00000       0.00000       0.00000       0.00000       0.00000       0.00000       0.00000       0.00000       0.00000       0.00000       0.00000       0.00000       0.00000       0.00000       1.91739       2.23837       2.31977       2.11853       1.85425       1.55755       1.21664      0.866119      0.594675      0.353476      0.204314      0.115019     0.0595558     0.0264686     0.0115123    0.00447155    0.00151575   0.000412469   9.62525e-05   1.50614e-05       0.00000       0.00000       0.00000       0.00000       0.00000       0.00000       0.00000       0.00000       0.00000       0.00000       0.00000       0.00000       0.00000       0.00000       0.00000       0.00000
  10  12 2302.7988    1.1350  0.7664 12.2145 -0.0015  0.0128   0.0164   0.0314    0.0744   0.0000   437.1748       2.67747       12.5978       2.10277       3.54764      0.394087      -2.01628     -0.141490      -1.01074     -0.149740      0.224853     -0.186868     0.0748671    -0.0117253     0.0126578  -0.000263934   -0.00139057   3.17895e-05  -5.11790e-05   1.27744e-05       0.00000       0.00000       0.00000       0.00000       0.00000       0.00000       0.00000       0.00000       0.00000       0.00000       0.00000       0.00000       0.00000       0.00000       0.00000       0.00000       2.02355       2.37278       2.35511       2.27033       1.97494       1.64053       1.23898      0.916579      0.613078      0.375793      0.220936      0.121835     0.0634670     0.0277194     0.0120161    0.00441001    0.00151710   0.000432669   9.70649e-05   1.65002e-05       0.00000       0.00000       0.00000       0.00000       0.00000       0.00000       0.00000       0.00000       0.00000       0.00000       0.00000       0.00000       0.00000       0.00000       0.00000       0.00000
  10  13 2440.8284    1.5221  0.8883 12.7966 -0.0026  0.0135   0.0210   0.0350    0.0753   0.0000   438.9804       6.18174       16.8815       5.03747      -2.07265       3.84853     0.0237104       1.61470     -0.207416      -1.07641      0.406724      0.200904    -0.0917940     0.0249006    -0.0194104    0.00107450   0.000142894  -0.000305323   0.000263060  -3.21342e-06       0.00000       0.00000       0.00000       0.00000       0.00000       0.00000       0.00000       0.00000       0.00000       0.00000       0.00000       0.00000       0.00000       0.00000       0.00000       0.00000       2.11620       2.54281       2.57504       2.44208       2.11314       1.71529       1.31604      0.946573      0.638856      0.393289      0.233067      0.128585     0.0655825     0.0303127     0.0128094    0.00484904    0.00165382   0.000466264   0.000109511   1.78232e-05       0.00000       0.00000       0.00000       0.00000       0.00000       0.00000       0.00000       0.00000       0.00000       0.00000       0.00000       0.00000       0.00000       0.00000       0.00000       0.00000
  10  14 2578.6544    1.9704  0.9418 13.0713 -0.0007  0.0135   0.0257   0.0347    0.0841   0.0000   434.7755       2.56026       8.68585       3.89561    0.00943120     -0.260619      -1.34139     -0.416569      0.423098     -0.159438    -0.0972301     0.0102975     0.0698628    0.00556363    -0.0168360   -0.00437540    0.00136298  -6.00970e-05   3.95011e-05   1.45925e-05       0.00000       0.00000       0.00000       0.00000       0.00000       0.00000       0.00000       0.00000       0.00000       0.00000       0.00000       0.00000       0.00000       0.00000       0.00000       0.00000       2.13897       2.58052       2.58698       2.48195       2.14146       1.74083       1.33877      0.941702      0.644356      0.401152      0.241724      0.127309     0.0665384     0.0298418     0.0132388    0.00481446    0.00167583   0.000461351   0.000110802   1.81044e-05       0.00000       0.00000       0.00000       0.00000       0.00000       0.00000       0.00000       0.00000       0.00000       0.00000       0.00000       0.00000       0.00000       0.00000       0.00000       0.00000
  10  15 2717.0071    2.5431  0.8389 13.7442 -0.0030  0.0126   0.0356   0.0328    0.0784   0.0000   437.6699       4.11430       6.60663      -1.44133      -3.70100      -1.22094      -1.44658      -1.89965      0.388160     0.0972757     -0.144030     -0.186473     -0.105805    0.00334303    -0.0106114    0.00464596   -0.00199495  -0.000191707   0.000155168   1.35610e-05       0.00000       0.00000       0.00000       0.00000       0.00000       0.00000       0.00000       0.00000       0.00000       0.00000       0.00000       0.00000       0.00000       0.00000       0.00000       0.00000       2.06913       2.47825       2.50052       2.36175       2.05024       1.63403       1.25644      0.887715      0.595905      0.375000      0.217322      0.119657     0.0611023     0.0273182     0.0119453    0.00449470    0.00147869   0.000424552   0.000100790   1.60764e-05       0.00000       0.00000       0.00000       0.00000       0.00000       0.00000       0.00000       0.00000       0.00000       0.00000       0.00000       0.00000       0.00000       0.00000       0.00000       0.00000
  10  16 2855.7654    3.2028  0.8174 13.9309 -0.0011  0.0121   0.0443   0.0310    0.0883   0.0000   436.8578       3.98075       15.4340      0.423320      0.965655      -2.55359      -2.38126     -0.224694      0.397237     0.0310222     -0.130900    -0.0190015     -0.209324     0.0220077    0.00890155    0.00202876    0.00112153   0.000255519   8.35736e-05   9.78056e-06       0.00000       0.00000       0.00000       0.00000       0.00000       0.00000       0.00000       0.00000       0.00000       0.00000       0.00000       0.00000       0.00000       0.00000       0.00000       0.00000       2.01257       2.38300       2.51887       2.28997       1.93260       1.61769       1.20305      0.856388      0.573818      0.352093      0.208060      0.111656     0.0585352     0.0262327     0.0115788    0.00438167    0.00152330   0.000418209   9.21392e-05   1.48948e-05       0.00000       0.00000       0.00000       0.00000       0.00000       0.00000       0.00000       0.00000       0.00000       0.00000       0.00000       0.00000       0.00000       0.00000       0.00000       0.00000
  10  17 2994.5188    3.6730  0.9400 14.0508  0.0001  0.0133   0.0473   0.0332    0.1068   0.0000   438.2676       8.87468       6.33231       2.60660      -3.48610      0.776008      -1.34621      -1.93150     -0.125700     -0.345804      0.660008     -0.239948    -0.0164848     0.0362410    -0.0150742   -0.00699157   -0.00108687   4.96895e-05  -0.000130606  -1.97709e-05       0.00000       0.00000       0.00000       0.00000       0.00000       0.00000       0.00000       0.00000       0.00000       0.00000       0.00000       0.00000       0.00000       0.00000       0.00000       0.00000       2.16789       2.56109       2.65697       2.49599       2.11757       1.75793       1.31094      0.903173      0.637017      0.396843      0.233684      0.129479     0.0632139     0.0297664     0.0123955    0.00501366    0.00165238   0.000447206   0.000104165   1.69235e-05       0.00000       0.00000       0.00000       0.00000       0.00000       0.00000       0.00000       0.00000       0.00000       0.00000       0.00000       0.00000       0.00000       0.00000       0.00000       0.00000
  10  18 3132.9516    3.9085  1.0479 14.5100 -0.0012  0.0147   0.0497   0.0372    0.0962   0.0000   439.5250       8.60171       15.4001       4.83624       1.02401      -5.26432     -0.158262      -1.82277      0.219450     -0.792440      0.213448     -0.157110     -0.183694   -0.00833012    0.00649742    0.00157212    0.00286259  -0.000930666  -2.04891e-05   1.49020e-05       0.00000       0.00000       0.00000       0.00000       0.00000       0.00000       0.00000       0.00000       0.00000       0.00000       0.00000       0.00000       0.00000       0.00000       0.00000       0.00000       2.34738       2.84843       2.84389       2.67285       2.29013       1.94610       1.45997       1.04069      0.718408      0.434044      0.253371      0.141964     0.0691695     0.0332659     0.0132153    0.00545006    0.00182851   0.000507025   0.000116745   1.97238e-05       0.00000       0.00000       0.00000       0.00000       0.00000       0.00000       0.00000       0.00000       0.00000       0.00000       0.00000       0.00000       0.00000       0.00000       0.00000       0.00000
  10  19 3271.4171    3.7346  1.3259 14.4675 -0.0018  0.0164   0.0431   0.0454    0.0860   0.0000   434.7806       13.2602       16.5312       11.6931      -1.93391       1.27393      -1.33150      -3.07297      0.702016     -0.303528     -0.172977     -0.143947    -0.0617448    -0.0491641    0.00337081    0.00194185  -6.92094e-05   0.000145416  -6.58049e-05  -2.82381e-05       0.00000       0.00000       0.00000       0.00000       0.00000       0.00000       0.00000       0.00000       0.00000       0.00000       0.00000       0.00000       0.00000       0.00000       0.00000       0.00000       2.68971       3.16220       3.30511       3.09040       2.61561       2.12341       1.63835       1.18597      0.774259      0.479817      0.282305      0.155111     0.0792228     0.0379230     0.0158584    0.00601211    0.00199402   0.000565717   0.000127838   2.04943e-05       0.00000       0.00000       0.00000       0.00000       0.00000       0.00000       0.00000       0.00000       0.00000       0.00000       0.00000       0.00000       0.00000       0.00000       0.00000       0.00000
  10  20 3410.1718    3.2058  1.9734 13.8172  0.0008  0.0206   0.0308   0.0533    0.0676   0.0000   436.1994       7.72806       11.1727       5.14540      -2.22941     -0.727613       3.20592      -2.66081     -0.238613       1.02624     -0.162069   0.000690742      0.125708     0.0308366   -0.00894055    -0.0146947  -0.000660953    0.00100166  -0.000127354  -5.33931e-05       0.00000       0.00000       0.00000       0.00000       0.00000       0.00000       0.00000       0.00000       0.00000       0.00000       0.00000       0.00000       0.00000       0.00000       0.00000       0.00000       3.26511       4.01328       4.00033       3.79578       3.28301       2.67244       2.01847       1.48008      0.974026      0.604856      0.353697      0.195051     0.0998396     0.0459000     0.0193703    0.00732036    0.00250007   0.000736068   0.000168312   2.79463e-05       0.00000       0.00000       0.00000       0.00000       0.00000       0.00000       0.00000       0.00000       0.00000       0.00000       0.00000       0.00000       0.00000       0.00000       0.00000       0.00000
  10  21 3549.1937    2.6434  2.9588 13.4116 -0.0000  0.0260   0.0216   0.0705    0.0493   0.0000   438.0480       17.9043       10.5860       2.73586      -3.34743     -0.485407       3.42455      -5.40813       1.91491      -2.16742      0.159111     0.0775286     0.0821266    -0.0887880     0.0256014   -0.00547428   -0.00104757  -0.000396350   0.000178954  -3.21565e-05       0.00000       0.00000       0.00000       0.00000       0.00000       0.00000       0.00000       0.00000       0.00000       0.00000       0.00000       0.00000       0.00000       0.00000       0.00000       0.00000       4.22569       4.99642       5.09102       4.89492       4.21008       3.37518       2.55355       1.83326       1.23316      0.776663      0.461123      0.250830      0.128821     0.0587847     0.0251252    0.00934176    0.00314486   0.000895454   0.000208308   3.36007e-05       0.00000       0.00000       0.00000       0.00000       0.00000       0.00000       0.00000       0.00000       0.00000       0.00000       0.00000       0.00000       0.00000       0.00000       0.00000       0.00000
  10  22 3688.5222    2.2205  4.1874 12.7416  0.0001  0.0320   0.0154   0.0847    0.0468   0.0000   439.2791       13.8430       17.5955       5.28057     -0.858791      -4.76900      -1.80652     -0.453074       1.78603     -0.492671     -0.668219      0.711763    0.00811033     -0.112965    -0.0138098    0.00558215   -0.00580618  -0.000925804   0.000309154  -1.73782e-05       0.00000       0.00000       0.00000       0.00000       0.00000       0.00000       0.00000       0.00000       0.00000       0.00000       0.00000       0.00000       0.00000       0.00000       0.00000       0.00000       5.13417       6.30066       6.30753       5.93842       5.13130       4.21270       3.20266       2.26474       1.52649      0.958270      0.564396      0.302343      0.153922     0.0705869     0.0306649     0.0115839    0.00396232    0.00112742   0.000264179   4.30433e-05       0.00000       0.00000       0.00000       0.00000       0.00000       0.00000       0.00000       0.00000       0.00000       0.00000       0.00000       0.00000       0.00000       0.00000       0.00000       0.00000
  10  23 3828.0336    1.8524  5.7816 12.3699 -0.0004  0.0400   0.0114   0.1064    0.0417   0.0000   445.7930       16.3110       7.08865       4.66376       14.5219      -8.38870      -6.81403      -1.56253      0.184744     -0.254873      0.194834      0.216221     0.0474467     -0.146139    -0.0374556     0.0216097   -0.00706419  -0.000383009   0.000155754  -0.000118509       0.00000       0.00000       0.00000       0.00000       0.00000       0.00000       0.00000       0.00000       0.00000       0.00000       0.00000       0.00000       0.00000       0.00000       0.00000       0.00000       6.20215       7.69877       7.64427       7.22661       6.36016       5.13946       4.07659       2.88463       1.94482       1.20699      0.705550      0.387555      0.199369     0.0916233     0.0396557     0.0150358    0.00505323    0.00145393   0.000352988   5.58392e-05       0.00000       0.00000       0.00000       0.00000       0.00000       0.00000       0.00000       0.00000       0.00000       0.00000       0.00000       0.00000       0.00000       0.00000       0.00000       0.00000
  10  24 3967.6883    1.5664  7.6607 12.0059  0.0002  0.0488   0.0089   0.1338    0.0387   0.0000   437.6153       13.3810       8.63229      -12.4427       15.0400       5.07955      -2.49273      -7.30866      0.486504     -0.280387      0.335270     -0.283231    -0.0830122     -0.107991    -0.0242387   -0.00692511   -0.00401683  -0.000714198  -1.47995e-05   7.67836e-05       0.00000       0.00000       0.00000       0.00000       0.00000       0.00000       0.00000       0.00000       0.00000       0.00000       0.00000       0.00000       0.00000       0.00000       0.00000       0.00000       7.46016       9.40540       9.35839       9.05465       7.69115       6.37271       4.81840       3.45555       2.33894       1.46863      0.874063      0.474112      0.243366      0.112878     0.0489172     0.0185216    0.00638229    0.00181861   0.000424312   7.09076e-05       0.00000       0.00000       0.00000       0.00000       0.00000       0.00000       0.00000       0.00000       0.00000       0.00000       0.00000       0.00000       0.00000       0.00000       0.00000       0.00000
  10  25 4107.7747    1.3038  9.8676 11.7883  0.0004  0.0598   0.0070   0.1711    0.0329   0.0000   432.2353       30.4190       8.52954       15.0537      -8.09089       11.3163       2.86171      -2.84472      -2.29145      -1.83367     0.0355626      0.159598      0.198042    -0.0510004     -0.103112    -0.0146658    0.00915433   0.000614230  -0.000530351   0.000113736       0.00000       0.00000       0.00000       0.00000       0.00000       0.00000       0.00000       0.00000       0.00000       0.00000       0.00000       0.00000       0.00000       0.00000       0.00000       0.00000       9.17924       11.6420       11.5575       11.1285       9.61116       7.83012       6.03689       4.26470       2.92646       1.82451       1.09970      0.593617      0.302470      0.143189     0.0608940     0.0232085    0.00799805    0.00225997   0.000540847   8.70485e-05       0.00000       0.00000       0.00000       0.00000       0.00000       0.00000       0.00000       0.00000       0.00000       0.00000       0.00000       0.00000       0.00000       0.00000       0.00000       0.00000
  10  26 4247.9626    1.0710 12.2240 11.7232 -0.0005  0.0754   0.0060   0.2173    0.0285   0.0000   418.2708       7.32794       16.1986       14.6392       5.55729     -0.452522      -12.4142       16.0790       1.05143      -1.65506      0.890070     -0.884148      0.341943     -0.222050   -0.00849991    -0.0258170   -0.00306574  -0.000317129   0.000544288   4.72660e-05       0.00000       0.00000       0.00000       0.00000       0.00000       0.00000       0.00000       0.00000       0.00000       0.00000       0.00000       0.00000       0.00000       0.00000       0.00000       0.00000       11.5927       14.4430       14.6188       13.8147       12.0725       9.97060       7.70144       5.54057       3.72531       2.36879       1.38992      0.760572      0.391031      0.180571     0.0788774     0.0300937     0.0102167    0.00296871   0.000683415   0.000107253       0.00000       0.00000       0.00000       0.00000       0.00000       0.00000       0.00000       0.00000       0.00000       0.00000       0.00000       0.00000       0.00000       0.00000       0.00000       0.00000
  10  27 4388.2128    0.8927 14.4092 11.7013 -0.0005  0.0957   0.0054   0.2754    0.0252   0.0000   442.0080       15.7374      -1.69599       32.7971      -9.18144      -4.51638       10.7707      0.282585      -8.90132       3.65272       2.67941      -3.47319      -1.06720      0.278650      0.114171     0.0254682    -0.0231928  -0.000401181  -0.000637225   3.18905e-05       0.00000       0.00000       0.00000       0.00000       0.00000       0.00000       0.00000       0.00000       0.00000       0.00000       0.00000       0.00000       0.00000       0.00000       0.00000       0.00000       14.4874       18.2545       18.5790       17.3613       15.2892       12.7114       9.77232       7.13381       4.78352       3.04295       1.79530      0.990017      0.511120      0.237812      0.103649     0.0395559     0.0135020    0.00393055   0.000883821   0.000137687       0.00000       0.00000       0.00000       0.00000       0.00000       0.00000       0.00000       0.00000       0.00000       0.00000       0.00000       0.00000       0.00000       0.00000       0.00000       0.00000
  11   7 1627.1064    0.2264  0.1301 11.6290 -0.0018  0.0066   0.0082   0.0135    0.0190   0.0000   436.3495     -0.833023       12.8939      -1.79085      -2.13569      -1.84589      0.533056    -0.0935287     -0.365756     -0.297601     -0.106470     0.0556231    0.00927578    0.00201940    0.00410472    0.00518549  -0.000105403  -8.91376e-05   0.000200227  -2.49559e-05  -9.56386e-06   8.31545e-07       0.00000       0.00000       0.00000       0.00000       0.00000       0.00000       0.00000       0.00000       0.00000       0.00000       0.00000       0.00000       0.00000       0.00000      0.864134       1.15470       1.15056       1.17286       1.00529      0.793709      0.650648      0.470663      0.342193      0.226330      0.130181     0.0864720     0.0442107     0.0253916     0.0110197    0.00527681    0.00191623   0.000765423   0.000209011   6.42562e-05   1.56779e-05   2.52354e-06       0.00000       0.00000       0.00000       0.00000       0.00000       0.00000       0.00000       0.00000       0.00000       0.00000       0.00000       0.00000       0.00000       0.00000
  11   8 1772.2183    0.3481  0.2198 11.6152 -0.0017  0.0079   0.0095   0.0177    0.0228   0.0000   437.4558      -2.60905       12.8662     -0.947320      -1.93234     -0.675566       1.29848      0.152045     -0.445859    -0.0145773      0.103023     -0.112758    -0.0493170     0.0125199    -0.0249836    0.00245604   -0.00170778   -0.00191985  -0.000290396  -7.06612e-06   3.00248e-05   4.67715e-07       0.00000       0.00000       0.00000       0.00000       0.00000       0.00000       0.00000       0.00000       0.00000       0.00000       0.00000       0.00000       0.00000       0.00000       1.14989       1.29487       1.27278       1.35343       1.14238      0.955107      0.750264      0.629574      0.458821      0.258686      0.154175     0.0959964     0.0582687     0.0294314     0.0147704    0.00526095    0.00218050   0.000758723   0.000258802   6.39791e-05   1.39556e-05   2.30870e-06       0.00000       0.00000       0.00000       0.00000       0.00000       0.00000       0.00000       0.00000       0.00000       0.00000       0.00000       0.00000       0.00000       0.00000
  11   9 1915.4076    0.4810  0.3910 11.7057 -0.0011  0.0111   0.0094   0.0222    0.0299   0.0000   436.2669     -0.959107       13.7140      0.317496     -0.996736      0.259894      0.920019      0.346868      0.455864      0.148508      0.334541    -0.0123302    -0.0871207   -0.00749677    0.00629384    0.00334330   -0.00112386   0.000203995  -0.000222852  -0.000140620   3.86904e-06  -2.47115e-06       0.00000       0.00000       0.00000       0.00000       0.00000       0.00000       0.00000       0.00000       0.00000       0.00000       0.00000       0.00000       0.00000       0.00000       1.58300       1.91007       1.69792       1.75766       1.71287       1.49212       1.04227      0.723208      0.551588      0.398795      0.265264      0.156624     0.0810966     0.0373662     0.0181030    0.00681024    0.00297138    0.00108511   0.000356776   9.66990e-05   2.17988e-05   3.69611e-06       0.00000       0.00000       0.00000       0.00000       0.00000       0.00000       0.00000       0.00000       0.00000       0.00000       0.00000       0.00000       0.00000       0.00000
  11  10 2057.9635    0.6722  0.5064 11.7652 -0.0011  0.0104   0.0115   0.0238    0.0400   0.0000   437.7503     0.0551651       8.73112     -0.148690     -0.732495      -1.30759      -1.12659      0.423200      0.384582     -0.371338      0.236443     -0.217585   -0.00848707    0.00560235    -0.0306700   -0.00114249    0.00553893   -0.00179221  -0.000198812   5.52878e-06  -4.14543e-05   3.77677e-06       0.00000       0.00000       0.00000       0.00000       0.00000       0.00000       0.00000       0.00000       0.00000       0.00000       0.00000       0.00000       0.00000       0.00000       1.45198       1.76915       1.89062       1.72862       1.58153       1.33409      0.981175      0.753155      0.545190      0.336713      0.227047      0.130699     0.0719291     0.0365010     0.0183591    0.00745470    0.00304702    0.00112368   0.000395791   0.000101088   2.18001e-05   3.25867e-06       0.00000       0.00000       0.00000       0.00000       0.00000       0.00000       0.00000       0.00000       0.00000       0.00000       0.00000       0.00000       0.00000       0.00000
  11  11 2199.7916    0.9249  0.6771 11.9709 -0.0010  0.0113   0.0139   0.0295    0.0574   0.0000   439.7301     -0.766204       12.0352     0.0339877      -4.88147      -1.10935       1.43150     -0.175993       1.17183     -0.752186    -0.0850733     0.0511600     0.0471105    -0.0198233    -0.0164443    0.00601521   -0.00259946  -0.000306103   3.19682e-05  -9.45880e-05  -1.13086e-05  -1.86985e-06       0.00000       0.00000       0.00000       0.00000       0.00000       0.00000       0.00000       0.00000       0.00000       0.00000       0.00000       0.00000       0.00000       0.00000       1.64073       1.93973       1.98941       1.89400       1.66270       1.44644       1.13579      0.857748      0.605606      0.386801      0.245702      0.143862     0.0751302     0.0403162     0.0188952    0.00852794    0.00319349    0.00122326   0.000387527   0.000101615   2.18576e-05   3.46574e-06       0.00000       0.00000       0.00000       0.00000       0.00000       0.00000       0.00000       0.00000       0.00000       0.00000       0.00000       0.00000       0.00000       0.00000
  11  12 2340.0306    1.2635  0.8444 12.2080 -0.0009  0.0127   0.0169   0.0324    0.0834   0.0000   439.2479     -0.675731       13.9667       1.25383     -0.589019      -2.57775    -0.0992151     -0.841001     -0.163731      0.381380     -0.534912      0.175524      0.201578     0.0424144    -0.0221124     0.0108965   -0.00297906   0.000701478  -0.000290794  -3.90930e-05   1.94920e-05   1.04588e-07       0.00000       0.00000       0.00000       0.00000       0.00000       0.00000       0.00000       0.00000       0.00000       0.00000       0.00000       0.00000       0.00000       0.00000       1.84144       2.27184       2.29770       2.16156       1.98207       1.59870       1.28299      0.954118      0.679201      0.434197      0.262728      0.160142     0.0864799     0.0444971     0.0219597    0.00886692    0.00364121    0.00134454   0.000421950   0.000117641   2.68538e-05   3.96427e-06       0.00000       0.00000       0.00000       0.00000       0.00000       0.00000       0.00000       0.00000       0.00000       0.00000       0.00000       0.00000       0.00000       0.00000
  11  13 2478.5000    1.6804  0.9182 12.6757 -0.0010  0.0130   0.0216   0.0335    0.0959   0.0000   436.0081       2.49504       11.3498      -6.55898      -1.62208       2.80200     -0.127274      -1.03197      0.506820      0.111272    -0.0694633      0.222279    -0.0147803    -0.0488553   -0.00645643    0.00964293    0.00667214   -0.00138506   1.42131e-05   0.000100748  -3.29250e-05   2.31399e-06       0.00000       0.00000       0.00000       0.00000       0.00000       0.00000       0.00000       0.00000       0.00000       0.00000       0.00000       0.00000       0.00000       0.00000       1.84652       2.22055       2.25311       2.21028       1.93679       1.67115       1.27428      0.957199      0.673280      0.451319      0.285910      0.167864     0.0917193     0.0461653     0.0226655    0.00954492    0.00394339    0.00139893   0.000451715   0.000120730   2.57739e-05   4.23415e-06       0.00000       0.00000       0.00000       0.00000       0.00000       0.00000       0.00000       0.00000       0.00000       0.00000       0.00000       0.00000       0.00000       0.00000
  11  14 2616.9514    2.1222  0.9155 13.4378 -0.0007  0.0134   0.0278   0.0341    0.0778   0.0000   444.0174       7.56624       12.2209       4.75836       2.22706       1.54974     -0.239665      -3.12874       1.42300     -0.208685   -0.00177134      0.139604    -0.0367394     0.0300654   -0.00462032   -0.00809039    0.00523447   8.72470e-05  -0.000447307   0.000132667   5.16764e-06  -7.90460e-06       0.00000       0.00000       0.00000       0.00000       0.00000       0.00000       0.00000       0.00000       0.00000       0.00000       0.00000       0.00000       0.00000       0.00000       2.02802       2.39027       2.47037       2.46537       2.14552       1.69533       1.32785       1.00330      0.741823      0.445794      0.275853      0.166320     0.0977612     0.0510741     0.0235326    0.00995148    0.00387278    0.00140228   0.000451384   0.000114342   2.67959e-05   4.08490e-06       0.00000       0.00000       0.00000       0.00000       0.00000       0.00000       0.00000       0.00000       0.00000       0.00000       0.00000       0.00000       0.00000       0.00000
  11  15 2756.1463    2.6941  0.8822 13.7503 -0.0013  0.0126   0.0345   0.0318    0.0801   0.0000   437.5883       3.56810       11.2659      -1.05615      -1.49826      -2.29694     -0.675059     -0.337012      -1.11121     -0.645433     -0.294545     0.0693891    0.00816458    -0.0574062     0.0159574    0.00558396   -0.00111550   -0.00198032  -0.000582536  -0.000188621   9.81934e-06   5.98565e-07       0.00000       0.00000       0.00000       0.00000       0.00000       0.00000       0.00000       0.00000       0.00000       0.00000       0.00000       0.00000       0.00000       0.00000       1.85007       2.21091       2.23746       2.20246       1.93437       1.61156       1.27021      0.932613      0.654423      0.442726      0.274509      0.160692     0.0890124     0.0451672     0.0211707    0.00938215    0.00376153    0.00133217   0.000416333   0.000114074   2.51003e-05   3.95817e-06       0.00000       0.00000       0.00000       0.00000       0.00000       0.00000       0.00000       0.00000       0.00000       0.00000       0.00000       0.00000       0.00000       0.00000
  11  16 2895.4453    3.4175  0.7956 14.0087 -0.0009  0.0114   0.0446   0.0281    0.0834   0.0000   438.5046       9.90297       11.5781       1.62393      -4.27581      0.313406      -2.18226      -1.43823      0.430760     -0.349841     -0.123677     -0.166107     -0.103519     0.0575979     0.0331189    0.00368684   0.000629208   0.000374126  -0.000101635  -4.05946e-05  -2.77881e-05  -3.93991e-06       0.00000       0.00000       0.00000       0.00000       0.00000       0.00000       0.00000       0.00000       0.00000       0.00000       0.00000       0.00000       0.00000       0.00000       1.66962       2.02354       2.13119       1.98822       1.78008       1.47961       1.16668      0.839630      0.595088      0.403514      0.243568      0.145586     0.0804061     0.0402519     0.0193054    0.00831064    0.00350928    0.00126611   0.000393188   0.000109436   2.40120e-05   3.53934e-06       0.00000       0.00000       0.00000       0.00000       0.00000       0.00000       0.00000       0.00000       0.00000       0.00000       0.00000       0.00000       0.00000       0.00000
  11  17 3034.5631    3.8580  0.8865 14.4409 -0.0011  0.0121   0.0495   0.0321    0.0833   0.0000   439.2820       7.62747       10.4221       5.39477      -4.65052      0.488112     -0.213112     0.0579397      0.239453     -0.726970      0.109152     0.0115563    -0.0138325    -0.0103299    -0.0183713    0.00907114    0.00407278  -0.000838115   4.88042e-05   0.000128380  -2.98401e-06   6.15460e-06       0.00000       0.00000       0.00000       0.00000       0.00000       0.00000       0.00000       0.00000       0.00000       0.00000       0.00000       0.00000       0.00000       0.00000       1.84151       2.18308       2.17728       2.12424       1.90367       1.57026       1.25296      0.930678      0.657877      0.433398      0.263357      0.158265     0.0853752     0.0438629     0.0208411    0.00880784    0.00351054    0.00127505   0.000389779   0.000108092   2.41084e-05   3.73819e-06       0.00000       0.00000       0.00000       0.00000       0.00000       0.00000       0.00000       0.00000       0.00000       0.00000       0.00000       0.00000       0.00000       0.00000
  11  18 3173.5169    3.8966  0.9895 14.7913 -0.0026  0.0138   0.0494   0.0356    0.0801   0.0000   436.0473       10.1478       9.92958       3.49752       1.62088      0.569866      0.289801      -3.69408      0.936631    -0.0556436      0.437361     -0.272376    -0.0394647    -0.0202892    -0.0160371     0.0109036    0.00234671  -0.000350405   0.000630386  -3.15593e-05  -4.70716e-05  -4.57076e-06       0.00000       0.00000       0.00000       0.00000       0.00000       0.00000       0.00000       0.00000       0.00000       0.00000       0.00000       0.00000       0.00000       0.00000       2.02005       2.49332       2.47977       2.48477       2.06630       1.77504       1.40609       1.07481      0.733065      0.476491      0.295704      0.173924     0.0934938     0.0495361     0.0238125     0.0105767    0.00410886    0.00149267   0.000464106   0.000125361   2.71580e-05   4.70423e-06       0.00000       0.00000       0.00000       0.00000       0.00000       0.00000       0.00000       0.00000       0.00000       0.00000       0.00000       0.00000       0.00000       0.00000
  11  19 3312.4150    3.5234  1.4731 14.1573 -0.0026  0.0169   0.0370   0.0438    0.0811   0.0000   437.6146       15.1704       13.4883       9.79994      -7.01123      0.813495       1.97613      -1.23543      0.931053     -0.486301      0.399218     -0.579938      0.271076    -0.0387860     0.0240548    -0.0113697    0.00600072    0.00115948  -0.000439045   9.46076e-05   3.95578e-05   9.44808e-06       0.00000       0.00000       0.00000       0.00000       0.00000       0.00000       0.00000       0.00000       0.00000       0.00000       0.00000       0.00000       0.00000       0.00000       2.43527       3.03856       3.01631       2.96101       2.56514       2.20116       1.73093       1.27155      0.891006      0.599279      0.372464      0.215131      0.120622     0.0610018     0.0281180     0.0128951    0.00517754    0.00184842   0.000587116   0.000159450   3.55079e-05   5.80161e-06       0.00000       0.00000       0.00000       0.00000       0.00000       0.00000       0.00000       0.00000       0.00000       0.00000       0.00000       0.00000       0.00000       0.00000
  11  20 3451.6649    3.0071  2.3448 13.4509  0.0001  0.0211   0.0248   0.0560    0.0599   0.0000   436.3518       16.3842       10.3277       6.30589      -2.88468      -3.15332     -0.205511      -1.12842       2.02392     -0.909464     -0.402241     -0.126732      0.265227      0.105428   -0.00927836     0.0107947    0.00860280   0.000908952   0.000358697  -2.97825e-05  -2.82125e-05   1.87524e-06       0.00000       0.00000       0.00000       0.00000       0.00000       0.00000       0.00000       0.00000       0.00000       0.00000       0.00000       0.00000       0.00000       0.00000       3.16657       3.84304       3.94045       3.76830       3.29825       2.73475       2.18674       1.60626       1.13313      0.731273      0.458423      0.263907      0.147118     0.0749849     0.0359677     0.0157259    0.00631476    0.00223908   0.000719281   0.000190812   4.34844e-05   6.60570e-06       0.00000       0.00000       0.00000       0.00000       0.00000       0.00000       0.00000       0.00000       0.00000       0.00000       0.00000       0.00000       0.00000       0.00000
  11  21 3591.2116    2.5470  3.1949 13.0879 -0.0005  0.0256   0.0185   0.0672    0.0471   0.0000   444.5932       19.8720       10.6737       14.6980      0.968547       4.49508      -2.43455      -1.76091       2.31857      -3.06218      0.353529     -0.602719      0.243116    -0.0944076    -0.0985644   -0.00763091  -0.000812449    0.00248904  -0.000560152  -0.000337035   2.69207e-05   6.47032e-06       0.00000       0.00000       0.00000       0.00000       0.00000       0.00000       0.00000       0.00000       0.00000       0.00000       0.00000       0.00000       0.00000       0.00000       3.79039       4.65669       4.63799       4.45569       3.91668       3.38938       2.67178       1.99994       1.37351      0.928331      0.568963      0.332737      0.177943     0.0906919     0.0435966     0.0191028    0.00771791    0.00279238   0.000875958   0.000244687   5.27816e-05   8.50272e-06       0.00000       0.00000       0.00000       0.00000       0.00000       0.00000       0.00000       0.00000       0.00000       0.00000       0.00000       0.00000       0.00000       0.00000
  11  22 3730.9014    2.0848  4.7482 12.6496 -0.0005  0.0330   0.0131   0.0889    0.0394   0.0000   441.0377       12.2205       3.25424       3.06138      -13.5296      -7.27036       3.19184       2.01246      -2.11225      -1.46876    -0.0982433     0.0739669      0.200125     -0.193358     0.0285602    0.00670163   -0.00128475    0.00237682   -0.00140723  -1.66750e-05  -3.29033e-05  -2.38326e-05       0.00000       0.00000       0.00000       0.00000       0.00000       0.00000       0.00000       0.00000       0.00000       0.00000       0.00000       0.00000       0.00000       0.00000       4.70785       5.91206       5.95993       5.79830       5.08852       4.27402       3.36537       2.45754       1.74809       1.14549      0.738503      0.424345      0.233632      0.118196     0.0575692     0.0250906     0.0101833    0.00364369    0.00119720   0.000317103   7.23709e-05   1.13086e-05       0.00000       0.00000       0.00000       0.00000       0.00000       0.00000       0.00000       0.00000       0.00000       0.00000       0.00000       0.00000       0.00000       0.00000
  11  23 3870.9004    1.7492  6.2640 12.3485  0.0001  0.0401   0.0102   0.1105    0.0357   0.0000   438.7582       13.0802       21.6213      -2.83821      -11.0610       3.15783      -3.77852     -0.791142     -0.190644    -0.0645890      0.276723     -0.678998    -0.0193997     -0.199516    -0.0729586     0.0238626  -0.000429045   -0.00136382   -0.00288671  -8.19770e-05  -4.21714e-05  -1.12192e-06       0.00000       0.00000       0.00000       0.00000       0.00000       0.00000       0.00000       0.00000       0.00000       0.00000       0.00000       0.00000       0.00000       0.00000       5.77086       7.23388       7.32627       7.07906       6.24497       5.24576       4.12560       3.04591       2.12809       1.42280      0.889353      0.520321      0.285289      0.145095     0.0704033     0.0306375     0.0125183    0.00448815    0.00143766   0.000397610   8.85090e-05   1.36769e-05       0.00000       0.00000       0.00000       0.00000       0.00000       0.00000       0.00000       0.00000       0.00000       0.00000       0.00000       0.00000       0.00000       0.00000
  11  24 4010.9809    1.4661  8.1575 12.0123 -0.0004  0.0487   0.0079   0.1368    0.0331   0.0000   451.7964       21.8974       21.8410      -12.1413      -6.12604       12.1556       3.86357      -5.53870      0.911414      0.156901     -0.776821       1.39335     -0.203630    -0.0927644    -0.0839119    -0.0601100    0.00627097    0.00180680   -0.00209551   0.000812487   0.000112061   1.11133e-05       0.00000       0.00000       0.00000       0.00000       0.00000       0.00000       0.00000       0.00000       0.00000       0.00000       0.00000       0.00000       0.00000       0.00000       6.99499       8.60113       8.87345       8.48688       7.57067       6.36593       5.00272       3.71352       2.61190       1.73597       1.10429      0.648977      0.350526      0.182825     0.0870546     0.0389322     0.0153286    0.00563104    0.00180376   0.000491375   0.000107649   1.61608e-05       0.00000       0.00000       0.00000       0.00000       0.00000       0.00000       0.00000       0.00000       0.00000       0.00000       0.00000       0.00000       0.00000       0.00000
  11  25 4151.4989    1.2212 10.2985 11.8346 -0.0006  0.0611   0.0065   0.1734    0.0296   0.0000   459.5302       25.1240       20.9852       15.7738      -10.2359       6.71213       1.18123       3.07053      -3.62432      -4.22454     -0.318979      0.338622      0.436918    -0.0853093     0.0265468     0.0445366    0.00998390   0.000471414  -0.000683246  -0.000735818  -4.06525e-05  -7.33132e-06       0.00000       0.00000       0.00000       0.00000       0.00000       0.00000       0.00000       0.00000       0.00000       0.00000       0.00000       0.00000       0.00000       0.00000       8.52402       10.8129       11.0008       10.5486       9.42576       7.98554       6.23834       4.74917       3.29371       2.21135       1.37436      0.806396      0.450539      0.229992      0.110712     0.0485799     0.0198579    0.00713600    0.00232841   0.000650882   0.000139971   2.14296e-05       0.00000       0.00000       0.00000       0.00000       0.00000       0.00000       0.00000       0.00000       0.00000       0.00000       0.00000       0.00000       0.00000       0.00000
  11  26 4291.8947    1.0100 12.4439 11.7641  0.0003  0.0763   0.0057   0.2182    0.0256   0.0000   441.8996       35.0940       18.7636      -1.14125      -12.9566       4.01871       7.79279      -3.09610      0.978352   -0.00140722      -1.20929      -1.12399    -0.0343978     0.0463671     -0.109428    0.00121572     0.0196619    0.00464672  -0.000114577   0.000959605   0.000250378   2.60334e-06       0.00000       0.00000       0.00000       0.00000       0.00000       0.00000       0.00000       0.00000       0.00000       0.00000       0.00000       0.00000       0.00000       0.00000       10.6463       13.3592       13.6773       13.3783       11.8270       9.93565       7.83143       5.88830       4.12199       2.78431       1.75651       1.04107      0.571926      0.298741      0.142314     0.0639433     0.0253808    0.00927630    0.00294895   0.000811577   0.000175644   2.67451e-05       0.00000       0.00000       0.00000       0.00000       0.00000       0.00000       0.00000       0.00000       0.00000       0.00000       0.00000       0.00000       0.00000       0.00000
  11  27 4432.7165    0.8517 15.3862 11.7066 -0.0002  0.0997   0.0048   0.2821    0.0223   0.0000   438.4065       23.8898       17.4129      -7.87421       8.59234      -2.84667      -4.93468      -22.3185       2.06364       4.82022      -3.90917     -0.230819      0.172458     -0.823967      0.300133      0.133374   -0.00676391   -0.00327755   -0.00370545   0.000837874   8.96071e-06  -1.44448e-05       0.00000       0.00000       0.00000       0.00000       0.00000       0.00000       0.00000       0.00000       0.00000       0.00000       0.00000       0.00000       0.00000       0.00000       13.6800       17.3118       17.9177       17.0756       15.3931       12.9209       10.3056       7.77642       5.47954       3.68640       2.32748       1.38389      0.765265      0.399933      0.192965     0.0857487     0.0345111     0.0125384    0.00400555    0.00109946   0.000236563   3.47490e-05       0.00000       0.00000       0.00000       0.00000       0.00000       0.00000       0.00000       0.00000       0.00000       0.00000       0.00000       0.00000       0.00000       0.00000
  11  28 4573.5780    0.6886 17.8076 11.6703 -0.0010  0.1299   0.0040   0.3529    0.0188   0.0000   428.2432       60.9885       8.19135       24.8527      -28.4963      -32.3881       6.23652       10.6012      -17.8220      -1.11165      0.320821      -2.02516     -0.802574     -0.579877    -0.0726337     0.0514007    -0.0211847     0.0171468   -0.00663813   0.000779530   0.000479518   1.73936e-05       0.00000       0.00000       0.00000       0.00000       0.00000       0.00000       0.00000       0.00000       0.00000       0.00000       0.00000       0.00000       0.00000       0.00000       17.4246       22.2575       22.9453       22.2566       19.9699       16.8030       13.3185       10.0775       7.20898       4.85972       3.10416       1.85043       1.04595      0.543369      0.262771      0.116517     0.0472760     0.0170205    0.00544147    0.00146007   0.000312704   4.64308e-05       0.00000       0.00000       0.00000       0.00000       0.00000       0.00000       0.00000       0.00000       0.00000       0.00000       0.00000       0.00000       0.00000       0.00000
  11  29 4715.2073    0.5797 21.8099 11.5878  0.0006  0.1759   0.0034   0.4489    0.0160   0.0000   447.2462      -29.0663       10.7407       24.9631      -5.55076       3.63521       9.85509      -6.93900     -0.814640      -4.64257       1.58348       6.13530      0.890545     -0.904877     -0.150698    0.00580582     0.0405712    -0.0338720   -0.00555191    0.00245997   0.000210072  -3.65167e-05       0.00000       0.00000       0.00000       0.00000       0.00000       0.00000       0.00000       0.00000       0.00000       0.00000       0.00000       0.00000       0.00000       0.00000       23.5306       30.1144       31.0923       30.0245       27.0016       22.6898       18.1973       13.8095       9.85525       6.66238       4.23923       2.54698       1.44409      0.751846      0.368678      0.161849     0.0659659     0.0235324    0.00745856    0.00199647   0.000425539   6.28053e-05       0.00000       0.00000       0.00000       0.00000       0.00000       0.00000       0.00000       0.00000       0.00000       0.00000       0.00000       0.00000       0.00000       0.00000
  12   6 1509.7017    0.1513  0.0582 11.6723 -0.0272  0.0051   0.0108   0.0102    0.0166   0.0000   436.4293       1.19383       11.6406     -0.290587     -0.740708     -0.517784     -0.257340      -1.06171      0.654044     -0.362738    -0.0828965     -0.134639    -0.0303268     0.0275966    -0.0162740   -0.00457077    0.00345979  -0.000970992  -7.19036e-05   0.000130286  -5.68019e-05   1.35288e-05   3.22994e-06  -9.51503e-08       0.00000       0.00000       0.00000       0.00000       0.00000       0.00000       0.00000       0.00000       0.00000       0.00000       0.00000       0.00000      0.752030      0.823719      0.777533      0.770190      0.806796      0.728496      0.558049      0.420899      0.264776      0.227667      0.157788      0.115753     0.0576404     0.0275002     0.0135833    0.00659256    0.00265536    0.00118309   0.000415054   0.000142874   4.13735e-05   1.31703e-05   2.49673e-06   3.52290e-07       0.00000       0.00000       0.00000       0.00000       0.00000       0.00000       0.00000       0.00000       0.00000       0.00000       0.00000       0.00000
  12   7 1660.2468    0.2437  0.1587 11.6662 -0.0011  0.0069   0.0077   0.0157    0.0188   0.0000   437.5394     -0.499057       13.8592      -1.01793      -1.52411      0.236362      0.160041     -0.327496     -0.280751      0.169609     -0.144742    -0.0131901    -0.0847859     0.0108931     0.0318996     0.0127522   -0.00202209   0.000852229  -0.000159109  -0.000278444   4.11287e-05  -1.68550e-05  -1.14457e-06   3.19480e-07       0.00000       0.00000       0.00000       0.00000       0.00000       0.00000       0.00000       0.00000       0.00000       0.00000       0.00000       0.00000       1.00182       1.22780       1.16453       1.18695       1.02565      0.911381      0.770475      0.561675      0.405163      0.287715      0.185428      0.114446     0.0648967     0.0338506     0.0173153    0.00764638    0.00387252    0.00149158   0.000600585   0.000193501   5.42074e-05   1.44550e-05   3.30481e-06   5.33864e-07       0.00000       0.00000       0.00000       0.00000       0.00000       0.00000       0.00000       0.00000       0.00000       0.00000       0.00000       0.00000
  12   8 1805.8005    0.3635  0.2546 11.7410 -0.0059  0.0081   0.0087   0.0167    0.0224   0.0000   436.2978      -3.20160       13.4070       2.23569     -0.260490     -0.132077     -0.300832      0.553977      0.434333      0.224972      0.131436    -0.0964041   -0.00558292     0.0212367    -0.0403218    -0.0103141    0.00292578    0.00378897  -0.000615293  -0.000151736   8.25608e-05  -2.95593e-05  -3.90345e-06  -3.01092e-07       0.00000       0.00000       0.00000       0.00000       0.00000       0.00000       0.00000       0.00000       0.00000       0.00000       0.00000       0.00000       1.15989       1.49585       1.60067       1.52722       1.30261       1.06857      0.855595      0.629981      0.435063      0.306377      0.189603      0.118067     0.0702425     0.0377233     0.0197084     0.0100808    0.00425226    0.00199509   0.000731490   0.000244627   7.18425e-05   1.96951e-05   4.05007e-06   6.09809e-07       0.00000       0.00000       0.00000       0.00000       0.00000       0.00000       0.00000       0.00000       0.00000       0.00000       0.00000       0.00000
  12   9 1949.9694    0.5421  0.3847 11.7281 -0.0005  0.0086   0.0102   0.0205    0.0307   0.0000   437.2198      0.380021       8.44203     -0.226574      0.366972       1.13412     -0.290511      0.814463      0.271065     -0.962620      0.163864     0.0904220    -0.0470160    -0.0718156     0.0343379    0.00986553   -0.00763579   0.000254833  -0.000413173  -0.000115752   2.64263e-05  -2.48406e-05  -1.06506e-06  -6.57168e-07       0.00000       0.00000       0.00000       0.00000       0.00000       0.00000       0.00000       0.00000       0.00000       0.00000       0.00000       0.00000       1.16030       1.42495       1.50511       1.45327       1.27845       1.09791      0.878405      0.665701      0.503936      0.330946      0.212603      0.136111     0.0782168     0.0422824     0.0227658     0.0115924    0.00482630    0.00204209   0.000793450   0.000282647   8.29874e-05   2.05807e-05   4.46715e-06   6.64637e-07       0.00000       0.00000       0.00000       0.00000       0.00000       0.00000       0.00000       0.00000       0.00000       0.00000       0.00000       0.00000
  12  10 2093.6268    0.7193  0.5648 11.8339 -0.0023  0.0102   0.0113   0.0255    0.0412   0.0000   440.0442     -0.202289       8.18871       3.58711     -0.711821      -1.05242      0.146998       1.32658      -1.48270     -0.742806    -0.0557469  -0.000208097    -0.0169940    0.00887047    -0.0124114   -0.00894289    0.00144427    0.00505531   -0.00196240   3.12287e-05   0.000125880   9.67258e-06   3.92463e-06  -6.15992e-07       0.00000       0.00000       0.00000       0.00000       0.00000       0.00000       0.00000       0.00000       0.00000       0.00000       0.00000       0.00000       1.34869       1.72175       1.70925       1.69703       1.48143       1.28598       1.03875      0.794327      0.577338      0.395198      0.257924      0.154309     0.0923605     0.0508540     0.0264250     0.0122606    0.00586791    0.00238645   0.000926951   0.000305921   9.54245e-05   2.44005e-05   5.25751e-06   8.31833e-07       0.00000       0.00000       0.00000       0.00000       0.00000       0.00000       0.00000       0.00000       0.00000       0.00000       0.00000       0.00000
  12  11 2235.8510    0.9860  0.7122 12.1265 -0.0007  0.0113   0.0137   0.0285    0.0524   0.0000   439.6166     0.0250075       13.1685      0.138574       1.07485       4.01525     -0.517723      -1.28323      0.255616      0.218308     0.0640106     0.0443795     0.0932937    -0.0172431    -0.0172136    0.00397791  -0.000420164   0.000381750   -0.00113379  -0.000695096   5.71700e-05  -2.34035e-06  -1.01566e-05  -7.71653e-07       0.00000       0.00000       0.00000       0.00000       0.00000       0.00000       0.00000       0.00000       0.00000       0.00000       0.00000       0.00000       1.47445       1.72134       1.84156       1.80888       1.64329       1.36183       1.11837      0.883693      0.634637      0.435736      0.284685      0.179548      0.106080     0.0567365     0.0313383     0.0151824    0.00688116    0.00273493    0.00107335   0.000351454   0.000108225   2.82084e-05   5.80343e-06   8.26749e-07       0.00000       0.00000       0.00000       0.00000       0.00000       0.00000       0.00000       0.00000       0.00000       0.00000       0.00000       0.00000
  12  12 2376.3463    1.3555  0.7878 12.5846 -0.0017  0.0118   0.0184   0.0301    0.0686   0.0000   438.0738     -0.736678       10.0715       1.62683      -2.05067     -0.281250      -1.09349      0.718148      0.808542     -0.205339     -0.593718     -0.240798   -0.00117490     0.0294192     0.0418088    -0.0272067   -0.00745525    0.00259455   0.000870090   0.000863264  -4.68690e-05   2.94189e-05   1.09178e-05  -2.89490e-06       0.00000       0.00000       0.00000       0.00000       0.00000       0.00000       0.00000       0.00000       0.00000       0.00000       0.00000       0.00000       1.53694       1.96006       2.00844       1.96820       1.72893       1.48974       1.17055      0.929403      0.645622      0.457458      0.293237      0.180010      0.107736     0.0587464     0.0306378     0.0154577    0.00658017    0.00291651    0.00107955   0.000366818   0.000113659   3.06471e-05   6.09020e-06   9.81983e-07       0.00000       0.00000       0.00000       0.00000       0.00000       0.00000       0.00000       0.00000       0.00000       0.00000       0.00000       0.00000
  12  13 2515.4619    1.7734  0.8857 13.0755 -0.0000  0.0125   0.0230   0.0322    0.0777   0.0000   437.6494      0.947106       13.0812       5.44671      0.757924      0.940026      -1.63460     -0.698483       1.11663     -0.279495     0.0176886     -0.158782    -0.0509695     0.0723927     0.0319963    -0.0153875    0.00368719   0.000104658   -0.00108173  -0.000118609   5.23156e-05  -1.71641e-05   4.98009e-06   2.32756e-06       0.00000       0.00000       0.00000       0.00000       0.00000       0.00000       0.00000       0.00000       0.00000       0.00000       0.00000       0.00000       1.69079       1.98689       2.08910       2.06509       1.87717       1.56301       1.25647      0.976797      0.725315      0.492688      0.315303      0.198074      0.118289     0.0657207     0.0348784     0.0166193    0.00743633    0.00298586    0.00115909   0.000392567   0.000118432   3.06182e-05   6.36965e-06   9.21747e-07       0.00000       0.00000       0.00000       0.00000       0.00000       0.00000       0.00000       0.00000       0.00000       0.00000       0.00000       0.00000
  12  14 2654.6169    2.2849  0.8918 13.2904 -0.0021  0.0123   0.0283   0.0306    0.0982   0.0000   437.4999      0.835756       7.31236      0.517072       2.91308      0.208594     -0.567309      -1.12433      0.750108     0.0616155     0.0183892     -0.214423      0.178239    -0.0333264    -0.0870490    -0.0209978   -0.00315983    0.00445615   -0.00227880  -0.000266666   2.76005e-05   6.45130e-07  -1.96085e-06  -1.26687e-06       0.00000       0.00000       0.00000       0.00000       0.00000       0.00000       0.00000       0.00000       0.00000       0.00000       0.00000       0.00000       1.64455       2.00771       2.07396       1.98119       1.78643       1.56597       1.26889      0.983354      0.702013      0.491683      0.319846      0.199139      0.113665     0.0631977     0.0322837     0.0158204    0.00713442    0.00302428    0.00113964   0.000398313   0.000118521   3.14922e-05   6.36753e-06   9.56830e-07       0.00000       0.00000       0.00000       0.00000       0.00000       0.00000       0.00000       0.00000       0.00000       0.00000       0.00000       0.00000
  12  15 2794.5155    2.8850  0.8003 13.9824 -0.0014  0.0111   0.0378   0.0295    0.0755   0.0000   436.9157       3.45116       8.32574       1.36518      -1.77586      -1.75653      -1.02015      -1.53406     -0.246692      0.136503    -0.0808873     0.0364759      0.257875    -0.0755498    -0.0341383    -0.0117323    0.00789659   -0.00503248   -0.00129642  -0.000665795   0.000203714   1.58312e-06   6.87870e-06  -1.89771e-06       0.00000       0.00000       0.00000       0.00000       0.00000       0.00000       0.00000       0.00000       0.00000       0.00000       0.00000       0.00000       1.52843       1.85710       1.90608       1.88334       1.65610       1.42440       1.16806      0.883281      0.653309      0.436159      0.289575      0.176841      0.104013     0.0564476     0.0297159     0.0143462    0.00656845    0.00267573    0.00102636   0.000347161   0.000105769   2.61253e-05   5.73402e-06   8.60320e-07       0.00000       0.00000       0.00000       0.00000       0.00000       0.00000       0.00000       0.00000       0.00000       0.00000       0.00000       0.00000
  12  16 2934.4063    3.5054  0.8350 14.2095 -0.0014  0.0115   0.0440   0.0288    0.0782   0.0000   437.4089       8.19904       13.4779       2.47017     -0.926422      -3.53393    -0.0997587      -2.02093      0.474871     -0.978325    -0.0918891     -0.243993     -0.200707     -0.131306    -0.0183355    0.00515481   -0.00168098   -0.00515331   -0.00158359   0.000161294   1.31224e-05  -1.37824e-05   5.53332e-06  -3.16303e-07       0.00000       0.00000       0.00000       0.00000       0.00000       0.00000       0.00000       0.00000       0.00000       0.00000       0.00000       0.00000       1.56017       1.96032       1.99311       1.93940       1.69302       1.50832       1.18384      0.914086      0.651657      0.449926      0.298459      0.181728      0.105627     0.0574539     0.0296229     0.0141410    0.00661639    0.00271955    0.00104656   0.000358594   0.000110963   2.82272e-05   5.80238e-06   9.34021e-07       0.00000       0.00000       0.00000       0.00000       0.00000       0.00000       0.00000       0.00000       0.00000       0.00000       0.00000       0.00000
  12  17 3073.8848    3.9121  0.8802 14.6283 -0.0007  0.0119   0.0482   0.0309    0.0742   0.0000   443.1718       7.53095       9.78802       3.43084     -0.354831     -0.570753      -2.05902      -1.99754       1.86577     0.0429837     -0.202109     -0.456016     0.0653664     0.0395627     0.0401208    -0.0100197   -0.00292371  -0.000159560  -5.31924e-05  -0.000727456  -9.98735e-07  -4.05321e-05  -4.67636e-06  -1.96349e-06       0.00000       0.00000       0.00000       0.00000       0.00000       0.00000       0.00000       0.00000       0.00000       0.00000       0.00000       0.00000       1.59181       1.96499       2.05120       1.94949       1.78848       1.51543       1.22704      0.917496      0.663616      0.467852      0.307435      0.188952      0.111696     0.0607738     0.0313258     0.0148602    0.00685402    0.00287024    0.00111301   0.000373147   0.000114883   3.01459e-05   6.33920e-06   9.11081e-07       0.00000       0.00000       0.00000       0.00000       0.00000       0.00000       0.00000       0.00000       0.00000       0.00000       0.00000       0.00000
  12  18 3213.3084    3.8534  1.2081 14.5342 -0.0012  0.0144   0.0426   0.0391    0.0839   0.0000   438.4544       4.79877       11.4294       5.94791      0.547979       1.28625       1.12694     -0.239115     -0.659359     -0.328488    -0.0659387    0.00668680     -0.228919     0.0316994     0.0283304    0.00887720   -0.00394736    0.00153651   -0.00116561  -0.000174716  -0.000164181  -2.14960e-05   1.75728e-05   1.19115e-07       0.00000       0.00000       0.00000       0.00000       0.00000       0.00000       0.00000       0.00000       0.00000       0.00000       0.00000       0.00000       1.90460       2.38762       2.34335       2.37111       2.11438       1.85348       1.47676       1.13025      0.842411      0.569593      0.381097      0.229834      0.139317     0.0745444     0.0391878     0.0186824    0.00836484    0.00346012    0.00134029   0.000449300   0.000143209   3.55105e-05   7.82729e-06   1.22447e-06       0.00000       0.00000       0.00000       0.00000       0.00000       0.00000       0.00000       0.00000       0.00000       0.00000       0.00000       0.00000
  12  19 3352.7403    3.3759  1.7238 14.0355 -0.0017  0.0179   0.0314   0.0453    0.0632   0.0000   440.9358       12.2840       15.7030       4.63582      -2.98749     -0.689438     -0.365475      0.931324   -0.00208996     0.0791536      0.569719     -0.323905     0.0527843     -0.219837     0.0613030    -0.0477976    0.00471159    0.00347625    0.00373950   0.000489212  -0.000168075   5.39542e-05  -8.88197e-06  -3.38135e-06       0.00000       0.00000       0.00000       0.00000       0.00000       0.00000       0.00000       0.00000       0.00000       0.00000       0.00000       0.00000       2.34427       2.90558       2.97188       2.88740       2.69720       2.28844       1.81321       1.34363       1.02039      0.693508      0.466954      0.293644      0.170976     0.0944447     0.0487725     0.0230140     0.0104936    0.00421869    0.00166137   0.000584883   0.000178609   4.55377e-05   1.00337e-05   1.43482e-06       0.00000       0.00000       0.00000       0.00000       0.00000       0.00000       0.00000       0.00000       0.00000       0.00000       0.00000       0.00000
  12  20 3492.4533    2.8669  2.4480 13.5107 -0.0009  0.0211   0.0226   0.0557    0.0496   0.0000   438.0725       17.0522       10.0938       6.18224      -4.64389      -4.73443      -3.64624      0.411865      0.497392     -0.927199    -0.0463089     -0.242159     -0.218417     0.0239324   -0.00781725    -0.0384542   -0.00176894   -0.00169160   -0.00148413   -0.00159862  -0.000109991   2.51806e-05   5.89994e-06   2.18896e-06       0.00000       0.00000       0.00000       0.00000       0.00000       0.00000       0.00000       0.00000       0.00000       0.00000       0.00000       0.00000       2.80889       3.44654       3.58429       3.46257       3.14209       2.67707       2.16976       1.68110       1.21990      0.839539      0.548098      0.333794      0.199577      0.109422     0.0576695     0.0270732     0.0126911    0.00511280    0.00200133   0.000672028   0.000210615   5.45623e-05   1.14547e-05   1.66185e-06       0.00000       0.00000       0.00000       0.00000       0.00000       0.00000       0.00000       0.00000       0.00000       0.00000       0.00000       0.00000
  12  21 3632.5226    2.3977  3.6604 12.9633 -0.0002  0.0268   0.0158   0.0701    0.0401   0.0000   442.5275       9.98154       7.98245       6.80554      -1.44222       1.57194      -3.85589      -2.58942     -0.651516      -1.28360      0.266870     -0.190820     -0.104842     -0.237224    -0.0700690    0.00208574    0.00652599   -0.00452476   0.000879322    0.00171632   5.28200e-06  -6.54273e-05  -2.58410e-05  -2.35249e-06       0.00000       0.00000       0.00000       0.00000       0.00000       0.00000       0.00000       0.00000       0.00000       0.00000       0.00000       0.00000       3.53398       4.35314       4.55504       4.37930       4.00554       3.45775       2.69597       2.12886       1.52199       1.05854      0.696966      0.438785      0.250674      0.143163     0.0720482     0.0356992     0.0159409    0.00672676    0.00247009   0.000899030   0.000271088   7.19980e-05   1.44266e-05   2.14205e-06       0.00000       0.00000       0.00000       0.00000       0.00000       0.00000       0.00000       0.00000       0.00000       0.00000       0.00000       0.00000
  12  22 3772.6013    1.9894  5.3512 12.5307 -0.0004  0.0342   0.0114   0.0917    0.0351   0.0000   432.9853       24.7911       18.2704       5.43645      -7.54960       3.29993      -1.61261      -3.13188       1.47260      -2.55469     -0.184178      0.591427      0.333013    -0.0803627     -0.103301    -0.0556083   -0.00566080   -0.00580707    0.00470709  -0.000758930   0.000196284  -4.90561e-05   4.65405e-05  -3.63165e-06       0.00000       0.00000       0.00000       0.00000       0.00000       0.00000       0.00000       0.00000       0.00000       0.00000       0.00000       0.00000       4.48382       5.64186       5.80117       5.67857       5.16633       4.34458       3.53106       2.70226       1.95489       1.35297      0.895038      0.555288      0.323972      0.179633     0.0927586     0.0455757     0.0204674    0.00861237    0.00323274    0.00112314   0.000344857   9.13632e-05   1.95279e-05   2.81565e-06       0.00000       0.00000       0.00000       0.00000       0.00000       0.00000       0.00000       0.00000       0.00000       0.00000       0.00000       0.00000
  12  23 3912.9838    1.6376  7.0001 12.1939 -0.0003  0.0416   0.0087   0.1146    0.0328   0.0000   433.5480       25.4828       19.0218       8.61842      -3.87377      -4.98765      -6.60789      -5.48203       4.17390      -3.69060       1.25297      -1.70674      0.662273     0.0722279    -0.0220978    -0.0907147   -0.00940052    0.00450707   -0.00444447    0.00263421   0.000236016   0.000142516  -4.17430e-05  -3.09884e-06       0.00000       0.00000       0.00000       0.00000       0.00000       0.00000       0.00000       0.00000       0.00000       0.00000       0.00000       0.00000       5.40328       6.76146       6.89177       6.79714       6.11528       5.28162       4.32705       3.34017       2.43939       1.67929       1.10921      0.681035      0.404540      0.221148      0.116471     0.0567488     0.0256830     0.0107176    0.00411352    0.00139587   0.000430658   0.000111353   2.38590e-05   3.50824e-06       0.00000       0.00000       0.00000       0.00000       0.00000       0.00000       0.00000       0.00000       0.00000       0.00000       0.00000       0.00000
  12  24 4053.5299    1.3792  8.7376 11.9871 -0.0006  0.0503   0.0072   0.1418    0.0301   0.0000   432.5311       19.3306       11.6618       13.8422      -5.52785     -0.912618      0.965014      -11.5137      -3.76720      0.197007      0.621009      -1.18232      0.103932    -0.0948150      0.105545    -0.0413701   -0.00524344   -0.00478641    0.00929994   -0.00427170   0.000180871   2.72741e-05   4.74489e-05  -1.34836e-06       0.00000       0.00000       0.00000       0.00000       0.00000       0.00000       0.00000       0.00000       0.00000       0.00000       0.00000       0.00000       6.44334       8.18408       8.41529       8.23552       7.50719       6.41653       5.22798       3.94567       2.91646       2.03198       1.33221      0.831232      0.489455      0.273458      0.140326     0.0685737     0.0307603     0.0131555    0.00500690    0.00174807   0.000530107   0.000139748   2.97895e-05   4.25784e-06       0.00000       0.00000       0.00000       0.00000       0.00000       0.00000       0.00000       0.00000       0.00000       0.00000       0.00000       0.00000
  12  25 4194.3343    1.1529 11.0053 11.8302 -0.0003  0.0626   0.0060   0.1775    0.0268   0.0000   442.7510       20.9132       13.7951       8.32293      -19.1606       10.9472       2.24928      -3.23593       5.14226       4.59399      -1.97029      -1.42454      0.425931      0.287635     -0.216953    -0.0370329     0.0707388    0.00399061    0.00602608    0.00170384   0.000196215   0.000132290  -4.14901e-05   8.17992e-07       0.00000       0.00000       0.00000       0.00000       0.00000       0.00000       0.00000       0.00000       0.00000       0.00000       0.00000       0.00000       8.16064       10.2275       10.6335       10.3348       9.37640       8.03349       6.53104       5.04199       3.70737       2.55697       1.68161       1.04620      0.618227      0.345236      0.180290     0.0877727     0.0399308     0.0167135    0.00639057    0.00221289   0.000675752   0.000174641   3.63850e-05   5.18593e-06       0.00000       0.00000       0.00000       0.00000       0.00000       0.00000       0.00000       0.00000       0.00000       0.00000       0.00000       0.00000
  12  26 4335.3115    0.9627 13.2218 11.7643 -0.0005  0.0796   0.0053   0.2244    0.0239   0.0000   455.9792      -7.11244       34.3484       3.04626       7.48189       11.4878       8.96437      -4.82698       4.79323       7.23880      0.168848    0.00172737      0.927893      0.551997     0.0415758     0.0213753    -0.0363015    -0.0207208   -0.00361425    0.00191621   -0.00129997   0.000372246  -3.01382e-05  -1.92722e-06       0.00000       0.00000       0.00000       0.00000       0.00000       0.00000       0.00000       0.00000       0.00000       0.00000       0.00000       0.00000       10.1801       12.8442       13.3881       13.0725       11.9846       10.1367       8.30428       6.35070       4.66196       3.26591       2.15503       1.35110      0.802450      0.444355      0.234488      0.113292     0.0521562     0.0215978    0.00837970    0.00285679   0.000872801   0.000228214   4.77578e-05   6.68750e-06       0.00000       0.00000       0.00000       0.00000       0.00000       0.00000       0.00000       0.00000       0.00000       0.00000       0.00000       0.00000
  12  27 4476.3017    0.7901 15.7651 11.7250 -0.0005  0.1038   0.0044   0.2843    0.0200   0.0000   435.7538       34.0388       5.12429       23.0477       2.80273      -19.7095       7.46540       1.14548      -13.9427      -1.51640       3.18380       3.84026     -0.656349     -0.898560     -0.225091     0.0693485    -0.0531406    -0.0554553     0.0131257  -0.000504745  -0.000373412   1.08033e-05   8.07394e-07  -5.11885e-06       0.00000       0.00000       0.00000       0.00000       0.00000       0.00000       0.00000       0.00000       0.00000       0.00000       0.00000       0.00000       12.9955       16.5298       17.1960       16.8793       15.2556       13.3212       10.7812       8.31049       6.15489       4.29460       2.86279       1.80469       1.07093      0.591829      0.310726      0.154906     0.0687815     0.0295272     0.0112934    0.00391407    0.00118657   0.000302925   6.23445e-05   8.97550e-06       0.00000       0.00000       0.00000       0.00000       0.00000       0.00000       0.00000       0.00000       0.00000       0.00000       0.00000       0.00000
  13   6 1541.1369    0.1694  0.1013 11.6407 -0.0108  0.0064   0.0073   0.0125    0.0165   0.0000   437.5957     -0.144776       11.9446     -0.521183     -0.669783     -0.248239      0.418781     -0.279075     -0.529466     0.0251448    -0.0962964    -0.0233551    -0.0571794     0.0413204    -0.0229284   -0.00858671    0.00476317    0.00251398    0.00168513  -0.000306465  -0.000186961   6.47865e-05   2.46628e-05  -2.05421e-06  -5.66843e-07   6.92479e-08       0.00000       0.00000       0.00000       0.00000       0.00000       0.00000       0.00000       0.00000       0.00000       0.00000      0.758560      0.962388       1.05845       1.02103      0.871969      0.816378      0.694832      0.446834      0.402494      0.259274      0.179347      0.117253     0.0742165     0.0426479     0.0233575     0.0122651    0.00581342    0.00278870    0.00119530   0.000527568   0.000200442   6.53742e-05   1.74109e-05   3.80662e-06   9.17154e-07   1.23642e-07       0.00000       0.00000       0.00000       0.00000       0.00000       0.00000       0.00000       0.00000       0.00000       0.00000
  13   7 1692.3630    0.2626  0.1711 11.6783 -0.0133  0.0067   0.0081   0.0139    0.0187   0.0000   438.5239     0.0490906       12.3270     -0.540828      -1.57764       2.31735      0.298990     0.0294898     -0.376821     -0.356219    -0.0219842     -0.229353      0.242280      0.106931    -0.0194231     0.0133074   -0.00518722    0.00478558    0.00179898  -0.000783983   2.67048e-05   0.000125285   2.93223e-05   6.88805e-06   9.06786e-07   2.17504e-07       0.00000       0.00000       0.00000       0.00000       0.00000       0.00000       0.00000       0.00000       0.00000       0.00000      0.834046       1.08886       1.11031       1.09723      0.988119      0.859288      0.687187      0.516690      0.387500      0.280071      0.185210      0.124252     0.0781389     0.0445011     0.0243843     0.0125379    0.00610223    0.00277681    0.00118614   0.000480775   0.000181316   5.91904e-05   1.66649e-05   4.28525e-06   8.87023e-07   1.32153e-07       0.00000       0.00000       0.00000       0.00000       0.00000       0.00000       0.00000       0.00000       0.00000       0.00000
  13   8 1838.6661    0.3975  0.3065 11.7010 -0.0011  0.0084   0.0082   0.0184    0.0241   0.0000   436.4865      -1.84904       13.3789     -0.216688      -1.65555     -0.199227     -0.288392       1.54262     -0.592907     -0.152125      0.241174      0.205479     0.0541339     -0.108765    -0.0321937    -0.0184677   -0.00270536   0.000856171    0.00155358   0.000329010  -4.52132e-05  -2.53041e-05  -3.14228e-05  -3.99621e-06  -3.43315e-07   4.33990e-08       0.00000       0.00000       0.00000       0.00000       0.00000       0.00000       0.00000       0.00000       0.00000       0.00000       1.02855       1.25571       1.38026       1.30985       1.15563       1.01476      0.878448      0.676636      0.489249      0.365211      0.245718      0.144651     0.0948541     0.0565053     0.0297526     0.0159874    0.00777973    0.00343101    0.00168814   0.000687488   0.000235052   7.51338e-05   2.23840e-05   5.48330e-06   1.09350e-06   1.49597e-07       0.00000       0.00000       0.00000       0.00000       0.00000       0.00000       0.00000       0.00000       0.00000       0.00000
  13   9 1983.8041    0.5531  0.4741 11.7798  0.0006  0.0094   0.0091   0.0228    0.0320   0.0000   437.3224      0.442385       12.9963     -0.795503      -1.54244       1.67342     -0.967426   -0.00466321      0.510802      -1.12446     -0.328740      0.295411    -0.0603253    -0.0299812    -0.0222993    -0.0158311   -0.00123577    0.00694688   0.000713464   -0.00130876   3.94576e-06   8.52905e-05  -1.70209e-05  -3.67413e-07   1.19632e-06  -3.32170e-07       0.00000       0.00000       0.00000       0.00000       0.00000       0.00000       0.00000       0.00000       0.00000       0.00000       1.10887       1.38601       1.41147       1.42834       1.31255       1.13094      0.963536      0.721054      0.554186      0.402349      0.274153      0.178223      0.109834     0.0652172     0.0364744     0.0184672    0.00924892    0.00416457    0.00187951   0.000725733   0.000269118   8.62921e-05   2.47107e-05   6.20395e-06   1.33920e-06   1.88396e-07       0.00000       0.00000       0.00000       0.00000       0.00000       0.00000       0.00000       0.00000       0.00000       0.00000
  13  10 2128.4931    0.8057  0.5734 11.9206 -0.0007  0.0099   0.0120   0.0242    0.0414   0.0000   437.9525      -1.57382       13.6984      0.415544      -2.79460    -0.0467951     -0.311943   -0.00853505       1.01963     -0.473762     -0.297208     -0.102951     -0.216273    -0.0417018     0.0249580   -0.00150156    0.00416390  -0.000940205   -0.00290445  -0.000769708  -3.68030e-05   0.000223534   4.85276e-05  -4.58523e-06  -1.91357e-06   2.96586e-07       0.00000       0.00000       0.00000       0.00000       0.00000       0.00000       0.00000       0.00000       0.00000       0.00000       1.19642       1.50845       1.56166       1.48897       1.45705       1.20045       1.01893      0.779290      0.568127      0.422151      0.281383      0.193219      0.115804     0.0684056     0.0358831     0.0195383    0.00952414    0.00430571    0.00187258   0.000749104   0.000264913   9.06633e-05   2.52524e-05   7.04107e-06   1.40432e-06   1.81960e-07       0.00000       0.00000       0.00000       0.00000       0.00000       0.00000       0.00000       0.00000       0.00000       0.00000
  13  11 2271.1525    1.1001  0.7161 12.1701 -0.0014  0.0104   0.0146   0.0275    0.0550   0.0000   436.4518       3.14381       8.51605      0.416687      0.851854       1.45046      -1.15313     -0.472382     -0.540788     -0.557332      0.427813     -0.217873      0.138612    -0.0442393    0.00502544    -0.0111089   -0.00256128   0.000110486    0.00100534  -0.000360434   0.000260149  -3.30123e-05   1.13269e-05  -4.19620e-06   6.06738e-07  -1.21012e-07       0.00000       0.00000       0.00000       0.00000       0.00000       0.00000       0.00000       0.00000       0.00000       0.00000       1.33597       1.64630       1.69579       1.64414       1.51611       1.35487       1.06337      0.866266      0.634565      0.472521      0.302189      0.198980      0.122374     0.0716082     0.0395369     0.0209284    0.00968830    0.00463491    0.00183114   0.000789238   0.000282295   9.35130e-05   2.68614e-05   7.11389e-06   1.27689e-06   1.95479e-07       0.00000       0.00000       0.00000       0.00000       0.00000       0.00000       0.00000       0.00000       0.00000       0.00000
  13  12 2411.8375    1.4368  0.9397 12.7231  0.0004  0.0124   0.0173   0.0324    0.0637   0.0000   438.2396       6.59286       9.18013     -0.967019      -4.19705      -1.37354      -1.05620      0.242876     0.0874491    -0.0197639    -0.0689187     -0.223164   -0.00854445     0.0679452     0.0388449    -0.0100262    -0.0370796   -0.00873169    0.00505279  -0.000378027  -0.000952520   0.000189732  -7.64253e-06  -1.93928e-05  -1.64062e-07  -2.64445e-07       0.00000       0.00000       0.00000       0.00000       0.00000       0.00000       0.00000       0.00000       0.00000       0.00000       1.51931       1.92058       2.02542       1.97368       1.78500       1.57782       1.26527      0.997527      0.729599      0.521137      0.362707      0.235179      0.145967     0.0834676     0.0462853     0.0241978     0.0118398    0.00565349    0.00237416   0.000965035   0.000351685   0.000115834   3.43732e-05   8.41232e-06   1.65278e-06   2.43209e-07       0.00000       0.00000       0.00000       0.00000       0.00000       0.00000       0.00000       0.00000       0.00000       0.00000
  13  13 2551.6979    1.9077  0.9446 13.0716 -0.0007  0.0125   0.0229   0.0320    0.0845   0.0000   440.6789       3.87347       16.2072       2.26425      -2.55552       1.06418       1.07370      -2.06932      0.581703       1.20259     0.0573072     -0.115830    -0.0166120     -0.278638     0.0304713    -0.0126231    -0.0205347   -0.00347776    0.00315496  -5.23571e-05  -3.61429e-05  -6.51683e-05   3.48687e-05  -1.72299e-06  -8.20175e-07  -2.75367e-07       0.00000       0.00000       0.00000       0.00000       0.00000       0.00000       0.00000       0.00000       0.00000       0.00000       1.51941       1.87702       1.92927       1.93853       1.74392       1.59263       1.26134      0.997710      0.743684      0.529673      0.378068      0.237955      0.152799     0.0874594     0.0481084     0.0251726     0.0123163    0.00562781    0.00244168   0.000983974   0.000355393   0.000115886   3.54859e-05   8.17818e-06   1.64331e-06   2.52050e-07       0.00000       0.00000       0.00000       0.00000       0.00000       0.00000       0.00000       0.00000       0.00000       0.00000
  13  14 2691.7067    2.4441  0.9257 13.5771 -0.0017  0.0122   0.0297   0.0315    0.0902   0.0000   439.0357       4.20804       13.4612      -1.70617      -2.56294       1.63294      0.408631      -1.34300       1.71671     -0.316342      0.173636    -0.0714182     -0.213595    -0.0285192      0.122348     0.0122596    -0.0139317  -0.000575083    0.00544078  -0.000665092   0.000322474  -0.000204206   6.65613e-05  -9.45526e-06  -3.21722e-06  -1.98933e-07       0.00000       0.00000       0.00000       0.00000       0.00000       0.00000       0.00000       0.00000       0.00000       0.00000       1.56115       1.92061       2.00534       1.99018       1.80927       1.56633       1.29202      0.990781      0.727330      0.512614      0.370605      0.239227      0.146403     0.0851537     0.0465897     0.0237646     0.0118254    0.00553161    0.00241792   0.000935688   0.000334959   0.000111221   3.26776e-05   7.87222e-06   1.61753e-06   2.28658e-07       0.00000       0.00000       0.00000       0.00000       0.00000       0.00000       0.00000       0.00000       0.00000       0.00000
  13  15 2832.2087    3.0792  0.8223 13.9405 -0.0007  0.0111   0.0381   0.0283    0.0887   0.0000   438.4007       5.65033       13.9343      0.643818      -2.10953      0.661744      -2.71246      -1.32631      0.339012     -0.441158    -0.0832957    -0.0424019    -0.0214780    -0.0501417     0.0132816    -0.0605121    -0.0111617   0.000711311   0.000881413   0.000137143  -0.000101132   0.000100556   3.33560e-05   1.42244e-05  -1.89113e-06  -3.06990e-07       0.00000       0.00000       0.00000       0.00000       0.00000       0.00000       0.00000       0.00000       0.00000       0.00000       1.34927       1.70290       1.72437       1.70795       1.52550       1.40381       1.11994      0.918959      0.671914      0.483691      0.325527      0.217779      0.130039     0.0754882     0.0415992     0.0217817     0.0107189    0.00503957    0.00210742   0.000841379   0.000311975   0.000104528   2.99887e-05   7.61194e-06   1.43727e-06   2.28136e-07       0.00000       0.00000       0.00000       0.00000       0.00000       0.00000       0.00000       0.00000       0.00000       0.00000
  13  16 2972.6459    3.6686  0.8473 14.4999 -0.0013  0.0114   0.0451   0.0285    0.0778   0.0000   438.0844       8.08429       13.5441       2.75866       1.57828     -0.389623      0.943141      -1.18071    -0.0949873      -1.07071     -0.184092     0.0728541    -0.0679723     -0.164000     0.0291834    -0.0441871    0.00415156  -0.000935782    0.00322178   -0.00138161  -0.000159450  -2.92532e-05  -7.22900e-06   7.93312e-06   9.38876e-07  -8.59065e-08       0.00000       0.00000       0.00000       0.00000       0.00000       0.00000       0.00000       0.00000       0.00000       0.00000       1.42161       1.75225       1.81625       1.84190       1.63075       1.43391       1.17655      0.916626      0.679495      0.493605      0.329189      0.218104      0.138052     0.0770339     0.0423645     0.0233574     0.0112345    0.00525560    0.00214446   0.000913595   0.000324633   0.000103364   2.98502e-05   7.45955e-06   1.49297e-06   2.25315e-07       0.00000       0.00000       0.00000       0.00000       0.00000       0.00000       0.00000       0.00000       0.00000       0.00000
  13  17 3112.5245    4.0249  0.9249 14.5343 -0.0004  0.0118   0.0470   0.0306    0.0813   0.0000   438.5798       9.82551       14.4983       3.21878     -0.277766     -0.403343     -0.539504      -1.69232      0.308352     -0.347832     -0.470309     -0.361811     0.0128131    -0.0933598    -0.0365993     0.0478274    0.00261050   0.000241863    0.00394694   0.000221394  -0.000454796  -1.58596e-05   7.30871e-05   2.01038e-06   2.25385e-07   1.72545e-07       0.00000       0.00000       0.00000       0.00000       0.00000       0.00000       0.00000       0.00000       0.00000       0.00000       1.48617       1.86523       1.83150       1.88000       1.64201       1.49662       1.23646      0.998700      0.723770      0.525336      0.351953      0.236319      0.138465     0.0821142     0.0430613     0.0237311     0.0111986    0.00551377    0.00222242   0.000926736   0.000313656   0.000108449   2.94539e-05   7.76045e-06   1.50770e-06   2.44897e-07       0.00000       0.00000       0.00000       0.00000       0.00000       0.00000       0.00000       0.00000       0.00000       0.00000
  13  18 3252.3925    3.6939  1.2983 14.5827  0.0014  0.0148   0.0383   0.0392    0.0707   0.0000   437.5671       12.3222       6.88038       2.77500      0.481105     -0.447765      -3.63887      -1.70362       1.41279     -0.662236    0.00797954     -0.141286    -0.0922134   -0.00349891  -0.000301288    -0.0370312     0.0186951   -0.00149586   -0.00458463   0.000218954   0.000135987  -9.94614e-05   2.31852e-05  -3.25729e-06   3.34634e-06   1.85697e-07       0.00000       0.00000       0.00000       0.00000       0.00000       0.00000       0.00000       0.00000       0.00000       0.00000       1.82349       2.31440       2.35917       2.36453       2.13262       1.87888       1.51697       1.19982      0.900866      0.639352      0.430779      0.284970      0.173148      0.101562     0.0558738     0.0296042     0.0145440    0.00667924    0.00283337    0.00112713   0.000413257   0.000138146   3.95550e-05   1.00229e-05   2.00569e-06   3.00502e-07       0.00000       0.00000       0.00000       0.00000       0.00000       0.00000       0.00000       0.00000       0.00000       0.00000
  13  19 3392.4129    3.2408  1.8913 14.0652 -0.0011  0.0181   0.0278   0.0468    0.0524   0.0000   441.2749       10.2277       20.7120       3.70828      0.736959       2.10653       1.53611      -5.19157      -1.23968    -0.0243048     -0.305818    -0.0692700      0.121398     0.0872337    -0.0709016     0.0242515    -0.0198282    0.00764058    0.00225546    0.00118916  -0.000265428  -0.000197546   1.55904e-05  -5.06219e-06  -1.53522e-06  -1.30385e-07       0.00000       0.00000       0.00000       0.00000       0.00000       0.00000       0.00000       0.00000       0.00000       0.00000       2.24217       2.81867       2.86266       2.85307       2.60731       2.26808       1.85093       1.52199       1.12983      0.794847      0.545906      0.344462      0.216614      0.124271     0.0710322     0.0365451     0.0184432    0.00834830    0.00361825    0.00138779   0.000514865   0.000165211   5.09212e-05   1.23671e-05   2.48102e-06   3.64231e-07       0.00000       0.00000       0.00000       0.00000       0.00000       0.00000       0.00000       0.00000       0.00000       0.00000
  13  20 3532.6618    2.7219  2.7643 13.4227 -0.0007  0.0218   0.0195   0.0580    0.0426   0.0000   439.3495       14.0313       16.1325       1.76789      -4.53507     -0.459067      -1.02953      -3.91049     -0.762912     -0.316061       1.21559      0.297364   -0.00380068     -0.164245    0.00861320     0.0746496    -0.0110466     0.0127413   -0.00137192   -0.00214430   0.000608582  -4.37824e-06  -2.68709e-05  -9.52684e-06   1.14599e-07   2.98404e-07       0.00000       0.00000       0.00000       0.00000       0.00000       0.00000       0.00000       0.00000       0.00000       0.00000       2.66278       3.32518       3.50313       3.41376       3.12006       2.71997       2.26921       1.76475       1.32840      0.949927      0.653291      0.416648      0.257878      0.153287     0.0833423     0.0445307     0.0213968     0.0101347    0.00433162    0.00177973   0.000627378   0.000210836   6.10941e-05   1.50797e-05   3.07282e-06   4.25284e-07       0.00000       0.00000       0.00000       0.00000       0.00000       0.00000       0.00000       0.00000       0.00000       0.00000
  13  21 3673.1925    2.2577  3.9125 12.9578 -0.0005  0.0271   0.0141   0.0715    0.0354   0.0000   441.3431       15.3605       12.3498       6.25679       3.12802      -3.18699      -5.71823      -2.55126      -1.48003      -1.57723     -0.742171     -0.169922     -0.570708      0.138544     0.0761540    -0.0488100    -0.0687014    0.00706931   0.000271207   0.000443976   3.25145e-05   0.000217141  -1.77234e-05   1.46793e-05  -4.23450e-06  -5.00133e-07       0.00000       0.00000       0.00000       0.00000       0.00000       0.00000       0.00000       0.00000       0.00000       0.00000       3.30399       4.13702       4.34873       4.28507       3.89223       3.40021       2.80581       2.21177       1.64345       1.19062      0.804296      0.523577      0.323762      0.189572      0.105071     0.0554539     0.0272236     0.0127188    0.00544550    0.00220001   0.000798739   0.000261997   7.59625e-05   1.91702e-05   3.81350e-06   5.41329e-07       0.00000       0.00000       0.00000       0.00000       0.00000       0.00000       0.00000       0.00000       0.00000       0.00000
  13  22 3813.7611    1.8613  5.6535 12.5399 -0.0006  0.0346   0.0102   0.0937    0.0310   0.0000   439.0575       15.2673       5.67695       13.8656      -2.49936       2.79817       6.38399     -0.376390      -3.90158      -2.55432      0.650003     -0.763185      0.624866     -0.260676     -0.191993     0.0427721     0.0106845     0.0140111    0.00163621   -0.00384883  -0.000307428   0.000509321   5.85788e-05   6.63862e-06   2.64609e-06  -1.77346e-07       0.00000       0.00000       0.00000       0.00000       0.00000       0.00000       0.00000       0.00000       0.00000       0.00000       4.17462       5.23826       5.43124       5.37304       4.94912       4.31140       3.59569       2.81324       2.13996       1.52554       1.04047      0.679157      0.415755      0.247826      0.135353     0.0721010     0.0350212     0.0163709    0.00698427    0.00282637    0.00101435   0.000343298   9.81149e-05   2.46864e-05   5.03656e-06   6.96736e-07       0.00000       0.00000       0.00000       0.00000       0.00000       0.00000       0.00000       0.00000       0.00000       0.00000
  13  23 3954.4397    1.5448  7.4129 12.2958 -0.0007  0.0428   0.0080   0.1187    0.0280   0.0000   442.9741       16.5216       24.7059      -1.73571       1.59494       1.75025      -8.35932      -6.41441       7.40320     -0.781851      0.383232      0.361524   0.000101459   -0.00646157      0.269568     0.0478553    -0.0732005    0.00970892    0.00146406    0.00122676  -2.96645e-05   0.000454023   0.000199423   1.12435e-06   3.95406e-06  -6.82866e-07       0.00000       0.00000       0.00000       0.00000       0.00000       0.00000       0.00000       0.00000       0.00000       0.00000       5.12203       6.48894       6.74300       6.67127       6.09262       5.35763       4.46393       3.48545       2.62413       1.88281       1.30362      0.835520      0.525098      0.305154      0.170423     0.0892499     0.0439386     0.0206014    0.00886410    0.00358684    0.00130076   0.000423648   0.000125349   3.08438e-05   6.31096e-06   8.78630e-07       0.00000       0.00000       0.00000       0.00000       0.00000       0.00000       0.00000       0.00000       0.00000       0.00000
  13  24 4095.4251    1.3016  9.7807 11.9798 -0.0009  0.0532   0.0064   0.1508    0.0267   0.0000   444.5578       3.31816       28.1905       2.62287       6.11976       4.91166      -9.73461      -7.75630     0.0224592      0.948545      -1.26855       1.09408       1.63994     -0.959535     -0.443577     -0.193363     0.0699813     0.0430641   -0.00142637    0.00775476  -0.000402033  -0.000963031  -2.38380e-05   2.24014e-05   1.30338e-05   3.09781e-06       0.00000       0.00000       0.00000       0.00000       0.00000       0.00000       0.00000       0.00000       0.00000       0.00000       6.32563       8.15070       8.40461       8.28536       7.61489       6.74787       5.54365       4.37235       3.30446       2.35388       1.62791       1.05904      0.654225      0.384886      0.211763      0.111830     0.0551826     0.0255314     0.0110662    0.00444076    0.00162223   0.000544253   0.000159286   3.95027e-05   7.98790e-06   1.12079e-06       0.00000       0.00000       0.00000       0.00000       0.00000       0.00000       0.00000       0.00000       0.00000       0.00000
  13  25 4236.5502    1.1050 11.8180 11.8070 -0.0007  0.0650   0.0055   0.1868    0.0253   0.0000   449.5134       15.9489       9.22695       26.8600      -4.91652     -0.763633      -2.31230       3.86226       3.23500       1.48400      -2.84525      0.633515      0.730170      0.240372      0.252133    -0.0103101    -0.0849621   -0.00340765   -0.00584267     0.0115107    0.00186776    0.00105783  -0.000228320  -0.000135191  -9.97523e-06   5.03336e-08       0.00000       0.00000       0.00000       0.00000       0.00000       0.00000       0.00000       0.00000       0.00000       0.00000       7.57458       9.84481       10.1518       10.0923       9.23770       8.05695       6.80401       5.33828       4.10888       2.90312       1.99528       1.29467      0.805243      0.471650      0.263086      0.140568     0.0685241     0.0326907     0.0136902    0.00563518    0.00204120   0.000681387   0.000198934   4.91351e-05   1.01226e-05   1.38731e-06       0.00000       0.00000       0.00000       0.00000       0.00000       0.00000       0.00000       0.00000       0.00000       0.00000
  13  26 4377.8849    0.9187 14.4930 11.7934 -0.0005  0.0849   0.0047   0.2404    0.0212   0.0000   432.9127      -4.79309       35.9745       25.7466      -25.4765       4.50621      -6.23342      -1.71229       1.67263      -3.98211      0.354624       1.28603      -1.05778     -0.683564      0.415729    0.00196072    0.00929926    -0.0245078     0.0185128    0.00734528  -0.000577720  -1.21977e-05  -6.41906e-05  -1.70241e-06  -2.81748e-06   3.87207e-06       0.00000       0.00000       0.00000       0.00000       0.00000       0.00000       0.00000       0.00000       0.00000       0.00000       9.94786       12.7619       13.2693       13.1691       12.0826       10.6464       8.84504       7.05927       5.30778       3.84679       2.63260       1.72308       1.06683      0.635567      0.352687      0.187172     0.0928267     0.0431173     0.0187883    0.00751378    0.00272887   0.000907970   0.000263207   6.57004e-05   1.29168e-05   1.79699e-06       0.00000       0.00000       0.00000       0.00000       0.00000       0.00000       0.00000       0.00000       0.00000       0.00000
  13  27 4519.4701    0.7394 16.7456 11.7336 -0.0001  0.1096   0.0039   0.2983    0.0180   0.0000   435.4583       14.2854       16.8817      0.300690       8.98457      -2.48036      -32.0718       16.5194       15.4265      0.685038      -4.30919      -1.21717       1.53007       1.19757      0.241925     -0.152007     -0.102328    -0.0101278     0.0200306     0.0171359   -0.00237192  -0.000112423   0.000342925  -5.67850e-05  -3.88193e-06   2.70764e-07       0.00000       0.00000       0.00000       0.00000       0.00000       0.00000       0.00000       0.00000       0.00000       0.00000       12.4855       16.2309       16.9411       16.7475       15.4897       13.5918       11.3691       9.00172       6.87455       4.95261       3.42631       2.25030       1.41645      0.834662      0.470831      0.248747      0.126527     0.0572078     0.0255545     0.0100441    0.00373026    0.00121568   0.000353418   8.64426e-05   1.71975e-05   2.34654e-06       0.00000       0.00000       0.00000       0.00000       0.00000       0.00000       0.00000       0.00000       0.00000       0.00000
  14   7 1723.5190    0.2976  0.2077 11.6797 -0.0038  0.0099   0.0080   0.0157    0.0187   0.0000   437.8551     0.0745035       12.8470      0.407260      -1.62450     -0.264497      0.825728     -0.361094     0.0615572      0.136885     -0.253128     -0.277832     0.0893858     0.0518521    0.00583508   -0.00431573    -0.0124662    0.00368194    0.00293831   0.000157760  -0.000298948   0.000237827   3.38587e-05  -2.27919e-05   6.08244e-06   1.89501e-06  -1.90099e-07   3.05823e-08       0.00000       0.00000       0.00000       0.00000       0.00000       0.00000       0.00000       0.00000       1.05818       1.03698       1.66445       1.32621       1.06222       1.31343      0.924668      0.623396      0.725397      0.419944      0.230470      0.256292      0.136239     0.0599317     0.0547811     0.0305077     0.0105511    0.00763741    0.00453260    0.00144607   0.000448371   0.000288829   0.000124221   3.66922e-05   7.69188e-06   1.54136e-06   2.73916e-07   3.11811e-08       0.00000       0.00000       0.00000       0.00000       0.00000       0.00000       0.00000       0.00000
  14   8 1870.8337    0.4549  0.3324 11.6881 -0.0025  0.0078   0.0088   0.0186    0.0252   0.0000   437.9644      0.844284       13.2313      -1.12070      -1.65961     -0.205831      0.975414     -0.489639    0.00285440     -0.449719     0.0255654     0.0369005     0.0152185     0.0391485   -0.00182469     0.0290926   -0.00748497  -0.000582303    0.00527173   -0.00121828   0.000341012   0.000164338   9.14471e-05   7.72654e-07   8.08725e-06  -2.97114e-06   2.10240e-08   3.06690e-10       0.00000       0.00000       0.00000       0.00000       0.00000       0.00000       0.00000       0.00000      0.875221       1.08430       1.20796       1.14154       1.08819      0.953838      0.784944      0.604927      0.466000      0.334094      0.240769      0.166355      0.104249     0.0669373     0.0378629     0.0203927     0.0115570    0.00552962    0.00253868    0.00117968   0.000491485   0.000177347   6.60636e-05   2.12750e-05   5.72622e-06   1.36808e-06   2.60648e-07   3.27974e-08       0.00000       0.00000       0.00000       0.00000       0.00000       0.00000       0.00000       0.00000
  14   9 2017.0211    0.6157  0.5228 11.7764 -0.0015  0.0094   0.0095   0.0246    0.0349   0.0000   436.0576      -2.98142       14.2013       2.28634      -1.47803     -0.425395    -0.0494095      0.445413     -0.496006     -0.441996    -0.0829328      0.133832     0.0939602     0.0491257    -0.0409968    -0.0416684     0.0129725    0.00659441   -0.00202072    0.00412520  -0.000546034  -0.000205726   0.000109325  -3.94514e-06  -8.61819e-06  -2.36793e-06  -6.59349e-08  -3.08937e-08       0.00000       0.00000       0.00000       0.00000       0.00000       0.00000       0.00000       0.00000      0.995388       1.26292       1.33743       1.31804       1.24977       1.07911      0.897594      0.720638      0.538118      0.406426      0.283919      0.192599      0.121794     0.0773518     0.0450521     0.0248741     0.0131621    0.00656551    0.00298930    0.00139172   0.000557843   0.000212354   7.36684e-05   2.38717e-05   6.64501e-06   1.66661e-06   3.13453e-07   4.22076e-08       0.00000       0.00000       0.00000       0.00000       0.00000       0.00000       0.00000       0.00000
  14  10 2162.5653    0.8583  0.6037 11.9867 -0.0007  0.0097   0.0119   0.0242    0.0420   0.0000   437.5147     0.0290358       12.9294     0.0478467      0.128174     -0.263422       1.00322     -0.512630      0.385725      0.209436     -0.520782     -0.296934    0.00812329     0.0425711     0.0665397     0.0119109    -0.0237531  -0.000244188   -0.00211394   -0.00122708  -0.000231114   4.37006e-05   0.000145901   3.01776e-05  -1.17061e-07   3.76187e-08  -3.20839e-07  -3.23238e-08       0.00000       0.00000       0.00000       0.00000       0.00000       0.00000       0.00000       0.00000       1.08044       1.32397       1.41561       1.40316       1.30991       1.15811      0.968497      0.763401      0.579803      0.424132      0.306560      0.210790      0.134675     0.0808321     0.0496314     0.0271248     0.0135871    0.00683791    0.00348308    0.00143508   0.000598599   0.000227071   8.12672e-05   2.50290e-05   7.05302e-06   1.66914e-06   3.24207e-07   4.38264e-08       0.00000       0.00000       0.00000       0.00000       0.00000       0.00000       0.00000       0.00000
  14  11 2305.6941    1.1771  0.7898 12.2635 -0.0002  0.0108   0.0143   0.0281    0.0559   0.0000   435.1545       1.03968       14.2078      -1.39600      0.138339      0.991300      -2.25763      -1.61911    -0.0742251      0.241286     -0.383615     -0.267968      0.293576    -0.0750892     -0.136011    0.00245578     0.0123737    0.00597049   -0.00261690    0.00109196  -0.000521261  -9.04036e-05   7.62007e-05  -1.82633e-05   3.39663e-06   3.98881e-06  -1.06526e-07  -3.35629e-08       0.00000       0.00000       0.00000       0.00000       0.00000       0.00000       0.00000       0.00000       1.23798       1.55070       1.60135       1.62509       1.47915       1.29724       1.10641      0.885641      0.696478      0.501202      0.352191      0.233132      0.151446     0.0919820     0.0531893     0.0302695     0.0157349    0.00799571    0.00372239    0.00161780   0.000661259   0.000257119   8.72927e-05   2.78488e-05   7.74000e-06   1.82575e-06   3.71900e-07   5.10502e-08       0.00000       0.00000       0.00000       0.00000       0.00000       0.00000       0.00000       0.00000
  14  12 2446.7329    1.5754  0.9081 12.7977 -0.0013  0.0117   0.0182   0.0301    0.0636   0.0000   437.4330       1.40659       12.8034       2.69773      -3.77794      -2.49311     0.0608574     -0.869141     0.0527449     -0.465891      0.645070     -0.262234      0.246142     -0.124838     0.0216952    -0.0291909     0.0179280   -0.00254644    0.00152472   3.80802e-05   -0.00163011  -0.000855262   1.10679e-05   5.68412e-06  -8.31738e-06  -7.22393e-07  -5.32386e-07  -4.64704e-08       0.00000       0.00000       0.00000       0.00000       0.00000       0.00000       0.00000       0.00000       1.30465       1.63909       1.68483       1.74549       1.55067       1.40678       1.17668      0.950122      0.742475      0.548221      0.383288      0.250940      0.165858     0.0995704     0.0597986     0.0333388     0.0175939    0.00884230    0.00410425    0.00182449   0.000747365   0.000290765   0.000100283   3.06820e-05   8.75127e-06   2.03354e-06   4.04407e-07   5.92577e-08       0.00000       0.00000       0.00000       0.00000       0.00000       0.00000       0.00000       0.00000
  14  13 2587.3194    2.0094  0.9081 13.3684 -0.0017  0.0116   0.0234   0.0303    0.0647   0.0000   439.0325      0.360833       13.8136       2.21410      -2.07350      -1.15826     0.0740133      -1.56993      0.433072     -0.853319     0.0639849     -0.111973     0.0520852     -0.115869     0.0775629    -0.0262699   -0.00808897    0.00750430   -0.00542332    0.00243561   0.000220264  -1.74065e-05  -0.000307898  -9.73003e-06   7.67362e-07  -3.34891e-06  -1.93835e-08   2.23706e-08       0.00000       0.00000       0.00000       0.00000       0.00000       0.00000       0.00000       0.00000       1.35435       1.70958       1.76892       1.79093       1.64213       1.44162       1.20348      0.967536      0.739050      0.536093      0.380100      0.255913      0.165905     0.0991504     0.0591470     0.0329116     0.0168987    0.00860352    0.00414274    0.00177058   0.000718376   0.000276648   9.62167e-05   2.99316e-05   8.54778e-06   2.02531e-06   3.99322e-07   5.58538e-08       0.00000       0.00000       0.00000       0.00000       0.00000       0.00000       0.00000       0.00000
  14  14 2728.2195    2.6233  0.8788 13.6143 -0.0008  0.0114   0.0301   0.0279    0.0837   0.0000   438.9778       5.67589       13.0151       1.35249    -0.0343769      0.709733      -1.50878     -0.264554     -0.130600     -0.402281     -0.123063     -0.381576     -0.214099    0.00989872     0.0122946    -0.0496750    -0.0129318    0.00617229   0.000908668    0.00171446   -0.00109582   2.64907e-05   0.000165225  -4.16403e-07  -6.96287e-06  -2.09723e-06  -4.06316e-07   6.77877e-08       0.00000       0.00000       0.00000       0.00000       0.00000       0.00000       0.00000       0.00000       1.33487       1.63677       1.67650       1.72012       1.58844       1.41892       1.17425      0.962861      0.692588      0.525005      0.371904      0.261211      0.169811      0.102015     0.0589542     0.0319288     0.0172116    0.00858849    0.00399839    0.00179131   0.000721366   0.000269884   9.40232e-05   2.87093e-05   8.24151e-06   2.03300e-06   3.68076e-07   5.44198e-08       0.00000       0.00000       0.00000       0.00000       0.00000       0.00000       0.00000       0.00000
  14  15 2869.2588    3.3212  0.8784 13.8001 -0.0014  0.0109   0.0386   0.0284    0.1086   0.0000   437.2964       6.07283       10.8497       4.08297      0.589980      0.613555       1.28858     -0.419300       1.10278      -1.32043     0.0246309      0.278254     0.0478295    -0.0351994    -0.0184614     0.0257590  -0.000378313   0.000779980   0.000408124    0.00235944   -0.00103088   0.000474714   2.74833e-05   3.91959e-05   3.82799e-06   6.73799e-07   5.20615e-07   2.70924e-08       0.00000       0.00000       0.00000       0.00000       0.00000       0.00000       0.00000       0.00000       1.23925       1.55633       1.61279       1.59673       1.49140       1.33503       1.11614      0.902373      0.695596      0.519758      0.354409      0.249774      0.151803     0.0961441     0.0568624     0.0306682     0.0164315    0.00815373    0.00374544    0.00173310   0.000682012   0.000258182   9.47043e-05   2.98978e-05   7.96332e-06   2.02896e-06   3.79437e-07   5.29236e-08       0.00000       0.00000       0.00000       0.00000       0.00000       0.00000       0.00000       0.00000
  14  16 3010.2116    3.8675  0.8465 14.4982 -0.0026  0.0112   0.0456   0.0272    0.0855   0.0000   437.3208       9.26717       11.3467       4.54564      -2.95216       1.08965      -2.17026      -2.15684      0.369500      -1.67364    -0.0996594     -0.310570      0.109463    -0.0625146     0.0761083     0.0383200     0.0214289    0.00805163   -0.00239034    0.00246078  -3.21937e-05   0.000149004  -1.26990e-05  -2.71965e-05  -1.37451e-06   1.35188e-06   4.47690e-08   5.75863e-09       0.00000       0.00000       0.00000       0.00000       0.00000       0.00000       0.00000       0.00000       1.25575       1.59987       1.67105       1.67662       1.51158       1.34448       1.14109      0.932091      0.709054      0.518735      0.363766      0.245697      0.156837     0.0931799     0.0575535     0.0303860     0.0167513    0.00807528    0.00409938    0.00172171   0.000735940   0.000262665   9.88022e-05   2.92151e-05   8.46258e-06   1.99589e-06   3.90513e-07   5.53124e-08       0.00000       0.00000       0.00000       0.00000       0.00000       0.00000       0.00000       0.00000
  14  17 3150.6078    3.8789  1.0217 14.8250 -0.0008  0.0123   0.0439   0.0332    0.0754   0.0000   438.6087       9.07798       12.6306       4.80146     -0.961152       1.62891      -1.02831      0.679415     -0.731630      -1.13647     -0.148283     -0.544203      0.139251     0.0361473    -0.0935459    -0.0148444    -0.0145719    -0.0181493   -0.00192631   0.000647470   0.000498685  -0.000317074   9.58167e-05   2.88813e-05  -8.65672e-08  -1.20567e-06   5.13244e-07  -7.67567e-08       0.00000       0.00000       0.00000       0.00000       0.00000       0.00000       0.00000       0.00000       1.42333       1.79535       1.91623       1.91395       1.72312       1.53990       1.26909       1.01886      0.774579      0.568285      0.391692      0.271269      0.172835      0.106512     0.0603291     0.0342106     0.0181783    0.00925184    0.00426348    0.00190513   0.000779421   0.000302359   0.000104398   3.35079e-05   9.00324e-06   2.18538e-06   4.13294e-07   5.92072e-08       0.00000       0.00000       0.00000       0.00000       0.00000       0.00000       0.00000       0.00000
  14  18 3290.9162    3.6342  1.3868 14.5388 -0.0035  0.0146   0.0357   0.0395    0.0657   0.0000   438.2814       12.1283       12.8565      0.889646      -4.35330      -1.30303      -1.37836     -0.119293      -2.40391      -1.08762      0.245696     -0.305856      0.114087     -0.269147     0.0550105    -0.0814416    -0.0315074    0.00135531  -0.000731477    0.00393000    0.00225914  -0.000123689  -0.000220175   9.33833e-06   3.33918e-05  -1.75317e-06  -9.79193e-07  -1.48278e-07       0.00000       0.00000       0.00000       0.00000       0.00000       0.00000       0.00000       0.00000       1.69380       2.14105       2.27003       2.22991       2.04408       1.82260       1.53636       1.21652      0.951218      0.700003      0.480969      0.326400      0.209342      0.127707     0.0746185     0.0415409     0.0219254     0.0109882    0.00507235    0.00227610   0.000931450   0.000363927   0.000128487   4.00502e-05   1.10427e-05   2.66843e-06   5.17404e-07   6.99811e-08       0.00000       0.00000       0.00000       0.00000       0.00000       0.00000       0.00000       0.00000
  14  19 3431.5001    3.1005  2.0601 13.9419 -0.0009  0.0184   0.0248   0.0477    0.0480   0.0000   438.8441       12.8758       11.7312       3.90660      -1.93997      -4.23379     -0.425707      -4.51017      -1.00099   -0.00530006     0.0874427     -0.589380      0.167991     0.0944497      0.149256   0.000980668     0.0416116   -0.00345663    0.00595694  -0.000548629  -0.000697869   0.000371228   4.51820e-05  -1.85864e-06   1.03737e-05   9.44301e-07   3.38655e-08  -1.10079e-07       0.00000       0.00000       0.00000       0.00000       0.00000       0.00000       0.00000       0.00000       2.03483       2.62490       2.67186       2.77367       2.49035       2.24540       1.86849       1.53686       1.16638      0.868944      0.605920      0.412360      0.264081      0.161519     0.0958950     0.0532236     0.0280558     0.0139769    0.00677227    0.00290597    0.00121738   0.000459580   0.000162084   5.06213e-05   1.42666e-05   3.47306e-06   6.65514e-07   9.71536e-08       0.00000       0.00000       0.00000       0.00000       0.00000       0.00000       0.00000       0.00000
  14  20 3572.2470    2.5748  3.0934 13.3207 -0.0005  0.0230   0.0172   0.0600    0.0393   0.0000   440.3905       12.3288       13.2262       8.32665       3.07213      -2.29183      -4.74376      -4.43786    -0.0572228     -0.915586      -1.47986     -0.741530      0.218250     -0.170224     -0.142503    -0.0291024     0.0472130     0.0175589   -0.00637207   -0.00400431    0.00296724  -2.57957e-05  -0.000344209   0.000105822   4.53952e-05   2.64465e-07  -3.09940e-07  -1.42060e-07       0.00000       0.00000       0.00000       0.00000       0.00000       0.00000       0.00000       0.00000       2.56832       3.22929       3.42096       3.38426       3.13433       2.79724       2.35730       1.88307       1.48035       1.06738      0.759409      0.511359      0.331847      0.203486      0.116945     0.0661645     0.0351177     0.0176582    0.00825762    0.00363317    0.00150722   0.000580604   0.000201632   6.51060e-05   1.80065e-05   4.22226e-06   8.39603e-07   1.12010e-07       0.00000       0.00000       0.00000       0.00000       0.00000       0.00000       0.00000       0.00000
  14  21 3713.1087    2.1585  4.4129 12.7782 -0.0002  0.0281   0.0124   0.0749    0.0340   0.0000   441.4515       15.0773       2.98734       11.6243      -1.51097      -1.97389      -5.79388       3.60252       1.40866       1.01702     -0.798224      0.489985      0.480130     0.0249748     0.0183361    0.00968894    0.00518569     0.0145549   -0.00218359    0.00164624   -0.00221713   0.000194712  -0.000222541   4.08303e-05  -2.46864e-06   5.91313e-06  -1.95457e-06   1.72458e-07       0.00000       0.00000       0.00000       0.00000       0.00000       0.00000       0.00000       0.00000       3.16193       3.97196       4.16564       4.13944       3.82765       3.45262       2.90750       2.33725       1.82762       1.32669      0.940446      0.640850      0.408450      0.251056      0.146321     0.0817312     0.0427265     0.0215799     0.0101434    0.00449185    0.00183367   0.000707732   0.000248983   7.98624e-05   2.19748e-05   5.24299e-06   1.02996e-06   1.39047e-07       0.00000       0.00000       0.00000       0.00000       0.00000       0.00000       0.00000       0.00000
  14  22 3854.2644    1.7701  6.2100 12.3645  0.0002  0.0357   0.0090   0.0958    0.0299   0.0000   443.3380       7.03964       9.60362       21.2251       2.28893       4.96300      -1.43538      -1.70973       4.31321      -2.37765      0.771667     -0.684771      0.290096      0.302177    -0.0372043    -0.0313670     -0.128533    -0.0222987     0.0104917  -0.000985321  -0.000520300   0.000794688  -0.000121695   6.09757e-05  -2.69647e-05  -9.80912e-06  -2.87580e-07  -4.42770e-08       0.00000       0.00000       0.00000       0.00000       0.00000       0.00000       0.00000       0.00000       3.96928       5.12061       5.29566       5.27318       4.91575       4.38319       3.68049       2.98380       2.28866       1.70189       1.19145      0.810927      0.516268      0.318313      0.188749      0.104547     0.0547954     0.0272679     0.0131101    0.00570471    0.00237318   0.000902106   0.000320723   0.000101350   2.83797e-05   6.94666e-06   1.33523e-06   1.81649e-07       0.00000       0.00000       0.00000       0.00000       0.00000       0.00000       0.00000       0.00000
  14  23 3995.3240    1.4842  7.9740 12.1820 -0.0001  0.0438   0.0073   0.1209    0.0269   0.0000   436.3122       17.0663       10.5126       11.4469      -1.42015      -6.59228      0.448260       2.52455      -1.10731      -1.10280      -2.49448      -1.29607      0.978021     -0.460328    -0.0911178     0.0102723    -0.0571622     0.0640148    0.00250650  -0.000798718    0.00202631   -0.00162178  -0.000292629  -0.000120008  -6.21529e-06  -5.11224e-06   1.43975e-06   7.34930e-08       0.00000       0.00000       0.00000       0.00000       0.00000       0.00000       0.00000       0.00000       4.91093       6.38446       6.54676       6.58552       6.07310       5.44019       4.55783       3.72946       2.84735       2.12966       1.48628      0.994702      0.640723      0.396780      0.230716      0.128446     0.0687868     0.0339559     0.0159029    0.00707269    0.00295604    0.00112053   0.000392859   0.000124790   3.53110e-05   8.62458e-06   1.65316e-06   2.28694e-07       0.00000       0.00000       0.00000       0.00000       0.00000       0.00000       0.00000       0.00000
  14  24 4136.7024    1.2339 10.2053 12.0084 -0.0004  0.0545   0.0060   0.1567    0.0245   0.0000   429.0122       30.7362      -7.58433       7.39659       13.7967      -14.0298       3.85059      -6.21032       4.58462      -2.21169      0.439512    -0.0687359     -0.247891      0.460321     -0.219522    -0.0120315     0.0406534    0.00150531    -0.0523214    -0.0146704    0.00588610  -0.000440928   0.000213988   0.000321247  -1.48902e-05  -5.19635e-06   1.47345e-06   2.90020e-07       0.00000       0.00000       0.00000       0.00000       0.00000       0.00000       0.00000       0.00000       6.07024       7.65631       8.05261       8.03095       7.50068       6.68095       5.58411       4.62819       3.54855       2.64216       1.85678       1.24833      0.803201      0.498201      0.292890      0.164454     0.0868955     0.0437006     0.0204944    0.00912552    0.00373912    0.00143141   0.000499111   0.000159695   4.50701e-05   1.08528e-05   2.03197e-06   2.73749e-07       0.00000       0.00000       0.00000       0.00000       0.00000       0.00000       0.00000       0.00000
  14  26 4419.9628    0.8564 14.9162 11.7924 -0.0003  0.0880   0.0043   0.2472    0.0191   0.0000   436.4289       27.1925       37.5968       9.80467      -8.14871      -1.94472       1.57102      -12.7415      -2.64120      -2.03255       3.42467      -4.94893      -2.19068     0.0620639    -0.0361743     -0.596333     -0.260012    -0.0831951    -0.0381743   -0.00200371     0.0102223  -0.000956723   -0.00100464   7.43925e-05  -0.000130978  -1.29120e-05   3.07399e-06  -7.05336e-07       0.00000       0.00000       0.00000       0.00000       0.00000       0.00000       0.00000       0.00000       9.54425       12.2783       12.9883       12.7922       12.1656       10.7090       9.04853       7.42301       5.74475       4.25234       3.01356       2.06688       1.33079      0.833356      0.484030      0.276923      0.145535     0.0746674     0.0347706     0.0156499    0.00634839    0.00247271   0.000850458   0.000276070   7.63004e-05   1.83514e-05   3.43664e-06   4.46769e-07       0.00000       0.00000       0.00000       0.00000       0.00000       0.00000       0.00000       0.00000
  14  27 4561.8167    0.7031 17.6729 11.7215 -0.0003  0.1135   0.0035   0.3070    0.0161   0.0000   456.1084       34.0759       7.40975       9.93119       7.58475      -19.8439       7.65076     -0.821246       1.95732       1.97686      0.551178       3.14852       2.66888     -0.262644      0.274574     -0.162198     0.0271767    -0.0140497     0.0695311     0.0337103    -0.0136998   -0.00657544   0.000885060   9.82397e-05  -3.78825e-05   1.65009e-05   4.98982e-06  -2.50253e-07       0.00000       0.00000       0.00000       0.00000       0.00000       0.00000       0.00000       0.00000       12.1012       15.8013       16.6440       16.7357       15.5980       13.8075       11.6957       9.51686       7.36952       5.47880       3.90063       2.66205       1.75097       1.07836      0.641124      0.360024      0.194499     0.0974779     0.0468246     0.0204922    0.00861283    0.00326483    0.00115010   0.000359180   0.000100907   2.37419e-05   4.49644e-06   5.95835e-07       0.00000       0.00000       0.00000       0.00000       0.00000       0.00000       0.00000       0.00000
  15   7 1753.7823    0.3353  0.2238 11.6784 -0.0031  0.0069   0.0077   0.0142    0.0191   0.0000   437.7683      -1.34518       14.3038       2.22328    -0.0894082      -1.00170      0.171469     -0.657577     -0.661406     -0.216263      0.299132    -0.0255486    -0.0376691    -0.0201157    0.00317717     0.0203353     0.0207061    0.00387275    0.00755298  -9.00890e-05   0.000824426   0.000258007  -5.16579e-05   5.44684e-05  -8.97690e-06  -8.45573e-06   8.36246e-07   2.27927e-07   5.61854e-08   9.46645e-09       0.00000       0.00000       0.00000       0.00000       0.00000       0.00000      0.671618      0.895754      0.919998      0.915844      0.872306      0.776196      0.666421      0.561638      0.434003      0.329834      0.241362      0.163909      0.107485     0.0703962     0.0420144     0.0254378     0.0143369    0.00694016    0.00381238    0.00180462   0.000784985   0.000339071   0.000140338   4.79227e-05   1.68439e-05   5.23088e-06   1.43944e-06   3.40832e-07   6.40208e-08   8.68302e-09       0.00000       0.00000       0.00000       0.00000       0.00000       0.00000
  15   8 1902.3300    0.4811  0.3889 11.6303 -0.0011  0.0084   0.0084   0.0192    0.0266   0.0000   437.2063     -0.134234       13.9662      -1.16428      -1.33879      -1.20883      0.530197     -0.254288     -0.402136      0.887362      0.412739     -0.442442    -0.0334190     0.0122060    -0.0911121     0.0132674   -0.00394390    -0.0209476    0.00170331    0.00255499  -0.000672438   0.000211459  -2.35983e-05  -5.27784e-05  -8.36047e-06   3.66334e-06  -1.87257e-06   2.51572e-08  -1.00515e-07  -1.01397e-08       0.00000       0.00000       0.00000       0.00000       0.00000       0.00000      0.878754       1.12952       1.21700       1.16455       1.11154      0.980670      0.830478      0.685956      0.542478      0.403412      0.288662      0.202340      0.126620     0.0845076     0.0506728     0.0285823     0.0166917    0.00872022    0.00438659    0.00207675   0.000930615   0.000408634   0.000158603   5.58505e-05   2.02182e-05   6.23568e-06   1.62622e-06   3.85429e-07   7.08631e-08   9.03163e-09       0.00000       0.00000       0.00000       0.00000       0.00000       0.00000
  15   9 2049.6245    0.6690  0.5105 11.7694 -0.0023  0.0091   0.0099   0.0215    0.0355   0.0000   437.7542      -1.54604       13.7360       1.34161      -1.79150       1.07080      0.240543      0.130976      0.599498     -0.183974      0.545709     -0.407434    -0.0844153    -0.0508689    -0.0589724   0.000220808    -0.0100226    0.00266965    -0.0106264    0.00484262   -0.00151203  -0.000130666   9.67985e-05  -6.68655e-06  -5.78216e-05  -6.63862e-06   2.42696e-06  -9.80492e-08   6.84618e-08  -1.61026e-08       0.00000       0.00000       0.00000       0.00000       0.00000       0.00000      0.930729       1.18083       1.20462       1.23125       1.13341       1.05630      0.871351      0.739944      0.586640      0.422600      0.316991      0.218323      0.150353     0.0923027     0.0572197     0.0323140     0.0182064    0.00983218    0.00494509    0.00239329    0.00105608   0.000445171   0.000169898   6.35834e-05   2.20098e-05   6.60962e-06   1.84666e-06   3.92490e-07   7.67808e-08   1.10321e-08       0.00000       0.00000       0.00000       0.00000       0.00000       0.00000
  15  10 2195.8025    0.9096  0.7051 12.1086 -0.0001  0.0101   0.0113   0.0250    0.0435   0.0000   437.8561     -0.454716       11.3759     -0.510079      -2.66736       1.44632     -0.925669     -0.182581      0.785414      0.186576      0.392027     -0.259747    -0.0473387    -0.0721410    -0.0228775    -0.0154737    -0.0171992    -0.0186478   0.000619604   -0.00150696  -0.000552160   0.000221040   0.000115074  -6.06478e-05  -3.09339e-05  -3.59885e-06   1.15420e-07  -1.12360e-06   7.87045e-08  -1.33858e-08       0.00000       0.00000       0.00000       0.00000       0.00000       0.00000       1.10327       1.36682       1.41812       1.42683       1.31548       1.21595       1.04236      0.855942      0.673979      0.496589      0.366363      0.254319      0.174365      0.109073     0.0652530     0.0379416     0.0207748     0.0112282    0.00561077    0.00271898    0.00119919   0.000513160   0.000200393   7.48011e-05   2.44010e-05   7.47832e-06   2.01042e-06   4.44677e-07   8.55174e-08   1.16763e-08       0.00000       0.00000       0.00000       0.00000       0.00000       0.00000
  15  11 2339.4953    1.2577  0.8097 12.4013 -0.0003  0.0104   0.0147   0.0276    0.0552   0.0000   437.5311       1.75929       14.0278     -0.237430     -0.208199       4.80176       2.04381      -2.95565      0.163936     -0.298390      0.109173     0.0373433      0.292088    -0.0708386     0.0115755     0.0455100    -0.0184105    -0.0182869  -0.000293925    0.00159837   -0.00166383  -0.000584965  -0.000138014   4.83876e-05   1.93983e-05   8.87492e-07  -4.47485e-06  -1.75693e-07  -6.99834e-08   1.61634e-08       0.00000       0.00000       0.00000       0.00000       0.00000       0.00000       1.15924       1.43916       1.50231       1.55838       1.43589       1.28196       1.08495      0.882193      0.684276      0.507395      0.374195      0.257345      0.173963      0.109899     0.0677971     0.0397562     0.0215804     0.0119073    0.00575835    0.00282937    0.00125629   0.000538650   0.000201252   7.67850e-05   2.44514e-05   7.52993e-06   2.03926e-06   4.54036e-07   8.77221e-08   1.20099e-08       0.00000       0.00000       0.00000       0.00000       0.00000       0.00000
  15  12 2481.0402    1.6888  0.9168 12.8470  0.0011  0.0115   0.0184   0.0285    0.0636   0.0000   436.3627       3.59942       12.5558       6.29305      -2.82975     -0.757862      0.733332      0.859855       1.16442     -0.217621     -0.374903     -0.331464   -0.00141311    0.00181504    0.00213580     -0.123504     0.0115202     0.0100522   -0.00764115    0.00331308   -0.00120817  -0.000425559   5.56412e-05   9.27528e-05  -1.27817e-05  -2.20910e-05  -5.68680e-07   2.01782e-07  -3.96901e-08   1.67466e-09       0.00000       0.00000       0.00000       0.00000       0.00000       0.00000       1.23801       1.55998       1.62183       1.68204       1.53654       1.38869       1.17713      0.960462      0.752946      0.578623      0.423055      0.279164      0.186241      0.121391     0.0753891     0.0431918     0.0247384     0.0133335    0.00642958    0.00301156    0.00139622   0.000608250   0.000235153   8.50081e-05   2.83131e-05   8.54228e-06   2.34134e-06   5.28180e-07   1.00615e-07   1.39536e-08       0.00000       0.00000       0.00000       0.00000       0.00000       0.00000
  15  13 2622.4190    2.1436  0.9016 13.3700 -0.0024  0.0110   0.0236   0.0285    0.0642   0.0000   438.1535       3.32883       8.96846    -0.0774494      -2.29860      -1.11516       1.36852      -1.12266      0.336392    -0.0810702      0.168090     -0.159627    -0.0629499     -0.225053   0.000283887     0.0333586    -0.0404402    -0.0146322   -0.00469304   -0.00235978   -0.00101928   0.000303326   0.000222433   1.72079e-05  -4.75412e-05   2.05297e-06   2.28613e-07   1.86688e-07  -1.80320e-07   6.34667e-10       0.00000       0.00000       0.00000       0.00000       0.00000       0.00000       1.19792       1.52674       1.58206       1.58963       1.51147       1.34602       1.13143      0.932463      0.736063      0.551848      0.404103      0.273027      0.185709      0.114366     0.0725079     0.0426262     0.0232813     0.0124061    0.00612328    0.00297961    0.00131058   0.000555539   0.000213336   8.19352e-05   2.70636e-05   8.18674e-06   2.33238e-06   5.18595e-07   9.90036e-08   1.30409e-08       0.00000       0.00000       0.00000       0.00000       0.00000       0.00000
  15  14 2764.1807    2.7622  0.8523 13.8220 -0.0026  0.0106   0.0316   0.0267    0.0698   0.0000   436.5016       5.04873       13.7610       1.13614     -0.484226      0.397095      -1.08267      -2.60064     -0.611916     -0.251957      0.395921     -0.355696     -0.661147     0.0251392     0.0437267     0.0647968    0.00601615     0.0176456    0.00411135   -0.00121603  -0.000841411  -0.000733921  -0.000196196  -5.31515e-05   5.01892e-05  -5.18174e-06  -1.27831e-06  -1.16125e-07  -1.30095e-08  -1.54663e-08       0.00000       0.00000       0.00000       0.00000       0.00000       0.00000       1.14887       1.44246       1.55164       1.58080       1.42282       1.29022       1.09210      0.894505      0.693456      0.521236      0.380223      0.259166      0.173718      0.111933     0.0670037     0.0393568     0.0221904     0.0117186    0.00596180    0.00282836    0.00128798   0.000552337   0.000221442   7.87868e-05   2.64690e-05   8.07353e-06   2.13269e-06   4.82875e-07   9.00946e-08   1.24727e-08       0.00000       0.00000       0.00000       0.00000       0.00000       0.00000
  15  15 2905.8142    3.4348  0.8003 14.3199 -0.0004  0.0103   0.0400   0.0260    0.0719   0.0000   438.6486       8.03182       11.8820       3.20950      0.248514       1.21044      0.157003      -1.23196      0.390480    -0.0858407      -1.26177     -0.510565    -0.0566711    -0.0812511    -0.0309126    -0.0612484   -0.00645978   -0.00616734   -0.00563687   -0.00162928    0.00158847  -0.000219979  -9.87615e-05   2.52658e-05  -4.75751e-05  -9.21407e-06   1.87240e-07   5.92596e-08  -2.46524e-08   1.78831e-09       0.00000       0.00000       0.00000       0.00000       0.00000       0.00000       1.13974       1.40842       1.49691       1.49583       1.43282       1.25168       1.05841      0.877318      0.676861      0.504369      0.372210      0.253751      0.172842      0.109176     0.0660985     0.0391778     0.0215803     0.0115251    0.00579939    0.00283078    0.00121935   0.000526407   0.000202535   7.44360e-05   2.42609e-05   7.57154e-06   2.09527e-06   4.72348e-07   8.79467e-08   1.13728e-08       0.00000       0.00000       0.00000       0.00000       0.00000       0.00000
  15  16 3047.1330    3.9108  0.9400 14.4564  0.0012  0.0112   0.0433   0.0293    0.0905   0.0000   440.1137       8.21996       11.9346       5.07743    -0.0660207     -0.167183      -1.05102     -0.201151       1.62752    -0.0808503     -0.707181     -0.283792     0.0864630     -0.247594   0.000352087    -0.0306799    -0.0274350    0.00459434     0.0122438    0.00241673   -0.00130965  -0.000566405  -1.22919e-05  -4.16252e-05  -2.30499e-06  -4.23542e-06  -1.09713e-06  -7.44949e-07   3.28990e-08  -1.04337e-09       0.00000       0.00000       0.00000       0.00000       0.00000       0.00000       1.22266       1.52952       1.59024       1.60555       1.48040       1.36740       1.15786      0.940858      0.743020      0.555525      0.409219      0.283260      0.186527      0.121212     0.0737101     0.0424333     0.0235326     0.0126316    0.00621471    0.00288781    0.00136855   0.000566082   0.000224691   8.17608e-05   2.76981e-05   8.48901e-06   2.23820e-06   5.06956e-07   9.60319e-08   1.32070e-08       0.00000       0.00000       0.00000       0.00000       0.00000       0.00000
  15  17 3188.1134    3.8945  1.1689 14.5797 -0.0004  0.0131   0.0408   0.0353    0.0963   0.0000   439.1508       8.94794       11.2922       1.03357      -2.43541      0.751750       2.05542      -2.42062   0.000808211     0.0707758     -0.213532     -0.521800      0.311094      0.250406    -0.0557777    0.00365580     0.0486171    0.00796574    0.00290624    0.00442862   -0.00125353  -1.69655e-05   7.72917e-05  -6.57690e-05  -2.24602e-05   1.65260e-05   2.77735e-06  -7.98146e-07   1.51704e-08   7.93268e-09       0.00000       0.00000       0.00000       0.00000       0.00000       0.00000       1.39654       1.79478       1.81983       1.85292       1.69880       1.55297       1.35544       1.12447      0.887950      0.647466      0.483306      0.334398      0.227509      0.140858     0.0862176     0.0492748     0.0272428     0.0146214    0.00735539    0.00359780    0.00160004   0.000684427   0.000262872   9.81223e-05   3.29017e-05   9.96554e-06   2.74642e-06   6.10510e-07   1.20569e-07   1.62949e-08       0.00000       0.00000       0.00000       0.00000       0.00000       0.00000
  15  18 3328.8995    3.5033  1.6136 14.2807  0.0003  0.0156   0.0318   0.0418    0.0682   0.0000   436.1357       9.66977       13.3617       6.11924     -0.521162      -1.15264      -2.03417      -1.58400       2.37687      -1.57211      0.107142     -0.417130      0.468091    -0.0363364    -0.0995862    -0.0128097   -0.00588503    -0.0138546   -0.00396657    -0.0104387   -0.00208158   6.71104e-05  -0.000303563   0.000194254   4.10897e-05   2.53047e-05   2.17476e-06  -6.62571e-07   1.36910e-07  -2.07417e-08       0.00000       0.00000       0.00000       0.00000       0.00000       0.00000       1.70933       2.14887       2.27248       2.27765       2.13400       1.88754       1.63272       1.31864       1.05344      0.770944      0.561287      0.393860      0.261688      0.168508      0.100132     0.0586975     0.0324364     0.0177397    0.00885193    0.00424593    0.00191511   0.000803736   0.000314479   0.000116308   3.86136e-05   1.20102e-05   3.13155e-06   7.27143e-07   1.40152e-07   1.78813e-08       0.00000       0.00000       0.00000       0.00000       0.00000       0.00000
  15  19 3470.0253    2.9416  2.4128 13.7551 -0.0015  0.0197   0.0217   0.0503    0.0483   0.0000   436.6135       9.73680       9.14978      0.888432       1.73990       1.81511       2.18017      -2.63585      0.292959      0.160589      0.232243     -0.981576     0.0222904     0.0696920      0.130653     -0.112651    -0.0305505    0.00409420    0.00975507    0.00224857   0.000645193  -0.000965144   0.000588322  -5.79433e-05   5.28823e-05   4.31260e-06  -3.86252e-07  -9.28429e-07  -7.07580e-09  -6.24318e-09       0.00000       0.00000       0.00000       0.00000       0.00000       0.00000       2.10252       2.63701       2.78162       2.82235       2.61354       2.37050       2.03170       1.64944       1.29503      0.980234      0.709006      0.499472      0.332695      0.214202      0.129316     0.0768339     0.0422597     0.0226230     0.0114206    0.00550770    0.00246454    0.00104905   0.000415719   0.000153300   5.04904e-05   1.54789e-05   4.06915e-06   9.50819e-07   1.76382e-07   2.34472e-08       0.00000       0.00000       0.00000       0.00000       0.00000       0.00000
  15  20 3611.2771    2.4451  3.5587 13.1484 -0.0011  0.0242   0.0150   0.0643    0.0374   0.0000   439.6729       8.12864       17.5147       8.92920       3.22450      0.980474     -0.265387      -5.17476      -3.09944      0.201362       1.12701     -0.174594      0.568693      0.302636     0.0754576    -0.0142114    -0.0288933    -0.0317480   -0.00269130   -0.00436397  -0.000511299    0.00203445  -0.000565140  -0.000366143  -2.26998e-05   1.31367e-05  -2.21572e-06  -1.01132e-06  -3.91121e-08   4.76867e-09       0.00000       0.00000       0.00000       0.00000       0.00000       0.00000       2.53277       3.23462       3.38286       3.39533       3.18187       2.87607       2.47276       2.02898       1.62115       1.22130      0.889875      0.612594      0.399515      0.259258      0.159410     0.0935715     0.0520346     0.0277107     0.0138710    0.00656072    0.00304793    0.00127367   0.000506730   0.000185142   6.27833e-05   1.93355e-05   5.14148e-06   1.20019e-06   2.27477e-07   2.96177e-08       0.00000       0.00000       0.00000       0.00000       0.00000       0.00000
  15  21 3752.6240    2.0445  5.0538 12.6133  0.0002  0.0298   0.0108   0.0801    0.0330   0.0000   441.3274       6.92418       11.0164       1.93037     0.0459242       1.63158      -1.28412      -1.76433       2.66384      0.707303      -2.04498     -0.326575    -0.0319850    -0.0128676    -0.0215266     -0.103203     0.0335355   -0.00829015    0.00687440    0.00757704    0.00281895  -0.000798036   0.000301692  -1.61827e-05   7.34891e-05  -3.22240e-05   5.74129e-06   6.42582e-07   3.88424e-07   2.78126e-08       0.00000       0.00000       0.00000       0.00000       0.00000       0.00000       3.14411       4.02188       4.23459       4.24771       3.98222       3.57334       3.06593       2.53633       2.01511       1.50777       1.09279      0.756486      0.505059      0.322832      0.195530      0.113991     0.0645342     0.0340229     0.0174402    0.00827572    0.00372387    0.00157599   0.000631055   0.000228299   7.82736e-05   2.39198e-05   6.48012e-06   1.49988e-06   2.82958e-07   3.65298e-08       0.00000       0.00000       0.00000       0.00000       0.00000       0.00000
  15  22 3894.1834    1.6922  6.9581 12.2659 -0.0004  0.0373   0.0080   0.1013    0.0280   0.0000   442.8571       10.8098       19.6263       11.6041      -11.5381      -1.64818      -6.41926       5.38364      -3.41451      -1.05224      -1.17206      0.330774      0.240099     -0.579059     -0.173169      0.179516     0.0829186    -0.0170098    0.00209835    0.00909874    0.00389871    0.00197598    0.00179556   0.000209255   0.000127497  -2.73720e-06   1.14948e-06  -2.19999e-06   8.06695e-09  -9.19265e-08       0.00000       0.00000       0.00000       0.00000       0.00000       0.00000       3.92498       4.92680       5.20388       5.28596       4.97717       4.44313       3.82958       3.12196       2.51795       1.89129       1.35889      0.952116      0.631923      0.408075      0.249514      0.145649     0.0830496     0.0440019     0.0225104     0.0105649    0.00482469    0.00201135   0.000810075   0.000291949   0.000100078   3.01097e-05   8.01889e-06   1.87019e-06   3.53447e-07   4.50601e-08       0.00000       0.00000       0.00000       0.00000       0.00000       0.00000
  15  23 4035.8109    1.4025  8.7412 12.1342 -0.0000  0.0460   0.0066   0.1276    0.0247   0.0000   441.6190       3.00110      -2.12358       9.74230       2.50306      -2.11186      -1.04864      -2.93472       3.80303       1.74594      -1.86289    -0.0110681     -0.576000      -1.10752    -0.0769328     -0.399398      0.123105     0.0776229     0.0181717    0.00270046   -0.00327495   -0.00443234    0.00140865  -0.000167315  -7.80902e-05   1.15910e-05  -5.13111e-06   1.19497e-06  -3.93701e-08   7.36804e-08       0.00000       0.00000       0.00000       0.00000       0.00000       0.00000       4.85405       6.14427       6.59233       6.60319       6.23685       5.58772       4.72845       3.90519       3.06508       2.31413       1.68752       1.17389      0.778564      0.503738      0.309661      0.181236      0.101826     0.0544093     0.0272102     0.0132145    0.00588374    0.00255337   0.000989359   0.000365538   0.000123680   3.80005e-05   1.02294e-05   2.36006e-06   4.32143e-07   5.53255e-08       0.00000       0.00000       0.00000       0.00000       0.00000       0.00000
  15  24 4177.5163    1.1696 11.0692 11.9676 -0.0005  0.0575   0.0055   0.1636    0.0224   0.0000   434.7771       14.8735       10.9358       1.88992      -6.04199       1.53311     -0.376230      0.989500       2.30885      -5.70460      -1.24245      -1.85475       1.07752      0.455748     -0.751332      0.210273     -0.282102     0.0868965     0.0462646    -0.0314151     0.0112099    0.00303919    0.00144827   0.000141393   9.78574e-05  -7.81402e-05  -2.58258e-06  -2.52661e-06  -3.87332e-07  -1.42070e-08       0.00000       0.00000       0.00000       0.00000       0.00000       0.00000       5.94059       7.59727       8.01076       8.13081       7.67981       6.86970       5.91799       4.85375       3.82769       2.89572       2.13107       1.47919      0.996911      0.641825      0.394917      0.233690      0.130165     0.0700372     0.0353376     0.0170144    0.00773695    0.00328717    0.00129904   0.000477673   0.000158746   4.86913e-05   1.31083e-05   3.00468e-06   5.61329e-07   7.15612e-08       0.00000       0.00000       0.00000       0.00000       0.00000       0.00000
  15  25 4319.4408    0.9867 13.6305 11.8380 -0.0001  0.0737   0.0046   0.2080    0.0207   0.0000   457.8001       18.5105      -11.1264       20.2143       3.50867      -9.84810       7.17408       4.64976      -3.18402      -2.45210       1.61607      -3.50193       1.26739     -0.723312     -0.306897     -0.142899      0.194263   -0.00228088    -0.0696884    -0.0129712     0.0221168   0.000842102   -0.00123980  -0.000688957  -1.17589e-05   9.42879e-05  -6.13616e-06   1.82654e-06  -3.87519e-07   4.25801e-09       0.00000       0.00000       0.00000       0.00000       0.00000       0.00000       7.45533       9.68605       10.2247       10.3216       9.74376       8.73322       7.59127       6.20026       4.90812       3.73909       2.73269       1.90641       1.28721      0.823127      0.512563      0.299308      0.169818     0.0899273     0.0456677     0.0223667    0.00989030    0.00433661    0.00169945   0.000626656   0.000211907   6.35309e-05   1.72715e-05   3.95962e-06   7.36155e-07   9.33671e-08       0.00000       0.00000       0.00000       0.00000       0.00000       0.00000
  15  26 4461.6020    0.7985 16.1139 11.7897  0.0001  0.0953   0.0038   0.2607    0.0172   0.0000   431.9382       30.7695       27.2445      -16.5527       13.8993       4.91796      -5.38147       11.1952      -1.69130      -7.51430       1.56866       2.52612     -0.603202      0.962643     -0.222850      0.344929      0.160753      0.155658  -0.000962738    -0.0120741     0.0141607    0.00384838    0.00128868   0.000387762  -0.000173597   5.83401e-05   9.38926e-06   1.03565e-06  -6.12486e-08  -1.59652e-08       0.00000       0.00000       0.00000       0.00000       0.00000       0.00000       9.65733       12.5666       13.3272       13.3942       12.6294       11.3985       9.78264       8.07543       6.39958       4.83355       3.56961       2.47932       1.67974       1.08864      0.665140      0.396339      0.222693      0.119416     0.0611091     0.0293027     0.0133637    0.00567399    0.00227815   0.000829174   0.000277269   8.51603e-05   2.27229e-05   5.13389e-06   9.47300e-07   1.20892e-07       0.00000       0.00000       0.00000       0.00000       0.00000       0.00000
  15  27 4603.5131    0.6494 18.1273 11.7206 -0.0011  0.1192   0.0032   0.3176    0.0148   0.0000   452.8690       8.90216      -4.20417       23.7341      -6.15205      -21.5616       9.77328       13.2515       5.38509       3.97484      -11.8981      -4.88615      0.624869     0.0101200      0.290617      0.311850      0.482628     0.0298050     -0.103887    -0.0220175     0.0196560   0.000480715   -0.00587764  -0.000305684   0.000293181   0.000170881  -1.66696e-05   2.98872e-06   1.63943e-06  -5.53222e-08       0.00000       0.00000       0.00000       0.00000       0.00000       0.00000       11.8386       15.4253       16.5129       16.6222       15.7231       14.0201       12.1560       10.0297       7.89276       6.09785       4.42758       3.12180       2.10987       1.36413      0.852183      0.506891      0.288187      0.154032     0.0795095     0.0384957     0.0174954    0.00746417    0.00298051    0.00108418   0.000362868   0.000108098   2.88853e-05   6.61011e-06   1.19250e-06   1.51303e-07       0.00000       0.00000       0.00000       0.00000       0.00000       0.00000
  16   6 1629.5033    0.2343  0.1379 11.6650 -0.0097  0.0065   0.0071   0.0116    0.0159   0.0000   438.4197      0.958965       15.3092     -0.330380      -1.94621     0.0510033     -0.508754     0.0651908     -0.310576     -0.167741    -0.0293164    -0.0794148     0.0883100     -0.116172    -0.0237435     0.0154362     0.0181967     0.0148390    0.00317531    0.00126465  -0.000652459   0.000279992   5.90637e-05   5.39484e-05  -5.49210e-05  -8.75741e-06  -2.24787e-06   9.62251e-07   5.29673e-07   1.70872e-07   1.95571e-08   3.95976e-10       0.00000       0.00000       0.00000       0.00000      0.634451      0.856487      0.917919      0.907837      0.849238      0.818284      0.662237      0.551845      0.401428      0.300188      0.237804      0.164988      0.115110     0.0789534     0.0502110     0.0279737     0.0181709    0.00916125    0.00480254    0.00249974    0.00127223   0.000480118   0.000267684   0.000103335   3.97654e-05   1.29914e-05   4.91706e-06   1.40878e-06   3.85138e-07   7.92069e-08   1.39690e-08   2.00900e-09       0.00000       0.00000       0.00000       0.00000
  16   7 1783.2471    0.3623  0.2700 11.6434 -0.0019  0.0068   0.0072   0.0152    0.0200   0.0000   437.3623      0.598010       15.1567      0.571752      -1.67562      0.429500     -0.319336      0.158904     -0.385092     -0.225024     0.0424399     -0.203011    -0.0454890   -0.00482456     0.0328959     0.0189010    0.00855609   -0.00474094   -0.00452614    0.00336613   -0.00151023   0.000484125  -0.000157201   0.000148112  -8.67770e-07  -8.76834e-06  -3.72577e-06  -9.68083e-07  -3.10461e-07   5.43695e-08  -3.37580e-09   1.24841e-09       0.00000       0.00000       0.00000       0.00000      0.665390      0.831489      0.894634      0.943338      0.836285      0.763618      0.685762      0.564195      0.449866      0.344321      0.254608      0.181028      0.126686     0.0833913     0.0523168     0.0310197     0.0185449     0.0101682    0.00559085    0.00286915    0.00143637   0.000635194   0.000289627   0.000116242   4.49135e-05   1.51827e-05   4.92778e-06   1.37700e-06   3.60703e-07   8.02997e-08   1.52272e-08   2.02129e-09       0.00000       0.00000       0.00000       0.00000
  16   8 1933.1474    0.5108  0.4292 11.7272 -0.0035  0.0083   0.0082   0.0198    0.0264   0.0000   436.4579      -2.05454       13.1738      0.613233      -4.04816      -1.26373       1.55090     -0.169439      0.474135     -0.633978      -1.16618      0.348526     0.0547345    -0.0980703    -0.0759045    -0.0805387    0.00524679   -0.00855242   -0.00102450    0.00177599  -0.000553209  -0.000507819   0.000260931   8.25496e-05  -6.79366e-05  -1.03183e-05  -5.07585e-06  -2.34534e-06   5.83905e-07   2.72454e-08  -1.02024e-08   1.02497e-09       0.00000       0.00000       0.00000       0.00000      0.833714       1.07319       1.14816       1.12269       1.08651      0.975666      0.823536      0.702955      0.555168      0.416021      0.318752      0.214431      0.158193     0.0996365     0.0631556     0.0378702     0.0220321     0.0121433    0.00664354    0.00341633    0.00161813   0.000759635   0.000307416   0.000130524   4.96535e-05   1.74764e-05   5.64718e-06   1.69682e-06   4.76723e-07   9.63515e-08   1.79866e-08   2.28515e-09       0.00000       0.00000       0.00000       0.00000
  16   9 2081.6149    0.7100  0.5573 11.7926 -0.0028  0.0094   0.0099   0.0218    0.0382   0.0000   437.5754     -0.132829       12.0860     -0.676724      -1.41128     -0.164265       2.16653     -0.144065     -0.254312      0.458137      0.692247      0.351945      0.326781    -0.0279691    0.00233341     0.0857521     0.0226404   -0.00712509     0.0123821    0.00337939  -0.000214481   0.000922372  -0.000458100  -0.000212693  -5.87433e-05   1.41584e-05   1.19011e-05   1.34312e-06  -4.47786e-07  -1.53490e-07  -3.39461e-08  -1.23089e-10       0.00000       0.00000       0.00000       0.00000      0.961931       1.20610       1.28443       1.22381       1.08915       1.03823      0.944729      0.812310      0.679673      0.530267      0.383216      0.267206      0.179994      0.112270     0.0700056     0.0430151     0.0245768     0.0135167    0.00735924    0.00365704    0.00185265   0.000820377   0.000367528   0.000144154   5.92253e-05   2.05378e-05   6.65005e-06   1.88729e-06   4.84893e-07   1.06483e-07   1.92239e-08   2.51306e-09       0.00000       0.00000       0.00000       0.00000
  16  10 2228.3872    0.9866  0.7223 12.1163 -0.0008  0.0099   0.0117   0.0244    0.0482   0.0000   437.1417      -3.13899       11.3198      -1.05282      -1.92701     -0.953279      -1.78026      -1.14041     -0.100072      -1.08925     -0.529546      0.121668     -0.178492     -0.104650    -0.0667429     0.0166554   -0.00608940    0.00101252   -0.00396904    0.00145453   0.000333288   0.000168300   0.000391030   4.77150e-05   8.81122e-05  -9.92691e-07   2.41505e-06  -7.05690e-07  -1.59779e-07   1.18577e-07   1.14565e-08  -2.34768e-09       0.00000       0.00000       0.00000       0.00000      0.979122       1.25467       1.34741       1.35265       1.29157       1.15341      0.989862      0.833578      0.647575      0.505980      0.375817      0.261626      0.184624      0.119796     0.0761446     0.0471546     0.0273749     0.0152950    0.00817914    0.00416329    0.00203861   0.000923364   0.000404949   0.000163675   6.34486e-05   2.20825e-05   7.00591e-06   2.10296e-06   5.68719e-07   1.24147e-07   2.20765e-08   2.83458e-09       0.00000       0.00000       0.00000       0.00000
  16  11 2372.5830    1.3519  0.9240 12.5603 -0.0016  0.0111   0.0145   0.0291    0.0556   0.0000   438.3474       1.78516       12.7367      -2.50251      0.211377     -0.202948     -0.119132     -0.951838      0.438988     -0.985987     0.0802657      0.285939     0.0976233     0.0268582     0.0623842     0.0307160    0.00664473    0.00476679     0.0232619   -0.00121597   -0.00214572  -0.000367723   0.000154402   0.000238053   3.72791e-05   1.65596e-05  -2.12147e-06   1.94124e-06   1.00319e-06   2.13587e-08  -2.76611e-08  -1.97518e-09       0.00000       0.00000       0.00000       0.00000       1.10580       1.40124       1.48744       1.51026       1.39407       1.30195       1.10397      0.928046      0.752109      0.568023      0.429812      0.305265      0.204061      0.135273     0.0852255     0.0532003     0.0315375     0.0169849    0.00896570    0.00469211    0.00229761    0.00103316   0.000452141   0.000185145   6.98642e-05   2.44631e-05   8.13606e-06   2.40445e-06   6.05392e-07   1.31940e-07   2.42990e-08   3.24877e-09       0.00000       0.00000       0.00000       0.00000
  16  12 2514.8401    1.7985  0.9075 13.0604 -0.0014  0.0110   0.0193   0.0281    0.0587   0.0000   436.6395       1.80365       10.6747       2.44951      -1.47344       1.93800      -1.92911     -0.657615      0.479170      -1.12946     -0.456091   -0.00343897     0.0577517     0.0382934      0.112054      0.146361     0.0457210    -0.0138383    -0.0172603    0.00440087   0.000156629   0.000477316  -0.000105396   1.71883e-05   0.000102750  -3.96787e-05  -1.50920e-05   2.14259e-06   5.60846e-07   1.46251e-07  -5.55028e-09   2.26115e-09       0.00000       0.00000       0.00000       0.00000       1.12306       1.40710       1.52685       1.52574       1.39206       1.27410       1.13439      0.934247      0.772826      0.571842      0.429842      0.312280      0.205251      0.133257     0.0869276     0.0525546     0.0298330     0.0170062    0.00898466    0.00452470    0.00226852    0.00106199   0.000470481   0.000181496   6.93196e-05   2.52566e-05   8.20518e-06   2.35424e-06   5.86003e-07   1.29624e-07   2.45429e-08   3.05743e-09       0.00000       0.00000       0.00000       0.00000
  16  13 2656.9603    2.3022  0.9326 13.4738 -0.0014  0.0113   0.0243   0.0276    0.0653   0.0000   438.8290       2.38701       10.5984       2.54918      -1.52003      -2.09586    -0.0289037    -0.0490326     -0.743431     -0.155931      0.109141    -0.0106563     -0.426347    -0.0309126    -0.0409080    -0.0163950    0.00248517     0.0280290    0.00382832    0.00214887    0.00496573    0.00121697  -0.000640989  -0.000148913   3.66818e-05   3.68770e-05   3.59813e-06   3.41552e-06  -2.90782e-07   2.52584e-07  -2.56651e-08  -2.69765e-09       0.00000       0.00000       0.00000       0.00000       1.15638       1.43101       1.48196       1.50515       1.43435       1.31516       1.13246      0.956112      0.775552      0.596471      0.444733      0.313004      0.218501      0.140911     0.0907117     0.0542778     0.0325407     0.0177612    0.00945311    0.00485410    0.00234827    0.00103917   0.000454516   0.000183819   6.95408e-05   2.43922e-05   8.05135e-06   2.29365e-06   6.17861e-07   1.33089e-07   2.43664e-08   3.17170e-09       0.00000       0.00000       0.00000       0.00000
  16  14 2799.5342    2.9421  0.8423 13.8608 -0.0013  0.0100   0.0322   0.0257    0.0658   0.0000   437.8895       3.77681       13.8049      0.748589      0.294554      -1.04076       1.15335      0.302681      -1.02421     -0.579920     -0.712671      0.123724      0.219144     -0.165904     0.0643314    0.00194697     0.0141402     0.0148975   0.000190389    0.00465601   -0.00615774  -0.000277963   3.94440e-05   0.000373031   8.61791e-05   5.44140e-07   7.09391e-06  -3.68846e-07   4.84137e-07  -2.46783e-07  -6.38279e-09  -5.82025e-09       0.00000       0.00000       0.00000       0.00000       1.03080       1.24872       1.33807       1.35097       1.26975       1.15956       1.02280      0.847248      0.686635      0.526271      0.395075      0.279807      0.191709      0.124890     0.0807559     0.0488822     0.0284660     0.0158339    0.00854910    0.00422339    0.00208406   0.000961078   0.000418380   0.000167043   6.44525e-05   2.23207e-05   7.24700e-06   2.07078e-06   5.39662e-07   1.17269e-07   2.15783e-08   2.71387e-09       0.00000       0.00000       0.00000       0.00000
  16  15 2941.8243    3.5540  0.8563 14.3397 -0.0002  0.0101   0.0391   0.0267    0.0696   0.0000   438.9656       4.71691       12.3181       2.14129     0.0134277      0.555297      -1.65517     0.0245772    -0.0566784      -1.06102     -0.125720     -0.573153      0.164427     -0.231003    -0.0170372     0.0149936    -0.0285544   -0.00759245    -0.0209474   -0.00192017   -0.00154241  -0.000595859   6.20018e-05  -4.07923e-06   4.10065e-05  -1.32406e-05   9.95294e-07  -1.19208e-06   2.30056e-08   1.14820e-07  -2.89356e-08   6.05503e-09       0.00000       0.00000       0.00000       0.00000       1.05487       1.31522       1.37052       1.37333       1.28832       1.17588       1.05797      0.865295      0.703037      0.545308      0.408191      0.285972      0.192738      0.128664     0.0795489     0.0494401     0.0285185     0.0157588    0.00828368    0.00417933    0.00205354   0.000910824   0.000412087   0.000165458   6.39542e-05   2.19628e-05   7.00641e-06   2.09344e-06   5.26465e-07   1.19520e-07   2.24980e-08   2.80570e-09       0.00000       0.00000       0.00000       0.00000
  16  16 3083.5244    3.9674  0.8969 14.6455 -0.0000  0.0107   0.0436   0.0280    0.0778   0.0000   437.7957       8.62656       9.47927       3.33554      -1.65297      -1.00430      -1.92792      -1.09370      0.700965      -1.56609     0.0233329      0.397008      0.296916    -0.0374167     0.0577644    -0.0479084   -0.00753299    -0.0314578   -0.00231855    0.00526369   -0.00252134  -0.000623349  -0.000195380  -0.000264194   4.02585e-05  -1.51121e-05  -9.85414e-06   4.27521e-06   7.91232e-08  -1.29250e-07   3.16969e-08   2.81934e-10       0.00000       0.00000       0.00000       0.00000       1.07866       1.38278       1.46605       1.47592       1.36009       1.26361       1.09631      0.921851      0.726550      0.555292      0.411321      0.296001      0.206455      0.134150     0.0853285     0.0506047     0.0297084     0.0162947    0.00880796    0.00446321    0.00225839   0.000981907   0.000454865   0.000176447   6.98710e-05   2.41293e-05   7.97850e-06   2.28024e-06   6.05747e-07   1.32417e-07   2.39726e-08   3.18543e-09       0.00000       0.00000       0.00000       0.00000
  16  17 3224.9962    3.8779  1.2876 14.3907 -0.0004  0.0133   0.0372   0.0357    0.0922   0.0000   439.8475       13.5292       14.0919       6.31204      -1.07610     -0.578096      -2.64832      0.896278      0.617184      -1.83610     -0.429165     -0.362928      0.337987     -0.102332     -0.209215    -0.0876746     0.0159514     0.0315575   -0.00224546    0.00641826    0.00143481   0.000789446   0.000371348  -0.000310596   6.12538e-05   5.54935e-06  -1.36065e-06  -5.82300e-07  -8.63566e-08   9.17201e-08  -1.29582e-08  -9.96444e-11       0.00000       0.00000       0.00000       0.00000       1.32827       1.68869       1.79152       1.85351       1.75058       1.57862       1.32543       1.12399      0.894751      0.701926      0.510623      0.359505      0.252051      0.165997      0.105452     0.0647352     0.0374600     0.0216733     0.0117042    0.00585460    0.00286242    0.00128119   0.000565483   0.000223756   8.74389e-05   3.07634e-05   9.75452e-06   2.92407e-06   7.72581e-07   1.70442e-07   2.99862e-08   3.99035e-09       0.00000       0.00000       0.00000       0.00000
  16  18 3366.3821    3.3843  1.7701 14.1878  0.0011  0.0163   0.0287   0.0422    0.0653   0.0000   438.4065       8.75455       11.4788       4.31190       1.41177       1.05924      -2.74928      0.487160       1.27091      -2.78164     -0.876200   -0.00752420      0.445396     -0.374510    -0.0732227     0.0930005    -0.0625110    -0.0135148    0.00919561   -0.00325576   -0.00175838  -0.000114670   9.87958e-05   0.000276716  -6.41524e-05  -4.20007e-05  -2.27123e-06  -1.35334e-06  -3.25443e-07  -1.58509e-07  -1.61308e-08   6.52062e-09       0.00000       0.00000       0.00000       0.00000       1.62102       2.10038       2.20547       2.20854       2.09180       1.93328       1.67706       1.38362       1.10046      0.834345      0.632167      0.456706      0.312602      0.209958      0.131011     0.0810941     0.0462224     0.0257712     0.0137525    0.00689476    0.00344939    0.00154853   0.000697712   0.000273667   0.000107956   3.76047e-05   1.22719e-05   3.69771e-06   9.35656e-07   2.09769e-07   3.81011e-08   4.88256e-09       0.00000       0.00000       0.00000       0.00000
  16  19 3508.0442    2.8601  2.6731 13.5238 -0.0015  0.0203   0.0198   0.0525    0.0510   0.0000   435.8483       7.84898       15.4025       3.26052      -2.89898     -0.350520     -0.790127      -4.66404      0.729424      -2.44499      0.206130    -0.0692876     0.0371775     -0.674250      0.158353    -0.0406447     0.0313150    -0.0115464    -0.0199405    0.00286557   -0.00114303  -3.14602e-05   0.000416372   0.000167931  -0.000238641  -4.66315e-05  -6.08952e-06  -5.44062e-07   3.07099e-07   3.49430e-07   3.22157e-08  -6.84170e-10       0.00000       0.00000       0.00000       0.00000       2.01362       2.53950       2.60569       2.77233       2.59126       2.35224       2.03941       1.71340       1.36458       1.05733      0.780537      0.564007      0.389058      0.260627      0.163779      0.100468     0.0582861     0.0329125     0.0176990    0.00896924    0.00432772    0.00199369   0.000853258   0.000346628   0.000131933   4.61820e-05   1.47931e-05   4.39660e-06   1.13291e-06   2.59021e-07   4.69428e-08   6.20700e-09       0.00000       0.00000       0.00000       0.00000
  16  20 3649.8326    2.3255  3.9711 12.9528 -0.0008  0.0252   0.0133   0.0670    0.0382   0.0000   440.2629       11.7094       7.56185       4.64086      0.246610      -5.12429       1.44512      -1.64969     -0.697623      -1.42797       1.61942      0.986720      0.687393     -0.145125     -0.255364     0.0446057      0.144394    -0.0308704    -0.0286831    0.00363226    0.00840588    0.00368324    0.00119517   6.34069e-05   0.000109827   5.40382e-05  -1.55167e-05  -9.21375e-06  -9.00799e-07   1.31323e-07   3.16298e-08  -5.18213e-09       0.00000       0.00000       0.00000       0.00000       2.54577       3.17707       3.34440       3.38107       3.22932       2.98114       2.54763       2.18686       1.71876       1.33837      0.993360      0.716956      0.491664      0.327281      0.207336      0.125112     0.0737382     0.0405099     0.0219685     0.0110464    0.00533623    0.00247868    0.00105424   0.000433297   0.000164536   5.71737e-05   1.90692e-05   5.58214e-06   1.46867e-06   3.28915e-07   5.68892e-08   7.38934e-09       0.00000       0.00000       0.00000       0.00000
  16  21 3791.5991    1.9701  5.5651 12.4583 -0.0005  0.0308   0.0097   0.0832    0.0319   0.0000   440.5998       13.5542       13.7063       6.38926      -1.06367      -6.20566       1.44560      -2.96354       2.55731      -2.06546      -2.69382     -0.178900    -0.0392035     -0.330589     -0.112529     -0.234417     0.0420209     0.0900946     0.0122468   0.000785541   -0.00383490    0.00559903   -0.00124205   -0.00156428   0.000275049  -7.96664e-05  -3.81758e-05  -2.28471e-06   6.37746e-07   2.49279e-07  -7.32731e-08   1.76755e-09       0.00000       0.00000       0.00000       0.00000       3.06799       3.90249       4.16817       4.16057       4.02957       3.55535       3.15125       2.63791       2.11454       1.64110       1.21428      0.857427      0.593953      0.394845      0.246559      0.150868     0.0876208     0.0499662     0.0264321     0.0136846    0.00659420    0.00298475    0.00131649   0.000537695   0.000203361   7.22403e-05   2.29727e-05   6.93408e-06   1.81811e-06   4.12666e-07   7.43128e-08   8.86151e-09       0.00000       0.00000       0.00000       0.00000
  16  22 3933.5253    1.6180  7.3522 12.2342 -0.0005  0.0381   0.0074   0.1048    0.0263   0.0000   432.4034       14.4586       19.3899       11.8780      -1.49118      -2.32081      -3.93200      -3.24210      -4.72539      -2.10193      0.208408      -1.02057     -0.504719     -0.393208     -0.424032     0.0205977      0.119574    -0.0335718     -0.103876     0.0210882   -0.00987581    0.00406959   -0.00171065   0.000691165  -0.000159177   0.000130592   2.43473e-05   3.61610e-06   1.38377e-07  -1.67639e-07   9.61813e-09   5.29879e-09       0.00000       0.00000       0.00000       0.00000       3.74707       4.79186       5.08010       5.14608       4.90351       4.44791       3.89606       3.24280       2.63953       2.00518       1.50358       1.07461      0.746111      0.491666      0.312069      0.190130      0.111116     0.0617945     0.0336342     0.0169524    0.00827609    0.00383225    0.00164206   0.000670382   0.000259203   9.08531e-05   2.98924e-05   8.79402e-06   2.29838e-06   5.10240e-07   9.38831e-08   1.14653e-08       0.00000       0.00000       0.00000       0.00000
  16  23 4075.6350    1.3249  9.2801 12.0750 -0.0014  0.0476   0.0060   0.1312    0.0231   0.0000   437.4108       20.5479       19.8309       6.05864       3.32003       1.05784       6.67414      -13.9452      -3.03792      -2.41803       1.91962      -3.96559      -3.52345      0.730129      0.174342    0.00461838    -0.0188753     0.0108171    -0.0629076    -0.0402503   -0.00451791    0.00292367    0.00121930   0.000594762   0.000651438  -0.000194229  -1.70709e-05  -5.82288e-06   4.44069e-06  -3.36918e-07  -1.73050e-07   4.01287e-08       0.00000       0.00000       0.00000       0.00000       4.66275       5.98919       6.37138       6.37274       6.10846       5.55868       4.86262       4.07611       3.28119       2.51993       1.89507       1.35350      0.930823      0.622686      0.393004      0.239000      0.140514     0.0787610     0.0420273     0.0216057     0.0104890    0.00479185    0.00211249   0.000864417   0.000328175   0.000115926   3.79410e-05   1.12707e-05   2.91712e-06   6.48983e-07   1.16773e-07   1.42788e-08       0.00000       0.00000       0.00000       0.00000
  16  24 4217.7469    1.1246 11.7736 11.9347 -0.0003  0.0603   0.0050   0.1695    0.0211   0.0000   433.1403       12.3649       25.8697       16.1959       7.26908      -2.54468       10.6016       2.69935       2.38983      -1.80665       1.00045       1.06345       1.82523      -1.02289     0.0459713      0.244963      0.486279    -0.0283171     -0.114846    -0.0139115  -0.000779919   -0.00714423   -0.00530937  -0.000508400   0.000911527  -4.03949e-05  -0.000141904   6.03056e-06  -5.08416e-06  -1.32635e-06  -3.99893e-08  -4.67864e-09       0.00000       0.00000       0.00000       0.00000       5.74664       7.46561       8.00836       8.08851       7.72764       6.97129       6.12281       5.11157       4.09524       3.21013       2.37067       1.70728       1.17583      0.787154      0.501166      0.304534      0.181579      0.100928     0.0550568     0.0278800     0.0136787    0.00625091    0.00275826    0.00112581   0.000435811   0.000151376   5.00499e-05   1.45148e-05   3.80555e-06   8.57784e-07   1.51299e-07   1.85683e-08       0.00000       0.00000       0.00000       0.00000
  16  25 4360.1481    0.9262 14.5711 11.8394 -0.0008  0.0782   0.0041   0.2193    0.0186   0.0000   443.1769       3.63337       30.1761       4.17360      -7.06206       3.39634      -17.3147      -2.99966       5.69798      -2.50114      -3.30910       2.69940       3.46880      -2.01234     -0.361171     -0.272874     -0.458209     -0.121545     0.0890645     0.0526553     0.0195561   -0.00904349    0.00134761  -0.000116359   0.000201100   0.000255756   0.000213547   2.27572e-06   9.84170e-07   9.05237e-07   1.91823e-07   6.14938e-08       0.00000       0.00000       0.00000       0.00000       7.51780       9.67238       10.3412       10.4272       10.0572       9.04892       7.90927       6.66225       5.37259       4.14556       3.12090       2.23972       1.54427       1.02901      0.657862      0.406992      0.239761      0.134246     0.0727408     0.0371069     0.0182711    0.00840250    0.00367539    0.00148771   0.000572676   0.000200330   6.53949e-05   1.92564e-05   4.98709e-06   1.10075e-06   1.95088e-07   2.37128e-08       0.00000       0.00000       0.00000       0.00000
  16  26 4502.4577    0.7565 16.5722 11.7895 -0.0004  0.0976   0.0035   0.2649    0.0159   0.0000   426.5241       13.5605       35.9768       3.37409      -2.43801      -2.33937     -0.411888       5.77892       3.48934     -0.587046      -5.38614      -6.51819       2.38424       1.77893     -0.237810      0.833018     0.0529956     0.0417688    -0.0180822    0.00282254     0.0141499     0.0125988  -0.000167875    0.00487860   -0.00109097   0.000175406  -0.000105565  -2.45458e-05   1.18257e-05  -7.84107e-07  -3.06391e-07   1.05414e-08       0.00000       0.00000       0.00000       0.00000       9.21662       11.9636       12.8974       12.8152       12.4684       11.2679       9.82296       8.26340       6.67127       5.22528       3.87853       2.79937       1.94324       1.30096      0.830432      0.514346      0.302600      0.172673     0.0923963     0.0477802     0.0234389     0.0106140    0.00473455    0.00191438   0.000737520   0.000262019   8.42428e-05   2.47959e-05   6.38935e-06   1.41501e-06   2.45575e-07   2.96838e-08       0.00000       0.00000       0.00000       0.00000
  16  27 4644.6207    0.6223 19.8622 11.6978  0.0014  0.1312   0.0029   0.3369    0.0134   0.0000   427.9281       6.06054       7.34424      -5.10221       6.85432       31.3205      -7.98748       15.0546      -2.75477      -16.5381       1.94648       8.60296     -0.364766     -0.483014     -0.528785      0.256352     -0.251139     -0.319007    -0.0204640     0.0971824     0.0153580     0.0105302   -0.00541157  -0.000462410   0.000423836   0.000358683   9.23270e-05  -4.78015e-05  -1.99001e-05   2.06072e-06  -5.29331e-08  -2.99045e-08       0.00000       0.00000       0.00000       0.00000       12.3133       16.0795       17.1682       17.2183       16.6204       15.1092       13.2389       11.1452       9.00525       6.96813       5.28385       3.79996       2.63630       1.77427       1.13720      0.703663      0.416584      0.235558      0.127781     0.0654830     0.0323415     0.0148533    0.00657659    0.00266167    0.00102186   0.000357131   0.000115913   3.39111e-05   8.67252e-06   1.89005e-06   3.34033e-07   4.06371e-08       0.00000       0.00000       0.00000       0.00000
  17   6 1657.0605    0.2608  0.1473 11.6288 -0.0020  0.0059   0.0072   0.0115    0.0160   0.0000   438.5669     0.0417015       15.6832     -0.421206      -2.11288     -0.297316      0.569468      0.311877     -0.454250      0.104172      0.348917     -0.101286     -0.197430    -0.0944311    0.00839670     0.0384541     0.0167754  -0.000623897   -0.00223989    0.00392214    0.00187227   0.000545660  -0.000896933   0.000271200   0.000124938   1.41994e-05  -1.85991e-05  -6.06909e-06   1.13182e-06   1.83521e-08   1.09849e-07  -3.30740e-09  -1.36568e-09  -4.58735e-10       0.00000       0.00000      0.525824      0.684304      0.640510      0.693318      0.641197      0.675784      0.588929      0.487696      0.372341      0.275607      0.196692      0.178525      0.124222     0.0944697     0.0568977     0.0386513     0.0198870     0.0124013    0.00603419    0.00353105    0.00167075   0.000895631   0.000399703   0.000185740   6.99886e-05   2.90675e-05   1.01232e-05   4.01861e-06   1.10674e-06   3.65030e-07   6.96245e-08   1.95076e-08   3.15196e-09   4.75775e-10       0.00000       0.00000
  17   7 1811.9687    0.3853  0.2892 11.6592 -0.0034  0.0069   0.0074   0.0159    0.0203   0.0000   437.3706      -2.11002       13.8064      0.239324     -0.711131     -0.229097      0.844080     -0.345820      0.554503    -0.0671290   0.000493301     -0.315543     -0.112814      0.181460     -0.147760   -0.00797480    -0.0196235     0.0289964   -0.00584239    0.00840711  -0.000636728   0.000867131  -0.000137384  -0.000153786   9.86620e-05   7.89277e-05   2.52349e-05   3.48331e-06  -6.08584e-07  -5.65097e-07   5.14803e-08  -4.95090e-09  -5.69203e-09   5.46371e-10       0.00000       0.00000      0.666654      0.841374      0.901338      0.890984      0.857922      0.831429      0.728055      0.578762      0.470147      0.340303      0.264788      0.205868      0.145930      0.104308     0.0667131     0.0424106     0.0251678     0.0144829    0.00764282    0.00408870    0.00213111    0.00102846   0.000484450   0.000209144   9.11027e-05   3.50658e-05   1.32141e-05   4.62416e-06   1.45580e-06   4.16700e-07   9.49161e-08   2.10126e-08   3.84645e-09   4.73407e-10       0.00000       0.00000
  17   8 1963.3039    0.5622  0.4306 11.7303 -0.0016  0.0077   0.0086   0.0188    0.0270   0.0000   438.4162     -0.844464       13.7154       1.11578      -1.30469      -2.94481       1.34518      0.242280     -0.164506     -0.120358     -0.338450     0.0876531     -0.196171    0.00558740     -0.125160   -0.00439446     0.0583548   -0.00475649    0.00161478   0.000932544   0.000185230  -0.000394600   -0.00101832   0.000275626  -8.29119e-05  -1.89917e-06  -1.35269e-05  -1.21566e-06   1.28727e-06  -6.18934e-07  -8.05448e-08   1.62144e-08   7.53787e-09  -1.47157e-10       0.00000       0.00000      0.748279      0.938480      0.994247       1.05970      0.972817      0.906255      0.758676      0.648670      0.532980      0.412451      0.303223      0.222448      0.158670      0.107283     0.0707446     0.0427470     0.0269085     0.0155987    0.00873256    0.00474013    0.00251886    0.00122491   0.000536415   0.000246886   9.89129e-05   3.92877e-05   1.42263e-05   4.90790e-06   1.56044e-06   4.16161e-07   1.05923e-07   2.22308e-08   3.96182e-09   5.51351e-10       0.00000       0.00000
  17   9 2112.9870    0.7790  0.5818 11.9135 -0.0019  0.0090   0.0101   0.0208    0.0358   0.0000   438.2175       1.31188       12.9478      0.716455     -0.825165      0.330223     -0.212978      -1.20021   -0.00148828     -0.223684    -0.0262630     -0.124584      0.164067     0.0789137     -0.194382    -0.0154464     0.0215233    -0.0114445   -0.00921627   -0.00769798   -0.00251128    0.00225233   0.000561691  -0.000463336  -4.39068e-05  -1.69839e-05  -1.15783e-05  -2.48219e-05  -9.18546e-08   8.18635e-07  -1.15420e-07  -3.08035e-08   8.39734e-09   7.10241e-10       0.00000       0.00000      0.808622       1.04479       1.12347       1.13166       1.07590      0.989918      0.874492      0.729408      0.598162      0.471836      0.350910      0.261225      0.177178      0.127301     0.0804387     0.0514850     0.0299838     0.0183030     0.0100590    0.00552653    0.00277921    0.00137759   0.000618104   0.000289711   0.000117891   4.76780e-05   1.71871e-05   6.13453e-06   1.84342e-06   5.46361e-07   1.27137e-07   2.96985e-08   5.11485e-09   6.36606e-10       0.00000       0.00000
  17  10 2260.3187    1.0538  0.8065 12.1009 -0.0022  0.0103   0.0116   0.0259    0.0521   0.0000   438.4268      -1.09784       13.0931     -0.713038      -1.75205      0.714360      -1.75935      0.599365     -0.435636      0.624691      0.253175    -0.0270577     0.0564845     -0.146906     0.0117751    0.00830357     0.0294720     0.0440695   -0.00183409   -0.00491320   -0.00176610   0.000568193   0.000153071   -0.00101464  -0.000154601   3.93512e-05   3.13379e-05  -6.17950e-06  -1.20320e-06   1.17229e-07   1.26585e-07  -8.10422e-08  -7.65802e-09  -5.14738e-10       0.00000       0.00000      0.981972       1.24627       1.31988       1.32246       1.25637       1.19870       1.05741      0.880463      0.696391      0.544210      0.412694      0.311296      0.217460      0.152879      0.100717     0.0613723     0.0372045     0.0217861     0.0116726    0.00624584    0.00326015    0.00155043   0.000719575   0.000328333   0.000141368   5.39131e-05   1.97726e-05   6.90690e-06   2.18389e-06   6.09871e-07   1.51092e-07   3.32480e-08   5.69620e-09   7.25954e-10       0.00000       0.00000
  17  11 2405.0306    1.4266  0.9030 12.8086 -0.0015  0.0109   0.0152   0.0277    0.0530   0.0000   438.4689       2.74933       12.6467       1.52605      -2.05977    -0.0578289    -0.0111701     -0.780321      0.898671      0.327272      0.526397     -0.147759     -0.243770     -0.236928     -0.194097    -0.0825464    0.00224573     0.0201194    0.00556571    -0.0102115    0.00141553   -0.00131958  -0.000596672   0.000399180  -0.000124566  -0.000124698   2.23948e-05   2.78820e-06  -1.97387e-06   3.08127e-07   8.34598e-08  -2.60338e-08   1.43416e-09  -5.71582e-10       0.00000       0.00000       1.02112       1.32130       1.37695       1.39347       1.34790       1.24983       1.07890      0.929739      0.734368      0.582076      0.442594      0.327977      0.225782      0.157466      0.103854     0.0646973     0.0388312     0.0229089     0.0127710    0.00694255    0.00340834    0.00168329   0.000800545   0.000350550   0.000148477   5.78826e-05   2.06257e-05   7.26191e-06   2.28802e-06   6.59863e-07   1.65008e-07   3.64325e-08   6.12326e-09   7.99646e-10       0.00000       0.00000
  17  12 2548.0978    1.9122  1.0168 13.0548  0.0003  0.0112   0.0188   0.0296    0.0644   0.0000   436.0946       1.26886       12.6634       1.14712      -2.94032      -1.82330      -1.85332      -1.84207     -0.129118     -0.324977     -0.678157     0.0641399      0.395092      0.313251    -0.0819359     -0.157891     0.0348867   -0.00660213   0.000181478   -0.00417471    0.00776540  -8.35604e-07   0.000782937  -0.000118207  -0.000141782   3.48159e-05  -7.69602e-06  -9.51277e-06   2.92975e-06  -1.05928e-07   1.94158e-07  -5.99842e-08   9.48311e-09  -1.61040e-10       0.00000       0.00000       1.03755       1.33327       1.42742       1.45096       1.39972       1.24722       1.12021      0.923740      0.768965      0.597984      0.453120      0.326188      0.232706      0.158877      0.101460     0.0662159     0.0391867     0.0234148     0.0130336    0.00709026    0.00365489    0.00179174   0.000832138   0.000365956   0.000153323   6.06844e-05   2.24942e-05   7.65495e-06   2.31469e-06   6.83561e-07   1.67725e-07   3.69039e-08   6.69496e-09   7.91210e-10       0.00000       0.00000
  17  13 2691.0695    2.4916  0.9268 13.3697 -0.0002  0.0106   0.0251   0.0263    0.0731   0.0000   438.7904       5.17605       11.4340       1.40175      -2.75095       2.09237      -1.92810      0.806803      0.569635     -0.907569     0.0853435     -0.400944     -0.169365     -0.178401    -0.0211119     0.0461112    -0.0155148     0.0252169    0.00213820     0.0144765  -0.000745520    0.00401154    0.00189101  -0.000566356  -8.71776e-05   0.000102313   1.42245e-05  -1.39100e-05  -3.37922e-06   9.08175e-08   1.74970e-07  -5.76064e-09   9.90590e-09   1.38381e-09       0.00000       0.00000       1.02406       1.31317       1.35569       1.41322       1.31989       1.24423       1.08015      0.897714      0.733831      0.565764      0.437099      0.315954      0.224837      0.151076     0.0999269     0.0622565     0.0388138     0.0219234     0.0123414    0.00642127    0.00337197    0.00162374   0.000753554   0.000332753   0.000139804   5.45848e-05   2.03494e-05   6.73546e-06   2.19876e-06   5.99268e-07   1.53377e-07   3.19803e-08   5.96055e-09   7.78685e-10       0.00000       0.00000
  17  14 2834.3676    3.1898  0.8232 14.0668 -0.0004  0.0097   0.0340   0.0247    0.0608   0.0000   438.6345      0.855499       14.1281       1.33401     -0.917623     -0.477488     -0.845546     -0.153349     -0.124154     -0.257873      0.164842     -0.336660     -0.257669     -0.281926    -0.0879215     0.0737879     0.0192942    -0.0247432     0.0197333   -0.00790962   -0.00481980   1.17665e-05   0.000326913  -0.000273056  -8.32905e-05   7.07042e-05   1.61336e-05  -5.49742e-06   6.63715e-07  -5.03778e-07   7.70819e-08   6.96009e-08   5.07670e-09   6.67484e-10       0.00000       0.00000      0.945643       1.16086       1.23555       1.27316       1.18358       1.10759      0.959582      0.835722      0.686151      0.529842      0.402957      0.299775      0.208821      0.136877     0.0909001     0.0580671     0.0350745     0.0204717     0.0111866    0.00607262    0.00309027    0.00156412   0.000725887   0.000320973   0.000129871   5.08385e-05   1.84145e-05   6.52527e-06   1.98628e-06   5.59281e-07   1.39504e-07   2.94556e-08   5.15440e-09   6.77602e-10       0.00000       0.00000
  17  15 2977.2636    3.7301  0.8226 14.5188 -0.0016  0.0095   0.0405   0.0252    0.0602   0.0000   439.8513       7.58082       10.7212       3.29939     -0.361483     -0.166246     -0.510831      -2.28053      -1.46568    -0.0825171     -0.530666    -0.0311054     -0.140548     -0.192866     0.0916622     0.0592307     -0.109502   -0.00261761    0.00485888    0.00211828   -0.00219018  -0.000282915  -0.000373218   0.000397523   8.41096e-05   5.28110e-05   7.69392e-07  -7.89225e-06   1.12154e-06  -1.82422e-08   1.60729e-07  -2.51808e-09   8.15400e-09   3.59916e-10       0.00000       0.00000      0.928703       1.14976       1.23536       1.27218       1.21267       1.11010      0.943767      0.810282      0.668301      0.515631      0.391397      0.284212      0.200482      0.132350     0.0875387     0.0559174     0.0346270     0.0200542     0.0111484    0.00597309    0.00311682    0.00152113   0.000705092   0.000306610   0.000126706   4.91824e-05   1.82226e-05   6.25196e-06   1.96132e-06   5.51801e-07   1.39614e-07   2.90346e-08   5.13321e-09   6.49325e-10       0.00000       0.00000
  17  16 3119.4248    3.9871  0.9863 14.6344 -0.0021  0.0109   0.0408   0.0281    0.0737   0.0000   436.9070       4.73604       10.5968       1.70962      0.396115       1.40589       2.06407     -0.707203      0.255771      -1.10371      0.204511     -0.384918    -0.0797210     -0.521176     0.0284296    -0.0364951   -0.00919953     0.0217597    -0.0102907  -0.000652887    0.00627659   0.000867018  -0.000615337  -0.000298602   4.17989e-05   6.41724e-05   2.26136e-06  -1.06715e-05  -3.75860e-07  -6.81135e-07  -1.01722e-07   3.72568e-08   9.11746e-09  -1.10627e-10       0.00000       0.00000       1.06345       1.35452       1.40527       1.45253       1.36870       1.24457       1.10660      0.950285      0.768404      0.614090      0.461055      0.337106      0.232519      0.158946      0.100674     0.0654411     0.0396280     0.0230244     0.0127544    0.00687100    0.00348509    0.00176438   0.000786587   0.000363301   0.000143384   5.93472e-05   2.09663e-05   7.14405e-06   2.19303e-06   6.40436e-07   1.58644e-07   3.56569e-08   6.12584e-09   7.91005e-10       0.00000       0.00000
  17  17 3261.4450    3.7548  1.3810 14.3963 -0.0000  0.0134   0.0343   0.0362    0.0813   0.0000   437.0086       12.2467       11.4291       3.31773      -1.61695      -1.83391      -2.40352      -3.42910       1.49559      -1.67424      0.330951     -0.465375      0.245982      0.115072      0.148876     -0.103792   -0.00273781     0.0135249    -0.0119052    0.00711087   -0.00660258    0.00279934  -0.000501255  -0.000558975  -3.84335e-05   5.99132e-05  -8.94469e-06  -6.01014e-06   1.01557e-07   5.32177e-07   3.34706e-07  -1.92792e-08   3.02382e-09  -2.05227e-09       0.00000       0.00000       1.28179       1.63970       1.69230       1.72459       1.63717       1.53252       1.34773       1.15740      0.942268      0.743305      0.570830      0.415442      0.291419      0.195875      0.128303     0.0820569     0.0492812     0.0290277     0.0158312    0.00836485    0.00439442    0.00210206   0.000989942   0.000435727   0.000185470   7.06278e-05   2.66411e-05   9.08920e-06   2.83134e-06   8.21202e-07   2.06305e-07   4.39867e-08   7.73577e-09   9.90486e-10       0.00000       0.00000
  17  18 3403.4589    3.2102  2.0222 14.0114 -0.0009  0.0168   0.0253   0.0450    0.0598   0.0000   437.5143       8.65619       13.2723       3.32579     -0.618557       1.36002     -0.918507     -0.960089     -0.244745      -1.48069       1.04898    -0.0497248     -0.345027     0.0701665    -0.0744406    -0.0378033      0.141024     0.0588720    0.00134185   -0.00235449   -0.00537491    0.00451185   -0.00184706   0.000727232  -8.73159e-05  -0.000103367   3.28421e-06   2.27573e-06  -4.09839e-06  -1.19577e-06  -4.25128e-07  -2.23058e-08  -6.13704e-09  -1.75490e-09       0.00000       0.00000       1.58951       2.02597       2.10357       2.18342       2.09278       1.90963       1.69260       1.42604       1.17212      0.908900      0.701575      0.511575      0.364485      0.242307      0.162402      0.101776     0.0631769     0.0359348     0.0202724     0.0108658    0.00549021    0.00274069    0.00128607   0.000560016   0.000231754   9.20707e-05   3.33671e-05   1.13869e-05   3.63735e-06   1.00920e-06   2.62365e-07   5.55117e-08   1.00704e-08   1.23531e-09       0.00000       0.00000
  17  19 3545.5759    2.7270  2.9892 13.3000 -0.0005  0.0206   0.0176   0.0557    0.0506   0.0000   436.2608       12.1559       17.2552       2.16215      -3.42787      0.181717       1.99600     -0.211117       1.02049      -2.94053     -0.668361     -0.887021       1.19442      0.139343     -0.175711      0.191466     0.0263720  -0.000887462    0.00740622    0.00433181    0.00612711   -0.00245931    0.00103754   0.000421078   0.000820669   9.65585e-05   4.94835e-05  -3.05066e-05   9.77144e-06   1.13458e-06  -3.54864e-07  -8.36205e-08   1.69473e-08  -7.46526e-12       0.00000       0.00000       1.92073       2.49089       2.61541       2.69816       2.57433       2.35509       2.06990       1.74193       1.43920       1.12201      0.858264      0.622911      0.436277      0.300558      0.194641      0.124037     0.0749101     0.0443630     0.0246006     0.0133458    0.00684736    0.00334377    0.00155746   0.000687776   0.000290461   0.000113647   4.16553e-05   1.43411e-05   4.48378e-06   1.30363e-06   3.22703e-07   7.06882e-08   1.26163e-08   1.54713e-09       0.00000       0.00000
  17  20 3687.8291    2.2800  4.4173 12.6848  0.0001  0.0259   0.0119   0.0685    0.0390   0.0000   441.3190       14.8197       10.5173       6.94381       4.72794      -8.20483      -1.74310       1.00206       3.96915      -2.38774     -0.422636     -0.292833     -0.447623     -0.637572     -0.116785     0.0622422    -0.0870581      0.117869   -0.00344616    -0.0300353   0.000744603    0.00217998   -0.00142953   0.000990204  -0.000174961  -0.000198949  -2.72909e-05  -4.98636e-05  -5.85854e-06  -1.50331e-07   1.04622e-07  -1.94623e-07   2.05010e-08  -1.66190e-09       0.00000       0.00000       2.41277       3.11380       3.26845       3.39763       3.23773       2.99058       2.58370       2.23128       1.79623       1.42757       1.07911      0.794968      0.548837      0.381086      0.245028      0.157626     0.0951375     0.0559982     0.0310647     0.0169088    0.00850638    0.00422996    0.00196102   0.000868227   0.000361161   0.000143847   5.17426e-05   1.79312e-05   5.62822e-06   1.65465e-06   4.09904e-07   9.18323e-08   1.56215e-08   1.98309e-09       0.00000       0.00000
  17  21 3830.1193    1.8573  5.8300 12.4597 -0.0003  0.0317   0.0089   0.0848    0.0295   0.0000   443.1615       13.8590       10.0421       4.34816       1.34849       1.06169       3.18860      -1.66433      -1.98721     -0.736508    -0.0473448     -0.754783      0.422317      0.413322      0.103324    -0.0776918     0.0167459    -0.0265353     0.0469379     0.0271094    0.00129264   -0.00339376  -0.000285980    0.00117546   0.000266156   0.000420698  -5.65513e-05   1.47147e-05   3.05799e-07   5.68075e-07  -6.07664e-07  -9.83545e-08   2.24317e-08  -1.22110e-10       0.00000       0.00000       2.98130       3.79643       4.03974       4.11401       3.93359       3.61898       3.22322       2.70192       2.21979       1.75118       1.34321      0.972400      0.684451      0.465510      0.307140      0.193612      0.117237     0.0693309     0.0383777     0.0208299     0.0104803    0.00517150    0.00240617    0.00107629   0.000451811   0.000179170   6.49359e-05   2.25834e-05   6.97364e-06   2.00050e-06   5.05293e-07   1.09388e-07   1.93930e-08   2.31623e-09       0.00000       0.00000
  17  22 3972.3850    1.5482  8.0337 12.0819 -0.0002  0.0391   0.0066   0.1088    0.0255   0.0000   431.6823       9.74818       12.7397       4.14997       2.98487      0.161983      -5.54845      -2.41818       1.09293     -0.812463      0.785161     -0.343444     -0.361564     -0.594684     0.0903441      0.110258     0.0914012  -0.000277030     0.0474354    0.00601264    -0.0147000    -0.0158828   -0.00169480   0.000469841   8.83225e-05  -0.000415002   4.30029e-05   8.28411e-06   1.13760e-06   1.42401e-06   7.86572e-07  -2.25573e-07   3.10957e-08  -2.70251e-09       0.00000       0.00000       3.67128       4.65953       4.96879       5.08388       4.90911       4.51718       3.94867       3.34483       2.71993       2.15426       1.63212       1.18835      0.848241      0.581414      0.383297      0.239963      0.146131     0.0854522     0.0485681     0.0260332     0.0133282    0.00648890    0.00303134    0.00134084   0.000563392   0.000222209   8.20488e-05   2.78394e-05   8.80760e-06   2.49650e-06   6.36093e-07   1.36945e-07   2.37601e-08   2.88036e-09       0.00000       0.00000
  17  23 4115.0023    1.2855 10.1205 12.0159 -0.0003  0.0487   0.0055   0.1384    0.0214   0.0000   435.6747       11.8192       1.23802       10.8082       7.05958       4.24634     -0.760196       2.80564      -3.13159       2.03655     -0.329504     -0.664273      -1.32739    -0.0289477      0.994217      0.284827     -0.109761     0.0705845      0.140133     0.0274592    -0.0431381   -0.00453042   -0.00154470    0.00432836   0.000436371  -0.000350708  -0.000111512   4.20279e-05   6.09890e-06   6.22799e-06  -1.45349e-06   1.42847e-07  -1.56763e-08   7.57546e-11       0.00000       0.00000       4.50433       5.75575       6.19405       6.22107       6.05266       5.50370       4.92003       4.17595       3.41035       2.69854       2.04632       1.50534       1.06642      0.729989      0.477830      0.302103      0.183282      0.107077     0.0602746     0.0323769     0.0166753    0.00821759    0.00381511    0.00171172   0.000711141   0.000283279   0.000104321   3.56889e-05   1.12578e-05   3.21254e-06   8.12015e-07   1.76615e-07   3.03096e-08   3.55280e-09       0.00000       0.00000
  17  24 4257.4737    1.0468 12.3533 11.9493 -0.0005  0.0629   0.0046   0.1794    0.0195   0.0000   438.4261       2.33346       10.6043       6.93440      -5.72165       6.13040      -2.73450      -6.37446       4.43400      0.341163      -1.52991      0.607671     -0.207727     -0.589042      0.346758     0.0783177    -0.0303898    -0.0770411    -0.0243069    -0.0670714    0.00686126     0.0102207    0.00762827   -0.00428867   0.000294267   9.15887e-05  -9.88199e-05  -6.96339e-06  -1.88571e-05  -1.93664e-06  -4.07684e-08   1.98916e-07   5.23970e-08  -3.48919e-10       0.00000       0.00000       5.70665       7.44331       7.94305       8.13091       7.77616       7.16241       6.33916       5.36562       4.37357       3.44889       2.60899       1.94004       1.37336      0.945909      0.624295      0.391675      0.240738      0.140697     0.0790597     0.0428457     0.0221620     0.0109566    0.00508187    0.00228852   0.000956706   0.000380038   0.000139038   4.78964e-05   1.51130e-05   4.23602e-06   1.06751e-06   2.31345e-07   3.97350e-08   4.81793e-09       0.00000       0.00000
  17  25 4400.3490    0.8791 15.0285 11.8422 -0.0001  0.0810   0.0038   0.2242    0.0172   0.0000   440.5802      -8.60686       25.5588      -10.7703      -8.48803      -11.8388       16.2778      -3.40958      -4.91739      -1.72873     -0.973584       1.50883      0.588374      -1.21717     -0.789525      0.452773      0.337421     -0.113687    -0.0462831     0.0461923     0.0344603   -0.00810019   -0.00341474    0.00262339   -0.00103446  -0.000176810  -0.000150594  -0.000161700  -3.64628e-05  -1.12381e-06   2.60067e-06   4.17532e-07  -4.22966e-08  -1.67173e-09       0.00000       0.00000       7.27990       9.42722       10.2085       10.3668       9.93197       9.13637       8.07026       6.87470       5.64416       4.45431       3.40473       2.50178       1.76976       1.22101      0.796672      0.511727      0.313209      0.185027      0.103425     0.0566633     0.0292220     0.0144941    0.00681276    0.00300918    0.00127592   0.000505460   0.000184662   6.34907e-05   1.97659e-05   5.65063e-06   1.39323e-06   2.98516e-07   5.10572e-08   6.12134e-09       0.00000       0.00000
  17  26 4542.9553    0.7118 17.4267 11.7680 -0.0004  0.1028   0.0032   0.2756    0.0146   0.0000   448.8820       23.0757       16.0884      -29.0457       15.9451      -8.14934      -8.52050      -2.52386       4.06969      -11.9719      -3.24599      -1.14564       2.16950     -0.159355      -1.70676     -0.760008      0.763244      0.197547   -0.00760476    -0.0826184     0.0128536     0.0315075   0.000149585   4.44281e-05   -0.00108939  -0.000729444   0.000120359   2.53337e-05   1.99601e-05  -2.19114e-06   2.15181e-06  -2.90738e-07  -5.27953e-09  -3.58851e-09       0.00000       0.00000       9.09828       11.9095       12.8525       13.0735       12.6631       11.5600       10.2587       8.61817       7.12785       5.59797       4.28815       3.18456       2.25669       1.55585       1.03284      0.662565      0.409379      0.242209      0.136739     0.0749018     0.0388148     0.0192539    0.00916765    0.00402206    0.00171346   0.000671787   0.000246116   8.42544e-05   2.61807e-05   7.33368e-06   1.80701e-06   3.85163e-07   6.62886e-08   7.82016e-09       0.00000       0.00000
  18   6 1683.6699    0.2814  0.1625 11.6570 -0.0039  0.0055   0.0072   0.0116    0.0159   0.0000   438.8939      -1.09344       14.9177     0.0883678      -2.16245      0.496419     -0.418618     -0.773903     -0.213288   -0.00504851      0.223351     -0.137909    -0.0560534    -0.0889611    -0.0646059    0.00613937    0.00117507   -0.00632242     0.0114348    0.00361890   -0.00483065   0.000634382   0.000351851   5.04774e-05  -1.75283e-05   0.000100962   7.56931e-07  -1.42845e-05  -3.27482e-06   1.57265e-06  -1.33024e-07  -1.76281e-07   1.09444e-08   2.74179e-09   3.00963e-10  -1.24010e-10      0.506350      0.668236      0.710023      0.723186      0.691880      0.646921      0.587200      0.470643      0.387962      0.283480      0.226240      0.166514      0.124820     0.0881345     0.0592560     0.0384571     0.0234308     0.0139213    0.00827818    0.00423324    0.00240966    0.00123639   0.000592106   0.000282979   0.000127876   5.72614e-05   2.19544e-05   8.49709e-06   3.15872e-06   9.93950e-07   3.16687e-07   8.63769e-08   2.02156e-08   4.15648e-09   8.03699e-10   9.21222e-11
  18   7 1839.9910    0.4242  0.3060 11.6955 -0.0050  0.0070   0.0078   0.0156    0.0212   0.0000   440.0198      0.283257       14.2462      0.835065     -0.647959     0.0267684     -0.733459     -0.175252     0.0363763     0.0571563      0.646717     -0.320027    -0.0810573     0.0781800     0.0736163     0.0210962    -0.0902913    -0.0336042   -0.00206080    0.00257264   -0.00154870    0.00141476   -0.00110747   0.000342641   0.000149396   0.000161877   1.49662e-05  -1.84124e-05  -1.43625e-06  -7.03915e-07   7.82698e-07  -3.85072e-08  -1.24534e-08  -1.88948e-09  -6.50159e-10  -2.33662e-10      0.640942      0.810227      0.831285      0.884763      0.844266      0.773979      0.682617      0.603857      0.479164      0.389271      0.320145      0.233228      0.158663      0.107571     0.0760232     0.0495642     0.0312962     0.0183466     0.0114479    0.00628386    0.00332287    0.00156984   0.000798027   0.000395321   0.000179183   7.83916e-05   3.01446e-05   1.09125e-05   3.90956e-06   1.22236e-06   3.97867e-07   1.07846e-07   2.76668e-08   5.60142e-09   9.77083e-10   1.23632e-10
  18   8 1992.8231    0.5992  0.5116 11.7271  0.0002  0.0086   0.0082   0.0202    0.0300   0.0000   437.7896     -0.903211       15.0142      0.833156      -1.61798      0.444748     -0.811161    -0.0665439       1.01445     -0.422633      0.283449      0.345826     -0.352469     -0.128773    -0.0196000     0.0394775    -0.0119515    0.00818212     0.0137181    0.00466394   -0.00581221   -0.00344580    0.00148165   0.000119776   0.000195145   2.48926e-05  -3.59142e-05  -1.82307e-05   9.36892e-06  -4.24873e-07  -4.28426e-07   6.73138e-08   3.77635e-08  -4.86019e-09   8.51289e-10   1.38357e-10      0.759017      0.960401       1.00328       1.02712      0.992352      0.941932      0.857623      0.693870      0.589374      0.454428      0.360724      0.267073      0.198571      0.135949     0.0938596     0.0610103     0.0383007     0.0226711     0.0131637    0.00755964    0.00388889    0.00196996   0.000992246   0.000472752   0.000210937   8.86117e-05   3.66557e-05   1.40989e-05   5.00698e-06   1.68185e-06   4.97785e-07   1.33826e-07   3.31058e-08   6.77568e-09   1.27039e-09   1.45890e-10
  18   9 2143.6851    0.8196  0.6528 11.8933 -0.0007  0.0091   0.0097   0.0220    0.0387   0.0000   437.4619      -1.78634       14.8613     -0.322968      -1.94068       1.65668     -0.818699     -0.762605     -0.834062      0.408782      0.377785     -0.133424     -0.259995     0.0733568     0.0386102     0.0799641    0.00417832     0.0817039     0.0247155    -0.0133180   -0.00425978   -0.00106857   3.34558e-05   0.000261761   0.000462679   0.000156943   7.76037e-05   2.36433e-05  -5.62403e-07  -1.88138e-07   2.51363e-07  -2.17871e-07  -4.80662e-08  -3.32126e-09  -8.15345e-10  -1.73425e-11      0.796822       1.02322       1.07926       1.11061       1.04507       1.00618      0.858913      0.749408      0.635959      0.512817      0.391316      0.295017      0.204582      0.144008     0.0987590     0.0614907     0.0393075     0.0243681     0.0138263    0.00806358    0.00426837    0.00222424    0.00107717   0.000510114   0.000225069   9.95010e-05   3.98190e-05   1.50634e-05   5.23594e-06   1.86760e-06   5.58529e-07   1.49137e-07   3.59779e-08   7.56409e-09   1.27607e-09   1.63502e-10
  18  10 2291.6512    1.1693  0.7654 12.2465 -0.0010  0.0096   0.0129   0.0238    0.0526   0.0000   437.2822      0.822865       12.7331       1.42216      -1.80108     -0.276240     -0.497481     -0.394139     -0.781370     -0.228424     -0.383341     -0.363269     0.0999079    -0.0178064      0.163396    -0.0477978     0.0172852    0.00460841     0.0171882   -0.00645946   -0.00292004    0.00131421   -0.00145083   0.000666288   0.000238675   5.43154e-05  -6.07661e-05  -1.07707e-05   5.17723e-06   7.32128e-07  -6.18462e-07  -6.76919e-08   4.20342e-08   4.70599e-09   6.79442e-10  -1.63195e-10      0.872897       1.03974       1.11379       1.18300       1.14115       1.05582      0.915822      0.806958      0.656824      0.521426      0.408073      0.297003      0.219763      0.156845      0.105677     0.0674955     0.0430270     0.0258150     0.0150193    0.00870988    0.00461590    0.00243381    0.00118453   0.000559402   0.000246431   0.000105424   4.25760e-05   1.61904e-05   5.38889e-06   1.81706e-06   5.49282e-07   1.52072e-07   3.69347e-08   7.37428e-09   1.25691e-09   1.56797e-10
  18  11 2436.8482    1.5312  0.9410 12.7408 -0.0021  0.0113   0.0154   0.0272    0.0608   0.0000   439.5147       3.42740       13.0969     -0.532217      -2.37497      0.141431      0.310031     -0.681648     0.0671480     -0.724697    0.00674277     -0.604395     0.0997738     0.0315487     0.0936991     0.0768357   -0.00938285    -0.0450396    0.00264821     0.0196489   -0.00860559    0.00361126  -0.000610734   0.000506437   0.000219079   2.74717e-05   8.93058e-06   9.69558e-06  -1.19118e-06  -3.18291e-06  -8.98689e-07  -2.85219e-07   6.20986e-08  -6.08470e-09  -4.77693e-10   2.44500e-10      0.957601       1.26978       1.30353       1.38790       1.29021       1.27242       1.06105      0.930775      0.749602      0.618371      0.481684      0.355494      0.255625      0.173245      0.121352     0.0774777     0.0508373     0.0300510     0.0182587    0.00981273    0.00553744    0.00260192    0.00138457   0.000621414   0.000289788   0.000120261   5.17420e-05   1.82542e-05   7.11168e-06   2.20773e-06   7.16362e-07   1.86408e-07   4.81895e-08   9.53425e-09   1.63786e-09   2.22421e-10
  18  12 2580.8544    2.0197  0.9599 13.1392 -0.0011  0.0106   0.0198   0.0270    0.0612   0.0000   439.5469       4.99121       15.6285      0.112861      -2.43298       2.24106     -0.128634      -1.52148     0.0220041     -0.936288      0.240233     -0.111664    0.00851357     -0.146922     0.0125521     0.0216586    0.00461436   -0.00285940  -0.000281347    0.00647687     0.0106929   1.72708e-05    0.00134416   0.000548308   0.000273979   6.89518e-05  -5.87550e-05   2.17667e-05   8.32245e-06   9.75958e-07   1.69131e-07  -6.56077e-08   6.05069e-08  -4.46744e-09  -1.61707e-09   2.21515e-10      0.930048       1.21442       1.27812       1.32963       1.23735       1.18446       1.01241      0.913718      0.732949      0.596025      0.458275      0.335597      0.247902      0.172104      0.113443     0.0742836     0.0468780     0.0280507     0.0164015    0.00911518    0.00489054    0.00264879    0.00125312   0.000612010   0.000265060   0.000117874   4.54703e-05   1.85639e-05   6.31708e-06   2.10189e-06   6.41915e-07   1.81251e-07   4.46006e-08   9.03608e-09   1.49929e-09   1.99332e-10
  18  13 2724.7620    2.5993  0.8462 13.8516 -0.0008  0.0098   0.0268   0.0247    0.0555   0.0000   436.4688       1.65667       15.4877       2.97164     -0.843591      -2.49683     -0.660434     -0.385063      0.794722      -1.77402      0.631797     -0.340772    -0.0260719      0.143282     0.0227786    -0.0772869    -0.0441680    -0.0191624     0.0204127   -0.00556346   0.000538720   -0.00246494    0.00243647   0.000142832   0.000170048   0.000126145  -5.11334e-05  -9.87928e-06  -5.81707e-06   7.11777e-07  -6.92329e-07  -1.51423e-07   2.46936e-08  -1.43598e-08   1.10853e-09   1.49037e-10      0.887729       1.09385       1.18790       1.24055       1.17046       1.09740      0.963668      0.831011      0.683039      0.536798      0.419966      0.311623      0.226913      0.158158      0.105574     0.0706910     0.0438021     0.0261115     0.0152099    0.00897292    0.00461152    0.00235106    0.00120716   0.000585783   0.000254787   0.000107768   4.41304e-05   1.68986e-05   5.82610e-06   1.95234e-06   5.81227e-07   1.63877e-07   3.84949e-08   7.87428e-09   1.35905e-09   1.66779e-10
  18  14 2868.6843    3.3192  0.8321 14.1008 -0.0009  0.0095   0.0337   0.0237    0.0613   0.0000   438.3592       5.09274       15.0720      0.429467      -2.39582       2.25170      0.368650      -2.55255      0.405476    -0.0471966      0.194774     -0.189513     -0.352195      0.197590     0.0266143    -0.0638207    -0.0260245    -0.0489154   -0.00531921    0.00339305  -0.000293642    0.00380563    0.00196838  -0.000345154  -0.000165036   2.15356e-05   5.29826e-06   4.42144e-06  -1.26316e-06   1.58713e-06   1.08398e-06   7.43236e-08  -2.09963e-08  -1.34037e-09   2.21360e-09   1.54589e-10      0.855802       1.08802       1.18244       1.20169       1.15065       1.06819      0.935258      0.813681      0.669741      0.533539      0.405897      0.305847      0.219460      0.152132      0.104863     0.0663494     0.0419121     0.0247222     0.0147947    0.00843010    0.00443904    0.00234467    0.00113798   0.000547389   0.000247023   0.000104548   4.16043e-05   1.62733e-05   5.63209e-06   1.92459e-06   5.89232e-07   1.56279e-07   3.92125e-08   8.08647e-09   1.35009e-09   1.64200e-10
  18  15 3012.1823    3.7889  0.8951 14.5482 -0.0008  0.0100   0.0383   0.0258    0.0602   0.0000   438.8518       6.19093       13.7508       3.70756       2.04116      0.432009      0.312877     -0.809352      0.659399     -0.850707     0.0946358    -0.0270728      0.336664     -0.223660      0.107377      0.129471     0.0419382   -0.00891025    -0.0234230   2.01327e-05   -0.00717379   -0.00142042   -0.00319834  -0.000400152  -2.27671e-05   0.000134426  -3.81010e-05  -2.64790e-06  -4.97660e-06   1.31166e-06  -5.75144e-08  -1.54011e-07  -6.35961e-08  -1.98705e-09   1.17760e-09   1.61219e-10      0.925659       1.15717       1.23490       1.25415       1.19643       1.13223      0.987875      0.860053      0.711280      0.570769      0.445611      0.329554      0.237363      0.161257      0.107631     0.0699156     0.0457057     0.0274890     0.0156893    0.00867354    0.00469436    0.00242852    0.00121541   0.000570831   0.000249896   0.000108586   4.39987e-05   1.66804e-05   5.89220e-06   1.95045e-06   5.96710e-07   1.62209e-07   3.99081e-08   8.00969e-09   1.36664e-09   1.69764e-10
  18  16 3154.9066    3.8816  1.0633 14.7850 -0.0015  0.0114   0.0377   0.0299    0.0640   0.0000   437.1607       6.28453       13.0077       1.47630      -2.27209       1.01733    -0.0893918      -2.05580      0.244980      -1.32993     -0.627365     -0.494679     -0.484350     -0.227939      0.146502    -0.0607910    -0.0314422     0.0418804     0.0175489    0.00317382   -0.00189191    0.00221760    0.00274443  -0.000135447  -5.77482e-05   0.000253980  -2.12801e-05  -1.52613e-05  -1.20611e-06   2.83320e-06  -1.02564e-06   1.76283e-07   3.39195e-08   1.59133e-08  -2.81177e-09  -1.59272e-10       1.04580       1.34069       1.43629       1.48027       1.42399       1.29172       1.15024      0.986731      0.809967      0.638503      0.487198      0.365254      0.265892      0.184751      0.122365     0.0806982     0.0500830     0.0304291     0.0177396    0.00959105    0.00542054    0.00276459    0.00138701   0.000662779   0.000284826   0.000127428   4.91959e-05   1.88036e-05   6.87985e-06   2.17757e-06   6.74429e-07   1.87271e-07   4.54503e-08   9.68578e-09   1.64936e-09   1.94952e-10
  18  17 3297.4262    3.5721  1.5010 14.4212  0.0007  0.0139   0.0302   0.0359    0.0597   0.0000   436.4537       7.20861       11.8240       3.40057      0.977556      -5.37344     -0.348827      -2.54164      0.122355     -0.475441     -0.581929     -0.336776      0.459584     -0.543197    -0.0114648     0.0846387    -0.0271071    -0.0305197    -0.0142507     0.0172898   -0.00118140   -0.00152466   -0.00109650  -0.000115653  -0.000334691  -0.000155630  -4.56190e-05   3.58659e-05   1.67411e-05  -1.72714e-06  -9.62782e-07  -1.88328e-07   4.31519e-08   1.17615e-08   1.64028e-09  -1.66149e-10       1.23936       1.61212       1.74308       1.77210       1.69745       1.58236       1.40819       1.19662      0.970053      0.760030      0.591651      0.439616      0.323753      0.227103      0.152710     0.0991487     0.0621902     0.0377552     0.0216630     0.0119766    0.00661386    0.00338235    0.00170713   0.000803164   0.000360729   0.000157442   6.39591e-05   2.39781e-05   8.69629e-06   2.82765e-06   8.64398e-07   2.40161e-07   5.89151e-08   1.21092e-08   2.07071e-09   2.46342e-10
  18  18 3440.0588    3.1064  2.1897 13.8376 -0.0018  0.0170   0.0224   0.0456    0.0542   0.0000   437.6928       12.7365       14.3396       2.51397     0.0362810     -0.159027      -2.08069      -2.35400      -2.99001      0.832562      0.305496    -0.0357644      0.192300    -0.0533152     -0.136164     -0.103989     0.0293204     0.0866639     0.0180925    -0.0104134    -0.0123985    0.00342621   -0.00219560   6.15555e-05   0.000769007   0.000288193   8.34645e-05   6.25827e-06   4.22139e-06   6.58112e-06   7.61819e-07   2.11670e-07   2.76787e-08   1.90645e-08   1.27030e-09  -2.02898e-10       1.51299       1.92886       2.07507       2.10985       2.03668       1.90216       1.71027       1.43020       1.18495      0.938645      0.726099      0.541466      0.393776      0.284399      0.188388      0.123380     0.0769305     0.0469144     0.0268989     0.0152894    0.00828229    0.00423218    0.00213375   0.000984345   0.000450413   0.000190878   8.05593e-05   2.99812e-05   1.07357e-05   3.51658e-06   1.06348e-06   2.95779e-07   6.97331e-08   1.49615e-08   2.54109e-09   2.94499e-10
  18  19 3582.6780    2.5730  3.3648 13.1275 -0.0003  0.0215   0.0152   0.0578    0.0457   0.0000   440.0642       11.0937       11.8600       5.90694      -1.13689      -3.69302     -0.835323      -1.08323       1.72298      -1.10896    -0.0883800     -0.563612      0.257962     -0.354310     -0.148692     -0.236921     -0.115270    -0.0117433     0.0906071   -0.00113576    -0.0208884   -0.00378047   0.000558340   -0.00203759    0.00138602  -8.05686e-05  -8.90318e-06   2.08234e-05  -2.83281e-06  -8.66711e-06   2.21574e-06   3.07547e-07  -2.04877e-08   3.64644e-09  -2.16654e-09  -3.31052e-10       1.93855       2.45717       2.63478       2.71080       2.63345       2.41857       2.14472       1.81913       1.53361       1.22518      0.950958      0.703342      0.505763      0.350226      0.237898      0.154653     0.0980142     0.0586452     0.0352206     0.0197302     0.0105946    0.00547360    0.00268816    0.00127476   0.000576947   0.000243416   9.83157e-05   3.78901e-05   1.34291e-05   4.41032e-06   1.36342e-06   3.67693e-07   9.08480e-08   1.89593e-08   3.26568e-09   3.74452e-10
  18  20 3725.3967    2.1530  4.7982 12.6448 -0.0007  0.0267   0.0108   0.0727    0.0352   0.0000   439.0884       15.2891       12.2369       4.43245      0.226299       4.37340       7.60345     -0.248055      0.393606     -0.101917      0.712923      -2.38608       1.23205     -0.572327      0.112359     -0.143337      0.273739    -0.0584780   -0.00230217     0.0221474     0.0156741     0.0202145   -0.00495105   -0.00203866  -0.000851766  -0.000258735  -9.11935e-05   6.04518e-05   7.19573e-06  -1.60145e-06   8.45014e-07  -1.97327e-07  -5.40745e-08   3.59005e-09   2.24528e-09   2.91257e-10       2.36951       3.01382       3.21160       3.31347       3.17588       2.96518       2.66078       2.28512       1.89105       1.50928       1.16634      0.871946      0.636543      0.446807      0.298226      0.195333      0.122008     0.0738148     0.0428537     0.0239612     0.0129979    0.00676099    0.00333962    0.00159027   0.000706614   0.000306805   0.000123037   4.73775e-05   1.68143e-05   5.51989e-06   1.67554e-06   4.66679e-07   1.13847e-07   2.41014e-08   4.10438e-09   4.79872e-10
  18  21 3868.2015    1.7956  6.6542 12.2380 -0.0007  0.0332   0.0078   0.0898    0.0282   0.0000   432.9056       16.9849       10.5482       4.85305      -10.0348       6.36360      0.137991      -5.11755     -0.890832      0.421678      0.713466      -1.42551     -0.410313      0.827184     -0.680988      0.114542     -0.228569    -0.0635129   -0.00176472     0.0451806     0.0187124    0.00377419   -0.00972296   0.000391733  -0.000481820   0.000128697  -0.000134651   0.000129625   2.67342e-05  -9.41270e-06   1.27585e-06   4.35380e-07  -9.26934e-08  -3.70211e-09  -2.28573e-09  -4.63564e-10       2.95772       3.83577       4.09550       4.21671       4.05369       3.75670       3.33254       2.84096       2.37775       1.90960       1.45863       1.09365      0.781397      0.553582      0.367159      0.241010      0.150467     0.0914790     0.0535245     0.0301887     0.0164086    0.00839757    0.00420286    0.00196572   0.000886384   0.000376996   0.000155141   5.86266e-05   2.11911e-05   6.96427e-06   2.12786e-06   5.89511e-07   1.41894e-07   3.07357e-08   5.19046e-09   6.05461e-10
  18  22 4010.9706    1.4635  8.5540 12.0616 -0.0005  0.0410   0.0060   0.1130    0.0231   0.0000   436.4325       11.1012       13.0907       5.82007     -0.857943       3.26185      -8.81978      -1.09061      -2.07064     -0.680064       3.79424     -0.584912     -0.372185     -0.779533     0.0373693     -0.856677      0.293040    -0.0189009      0.119692   -0.00271960     0.0259185    0.00540327    0.00638104    0.00310412   0.000864951  -0.000373183  -0.000364731   6.84265e-05  -1.01377e-05   1.75632e-05  -4.27251e-06   6.50326e-07   1.35905e-07   7.93486e-09  -8.51466e-09   1.23601e-09       3.59192       4.61838       4.97909       5.10790       4.94285       4.58035       4.06729       3.51556       2.88497       2.31402       1.79355       1.33417      0.969725      0.683355      0.461812      0.299315      0.188227      0.113698     0.0669040     0.0375607     0.0202948     0.0106025    0.00520206    0.00246387    0.00111980   0.000479763   0.000194223   7.44814e-05   2.63263e-05   8.73071e-06   2.68433e-06   7.42699e-07   1.83053e-07   3.81789e-08   6.37843e-09   7.41782e-10
  18  23 4153.9061    1.2056 10.4798 11.9676 -0.0006  0.0504   0.0050   0.1427    0.0204   0.0000   447.7500       21.0745       9.17595      -4.50998      -8.44370      -4.78903     -0.450986      -9.58464      -3.30805     -0.908522      -4.35281      -1.90223      -1.16244       1.25084    -0.0518728     -0.152439    -0.0304148     -0.240462    -0.0271078    -0.0326298    -0.0102915     0.0121703    0.00494761   -0.00257075    0.00188754  -0.000692397   5.30702e-05   4.11229e-05   1.36554e-05   1.38950e-05  -1.56770e-06   1.15823e-06  -5.66395e-08  -1.04610e-07   2.22518e-09  -4.14699e-10       4.35759       5.68917       6.07610       6.20616       6.04582       5.58272       4.99169       4.30683       3.56043       2.83631       2.21597       1.65658       1.20726      0.833893      0.570830      0.371015      0.234208      0.142646     0.0833211     0.0465593     0.0253372     0.0130992    0.00657932    0.00307304    0.00142727   0.000597314   0.000246249   9.20481e-05   3.33918e-05   1.10362e-05   3.36651e-06   9.28648e-07   2.30542e-07   4.76527e-08   8.07687e-09   9.27931e-10
  18  24 4296.9259    1.0216 13.2683 11.9030  0.0007  0.0661   0.0042   0.1842    0.0183   0.0000   428.1692      -7.02489       13.5764      -5.43169      -4.52083      -4.84221       4.73866      -8.86326       8.16642      -5.38968     -0.151050      -3.05553      -3.10770      0.736430       1.31329     -0.856611   -0.00159247      0.279485     0.0870587    0.00526585   -0.00319718    0.00280552    0.00795025   0.000914914  -0.000728104   -0.00209708  -0.000339394   8.46254e-05   6.04916e-05  -1.82558e-05   1.27158e-08  -8.31046e-07  -5.47710e-08   5.79413e-08  -8.02690e-09   8.23323e-10       5.62453       7.32155       7.88520       8.10932       7.78086       7.33333       6.52724       5.54721       4.64089       3.73190       2.90051       2.17113       1.57848       1.10781      0.749712      0.490362      0.312806      0.190045      0.111237     0.0625169     0.0339777     0.0175648    0.00880191    0.00411903    0.00188634   0.000801874   0.000332568   0.000126132   4.54614e-05   1.50156e-05   4.58086e-06   1.24931e-06   3.03672e-07   6.30449e-08   1.06370e-08   1.23524e-09
  18  25 4439.8309    0.8367 15.8557 11.8306 -0.0005  0.0847   0.0034   0.2305    0.0157   0.0000   444.1739       12.0487       4.87555       10.5142      -8.21888      -9.41127      0.437664      -7.52290      -3.53694      -5.79615      -7.74379      -2.40456      0.941294     -0.251742       1.31909    -0.0622707      0.568173      0.251691     -0.120131     -0.131508   -0.00380496     0.0342218    -0.0114739   -0.00282159    0.00146649   0.000558554   -0.00102544   0.000273511   3.49599e-05   2.16997e-06  -2.08022e-06   8.80329e-07  -1.66373e-07  -1.65809e-08   3.63266e-09   1.06892e-09       7.12152       9.24859       10.1451       10.2136       10.0346       9.30415       8.24351       7.17045       5.89985       4.74061       3.70065       2.78043       2.02429       1.42474      0.969083      0.637656      0.403443      0.246976      0.145377     0.0818686     0.0446336     0.0233391     0.0115690    0.00555888    0.00249974    0.00108919   0.000436966   0.000168052   5.98659e-05   1.98175e-05   6.03995e-06   1.66487e-06   4.02579e-07   8.24293e-08   1.34782e-08   1.54281e-09
[truncated: 1,896,058 more chars]
