# Supplementary material for: Global-Mode Analysis of Full-Disk Data from the Michelson Doppler Imager and the Helioseismic and Magnetic Imager
Source: Sol Phys. 2018 Jan 31;293(2):29. doi: 10.1007/s11207-017-1201-5 (PMC6566312; doi:10.1007/s11207-017-1201-5)
Supplement: Supplementary file 2 — (TAR 362.4 MB) [file 11207_2017_1201_MOESM2_ESM.tar › HMI/hmiv72d.7192.18]

   0  13 1957.5008    0.5673  0.4624  9.7161  0.0000  0.1023   0.1001   0.2282    0.4066   0.0000    -0.0000       0.00000       0.00000       0.00000       0.00000       0.00000       0.00000       0.00000       0.00000       0.00000       0.00000       0.00000       0.00000       0.00000       0.00000       0.00000       0.00000       0.00000       0.00000       0.00000       0.00000       0.00000       0.00000       0.00000       0.00000       0.00000       0.00000       0.00000       0.00000       0.00000       0.00000       0.00000       0.00000       0.00000       0.00000       0.00000
   0  14 2093.5319    0.9518  0.5954  7.4402  0.0000  0.1077   0.1441   0.2639   10.3029   0.0000    -0.0000       0.00000       0.00000       0.00000       0.00000       0.00000       0.00000       0.00000       0.00000       0.00000       0.00000       0.00000       0.00000       0.00000       0.00000       0.00000       0.00000       0.00000       0.00000       0.00000       0.00000       0.00000       0.00000       0.00000       0.00000       0.00000       0.00000       0.00000       0.00000       0.00000       0.00000       0.00000       0.00000       0.00000       0.00000       0.00000
   0  17 2496.2715    1.6787  0.8498  5.0612  0.0000  0.1154   0.2306   0.4192  544.4510   0.0000    -0.0000       0.00000       0.00000       0.00000       0.00000       0.00000       0.00000       0.00000       0.00000       0.00000       0.00000       0.00000       0.00000       0.00000       0.00000       0.00000       0.00000       0.00000       0.00000       0.00000       0.00000       0.00000       0.00000       0.00000       0.00000       0.00000       0.00000       0.00000       0.00000       0.00000       0.00000       0.00000       0.00000       0.00000       0.00000       0.00000
   1  11 1749.2075    0.4012  0.1681 10.3526  0.0000  0.0515   0.0853   0.1018    0.1325   0.0000   428.9735      -8.62344       0.00000       0.00000       0.00000       0.00000       0.00000       0.00000       0.00000       0.00000       0.00000       0.00000       0.00000       0.00000       0.00000       0.00000       0.00000       0.00000       62.2768       24.9209       0.00000       0.00000       0.00000       0.00000       0.00000       0.00000       0.00000       0.00000       0.00000       0.00000       0.00000       0.00000       0.00000       0.00000       0.00000       0.00000
   1  14 2156.9597    0.7128  0.6386 10.5975  0.0000  0.0835   0.0743   0.2143    0.3029   0.0000   408.3959       57.4790       0.00000       0.00000       0.00000       0.00000       0.00000       0.00000       0.00000       0.00000       0.00000       0.00000       0.00000       0.00000       0.00000       0.00000       0.00000       0.00000       92.1618       67.7028       0.00000       0.00000       0.00000       0.00000       0.00000       0.00000       0.00000       0.00000       0.00000       0.00000       0.00000       0.00000       0.00000       0.00000       0.00000       0.00000
   1  15 2292.0329    1.1942  1.0175  5.8302  0.0000  0.0950   0.0945   0.2223   71.3406   0.0000   509.9703       3.25722       0.00000       0.00000       0.00000       0.00000       0.00000       0.00000       0.00000       0.00000       0.00000       0.00000       0.00000       0.00000       0.00000       0.00000       0.00000       0.00000       122.393       54.6048       0.00000       0.00000       0.00000       0.00000       0.00000       0.00000       0.00000       0.00000       0.00000       0.00000       0.00000       0.00000       0.00000       0.00000       0.00000       0.00000
   1  19 2828.2084    3.0741  0.8696 11.2426  0.0000  0.0948   0.2550   0.3053    2.8480   0.0000   455.7559       13.7358       0.00000       0.00000       0.00000       0.00000       0.00000       0.00000       0.00000       0.00000       0.00000       0.00000       0.00000       0.00000       0.00000       0.00000       0.00000       0.00000       133.593       55.9675       0.00000       0.00000       0.00000       0.00000       0.00000       0.00000       0.00000       0.00000       0.00000       0.00000       0.00000       0.00000       0.00000       0.00000       0.00000       0.00000
   1  23 3368.4828    3.2625  2.9524  3.4338  0.0014  0.1570   0.1733   0.4926  105.6927   0.0000   482.8629       96.1952       0.00000       0.00000       0.00000       0.00000       0.00000       0.00000       0.00000       0.00000       0.00000       0.00000       0.00000       0.00000       0.00000       0.00000       0.00000       0.00000       204.726       106.921       0.00000       0.00000       0.00000       0.00000       0.00000       0.00000       0.00000       0.00000       0.00000       0.00000       0.00000       0.00000       0.00000       0.00000       0.00000       0.00000
   1  24 3504.0086    2.7804  2.9725 11.1062  0.0000  0.1733   0.1573   0.6025    1.6006   0.0000    80.6419       171.479       0.00000       0.00000       0.00000       0.00000       0.00000       0.00000       0.00000       0.00000       0.00000       0.00000       0.00000       0.00000       0.00000       0.00000       0.00000       0.00000       172.134       143.892       0.00000       0.00000       0.00000       0.00000       0.00000       0.00000       0.00000       0.00000       0.00000       0.00000       0.00000       0.00000       0.00000       0.00000       0.00000       0.00000
   2  11 1810.2684    0.3850  0.2524 10.2085  0.0000  0.0802   0.0491   0.1218    0.1178   0.0000   388.2167      0.395932       1.83516     -0.173983       0.00000       0.00000       0.00000       0.00000       0.00000       0.00000       0.00000       0.00000       0.00000       0.00000       0.00000       0.00000       0.00000       0.00000       44.0902       38.0296       35.0060       9.48119       0.00000       0.00000       0.00000       0.00000       0.00000       0.00000       0.00000       0.00000       0.00000       0.00000       0.00000       0.00000       0.00000       0.00000
   2  12 1945.7356    0.5234  0.5344 10.4459  0.0000  0.0738   0.0481   0.1686    0.1661   0.0000   437.6732      -27.4838      -12.6223     -0.688327       0.00000       0.00000       0.00000       0.00000       0.00000       0.00000       0.00000       0.00000       0.00000       0.00000       0.00000       0.00000       0.00000       0.00000       46.1849       34.5305       31.3003       9.60390       0.00000       0.00000       0.00000       0.00000       0.00000       0.00000       0.00000       0.00000       0.00000       0.00000       0.00000       0.00000       0.00000       0.00000
   2  13 2082.0296    0.6621  0.5756 10.4235  0.0000  0.0609   0.0550   0.1702    0.1912   0.0000   478.0413       18.9268       20.0043       3.83498       0.00000       0.00000       0.00000       0.00000       0.00000       0.00000       0.00000       0.00000       0.00000       0.00000       0.00000       0.00000       0.00000       0.00000       36.7486       32.8969       19.2597       7.64118       0.00000       0.00000       0.00000       0.00000       0.00000       0.00000       0.00000       0.00000       0.00000       0.00000       0.00000       0.00000       0.00000       0.00000
   2  14 2217.5766    0.9703  0.5768 10.4553  0.0000  0.0500   0.0726   0.1390    0.3049   0.0000   438.1115      -28.2151       33.5738       3.13018       0.00000       0.00000       0.00000       0.00000       0.00000       0.00000       0.00000       0.00000       0.00000       0.00000       0.00000       0.00000       0.00000       0.00000       34.8102       31.5186       16.1322       7.51632       0.00000       0.00000       0.00000       0.00000       0.00000       0.00000       0.00000       0.00000       0.00000       0.00000       0.00000       0.00000       0.00000       0.00000
   2  15 2352.1489    1.3860  0.6998 10.1837  0.0000  0.0562   0.0916   0.1356    0.7077   0.0000   427.8659      -1.24309      -4.05987       2.64341       0.00000       0.00000       0.00000       0.00000       0.00000       0.00000       0.00000       0.00000       0.00000       0.00000       0.00000       0.00000       0.00000       0.00000       35.6972       32.3964       21.0108       8.34591       0.00000       0.00000       0.00000       0.00000       0.00000       0.00000       0.00000       0.00000       0.00000       0.00000       0.00000       0.00000       0.00000       0.00000
   2  16 2485.9423    1.8976  0.6865 10.4622  0.0000  0.0512   0.1388   0.1555    0.9185   0.0000   448.9455       26.7653      -12.7891       4.72487       0.00000       0.00000       0.00000       0.00000       0.00000       0.00000       0.00000       0.00000       0.00000       0.00000       0.00000       0.00000       0.00000       0.00000       39.1375       31.8604       19.0758       7.36992       0.00000       0.00000       0.00000       0.00000       0.00000       0.00000       0.00000       0.00000       0.00000       0.00000       0.00000       0.00000       0.00000       0.00000
   2  19 2889.7403    3.3083  0.9117  1.9836  0.0000  0.0558   0.1901   0.1568 1000.0000   0.0000   407.8752       103.998       2.78696      -7.47476       0.00000       0.00000       0.00000       0.00000       0.00000       0.00000       0.00000       0.00000       0.00000       0.00000       0.00000       0.00000       0.00000       0.00000       42.1201       32.3337       21.1987       6.76778       0.00000       0.00000       0.00000       0.00000       0.00000       0.00000       0.00000       0.00000       0.00000       0.00000       0.00000       0.00000       0.00000       0.00000
   2  21 3160.0626    4.0847  1.2213 -0.7919  0.0000  0.0733   0.2638   0.2205 1000.0000   0.0000   395.8458     -0.245842      -19.1623       12.2948       0.00000       0.00000       0.00000       0.00000       0.00000       0.00000       0.00000       0.00000       0.00000       0.00000       0.00000       0.00000       0.00000       0.00000       48.1377       41.9962       25.9239       10.0656       0.00000       0.00000       0.00000       0.00000       0.00000       0.00000       0.00000       0.00000       0.00000       0.00000       0.00000       0.00000       0.00000       0.00000
   2  23 3430.7733    3.0289  1.8086 12.2480  0.0000  0.0965   0.1500   0.3013    0.5566   0.0000   330.1907       81.6436      -16.6658       4.42645       0.00000       0.00000       0.00000       0.00000       0.00000       0.00000       0.00000       0.00000       0.00000       0.00000       0.00000       0.00000       0.00000       0.00000       61.0013       62.8388       27.9164       14.9357       0.00000       0.00000       0.00000       0.00000       0.00000       0.00000       0.00000       0.00000       0.00000       0.00000       0.00000       0.00000       0.00000       0.00000
   2  24 3567.0013    2.6336  3.3346 11.0864  0.0000  0.1279   0.1016   0.3861    0.7066   0.0000   478.2704       56.8688      -73.8007       21.9085       0.00000       0.00000       0.00000       0.00000       0.00000       0.00000       0.00000       0.00000       0.00000       0.00000       0.00000       0.00000       0.00000       0.00000       91.4914       75.6094       46.6145       16.9055       0.00000       0.00000       0.00000       0.00000       0.00000       0.00000       0.00000       0.00000       0.00000       0.00000       0.00000       0.00000       0.00000       0.00000
   3  14 2273.4440    1.0692  0.6796 10.5211  0.0000  0.0506   0.0648   0.1221    0.3002   0.0000   463.4541       34.7616      -15.6354      -31.7415      -1.20488       3.00030       0.00000       0.00000       0.00000       0.00000       0.00000       0.00000       0.00000       0.00000       0.00000       0.00000       0.00000       0.00000       27.5630       25.0395       17.5645       12.5185       4.18739       1.41990       0.00000       0.00000       0.00000       0.00000       0.00000       0.00000       0.00000       0.00000       0.00000       0.00000       0.00000       0.00000
   3  15 2407.6299    1.4902  0.8339 10.9625  0.0000  0.0521   0.0845   0.1577    0.3714   0.0000   450.5011      -7.07459      -23.3324       18.8422       5.48788       1.24230       0.00000       0.00000       0.00000       0.00000       0.00000       0.00000       0.00000       0.00000       0.00000       0.00000       0.00000       0.00000       24.8509       22.7675       18.3631       10.6028       4.59204       1.36465       0.00000       0.00000       0.00000       0.00000       0.00000       0.00000       0.00000       0.00000       0.00000       0.00000       0.00000       0.00000
   3  17 2676.2880    2.3398  1.1128  0.4458  0.0000  0.0598   0.1092   0.1651 1000.0000   0.0000   405.9898       23.3185       1.35393      -7.37700      0.501999      -1.56276       0.00000       0.00000       0.00000       0.00000       0.00000       0.00000       0.00000       0.00000       0.00000       0.00000       0.00000       0.00000       35.4764       34.1667       22.2162       11.2358       4.84897       1.45323       0.00000       0.00000       0.00000       0.00000       0.00000       0.00000       0.00000       0.00000       0.00000       0.00000       0.00000       0.00000
   3  18 2811.4501    3.0614  0.8968 10.2520  0.0000  0.0524   0.1478   0.1250    2.5706   0.0000   461.5740       6.66318       10.5754       21.1602      -4.56791       2.15799       0.00000       0.00000       0.00000       0.00000       0.00000       0.00000       0.00000       0.00000       0.00000       0.00000       0.00000       0.00000       27.5742       28.5242       18.1370       10.7049       4.38113       1.61346       0.00000       0.00000       0.00000       0.00000       0.00000       0.00000       0.00000       0.00000       0.00000       0.00000       0.00000       0.00000
   3  20 3082.4635    4.0559  1.0292  2.7779  0.0000  0.0704   0.1976   0.1349 1000.0000   0.0000   355.3870       5.28699     -0.451913      -4.02921      -2.48213    -0.0706918       0.00000       0.00000       0.00000       0.00000       0.00000       0.00000       0.00000       0.00000       0.00000       0.00000       0.00000       0.00000       42.3361       34.1760       26.8024       17.1276       6.17614       1.44328       0.00000       0.00000       0.00000       0.00000       0.00000       0.00000       0.00000       0.00000       0.00000       0.00000       0.00000       0.00000
   3  21 3217.7782    4.1283  1.3650  1.2492  0.0000  0.0628   0.1792   0.1850 1000.0000   0.0000   424.6906       28.0490      0.491281       3.50657      -11.4361      -1.08025       0.00000       0.00000       0.00000       0.00000       0.00000       0.00000       0.00000       0.00000       0.00000       0.00000       0.00000       0.00000       34.8451       31.9042       23.4718       12.5583       5.69901       1.52373       0.00000       0.00000       0.00000       0.00000       0.00000       0.00000       0.00000       0.00000       0.00000       0.00000       0.00000       0.00000
   3  22 3353.6108    3.3730  1.8574 11.6981  0.0052  0.0749   0.1296   0.2199    0.6144   0.0000   454.3652       74.6645       31.1763      -7.15382       8.16989      -2.06339       0.00000       0.00000       0.00000       0.00000       0.00000       0.00000       0.00000       0.00000       0.00000       0.00000       0.00000       0.00000       39.9308       37.2190       27.4276       16.6814       6.95425       2.02198       0.00000       0.00000       0.00000       0.00000       0.00000       0.00000       0.00000       0.00000       0.00000       0.00000       0.00000       0.00000
   3  23 3489.6283    2.9266  2.9814 10.8867  0.0000  0.0930   0.0881   0.2687    0.5557   0.0000   453.6894       12.5119       41.4436       19.1450      -3.99768     -0.584841       0.00000       0.00000       0.00000       0.00000       0.00000       0.00000       0.00000       0.00000       0.00000       0.00000       0.00000       0.00000       45.1629       45.2567       32.4775       19.6611       8.68804       2.82628       0.00000       0.00000       0.00000       0.00000       0.00000       0.00000       0.00000       0.00000       0.00000       0.00000       0.00000       0.00000
   3  24 3626.2352    2.4539  3.2925 11.3749  0.0000  0.1082   0.0752   0.3010    0.2821   0.0000   457.1871       55.7719       29.9982      -8.44761      0.367155      -1.60358       0.00000       0.00000       0.00000       0.00000       0.00000       0.00000       0.00000       0.00000       0.00000       0.00000       0.00000       0.00000       51.7591       50.6732       38.5153       22.9261       10.6550       3.19775       0.00000       0.00000       0.00000       0.00000       0.00000       0.00000       0.00000       0.00000       0.00000       0.00000       0.00000       0.00000
   3  25 3762.8353    1.9927  6.0512 10.1316  0.0000  0.1470   0.0455   0.4210    0.3530   0.0000   542.4489       34.4739       99.2606      -25.1643      -10.8715      -11.9213       0.00000       0.00000       0.00000       0.00000       0.00000       0.00000       0.00000       0.00000       0.00000       0.00000       0.00000       0.00000       71.3338       66.6769       53.2660       32.9086       14.6794       4.29017       0.00000       0.00000       0.00000       0.00000       0.00000       0.00000       0.00000       0.00000       0.00000       0.00000       0.00000       0.00000
   4  13 2188.3711    0.8892  0.5969 10.5431 -0.0020  0.0448   0.0525   0.1237    0.2264   0.0000   442.3857      -1.33783      -24.8012       9.63107      -2.40502     0.0367914      0.522600     -0.122132       0.00000       0.00000       0.00000       0.00000       0.00000       0.00000       0.00000       0.00000       0.00000       0.00000       19.9196       22.0037       17.3901       9.41662       5.35545       2.42543      0.990835      0.267131       0.00000       0.00000       0.00000       0.00000       0.00000       0.00000       0.00000       0.00000       0.00000       0.00000
   4  14 2324.0375    1.0271  1.0595 10.6647  0.0058  0.0638   0.0563   0.1695    0.4392   0.0000   443.2284       23.9232       8.37429       24.0734      -11.0463      0.676174       1.43098    -0.0472799       0.00000       0.00000       0.00000       0.00000       0.00000       0.00000       0.00000       0.00000       0.00000       0.00000       21.5498       23.2377       22.4947       14.6290       9.44990       4.88715       2.07040      0.484074       0.00000       0.00000       0.00000       0.00000       0.00000       0.00000       0.00000       0.00000       0.00000       0.00000
   4  15 2458.5520    1.6486  0.9773  2.4773  0.0000  0.0517   0.0812   0.1223 1000.0000   0.0000   443.1694       29.2697       23.7404       15.7898       13.9650       1.96845       0.00000       0.00000       0.00000       0.00000       0.00000       0.00000       0.00000       0.00000       0.00000       0.00000       0.00000       0.00000       21.7355       21.0920       17.4042       13.3951       7.77265       3.55252       1.27335      0.320157       0.00000       0.00000       0.00000       0.00000       0.00000       0.00000       0.00000       0.00000       0.00000       0.00000
   4  17 2728.4214    2.3083  0.8694 12.2317 -0.0136  0.0576   0.1180   0.1216    0.3718   0.0000   409.2442       49.1586       22.2299      -3.81472      -6.72307      -1.11413     -0.923959      -1.08726       0.00000       0.00000       0.00000       0.00000       0.00000       0.00000       0.00000       0.00000       0.00000       0.00000       18.0099       24.3252       16.9350       13.8762       7.09827       4.22157       1.43581      0.558041       0.00000       0.00000       0.00000       0.00000       0.00000       0.00000       0.00000       0.00000       0.00000       0.00000
   4  18 2864.2684    3.2913  0.8160 12.2573 -0.0030  0.0448   0.1551   0.1134    0.4826   0.0000   450.8258       25.5284       32.0806       15.8782       6.65098     -0.867764      0.961951     -0.154192       0.00000       0.00000       0.00000       0.00000       0.00000       0.00000       0.00000       0.00000       0.00000       0.00000       15.1522       18.5749       13.2653       10.8554       5.64924       3.15409       1.04458      0.373189       0.00000       0.00000       0.00000       0.00000       0.00000       0.00000       0.00000       0.00000       0.00000       0.00000
   4  19 3000.1806    3.7115  0.9876 12.0444  0.0024  0.0450   0.1696   0.1382    0.8256   0.0000   425.3846       38.9281       10.2800      -3.67444      -7.24178      -2.37182      0.608877      0.113807       0.00000       0.00000       0.00000       0.00000       0.00000       0.00000       0.00000       0.00000       0.00000       0.00000       16.8002       18.1612       14.6144       10.4604       6.16289       2.97695       1.14353      0.316326       0.00000       0.00000       0.00000       0.00000       0.00000       0.00000       0.00000       0.00000       0.00000       0.00000
   4  21 3271.8441    3.8908  1.6146  9.2237  0.0063  0.0615   0.1478   0.1683    3.4064   0.0000   425.9957       60.4321       24.3829       7.47124       3.23778       2.04250      -1.39537     -0.567201       0.00000       0.00000       0.00000       0.00000       0.00000       0.00000       0.00000       0.00000       0.00000       0.00000       25.1612       25.3903       20.9947       14.0633       8.74313       3.67803       1.54494      0.368145       0.00000       0.00000       0.00000       0.00000       0.00000       0.00000       0.00000       0.00000       0.00000       0.00000
   4  22 3408.2202    3.2283  1.8874 12.0132 -0.0035  0.0746   0.1130   0.1799    0.4472   0.0000   468.0387       53.2694       11.2262       19.4508      0.806508      0.282617      -2.01653     -0.709560       0.00000       0.00000       0.00000       0.00000       0.00000       0.00000       0.00000       0.00000       0.00000       0.00000       29.5707       30.4052       24.9268       17.6667       11.0117       4.67471       1.92476      0.493067       0.00000       0.00000       0.00000       0.00000       0.00000       0.00000       0.00000       0.00000       0.00000       0.00000
   4  23 3544.6660    2.6480  2.7801 11.5359 -0.0068  0.0870   0.0784   0.2242    0.3227   0.0000   390.9117      -14.0435      -18.2674      -3.15799       2.76213      -6.26461       1.99926       1.15453       0.00000       0.00000       0.00000       0.00000       0.00000       0.00000       0.00000       0.00000       0.00000       0.00000       34.2805       36.0737       29.7669       19.9232       11.7684       5.71668       2.25624      0.584688       0.00000       0.00000       0.00000       0.00000       0.00000       0.00000       0.00000       0.00000       0.00000       0.00000
   4  24 3681.5970    2.3025  4.3877 10.4927 -0.0005  0.1055   0.0550   0.3123    0.3821   0.0000   413.0527       68.5498       11.3690       33.5717       5.70841      -4.15522      -3.49614      -2.00121       0.00000       0.00000       0.00000       0.00000       0.00000       0.00000       0.00000       0.00000       0.00000       0.00000       40.2662       41.5079       35.8101       24.3790       14.4837       7.25486       2.79754      0.697420       0.00000       0.00000       0.00000       0.00000       0.00000       0.00000       0.00000       0.00000       0.00000       0.00000
   4  25 3819.2862    1.8501  5.2596 10.6940 -0.0026  0.1336   0.0427   0.3440    0.2165   0.0000   457.2425       57.4264       23.5458      -23.3408      -2.63924      -4.96280       7.53823      0.677439       0.00000       0.00000       0.00000       0.00000       0.00000       0.00000       0.00000       0.00000       0.00000       0.00000       48.3535       53.1023       42.8118       30.9899       17.8875       9.08687       3.43649      0.953579       0.00000       0.00000       0.00000       0.00000       0.00000       0.00000       0.00000       0.00000       0.00000       0.00000
   5  11 1960.5512    0.5655  0.4155 10.1358 -0.0082  0.0460   0.0434   0.0775    0.1103   0.0000   440.8914      -14.6920       2.09874       8.04324       6.20390      -3.49463       2.90726     -0.764783      0.219327    -0.0843732       0.00000       0.00000       0.00000       0.00000       0.00000       0.00000       0.00000       0.00000       15.9218       16.9806       15.0499       10.5589       7.26251       4.04006       1.70817      0.884690      0.287467     0.0636306       0.00000       0.00000       0.00000       0.00000       0.00000       0.00000       0.00000       0.00000
   5  12 2098.4475    0.7545  0.5501 10.2004 -0.0029  0.0412   0.0442   0.0844    0.1458   0.0000   446.8829      -11.4103       8.42648      -8.72188      0.754641       1.95374      -2.90162      -1.54638      0.303791     0.0665006       0.00000       0.00000       0.00000       0.00000       0.00000       0.00000       0.00000       0.00000       12.8060       14.7678       13.7898       8.49958       6.60387       4.07401       1.36817      0.980572      0.314845     0.0618085       0.00000       0.00000       0.00000       0.00000       0.00000       0.00000       0.00000       0.00000
   5  13 2235.3347    0.9895  0.8900  9.8075  0.0095  0.0568   0.0418   0.1119    0.3214   0.0000   439.1833       3.20490      -5.21870     -0.120833      -2.21491       2.27455      0.186381       1.31078     -0.229174    -0.0368227       0.00000       0.00000       0.00000       0.00000       0.00000       0.00000       0.00000       0.00000       15.5419       18.6616       15.4789       12.0099       9.63758       4.93064       2.84228      0.975686      0.448069      0.104649       0.00000       0.00000       0.00000       0.00000       0.00000       0.00000       0.00000       0.00000
   5  14 2371.0159    1.3948  0.8354 10.1792  0.0029  0.0389   0.0584   0.1109    0.4312   0.0000   435.9408       25.6426      -2.51834      0.894415       8.81471      -2.01452      -2.35813       1.00233    -0.0684798     0.0570470       0.00000       0.00000       0.00000       0.00000       0.00000       0.00000       0.00000       0.00000       11.6442       11.8848       12.2308       8.63360       6.23554       3.78041       1.83995      0.883834      0.294065     0.0578404       0.00000       0.00000       0.00000       0.00000       0.00000       0.00000       0.00000       0.00000
   5  15 2506.0670    1.9152  0.7536 11.4766 -0.0025  0.0391   0.0930   0.1015    0.2701   0.0000   422.8577       24.7324      -10.6267       3.96390      -5.56780      -3.10908      -2.19903      0.127646      0.187495     0.0451055       0.00000       0.00000       0.00000       0.00000       0.00000       0.00000       0.00000       0.00000       12.5326       13.8424       12.7067       9.30192       5.79806       3.52189       1.99514      0.809396      0.273869     0.0592724       0.00000       0.00000       0.00000       0.00000       0.00000       0.00000       0.00000       0.00000
   5  16 2641.2358    2.3044  0.7969 11.5137  0.0079  0.0638   0.1012   0.0939    0.3368   0.0000   435.0592       22.7103       3.87906       7.00037      -2.09344      -1.59612       2.33204      0.147508     -0.339404   -0.00364571       0.00000       0.00000       0.00000       0.00000       0.00000       0.00000       0.00000       0.00000       26.3891       30.1121       25.0789       16.0572       9.13764       4.70965       1.90602      0.924415      0.311316     0.0667896       0.00000       0.00000       0.00000       0.00000       0.00000       0.00000       0.00000       0.00000
   5  17 2777.3560    2.8249  0.9905  9.5020  0.0000  0.0412   0.1081   0.1197    3.0485   0.0000   443.1389      -5.91039       5.49497      -4.61503      -8.30364      -3.20861     0.0132486     -0.502250      0.123935     0.0932733       0.00000       0.00000       0.00000       0.00000       0.00000       0.00000       0.00000       0.00000       13.2126       13.3775       11.9912       10.3100       6.51093       4.31755       1.99051      0.924063      0.253997     0.0645281       0.00000       0.00000       0.00000       0.00000       0.00000       0.00000       0.00000       0.00000
   5  18 2913.8065    3.5040  0.8851 11.2448 -0.0022  0.0475   0.1515   0.1142    1.4543   0.0000   439.1061       28.5272       11.8894      -9.96915      -1.30419      -7.46744      -1.63580     -0.761663      0.103632    -0.0763739       0.00000       0.00000       0.00000       0.00000       0.00000       0.00000       0.00000       0.00000       11.8441       16.4796       13.0148       10.7649       7.31165       4.14006       2.31199      0.924284      0.368018     0.0963986       0.00000       0.00000       0.00000       0.00000       0.00000       0.00000       0.00000       0.00000
   5  20 3186.2468    3.9181  1.0078  3.6178  0.0000  0.0508   0.1728   0.1120 1000.0000   0.0000   439.7620       35.3202       19.2013      -7.55896      -7.01604      -3.30492       0.00000       0.00000       0.00000       0.00000       0.00000       0.00000       0.00000       0.00000       0.00000       0.00000       0.00000       0.00000       13.5199       16.6440       14.5295       11.6024       7.04084       4.71441       2.55301       1.12923      0.353478     0.0909826       0.00000       0.00000       0.00000       0.00000       0.00000       0.00000       0.00000       0.00000
   5  21 3322.7692    3.4013  1.7078 12.0150 -0.0048  0.0638   0.1155   0.1722    0.6069   0.0000   466.5275       66.5171       15.4662       6.11208       1.79190      -3.05829      -4.37411      -2.73299     -0.242572    -0.0787235       0.00000       0.00000       0.00000       0.00000       0.00000       0.00000       0.00000       0.00000       19.0531       22.2213       18.8626       15.2138       9.80469       6.16219       3.00219       1.38730      0.436203      0.112171       0.00000       0.00000       0.00000       0.00000       0.00000       0.00000       0.00000       0.00000
   5  22 3459.3631    3.1262  2.5264 -1.3526  0.0000  0.0771   0.0830   0.1864 1000.0000   0.0000   435.0859       84.0345       32.2301      -30.9389      -1.37260       6.92051       0.00000       0.00000       0.00000       0.00000       0.00000       0.00000       0.00000       0.00000       0.00000       0.00000       0.00000       0.00000       23.5584       26.1233       21.2017       18.5113       12.7075       7.62444       3.58643       1.51409      0.494941      0.130618       0.00000       0.00000       0.00000       0.00000       0.00000       0.00000       0.00000       0.00000
   5  23 3596.5682    2.3811  3.5011 11.3551 -0.0041  0.0985   0.0618   0.2557    0.2796   0.0000   464.6159       73.0992      -23.0082      -2.09045      -10.9714      -4.30365       4.90175      0.399664      0.690164     -0.124772       0.00000       0.00000       0.00000       0.00000       0.00000       0.00000       0.00000       0.00000       27.1913       31.6160       28.3813       22.0613       16.0000       9.50609       4.85883       2.13530      0.750300      0.168928       0.00000       0.00000       0.00000       0.00000       0.00000       0.00000       0.00000       0.00000
   5  24 3734.0961    2.0649  5.0607 10.6548  0.0005  0.1178   0.0427   0.2996    0.2325   0.0000   490.8969      -18.7310       2.03382       15.9025      -17.8761      -11.1732      -3.15748      0.158576     -0.537148     -0.199126       0.00000       0.00000       0.00000       0.00000       0.00000       0.00000       0.00000       0.00000       33.1055       39.7921       33.8575       28.1225       18.4348       11.1672       5.87223       2.54643      0.859110      0.216156       0.00000       0.00000       0.00000       0.00000       0.00000       0.00000       0.00000       0.00000
   5  27 4147.9453    1.2181 10.2490 10.0168 -0.0028  0.1975   0.0215   0.5547    0.1279   0.0000   507.3657      -5.36357       11.9529      -24.4136       8.58305      -5.46929       16.8822      -3.50435     -0.901697      0.301780       0.00000       0.00000       0.00000       0.00000       0.00000       0.00000       0.00000       0.00000       57.6988       66.6496       60.1479       46.5203       32.1841       19.4469       9.93305       4.42494       1.52842      0.344477       0.00000       0.00000       0.00000       0.00000       0.00000       0.00000       0.00000       0.00000
   6  11 2004.0591    0.6157  0.4397 10.0806 -0.0097  0.0360   0.0371   0.0679    0.1139   0.0000   445.8589      -3.71312       17.6504      -10.6750       3.98467      -1.59749       2.21088       1.05127    -0.0162096     0.0546026      0.104919    0.00799038       0.00000       0.00000       0.00000       0.00000       0.00000       0.00000       10.2246       10.1049       8.03495       7.87995       6.74912       4.85711       2.58150       1.22194      0.466643      0.184590     0.0547956     0.0116674       0.00000       0.00000       0.00000       0.00000       0.00000       0.00000
   6  12 2142.4683    0.7730  0.5667 10.4635 -0.0182  0.0338   0.0425   0.0828    0.1306   0.0000   458.8486      -2.58687       21.4158      -16.1428      -16.5998      0.155187      -2.60141      -1.74883      -1.19040     0.0873837     0.0361216    -0.0118063       0.00000       0.00000       0.00000       0.00000       0.00000       0.00000       9.44018       10.0469       9.61571       8.07370       5.57125       3.88589       2.27531       1.18640      0.567157      0.209600     0.0590751     0.0113509       0.00000       0.00000       0.00000       0.00000       0.00000       0.00000
   6  13 2279.8356    1.1059  0.9087 10.3347 -0.0003  0.0415   0.0439   0.1083    0.2297   0.0000   426.0036       1.74497      0.687771       9.88664      -4.45589       7.31252      -2.37770      0.315844     -0.790860    -0.0724269    -0.0503150    0.00855436       0.00000       0.00000       0.00000       0.00000       0.00000       0.00000       10.3920       11.9086       11.4123       9.21525       6.70733       4.17746       2.79138       1.32621      0.707632      0.236793     0.0776687     0.0154597       0.00000       0.00000       0.00000       0.00000       0.00000       0.00000
   6  15 2551.0756    1.9086  0.9446 10.8288 -0.0028  0.0392   0.0708   0.1042    0.3925   0.0000   452.8277     -0.706847      -7.66444      -4.53251       8.49507     -0.653408     0.0620489     -0.522211    -0.0766480      0.383106     0.0167996   -0.00152421       0.00000       0.00000       0.00000       0.00000       0.00000       0.00000       9.60376       10.7334       11.3146       8.13160       6.35591       4.38632       2.46290       1.28348      0.634020      0.261356     0.0796634     0.0139573       0.00000       0.00000       0.00000       0.00000       0.00000       0.00000
   6  16 2687.1657    2.3212  0.7955 11.9905  0.0093  0.0406   0.1013   0.0996    0.2245   0.0000   417.7179       25.1761       35.5023       20.5248       1.78344      -7.15858       2.76488      0.735336      0.788916     -0.313075     0.0918425    -0.0133601       0.00000       0.00000       0.00000       0.00000       0.00000       0.00000       9.76307       11.1329       11.8708       8.76520       6.29304       4.78254       2.39995       1.29114      0.605335      0.281243     0.0775935     0.0151661       0.00000       0.00000       0.00000       0.00000       0.00000       0.00000
   6  17 2823.8180    3.0576  0.7284 12.5320 -0.0143  0.0425   0.1297   0.0835    0.2608   0.0000   428.6674       38.2037      -1.47245      0.503610      -4.75482       4.37334      -3.52685      -1.06703    -0.0696420     -0.383548    -0.0750134     0.0134589       0.00000       0.00000       0.00000       0.00000       0.00000       0.00000       12.9735       14.9630       13.2876       10.7045       6.98169       4.80122       2.54557       1.29116      0.577269      0.237240     0.0589507     0.0149721       0.00000       0.00000       0.00000       0.00000       0.00000       0.00000
   6  18 2960.7247    3.4757  0.9077 12.3293 -0.0032  0.0570   0.1336   0.0989    0.3505   0.0000   440.6519       15.0666      -6.09597      -9.19177       9.27809      -3.87055      -1.60773      -3.28132      0.287420     0.0658577     0.0169850   0.000123312       0.00000       0.00000       0.00000       0.00000       0.00000       0.00000       21.3048       25.3132       22.5802       16.0373       9.67420       5.28217       2.62593       1.34439      0.547668      0.223020     0.0623756     0.0122992       0.00000       0.00000       0.00000       0.00000       0.00000       0.00000
   6  19 3097.3597    3.7834  1.1414 11.3965 -0.0027  0.0467   0.1295   0.1020    1.2106   0.0000   433.3331       38.9947       24.0483       13.5082      -5.39084      -1.13661       2.94299     -0.959728     -0.899843    -0.0857114    0.00486869   -0.00739949       0.00000       0.00000       0.00000       0.00000       0.00000       0.00000       12.1335       12.8291       11.8130       10.1018       8.30257       5.73283       3.19728       1.67486      0.698339      0.284775     0.0837166     0.0171725       0.00000       0.00000       0.00000       0.00000       0.00000       0.00000
   6  20 3234.0110    3.7229  1.4045 12.0943  0.0028  0.0523   0.1200   0.1335    0.5773   0.0000   436.6420       33.9035       33.9235       11.1181      -1.08621      -12.1459      0.661590     -0.198504     0.0482693     -0.213840     0.0103261   -0.00290211       0.00000       0.00000       0.00000       0.00000       0.00000       0.00000       12.8345       15.5576       13.8445       11.3922       8.79738       5.72891       3.34227       1.81915      0.755736      0.312592     0.0981800     0.0211252       0.00000       0.00000       0.00000       0.00000       0.00000       0.00000
   6  21 3371.0873    3.2029  1.9282 12.4436  0.0028  0.0697   0.1080   0.1735    0.3338   0.0000   433.5086       45.4632       9.65519      -5.31312      -13.6337      -2.63843       1.43871       4.08257     -0.445964      0.352274      0.106907     0.0122869       0.00000       0.00000       0.00000       0.00000       0.00000       0.00000       18.6490       19.6453       19.5098       16.8348       11.2007       7.66331       4.71985       2.49739       1.19682      0.432627      0.117630     0.0247010       0.00000       0.00000       0.00000       0.00000       0.00000       0.00000
   6  23 3646.0940    2.3635  3.9339 10.8435 -0.0025  0.0874   0.0477   0.2385    0.2607   0.0000   429.2342       15.8315      -16.8762       8.64089      -8.76717      -23.6533       1.61940      0.132692       1.66323     -0.180458     -0.176590    -0.0327923       0.00000       0.00000       0.00000       0.00000       0.00000       0.00000       23.0873       26.4109       25.1730       20.6501       15.0356       10.0736       5.98424       3.08126       1.48107      0.563796      0.170618     0.0341642       0.00000       0.00000       0.00000       0.00000       0.00000       0.00000
   6  24 3783.9532    1.9713  5.6749 10.5355 -0.0025  0.1191   0.0361   0.3010    0.1916   0.0000   429.6295       12.0630      -35.3116      -9.68335      -26.1106      -20.2231       1.13999       11.9382       1.86630      -1.72793     -0.481576     0.0490083       0.00000       0.00000       0.00000       0.00000       0.00000       0.00000       29.7921       35.4422       33.3789       27.5336       19.6481       13.1364       8.00569       4.06355       2.01433      0.752279      0.237263     0.0498243       0.00000       0.00000       0.00000       0.00000       0.00000       0.00000
   6  25 3922.0544    1.6763  6.9046 10.3505 -0.0010  0.1285   0.0281   0.3768    0.1478   0.0000   502.2017       43.7643      -44.3730      -4.07358       64.4031       9.42572      -2.85379     -0.353775       1.10170     0.0579777      0.114697     0.0282824       0.00000       0.00000       0.00000       0.00000       0.00000       0.00000       31.5438       36.9798       35.6019       29.4054       21.6399       14.5987       8.59616       4.95189       2.11923      0.873470      0.260695     0.0534060       0.00000       0.00000       0.00000       0.00000       0.00000       0.00000
   6  27 4199.2189    1.1662 11.5644  9.8367 -0.0054  0.1967   0.0172   0.5518    0.1069   0.0000   448.4338       11.3636       50.9056       28.2931       4.81668       4.02519       24.2773       2.34604      -1.62289       3.37005     -0.172563    -0.0776310       0.00000       0.00000       0.00000       0.00000       0.00000       0.00000       50.0547       58.5726       55.6327       46.1391       33.9963       22.4653       13.7564       7.20621       3.38165       1.29318      0.403362     0.0814216       0.00000       0.00000       0.00000       0.00000       0.00000       0.00000
   7   9 1767.6672    0.3152  0.1782 10.2044 -0.0244  0.0302   0.0332   0.0509    0.0656   0.0000   438.0728      -5.02405       12.6294       12.9871      -1.11580      -1.13476      0.558361    -0.0597570     0.0212493     -0.428997      0.203804   -0.00558049    -0.0115863   -0.00211868       0.00000       0.00000       0.00000       0.00000       6.46810       5.44331       7.56096       7.18523       4.36659       3.54094       2.54181       1.24928      0.653591      0.476795      0.172423     0.0547088     0.0121502    0.00182365       0.00000       0.00000       0.00000       0.00000
   7  11 2045.8207    0.6573  0.4392 10.1559 -0.0071  0.0320   0.0347   0.0610    0.0994   0.0000   439.1283       5.22625       6.80003       12.6969       4.64527      -5.02163       2.42661      -1.30881     0.0491279      0.707044     0.0188728    -0.0263112  -0.000379726    0.00243746       0.00000       0.00000       0.00000       0.00000       6.71340       7.03682       7.27506       7.12006       5.22495       3.18400       2.33629       1.50533      0.914332      0.389066      0.160748     0.0482303     0.0142856    0.00284963       0.00000       0.00000       0.00000       0.00000
   7  12 2184.5731    0.9318  0.5844 10.3544  0.0023  0.0447   0.0424   0.0782    0.1431   0.0000   430.9131       11.8460       22.4444       2.72224       4.53214      0.313161     -0.479767      -1.26939      0.769747      0.303006     0.0641184    0.00488926    0.00244456  -0.000930839       0.00000       0.00000       0.00000       0.00000       6.77716       10.9728       8.23419       8.57117       6.58643       4.68885       3.64344       1.53269       1.18939      0.368653      0.253987     0.0600575     0.0249914    0.00561098       0.00000       0.00000       0.00000       0.00000
   7  13 2322.1308    1.1096  0.8123 10.7623 -0.0101  0.0444   0.0446   0.0864    0.1726   0.0000   446.2513       2.30478       9.42961       9.06773      -11.2234      -2.11430       5.65098      0.716082       1.27533     -0.863423      0.223472     0.0245072    -0.0229313   -0.00384982       0.00000       0.00000       0.00000       0.00000       9.01046       11.9298       11.4335       8.83216       7.88428       4.81001       3.67516       2.08177      0.912710      0.623107      0.195918     0.0793263     0.0263070    0.00447807       0.00000       0.00000       0.00000       0.00000
   7  14 2458.1850    1.5433  0.9469 10.8671  0.0002  0.0486   0.0556   0.0996    0.2454   0.0000   434.4733      -19.1187       12.8043      -4.70539      0.764199       9.51412      -3.33027     -0.317071       1.07190      0.155855     -0.302476     0.0551118     0.0236830    0.00463236       0.00000       0.00000       0.00000       0.00000       10.2919       11.3039       11.6642       8.60283       8.26847       6.19721       3.76490       2.19878       1.12830      0.475133      0.227232     0.0881067     0.0239985    0.00396048       0.00000       0.00000       0.00000       0.00000
   7  15 2594.2952    2.0100  1.0160 10.9994 -0.0006  0.0387   0.0669   0.0962    0.3334   0.0000   430.1613       9.29619     -0.528478      -5.29088      -1.39502      -3.13270     -0.595331      -1.55340      -1.34947      0.279726   -0.00899798    -0.0161816    0.00174544   -0.00661962       0.00000       0.00000       0.00000       0.00000       8.50347       10.0473       9.77792       8.59696       6.61682       4.42639       2.82455       1.83481       1.05284      0.438771      0.190342     0.0664507     0.0190233    0.00373889       0.00000       0.00000       0.00000       0.00000
   7  16 2731.1567    2.7333  0.7604 12.0952 -0.0044  0.0344   0.1060   0.0788    0.2363   0.0000   442.9794       5.86925       13.5918      -6.99360      -3.97247       8.69837      -1.52051       2.05102       1.55794     -0.121271      0.240367    -0.0572544   -0.00928420    0.00277590       0.00000       0.00000       0.00000       0.00000       8.48701       9.52980       8.50957       7.63442       6.11965       4.49831       2.95297       1.61406      0.850606      0.372938      0.159080     0.0509529     0.0147852    0.00300765       0.00000       0.00000       0.00000       0.00000
   7  17 2868.4427    3.1702  0.8487 12.3686 -0.0030  0.0365   0.1181   0.0888    0.2554   0.0000   442.0250       11.6437       5.76297       4.92351       7.51843     -0.226210     -0.764283      0.139539     -0.542903      0.348240      0.343371     0.0157590     0.0104377   -0.00189248       0.00000       0.00000       0.00000       0.00000       9.17279       9.82626       9.62626       8.71910       6.50379       4.21231       2.80543       1.72948      0.928252      0.444397      0.170925     0.0529509     0.0137288    0.00281706       0.00000       0.00000       0.00000       0.00000
   7  18 3005.7049    3.6761  0.9259 12.6626 -0.0101  0.0428   0.1357   0.0945    0.2768   0.0000   437.2425       18.5057       13.1320       4.01509       2.81709      -3.28054       2.93994       4.76963      -1.29525      -1.28967      0.106096    -0.0975695    -0.0127009   -0.00244800       0.00000       0.00000       0.00000       0.00000       10.7708       10.5476       8.75531       8.58536       8.00567       6.30229       4.04189       2.31129       1.08869      0.490733      0.180395     0.0617963     0.0163981    0.00327084       0.00000       0.00000       0.00000       0.00000
   7  19 3142.8696    3.7147  1.1294 12.8715 -0.0169  0.0424   0.1290   0.1188    0.2656   0.0000   441.2038       13.6386       21.1477      -3.19155      -3.23699       2.09958       1.22845     -0.464183  -8.03586e-06     0.0772716      0.292773     0.0853601     0.0269249   -0.00843519       0.00000       0.00000       0.00000       0.00000       10.5179       12.6414       12.0335       9.77783       7.58890       4.94353       3.29649       1.85134      0.932209      0.485486      0.187323     0.0647290     0.0200247    0.00391244       0.00000       0.00000       0.00000       0.00000
   7  20 3279.9987    3.5957  1.4059 12.2467 -0.0035  0.0475   0.1121   0.1253    0.3458   0.0000   451.4417       7.66557       12.7073      -5.84755       2.19942      -8.38269       3.86854      -3.88640       1.43186      0.568303     -0.594295     0.0308944     0.0328664    0.00383991       0.00000       0.00000       0.00000       0.00000       10.6531       12.5289       12.8478       10.0416       7.95738       5.75593       3.44524       2.14844       1.17908      0.498104      0.242247     0.0875796     0.0232945    0.00407778       0.00000       0.00000       0.00000       0.00000
   7  21 3417.6239    3.0732  2.0156 11.9618 -0.0028  0.0594   0.0828   0.1425    0.2781   0.0000   412.0250       25.4184       33.1560       13.3072      -11.5223      -2.83621       2.16776     -0.721467      -1.85659     -0.227724     -0.467583     0.0188017     0.0122372   0.000666727       0.00000       0.00000       0.00000       0.00000       13.1017       15.8660       14.4420       13.3450       9.87765       7.14942       4.45661       2.81486       1.44004      0.712477      0.271584      0.102015     0.0267843    0.00594527       0.00000       0.00000       0.00000       0.00000
   7  22 3555.2951    2.6469  3.5203 10.6079 -0.0010  0.0764   0.0492   0.1940    0.3375   0.0000   453.7857       11.1695       32.4801       15.8223      -30.9715      -11.9260       6.26501      0.376564      -1.18991     -0.283140      0.346467     -0.163407    0.00649138   -0.00572469       0.00000       0.00000       0.00000       0.00000       16.9307       19.2010       18.6920       16.3679       13.2270       8.87007       6.06683       3.62119       1.92919      0.926483      0.367154      0.126837     0.0375564    0.00684585       0.00000       0.00000       0.00000       0.00000
   7  23 3693.7450    2.2004  4.2507 10.5871 -0.0003  0.0883   0.0401   0.2333    0.2466   0.0000   457.5690       26.2697      -8.83214     -0.115075       13.7653      -5.05552      -9.78446       3.34798       4.23915      0.267191      -1.08320      0.143996    -0.0147451   -0.00621018       0.00000       0.00000       0.00000       0.00000       18.9125       22.3326       21.0258       19.2157       15.1901       10.7524       7.22480       4.23743       2.26735       1.09521      0.443545      0.153845     0.0450155    0.00884964       0.00000       0.00000       0.00000       0.00000
   7  24 3832.0928    1.8859  5.8566 10.2846 -0.0068  0.1065   0.0303   0.2903    0.1889   0.0000   460.0610      -23.2337      -1.35086       27.1629       35.1007       1.17868      -7.02426       3.56146       4.72192       1.67021    -0.0860751     -0.400709     0.0799076     0.0166868       0.00000       0.00000       0.00000       0.00000       23.3011       28.6284       26.4467       23.3855       18.3653       13.0721       8.48644       5.07305       2.66653       1.27392      0.518570      0.187952     0.0542923     0.0108395       0.00000       0.00000       0.00000       0.00000
   7  25 3970.6824    1.5546  8.2239  9.9177 -0.0008  0.1338   0.0217   0.3620    0.1381   0.0000   498.4448       28.3548       64.3668      -31.9500       31.2827       12.4527       2.47078      -11.7486       4.35105     -0.315558     -0.903588    -0.0609229    -0.0372075     0.0192839       0.00000       0.00000       0.00000       0.00000       29.3528       34.6216       33.7859       29.6601       23.3570       16.5999       10.7579       6.51790       3.56574       1.60796      0.704158      0.247549     0.0700841     0.0132430       0.00000       0.00000       0.00000       0.00000
   7  26 4109.4196    1.3156  9.3983 10.1045 -0.0022  0.1551   0.0190   0.4412    0.0958   0.0000   425.1360      -18.3798       71.7744       39.2503      -17.3187       8.08236       1.86631      -15.0270      -3.96062     -0.914428    -0.0847846      0.294221     -0.143344   -0.00426635       0.00000       0.00000       0.00000       0.00000       33.2344       40.3152       38.3959       34.0252       27.0835       18.9371       12.8401       7.56890       3.92235       2.00012      0.789287      0.284121     0.0833487     0.0157561       0.00000       0.00000       0.00000       0.00000
   7  27 4248.6756    1.0837 12.5231  9.9455 -0.0029  0.2104   0.0154   0.5818    0.0809   0.0000   471.4327       43.9242       66.8639       24.9266       33.8746      -19.9280      -4.26101       5.91198       6.60623     -0.139852     -0.710248     -0.864126     -0.133998     0.0408658       0.00000       0.00000       0.00000       0.00000       42.7981       53.6176       51.5812       44.8451       36.5676       26.3249       17.3679       10.5134       5.60653       2.73353       1.13268      0.417947      0.118874     0.0222563       0.00000       0.00000       0.00000       0.00000
   8   9 1806.2481    0.3870  0.2423 10.0374 -0.0089  0.0245   0.0285   0.0571    0.0647   0.0000   435.9496      -3.23657       7.39680      -5.21870      -3.65394     -0.939941       1.33700      0.173001      0.600408      0.330722    -0.0883242     0.0440449    0.00618895     0.0195265    0.00367059  -0.000235562       0.00000       0.00000       4.81644       5.01764       5.26780       5.20243       3.47263       2.88156       2.26756       1.37364      0.732490      0.396786      0.228920     0.0990537     0.0364156     0.0101681    0.00235606   0.000523759       0.00000       0.00000
   8  11 2086.1067    0.6742  0.5551 10.2318 -0.0022  0.0330   0.0316   0.0780    0.1074   0.0000   445.4300       1.86691       11.1719      0.980681       6.03649      -5.93695      -1.08112      0.431340      -1.41760      0.580596      0.202709     0.0964446     0.0262520   -0.00167139   -0.00155001  -0.000178643       0.00000       0.00000       6.91833       8.47120       8.39714       7.00557       5.45196       4.30844       2.65359       1.78053       1.00813      0.535291      0.238520      0.114052     0.0442730     0.0159042    0.00346451   0.000658444       0.00000       0.00000
   8  12 2225.1548    0.9894  0.6933 10.4479 -0.0007  0.0532   0.0396   0.0752    0.1449   0.0000   435.1846     -0.884110       16.4018       6.73951      -9.37003      -3.76309       2.73340       1.14835     -0.175859     -0.250957    -0.0672678     0.0273304    0.00823930    0.00705911    0.00438600   0.000590162       0.00000       0.00000       14.7566       19.3726       18.9423       15.2878       10.5750       6.61170       3.70907       2.07770       1.02663      0.544014      0.287904      0.117420     0.0461857     0.0162915    0.00400861   0.000794578       0.00000       0.00000
   8  13 2362.8934    1.2795  0.8834 10.7623 -0.0008  0.0353   0.0463   0.0904    0.1945   0.0000   419.1384       1.98671       6.74122      -2.32981       5.07584       1.62059     0.0158388      0.958998      0.212841     -0.363467      0.208153     -0.130378     0.0458750     0.0100108   -0.00340418  -4.08324e-05       0.00000       0.00000       6.83050       8.09164       7.73109       7.07106       5.84446       4.38579       3.16172       1.92323       1.19828      0.623549      0.288707      0.131040     0.0501496     0.0151312    0.00429460   0.000793276       0.00000       0.00000
   8  14 2499.4488    1.7119  0.8773 11.2689 -0.0036  0.0344   0.0643   0.1016    0.1966   0.0000   439.1948     0.0420878       6.04795      -2.14295       1.30658       2.69538      -6.33474      -4.06966     -0.292270      0.567594     -0.464230     0.0339195    -0.0238409     0.0114510    0.00362032   -0.00141725       0.00000       0.00000       7.26496       8.52944       8.91590       7.49756       5.95048       4.26935       3.11521       1.82583       1.05641      0.568389      0.282564      0.131047     0.0504975     0.0152797    0.00411454   0.000680648       0.00000       0.00000
   8  15 2636.1359    2.2060  0.9295 11.6519 -0.0030  0.0407   0.0733   0.0874    0.2148   0.0000   444.1656       12.9312       14.3663      -3.21399      -6.57468      -1.40446       4.63982      -1.39218     -0.127177     -0.557828     -0.137082     -0.150306     0.0358580    0.00223396   -0.00658773  -0.000274055       0.00000       0.00000       7.75864       10.3697       9.44630       8.23178       7.29725       4.69521       3.83071       2.15332       1.33860      0.738220      0.322483      0.158972     0.0557656     0.0177328    0.00617110    0.00100446       0.00000       0.00000
   8  16 2773.7855    2.7126  0.9131 12.1111 -0.0012  0.0345   0.0934   0.0886    0.2189   0.0000   438.8378       9.73005      -13.3778       3.88509       8.72549      -5.20645      0.534980      -1.96863     -0.512520     -0.387593     -0.134323     0.0323427    -0.0106190     0.0180203    0.00397417    0.00166655       0.00000       0.00000       7.28385       8.55865       7.71057       7.00332       6.07939       4.43551       3.13974       1.99680       1.16743      0.593542      0.285945      0.113104     0.0436737     0.0138683    0.00400282   0.000735684       0.00000       0.00000
   8  17 2911.5983    3.6243  0.8196 11.8984 -0.0028  0.0450   0.1317   0.0762    0.3719   0.0000   435.6728       6.07324       12.0633       5.67693      -1.43035      -1.97039     -0.289846      -3.96668      -1.73363     -0.298590     -0.322890     -0.110714   -0.00975965  -0.000679271    0.00293234  -0.000541543       0.00000       0.00000       8.40535       7.46000       10.5202       9.55061       6.12862       4.73762       4.21392       2.69590      0.991845      0.777454      0.502890      0.222989     0.0716194     0.0227911    0.00522373   0.000839972       0.00000       0.00000
   8  18 3049.2356    3.8259  0.9869 13.0464 -0.0021  0.0434   0.1282   0.0876    0.2025   0.0000   430.0012       20.8828       33.4819       7.92263      -5.32512      0.356531      -4.24073      -3.44665       1.64130    -0.0973950      0.365552     -0.207948    -0.0290120   0.000649773  -0.000371148   1.75890e-05       0.00000       0.00000       7.99233       8.80071       9.13695       9.62050       6.06223       5.20970       4.05513       2.62397       1.18885      0.784600      0.436015      0.200767     0.0652042     0.0210174    0.00446986    0.00104873       0.00000       0.00000
   8  19 3186.8034    3.7813  1.0650 13.5298 -0.0116  0.0461   0.1302   0.1151    0.1811   0.0000   443.0043       8.70838      -9.70655      -10.1979       8.69893       8.69099      -4.08748      -1.32762      -2.87102      0.440093    -0.0267134     -0.165968    0.00542985    -0.0256499    0.00591547    0.00102495       0.00000       0.00000       7.88938       11.2354       10.3845       9.39874       7.71431       5.10672       4.06483       2.22785       1.49600      0.734378      0.400568      0.168237     0.0708492     0.0203480    0.00655920    0.00123474       0.00000       0.00000
   8  20 3324.3997    3.5192  1.6641 12.3829 -0.0042  0.0481   0.0922   0.1265    0.2160   0.0000   424.0603       24.5425       14.1423      -15.1563       12.7802      -2.29172       4.52058       2.81538       1.77788     0.0528451      0.361643     0.0627867    -0.0376745   -0.00517667   -0.00306645   0.000729325       0.00000       0.00000       9.47375       11.2610       11.2041       9.71398       7.78507       6.28891       4.19834       2.58208       1.62548      0.847670      0.366708      0.182346     0.0721646     0.0228590    0.00571591    0.00106553       0.00000       0.00000
   8  21 3462.5054    2.8989  2.5887 11.6084 -0.0019  0.0601   0.0624   0.1583    0.1908   0.0000   436.7680       25.6406      -10.4609       8.01399      0.929109       1.18345     -0.911858      0.181484      -3.30385      -2.60634       1.35820     -0.483931     -0.197065     0.0223982    0.00279897   0.000917521       0.00000       0.00000       11.5368       13.9510       13.8031       11.9941       9.91466       7.47570       5.32411       3.27795       1.95741       1.07678      0.490620      0.236773     0.0878763     0.0285803    0.00771595    0.00136067       0.00000       0.00000
   8  22 3600.9457    2.4924  3.4849 11.2297 -0.0013  0.0733   0.0470   0.1835    0.1796   0.0000   449.6038       48.4087       36.8525       5.23842      -13.3408      -10.1963     -0.907886       3.22866       1.58548      -2.26108      0.575709      0.166918    -0.0426414    -0.0294563   -0.00867738    0.00123570       0.00000       0.00000       14.1067       16.8195       16.9053       15.0941       11.9885       9.48468       6.44504       4.05472       2.47642       1.29636      0.635136      0.280053      0.113141     0.0362460    0.00931034    0.00169943       0.00000       0.00000
   8  23 3739.5089    2.0967  5.1055 10.6177 -0.0005  0.0889   0.0324   0.2455    0.1572   0.0000   453.8840      -4.97414       7.82966       6.89498       3.43086      -22.9129      -3.88152       3.45422       2.85851      -2.23415     -0.563171      0.135451     0.0708085    -0.0159441     0.0145480   -0.00122870       0.00000       0.00000       16.5501       20.3086       20.3702       17.6879       15.0488       11.0720       7.74874       5.03544       2.93204       1.61831      0.780971      0.346000      0.132061     0.0453345     0.0121864    0.00209215       0.00000       0.00000
   8  24 3878.3511    1.7405  6.9714 10.2894  0.0004  0.1138   0.0245   0.3067    0.1268   0.0000   445.3005       26.4281      -22.4102      -15.0255       16.7759       5.08769       7.05484      0.275134      -2.98488     -0.723455      -1.26681      0.620187     0.0528600    -0.0478480   -0.00314560   0.000277309       0.00000       0.00000       22.2093       26.3833       25.5288       23.9277       19.7291       14.2310       10.1163       6.60732       3.91941       2.17129       1.03759      0.454461      0.164955     0.0547717     0.0149649    0.00268886       0.00000       0.00000
   8  25 4017.5852    1.4464  8.6617 10.2889 -0.0024  0.1352   0.0199   0.3873    0.0920   0.0000   418.1323      -42.2009       36.7090      -7.67693      -18.6797      -2.76791       17.4269      -3.11011      -2.21803       2.27855      0.398718     -0.427125      0.229336     -0.127294    -0.0200718    0.00293982       0.00000       0.00000       25.6986       30.9285       30.8214       27.4917       23.0323       17.4273       12.0329       8.02876       4.66648       2.58760       1.25802      0.554490      0.208412     0.0715473     0.0182807    0.00317126       0.00000       0.00000
   8  26 4156.8315    1.2373 10.5215 10.0757 -0.0032  0.1636   0.0170   0.4548    0.0838   0.0000   501.2894       43.7272      -29.9068      -10.7294       26.8410      -3.24432      -3.41518       27.2003       2.65198      0.616826     -0.897222      -1.64786      0.116364      0.128267    -0.0467558   -0.00533508       0.00000       0.00000       31.4918       37.4003       37.4251       34.6747       27.6590       20.8690       14.2723       9.59680       5.61179       3.11363       1.53731      0.669490      0.251085     0.0847123     0.0214802    0.00388419       0.00000       0.00000
   9  11 2125.0272    0.7346  0.5675 10.4882 -0.0199  0.0433   0.0346   0.0708    0.1142   0.0000   433.0059      -6.66529       7.35405      -5.60128      -2.60588      -2.68553      0.437826      -5.51695       1.67198     0.0369509     -0.187576      0.433764     -0.135240     0.0164295    -0.0127471   -0.00560483    0.00190172  -0.000332181       5.63406       9.13029       7.36032       8.12447       5.80237       5.53995       2.81558       2.71046       1.28847       1.01006      0.419836      0.288466     0.0927344     0.0514586     0.0135644    0.00672478    0.00114003   0.000310846
   9  12 2264.5589    1.0672  0.7313 10.4244 -0.0067  0.0353   0.0400   0.0756    0.1649   0.0000   439.2532       17.6628       4.20872      -6.90615      -5.55049      -4.16237       3.36309      -1.49555     -0.435690      -1.19162    -0.0547645      0.158662     -0.113697    -0.0303209    -0.0134584    0.00306283  -0.000355290   0.000105047       6.22530       7.08704       6.51359       5.71187       5.28701       4.75489       3.40615       2.37583       1.44222      0.825590      0.409036      0.199583     0.0835432     0.0350859     0.0129482    0.00404262   0.000892920   0.000164039
   9  13 2402.2269    1.4107  0.8769 11.0329 -0.0060  0.0363   0.0468   0.0814    0.1789   0.0000   450.3296       8.33771       3.02005       12.0980       4.22455       4.08250     0.0844797      -3.07403       1.03754     -0.655180     -0.310313     -0.292656   -0.00260859     0.0476542     0.0128278   0.000588634   8.06744e-05   0.000526259       6.33560       7.71654       7.41971       7.71683       5.78645       4.55390       3.17762       2.44209       1.35055      0.868648      0.454654      0.267336      0.105899     0.0460666     0.0138178    0.00469152   0.000995066   0.000223474
   9  14 2539.6203    1.8178  0.8556 11.6953 -0.0057  0.0329   0.0600   0.0882    0.1731   0.0000   431.2896       11.8329       6.42039       7.69647      -9.45910      -3.49260      -1.48828      -2.95645    -0.0705339     -0.953805     -0.458015     -0.168317     -0.142416    -0.0490275   -0.00477408    0.00566506   0.000712022  -0.000457064       5.87965       6.21330       6.90694       6.58137       5.13180       4.03174       3.16442       2.19063       1.32041      0.730470      0.434868      0.240300      0.105070     0.0423668     0.0142680    0.00404519   0.000946832   0.000157300
   9  15 2677.0436    2.3212  0.9045 11.9315 -0.0188  0.0374   0.0798   0.0809    0.2163   0.0000   438.4832      -6.32386       7.19201       5.92203      -5.58258      -10.0414      -3.62306      -2.58276       2.02556     -0.318600     -0.529164      0.303147     0.0699910    -0.0751281    0.00866313    0.00321597    0.00178437   0.000122755       7.11230       7.86923       6.97611       7.71601       6.47235       5.09718       3.33304       2.46139       1.65228       1.03199      0.528172      0.271916      0.102957     0.0434771     0.0135096    0.00446941    0.00102031   0.000208731
   9  16 2815.2475    3.0249  0.8075 11.9740 -0.0046  0.0300   0.1027   0.0751    0.2344   0.0000   433.9995       6.64023       1.63125      0.451424       9.06988     -0.773259      -3.37109      0.661604       2.17662      0.111800      0.267104     0.0480356     0.0288996    0.00614088     0.0195652   -0.00117974   3.50865e-06  -0.000100396       5.34411       5.96721       6.17647       5.47498       4.89159       3.84794       2.98697       2.01946       1.22801      0.742547      0.380419      0.196040     0.0892075     0.0365142     0.0122276    0.00386452   0.000936083   0.000141179
   9  17 2953.6196    3.5955  0.8540 12.2297 -0.0084  0.0360   0.1187   0.0728    0.3011   0.0000   436.3578       9.79529       8.26190      -4.37464       1.12797      -2.79291      0.788879      -1.36318      -2.85791      0.699567     -0.848317     -0.428640      0.113701    -0.0694753    -0.0101387   -0.00100128    0.00105146  -0.000387540       7.31131       8.43118       9.53294       8.06390       5.96885       5.08527       3.30897       2.00128       1.41446      0.841100      0.420925      0.204181     0.0980620     0.0461714     0.0162917    0.00441306   0.000872079   0.000142988
   9  19 3229.6428    3.6541  1.0765 13.6142 -0.0138  0.0484   0.1263   0.1025    0.1749   0.0000   439.0103       8.41809       2.32997       24.8290       2.23564      -3.07968      -7.47408      0.327630      -1.26217       1.33790     -0.109648    -0.0347524      0.113693     0.0302751  -0.000534455   -0.00869883    0.00238892  -8.12682e-05       10.1785       12.1672       11.3330       9.70153       8.49305       7.23420       5.28916       3.46574       2.15539       1.08123      0.584490      0.256861      0.116954     0.0436475     0.0189104    0.00542554    0.00135431   0.000223626
   9  20 3367.9000    3.2441  1.8358 12.6697 -0.0040  0.0498   0.0789   0.1339    0.1489   0.0000   432.6142       23.2324       6.33863       4.63315      -4.77997      -17.0445      0.860369      0.681732       1.56445       1.60213      0.557008     -0.419346    -0.0868137     0.0755213    0.00981892    0.00210368    0.00295016   4.64225e-05       8.75787       10.6924       10.7189       9.57648       8.48941       6.05953       4.88208       3.15961       1.97817       1.16885      0.626145      0.320855      0.146120     0.0595829     0.0202264    0.00618068    0.00173211   0.000262329
   9  21 3506.3364    2.7094  2.4414 12.2757 -0.0007  0.0604   0.0618   0.1547    0.1220   0.0000   439.2683       36.4506       1.73251      -12.1546      -8.20196       8.11599       8.96034      -3.63741      0.437741      0.515128     -0.350108     -0.971384     0.0974962    -0.0914903     0.0289385   -0.00268517    0.00468771   0.000618733       10.7037       12.6688       12.4474       12.1360       9.72698       7.85598       5.67511       4.04018       2.45349       1.43645      0.795696      0.417073      0.181876     0.0740303     0.0252833    0.00771968    0.00181682   0.000343630
   9  22 3645.3323    2.2546  3.9637 11.3725 -0.0022  0.0750   0.0391   0.1973    0.1145   0.0000   446.6579      -5.68748      -22.3455      -4.42887       25.6009      -12.6734      -2.71420       2.87176      -3.29036     -0.421366      0.697281     0.0590527      0.213250     -0.130369   -0.00250640   -0.00959993  -0.000698840   9.68698e-05       13.0052       15.8762       15.9731       14.7617       12.3795       9.72257       6.96799       4.68624       3.06651       1.87403      0.966683      0.500813      0.213118     0.0951618     0.0324270     0.0100811    0.00244372   0.000419229
   9  23 3784.3035    1.9486  5.4200 10.8544  0.0000  0.0915   0.0294   0.2357    0.1107   0.0000   475.0311       15.8187       24.9056     -0.544226       16.9760      -1.53856      0.554213      -4.92088      -2.59471     -0.543904      0.570883     -0.791634    -0.0693216   -0.00383349     0.0106387  -0.000387742   0.000938868  -0.000594218       16.0402       19.5342       19.0385       17.8733       15.1478       11.9731       8.68185       5.88852       3.83782       2.22019       1.19741      0.610261      0.258633      0.110108     0.0394422     0.0119496    0.00298302   0.000519494
   9  24 3923.6462    1.5930  6.9566 10.6048  0.0004  0.1143   0.0226   0.3027    0.0915   0.0000   432.3743       29.4718       13.4634       12.0239       16.7506       22.2396      -5.68753     -0.953480       1.49739       1.57349      0.611860     -0.397049     0.0125694      0.292239    -0.0421409    -0.0185422   0.000491521   0.000540365       18.5205       23.8054       22.8330       22.3467       18.3022       14.5623       10.7225       7.39508       4.71407       2.75827       1.57676      0.751699      0.369585      0.139691     0.0521411     0.0157285    0.00396518   0.000722680
   9  25 4063.2052    1.3771  8.8291 10.2509 -0.0015  0.1303   0.0178   0.3682    0.0826   0.0000   408.1122       13.2572       32.6444      -10.4969       3.62701       18.3206      0.449017      -19.3672      0.146120      -2.30396      -2.71571     -0.403028     -0.133612     -0.311170     0.0348706  -0.000741988    0.00202977   9.10605e-05       22.0156       27.9268       27.2171       25.7492       21.9314       16.7518       12.5836       8.29504       5.51999       3.25599       1.73659      0.901192      0.381387      0.166548     0.0583859     0.0176981    0.00470156   0.000786901
   9  28 4483.1121    0.7730 16.1353 10.0930 -0.0021  0.2711   0.0115   0.7620    0.0524   0.0000   416.7706      -15.9824       51.6028      -44.3720       9.85674       23.6215       6.49033       1.27607       8.34767      -1.58801     0.0264189      0.174071      0.287282     -0.191414    -0.0204986    -0.0302237     0.0137727    0.00195756       44.4416       56.8043       55.3502       53.0374       44.4651       36.1717       26.6272       18.4745       11.9715       7.15353       3.98843       1.95607      0.928780      0.369971      0.135259     0.0407448    0.00983892    0.00169749
  10  10 2021.4684    0.6527  0.4916 10.0161  0.0008  0.0316   0.0280   0.0591    0.0972   0.0000   434.9428     -0.687731       11.3531       5.53562       5.71514       1.02056      -2.01124     -0.314422      0.751998    -0.0964422     -0.347384      0.103459    -0.0399990     -0.106403    0.00852219    0.00331586   0.000544839  -0.000609635       4.09177       6.04880       5.12617       5.65321       4.89461       3.95972       3.20354       1.87211       1.70020      0.768238      0.661533      0.280548      0.147815     0.0824631     0.0269481     0.0115436    0.00394669    0.00100812
  10  11 2162.9305    0.8637  0.7236 10.1419 -0.0083  0.0328   0.0305   0.0735    0.1499   0.0000   436.3094      -8.90286       11.8086       5.45209      -7.38026      -1.88223      -4.25184       4.64376     -0.792102     0.0324311      0.552894     -0.233669      0.128134     0.0361637    -0.0215240  -0.000530411    0.00664164  -0.000232411       5.05221       5.93505       5.63426       6.25513       5.12885       4.68151       2.75975       2.59337       1.51558       1.23607      0.584025      0.425755      0.162410     0.0976600     0.0276142     0.0164660    0.00372058    0.00169133
  10  12 2302.8071    1.0941  0.7967 10.9395 -0.0001  0.0312   0.0376   0.0826    0.1414   0.0000   443.4678       8.00174       14.9175       4.07332      -3.47690      0.460355      -2.20197       3.69031     -0.156695      0.202243     -0.819222      0.483399      0.232691     0.0412087     0.0405558    -0.0141568  -0.000354360   -0.00111794       5.32874       6.32957       5.99820       5.71182       5.18375       4.15503       3.30233       2.25619       1.57854      0.958342      0.576509      0.305594      0.143045     0.0705041     0.0269648     0.0108292    0.00348668   0.000966177
  10  13 2440.8063    1.5153  0.8094 11.3533 -0.0054  0.0323   0.0504   0.0821    0.1390   0.0000   436.1859       7.69765       3.11958      -3.73855       1.00653      -1.30240     -0.913859      -2.26163     -0.655570      0.304010      0.742808     -0.129467    -0.0619586     0.0209151    -0.0230220     0.0155132   -0.00506512   -0.00224208       5.11291       6.18424       6.73484       5.47531       5.40774       4.38080       3.02526       2.27998       1.51930      0.966413      0.626597      0.290592      0.156822     0.0698004     0.0326990     0.0105140    0.00467775    0.00130742
  10  14 2578.6571    1.9984  0.8847 11.6807 -0.0010  0.0341   0.0626   0.0773    0.1650   0.0000   430.3461     -0.227375      -1.80824       1.51588      -10.3647      -1.06725      -5.00070      -4.35530      0.654688      -1.41465    -0.0160357      0.156175     0.0599807      0.104063    -0.0579235    0.00874920    0.00431124   3.39715e-05       5.84155       6.83596       7.46025       6.76789       5.72584       4.33440       3.31467       2.43119       1.52777      0.941353      0.555957      0.309903      0.168249     0.0777744     0.0334628     0.0118228    0.00395015    0.00114318
  10  15 2717.0732    2.4110  0.8737 11.7030 -0.0033  0.0299   0.0740   0.0756    0.1933   0.0000   429.5792       11.8961       18.9701       4.12154      -1.25993      -5.75806       5.55317      0.112826     -0.589935      -1.27779      -1.44762      0.490803      0.189870    -0.0810126    -0.0119066   -0.00498029    0.00239805   0.000246584       4.66175       5.29915       5.99738       5.42018       4.56754       3.85924       2.96521       1.98640       1.45252      0.870992      0.516001      0.290996      0.150041     0.0645836     0.0297626     0.0119043    0.00405346    0.00105284
  10  16 2855.7108    3.3891  0.7691 12.4627 -0.0043  0.0277   0.1167   0.0702    0.1754   0.0000   435.4874     -0.620244       13.5095      -1.72758      -1.01811      -1.89532       2.81133      -1.68144       4.55716     -0.207909     -0.195195     -0.182459      0.122815    0.00286976     0.0331969    0.00435184   -0.00154309    0.00130254       4.68017       5.35167       5.62815       4.87059       4.52691       3.78487       2.85054       1.99844       1.36111      0.857421      0.507909      0.251289      0.126421     0.0599971     0.0258365    0.00960508    0.00329251   0.000939130
  10  17 2994.5724    3.5692  0.8214 13.2407 -0.0080  0.0315   0.1182   0.0755    0.1365   0.0000   444.3509       9.09904       13.3868      -2.78594     -0.546645     -0.198072     -0.308340      -1.62425     -0.252351     0.0734859     -0.288939     -0.441613     0.0884374     0.0826684     0.0101113    0.00458935    0.00807722   -0.00145685       4.93889       5.92858       6.02330       5.94756       4.52460       4.26717       3.17613       2.31131       1.42416      0.984917      0.548416      0.297719      0.138728     0.0779196     0.0314787     0.0125408    0.00387494    0.00115772
  10  18 3133.0148    3.7036  1.0888 12.6375 -0.0050  0.0346   0.1034   0.0896    0.2307   0.0000   445.7847       13.8375       3.59373      -2.53962      -2.60285      -2.36560      -4.56573     0.0686293      -2.50070       1.79167     -0.268816      0.362684     0.0508618     -0.131748    0.00940530   -0.00710546   0.000374975  -0.000127695       5.18871       6.17170       6.24335       6.16986       5.47529       4.12702       3.27732       2.53999       1.62781       1.01061      0.588848      0.344334      0.179663     0.0853021     0.0338352     0.0123035    0.00411054    0.00127279
  10  19 3271.4229    3.4731  1.2976 13.1523 -0.0010  0.0433   0.1006   0.1055    0.1618   0.0000   443.3117       24.1896       3.63878      -8.09235      -8.64699      0.867651     0.0296354      -6.88604      -3.27504      0.475600      0.460159      0.422168     -0.377761    -0.0184099     0.0556346   -0.00516316    0.00386759   -0.00138960       7.43750       8.98057       8.83700       8.42327       7.14970       6.31875       4.23123       3.31326       2.08620       1.38749      0.810664      0.425986      0.188793      0.101865     0.0370506     0.0154832    0.00535490    0.00165251
  10  20 3410.2880    3.0644  1.8785 12.6696 -0.0095  0.0494   0.0725   0.1313    0.1220   0.0000   431.7292       12.9390      -1.51809       20.8950       5.03060      -14.8805       1.42831      -4.63079      0.619064      -3.80186     -0.866615     -0.797761      0.227094    -0.0936314    -0.0646964   -0.00111173    -0.0105367    0.00105507       7.42936       9.55508       9.26172       8.65753       8.30410       6.14570       4.96025       3.27972       2.36581       1.51268      0.920016      0.471374      0.237390      0.109095     0.0469542     0.0173550    0.00598688    0.00177937
  10  21 3549.1991    2.6299  2.9701 11.6750 -0.0059  0.0597   0.0474   0.1588    0.1070   0.0000   423.1371       6.30776      -3.14211       6.71972      -7.51301      -14.7560     -0.982347      -10.2110       1.32941      -3.93212     -0.453691     -0.721864       1.13901      0.132644    0.00691264    -0.0183507    0.00923885   -0.00141784       8.78377       11.0129       11.1467       10.5860       8.94311       7.68003       5.77246       4.11395       2.84618       1.75309       1.02697      0.569002      0.296401      0.130573     0.0577443     0.0228170    0.00776610    0.00215902
  10  22 3688.4713    2.1759  4.2040 11.2246 -0.0002  0.0751   0.0348   0.1956    0.0957   0.0000   456.4884       10.1589       14.9412       6.70626      -7.31314      -9.48595       1.88389      -4.60664      -5.19971      -3.13755       2.58779     -0.755043      0.299031     -0.160471    -0.0612363    -0.0290283   -0.00771799  -0.000286082       11.4758       14.4218       14.2783       13.7691       11.4748       9.88516       7.36794       5.33938       3.48678       2.26697       1.29216      0.704749      0.349252      0.166853     0.0714290     0.0276968    0.00918831    0.00270257
  10  23 3828.0239    1.8055  5.8050 10.8038 -0.0035  0.0932   0.0248   0.2449    0.0850   0.0000   444.2926      -1.04479       48.9130       35.8154       3.85502      -14.7170      -3.08508       7.16097       4.46725      -3.56253     -0.952207     -0.881925    -0.0780565      0.406607     0.0618623     0.0187800   -0.00392278    0.00381612       14.3694       17.7932       18.2289       16.6189       14.9339       11.9402       9.33692       6.61929       4.46876       2.79670       1.62086      0.908327      0.441613      0.220707     0.0880285     0.0360046     0.0116747    0.00346950
  10  24 3967.7786    1.5110  7.9052 10.4528 -0.0018  0.1175   0.0193   0.3118    0.0771   0.0000   428.3726       23.7783       60.3961       29.5883       5.65595      -6.29102       11.6113       3.81363    -0.0127249      -2.81789      -4.45763      0.651210    -0.0174271     0.0806549      0.131836    -0.0233486     0.0240184   -0.00683180       17.6991       22.5672       22.9598       21.0888       18.4461       15.3813       11.6014       8.39231       5.71328       3.49943       2.06710       1.14912      0.568459      0.273480      0.112674     0.0455340     0.0156179    0.00451837
  10  25 4107.5928    1.2845 10.0935 10.1750 -0.0008  0.1394   0.0156   0.3900    0.0707   0.0000   460.9348      -3.46534       31.7856       16.6167       33.5015      -13.3555       21.3736       3.74371      -1.69468      -9.59882      -1.63496      -2.09613    -0.0911686      0.444855      0.110553    -0.0170845    -0.0574073    0.00649557       21.3468       26.9551       27.3801       25.7912       22.4075       18.1545       14.0103       9.78573       6.77648       4.22935       2.49301       1.37946      0.695005      0.326014      0.138508     0.0547991     0.0181324    0.00527689
  10  26 4247.9612    1.0525 11.9020 10.1809 -0.0008  0.1693   0.0133   0.4878    0.0572   0.0000   392.3202       16.4027       31.2119      -30.4430       3.20234       14.3905      -2.62866      0.744212       3.81450       3.86229      -2.88599     0.0491301       2.08014     -0.193966     0.0688269     0.0527267   -0.00788728   -0.00205981       25.1471       32.1260       32.3537       30.8850       26.8693       22.1297       17.1450       12.3021       8.56168       5.16276       3.12928       1.69579      0.917077      0.396206      0.180492     0.0668253     0.0233371    0.00662908
  10  28 4529.2332    0.7277 16.1306 10.0282 -0.0009  0.2786   0.0105   0.7401    0.0483   0.0000   488.5928      -21.9547       79.8769       29.4022      -25.0055      -33.2353      -28.6814      -7.52504      -11.7318      -6.20353       3.71568       2.37011      -1.26718     0.0694882     -0.172380    -0.0320554     0.0132066   -0.00482066       40.4018       54.2135       53.2831       51.0208       44.4133       36.6570       28.5368       20.1397       14.2295       8.70446       5.37228       2.89966       1.50251      0.710560      0.302166      0.117486     0.0394690     0.0112376
  11  10 2057.9966    0.6833  0.4616 10.2690 -0.0114  0.0256   0.0295   0.0602    0.0858   0.0000   438.7026      0.454876       16.9365      -3.04905      -3.27045      0.359985      -1.03674     -0.239445      -2.79803     -0.354602     -0.281857    -0.0915253    0.00805204     0.0397951     0.0156300   -0.00509468   -0.00255407   -0.00266058       3.66078       4.12870       4.75455       4.58064       3.89434       3.16002       2.57554       1.54165       1.30929      0.817539      0.562101      0.311848      0.184349     0.0857234     0.0476761     0.0186633    0.00880324    0.00293967
  11  11 2199.8162    0.8825  0.6911 10.4438  0.0008  0.0349   0.0310   0.0742    0.1189   0.0000   443.4817       1.28575       9.56218      -1.26574      -2.78992       3.82498       2.10253      -1.64681     0.0263587     0.0107708     -0.404050     -0.213992      0.261913     0.0531577    -0.0425202   -0.00987726    0.00835911   -0.00342912       5.35729       4.90438       7.07297       6.08661       4.39626       4.99204       3.96896       2.34484       2.00019       1.41186      0.760682      0.432454      0.293448      0.130587     0.0500138     0.0272522     0.0137486    0.00464705
  11  12 2339.9999    1.1890  0.8580 10.8136 -0.0101  0.0366   0.0380   0.0790    0.1612   0.0000   443.0561      -12.2095       10.6949      -10.6184       5.74903       3.79558       3.48811      -7.06613     -0.731549     -0.887598     -0.786788      0.763935     0.0102630      0.130065    -0.0706813    -0.0375251   -0.00149028    0.00572252       4.34746       6.60228       5.44568       6.57032       4.68398       4.78451       3.12658       2.96350       1.76473       1.23648      0.663509      0.451507      0.218602      0.138251     0.0538604     0.0291937    0.00856927    0.00404340
  11  13 2478.5122    1.6861  0.7764 11.4517  0.0042  0.0299   0.0555   0.0689    0.1521   0.0000   444.1653       8.94215       14.9735       4.86356      -4.74654     -0.740748      -1.89862      0.537552       2.26598      -2.42467     -0.990620      0.637266      0.458878     -0.193636     0.0174395    0.00970454   0.000458128    0.00114422       4.19299       5.07310       5.44726       5.11386       4.52885       3.54825       3.06738       2.18372       1.53676      0.980549      0.662530      0.366205      0.199975      0.104775     0.0551098     0.0226721    0.00925023    0.00316037
  11  14 2616.9622    2.1676  0.9736 11.5458  0.0014  0.0319   0.0601   0.0753    0.2029   0.0000   443.9590       3.82517       23.5124       10.0964       9.01474       2.53359     -0.700870      -3.32719       1.34641      0.586183     -0.252158     -0.680272     0.0125346    0.00887893     0.0473672   -0.00683137   -0.00333783   -0.00807196       4.87060       6.02451       6.31496       5.97527       5.18033       4.36593       3.12822       2.32400       1.60048       1.12756      0.655641      0.421744      0.218961      0.111704     0.0523929     0.0222035    0.00925019    0.00358179
  11  15 2756.2158    2.6354  0.8704 12.2113 -0.0072  0.0293   0.0796   0.0709    0.1693   0.0000   437.2781       1.96395       4.93500       7.34517      0.511986      -3.27814     -0.139880       1.13913     -0.213901       2.07983     -0.931561     -0.150192      0.184396      0.132197     0.0120404   -0.00314926   -0.00573490   -0.00471466       4.46775       5.20898       5.12962       4.99334       4.53439       3.84641       2.97680       2.29374       1.60574       1.06881      0.652526      0.389434      0.210637      0.106404     0.0520651     0.0206058    0.00831524    0.00299451
  11  16 2895.4854    3.4326  0.6877 12.8578 -0.0021  0.0296   0.1212   0.0638    0.1414   0.0000   442.2983       1.19723       11.5502      -4.69669       2.71079     -0.706396      -1.80134      0.690996      -1.36561     -0.391138     -0.536320     -0.662000      0.201886      0.173260    -0.0201476    -0.0374754   -0.00572848   0.000545020       4.70889       5.29462       6.44110       5.87667       4.54680       4.18995       3.05831       1.89362       1.58616       1.03793      0.540379      0.347778      0.216116      0.104278     0.0433769     0.0225923    0.00990716    0.00353837
  11  17 3034.6365    3.8212  0.8424 13.1462 -0.0033  0.0355   0.1177   0.0664    0.1515   0.0000   429.6615      -1.20454       13.1076       2.36056      -8.74108      -3.22841       1.86927     -0.664183       1.63207     -0.364100     -0.610859     -0.468242      0.170905      0.182207     0.0654924    -0.0451628   -0.00439576    0.00418380       5.95019       6.66504       6.24854       5.36493       4.60181       4.86093       4.63058       3.43041       2.31430       1.42185      0.832765      0.435817      0.220651      0.109288     0.0564837     0.0256743     0.0105841    0.00350412
  11  18 3173.5810    3.7203  1.1856 12.8880 -0.0012  0.0353   0.0969   0.0909    0.2029   0.0000   430.5950       8.57805       6.30158      -17.4952      0.526243      -3.57755      0.895402    -0.0302890       2.36836      -1.87598      0.137092     0.0273411    -0.0133234     0.0509260    -0.0900296   -0.00597798     0.0131433   -0.00216084       5.06120       5.78677       6.65040       5.88043       5.35956       4.55522       3.53623       2.67925       1.87351       1.21050      0.792190      0.451447      0.243713      0.129677     0.0625179     0.0275375     0.0111191    0.00401496
  11  19 3312.4844    3.2804  1.5176 12.7581 -0.0054  0.0429   0.0805   0.1044    0.1367   0.0000   445.6115       9.95452       15.2509      -1.35476      -5.03250      -3.71407      -3.10523      -4.17844     -0.865993      -3.12292      0.697092       1.07365     -0.125032    -0.0954831     0.0230069     0.0180317   -0.00121326   -0.00382319       6.55014       7.34389       7.65276       7.79916       6.85969       5.74858       4.22287       2.87555       2.20863       1.54615      0.967029      0.584982      0.320883      0.157445     0.0718827     0.0311195     0.0131845    0.00468054
  11  20 3451.6896    2.9848  2.2985 12.1388 -0.0010  0.0499   0.0575   0.1272    0.1174   0.0000   444.1510       5.46213       24.3222       14.1206       4.49733      -4.14497       3.25468     -0.783377     -0.240313      0.166490      0.624176     -0.716168     -0.307630      0.199232     0.0532081     0.0366729   -0.00934864    -0.0117242       7.02773       8.60207       8.69885       8.25399       7.86979       6.44838       4.91583       3.59989       2.60593       1.78437       1.12387      0.681349      0.364562      0.184215     0.0878023     0.0367675     0.0148121    0.00553859
  11  21 3591.3279    2.4960  3.5074 11.5087 -0.0005  0.0606   0.0396   0.1665    0.0944   0.0000   439.8648       21.8369      -10.7787      0.132527      -1.79299       9.89968      0.663926      -4.46573      -1.22930      0.533369      0.554178      -1.47523     -0.395244    0.00957800     -0.232002    -0.0607267    -0.0129731    0.00993663       8.54789       10.5200       11.1301       10.4228       9.44824       7.70989       5.91243       4.57874       3.16841       2.09306       1.29602      0.759438      0.439657      0.226486      0.104608     0.0470288     0.0184497    0.00669397
  11  22 3730.9417    2.0748  4.8844 11.0251 -0.0011  0.0759   0.0293   0.2010    0.0866   0.0000   436.0543       27.6227       10.4745      -2.08270      -9.91333       1.88239       7.42672       4.61730       8.63405       1.98466      -1.60930     -0.107984     -0.140231    -0.0190291    -0.0755555    0.00485733   -0.00754589   -0.00537638       11.1356       13.0992       13.6230       13.0536       11.4373       9.94825       7.91666       5.68040       4.11340       2.75054       1.71326      0.994205      0.548237      0.278899      0.127693     0.0590097     0.0236337    0.00876154
  11  23 3871.0718    1.7639  6.3195 10.7910 -0.0012  0.0915   0.0236   0.2502    0.0782   0.0000   453.2530       39.7133       43.1073     -0.903093      -8.67380      -12.1609       13.0075       3.81455       1.15718      0.705812       1.00947      -1.21571     -0.385649      0.668855    -0.0543792    -0.0745028     0.0257675     0.0116477       13.2305       16.3314       16.6345       16.2366       13.9703       12.1330       9.33800       6.92756       4.93823       3.26807       2.01728       1.19520      0.661439      0.340428      0.157736     0.0709461     0.0284036     0.0104517
  11  24 4010.9187    1.4474  8.3421 10.3293 -0.0010  0.1121   0.0172   0.3111    0.0747   0.0000   454.8816      -16.8636       45.1114      -11.0016      -3.19889       13.0605       9.92872      -15.7731      -17.4699      -2.08024       4.34435      -2.85697     -0.571585      0.214970      0.110739    -0.0349496     0.0309819    0.00908242       16.2305       19.8347       20.8483       18.8590       17.5935       14.5829       11.7018       8.80717       6.02769       4.09180       2.50972       1.44733      0.806688      0.402919      0.194129     0.0851339     0.0349330     0.0124835
  11  25 4151.5075    1.1795 10.0096 10.3241  0.0009  0.1395   0.0148   0.3883    0.0615   0.0000   416.2042       7.43823       44.8070       20.3532       19.0293       44.0839      -4.52456     -0.760678     -0.401671       3.08507      -3.40464     -0.342081     -0.504872     -0.149488     -0.120223     -0.118245    -0.0108931    0.00327183       19.4781       23.9132       24.5809       23.6859       21.6417       17.8647       14.3508       10.6191       7.69533       5.01260       3.18779       1.86101       1.04865      0.535420      0.255091      0.111464     0.0442510     0.0162258
  11  28 4573.8470    0.6799 17.8627 10.1029 -0.0008  0.2960   0.0088   0.7961    0.0399   0.0000   444.5763       58.7562       42.5884      -33.4766       21.8629       12.7395       26.3395       8.13762       9.91477     -0.545419      -3.18006      -8.78185      0.210755       2.35608      0.276872     -0.250548    0.00522318    -0.0181593       40.4412       50.9663       53.2822       50.2561       46.0205       38.2566       30.9553       23.3542       16.3999       11.2317       7.02838       4.14880       2.38494       1.21012      0.586249      0.257884      0.103272     0.0365251
  12  10 2093.6394    0.7291  0.4958 10.3704 -0.0051  0.0234   0.0275   0.0538    0.0824   0.0000   436.0179      -2.83520       10.2727       3.08899      -7.94842       2.53992      -2.19748       1.89405      -1.37710     -0.525178     -0.278927     0.0494854      0.158104     -0.105025   -0.00716440     0.0426827    -0.0146834   -0.00265803       3.00596       3.79486       3.60916       4.00424       3.29175       3.14345       2.30323       1.66104       1.24643      0.858284      0.608950      0.394341      0.223236      0.115845     0.0584223     0.0314150     0.0122999    0.00585584
  12  11 2235.8597    0.9989  0.7217 10.4870 -0.0012  0.0272   0.0312   0.0663    0.1196   0.0000   436.1237     -0.218278       8.92058       7.01289       4.74616       1.94862      -2.60130     -0.765306       1.47141     -0.298905    -0.0608775      0.356945     0.0979436    -0.0399056    -0.0610563     0.0320326  -0.000373985   -0.00433623       4.24108       5.31116       5.52347       5.26419       4.76477       3.79881       2.96606       2.12574       1.53715       1.03197      0.691498      0.409472      0.243342      0.139944     0.0677623     0.0320327     0.0143764    0.00599354
  12  12 2376.3471    1.2568  0.9188 10.8405 -0.0005  0.0316   0.0381   0.0816    0.1522   0.0000   440.1119       5.01476       12.7123      -8.76960      -2.93886      -2.76515       2.55106      0.177035       2.39896       1.62665      -1.00687      0.626548      0.472573     -0.171767     0.0144819    -0.0554008     0.0150441   -0.00219190       4.11464       4.68724       5.28190       4.75982       4.41234       3.96531       3.43167       2.44824       1.85417       1.40742      0.780471      0.530394      0.319545      0.159601     0.0847119     0.0477515     0.0173270    0.00831203
  12  13 2515.4572    1.6948  1.0262 11.3228  0.0014  0.0321   0.0476   0.0859    0.1804   0.0000   436.1830       10.0805       6.44373      0.663944       4.38951      -3.09421      -3.69593      -4.05726       4.39099     -0.671496     -0.771216      0.231250      0.144375    -0.0619188     0.0439022    -0.0608147   -0.00200159     0.0122302       4.53222       5.32874       5.58806       5.36210       4.81071       3.91473       3.60236       2.75691       1.93155       1.28639      0.883787      0.510863      0.286371      0.165543     0.0826760     0.0417510     0.0205062    0.00808989
  12  14 2654.6379    2.2671  0.9116 11.8119  0.0009  0.0295   0.0627   0.0703    0.1805   0.0000   438.8838       4.27294       14.2853       2.01358       2.72803      -2.10849     -0.561556       2.56877      0.151701      -1.74955     -0.331374     -0.706953     -0.126271     0.0710271    0.00199357  -0.000686555    0.00749718    0.00691392       3.93972       5.03122       5.15828       5.03644       4.59738       3.66432       3.05178       2.12656       1.62612       1.12650      0.718823      0.482636      0.268382      0.156791     0.0773702     0.0386930     0.0166490    0.00702842
  12  15 2794.4787    2.9142  0.8770 12.0503 -0.0044  0.0271   0.0819   0.0724    0.2060   0.0000   435.6837       11.7172       17.2743      -8.32425    -0.0493083       2.36258     -0.193665    -0.0401954     0.0714190      0.544035     -0.274012     -0.200964   -0.00761155      0.147555    -0.0652040    -0.0634532     0.0166133  -0.000541723       3.72877       4.65609       4.72783       4.78158       3.92678       3.48591       2.82056       2.22972       1.56152       1.08216      0.686240      0.418339      0.241014      0.138938     0.0707481     0.0340158     0.0168703    0.00662403
  12  16 2934.4508    3.4455  0.8183 12.7881 -0.0073  0.0291   0.1033   0.0664    0.1551   0.0000   444.8076       9.16452       17.0487      -2.42759      -7.69152       2.94066      -3.25834      -4.30782       1.17452     -0.652681     -0.986744     -0.584821      0.466149      0.257842     -0.150739    -0.0122429    0.00657190  -0.000952657       4.41967       5.54197       5.73101       5.45188       5.08566       3.93562       3.05326       2.35478       1.67446       1.16945      0.689629      0.456966      0.269532      0.149831     0.0821483     0.0360406     0.0160004    0.00616408
  12  17 3073.8866    3.8098  0.9510 13.1674 -0.0005  0.0304   0.1071   0.0755    0.1403   0.0000   433.4208       16.8630       5.83986       6.00668       2.72826      -1.60532      -5.48619      -1.32169     -0.898628      -2.08382       1.12482       1.37099      0.122517    -0.0853361    -0.0856391   0.000498108   -0.00825798   -0.00473787       4.42859       5.26319       5.03762       5.09644       4.78673       4.23969       3.23236       2.36635       1.63930       1.27499      0.871057      0.564714      0.312515      0.171080     0.0791413     0.0391861     0.0168723    0.00719785
  12  18 3213.3147    3.8567  1.1861 12.9453 -0.0090  0.0348   0.0983   0.0891    0.1843   0.0000   433.7518       12.1980       17.8336      0.823610      -2.61443      -3.62541       1.03865      -2.57614      0.320638      -3.40307      0.294581      0.477427     -0.103581      0.275879      0.124424    -0.0667266     0.0262407    0.00397826       5.44725       6.56960       6.59306       6.04453       5.58694       4.66391       3.92049       3.18709       2.33599       1.53597      0.905084      0.524433      0.308592      0.182816     0.0914762     0.0420712     0.0191837    0.00752528
  12  19 3352.7824    3.2473  1.5456 12.7383 -0.0014  0.0382   0.0753   0.1069    0.1270   0.0000   433.5047       13.4383      -5.48309     -0.309291       9.23220      -4.03258      -4.72340      -6.72552       7.87419      -4.90653     -0.395563     -0.499943      0.711085    -0.0794232     0.0466820    -0.0104590    0.00325478   -0.00691671       5.15331       6.18853       6.56042       6.33723       5.54652       4.97709       3.93465       3.00776       2.27081       1.49932       1.01639      0.613236      0.371095      0.186532      0.105605     0.0505374     0.0229237    0.00910428
  12  20 3492.4586    2.8204  2.5491 12.0481  0.0004  0.0510   0.0500   0.1333    0.0950   0.0000   449.3860       14.7591       6.83894       2.82009       3.94116      -8.10351      -5.85675      -3.26622       5.17729      -2.20315      0.236861      0.366621      0.905651     -0.522323     -0.297725     0.0678988     0.0135382    -0.0251351       6.80911       8.59833       8.40557       8.09188       7.33511       6.61185       5.45305       4.00497       3.04022       2.04848       1.35834      0.844727      0.472707      0.261123      0.131249     0.0617214     0.0284204     0.0115687
  12  21 3632.5629    2.3524  3.8949 11.1916 -0.0010  0.0639   0.0336   0.1647    0.0911   0.0000   452.3883       21.0698     -0.186549       13.7882       8.82117       1.06629      -10.7751      -5.03953       3.20148      0.672965      0.644554       1.99763      0.659102    -0.0660933     0.0589761    -0.0184074     0.0148010  -0.000924155       8.12389       10.6515       10.5616       10.4550       9.46257       7.91887       6.61405       4.86903       3.69505       2.39944       1.65674       1.01615      0.588379      0.314212      0.166047     0.0818305     0.0359935     0.0149351
  12  22 3772.6488    1.9676  5.1770 11.0123 -0.0011  0.0768   0.0259   0.2028    0.0744   0.0000   449.4898       35.1329     -0.595829     -0.563002      -9.86594       6.05907       8.18005      -9.12675       1.73026       5.24744       1.73433      0.748620      -1.03659     0.0559464      0.176919    -0.0332357     0.0162854    -0.0269698       10.1223       12.2134       12.6786       12.3402       11.2643       9.97021       7.92982       6.01148       4.20873       3.13076       2.07493       1.28960      0.767698      0.401160      0.209920      0.100589     0.0453992     0.0196117
  12  24 4053.5989    1.3526  9.0200 10.4106 -0.0019  0.1184   0.0156   0.3368    0.0625   0.0000   435.6569       9.55263       2.68534      -23.7893      -2.02028      -1.27804      -4.40086      -14.0348     -0.866892      -5.85451       4.40159     -0.632828     -0.528443     -0.358435     -0.274231     -0.149799     0.0469774     0.0508897       14.6884       19.0232       19.3107       19.6263       17.1322       15.2474       11.7521       9.52416       6.88990       4.71494       3.11242       1.92607       1.15565      0.630499      0.331284      0.169384     0.0694080     0.0306234
  12  26 4335.4753    0.9418 13.4921 10.2061 -0.0003  0.1819   0.0114   0.5226    0.0482   0.0000   447.0718       15.6171       22.6990       3.49587      -2.58340      -20.0388      -9.42293      -8.86147      -8.44873      -10.1301      -3.44606       1.78249     -0.422072     -0.695387     -0.474551      0.414427     -0.138733    -0.0212438       23.1645       29.1719       30.2341       29.9295       26.7406       23.3674       18.7750       14.7710       10.7396       7.54461       4.90949       3.11322       1.80400       1.03606      0.527247      0.261126      0.115714     0.0486967
  13   9 1983.8159    0.5520  0.4860 10.1333 -0.0091  0.0226   0.0227   0.0568    0.0725   0.0000   439.5097       2.50725       15.6377       5.33474      -7.68190       2.57968      -5.42321      -1.84426       2.54360      -1.67322     -0.204467     -0.486448     0.0843228      0.129441     0.0127772     0.0629528    -0.0368806    -0.0342410       2.93064       3.48100       3.70511       3.68443       3.38062       2.76640       2.40615       1.81491       1.24774      0.918170      0.673749      0.443461      0.246937      0.160776     0.0888410     0.0413307     0.0214364     0.0112821
  13  10 2128.4711    0.7888  0.5906 10.2797  0.0042  0.0318   0.0276   0.0569    0.0950   0.0000   442.4177      -6.11046       10.7710       1.22495      -4.82897       4.71586      -2.78505      -3.38191      0.577690     0.0543417     -0.414262      0.476825      0.298628     -0.162875   -0.00286197     0.0310451    0.00467700    -0.0212266       4.51129       4.09447       3.64137       4.92959       5.38095       3.84433       2.35266       2.36081       2.22800       1.54485      0.834151      0.473069      0.364432      0.268654      0.157075     0.0846869     0.0369109     0.0146786
  13  11 2271.1237    1.1082  0.7395 10.3935  0.0085  0.0271   0.0322   0.0606    0.1364   0.0000   438.8303       8.58609       7.72107      -2.34267     -0.732195      -1.05974      -7.53970      -1.00496       2.70377     -0.921228     -0.678959      0.287498      0.155128      0.104735    -0.0953220     0.0294638    -0.0434378    0.00966363       3.32596       4.38357       4.09027       4.44236       3.86717       3.53860       2.81961       2.16953       1.69409       1.23292      0.794075      0.475910      0.313899      0.185735      0.104985     0.0544524     0.0248355     0.0110927
  13  13 2551.6391    1.9087  1.0575 11.2574  0.0007  0.0320   0.0499   0.0751    0.2184   0.0000   444.4402       5.47985       17.4219      0.898548      -2.94009       6.28010      -1.55739      -2.89835     0.0646119      0.573274       1.10270     -0.313516      0.672112     -0.295201    -0.0323722     0.0700453     0.0627852    -0.0249997       4.12697       5.18188       5.30231       5.44567       5.03402       4.05584       3.31556       2.51747       2.00834       1.34324      0.920208      0.572871      0.378666      0.217531      0.125918     0.0637580     0.0325811     0.0151348
  13  14 2691.6776    2.4191  0.8780 12.2162 -0.0046  0.0279   0.0679   0.0686    0.1598   0.0000   444.3670      -6.25543       9.32032      -2.64753       2.01126      -6.03554       2.07529     -0.712000       2.95294     -0.537888     -0.389500    -0.0351922      0.323976    -0.0458691      0.173293     0.0580688   -0.00637839     0.0285822       3.45979       4.41718       4.69024       4.67961       4.14441       3.56947       2.93782       2.14260       1.62301       1.17966      0.805724      0.501166      0.321559      0.192638      0.107027     0.0549801     0.0266351     0.0124260
  13  15 2832.2911    3.0818  0.8203 12.4616 -0.0003  0.0317   0.0881   0.0645    0.1825   0.0000   441.8802       12.3266       15.3862     -0.770744      -1.88800       4.31164      -2.62716      0.341292       3.02198      0.285615      -1.46061     -0.751646    -0.0549534    0.00361783     0.0253308     0.0209705     0.0266159    0.00732107       4.92314       5.85858       5.22057       4.21858       3.76924       4.11366       4.05482       3.51905       2.74068       1.80401       1.18792      0.693553      0.390785      0.194254      0.104005     0.0508882     0.0251490     0.0122747
  13  16 2972.6309    3.7490  0.7897 12.9129 -0.0043  0.0256   0.1080   0.0627    0.1586   0.0000   444.8841       15.7026       11.9271      -1.77302      -2.74097      -4.74313      -4.12352      0.959162      -1.14111     -0.328385      0.614310      0.311636     0.0356409      0.192318      0.170658   -0.00782272    -0.0384098  -0.000204264       3.31994       4.25035       4.12548       4.10239       3.65772       3.25388       2.83836       2.15441       1.63458       1.15057      0.774032      0.517325      0.298110      0.173760     0.0963914     0.0466485     0.0228497     0.0113328
  13  17 3112.6228    3.7869  0.9289 13.3017 -0.0003  0.0299   0.1059   0.0672    0.1465   0.0000   442.4581       10.3940       17.1119      -1.83709       2.00792      -6.19906       1.98268      -7.80172       3.18197      0.783495     -0.194710     -0.118999      0.103385     -0.317206     0.0894127     0.0308241   -0.00850287    -0.0121502       3.82234       4.90598       4.80906       5.04784       4.41391       3.85993       3.14281       2.58379       1.89235       1.33938      0.876444      0.570195      0.343846      0.212270      0.111313     0.0615506     0.0290286     0.0134842
  13  18 3252.4733    3.6936  1.2605 13.1057 -0.0080  0.0336   0.0904   0.0926    0.1500   0.0000   446.1515       13.2732       10.5094       10.5332       1.42050      -9.50232       4.90288      -2.73517       3.68230      -3.53415      0.604881       1.29559     -0.103278     -0.283417    -0.0539022    0.00182529     0.0336399    -0.0216105       4.08674       5.10480       5.24310       4.97491       4.67544       3.86322       3.57553       2.86619       2.15605       1.49358       1.01798      0.637566      0.382184      0.226216      0.119329     0.0658879     0.0325888     0.0152927
  13  19 3392.5043    3.0965  1.8545 12.7458 -0.0087  0.0417   0.0631   0.1092    0.1040   0.0000   440.2571       4.01504       5.32893      -5.04806     -0.207494       1.20882      -3.65366      -1.28238      0.116065     -0.804308      0.261497    -0.0206282     -0.191171     -0.477942     -0.179863    -0.0524923     0.0483170     0.0111829       5.34630       6.73348       6.65675       6.74340       6.22116       5.46417       4.49270       3.31630       2.57835       1.80091       1.30185      0.802677      0.521932      0.302163      0.161389     0.0852559     0.0397226     0.0177552
  13  20 3532.7526    2.6145  2.6261 11.9611 -0.0007  0.0503   0.0441   0.1275    0.0912   0.0000   439.7118       41.3315       7.38298       13.2242      -5.03893      -12.9681      0.559313      0.129209       3.78646      -2.21753      0.219793     -0.579122      0.379813      0.129644     -0.143876     -0.156489    -0.0218709    0.00359606       6.25242       7.42062       7.77220       7.72673       7.18132       6.27037       5.24306       4.12291       3.09563       2.25849       1.50631       1.02359      0.620550      0.367200      0.193518      0.107084     0.0531691     0.0230348
  13  21 3673.0707    2.2113  4.2400 11.4282  0.0004  0.0664   0.0304   0.1703    0.0707   0.0000   446.0512       23.4464      -6.30139      -6.69953       10.9872      -12.7360      -10.5769       2.29848     -0.192019      -3.13331       2.51912      0.738883     -0.213226     0.0719239      0.177882      0.115898     -0.172300   -0.00450453       7.94026       9.87434       10.4347       10.1935       9.47444       7.90816       7.04624       5.39361       4.12158       2.91188       2.01229       1.28713      0.794651      0.461003      0.262940      0.133525     0.0678939     0.0311934
  13  22 3813.7097    1.8302  5.5484 10.9984 -0.0004  0.0777   0.0232   0.2077    0.0676   0.0000   444.9788       13.7938       39.3219       13.0620      -25.9016       3.23212      -5.89850      -3.18365      -1.27023      -3.99513       2.47525    -0.0620073     -0.137116      0.130311     -0.138682      0.212964     0.0404130    0.00944692       9.81655       12.0449       12.5400       12.5008       11.4723       9.89663       8.32716       6.37896       4.76502       3.42939       2.37992       1.54740      0.956485      0.553958      0.307000      0.159749     0.0771364     0.0367926
  13  23 3954.4499    1.5427  7.1600 10.7285 -0.0012  0.0942   0.0183   0.2571    0.0611   0.0000   419.4172       39.1353       41.7916      -4.66068      -31.1794       8.21884      -2.13622      -17.0084      -11.2465      -1.29117     -0.403912       2.03436     0.0846794     -0.613705      0.343622     0.0159817    -0.0346021     0.0226882       11.5517       14.4832       15.3621       14.6823       13.7169       12.1128       9.80952       7.83299       5.77700       4.18131       2.87961       1.85730       1.16454      0.670372      0.374367      0.193628     0.0936536     0.0436027
  13  25 4236.7287    1.0407 11.6210 10.3526 -0.0012  0.1513   0.0125   0.4168    0.0490   0.0000   462.6423       55.0618       36.9753       23.3499      -2.43641       9.93406      -38.1768       4.48779      -6.01973     -0.795543      0.696647      -3.51394      0.657046     -0.366920     -0.649595     -0.418527    0.00847867     0.0664919       18.3377       23.0125       24.0012       23.9600       22.2037       19.1121       15.8085       12.5720       9.41927       6.74478       4.65129       3.09850       1.88338       1.13744      0.606851      0.332860      0.160415     0.0737924
  13  26 4378.0191    0.8906 13.3878 10.1917 -0.0027  0.1826   0.0105   0.5023    0.0454   0.0000   412.1707      -10.3364       55.0594      -28.2740       5.51394       12.1553      -18.4471       3.32687      -15.7002       2.93848      -5.83569      -9.14626       4.78745       2.09173       1.40333      0.359190     0.0570622      0.109522       21.1613       26.8093       28.9388       27.2311       25.8857       22.7347       18.5346       15.1128       11.5547       8.10088       5.58754       3.72266       2.24150       1.37051      0.744505      0.402315      0.193118     0.0896163
  13  27 4519.5266    0.7216 16.2682 10.2017 -0.0035  0.2540   0.0090   0.6704    0.0382   0.0000   446.7042       53.3553       47.5547      -23.5763       31.3614       32.2855      -6.95035      -43.1249     -0.761206      -4.64725      -8.45011      -4.86104       4.07442     0.0355159       2.21480      0.495504     -0.207575     0.0212258       29.7595       36.9399       39.5554       39.7765       36.0270       31.1137       26.3358       21.1673       15.7610       11.2745       7.93162       5.20469       3.15259       1.91100       1.06344      0.562619      0.275532      0.131297
  14   8 1870.8446    0.4544  0.3190 10.0667 -0.0088  0.0177   0.0216   0.0402    0.0550   0.0000   439.2281       5.03066       10.1139      0.705875      -1.52450     -0.801893     -0.286791     -0.151590       1.33317      -2.09589      -1.20753      0.636438     -0.197312     -0.208553    0.00787855    0.00532367    -0.0350546    0.00768741       2.01606       2.40154       2.51724       2.72176       2.45017       1.90298       1.86659       1.46771       1.14168      0.878617      0.628485      0.406118      0.218385      0.155641     0.0979262     0.0553015     0.0270142     0.0131723
  14  11 2305.6772    1.1755  0.7810 10.8043 -0.0112  0.0275   0.0334   0.0603    0.1178   0.0000   431.0849      -2.12468       7.34456      0.114868     -0.743232       3.74390       6.43297       3.24162      -1.39034      0.315685       1.79761      0.630655      0.395946     -0.220153    -0.0361499     0.0290315    -0.0556660   -0.00965916       3.45770       4.29547       4.25906       3.84650       3.12675       3.32991       3.22644       2.65877       2.14307       1.58355       1.03552      0.655675      0.410626      0.223798      0.136330     0.0710859     0.0400146     0.0173951
  14  12 2446.6720    1.5143  0.9498 11.1747 -0.0006  0.0277   0.0388   0.0728    0.1316   0.0000   438.4531      -1.18849       20.8747      -4.21463      -5.34734      -2.91815       1.09603      -1.43694     0.0832640       1.46294    -0.0482244     -0.229337      0.784775  -0.000270220    -0.0979302     0.0327416     0.0298795     0.0241062       3.02448       3.90539       3.90419       4.16975       3.79895       3.25287       2.86973       2.24328       1.67706       1.31900      0.867545      0.639352      0.387375      0.241359      0.144232     0.0755642     0.0422645     0.0201441
  14  13 2587.3592    2.0775  0.9413 11.5646 -0.0002  0.0277   0.0542   0.0701    0.1675   0.0000   436.7585      0.583627       13.3704     -0.646933      0.836817       2.88794      -1.88120     -0.532449      0.602808      -2.63595      -1.80594     -0.801241    -0.0206290     -0.236298     -0.122632      0.201153    -0.0177441    -0.0353245       3.39116       4.37806       4.25355       4.30988       4.07244       3.68943       2.94148       2.34664       1.67084       1.25420      0.923912      0.650277      0.413537      0.253325      0.142184     0.0751204     0.0393671     0.0184329
  14  14 2728.1941    2.5128  0.8662 12.1926 -0.0019  0.0270   0.0680   0.0671    0.1543   0.0000   436.2126       10.3055       10.6400      0.430177       5.01147      -3.95084      0.899924     -0.292778       1.39881      -2.22450      0.127324    -0.0717488     0.0603632    -0.0667597    -0.0950414     0.0546117   -0.00374322    -0.0165001       3.27988       3.97793       3.79456       4.00290       3.87497       3.58336       2.82517       2.12805       1.70087       1.24287      0.910061      0.629819      0.412215      0.256797      0.154124     0.0796275     0.0405411     0.0201075
  14  15 2869.2704    3.3621  0.9045 12.5276  0.0006  0.0254   0.0881   0.0684    0.1809   0.0000   437.1207       1.49100       15.0850       2.72776       1.83182       2.56031       1.55378     -0.622888      0.539998     -0.491826     -0.689671     -0.690001      0.372770      0.200750    -0.0849763    -0.0703438    -0.0383683    -0.0250700       2.97184       3.85988       3.88984       3.79367       3.43246       3.15632       2.69297       2.20118       1.66402       1.22495      0.865900      0.572110      0.354613      0.220428      0.126038     0.0671864     0.0360952     0.0170594
  14  16 3010.2335    3.6747  0.9275 12.7391 -0.0057  0.0281   0.0952   0.0690    0.2098   0.0000   439.0111       3.02296       14.7405      -4.01074     -0.630735     -0.813152       2.18302     -0.684237      0.280779      -1.17631      0.321608      0.968377     -0.374412     -0.188454      0.154733     0.0320784    -0.0432518     0.0183459       3.71771       4.77980       5.14788       5.20660       4.66707       3.94541       3.20384       2.41428       1.68323       1.24315      0.922504      0.585980      0.380945      0.238507      0.141840     0.0765430     0.0380729     0.0188541
  14  17 3150.6540    3.7474  0.9942 13.4782  0.0009  0.0297   0.1015   0.0726    0.1363   0.0000   433.9166      -2.79798       18.6144      -6.33260       1.16762      -6.61861      -1.42135       2.04136       1.90340      0.365811     -0.648495      0.511156     -0.130043     -0.461468    -0.0929340    -0.0737729     0.0225139    -0.0433909       3.43546       4.15336       4.41244       4.60659       3.89924       3.63910       3.11448       2.43897       1.78893       1.41108      0.964468      0.642055      0.418479      0.253193      0.153634     0.0841510     0.0428177     0.0210655
  14  18 3290.9470    3.5200  1.4884 12.8798  0.0067  0.0353   0.0763   0.0960    0.1331   0.0000   434.3493       11.4068       18.2468      0.805130      -3.81071    -0.0194319      -3.43295      -3.69834       1.00460     -0.544547      0.699027     -0.292570     -0.283324     0.0142722      0.114322     -0.251021    -0.0191657     0.0270715       4.10900       4.78524       5.27000       5.10799       4.87525       4.25148       3.52196       2.93218       2.30707       1.63396       1.17604      0.793951      0.506104      0.316292      0.183205      0.104419     0.0545759     0.0280171
  14  19 3431.5992    3.0858  2.1297 12.1497 -0.0002  0.0423   0.0539   0.1041    0.1156   0.0000   448.4255       17.2170       9.04119       10.9424       2.36559      -5.46147      -6.21341      0.376581       1.96554      0.260389      0.109920     -0.930561     -0.188208    -0.0899593     -0.210304     -0.182923     0.0428269     0.0319966       5.01969       6.25190       6.59406       6.67436       6.22796       5.33458       4.44353       3.52459       2.76642       2.02331       1.39704      0.958454      0.583959      0.383560      0.220569      0.124254     0.0663862     0.0329929
  14  20 3572.0954    2.5654  3.3062 11.6599 -0.0016  0.0531   0.0373   0.1443    0.0802   0.0000   435.3621      -1.20979       12.4249      -7.97659     -0.876741      -4.84024       8.00648      -6.91255       1.35920      -2.53497      0.448583      0.666947     -0.630132      0.193385     -0.295794     -0.140028     0.0974462    -0.0271603       5.91549       7.52517       7.89744       7.91761       7.46254       6.61119       5.50347       4.18147       3.38927       2.40737       1.78152       1.14636      0.762446      0.472374      0.278527      0.153349     0.0813779     0.0391281
  14  21 3713.1320    2.1199  4.5354 11.0655 -0.0015  0.0636   0.0264   0.1707    0.0767   0.0000   446.7382       7.42897       10.8896       5.04070       1.59212      -14.2389       8.08803      -3.26764      -7.45768     -0.220254       2.22892      -1.92642      -1.08156     -0.685685     -0.247208      0.145310    -0.0427593    -0.0412904       7.22349       9.10236       9.41631       9.33676       8.66459       7.84795       6.60453       5.34538       4.12723       3.10170       2.14239       1.45375      0.936297      0.577640      0.328915      0.187753     0.0960818     0.0482007
  14  22 3854.2031    1.7364  6.2792 10.9805 -0.0015  0.0826   0.0206   0.2271    0.0588   0.0000   450.9391       27.4039      -1.25379       2.57650       5.12860       4.09852     -0.297475      -1.02221       3.59103      -1.12334      -4.05989       1.00856      -1.49598     -0.991515      0.871807      0.257072    -0.0868109    -0.0325794       9.38094       11.9816       12.3676       12.3435       11.6893       9.84144       8.69824       7.08545       5.54644       3.99147       2.82127       1.86548       1.19443      0.719798      0.430078      0.232321      0.127711     0.0622581
  14  23 3995.4483    1.4413  8.1210 10.6861 -0.0010  0.0992   0.0161   0.2857    0.0535   0.0000   422.9598      -1.71252      -9.22936      -7.07230      -16.9816       5.93040       15.1424       10.3409       10.0010      -2.55139      -1.16867      -2.03894      0.605746      0.381117     -0.330555     -0.211360    -0.0680064     0.0163245       11.3727       14.0414       14.6979       14.4448       14.0043       12.2051       10.3233       8.25600       6.50140       4.77882       3.39361       2.29326       1.46742      0.929110      0.532070      0.302637      0.156507     0.0780121
  14  25 4278.4377    0.9998 11.4327 10.3537 -0.0025  0.1517   0.0119   0.4045    0.0470   0.0000   452.5270     -0.487164       36.1025      -12.6228      -13.6509       22.1912       15.1858      -10.5834       1.05252      -2.07437      -1.37052     0.0174141       2.32308      0.591101      0.988651     -0.303566     -0.373110      0.166251       16.4850       20.6286       22.3279       21.6925       20.6696       18.5008       15.6409       12.5514       9.70683       7.26109       5.14443       3.55839       2.28039       1.40929      0.851056      0.467627      0.238450      0.120399
  14  27 4562.3109    0.6871 17.2226 10.1883 -0.0039  0.2571   0.0083   0.6833    0.0354   0.0000   430.2113      -22.1407       52.2962       18.9455       63.2397      -6.65720      -49.7140       34.8921       9.99712      0.157300      -15.5400      -2.84419       1.57927       3.35484      -3.48045      0.881199      0.444860     -0.287283       27.5455       35.1696       37.8031       37.5157       34.6815       31.2970       26.1466       21.5981       16.7028       12.6462       8.83811       6.02254       3.91082       2.46237       1.44591      0.820992      0.422488      0.211053
  15   8 1902.3243    0.4600  0.3697 10.1938 -0.0059  0.0220   0.0194   0.0459    0.0529   0.0000   436.7495       2.73427       9.77978     0.0793190     -0.876355    -0.0970939       1.13125       3.26118     -0.200448      0.613773      0.305022    -0.0801900      0.392529      0.125986    -0.0279130    -0.0179989    -0.0312871     0.0171745       2.83654       3.75080       4.20083       4.14910       3.81411       3.26396       2.44540       1.91539       1.42098       1.03474      0.690793      0.479886      0.291083      0.216943      0.114731     0.0786832     0.0433928     0.0212261
  15   9 2049.6226    0.6729  0.5371 10.2257  0.0014  0.0225   0.0229   0.0547    0.0797   0.0000   439.1239       3.34543       8.41075       3.23065      -7.82747       2.15566      -3.13406      0.746974      0.180885       1.34928     -0.729902    -0.0455779     -0.274903      0.127978    -0.0610493     -0.128352    -0.0502220    -0.0186985       2.62187       3.05341       3.09580       3.21741       3.10899       2.86083       2.22763       1.75594       1.55816       1.23024      0.888755      0.555500      0.345252      0.229646      0.158435     0.0975253     0.0497754     0.0293956
  15  10 2195.8178    0.8755  0.6741 10.8309 -0.0085  0.0246   0.0274   0.0614    0.0817   0.0000   434.2596     -0.381981       8.50866       4.17829      0.136623      0.174081       1.87346      0.583838      0.590006      0.315744      0.932901      -1.28990     -0.534563      0.503066    -0.0647890    -0.0196117     0.0369843    -0.0220861       2.76225       3.45501       3.51078       3.19012       3.07767       2.77788       2.48652       2.24366       1.79953       1.37588      0.959660      0.646739      0.418171      0.255848      0.155112     0.0859619     0.0492076     0.0251730
  15  11 2339.5059    1.2066  0.8477 10.7190 -0.0018  0.0257   0.0322   0.0670    0.1176   0.0000   436.7907     -0.730507       7.49525     -0.880421      -5.96580      0.156790       2.42990      -1.50481      -1.41821       1.32849      0.436016     -0.605444    -0.0967209      0.256755    -0.0162443      0.133001     0.0151194    -0.0392276       2.81664       3.42759       3.66450       3.43895       3.04395       3.17688       2.53973       2.14203       1.82709       1.32034      0.917229      0.656675      0.452909      0.262950      0.162448     0.0941039     0.0493791     0.0271907
  15  12 2481.0435    1.6330  0.9265 11.3492 -0.0051  0.0287   0.0412   0.0666    0.1309   0.0000   438.8770      0.193752       10.3219      -2.42325      -1.92235       4.09665      0.944052       1.58146      -2.50705     0.0177489      -1.89511     -0.820517     -0.854444     -0.199720    -0.0849029     -0.103998    -0.0271186     0.0293615       3.17546       4.00998       4.16580       4.34371       3.93234       3.43200       3.04415       2.44166       1.76374       1.40456      0.970274      0.708293      0.469529      0.291373      0.176114      0.106647     0.0571586     0.0288331
  15  13 2622.4074    2.1319  0.9516 11.8372 -0.0004  0.0287   0.0536   0.0669    0.1345   0.0000   439.2108       3.54284       14.3191       1.03900      -3.42305      -4.02761      -6.93244       2.55120     -0.693248      0.433740      -1.13404    -0.0502898     -0.181032      0.314224     -0.107225     0.0388654    -0.0379566    -0.0292520       3.08237       3.53008       3.92155       3.97593       3.65986       3.32204       2.86877       2.21944       2.00358       1.47221      0.984543      0.677441      0.485941      0.305276      0.177616      0.102533     0.0612334     0.0348482
  15  14 2764.1968    2.7825  0.8767 12.5803 -0.0060  0.0259   0.0738   0.0639    0.1301   0.0000   440.1836       4.52698       12.2002      -2.92723       1.06234      -3.51497       3.55524      0.519451      0.900102     -0.317906     -0.362835      0.708661     -0.374333    -0.0301060      0.143209      0.110409   -0.00919113     0.0202561       2.94891       3.63168       3.73028       3.79007       3.49180       3.13054       2.75325       2.23789       1.82372       1.32628      0.951138      0.674831      0.456928      0.264060      0.165296     0.0986708     0.0534754     0.0284707
  15  15 2905.8176    3.2525  0.9136 12.7257 -0.0013  0.0265   0.0838   0.0685    0.1638   0.0000   435.0595       16.9402       4.37068       5.33447     -0.975299      -2.59248      -2.97863     -0.192623       3.66029      -2.38205     -0.187240      0.162967     -0.316341     -0.261052     0.0511241    -0.0433373    -0.0994891     0.0114656       3.15437       3.90093       4.04061       4.03116       3.76523       3.20376       2.90766       2.39374       1.96687       1.43045       1.04468      0.676702      0.445349      0.276357      0.170907     0.0981169     0.0561437     0.0292184
  15  16 3047.1721    3.8592  0.9490 13.0653 -0.0061  0.0264   0.0980   0.0704    0.1725   0.0000   436.9680       8.71245       10.7226       4.42440       1.74209       1.61652      -1.07120      0.322891      -2.26588      -2.42393      0.111921      -1.77341     -0.463296     -0.114214     0.0768563     -0.130096    -0.0701024     0.0330176       2.76823       3.58146       3.77074       3.75182       3.43597       3.19186       2.71541       2.07594       1.75751       1.33938      0.904453      0.655190      0.424672      0.277823      0.162431     0.0934137     0.0573136     0.0292515
  15  17 3188.0901    3.7448  1.3233 13.0863 -0.0020  0.0344   0.0841   0.0856    0.1681   0.0000   439.8721       10.9992       6.10715       5.46188     -0.795229      -5.68398     -0.620420      0.286065      0.591863       1.51526      0.160596       1.47222      0.420583      0.305102    -0.0636238     0.0694845     0.0312365     0.0523308       3.53282       4.74847       5.01509       4.92157       4.64964       4.04697       3.56217       2.83186       2.26804       1.67786       1.21737      0.838140      0.560246      0.368084      0.217059      0.120368     0.0699960     0.0384877
  15  18 3328.9798    3.4095  1.5793 12.8707 -0.0093  0.0362   0.0721   0.0925    0.1329   0.0000   441.2401       10.5974       7.88835       8.12856       10.4536      -4.72596       7.98519      -3.26442      -1.06099      -2.07617     -0.415750      -1.14992       1.50368    -0.0521825    -0.0909193    -0.0838401   -0.00475546    -0.0245305       4.13183       5.25650       5.37353       5.46231       5.20264       4.64634       3.96064       2.97140       2.42430       1.80888       1.37116      0.900681      0.622139      0.388440      0.247388      0.143978     0.0807494     0.0427178
  15  19 3470.0315    3.0143  2.3213 12.2225  0.0009  0.0431   0.0508   0.1138    0.1044   0.0000   438.6729       28.7725       19.0732      -5.64537       1.53480      -1.54760      -3.36411      -7.07967       3.44659       2.65430      0.345406     -0.309917     -0.384754     -0.215297     -0.525020     -0.420402     0.0282005     0.0498419       4.70994       5.71911       5.99090       5.92064       5.89690       5.08206       4.48003       3.76925       2.81735       2.27607       1.58146       1.14114      0.722744      0.473772      0.292126      0.168803     0.0944496     0.0488028
  15  20 3611.3267    2.3462  3.3810 11.7649 -0.0012  0.0569   0.0348   0.1444    0.0784   0.0000   441.2660       19.1975       22.6694      -2.28246     -0.740343      -1.69808      -7.22068       1.62830      -2.52622      -5.34465      -2.21138      0.486309      -1.03948      0.241767      0.741829    -0.0595948     -0.161664    -0.0661416       5.88274       7.35942       7.76073       8.12935       7.37330       6.73423       5.47159       4.92333       3.70472       2.71654       1.96477       1.43276      0.985007      0.607328      0.358621      0.211684      0.119738     0.0654503
  15  21 3752.7621    2.0172  4.9626 11.2282 -0.0029  0.0680   0.0248   0.1833    0.0644   0.0000   429.2622       10.0638       7.86748       15.9877      -2.14750      -12.0368       3.29391      -4.83184      -1.39230       1.39545       1.40668       1.95186      0.412122       1.45684      0.200888      0.444540     -0.484914      0.102234       6.96510       8.95962       9.44099       9.36185       9.06932       7.82782       6.98367       5.72938       4.43800       3.47754       2.40784       1.73604       1.16898      0.735149      0.449112      0.260994      0.144366     0.0777337
  15  22 3894.3103    1.6867  6.6411 10.8205 -0.0021  0.0817   0.0184   0.2264    0.0573   0.0000   449.5665     -0.235048       17.5890      -4.13329      -4.25384       14.8988      -6.41394       3.69785      -1.84335     -0.963432       1.44077      -6.91930      0.318592      -1.74347     0.0622631      0.658241      0.116419    -0.0521620       8.60881       10.8449       11.8942       11.6777       10.9600       9.95758       8.40045       6.87125       5.52040       4.02178       2.95277       2.10346       1.35967      0.869969      0.547263      0.310855      0.173841     0.0908893
  15  23 4035.7095    1.3735  8.5657 10.6031 -0.0005  0.1033   0.0148   0.2841    0.0516   0.0000   441.4793       28.7701       12.5120       16.7206       26.1946       5.98573      -11.5399      -6.29061      -4.59319      -1.87275      -1.27801      0.852063      -1.14772      -1.35553     -0.507316     -0.333918      0.206667    -0.0369433       10.7334       13.5421       14.6640       14.6346       14.0517       12.3527       10.5435       8.61679       6.84030       5.11626       3.77833       2.62467       1.75173       1.14411      0.702183      0.406177      0.231095      0.120909
  15  24 4177.3870    1.1552 10.9536 10.4105 -0.0015  0.1301   0.0125   0.3642    0.0497   0.0000   458.0783       50.4078      -1.56449       20.0148       7.18357      -26.1201      -8.74318       3.71821       1.18548       1.31527       5.79868     -0.530595       2.95737      -1.75491     -0.489005     -0.294215     0.0321343    -0.0760320       13.6979       17.2466       19.0364       18.7685       17.8315       15.9154       13.3742       10.9550       8.63928       6.56469       4.72493       3.28726       2.22818       1.43150      0.867891      0.521382      0.282715      0.153261
  15  25 4319.5659    0.9473 13.1903 10.3300 -0.0033  0.1651   0.0104   0.4694    0.0428   0.0000   430.0581       7.70015       23.9640       52.3844       39.9843       3.38935       18.2889       2.46116       9.02293      -4.96514      -18.6577     -0.758864      -1.53891       1.57931      0.408152     -0.738245     -0.135207     0.0532156       16.7074       21.5381       22.9415       22.9729       20.9975       19.4246       16.9615       13.9822       11.2336       8.55338       6.18555       4.30341       2.88645       1.84882       1.12812      0.655981      0.361299      0.191121
  15  26 4461.3966    0.7715 15.0207 10.2435 -0.0003  0.2063   0.0088   0.5745    0.0378   0.0000   455.3569       58.5661       16.8207      -3.44811      -16.7732      -13.8718       28.7729      -25.7931      -4.52539      -5.42403     -0.539130       1.90253     0.0330279      0.436106     -0.773097      0.286947     -0.156655     -0.141928       20.8512       27.3953       28.5934       29.1096       27.3361       24.8660       21.2261       17.5072       13.8006       10.5539       7.64084       5.34668       3.67860       2.34584       1.42117      0.837615      0.455387      0.247077
  16   8 1933.1309    0.4981  0.3803 10.2773 -0.0070  0.0221   0.0195   0.0458    0.0529   0.0000   437.1393      -2.40923       19.4006      0.898516      -1.79286      -1.45821      0.505433       1.69193     -0.269303      -1.45902      0.189774     -0.182306      0.194776     -0.110470     0.0834368     0.0700207    -0.0701322    -0.0173243       2.42551       2.88447       2.94137       3.14109       3.14242       3.07224       2.58420       1.70371       1.43411       1.40277      0.882112      0.627533      0.343880      0.222595      0.173084      0.145906     0.0891739     0.0433350
  16   9 2081.5977    0.7136  0.6981 10.1279 -0.0032  0.0259   0.0211   0.0577    0.0948   0.0000   438.2081     -0.823640       11.7133    -0.0461446      0.148271      -5.90484     -0.637671      -2.57984      -3.29068     -0.413160    -0.0956821    -0.0649277    -0.0945572   -0.00852217     0.0255476    -0.0613042    -0.0951126    -0.0132297       2.49034       3.05036       3.39151       3.03104       3.02267       2.84164       2.35255       2.16074       1.79950       1.30679       1.01603      0.699161      0.469123      0.306034      0.184784      0.123051     0.0737321     0.0375866
  16  10 2228.3899    0.9598  0.8012 10.4667 -0.0011  0.0257   0.0250   0.0602    0.1124   0.0000   433.1281      -3.72355       16.7568       4.64062     -0.799772       5.19009      -2.02012      0.343986      0.720402      0.961181      0.498848      0.175079      0.206815     -0.163182    -0.0563130      0.142316    -0.0671435    0.00480887       2.59355       3.08585       3.16715       3.36873       3.25487       2.87521       2.37377       2.06482       1.85528       1.39415      0.974967      0.715552      0.461316      0.305911      0.193973      0.121594     0.0726107     0.0412670
  16  11 2372.6048    1.2875  0.8910 11.0412 -0.0041  0.0257   0.0317   0.0655    0.1167   0.0000   434.9816      -1.62448       13.4622      -2.80829     -0.250519       2.58678       2.54441     -0.252092      0.789791      0.490033       1.45363      0.196705      0.239032     0.0906289    -0.0735284    -0.0568797    -0.0218183    0.00105471       2.60781       3.41685       3.62810       3.72420       3.24741       3.12269       2.62316       2.23951       1.83170       1.34824      0.973053      0.713708      0.501046      0.325086      0.195316      0.118907     0.0667112     0.0377590
  16  12 2514.8002    1.7933  0.9455 11.3383 -0.0054  0.0247   0.0430   0.0685    0.1335   0.0000   435.0465     -0.613384       18.4177       1.76554      -8.51351      -2.29506     -0.409893     -0.310251     -0.197621     -0.788155     -0.138754      -1.44495      -1.35323     -0.387342    -0.0714758     -0.133617   -0.00565685   -0.00782394       2.61239       3.28575       3.51934       3.75617       3.37910       3.04395       2.56870       2.15221       1.69740       1.25797      0.995996      0.663469      0.470669      0.292843      0.198580      0.117608     0.0704230     0.0390592
  16  13 2656.9911    2.3219  0.9967 11.7849  0.0004  0.0270   0.0524   0.0641    0.1522   0.0000   443.9677       7.90532       11.4813       4.06878       3.01864       1.69483      -1.34862       2.23066     -0.935538      -2.47235      -1.12283     -0.319245     -0.235555      0.132463     -0.267313      0.110435     0.0857572    0.00320074       2.56848       3.49536       3.43692       3.71475       3.38934       3.26163       2.63647       2.23846       1.78377       1.38124       1.04198      0.719480      0.502401      0.353988      0.210332      0.131847     0.0747076     0.0433399
  16  15 2941.8460    3.4720  0.8363 12.9226 -0.0001  0.0229   0.0898   0.0619    0.1206   0.0000   436.6235       4.45574       12.7231      -1.70425       6.03431      -1.13299      -2.89188      -1.66031     -0.324226      -2.54803     -0.821248     -0.726345      0.299917    -0.0269386      0.108615      0.317149     0.0583980    -0.0381450       2.35002       2.88270       3.01969       3.14646       2.90103       2.74841       2.33407       1.97126       1.48450       1.24944      0.900820      0.629845      0.438604      0.277675      0.188061      0.112753     0.0647179     0.0385285
  16  16 3083.5420    3.9533  0.9112 12.8866 -0.0004  0.0242   0.0973   0.0640    0.1736   0.0000   439.3390       10.3752       14.1808       3.00718    -0.0209393       1.35683      -5.44116     -0.294169     -0.196553       1.51809      0.653066     -0.301846    -0.0528966      0.143079      0.211272    -0.0857570    -0.0424164     0.0203130       2.53687       3.01189       3.30758       3.42177       3.11942       2.97929       2.50350       1.97151       1.56607       1.26791      0.939936      0.650979      0.443565      0.301251      0.184146      0.123818     0.0728699     0.0396292
  16  17 3225.0342    3.5597  1.1669 13.3979 -0.0016  0.0311   0.0861   0.0812    0.1491   0.0000   443.1556       12.8140       7.88905      -3.91168      -9.01958      -1.26355      0.201326      -2.69411      0.948548     -0.692903    -0.0295096      0.298795     -0.402796     -0.722638    -0.0888409     0.0844174     0.0223676     0.0217207       3.22835       4.16559       4.39035       4.60250       4.22633       3.88371       3.24540       2.67920       2.12777       1.56315       1.20698      0.856820      0.579495      0.385923      0.249163      0.148269     0.0884386     0.0482740
  16  18 3366.4632    3.3192  1.8232 12.8067 -0.0028  0.0381   0.0647   0.1031    0.1202   0.0000   439.7536       19.2801      -1.22203      -2.08780      -2.16998       2.22757       1.02710      -5.44092      -1.76849      -3.02012      0.705529      0.200484     -0.934688      0.512105      0.236873      0.167080     -0.204868    -0.0839968       3.66975       4.74301       4.96144       5.16450       4.96564       4.46448       3.78548       3.11895       2.50072       1.99362       1.43670       1.04551      0.689465      0.476203      0.303003      0.184669      0.113772     0.0623096
  16  19 3508.0831    2.7869  2.8660 11.8833 -0.0019  0.0475   0.0423   0.1231    0.1045   0.0000   438.2303       6.91052       20.9295      -2.39104      -6.86019      -2.84776      0.129551      -1.48288      0.269309       1.53339      -1.51647      -1.08455     0.0882049      0.641635      0.502994      0.178444     -0.177657    -0.0681675       4.88222       5.91905       6.50678       6.49851       6.30282       5.67817       5.00692       4.04165       3.15099       2.40028       1.86218       1.31776      0.941464      0.607535      0.395783      0.243299      0.139868     0.0764117
  16  20 3649.8538    2.3855  3.9077 11.4787  0.0010  0.0563   0.0314   0.1475    0.0816   0.0000   436.7497       24.2543       26.5060       5.05128       1.88361       5.37349      -2.85894     -0.947574       2.25523     -0.491682      -3.32462      0.351108     0.0370257    -0.0617982     -0.514274     -0.341131     0.0256473    -0.0172172       5.67879       6.98439       7.65104       7.73084       7.37527       6.60215       5.74373       4.71069       3.85235       2.93481       2.16364       1.58322       1.06010      0.712530      0.445521      0.279884      0.162782     0.0894868
  16  21 3791.6065    1.9247  5.8942 10.9022 -0.0021  0.0729   0.0212   0.1948    0.0642   0.0000   434.6274       18.9246       23.1842       3.71193       3.89798      -14.5128      -3.83318      -10.6390      -2.41501      -7.10573      0.503488      -3.66059      0.764969       1.12455      0.362596     0.0776852     -0.480620    -0.0675457       7.24456       9.18985       9.76728       10.2234       9.42379       8.55705       7.35809       6.22057       5.08925       3.87120       2.96213       1.97828       1.39679      0.905872      0.576854      0.352222      0.208654      0.117069
  16  22 3933.5825    1.6111  7.3187 10.6822 -0.0006  0.0861   0.0165   0.2358    0.0557   0.0000   445.4460       29.4049    -0.0436481       1.29695      -24.6427       2.56060      -2.03410      -8.78406     -0.315229       3.90908       7.45017       3.41921      0.371242      -1.77796       1.58357      0.653617     -0.107471   -0.00291074       8.36885       10.5860       11.4311       11.3547       10.9384       10.0125       8.61142       7.15010       6.00256       4.56997       3.47786       2.39454       1.67156       1.09153      0.705239      0.428402      0.248593      0.141655
  16  23 4075.7675    1.3051  9.4379 10.5972 -0.0010  0.1113   0.0134   0.3059    0.0458   0.0000   430.9817       3.48718       25.5007      -12.4933      -10.9857      -2.74052       17.8499       2.62979      -12.1178      -1.73161       3.33023      -1.99362      0.333250     -0.877151       1.88241    -0.0706566     -0.570215     -0.365006       10.5027       13.7036       14.5827       14.7584       13.9908       12.7173       11.1048       9.33525       7.64597       5.99161       4.43479       3.13653       2.09588       1.44693      0.892515      0.547289      0.320239      0.180242
  16  24 4217.3427    1.0933 11.7160 10.3703 -0.0012  0.1367   0.0111   0.3766    0.0448   0.0000   438.6285      -24.6314       30.4205       8.14989       67.0937      0.244043      -48.1543       15.8709       16.7199      0.262937      -6.81620       2.73818       2.78504      -2.72990     -0.358683      0.712451     -0.181940     0.0509650       13.1870       16.9942       18.1671       18.3004       17.6573       15.8991       13.9436       11.6574       9.33474       7.18661       5.43750       3.85808       2.70296       1.79207       1.13409      0.698158      0.394349      0.224998
  16  27 4644.8283    0.5944 19.3573 10.1692 -0.0008  0.3072   0.0067   0.7808    0.0282   0.0000   438.7433       34.6796      -58.4320      -36.8767       44.8295       3.40348       13.5157      -53.5170       13.2230       7.75894      -28.8767       2.23063      -1.91236      -2.32334       3.45658     -0.548329     -0.434372     -0.802220       28.1569       37.4709       40.1252       40.7719       38.0672       35.2526       31.0425       25.7526       21.1732       16.3595       12.5745       8.79587       6.12775       4.15668       2.64283       1.61364      0.913954      0.521430
  17   8 1963.3297    0.5516  0.3948 10.2179 -0.0040  0.0238   0.0280   0.0545    0.0548   0.0000   440.1870      -1.37024       15.0496       1.11544       3.45665      -1.19187       2.43310       2.00738     -0.820406      -1.45142      -1.57527      0.111688     0.0324728     -0.294674     -0.162131      0.197253    -0.0121204    -0.0180522       2.76975       3.78996       3.69812       3.08125       2.11525       2.04181       2.31035       2.59712       2.30057       1.95712       1.37100      0.936751      0.596686      0.357826      0.209686      0.110108     0.0599218     0.0339154
  17   9 2113.0160    0.8165  0.6343 10.1539 -0.0082  0.0209   0.0230   0.0478    0.0875   0.0000   437.9913      -1.02001       17.5135     -0.362549      -2.18325       2.47980      -6.20512      -3.45851     -0.918494       2.68184       1.72547     0.0809965      0.222115     -0.338452      0.166927     0.0464020    -0.0683970    -0.0149705       1.95620       2.62867       2.75830       2.82768       2.58110       2.48902       2.10613       1.82251       1.42682       1.15042      0.877558      0.600945      0.456070      0.302185      0.178313      0.127191     0.0745587     0.0428045
  17  10 2260.3171    1.0250  0.8647 10.4596 -0.0035  0.0268   0.0245   0.0575    0.1140   0.0000   439.9137      -4.14243       12.5246      -3.27731       1.98614      -1.67474     -0.285326      0.466898       3.63223       3.42617       1.28271       1.52358     0.0454100      0.241930    -0.0512045    -0.0801545    -0.0500592    0.00708065       2.64213       3.49713       3.73184       3.79993       3.42462       3.16606       2.79523       2.28114       1.87965       1.58281       1.10760      0.785454      0.551317      0.366873      0.235807      0.146878     0.0886334     0.0521177
  17  11 2405.1018    1.4328  0.8176 11.3504 -0.0115  0.0251   0.0368   0.0570    0.1025   0.0000   443.3731      -6.38856       21.2624       3.00386       4.38998      -1.14191      -4.52963      -3.84341      -1.11767      -1.35733      0.739074     -0.747627    -0.0216963    -0.0129888      0.338423     0.0478446     -0.227146   -0.00635854       2.38399       3.09446       2.91085       3.20977       2.87031       2.87186       2.61281       2.15489       1.64649       1.29799       1.04768      0.755924      0.543940      0.374761      0.247451      0.151408     0.0942821     0.0520095
  17  12 2548.2007    1.8871  0.9205 11.5749 -0.0042  0.0248   0.0440   0.0618    0.1320   0.0000   438.8712       1.71428       4.38045      0.775375      -4.56868     -0.602907       1.46778       1.99990      0.788441      -2.01070      -1.84507      -2.15107     -0.105804     -0.269218      0.301908     0.0994463      0.119741     0.0347820       2.46657       3.02295       3.09016       3.14003       2.97322       2.93424       2.58739       2.24328       1.68490       1.35499       1.00900      0.801753      0.557343      0.390154      0.248698      0.159737     0.0976078     0.0533059
  17  13 2691.0645    2.5117  0.9215 11.9717  0.0037  0.0241   0.0587   0.0629    0.1271   0.0000   437.3538       1.97196       13.0523      0.530535      -1.27373      -4.05376      -2.82833      -3.42364       2.48255      0.109049      -1.39913     -0.542099      0.361829      0.339501      0.155325      0.261575    -0.0272843    -0.0250009       2.47578       3.29842       3.51769       3.38901       3.30198       2.93699       2.62399       2.13355       1.78628       1.36887       1.04616      0.748212      0.510092      0.332186      0.213580      0.140897     0.0829644     0.0491915
  17  14 2834.3735    3.0589  0.8984 12.5107 -0.0033  0.0235   0.0720   0.0605    0.1342   0.0000   438.6933       7.29676       14.1526       5.40605       1.89882     -0.875979      0.228155      0.863071     -0.876908      0.180059      0.434184      -1.07467     0.0671821      0.268005      0.123862     -0.218494    0.00162213     0.0142680       2.36147       2.87151       3.18827       3.24667       3.10320       2.79625       2.45354       2.04767       1.61675       1.26641      0.978274      0.695921      0.485859      0.340373      0.218569      0.139123     0.0852041     0.0496997
  17  15 2977.3382    3.5337  0.9709 12.9280  0.0001  0.0253   0.0813   0.0673    0.1275   0.0000   437.4134       6.46456       16.7368       1.30809      -3.86343      -5.35313      -5.46288      0.146024       2.23143      0.220393      0.881893      0.245035      0.388278      0.258452     -0.288815    -0.0914826     0.0400066     0.0135377       2.46525       3.17954       3.19266       3.20767       3.12840       2.91380       2.57643       2.20966       1.81120       1.34264       1.03326      0.761467      0.560450      0.389489      0.239803      0.149353     0.0967329     0.0501150
  17  16 3119.4463    3.7718  0.9876 13.3316  0.0016  0.0267   0.0883   0.0651    0.1303   0.0000   442.4026       10.1497       9.41390       2.79997      0.744619      0.997305      -2.87660     -0.877916       1.23272      -2.47894     -0.435261      0.250233     -0.641197     -0.179346     -0.366111    -0.0362575     0.0255054    -0.0958979       2.55601       3.36942       3.51193       3.61256       3.30335       2.92198       2.68772       2.36986       1.95609       1.51948       1.11547      0.842296      0.566169      0.376698      0.242709      0.157060     0.0876981     0.0518668
  17  17 3261.5022    3.7301  1.4187 12.9452 -0.0008  0.0342   0.0759   0.0840    0.1506   0.0000   441.8479       8.72223       4.77416       2.79127      0.691996      -10.1278      -1.25509      -2.72286       3.57991       2.24182     -0.563111      0.206125      0.142263      0.702973     -0.476637     0.0330990     0.0742121    -0.0637485       3.56657       4.35372       4.41848       4.33371       4.35812       4.21178       3.82186       3.11854       2.39806       1.65488       1.34374       1.03182      0.823919      0.569426      0.375114      0.220725      0.132088     0.0708020
  17  18 3403.5510    3.1922  2.0355 12.5121 -0.0027  0.0391   0.0565   0.1050    0.1212   0.0000   436.5616       17.7123       12.0169       4.11584      -4.47279      -3.65644      -2.12738     -0.908880      0.739030      -1.93449       1.61129      0.809275     -0.425669      -1.43871     -0.323834     0.0762578    -0.0252922     0.0635993       3.53263       4.56738       4.85609       4.94750       4.60793       4.32193       3.80932       3.15034       2.71412       2.05657       1.60092       1.12101      0.827942      0.567926      0.362591      0.229670      0.135934     0.0802857
  17  19 3545.5825    2.7295  2.7724 12.0431 -0.0023  0.0465   0.0415   0.1205    0.0961   0.0000   435.3852       8.89970       22.8938      -8.57534      -5.54413       3.62680      -5.75485      -3.54787     -0.463634       1.94278      -1.97783       1.01579      0.663792     -0.935108     -0.417565     -0.383659    -0.0183018     0.0321088       4.31817       5.50054       5.89072       5.84345       5.61364       5.34027       4.61268       3.94503       3.29843       2.46982       1.88814       1.42965       1.01281      0.676724      0.445422      0.277040      0.171152     0.0976450
  17  20 3687.8387    2.2290  4.6681 11.0629 -0.0001  0.0598   0.0255   0.1610    0.0817   0.0000   441.5926       30.6425       14.1373       10.5913      -10.5314      -14.1615       1.68703       1.95448     -0.434883      0.912713      -2.50973      0.256280      -1.51027    -0.0941308      0.407341    -0.0878607    -0.0842194     -0.225214       5.70870       7.15097       7.50238       7.74301       7.54530       6.93722       6.01768       5.09047       4.17764       3.34068       2.53968       1.82164       1.31060      0.870457      0.577495      0.366978      0.221831      0.130959
  17  21 3830.1376    1.8016  5.9130 10.9624 -0.0012  0.0729   0.0196   0.1969    0.0584   0.0000   430.0827       31.1057       12.9572      -3.12890       8.90675      -2.05283      -9.62589      -9.38917       6.50428      -5.11931       2.31890     -0.318836      -1.18629      -1.11904     -0.279373     -0.477786      0.392654      0.116966       6.88430       8.78185       9.27004       9.48810       9.22251       8.40435       7.44264       6.27836       5.08789       3.99147       3.06269       2.25369       1.58632       1.07697      0.705428      0.452177      0.270588      0.158068
  17  22 3972.5564    1.5147  7.3737 10.7510 -0.0005  0.0872   0.0157   0.2356    0.0495   0.0000   440.3342       15.4963       30.5225       2.63451      -11.4605      -11.1246      -14.7069       1.27405       4.26162       1.53134      -1.52316     0.0140148     -0.761690      0.293674     -0.889997     -0.365780     -0.116899     -0.305590       8.00763       10.2202       10.8824       11.1948       10.7947       9.70159       8.79329       7.35890       6.12458       4.77964       3.68476       2.68794       1.88964       1.26224      0.843254      0.535943      0.321420      0.189652
  17  23 4115.1586    1.2521  9.3582 10.4868 -0.0015  0.1061   0.0126   0.3022    0.0463   0.0000   438.0434       15.9249      -9.32308       33.8418      0.717608      -13.5669       4.43082       17.7285       9.49350      -22.1700      -3.67876       3.83150     -0.534099       1.64388     -0.620024      -1.56014      0.448140     -0.247501       9.72788       12.4386       13.1849       13.7233       13.0459       11.9101       10.5995       9.09153       7.33323       5.97772       4.36514       3.33500       2.27281       1.56796       1.03217      0.654629      0.385741      0.230539
  17  24 4257.6686    1.0730 12.2876 10.2977 -0.0007  0.1368   0.0102   0.3830    0.0424   0.0000   447.2674       16.6443       44.2643      -5.37879      -28.6629      -9.46651       3.84728      -3.44702      -12.0764      -1.02289      -14.1606      -2.44675     -0.747475      -1.34520      -2.23696     -0.595489     -0.243531     -0.188732       12.7003       16.4970       17.6740       17.9797       17.1305       15.7945       13.8199       11.8925       9.65111       7.69399       5.75990       4.28134       3.01869       2.01844       1.33981      0.851626      0.501250      0.295919
  17  25 4400.1597    0.8585 14.4131 10.2747  0.0006  0.1846   0.0087   0.4843    0.0368   0.0000   404.2961       14.0467       41.7782      -6.34304      -33.0664      -3.88377      -11.5931      -25.5236      -20.0421      -11.5155     -0.521948       9.59879      -2.59437       4.45686      -1.48807      0.111720      0.324232     -0.104045       16.3836       21.5498       23.2105       23.4501       22.5336       20.4278       18.3953       15.6087       13.1026       10.0605       7.89406       5.62284       4.09917       2.74230       1.80848       1.14186      0.668852      0.390569
  17  27 4686.3466    0.5677 19.5885 10.1198  0.0035  0.3031   0.0065   0.7751    0.0268   0.0000   438.5583       51.0460       66.9080      -50.5933       37.2605     -0.226326       43.4321       35.7024      -1.50027      -42.9597       5.64434       8.34365       1.56597    -0.0669712      -3.49999      -2.38159       1.40017      0.457622       26.5146       34.4537       36.7001       38.9260       36.1983       33.9471       29.7161       25.8385       20.8460       16.6616       12.5253       9.48717       6.72941       4.69057       3.07375       1.98301       1.13567      0.678923
  18   8 1992.7917    0.5778  0.5742 10.2043 -0.0076  0.0225   0.0171   0.0485    0.0661   0.0000   437.5036       2.45622       16.9385     -0.631786     -0.834759      0.144900     -0.771360      -2.35520       1.09463     -0.944617      0.823959      0.375343     -0.340113     0.0823299     -0.174121      0.290624      0.115173     0.0302154       1.91738       2.57022       2.43392       2.68285       2.61102       2.21654       2.12693       1.81192       1.63933       1.23466      0.927554      0.727855      0.513490      0.358514      0.224618      0.150365     0.0963636     0.0572773
  18   9 2143.7005    0.7993  0.7217 10.3711 -0.0059  0.0227   0.0215   0.0539    0.0878   0.0000   437.2502       1.94610       18.0762      -1.66739     -0.680786       4.32726      -2.86262      0.280782      -2.04520       1.63782       1.67376     -0.947963      0.646266      0.341661     0.0955639      0.225505    -0.0902246    -0.0186447       2.03894       2.71525       2.92032       3.08056       2.85676       2.66799       2.30579       1.90236       1.60207       1.23378      0.966334      0.677996      0.514119      0.344608      0.242707      0.153217     0.0943934     0.0583214
  18  10 2291.6331    1.1058  0.9398 10.6144 -0.0012  0.0249   0.0256   0.0646    0.1156   0.0000   434.7699       1.39205       11.0713      0.529129      -3.42567       3.15339     -0.938379      -2.17486       1.33974     -0.984716      0.307558     -0.488633      0.999270     -0.118533      0.210846     0.0557345      0.114368    -0.0244483       2.35058       2.84150       2.95805       3.10795       3.08140       2.85859       2.51087       2.06222       1.68112       1.36673       1.04481      0.830260      0.583466      0.405469      0.259097      0.177938      0.115585     0.0746956
  18  11 2436.9296    1.5461  0.9672 10.8465 -0.0036  0.0234   0.0343   0.0639    0.1428   0.0000   439.2292       3.07073       12.2980      -5.64155     0.0971144      0.486490      -1.66905      -4.10004      -3.09072      -1.89239     -0.437274     -0.227014      0.587287     -0.285145    -0.0115737     -0.450783     0.0497627    -0.0109647       2.24323       2.83177       2.94045       2.94207       2.98638       2.78683       2.48419       2.01699       1.63278       1.27616       1.04735      0.776306      0.555802      0.370187      0.250452      0.170106      0.109512     0.0689047
  18  12 2580.8653    1.9858  1.0411 11.6198 -0.0056  0.0269   0.0432   0.0651    0.1404   0.0000   438.2583       7.09345       13.7730      -2.22280    -0.0294476      -4.62150       3.84737     -0.474605     -0.439654      0.892961      0.678144      -1.36603     -0.334738      0.364790     -0.160066     -0.245697    -0.0209417    -0.0778798       2.66379       3.43280       3.48090       3.40391       2.95293       2.90024       2.67787       2.48538       2.14397       1.74145       1.29909      0.975634      0.684732      0.467169      0.297876      0.192181      0.112431     0.0676981
  18  13 2724.7682    2.5712  0.9920 12.0254  0.0001  0.0250   0.0566   0.0621    0.1429   0.0000   439.4975     -0.690182       11.0353     -0.226500      -4.58793      -2.23999     -0.388525      -3.47645       2.21202      0.884638     -0.352491     -0.979696      0.348811      0.242503     -0.103200     -0.134706   -0.00649659      0.126034       2.41477       3.23025       3.39934       3.42597       3.12711       2.83289       2.59997       2.30282       1.94785       1.55045       1.17306      0.889601      0.596067      0.430672      0.268122      0.181379      0.101483     0.0641995
  18  14 2868.7076    3.1458  0.8297 12.9300 -0.0046  0.0243   0.0759   0.0570    0.1060   0.0000   438.3311       5.25770       14.2486      -1.77036      -2.07177      -4.75297      -1.99446       2.97659       3.87353    -0.0154659       1.25198     -0.694976     -0.126743      0.318247      0.418212     -0.265667     -0.102351     0.0119888       2.40850       3.12751       3.19490       2.97983       2.64746       2.46905       2.47504       2.28307       1.95811       1.63101       1.25983      0.904356      0.639694      0.422804      0.265164      0.173306      0.102900     0.0631724
  18  15 3012.1724    3.7861  0.9775 12.6610 -0.0055  0.0233   0.0815   0.0597    0.1525   0.0000   439.4110       9.44466       9.16925       2.31084       1.40174      0.752968      0.268353      -3.44832     0.0623365      -2.52290       1.57451    -0.0586070     -0.218509     -0.902789      0.123438     0.0152770     -0.113494     0.0199647       2.07877       2.51522       2.80354       2.93368       2.68508       2.51457       2.30852       2.02362       1.54410       1.33687       1.00595      0.713125      0.535682      0.396173      0.270091      0.167186     0.0988813     0.0612470
  18  16 3154.9477    3.6555  1.0973 13.4531 -0.0063  0.0285   0.0817   0.0716    0.1134   0.0000   443.1242       8.19529       9.48986      -1.06768      0.544357       3.34086      -3.90376       1.62188     -0.350090      -1.03597      -2.29646      -1.31190       1.33120      0.243684     0.0596005      0.281927    -0.0881680   -0.00915003       2.54805       3.38020       3.40797       3.55091       3.24671       3.03770       2.79934       2.43058       2.04922       1.71622       1.29720      0.971277      0.667312      0.472734      0.299393      0.204084      0.122275     0.0749783
  18  17 3297.3996    3.5569  1.4061 12.9400 -0.0046  0.0307   0.0701   0.0813    0.1307   0.0000   439.1146       19.6811       16.1885       3.60424      -3.48315      -5.26385       6.54651       2.68248      -1.09876     -0.460906       1.25634      0.594997      -1.06388     -0.704208      0.646116    -0.0299808    -0.0671946     0.0862645       2.81460       3.77464       3.91615       3.98276       3.57049       3.29873       3.15577       2.68726       2.35892       1.84601       1.46629       1.00990      0.787234      0.488760      0.336615      0.213432      0.128299     0.0774308
  18  18 3440.0837    3.0681  2.4061 12.1293 -0.0008  0.0397   0.0488   0.1120    0.1165   0.0000   444.2881       8.10330       11.7445      0.198456       1.28411      -7.83518      -6.34190      -11.4744       4.69466       1.37558      -1.13207       1.12416       1.84576      0.328090      0.479789     -0.307998     -0.223289     0.0232109       3.66840       4.50701       4.69853       4.92579       4.74850       4.45209       3.96181       3.40312       2.77923       2.26872       1.72575       1.32437      0.937192      0.662836      0.446259      0.298631      0.183511      0.108385
  18  19 3582.7818    2.5233  3.1126 11.8275 -0.0048  0.0485   0.0365   0.1273    0.0935   0.0000   437.7974       10.7804       14.3198      -8.00884      -2.19259      -2.53489     -0.264336      -3.20495     -0.697363      -5.76296       1.72019      -2.99773      0.280040       1.37358       1.18431     -0.617480     -0.233017     -0.285438       4.32306       5.53941       5.76743       6.30354       5.79556       5.46105       4.70762       4.12098       3.39328       2.82027       2.18054       1.52838       1.15329      0.776624      0.525177      0.342837      0.218409      0.128654
  18  20 3725.5280    2.0867  4.7343 11.1303 -0.0027  0.0608   0.0239   0.1634    0.0730   0.0000   433.9576       11.5167       5.83453      -3.72153      -3.97452      -10.1146      -9.05591      -9.96408      -11.0503      -3.43158      0.697141     -0.356805     -0.561576       1.10806      0.332133     0.0882522     -0.329806      0.157794       5.50426       6.83049       7.45718       7.41113       7.31986       6.90940       6.03179       5.13692       4.41703       3.44630       2.63824       2.04575       1.43802       1.01250      0.678446      0.439329      0.281164      0.172097
  18  21 3868.1805    1.7556  6.2419 10.8001 -0.0016  0.0733   0.0181   0.1978    0.0595   0.0000   434.4103       23.4477       7.00539      -2.99956      -8.81988      -15.7276       12.2915      -7.64446     -0.779778      -7.86342      -2.47506      -4.67279       1.24455       1.53530     -0.631004      0.416137     -0.117581     -0.284832       6.36839       8.12479       8.83713       9.03634       8.79863       8.23239       7.25036       6.07994       5.21826       4.05749       3.24075       2.40367       1.67146       1.20476      0.822212      0.531934      0.325569      0.202025
  18  22 4011.0090    1.4720  8.3735 10.4911  0.0006  0.0896   0.0137   0.2482    0.0503   0.0000   432.0724       42.6897       37.0241       6.58938      -14.3784      -20.2465      -8.02439       15.7844       2.30412     -0.432199      -6.66788      -1.44957       4.35094      0.129214      -1.11367      -1.21389      0.499048    -0.0124259       7.93991       10.1268       11.0683       11.1790       10.8247       9.97841       8.93794       7.76676       6.39341       5.05925       4.04086       2.96155       2.11979       1.49976      0.990897      0.656629      0.399475      0.244004
  18  23 4154.0214    1.2058 11.1564 10.3409 -0.0014  0.1154   0.0109   0.3373    0.0443   0.0000   432.4309      -7.43883      0.603669       5.80423       19.9136       15.8330      -23.5716      -10.2805       8.08682      -14.1144       8.73006    0.00837128       1.10272       1.03717      0.815825       1.11443     -0.262682     -0.691940       10.1394       13.1582       14.3224       14.5645       14.2173       13.0119       11.4573       10.0199       8.17546       6.58809       5.02415       3.85947       2.71309       1.92797       1.27380      0.837768      0.522762      0.316795
  18  24 4297.0565    0.9989 12.9993 10.3449 -0.0002  0.1485   0.0095   0.4143    0.0393   0.0000   451.7696      -17.7471      -6.05506      -13.8134       8.84459       1.40222       15.3123       8.61649      -4.41961      -9.10411       6.95125     -0.976981      -1.31915       3.13823       1.17379      -1.00732       1.02539      0.207532       12.9855       16.4033       17.6964       18.1802       17.6805       16.3696       14.2885       12.8481       10.4892       8.46981       6.47530       4.91543       3.53360       2.53837       1.69467       1.09871      0.675936      0.409798
  18  25 4439.6246    0.7921 15.3281 10.3373  0.0004  0.1943   0.0079   0.5350    0.0327   0.0000   418.9221       37.0507       12.3485      -41.3322       6.46453      -1.18349       29.9397       20.0089      -12.2131      -11.0063       6.62681      -2.68321     -0.970507       3.08306      -1.39952     0.0498005      0.519549      -1.00525       16.3477       21.4002       23.7664       23.7191       23.5562       21.6489       18.9926       16.3359       13.4208       11.0392       8.41007       6.35113       4.58099       3.23433       2.19860       1.44915      0.869488      0.541705
  18  26 4582.5175    0.6462 18.0633 10.2017  0.0020  0.2491   0.0066   0.6603    0.0290   0.0000   467.0292       22.0358       52.9934      -31.2716       4.70110       10.9456       35.9225      -42.6495       8.98866       2.64854       4.39903      -17.9058      -2.60958      -2.57611     -0.810271      0.899147      -1.10723      -1.60304       21.3329       27.6443       30.1306       30.6357       29.5074       27.6355       24.8819       21.1632       17.6856       13.9491       10.8389       8.23954       6.08600       4.28054       2.87115       1.89084       1.16951      0.707919
  19   6 1709.3393    0.3028  0.2889  9.9807 -0.0014  0.0253   0.0130   0.0367    0.0383   0.0000   437.5550      -4.96237       17.5940      -3.74123      -3.68996     -0.274323      0.619438      0.305769       1.44608       1.56840       1.67601      0.547656    -0.0459267      0.205801     0.0756227    -0.0661121      0.165098    -0.0106666       2.81544       3.86821       4.05729       3.56079       2.86057       2.47003       2.47737       2.63666       2.79455       2.37118       2.01332       1.38708      0.999816      0.594411      0.353276      0.183838      0.110429     0.0641390
  19   7 1867.2869    0.3952  0.3681 10.1181 -0.0041  0.0222   0.0165   0.0406    0.0461   0.0000   437.8849     -0.600150       14.4101     -0.534983      -1.79246     -0.361472       1.32615       1.11010     -0.740488      -2.32442       1.12249      0.280280      0.178641      0.172754      0.269678      0.171406     -0.130608    -0.0397284       2.06415       2.18156       2.16588       2.62990       2.26268       2.19928       2.39262       1.99447       1.52814       1.15824      0.967349      0.651689      0.594445      0.428604      0.315340      0.209044      0.149696     0.0863192
  19   8 2021.7618    0.6284  0.5031 10.2753 -0.0022  0.0209   0.0194   0.0456    0.0635   0.0000   437.6301      -1.33092       12.1619     -0.473763      -6.05058       2.17301     -0.855569    -0.0285613      -1.18520       1.87790     -0.331039     -0.318617      0.115497     -0.396869    -0.0596922    -0.0223172      0.130792    -0.0468468       2.10499       2.61699       2.71967       2.66728       2.69048       2.50824       2.33148       2.04500       1.61321       1.25222      0.940916      0.665476      0.534999      0.424180      0.304529      0.208008      0.126612     0.0709016
  19   9 2173.7990    0.8912  0.7071 10.3902 -0.0025  0.0227   0.0227   0.0490    0.0858   0.0000   439.5212       1.12675       12.3354      0.547993       1.22873      -1.81065     -0.106943      -2.22723      -1.40148     -0.231934      -1.13337     -0.454499     -0.186683      0.294659      0.562408      0.362906    -0.0409619    -0.0409064       1.80849       2.37101       2.56065       2.59259       2.49411       2.49017       2.08410       1.79729       1.56756       1.22328      0.973011      0.739408      0.537323      0.380785      0.281968      0.177708      0.110103     0.0731355
  19  10 2322.3459    1.2119  0.8311 10.6897 -0.0024  0.0218   0.0284   0.0543    0.1020   0.0000   439.1453      -5.20831       9.59391     -0.663375      -8.68404      -2.50949       2.43324      -4.23889      0.603497     -0.443611     -0.897622      0.523435      0.566922     -0.540313     -0.500543     0.0608697    -0.0832418     0.0330393       1.87478       2.29989       2.51090       2.62495       2.62157       2.38235       2.06733       1.88906       1.54143       1.19697      0.980249      0.699087      0.533055      0.395885      0.269603      0.178546      0.114995     0.0704135
  19  11 2468.1711    1.6936  0.8457 11.2490 -0.0012  0.0223   0.0388   0.0577    0.1153   0.0000   438.0668       4.37187       15.9566     -0.458147      0.789532      -1.21629       2.33817      -1.39520       1.41017      0.428761      -1.59795     -0.916612     -0.210576     0.0761408     0.0995045     0.0189565     0.0690138    -0.0940531       1.92005       2.23833       2.60306       2.61047       2.41571       2.31720       2.15823       1.72522       1.58274       1.29462       1.00802      0.781979      0.555362      0.377678      0.263022      0.177851      0.112972     0.0726140
  19  12 2613.0891    2.1208  1.0460 11.7193 -0.0039  0.0255   0.0453   0.0639    0.1483   0.0000   439.9865       5.03924       14.2630       2.36676      -5.52060     -0.987422    -0.0843315      -3.89527      0.536860     -0.215559      0.734976      0.452810       1.41705     0.0159370    -0.0392519     -0.314188     0.0166086     0.0327894       2.18598       2.92770       2.88791       3.04953       2.87839       2.80090       2.56415       2.26896       1.84591       1.47159       1.12322      0.883933      0.665218      0.498380      0.325085      0.224477      0.138142     0.0847988
  19  13 2758.0058    2.7506  0.8902 12.3748 -0.0014  0.0224   0.0628   0.0588    0.1216   0.0000   438.1418       7.20804       15.9424       3.55349      -4.09947      -4.89849     -0.907792      0.279191       2.33816      -1.55361       1.66551     -0.873783      0.706419     -0.171311      0.133219     0.0930948    -0.0171000     0.0563306       1.97544       2.49059       2.65889       2.71286       2.65666       2.45309       2.19647       1.89964       1.62249       1.35653       1.10666      0.772314      0.579883      0.404993      0.272339      0.185317      0.120898     0.0727443
  19  14 2902.5699    3.5541  0.8486 12.5954  0.0033  0.0221   0.0780   0.0505    0.1343   0.0000   437.5213       6.52196       8.71831       1.22472     -0.673084       1.12716      -1.66408       2.69332       1.36924     -0.505259      -1.75567      -1.49977      0.513563      0.332981      0.301582     -0.187924    -0.0242602     0.0214216       1.86946       2.19825       2.40691       2.59052       2.44789       2.26293       2.05324       1.83637       1.52814       1.22134      0.970097      0.750727      0.549409      0.388468      0.273451      0.183775      0.115061     0.0733021
  19  15 3046.6218    3.8608  0.9175 12.8998  0.0000  0.0222   0.0835   0.0573    0.1292   0.0000   440.0193       7.17553       17.6577       2.16668      -3.76216      -4.40255      -1.74926      -1.44667       1.09413      0.232763     -0.440456     -0.900586    -0.0201895     -0.454196      0.480286     0.0802284     -0.127908     0.0399409       1.89516       2.35030       2.60435       2.66899       2.50912       2.43414       2.21525       1.77569       1.57770       1.25822       1.00811      0.761496      0.539549      0.388645      0.272538      0.181687      0.118431     0.0709878
  19  16 3189.9655    3.8741  1.1440 13.6144 -0.0047  0.0284   0.0841   0.0726    0.1089   0.0000   440.9763       13.1345       14.7686      -1.28144      -6.00693     0.0311776      -1.04701      0.485143      -1.61481      -3.18297       1.55615      0.345847      -1.33837      0.500503    -0.0408733     -0.205668     0.0795978      0.177131       2.28959       3.06673       3.24271       3.42644       3.23562       3.05473       2.76664       2.39578       1.97122       1.62374       1.23947      0.916942      0.719741      0.506066      0.363053      0.241540      0.147184     0.0896868
  19  17 3333.0321    3.4326  1.6251 12.9647  0.0008  0.0334   0.0617   0.0846    0.0943   0.0000   436.1947       13.9179       7.79735       1.07390      -3.68989      0.964235      -7.06832      -5.57188       1.40596      -1.91292      0.269096      -1.76081    -0.0314639     -0.378019     -0.930798      0.135470    -0.0695831     -0.276015       2.85674       3.70153       4.02310       4.01790       3.95501       3.58456       3.25781       2.80496       2.42387       1.95933       1.56453       1.16869      0.831985      0.608267      0.405956      0.269136      0.172252      0.108400
  19  18 3476.2616    2.8771  2.3880 12.1355 -0.0000  0.0400   0.0426   0.1043    0.0951   0.0000   437.6913      -2.27897       15.8029      -2.54917      -2.11897       1.08645      -3.29829      -8.41757     -0.819425       1.06091     -0.630705      0.245887      -1.08415     -0.658707      0.545731      0.393415     -0.138357     -0.203591       3.40821       4.39508       4.64904       4.72695       4.68262       4.37774       3.93961       3.54360       2.81349       2.27121       1.81050       1.36700       1.01134      0.768202      0.509824      0.350046      0.219688      0.136990
  19  19 3619.4183    2.4038  3.5698 11.4511 -0.0005  0.0507   0.0303   0.1351    0.0875   0.0000   439.3199       22.4612       16.1903      -5.42612       1.87324      -7.71930      0.318836      -1.50696     -0.472907      0.832701       1.18140      0.224313      -1.06421      0.107437     -0.395253     -0.174224     0.0411278    -0.0624603       4.12544       5.52277       5.61906       6.04462       5.59207       5.40823       5.01401       4.25562       3.59564       2.84719       2.23485       1.70282       1.28885      0.933811      0.646642      0.427938      0.275242      0.171423
  19  20 3762.5562    2.0157  5.3101 11.0074 -0.0006  0.0637   0.0213   0.1723    0.0652   0.0000   433.9871       6.72943       9.51523      -14.2109       4.39748       3.10662       3.17181      -1.06698       1.16284      -3.09165     -0.908815      -1.73636      -1.83135      0.178437     0.0205567     -0.605519      0.115151     -0.269662       5.23878       6.90271       7.54061       7.74976       7.40773       6.90600       6.25736       5.31407       4.54937       3.66817       2.93119       2.20758       1.58468       1.14390      0.778343      0.526513      0.328941      0.205220
  19  21 3905.9235    1.6647  7.1046 10.6997 -0.0002  0.0780   0.0156   0.2134    0.0514   0.0000   431.3217       3.31472       30.5301       21.4040       13.0919     -0.991884      -9.60262      -5.96539       2.51297       1.11234     -0.280833     0.0945404      0.522793       1.34632     -0.331879      0.593144     -0.175148     -0.236331       6.60539       8.57649       9.10450       9.58511       9.30382       8.62794       7.67763       6.66051       5.61317       4.54285       3.54140       2.71468       1.98951       1.41593      0.975594      0.670605      0.414101      0.260246
  19  22 4049.1810    1.3609  8.7777 10.5467 -0.0011  0.0942   0.0125   0.2621    0.0433   0.0000   453.9441       15.3028       8.80297       9.07638     -0.892315       8.51290      -8.32235       2.92453      -4.57191     -0.150568       7.86792       2.43359      0.609275      -1.32748      0.430593      -2.93115     0.0883919     0.0291557       7.78504       10.1421       10.9544       11.3039       11.0451       10.2580       9.17382       7.98438       6.66319       5.48674       4.28766       3.27198       2.40009       1.73696       1.15311      0.799294      0.504225      0.320765
  19  23 4192.6738    1.1322 11.2113 10.3655 -0.0024  0.1195   0.0102   0.3388    0.0404   0.0000   439.4835       7.38167       8.93728      -2.91775       10.3396      -22.4940      -4.08108      -14.4390      -5.38248       4.41276      -3.38426      -6.94257       2.17414      0.251317      0.435636      -1.69327       1.52710      0.701584       9.74389       12.9079       14.0296       14.3444       14.1231       12.7259       11.6050       10.1892       8.53610       6.93266       5.40383       4.15982       3.04227       2.15103       1.53140      0.995129      0.624566      0.393207
  19  24 4336.1509    0.9448 14.1775 10.2654 -0.0004  0.1576   0.0084   0.4394    0.0372   0.0000   438.6713       22.3902       14.2984       23.9060       1.36847      -3.86931       11.2483      -16.1394      -4.93626       1.64123       5.92161    -0.0966032       1.59787      -4.35332      -2.31621     -0.279769     0.0480461     -0.309435       12.5408       16.5975       17.8459       18.2972       17.8549       16.6972       15.0119       13.3372       11.1996       9.12544       7.14278       5.44551       4.15881       2.89385       2.01756       1.35921      0.850320      0.534124
  20   6 1734.1879    0.3457  0.2132 10.0398 -0.0216  0.0158   0.0183   0.0289    0.0374   0.0000   438.3049      0.958435       19.7933       2.20561     -0.183195       1.69539       1.22128       1.20142     -0.552396      0.205436      0.186964     -0.959737      0.348934     -0.125088      0.271754    -0.0150678    0.00820437     0.0506102       1.56897       2.23025       2.62132       2.77896       2.69769       2.43250       2.12727       1.63378       1.24737      0.997536      0.727272      0.515037      0.413664      0.256788      0.180512      0.134505     0.0760672     0.0567637
  20   7 1893.8783    0.4745  0.4470 10.0978 -0.0038  0.0179   0.0152   0.0453    0.0514   0.0000   436.9545      0.485124       17.0553      0.953291     -0.463358      -2.36830       1.02317       1.14725       1.98071      0.457601      -1.07034   -0.00568523      0.437497    -0.0963546     0.0819299    0.00791586     0.0205804    -0.0960416       1.52238       1.90714       2.07801       2.16367       2.13002       1.93539       1.76775       1.56664       1.31707      0.965572      0.771394      0.619937      0.490467      0.339352      0.240678      0.158131      0.118036     0.0778923
  20   9 2203.1166    0.8986  0.8061 10.6708  0.0016  0.0228   0.0218   0.0611    0.0796   0.0000   439.1903      -3.82640       13.8832       3.06978      -6.01606      -2.10439       1.59118      -1.89414      -1.99335     -0.385982      0.747589      0.419271     -0.323861      0.562155     -0.178238     0.0142257     0.0513451    -0.0195644       1.82152       2.38416       2.66629       2.63325       2.46213       2.27746       2.08908       1.99387       1.57400       1.43116       1.09306      0.851238      0.621802      0.453709      0.298876      0.206294      0.136852     0.0863865
  20  10 2352.4218    1.3111  0.8463 11.0932 -0.0035  0.0229   0.0317   0.0547    0.0972   0.0000   438.2827      -1.66242       18.5690      -1.71863       1.40658       1.13719       2.60271      -1.10980      0.927402       4.29339       1.87829     -0.978676      0.510277       1.01924      0.614380     -0.225991    -0.0508659     0.0399103       1.74713       2.26425       2.34642       2.58554       2.41753       2.39649       2.12586       1.74662       1.55526       1.29894       1.04258      0.785138      0.588896      0.421499      0.303896      0.220366      0.140415     0.0871999
  20  11 2498.9864    1.6849  1.0243 11.3826  0.0015  0.0239   0.0364   0.0656    0.1201   0.0000   439.8362     -0.265517       12.5382      0.163637      0.773209       3.34547      -2.41084      -1.81204       5.04242       1.13784      0.678304    -0.0323280      0.802633     0.0561802     0.0626634      0.700349    -0.0644523   -0.00556232       2.00029       2.50471       2.60646       2.63351       2.61702       2.39399       2.21888       1.96133       1.82995       1.50130       1.14848      0.869952      0.679865      0.497577      0.356592      0.235000      0.154359     0.0941612
  20  12 2644.9063    2.3220  0.9917 11.8198 -0.0020  0.0229   0.0481   0.0588    0.1285   0.0000   436.8874     -0.303326       14.9976     -0.241839      -4.99935     -0.655425      -3.28728      -5.89425      -1.09138     -0.477517     -0.119690    0.00412887     -0.484558      0.543462     -0.235956     -0.332565      0.156166     0.0542662       1.81074       2.37524       2.55331       2.68561       2.56313       2.43468       2.14323       1.94238       1.63220       1.38803       1.04954      0.817730      0.610865      0.471990      0.311345      0.223828      0.135523     0.0944477
  20  13 2790.7291    2.9781  0.9119 12.1833 -0.0037  0.0215   0.0625   0.0533    0.1361   0.0000   435.5783       6.55258       16.0173       4.64856      0.644752      -5.14706       2.76094      -1.99600     -0.795158     -0.795409       1.15160      0.875531     -0.247553     0.0134708     -0.292349     -0.228599     -0.143252     -0.110932       1.72334       2.23790       2.43185       2.54167       2.38103       2.42445       2.04329       1.77015       1.49903       1.22593      0.960474      0.770994      0.562352      0.421400      0.277055      0.199096      0.129703     0.0899422
  20  14 2935.9630    3.4247  0.8420 13.0607 -0.0045  0.0212   0.0793   0.0562    0.1024   0.0000   436.3508       6.86482       15.0095       1.49255      0.508255      -2.65183      -4.94157      -3.16356     -0.560630      0.278884     -0.338250      -1.43384     -0.149907      0.444128     -0.191516      0.248020     0.0232046    -0.0762518       1.84430       2.18602       2.31139       2.50733       2.50465       2.34365       1.95509       1.72234       1.56567       1.31738       1.01307      0.783262      0.582265      0.426960      0.281544      0.203534      0.129667     0.0864891
  20  15 3080.5282    3.9062  0.9904 12.9205 -0.0022  0.0227   0.0808   0.0553    0.1332   0.0000   438.6290       9.13856       13.1019       1.33879      -2.26832      -4.12023      0.359805      -2.03073       1.19208     -0.713687     -0.256743     -0.923833     -0.792633     -0.174305      0.436214      0.275481      0.210158     -0.299354       1.92652       2.36728       2.64506       2.68984       2.64358       2.47532       2.14027       1.93551       1.67174       1.36683       1.09464      0.872229      0.628790      0.460052      0.299255      0.217129      0.143499     0.0923474
  20  16 3224.4813    3.7069  1.2812 13.2393 -0.0081  0.0283   0.0727   0.0725    0.1092   0.0000   439.8764       5.09608       7.05723       3.59431      0.217033      -4.00514     -0.241512      -2.04859      -1.10772       1.97507       2.48718       2.19239      -1.46138     -0.927094      0.862077     -0.169402     -0.262690   -0.00805101       2.26246       2.92249       3.18938       3.19953       3.04142       2.90729       2.61149       2.43266       2.06934       1.73693       1.36705       1.01720      0.776263      0.591046      0.405660      0.276618      0.180133      0.112162
  20  17 3368.1489    3.3120  1.7697 12.7056 -0.0040  0.0331   0.0541   0.0845    0.0911   0.0000   434.4765       3.97603       8.27082      -1.41957      -8.27387      -2.88202      -3.62631      -3.81961       1.53564     -0.191418     -0.862473     -0.544114     -0.401503      -1.25442     -0.593040     -0.894208     -0.467071    -0.0954809       2.71278       3.39390       3.64607       3.67639       3.72835       3.48993       3.17326       2.71176       2.41808       1.95056       1.58355       1.21371      0.892842      0.683793      0.453847      0.319482      0.217470      0.134222
  20  18 3511.9520    2.7400  2.6844 12.0200  0.0010  0.0411   0.0373   0.1104    0.0806   0.0000   434.0317       9.76826       4.56418      -2.30371       2.76935      -5.09845      -8.73944       1.16582      0.211178      0.416910      0.670519      0.932771      0.315528      0.292300     -0.126135     0.0297154    -0.0739208      0.123272       3.34807       4.36916       4.47110       4.81936       4.69202       4.39155       3.92009       3.42937       3.07545       2.45323       1.97287       1.44904       1.16714      0.810519      0.585567      0.401540      0.257327      0.165205
  20  19 3655.7529    2.2702  3.9232 11.5452 -0.0008  0.0532   0.0267   0.1380    0.0660   0.0000   435.8877       10.2820       12.2508       1.09099      -15.4894       3.21703     -0.910570      -8.64947      -3.10727       2.17165      -2.21695      -2.19778       1.50921      0.560228      0.176438     -0.229823     -0.329893     -0.441737       4.14852       5.41302       5.74738       6.09251       5.66018       5.54178       5.00312       4.46939       3.79758       3.10055       2.48126       1.90036       1.44565       1.07087      0.742479      0.516793      0.334757      0.212360
  20  20 3799.4380    1.9098  5.7943 10.9124 -0.0005  0.0655   0.0187   0.1779    0.0583   0.0000   434.1193       13.6384      -2.12360       17.2886      -13.8403      -5.05786       1.55553      -9.48824       1.01834     -0.580196      0.277429     -0.409808     -0.677876     -0.957477      0.830856     -0.574028     -0.319820     0.0371800       5.21464       6.76486       7.21685       7.47902       7.31350       6.97404       6.34323       5.42868       4.65142       3.84643       3.11926       2.39723       1.78441       1.30624      0.898877      0.627134      0.413503      0.264714
  20  21 3943.0513    1.5877  7.6027 10.6619 -0.0009  0.0802   0.0142   0.2228    0.0473   0.0000   450.7221       19.2255      -2.23649      -14.7227       12.4659       1.77022     -0.204588      -10.5501       11.6111      -1.33193     -0.451156      0.459115     -0.930759      0.884366      0.466781     -0.572146      0.593831     -0.495355       6.26522       8.11517       8.80867       9.06521       9.08635       8.30651       7.76936       6.67147       5.75443       4.69163       3.69430       2.89350       2.18959       1.59131       1.12512      0.772310      0.511204      0.324323
  20  22 4087.1012    1.3173  9.7068 10.4970  0.0002  0.0993   0.0114   0.2789    0.0408   0.0000   432.9985      -8.02666       8.05464      -19.7034      -9.92774       20.0682       3.16664     -0.645344       10.1793      -5.04523       4.18584      -2.84746       1.18714       1.06096      0.430311     -0.105234      0.524209    -0.0640831       7.97104       10.1913       11.1821       11.4064       11.2278       10.4724       9.54772       8.42157       7.25095       5.88467       4.72494       3.67333       2.75956       1.98534       1.42360      0.963536      0.625229      0.413510
  20  25 4517.9854    0.7410 17.3862 10.1781 -0.0007  0.2094   0.0063   0.5518    0.0292   0.0000   454.5274       25.5043      -10.5448      -10.9067     0.0534454      -5.55589       71.7166       16.8342      -1.37782      -13.0050       3.06015       2.31848      -3.10535       3.60496      -1.24726     -0.278420     -0.595872      -1.35335       15.8065       20.9385       22.6714       23.6968       23.0502       21.6576       19.9689       17.0832       15.0281       12.1751       9.79236       7.66074       5.72497       4.24463       2.94058       2.09228       1.30196      0.862733
  21   6 1758.2219    0.3369  0.3006 10.0673 -0.0073  0.0164   0.0131   0.0351    0.0382   0.0000   440.7782      0.999261       14.5730     -0.839885     -0.383775     -0.274700     0.0911897      0.619574     -0.361339     -0.555239      -1.14879      -1.80133     -0.387539     -0.153274     -0.553825    -0.0157933    -0.0112528     0.0604576       1.29403       1.63763       1.91602       1.76686       1.65063       1.66052       1.39762       1.42923       1.22628      0.950178      0.861924      0.677519      0.444952      0.365955      0.253214      0.163753      0.108142     0.0770411
  21   7 1919.8134    0.5039  0.4538 10.1353 -0.0050  0.0202   0.0163   0.0414    0.0527   0.0000   438.9355      -2.23110       14.1811      -1.19309      -2.18589      -6.06141      0.576207      -1.90466      -1.03103       1.12858     -0.598618     -0.404658     -0.781734      0.246469      0.175966     -0.487247     0.0936764    -0.0699721       1.91649       2.74026       3.30327       3.42127       3.25559       3.03251       2.55799       2.06546       1.72094       1.28412      0.945087      0.708153      0.531800      0.352750      0.261169      0.186339      0.117100     0.0747864
  21   8 2077.6880    0.7002  0.6342 10.3514 -0.0060  0.0206   0.0186   0.0479    0.0688   0.0000   438.5875      -2.54157       15.9651      -4.27677      -1.43765      -1.98730      -1.68919       1.11511       1.14718      -1.29569      0.644900     0.0993062      0.798348      -1.29509      0.360379      0.108447     -0.137098     0.0451999       1.72184       2.01801       2.24316       2.38283       2.39735       2.20382       2.05948       1.86138       1.44380       1.15751      0.968168      0.820729      0.599939      0.431841      0.309062      0.208453      0.143160     0.0993649
  21   9 2231.8818    1.0175  0.8515 10.4510  0.0005  0.0219   0.0225   0.0543    0.0983   0.0000   441.1070       1.32284       8.25484      -3.45283     -0.782501       4.56940      -1.77560      -2.56808       2.31397       1.41454       1.27406     -0.583458     -0.222197      0.802126      0.527541     -0.267214     -0.112263     -0.162908       1.59985       2.04147       2.26548       2.40462       2.18255       2.17191       2.01043       1.75113       1.48277       1.30229       1.03276      0.790550      0.616336      0.455857      0.328706      0.227044      0.144011      0.100860
  21  10 2381.9317    1.4093  0.8102 11.1926 -0.0021  0.0204   0.0325   0.0538    0.0899   0.0000   440.3134       3.42741       13.8989    -0.0415335      0.499983    -0.0262820      -3.34598      -1.74030       2.08760     -0.102328      -3.09900      0.512012     -0.915271      0.291560    -0.0507597    -0.0696063     -0.260650      0.210971       1.52688       1.99372       2.14743       2.30625       2.26431       2.00688       1.91570       1.66077       1.40061       1.17587      0.956223      0.764390      0.552892      0.399550      0.295488      0.211823      0.138441     0.0881474
  21  11 2529.3118    1.8657  0.9901 11.7264 -0.0015  0.0229   0.0383   0.0602    0.0979   0.0000   436.2325      0.600461       17.3999       2.47430      -1.44436     -0.704248     -0.403515     -0.852572      0.163831      -1.34764       1.14363      0.859164     -0.128508      0.398034      0.318740     0.0895323    -0.0755946     0.0288499       1.71524       2.36997       2.45040       2.60312       2.41963       2.33419       2.11880       1.93485       1.62580       1.40013       1.13982      0.879228      0.687783      0.474778      0.364850      0.228387      0.170660      0.108467
  21  12 2676.2065    2.3860  0.9610 11.9425 -0.0035  0.0228   0.0496   0.0567    0.1301   0.0000   440.7654       11.9326       15.6337      0.603995       2.19966     -0.788750      -1.24493      -4.88301     -0.381255     -0.753649     -0.978147      0.778894       1.54302      0.211699     -0.269425      0.618048    -0.0813416    -0.0497085       1.74521       2.23178       2.40261       2.47898       2.41705       2.26332       2.19074       1.92005       1.65721       1.31594       1.08283      0.854804      0.639990      0.482153      0.369630      0.247616      0.169309      0.110986
  21  13 2822.9411    3.0323  1.0027 12.2821 -0.0010  0.0226   0.0610   0.0572    0.1396   0.0000   439.4805       6.32082       16.5990     0.0388264     -0.730117      -2.03763      -2.11772      -1.21766       1.71502     -0.986076      0.281408      0.781182     -0.126726    -0.0349035      0.197558     0.0124357     -0.386438     -0.159904       1.81807       2.29477       2.41667       2.58946       2.48420       2.44557       2.12976       1.93257       1.61049       1.38129       1.12443      0.869515      0.631624      0.485200      0.356315      0.254658      0.156456      0.111199
  21  14 2968.9776    3.6626  0.9539 12.8642 -0.0078  0.0223   0.0760   0.0569    0.1312   0.0000   436.5521       6.13799       20.2480     -0.149727     -0.591870      -2.68622      0.670463      -1.56081      0.443298      -3.55368      0.185718      -1.15004       1.02050      -1.52441      0.128735     -0.114733      0.263873    -0.0454320       1.82974       2.33678       2.40043       2.45275       2.48990       2.29932       2.11849       1.80883       1.67718       1.37460       1.15311      0.858165      0.666860      0.495073      0.343348      0.238913      0.161749      0.105238
  21  15 3114.0531    4.0903  0.9796 13.2825 -0.0023  0.0232   0.0838   0.0555    0.1140   0.0000   438.8438       3.29881       11.7279       3.82616      -2.00084      -7.65129       4.04883      -1.67737      -1.04894      0.544801     -0.678579      -1.03899      0.530153     -0.540192      0.105982     -0.160038     -0.237626     0.0991678       1.86284       2.46165       2.65911       2.89546       2.62652       2.53733       2.28905       1.97845       1.73823       1.43739       1.15408      0.884863      0.658463      0.491380      0.353194      0.251138      0.153110      0.106727
  21  16 3258.6634    3.6742  1.2845 13.2442 -0.0062  0.0272   0.0699   0.0724    0.1067   0.0000   440.5302       13.2528       5.04800       3.09615       2.37315       2.22982       2.51122       3.60546       2.83278      -4.41320      -2.38153      -2.93811      0.279449     -0.210847     -0.987846     -0.305289     -0.114092    -0.0589894       2.21093       2.78638       3.10772       3.20753       3.08062       2.88663       2.65056       2.28574       2.03507       1.70480       1.39137       1.06965      0.802818      0.592410      0.407093      0.292721      0.192492      0.125392
  21  17 3402.9220    3.0552  1.9248 12.7284 -0.0038  0.0350   0.0474   0.0861    0.0711   0.0000   441.8471       14.3794       11.4128       2.14939       2.70378     -0.442289      -1.02235      0.483994     -0.704168     -0.562704       2.98953      0.909020      0.281837     -0.450221      0.977679     -0.643308      0.502483   -0.00924105       2.65415       3.40022       3.64146       3.91770       3.75100       3.52745       3.30813       2.84818       2.53493       2.06317       1.68584       1.28740      0.974944      0.761976      0.534746      0.381140      0.253552      0.165035
  21  18 3547.2574    2.6147  3.0808 12.0211 -0.0015  0.0441   0.0328   0.1158    0.0635   0.0000   442.6732       10.8281       8.64912       2.98190      -5.99539       3.16217       3.41045      -4.29858      -4.74138      0.683214     -0.753289      -1.27820       1.14980      0.162327      0.643676      0.206597     0.0188060      0.377545       3.37557       4.36893       4.76908       4.93261       4.97967       4.69619       4.25083       3.62421       3.12368       2.61536       2.07093       1.63951       1.21524      0.922419      0.669606      0.473045      0.308675      0.208192
  21  19 3691.6741    2.1998  4.0989 11.5858 -0.0033  0.0533   0.0252   0.1414    0.0591   0.0000   440.0214       20.0173       20.3825      -2.64259      -10.8421      -11.9205       6.44809      -9.87595       4.18595      -5.89618       7.26096      -4.67059      -5.62247       1.29014       1.06908      0.345130     -0.509753      0.441415       4.05243       5.17764       5.60215       5.74158       5.93547       5.36718       5.02482       4.42978       3.72967       3.24533       2.61949       2.05065       1.54490       1.13823      0.823620      0.563582      0.384029      0.256543
  21  20 3835.6760    1.8463  6.1785 10.8589 -0.0001  0.0660   0.0171   0.1817    0.0532   0.0000   427.9029       11.7615       26.3901       12.4662       12.6762      -6.13834      0.770163      -2.61477       5.87008      -8.44971      -1.32201       2.46648      -2.48476      -4.36703      -1.62839    -0.0257233     0.0310324     0.0764311       5.00262       6.50515       7.09664       7.40769       7.29463       6.94183       6.23964       5.59094       4.67975       3.95935       3.16520       2.54040       1.92185       1.40158      0.998306      0.715205      0.465532      0.313762
  21  21 3980.0253    1.5174  8.4256 10.6031 -0.0006  0.0839   0.0128   0.2362    0.0432   0.0000   448.5317       31.0959       22.1105      -6.42736      -17.6693      -2.57305      -2.28936      -2.34103       4.12326      -4.15853       2.42309      -1.07840       3.14291      -3.25271    -0.0714071       1.86697     -0.119609     -0.220156       6.59726       8.39970       9.12716       9.57876       9.56940       8.87430       8.20811       7.06346       6.13684       5.04166       4.07375       3.22880       2.41937       1.80452       1.29443      0.913969      0.615365      0.410666
  21  22 4124.1318    1.2338 10.5734 10.4760 -0.0002  0.1073   0.0102   0.3006    0.0379   0.0000   433.0482       10.8451     -0.820475       12.0037       1.03222       7.81076       3.17726       7.09532      -1.05819     -0.333086       4.94248       1.55621       3.59881      -1.38668      -1.05910      0.261195      -1.50369      0.425577       7.94530       10.2928       11.4842       11.7153       11.7404       10.8191       10.0767       9.00328       7.60714       6.40348       5.06088       4.10936       3.04970       2.32760       1.64062       1.14646      0.776256      0.509581
  21  23 4268.2465    1.0351 12.0229 10.4032 -0.0005  0.1289   0.0088   0.3544    0.0345   0.0000   435.9903       6.30559       32.3882      -1.28546      -15.0289       18.5902       8.34490      -22.8024       14.6499      -13.6299      -1.27187      -2.46282       2.55307      -3.57297       3.02666     -0.361757     -0.137082     -0.292902       9.43030       12.6584       13.5476       14.1568       13.9503       13.1650       12.2196       10.5363       9.19526       7.62850       6.27456       4.85124       3.76646       2.75735       1.96410       1.37672      0.923638      0.613097
  21  24 4412.6752    0.8221 14.7607 10.3580 -0.0014  0.1714   0.0072   0.4715    0.0306   0.0000   422.4943       45.3433      -5.73239       19.7344       2.32826      -15.6204      -2.56548       2.35255      -8.99709      -10.1235       8.61198       1.58746       4.71435      -2.51005       5.73637       1.76825      -1.56733     -0.703430       12.6216       16.6278       18.4488       18.7042       18.3456       17.5898       16.1531       14.2745       12.3240       10.3835       8.24555       6.58559       5.05551       3.77106       2.66227       1.91165       1.26234      0.825338
  22   7 1945.0349    0.5268  0.5038 10.2144 -0.0096  0.0229   0.0159   0.0452    0.0527   0.0000   436.9305    -0.0805218       16.0493       1.08920      0.355439      0.830252      0.241188     -0.230493      -1.19804     -0.455025     -0.730224      -1.11372      0.435256      0.143089      0.692775      0.430058     -0.111062    -0.0115137       2.13124       3.06018       3.53134       3.73615       3.64234       3.53732       2.98771       2.42140       1.89971       1.49161       1.07206      0.882532      0.611933      0.438586      0.320669      0.206612      0.149278      0.108948
  22   8 2104.7657    0.7886  0.6757 10.2793 -0.0011  0.0201   0.0191   0.0484    0.0748   0.0000   437.5648      0.130275       15.3984      -1.34505      -2.92667      -2.30752      0.372454      -1.04276       1.59891       1.28352    0.00357501       1.21927      0.740492      0.502138      0.438215    -0.0605174    -0.0396154    -0.0215843       1.47335       1.91364       1.92543       2.07166       2.05491       2.00591       1.74222       1.56772       1.33767       1.30747       1.08102      0.911433      0.661905      0.466424      0.325821      0.232046      0.163187      0.106848
  22   9 2260.0324    1.0883  0.7517 10.7849 -0.0003  0.0207   0.0249   0.0471    0.0842   0.0000   438.4586      0.545153       17.5314       3.23877     -0.976252      -2.26610       1.55056       3.80862      0.856146     -0.899259      -1.33677     -0.309475      0.266056      0.668280     -0.124400     -0.324436    -0.0188398      0.175511       1.42427       1.94580       2.02533       2.13192       2.03881       2.05783       1.85915       1.71353       1.47320       1.22777      0.990588      0.789799      0.592930      0.478479      0.348364      0.246276      0.163679      0.122782
  22  10 2410.8377    1.4977  0.9492 11.2529 -0.0021  0.0227   0.0310   0.0590    0.1033   0.0000   439.6798     -0.697688       15.3239       6.02726     -0.603402      -2.85650       2.29081      0.346843     -0.727923      0.314119      0.537373      0.689762     -0.472901      0.219935     -0.159614     0.0806051     -0.215117     0.0642238       1.65704       2.31924       2.50783       2.62871       2.68285       2.41117       2.26965       1.84600       1.68163       1.33935       1.08617      0.866991      0.672168      0.473936      0.356170      0.244643      0.168581      0.111645
  22  11 2559.1446    1.9818  1.0787 11.2682 -0.0022  0.0244   0.0377   0.0583    0.1446   0.0000   439.5136       1.72339       12.6167       5.22957      -4.47867      -3.48666      -1.59942      -2.15556       2.51950      -1.93886      0.446603     -0.272725     -0.591792     -0.622897     -0.606261     -0.308203    0.00576882    0.00963450       1.67170       2.38220       2.35501       2.57670       2.40670       2.33358       2.24701       1.98973       1.69693       1.44814       1.11920      0.899315      0.718219      0.554188      0.397534      0.287584      0.187006      0.136313
  22  12 2707.1188    2.4627  0.9847 12.2345  0.0018  0.0223   0.0510   0.0603    0.1087   0.0000   438.3630       6.23746       15.4993     -0.135617     -0.424757       1.84266      -2.66033       3.25508       1.41447      -3.66993     -0.248473     -0.388878       1.05252      -1.18011    -0.0625840      0.144517    -0.0480726     -0.102333       1.76272       2.14557       2.27032       2.39438       2.31393       2.20320       2.09994       1.80344       1.66905       1.38336       1.13079      0.910536      0.716756      0.522897      0.385433      0.269508      0.175348      0.125792
  22  13 2854.7735    3.2186  0.8536 12.6807 -0.0059  0.0201   0.0690   0.0523    0.1137   0.0000   439.9706       5.74254       11.8241      0.912281      -2.82143      -5.13557      0.460154    -0.0964594     -0.558622     -0.778530       3.11638     -0.907859      0.206693     0.0313808      0.288332     -0.191068    -0.0515765     -0.196903       1.51576       1.96763       2.15737       2.28056       2.20018       1.98277       1.83615       1.68828       1.52009       1.24693       1.03954      0.826782      0.627969      0.463750      0.340395      0.233673      0.167916      0.106167
  22  14 3001.4921    3.7140  0.9711 13.0214 -0.0008  0.0219   0.0754   0.0553    0.1141   0.0000   436.4282       6.01571       15.5265      -1.41044      -5.40023      -5.29671       2.54131      -2.92104     0.0577681       1.11795       1.09169      -1.25744      -2.07066      0.205711     -0.279460     -0.123043      0.144639      0.265180       1.67649       2.13667       2.36363       2.41969       2.47342       2.29768       2.10482       1.89837       1.61798       1.30556       1.07077      0.847487      0.679492      0.512601      0.364299      0.255457      0.181948      0.126201
  22  15 3147.0624    3.8026  1.1080 13.2469 -0.0042  0.0242   0.0747   0.0639    0.1181   0.0000   440.5791       6.35476       19.1166      -4.33057     -0.178338      -2.26960       2.34643      -4.14178     -0.871641      -2.01265     -0.875864      -1.31203      0.349382      0.244186     -0.311369     -0.172765     -0.222504     0.0750389       1.76191       2.38909       2.55091       2.69798       2.65417       2.55434       2.30173       1.99342       1.78407       1.40930       1.19722      0.939007      0.725304      0.521246      0.399241      0.284934      0.184902      0.131156
  22  16 3292.3484    3.6332  1.5157 12.8390 -0.0003  0.0278   0.0595   0.0764    0.0981   0.0000   438.1170       3.83902       11.8082       6.71812       3.03085      -3.87088      -3.90638      -3.13364      -1.20596      -2.90265       1.01596     -0.214510     -0.676181     0.0542580      0.758029    -0.0185331      0.158870      0.177385       2.05160       2.54290       2.77830       2.99249       2.91098       2.72627       2.57795       2.29743       2.03043       1.61483       1.33655       1.06208      0.852748      0.639553      0.458324      0.324030      0.233330      0.156585
  22  17 3437.3827    3.0497  2.0828 12.4653  0.0003  0.0339   0.0432   0.0907    0.0747   0.0000   437.5856       11.1746       11.5694       5.41419       3.57157      -4.30939      -3.65626     0.0940563       1.98937      -1.29534      -2.55861      -2.43353   -0.00237204      0.148761     0.0860259     0.0297671      0.213414    -0.0727235       2.52367       3.18949       3.53316       3.52059       3.59395       3.46540       3.22109       2.84819       2.42487       1.99530       1.66657       1.27955      0.999754      0.782206      0.569254      0.404874      0.285379      0.189711
  22  18 3582.2239    2.5118  3.2282 11.9404 -0.0000  0.0457   0.0300   0.1135    0.0586   0.0000   436.6370       12.5220       17.4487      -4.53561      0.174043       3.41553       4.82095       2.40780       1.08315      -3.61910      -1.11273       3.07019      -2.26255     -0.764844       2.02574     -0.750364      0.180002     -0.159932       3.27852       4.38633       4.66580       4.85772       4.71292       4.56636       4.25972       3.75474       3.26666       2.77276       2.24736       1.82999       1.39443       1.05246      0.768444      0.541977      0.367427      0.253216
  22  19 3727.0384    2.0969  4.8093 11.3426 -0.0026  0.0566   0.0217   0.1500    0.0529   0.0000   436.8270       13.3013       10.5863       7.42693    -0.0850015      -5.70753       2.98229      -4.06340       1.26984      -6.79568       1.40928     -0.409133      0.540259     0.0547671       1.55279      -1.37889     -0.767232     -0.440675       4.01453       5.31444       5.69286       5.91040       5.80665       5.52255       5.18486       4.59557       4.07154       3.39119       2.85486       2.22182       1.73827       1.29752      0.968584      0.675945      0.462988      0.315271
  22  20 3871.8722    1.7461  6.5552 10.8443 -0.0011  0.0681   0.0155   0.1856    0.0468   0.0000   438.8333       8.94399       21.3464       2.78892       7.58223       1.49121       8.04150      -1.53721      -3.77614       2.98004      0.443064      0.388544       4.65668       2.57118      0.642087      -1.60071      0.976360       1.19569       4.97806       6.47895       7.09809       7.47859       7.32950       7.02076       6.38135       5.68962       4.92529       4.15004       3.38278       2.73151       2.06847       1.56657       1.14737      0.808379      0.553250      0.380577
  22  21 4016.4758    1.4444  8.9453 10.5394 -0.0002  0.0880   0.0117   0.2433    0.0405   0.0000   436.1816       11.3478       1.10638      0.482278     -0.728829      -2.73199       2.32587      0.373460       9.38287       4.26609      -3.75789       5.16848       2.27941       1.66581     -0.630416      0.685881     -0.874572      0.564242       6.19316       8.14439       8.98127       9.25773       9.34211       8.77512       8.10936       7.24059       6.29950       5.14978       4.30610       3.43467       2.64234       1.98937       1.46364       1.04464      0.716941      0.483249
  22  22 4161.0200    1.1985 11.2471 10.4462 -0.0000  0.1126   0.0096   0.3100    0.0362   0.0000   443.9466       18.3174       1.72931       31.7100       26.0249      -28.4650       2.65669       2.52828       2.58668      -5.94473      0.409355      -7.65494      -2.80214      0.915377       1.13251       1.50947     -0.422110     -0.251007       8.20749       10.9667       11.8800       12.5163       12.2777       11.8037       10.7590       9.51215       8.19999       6.79714       5.67617       4.44483       3.44380       2.59231       1.87557       1.34541      0.933323      0.631440
  22  23 4305.7538    0.9980 13.5010 10.3518  0.0000  0.1382   0.0080   0.3887    0.0331   0.0000   441.1341       5.96297      -38.9895      -19.8041       11.2849       13.5786       6.18213       3.67665      -5.36123     -0.659021       2.36481     -0.224993      -4.16210      -9.47038       1.44137       1.18482     -0.370531     -0.773600       9.82914       12.9408       14.0861       14.8079       14.6585       13.9687       12.9091       11.3706       9.81645       8.32114       6.86507       5.37400       4.24171       3.17074       2.32700       1.65618       1.13301      0.769017
  22  24 4450.2891    0.8141 16.1373 10.2921 -0.0014  0.1821   0.0066   0.4826    0.0287   0.0000   435.3302       3.57852       22.9619       17.2012      -26.7904      -11.1397       5.59057       1.91700       19.3572       9.52768       20.2050      -7.23265      -2.12135      -8.53284       7.88525       3.05804      0.694098      0.126650       12.6967       16.5344       18.1682       18.9451       19.1522       18.0728       16.5178       14.9023       12.7869       10.9350       8.81889       7.21979       5.52503       4.19125       3.06768       2.18921       1.48727       1.01147
  23   6 1804.2093    0.3829  0.3470 10.0161 -0.0022  0.0223   0.0137   0.0378    0.0412   0.0000   438.9402      -2.99232       19.0422      0.446973      0.394836      0.824979       1.46975      -1.08972     -0.745463      -1.22708       1.46099    -0.0506999      0.169517      0.421357     -0.172612     -0.205538    -0.0836428     -0.110246       1.86949       2.18687       1.79929       2.12684       2.56885       2.54322       2.15255       1.54581       1.35969       1.40175       1.37232      0.929065      0.630255      0.403916      0.390806      0.314146      0.202075      0.120520
  23   7 1969.6210    0.5739  0.4771 10.2318 -0.0062  0.0178   0.0163   0.0366    0.0531   0.0000   437.7436     -0.345890       18.1660     -0.240669      -2.09854     -0.302459      -2.09438       1.59420       2.00997      -1.63386      0.364878      0.937748     -0.477602      0.532429     -0.622535     -0.421741     0.0971934      0.127389       1.25281       1.56866       1.72843       1.80922       1.86103       1.80722       1.54236       1.40427       1.18771       1.11046      0.879230      0.675515      0.519937      0.411224      0.324737      0.248319      0.159578      0.108938
  23   8 2131.0814    0.7925  0.7217 10.4950 -0.0023  0.0206   0.0188   0.0502    0.0686   0.0000   436.8630    -0.0919324       20.2096       6.29666      0.635048      -1.69351      -2.53838      -2.02441      -1.33824     -0.812338      0.180965       1.05012      0.804228     -0.499828     -0.148182      0.362830     -0.117698     -0.104641       1.30325       1.76965       1.84970       1.95613       1.88426       1.92159       1.79539       1.55614       1.35438       1.20524      0.929023      0.819361      0.612751      0.483160      0.332450      0.271008      0.179659      0.121796
  23   9 2287.5109    1.1566  0.8044 10.8599 -0.0053  0.0203   0.0253   0.0494    0.0867   0.0000   438.4367      -1.69949       18.4622      -4.14853       1.27617      -4.51048       3.11202     -0.242243      0.812084      0.141559     -0.162835      0.107959     -0.544689      0.324345     0.0414612     -0.423381      0.374895      0.124364       1.59945       2.07623       2.24281       2.35455       2.37262       2.28002       2.07249       1.80571       1.51194       1.24010       1.08214      0.850512      0.664271      0.495767      0.356139      0.256902      0.179353      0.123844
  23  10 2439.1855    1.6046  0.9192 11.2810 -0.0002  0.0224   0.0333   0.0519    0.1162   0.0000   438.4322      -1.35000       14.3494    -0.0447636       1.84862     -0.172949      0.356210      -1.39422      0.477735       1.20228      -2.39076      0.397258       1.59806      0.658597    0.00776384     0.0858072      0.142283      0.139859       1.52704       2.00939       2.07490       2.24961       2.14096       2.12467       2.07580       1.76952       1.60522       1.30981       1.13360      0.836232      0.762906      0.511126      0.423001      0.284960      0.207576      0.139409
  23  11 2588.6924    2.0928  0.9514 11.8305 -0.0008  0.0208   0.0417   0.0567    0.1003   0.0000   438.4205       2.96208       17.6987      -1.36824      -8.05048      -2.71929       1.32128      0.209472       2.37759      0.731732      0.320923      0.754604      -1.57154     -0.489937     -0.330030     0.0913133     -0.380443     -0.136344       1.50914       2.02356       2.13372       2.25273       2.27972       2.10869       1.95100       1.71817       1.54463       1.33830       1.09205      0.841175      0.662586      0.497307      0.379125      0.285839      0.198593      0.132485
  23  12 2737.6062    2.4939  1.0100 12.4842 -0.0057  0.0237   0.0502   0.0569    0.0984   0.0000   437.3702       6.06749       14.4338       1.28068      -5.32429      -4.35377       1.25456      -1.79676       2.69733      -1.79847      0.509293     -0.526471      0.461423      0.335159     -0.917304      0.260484      0.432461      0.349087       1.72931       2.36729       2.58496       2.78518       2.72892       2.60587       2.37503       2.08182       1.73832       1.47061       1.18929      0.995902      0.752685      0.558923      0.392123      0.297756      0.203485      0.142515
  23  13 2886.1556    3.3087  0.8699 13.0284  0.0046  0.0210   0.0689   0.0514    0.0984   0.0000   441.8292       4.44851       15.1215      0.905569     0.0922643    -0.0350196       1.14447      -2.81939       2.46854     -0.840227      -1.95566       1.46527       1.10477     -0.883067      0.382547      0.222937     -0.115735     0.0140466       1.44853       1.88231       2.07457       2.10884       2.10602       2.01658       1.96741       1.72678       1.50055       1.28804       1.02019      0.828922      0.614764      0.499827      0.391243      0.274544      0.200353      0.137148
  23  14 3033.4759    3.8169  1.0203 13.2245  0.0019  0.0227   0.0746   0.0573    0.1065   0.0000   437.3190       2.84926       13.6411      -1.59024      -1.61461      0.777559      -3.41621     -0.170458       1.32892     -0.471001      -1.33691     -0.395512      0.451160      0.359698     0.0596885     0.0181300     -0.344878     -0.203293       1.54101       1.97306       2.13749       2.28419       2.24245       2.24898       2.00830       1.77481       1.55296       1.34589       1.13124      0.857103      0.734951      0.527985      0.400163      0.275186      0.201204      0.141126
  23  15 3179.7590    4.0422  1.0992 13.3140 -0.0010  0.0234   0.0771   0.0649    0.1073   0.0000   439.6808       8.04917       14.3002      -3.67180      -3.41596     -0.770490      -1.88705      -2.22852      -1.86234      0.809919      0.125458      0.293929     -0.286136     -0.601895      0.291068     -0.250197     -0.179120    -0.0471276       1.84296       2.28944       2.32636       2.39010       2.39629       2.50576       2.33141       2.11302       1.78509       1.41587       1.10548      0.901730      0.731397      0.594954      0.453181      0.335396      0.221628      0.144695
  23  16 3325.5794    3.4701  1.5346 13.0339 -0.0022  0.0295   0.0564   0.0707    0.0820   0.0000   440.6707       3.15759       17.9668       5.26569      -1.39034      -5.08326     -0.636814      0.495006       1.06549      0.735342     -0.968865      -1.75813      -1.24313     0.0598382      0.463637     -0.171442      0.474318     -0.183283       2.09832       2.58348       2.93545       3.14430       3.03351       2.92902       2.60718       2.37040       2.17899       1.75572       1.44895       1.19879      0.931626      0.683178      0.528786      0.381919      0.265037      0.178790
  23  17 3471.3546    2.8568  2.3738 12.5923 -0.0010  0.0374   0.0391   0.0967    0.0571   0.0000   439.1032       9.54271       11.3579      0.694850      -2.05948      -2.22813       1.01280      -6.61085       1.17602      -1.03742      -2.02847   -0.00284560      -1.46862      -1.37594     -0.468224      0.457822     0.0760252     -0.402728       2.60927       3.36149       3.65999       3.90440       3.82714       3.73617       3.51526       2.99008       2.71235       2.20452       1.84082       1.40618       1.16397      0.863911      0.670689      0.481146      0.349933      0.239882
  23  18 3616.8154    2.4494  3.6058 11.6373 -0.0016  0.0453   0.0264   0.1172    0.0549   0.0000   437.7986       15.2726       16.0033       3.92396      -12.6338      0.879081       2.29882      -7.03663      -5.84687      -1.26086       2.46886      -2.89276     -0.438193      0.981151     0.0933297     -0.367979     -0.210243      0.223915       3.10556       4.11140       4.42976       4.70577       4.60266       4.38638       4.06310       3.64276       3.30573       2.74802       2.27651       1.79647       1.44507       1.08799      0.818857      0.591447      0.413783      0.279617
  23  19 3762.0942    1.9852  5.0268 11.2572 -0.0007  0.0558   0.0193   0.1568    0.0486   0.0000   436.0621       7.57883       19.4694       9.52030      -1.73472      -5.86900       1.17324      -2.55614      -2.28976       5.45606      -7.14441      -3.25848      -3.27119       1.91586      -1.84126     0.0510773      0.539402    -0.0227333       3.84088       4.94105       5.34794       5.59540       5.56497       5.32494       4.98516       4.40840       3.96696       3.36073       2.85175       2.28899       1.78087       1.36652       1.00173      0.733443      0.513756      0.345424
  23  20 3907.4046    1.6598  7.1626 10.8797 -0.0022  0.0725   0.0143   0.2005    0.0416   0.0000   440.1423       2.57659       21.4352       3.11387       5.73565       12.1628     -0.550435       8.69959      0.279587       9.62355      -1.04100      -3.60856       4.44498      -5.22615      -1.05906     -0.485063      0.459471     -0.966761       5.05944       6.55975       6.98815       7.27400       7.33048       7.10822       6.49232       5.96135       5.15968       4.45234       3.65200       2.98349       2.37109       1.77012       1.33188      0.962261      0.671018      0.469934
  23  21 4052.7510    1.3593  9.5431 10.5948 -0.0007  0.0923   0.0108   0.2582    0.0369   0.0000   432.1837       16.7472       5.65506       4.96293      -20.6729     -0.774016      -14.9728      -3.46773      -7.37863      0.346666     -0.303212       2.80662     -0.437189       3.72281      0.865553       1.23983     -0.989584     -0.619346       6.55225       8.69996       9.35509       9.76625       9.77827       9.32333       8.61947       7.73728       6.73903       5.78158       4.70997       3.84756       2.97308       2.28157       1.69927       1.21002      0.863222      0.590462
  23  22 4197.6005    1.1380 11.6947 10.4725 -0.0003  0.1177   0.0090   0.3263    0.0337   0.0000   430.4108       4.20026       12.6909      -1.25172       11.9642      -17.4988      -2.00458       6.77157      -9.16466       5.07922       4.93317      -5.15319      -2.43502      -3.11104     -0.582321       1.28985      0.880690     -0.194581       7.81535       10.4820       11.2217       11.9552       11.7064       11.2936       10.5766       9.42436       8.43844       7.09946       5.83397       4.73019       3.70949       2.85652       2.12791       1.54665       1.08994      0.736671
  23  23 4343.0511    0.9415 14.0851 10.3600 -0.0014  0.1476   0.0072   0.4003    0.0307   0.0000   442.4777      -2.45272       36.0155       18.0538       32.8377      -13.9189       2.29055      -18.8460       16.5500      0.717544      0.481303      -11.8404      -3.55056       5.60468      -4.01744     -0.191842      -2.71164      0.385580       9.98205       13.1072       14.2607       15.0090       15.0341       14.4446       13.3084       12.1023       10.3465       9.00511       7.39724       5.95447       4.72210       3.58440       2.68550       1.94781       1.35979      0.945609
  24   6 1826.3135    0.4317  0.3462 10.1185 -0.0038  0.0154   0.0142   0.0313    0.0410   0.0000   439.9341     -0.201642       18.1607      -1.46852       1.71945       2.41655      0.192668     -0.556169       2.34195       1.21468     -0.527870     -0.473693      0.370459     0.0856968     -0.119690    -0.0430540     0.0477688     0.0535994       1.05406       1.31730       1.44940       1.61652       1.47729       1.46188       1.47058       1.20876       1.05759      0.909448      0.762980      0.569783      0.494415      0.376060      0.265849      0.209175      0.153628      0.105866
  24   7 1993.5523    0.6015  0.6869 10.1514 -0.0045  0.0195   0.0149   0.0526    0.0613   0.0000   436.9326      -3.43331       17.6797       2.09587      -1.93950      0.305880       2.40291      -1.02495      -1.66804      -1.11039       1.90107       1.06899     -0.390903     0.0501919      0.740135      0.141214     0.0151682    -0.0340625       1.34568       1.70635       1.93558       1.91393       1.88943       1.82341       1.73981       1.53625       1.42317       1.19586       1.04261      0.858530      0.638271      0.498072      0.381158      0.284144      0.197775      0.132736
  24   8 2156.7581    0.8235  0.7752 10.4226 -0.0049  0.0195   0.0185   0.0522    0.0758   0.0000   440.8533       3.39845       14.5868       1.07556      -1.12304      -1.16507      -5.18918       1.39713       1.68453      -1.76380       1.07231      0.368019      -1.26479      0.772209     -0.315328     -0.106217     -0.153930    -0.0424809       1.33416       1.70419       1.81250       1.92016       1.89875       1.88729       1.71059       1.65599       1.39004       1.18153      0.945178      0.755691      0.671308      0.506510      0.383809      0.263626      0.194510      0.136036
  24   9 2314.3160    1.2149  0.9211 10.9172 -0.0029  0.0210   0.0246   0.0541    0.0888   0.0000   441.0893      -1.40991       15.0901      -2.59633      -1.79825      -3.57865      0.311290       1.82029     0.0768526      0.176873       1.94648      0.346934    -0.0664834     -0.308699    -0.0751387     -0.697553      0.208813      0.151546       1.48277       1.94875       2.16761       2.29924       2.35890       2.23043       2.04801       1.77319       1.56430       1.29990       1.07625      0.829181      0.677293      0.526033      0.379187      0.288573      0.208742      0.145126
  24  10 2467.0923    1.6390  0.9885 11.3558 -0.0024  0.0221   0.0324   0.0570    0.1102   0.0000   440.3177       1.23007       16.0510     -0.585594      -2.15960     0.0454700      0.972795      -2.21802      -1.29246      -1.89864     -0.178330     -0.435293     0.0803160      -1.17766     -0.141827      0.154976      0.179370     0.0490302       1.49770       1.87386       2.00976       2.14075       2.15261       2.04056       1.92680       1.67847       1.54409       1.38600       1.14901      0.946987      0.709264      0.583957      0.425477      0.312159      0.225606      0.154451
  24  11 2617.6626    2.1967  0.8916 11.9528 -0.0043  0.0205   0.0440   0.0515    0.0989   0.0000   435.5940       2.58968       14.1413       1.60993      -3.37790      -4.04341     -0.391907      -5.38140      -1.17161     -0.679416      0.727718      -2.15208      0.600885     -0.668066     -0.351649     -0.362162     0.0886570     0.0350568       1.42779       1.86326       1.93654       1.88061       1.94881       1.92175       1.86105       1.82982       1.50457       1.22662      0.981780      0.788968      0.642010      0.526502      0.405156      0.306037      0.222646      0.159238
  24  12 2767.7575    2.7898  0.9149 12.4123 -0.0010  0.0215   0.0554   0.0504    0.1041   0.0000   438.6049       6.08285       15.7421       2.10105      0.269245      0.854289       1.18625      -1.92255       3.60335      -2.73289      0.450149     -0.741330     -0.738511    0.00388552     0.0456362     -0.270064     0.0236689     -0.188754       1.63678       2.20101       2.45373       2.59111       2.56902       2.50444       2.23321       1.93354       1.73194       1.38275       1.12057      0.920232      0.723820      0.539176      0.398251      0.292899      0.213245      0.144366
  24  13 2916.9974    3.3429  0.8285 13.1643 -0.0024  0.0203   0.0713   0.0494    0.0879   0.0000   437.9780       3.50698       12.4076       1.22111      -2.77900       2.13671      -3.75076      0.138680      -1.97078     -0.673477      0.597023      0.530528     -0.245750      0.329098     -0.713053     -0.748682     -0.357311     0.0413529       1.49027       1.97436       2.11472       2.17946       2.04342       1.96512       1.89408       1.75153       1.57715       1.32893       1.13861      0.870807      0.736062      0.526524      0.411299      0.297453      0.223078      0.150054
  24  14 3065.0964    3.9796  1.0684 13.1158 -0.0001  0.0218   0.0745   0.0599    0.1240   0.0000   441.5876       8.10268       15.8003     -0.761854      -3.05040      -2.32415      -1.93925     -0.369999       2.10155      -1.98802      0.479078     -0.142599      0.694423      0.331569    -0.0735151      0.255889     -0.135593     0.0409225       1.55377       1.93993       2.01332       2.11731       2.17127       2.04460       1.99533       1.78802       1.60495       1.33801       1.09676      0.904621      0.725084      0.588113      0.441863      0.316848      0.221293      0.156458
  24  15 3212.0041    3.7650  1.2654 13.3438 -0.0061  0.0255   0.0690   0.0674    0.0985   0.0000   440.9228       5.61051       17.2605      -4.13420       1.19658      -7.37478       1.03420      -1.57975       4.54971      -2.61644     -0.945985     -0.975712      0.931737     -0.351828    -0.0609881     -0.989244      0.292383     -0.331143       1.83344       2.22780       2.49364       2.56591       2.58806       2.47089       2.40847       2.12922       1.79806       1.58760       1.29695       1.04424      0.821602      0.637152      0.501460      0.364403      0.267974      0.183191
  24  16 3358.5549    3.2782  1.7068 12.9920 -0.0007  0.0299   0.0513   0.0784    0.0746   0.0000   442.0086       5.82127       12.2932       4.06880       1.15115      -1.54737      -1.48362      -2.90571       1.92167      -3.32014       1.45357      0.945638    -0.0323788      -1.39099      0.559554      0.241467    -0.0600686     -0.296290       2.05901       2.72156       2.93924       3.12364       3.10792       2.97690       2.82318       2.50556       2.21056       1.91250       1.47376       1.24115      0.965610      0.784053      0.578990      0.422510      0.305823      0.216701
  24  17 3505.0154    2.7300  2.6362 12.2965  0.0004  0.0370   0.0338   0.1011    0.0550   0.0000   434.6573       4.97289       15.5466      0.545916     0.0430630       2.88398      -1.94866      -2.54276      0.604759      -3.14561     -0.889814      -1.77286       1.43135    -0.0384935      -1.07791      0.159702      0.252275     -0.317110       2.54673       3.22011       3.41417       3.68172       3.71492       3.55073       3.33220       3.00468       2.58382       2.26184       1.91416       1.58211       1.26226      0.947196      0.721580      0.518880      0.377395      0.269322
  24  18 3651.0960    2.2796  4.0781 11.5547 -0.0010  0.0483   0.0229   0.1270    0.0481   0.0000   436.9795       16.7570       16.0286       4.00860       1.52495      -7.11839      -4.04417     -0.836048     -0.663627      -3.66081       4.14645       2.27759      0.567771     -0.441056      -1.26266     -0.407795     -0.629676      0.750087       3.22174       4.27219       4.60693       4.97689       4.95558       4.74674       4.40100       3.86650       3.52827       2.88871       2.48053       1.98178       1.57237       1.21368      0.915584      0.669237      0.477837      0.340292
  24  19 3796.8417    1.9104  5.5017 11.1522  0.0000  0.0585   0.0173   0.1580    0.0441   0.0000   437.9563       4.00525       21.9837       14.1676       2.94561      -6.50632      -3.58719      -2.91091       4.57168      -1.78809       4.04405      -2.82411      0.643352      -1.60758      -1.57744      0.351484     -0.886031     0.0440274       3.94426       5.15846       5.73830       6.05010       6.15041       5.78730       5.37531       4.92222       4.21078       3.65715       2.91514       2.45206       1.85790       1.50623       1.10808      0.837809      0.586585      0.410371
  24  20 3942.7039    1.5818  7.7195 10.7968 -0.0013  0.0753   0.0129   0.2091    0.0389   0.0000   436.6283       2.09857       22.4028       5.84338      -7.81507      -9.27532      -8.89062      -17.6311      0.184110      0.627263       8.00794     -0.549624      -2.36451      0.760286       1.26231     -0.929349      -1.19241    -0.0685408       4.89834       6.53436       6.96017       7.35938       7.38807       7.08525       6.64571       5.99911       5.33285       4.60018       3.85408       3.13832       2.47804       1.92669       1.45081       1.07259      0.764008      0.539270
  24  21 4088.4487    1.3060 10.2446 10.5555 -0.0017  0.0983   0.0101   0.2715    0.0354   0.0000   437.7148       7.03472       16.2039      -2.38834      -1.61194      0.112096       11.2968       14.1782      -2.03925      -13.7930       5.32648       6.30951      -3.32611      -2.37576     -0.180217       1.62470      -1.01015     -0.685069       6.38149       8.31323       9.06951       9.78130       9.64672       9.29070       8.72102       7.90480       6.89397       5.93944       4.96948       4.05204       3.19809       2.48345       1.90724       1.38522      0.983619      0.691027
  24  22 4233.8767    1.0707 12.2092 10.4591  0.0005  0.1236   0.0083   0.3389    0.0324   0.0000   443.4634       8.62498       10.7917      -9.07286      -5.14661      -1.94019       11.7387       4.60807       8.33883      -8.20459       1.62374      -2.34206      -3.54314       3.91257       2.12033      0.348325      0.879920      0.139847       8.28607       10.9691       11.9676       12.5316       12.2077       11.8112       11.1251       10.1629       8.87945       7.77650       6.43194       5.26505       4.14730       3.25875       2.41030       1.82851       1.25691      0.891845
  24  24 4525.0969    0.7068 16.8536 10.2880 -0.0039  0.1998   0.0059   0.5243    0.0255   0.0000   448.7470       13.0129       39.0083      -8.85527      -1.83971      -5.61720     0.0735601      -5.20569       3.38716       29.8936       9.99525      -14.9969      0.332188      -4.76416      0.650593      -2.03109      0.745057       2.08731       12.5462       17.0627       18.5045       19.3756       19.2026       18.6661       17.5080       16.0479       13.9800       12.2004       10.1171       8.19120       6.62573       5.11309       3.88198       2.87014       2.02299       1.44870
  25   6 1847.8869    0.4417  0.4204 10.0426 -0.0037  0.0202   0.0132   0.0357    0.0445   0.0000   439.6890      -1.67251       17.8977     -0.108230      -1.84216      -1.28785      0.732009      0.231165     -0.253115     -0.897327     -0.669442     -0.875742      0.435231      0.378569   -0.00370492      0.102903    -0.0787591     -0.245692       1.44025       2.23021       2.50472       2.66947       2.68928       2.58915       2.28768       1.97706       1.68163       1.27628       1.12033      0.802403      0.676864      0.460133      0.358932      0.267624      0.173920      0.143984
  25   7 2016.9454    0.6473  0.5879 10.2461 -0.0040  0.0193   0.0162   0.0447    0.0582   0.0000   439.8235     -0.468057       16.8257      0.310672      -4.49109      0.850889     -0.310639      -2.12457      -1.62793    -0.0710931    -0.0199000     -0.570263      0.100373      0.993285      0.228647    -0.0666748      0.106046     -0.135561       1.15833       1.78241       1.81791       1.96143       1.85358       1.85685       1.64776       1.54681       1.37024       1.20365      0.979375      0.814396      0.608683      0.507900      0.358305      0.261701      0.200564      0.143115
  25   8 2181.7518    0.9191  0.8060 10.3429  0.0010  0.0193   0.0193   0.0495    0.0813   0.0000   439.6298      -2.05586       16.8838      0.156297      -6.45041      0.133281     -0.946524     -0.493523    -0.0535521      -2.80407      -1.23727      0.504858     -0.181927      0.385727      0.463658     -0.384603     0.0608072     0.0548729       1.28416       1.62189       1.74085       1.82399       1.96859       1.88913       1.71450       1.43134       1.35654       1.17991       1.02907      0.781811      0.615062      0.484629      0.390404      0.294799      0.205960      0.150731
  25   9 2340.4939    1.2590  0.9200 11.1218 -0.0044  0.0208   0.0254   0.0545    0.0861   0.0000   439.8920       1.10502       13.9042       1.65395      -5.13597       3.00634       5.45654      0.832183      -2.68718      0.551120       1.10279       1.34889      0.532316     -0.145681      0.143841    -0.0878097     -0.363520    0.00777335       1.39896       1.83814       2.00522       2.23205       2.22942       2.07654       1.97236       1.70716       1.56067       1.25448       1.06376      0.894062      0.693616      0.539378      0.409611      0.305439      0.214893      0.147816
  25  10 2494.4005    1.7052  1.0324 11.5435  0.0016  0.0218   0.0317   0.0570    0.0972   0.0000   437.8940       1.39378       14.7542       7.66838       1.50230     -0.333468      0.752347     -0.712564      0.962599     -0.316483      -2.12968      0.307409      0.251919     -0.231257      0.572920     -0.444598     -0.180182     0.0662717       1.32726       1.72148       1.93845       2.03322       2.02332       1.94292       1.86334       1.65449       1.53769       1.26443       1.12138      0.944532      0.699188      0.545296      0.446675      0.323904      0.250358      0.164848
  25  11 2646.2711    2.3006  1.0244 11.7919 -0.0034  0.0213   0.0423   0.0537    0.1215   0.0000   440.6909       2.02488       13.0744     -0.705674      -2.41813      -1.39490      -3.95473      -1.26373      -1.47258     -0.884269      0.687393     -0.576824       1.05659     -0.587121      0.228199     -0.231659     0.0627044      0.101960       1.37348       1.75227       1.82414       1.98788       2.01510       1.96545       1.83005       1.63328       1.50562       1.33908       1.12078      0.903053      0.674564      0.554570      0.455444      0.331455      0.242453      0.181487
  25  12 2797.3901    3.0375  0.8670 12.3694 -0.0034  0.0188   0.0587   0.0465    0.1110   0.0000   440.3635       1.76365       14.6337       4.11861      -4.37607      -5.23203       2.34361     0.0111789     -0.535122      -1.56778     -0.839530      0.722020     -0.105741     -0.813503      0.122986     -0.117076     -0.109558      0.128805       1.20802       1.59516       1.68121       1.86001       1.83056       1.76355       1.68260       1.49821       1.33197       1.14673      0.946949      0.767142      0.620128      0.489918      0.371022      0.274952      0.205030      0.150561
  25  13 2947.4762    3.6043  0.8669 13.2120 -0.0010  0.0193   0.0717   0.0493    0.0850   0.0000   439.1768       3.87540       17.1923      -1.10395       2.68692       2.35255      0.357553      -2.85965       2.04304     -0.143411     0.0578010      -1.33260       1.21120     -0.651062      0.681195     -0.281044    0.00552869     0.0393917       1.28806       1.62228       1.69828       1.93576       1.91412       1.89791       1.66748       1.58998       1.39775       1.17427      0.969786      0.791427      0.638854      0.505173      0.371626      0.295265      0.211562      0.149078
  25  14 3096.2732    3.8713  1.0077 13.5284 -0.0094  0.0216   0.0758   0.0597    0.0951   0.0000   438.9672      0.832145       18.5605       1.55250      -3.11552      -1.64502      -1.42571      -1.82896      -4.16401      -2.23886      0.889610     -0.512950      0.448077     0.0116489      0.803891     -0.944652    -0.0948296      0.364155       1.46981       1.84036       2.11364       2.10946       2.25629       2.16858       1.96917       1.81532       1.60793       1.31161       1.09922      0.879471      0.718129      0.559421      0.420093      0.326092      0.240743      0.175476
  25  15 3243.9965    3.7962  1.3924 12.9679 -0.0026  0.0251   0.0623   0.0683    0.1075   0.0000   439.5818       9.80333       15.3402      0.258859      0.568961      -2.89017       2.64018      -3.65832    -0.0310139     -0.632661       3.01106     -0.613687      -1.43929     -0.392095      0.174185     -0.333724      0.125244     0.0420417       1.68651       2.12755       2.29763       2.51424       2.48656       2.39942       2.16027       2.04845       1.82898       1.54833       1.30978       1.04831      0.856334      0.656523      0.506875      0.384823      0.285290      0.197789
  25  16 3391.1927    3.1258  1.9507 12.9264 -0.0001  0.0332   0.0455   0.0822    0.0655   0.0000   442.7368       3.92221       16.6915       2.23696      -2.16232      -11.5892       2.15293      -1.29384     -0.705666      -1.68225      -2.25188      -2.87802    0.00502664       1.21497     -0.198972    -0.0730651     -0.557239     0.0356753       2.11253       2.85971       2.96876       3.25461       3.20534       3.06358       2.84618       2.65224       2.32952       2.03128       1.72164       1.43081       1.13903      0.898960      0.669197      0.504756      0.356204      0.261377
  25  17 3538.1804    2.6855  3.0327 12.0197 -0.0028  0.0388   0.0299   0.1041    0.0522   0.0000   439.0257       9.24682       6.44721      -6.01532      -7.01425      -2.33656      0.798189      -2.67229      -1.74713      -3.15586       2.47467       2.45433     -0.492671      -2.20608       1.06697      -1.83999     -0.280538    0.00189438       2.52150       3.32643       3.49645       3.72602       3.68376       3.53301       3.33046       3.05559       2.73273       2.38579       2.06547       1.71916       1.38818       1.06613      0.814225      0.601770      0.426885      0.303723
  25  18 3684.9349    2.1925  4.4324 11.5164 -0.0010  0.0488   0.0207   0.1333    0.0431   0.0000   446.9995       5.83188       15.8957      -2.73299       3.51822      -3.95608      -5.09242      -10.9842     -0.508390     0.0991419     -0.925536     -0.926586      -1.22265      0.249559      -1.06793      0.948146      0.842481     -0.268106       3.20806       4.12127       4.53107       4.79657       4.79464       4.62991       4.29893       3.98560       3.46169       3.08711       2.51251       2.10309       1.66380       1.32502       1.02784      0.742268      0.540093      0.387507
  25  19 3831.2710    1.8080  6.4000 11.0588 -0.0016  0.0640   0.0150   0.1740    0.0390   0.0000   438.4382       4.86638       7.27772     -0.896070      -2.42355       6.08715       2.73244       1.24422      -4.46281      0.471510       4.86551      0.217945       4.75284      -1.43605     -0.337167     -0.890413     -0.426366      0.753284       4.00843       5.28227       5.80495       6.15623       6.08541       5.93748       5.64684       5.13571       4.43582       3.92702       3.25850       2.69160       2.12616       1.71719       1.27940      0.971176      0.714002      0.508176
  25  20 3977.6587    1.5113  8.1101 10.7333 -0.0010  0.0776   0.0119   0.2138    0.0381   0.0000   433.7754       11.1126       16.3057       6.23219      -1.40709      -16.2588      -9.47101      -1.25941      -8.64956      -3.65367       1.83529       2.44414     -0.951171      -2.41479      -1.60649      -2.42508      0.413509    -0.0707124       4.88736       6.47671       6.99413       7.46554       7.30662       7.23932       6.74904       6.12327       5.54351       4.71832       4.05312       3.30952       2.66180       2.07385       1.57923       1.20716      0.869322      0.615550
  25  21 4123.9074    1.2327 10.2515 10.5840 -0.0008  0.1009   0.0096   0.2741    0.0341   0.0000   440.9491       15.3642       9.41592       5.64268       15.6924      -4.31031       6.87340      -14.6890      0.121309      0.421505       5.29949      -5.09196       2.46608      -3.87773     -0.566605      -1.02680     0.0603665      0.834985       6.25684       8.36615       9.13691       9.63961       9.61812       9.31355       8.80635       7.90850       7.21726       6.11141       5.19679       4.25786       3.44865       2.69413       2.04679       1.54969       1.10562      0.783067
  25  23 4415.6526    0.8283 14.9666 10.4286 -0.0004  0.1634   0.0066   0.4427    0.0271   0.0000   450.4691      -4.38018      -9.01376       5.17566       12.3243      -8.88418      -17.7237       6.24345       8.18970      -4.47211       17.0582       11.8196      -5.70180      -7.43910       1.09724       4.47600     -0.109101      -1.84131       10.0243       13.2617       14.7017       15.2984       15.7624       14.8633       14.0977       12.8036       11.4995       9.85771       8.32628       6.92490       5.52818       4.38514       3.32068       2.50550       1.78843       1.29497
  26   6 1869.0205    0.4605  0.4603 10.0500 -0.0023  0.0158   0.0128   0.0404    0.0452   0.0000   441.9900      -1.96484       20.2188       1.65101      -1.06365     -0.755030     -0.628091      0.111896      0.851220     -0.593854     -0.985900     -0.165888     -0.450066      0.135298     -0.224343     -0.401517     -0.152395     -0.161916       1.07878       1.33661       1.41326       1.36625       1.48530       1.46695       1.40667       1.24422       1.14358       1.03265      0.890920      0.740426      0.534726      0.456328      0.346206      0.289060      0.211466      0.150727
  26   7 2039.7393    0.6617  0.6815 10.2696 -0.0008  0.0190   0.0150   0.0460    0.0614   0.0000   439.2559     -0.885208       17.3831      -1.20461      -3.64963     -0.651198    -0.0461922     -0.997342     0.0780240     -0.160441     -0.865635      0.371964      0.186507     -0.207639     -0.461866    -0.0680871     -0.313248     0.0129605       1.08638       1.47234       1.61498       1.63126       1.70024       1.56010       1.56295       1.42080       1.30984       1.17410      0.884866      0.791302      0.632062      0.490730      0.400921      0.296032      0.228410      0.161457
  26   8 2206.0660    0.9886  0.7674 10.6628 -0.0031  0.0191   0.0210   0.0464    0.0765   0.0000   441.0824       1.01540       18.2687       1.46772      -1.60365     -0.552169     -0.666331      -1.75298       2.57541     -0.953309      0.667906      0.431344     -0.271287      0.885400     -0.621259     0.0582336      0.188205     0.0993490       1.24687       1.51209       1.70687       1.84838       1.72019       1.69843       1.62736       1.48017       1.33417       1.15594       1.04903      0.861625      0.702907      0.572234      0.430705      0.304591      0.227318      0.166164
  26   9 2366.0673    1.3894  0.9487 11.1796 -0.0033  0.0203   0.0267   0.0539    0.0872   0.0000   437.9137      -1.73848       17.2386       1.16409      -1.49393      0.150151       2.15994      -2.82593      -2.64980     -0.269166      0.237959     -0.522456     -0.638199     -0.195693      0.429855     0.0525159     0.0401859     0.0537125       1.29180       1.71521       1.85351       1.99579       1.99585       1.93562       1.84567       1.64428       1.46409       1.25457       1.03130      0.876350      0.737084      0.561736      0.434053      0.321513      0.226289      0.171932
  26  10 2521.2283    1.7904  1.1049 11.7330 -0.0057  0.0229   0.0331   0.0614    0.0956   0.0000   437.4775      -1.69823       13.4359     -0.682070      0.955403      -3.71013      -3.15045     -0.311666     -0.203439      -1.93012      0.133118      -1.37290     -0.200260      0.548868     -0.885068      -1.02536      0.102078     -0.145355       1.37438       1.91584       2.03950       2.25451       2.31087       2.22765       2.03913       1.82375       1.62875       1.38694       1.17984      0.940959      0.747906      0.583081      0.484345      0.345704      0.261828      0.181961
  26  11 2674.3815    2.4125  0.9690 12.0793 -0.0023  0.0202   0.0450   0.0512    0.1125   0.0000   437.8595      0.757212       17.2688       4.19508      -4.33816       1.02780     -0.200075     -0.238759      0.582625     -0.183732      -1.15950      0.816142    -0.0456141       1.34559       1.20720     -0.100914      0.136873      0.226297       1.31965       1.70109       1.92794       2.03095       2.01612       1.98204       1.81393       1.66810       1.49180       1.22380       1.07773      0.953213      0.725548      0.581448      0.452447      0.329509      0.230724      0.176737
  26  12 2826.6266    3.1529  0.9307 12.5993 -0.0056  0.0191   0.0589   0.0499    0.1047   0.0000   437.8521       1.61196       14.4281       2.43443      -4.26489     -0.327352      0.599203      -1.25942      -2.10819       1.81779      0.865520      0.903822    -0.0495597      -1.07378      0.352511    -0.0198986      0.142452     -0.125869       1.16944       1.54507       1.73678       1.79245       1.88300       1.79444       1.67366       1.54297       1.32979       1.18241      0.964089      0.811535      0.633792      0.514086      0.400465      0.307647      0.214171      0.160952
  26  13 2977.4953    3.7203  0.9966 12.9314  0.0024  0.0206   0.0677   0.0514    0.1100   0.0000   441.5672      0.723667       14.4795     -0.542601      -3.91790       2.02388      0.243845      -3.30679      0.793366       1.16596      -1.23239     -0.188818      -1.09211      0.516882      0.827548      0.587613     -0.340940     -0.234649       1.30089       1.62945       1.81611       1.84477       1.91288       1.87415       1.69976       1.58804       1.39616       1.28774       1.07241      0.893864      0.727302      0.565663      0.448011      0.325738      0.251899      0.174883
  26  14 3127.0068    3.9885  1.0885 13.4019 -0.0021  0.0227   0.0727   0.0591    0.1053   0.0000   442.9114       3.37418       16.3679       4.45187       1.36389      -4.25100      -2.74572      -2.40736     -0.533002      -2.18298       1.27765      -1.48186      -1.41174       1.34268     -0.102029    -0.0142729     -0.222512    0.00768850       1.57898       2.15508       2.34727       2.47242       2.50355       2.42214       2.20544       2.02698       1.75968       1.55358       1.25664       1.01181      0.809860      0.629074      0.496494      0.365980      0.264975      0.192342
  26  15 3275.4848    3.5698  1.4609 13.2013 -0.0027  0.0276   0.0580   0.0702    0.0880   0.0000   437.2184       5.65291       16.4229       7.28176      -5.86512       1.96264     -0.495985     -0.983644      -3.55543      -1.34897      0.101424      0.938517     -0.446537     0.0311776       1.89237     -0.622903     -0.188736     -0.168896       1.72117       2.19885       2.37973       2.74023       2.54600       2.43200       2.35123       2.16075       1.87916       1.69912       1.46024       1.25946       1.02369      0.785842      0.613412      0.446181      0.323325      0.234915
  26  16 3423.4613    3.1274  2.1093 12.5456 -0.0013  0.0319   0.0410   0.0829    0.0696   0.0000   439.4683       3.33469       16.8747     -0.651298      -1.77953      -2.19183      -3.72092      -2.71033      -1.84152       1.62767       1.57115      -2.42798      -1.17913     -0.104104     -0.455358    -0.0514646     -0.140116      0.351440       1.88713       2.51435       2.77204       2.92301       2.86828       2.91054       2.61818       2.49808       2.17541       1.93351       1.63699       1.34053       1.06900      0.889838      0.660580      0.510880      0.368917      0.271777
  26  17 3571.0529    2.5637  3.3996 11.8407 -0.0005  0.0397   0.0264   0.1112    0.0506   0.0000   444.8692       8.41684       9.02332       1.75872      -7.49265       2.77461       3.37157      -2.03608       1.96736      0.124263      0.702934       1.29386      -1.09544     -0.434814       1.64511     -0.178602     0.0186583      0.444896       2.44368       3.14886       3.48455       3.72713       3.75896       3.63892       3.42719       3.08188       2.77253       2.40529       2.05726       1.72325       1.38500       1.09934      0.821921      0.644876      0.477766      0.336726
  26  18 3718.4297    2.1165  4.6739 11.4120  0.0003  0.0508   0.0193   0.1334    0.0430   0.0000   441.7717       8.12592       14.4571       3.04051      -4.40620      -3.68430       7.34686     -0.849069       4.15512      -3.85006      -4.30385      -3.91970      0.635440       2.02298     0.0294697      -1.01496     -0.172623    0.00655073       3.17514       4.15918       4.51059       4.88511       4.73875       4.78112       4.44364       4.09042       3.60529       3.16331       2.66194       2.17526       1.75008       1.43431       1.08893      0.827270      0.620194      0.447642
  26  19 3865.4574    1.7404  6.9006 10.9835 -0.0006  0.0660   0.0137   0.1790    0.0377   0.0000   446.7805       12.9831       18.9242       2.12424      -10.8665      -7.28484       3.98876      -3.19216       2.59847      -6.90627       1.61919      -2.13008       2.38353      -1.69486      -1.87838     -0.837208      -1.60535     -0.484403       4.07207       5.37480       5.93999       6.22850       6.31811       6.12086       5.74440       5.26284       4.68877       4.07703       3.49242       2.86651       2.31797       1.80713       1.43487       1.07344      0.796142      0.585603
  26  20 4012.3006    1.4245  8.6971 10.8091 -0.0015  0.0825   0.0112   0.2275    0.0343   0.0000   441.6720       15.0933       19.2468      -16.3557       5.50926     -0.859739       5.93926      -4.27504       3.22102      0.202693      -3.54209       2.89117       4.19356      -9.24332       2.27923       1.57475      -1.07571      0.268465       5.09286       6.55896       7.44839       7.80674       7.78404       7.58432       7.25519       6.53350       5.86874       5.06673       4.26717       3.56895       2.90613       2.27828       1.78890       1.34894      0.975257      0.721106
  26  21 4158.9675    1.2051 11.4179 10.5999  0.0000  0.1065   0.0088   0.2988    0.0310   0.0000   444.8531       18.0273       22.0820      -8.56185      0.106004      -5.21872       12.9390       11.9593      -3.97142      -7.55876       7.65922      -8.01682      -3.96249      -1.06789      0.441672       3.53134      -1.27674      -2.08856       6.41619       8.55586       9.38263       9.98219       10.1476       9.71844       9.18974       8.34348       7.48846       6.47818       5.56991       4.65327       3.80835       3.00704       2.25936       1.71974       1.26293      0.916149
  26  22 4305.5137    0.9544 13.3397 10.5054 -0.0004  0.1369   0.0071   0.3742    0.0285   0.0000   429.3938       2.94172       6.97906       11.4301       29.1954       4.79772      -8.55810      0.440499      -14.5176      -10.2937      -14.8170       2.53075       6.39584     0.0796054      -2.34955      -6.45613      -1.59199      -1.38525       8.16384       10.7177       11.8851       12.4734       12.5241       12.3684       11.5219       10.6797       9.54126       8.28839       7.02285       5.88986       4.76008       3.75259       2.93437       2.27079       1.61859       1.19076
  26  23 4451.4696    0.8004 16.2355 10.3982 -0.0012  0.1774   0.0060   0.4651    0.0253   0.0000   429.7499       1.43851       22.5074      -1.22893       3.93723      -11.3559       2.92669      -11.4552       1.39849      -10.6148       2.69350       5.40413      -3.09087      -4.36216      -6.65060      0.172504       1.76168       4.18148       10.3796       13.9382       15.5742       16.2353       16.5435       15.8986       15.2398       13.8653       12.1595       10.8835       9.10010       7.58678       6.10910       4.92871       3.78573       2.85934       2.09295       1.50864
  27   4 1527.5448    0.1793  0.1516 10.0265 -0.0155  0.0168   0.0096   0.0271    0.0265   0.0000   441.3782      -1.45911       18.7478     -0.558899      -3.27776      0.599824      -1.02453       1.61270     -0.837505     -0.209835    -0.0214960      0.193521     0.0599864      0.173114     -0.184078      0.217405     -0.107909     -0.201052       1.25881       1.20092       1.19375       1.11080       1.65941       1.78602       1.64434       1.18209      0.903423       1.21564      0.994146      0.938447      0.676820      0.376311      0.251802      0.361421      0.331110      0.265153
  27   5 1713.5951    0.3312  0.2364 10.0458 -0.0072  0.0117   0.0129   0.0278    0.0326   0.0000   440.5858     -0.476971       21.6473     -0.440086      -2.71238      -1.05816       1.60699     -0.390328    0.00567528     -0.806836     -0.320525     0.0244268     0.0186942     -0.220094      0.309470     -0.184779     0.0130072    -0.0801656      0.790964       1.03635       1.17492       1.11826       1.13860       1.09374       1.04642      0.971055      0.927503      0.847067      0.679211      0.520290      0.452203      0.399893      0.296541      0.226056      0.148609      0.117065
  27   6 1889.7449    0.4864  0.5190 10.1600 -0.0058  0.0186   0.0129   0.0452    0.0468   0.0000   439.3935      -3.21410       20.3360      -1.75760      -2.81823       1.30788      0.265321       1.03761      0.259824     -0.740770      0.520853     0.0267200      0.252159      0.651912      0.820685      0.384026      0.191588     -0.103423       1.36527       1.94239       2.36971       2.53837       2.52167       2.47435       2.20653       1.93019       1.61441       1.38994       1.09072      0.863982      0.676896      0.531831      0.403054      0.299499      0.204300      0.153118
  27   7 2062.0629    0.7193  0.6617 10.2981 -0.0030  0.0176   0.0164   0.0445    0.0614   0.0000   440.1603     -0.550150       18.4286    0.00716507      -2.61325       1.39357       1.26283     -0.463960       2.38746      -1.03090    -0.0502900      0.561240      0.115034     -0.118264      0.212070    -0.0534393      0.187693    -0.0727353       1.05099       1.33392       1.47806       1.55295       1.59057       1.55984       1.36563       1.33716       1.20839       1.04450      0.885551      0.754146      0.608058      0.500365      0.390958      0.281663      0.216834      0.156934
  27   8 2229.7201    1.0046  0.8276 10.7767 -0.0024  0.0191   0.0206   0.0496    0.0752   0.0000   441.2904     -0.515360       14.9681     -0.937037      -3.07638       2.27242      -1.81410      0.401488       4.03340      0.302073     -0.740340      0.690689       1.54274      0.329504     -0.390752      0.734197     -0.141063      0.102871       1.17337       1.44613       1.63686       1.69410       1.68660       1.73578       1.62416       1.49547       1.35150       1.12712      0.962932      0.877716      0.712117      0.529335      0.432372      0.331183      0.243110      0.171926
  27   9 2390.9844    1.4632  1.1005 11.1162 -0.0039  0.0218   0.0259   0.0581    0.1052   0.0000   440.2777       3.35164       15.2344      -1.21511      -7.04240     -0.272755       2.37636       1.87164      -2.38713      0.261857     -0.593951      0.759701      -1.11766     -0.468042     -0.251418     -0.251810     -0.358273     -0.253271       1.29073       1.70244       1.83420       1.97962       1.99791       1.88902       1.84519       1.67044       1.52793       1.33568       1.13542      0.940967      0.781006      0.596985      0.494304      0.376422      0.276937      0.207819
  27  10 2547.5881    1.9225  0.9874 11.9404  0.0002  0.0210   0.0353   0.0526    0.0820   0.0000   439.4524       3.23533       17.8814      0.683486      -4.10802     -0.890050      0.953437      -1.43261       2.57840      -1.20482     -0.743660      0.394168      0.287447     -0.252865     0.0178321    -0.0261843     -0.958082     0.0527332       1.27590       1.67044       1.79219       1.89704       1.92687       1.86262       1.81651       1.67323       1.47319       1.27801       1.09706      0.891284      0.725653      0.592062      0.457248      0.352510      0.272351      0.201107
  27  11 2702.0808    2.5857  1.0068 12.2043 -0.0026  0.0202   0.0458   0.0523    0.1045   0.0000   440.3257       4.80838       14.4231       2.73247       1.39941      -1.21133       1.51926     -0.857695      -2.07774       2.91439       1.34718      -2.17053     -0.115956      0.188394     -0.381617     0.0981188    -0.0325895    -0.0212479       1.22722       1.56815       1.73986       1.89893       1.84333       1.79184       1.67400       1.63626       1.41706       1.22270       1.03588      0.881127      0.718927      0.588884      0.430508      0.334937      0.258152      0.190140
  27  12 2855.4270    3.1952  0.9144 12.9878  0.0040  0.0196   0.0609   0.0496    0.0910   0.0000   439.9472       2.65977       18.8587       2.60562      0.674374      -4.68035      -1.10797      0.930430       2.17427     -0.838775      -2.53355      0.469999     -0.255003     -0.706984    -0.0876482     -0.146463     0.0563414    -0.0568395       1.19732       1.58763       1.77242       1.90612       1.88276       1.82412       1.76221       1.56285       1.44592       1.18996       1.05570      0.881173      0.709288      0.557816      0.420059      0.327538      0.253584      0.185796
  27  13 3007.1279    3.8365  0.9647 13.0961 -0.0032  0.0192   0.0696   0.0497    0.1010   0.0000   439.0360       3.02060       15.5761      0.523837      -2.37354      0.981397       1.21680      0.896363       3.23098      -1.62701       1.87201      0.127318     -0.232272     0.0885620     -0.620207     -0.361108     0.0950490     -0.220728       1.15483       1.47719       1.60487       1.73858       1.73536       1.67911       1.58871       1.47932       1.37465       1.18719      0.989568      0.824503      0.693108      0.542915      0.416578      0.328113      0.258517      0.189246
  27  14 3157.3696    3.9577  1.1220 13.2462 -0.0004  0.0224   0.0698   0.0565    0.1080   0.0000   439.8126       7.28213       18.2730     -0.513760      -1.85327      -1.66110      -2.57392      -2.90483      -1.04523       2.99400      -1.63301      -1.74445     0.0412865      0.482937      0.645214    -0.0522537     -0.362780     -0.159472       1.38795       1.73933       1.86324       1.99336       1.95875       2.03786       1.88455       1.73514       1.56030       1.32531       1.16965      0.987125      0.800631      0.611222      0.499363      0.386133      0.297796      0.211907
  27  15 3306.6127    3.5357  1.6259 12.9495 -0.0011  0.0273   0.0523   0.0716    0.0813   0.0000   437.8947       4.02886       11.5068     -0.222967       1.40325      -3.40182     -0.688179      -4.36950       1.10227      -3.19206      -1.24453      -2.30975     -0.712398     -0.816269     -0.284734     -0.142011      0.271050     -0.368842       1.61732       2.14501       2.25141       2.44600       2.38916       2.39402       2.29433       2.19256       1.89468       1.65843       1.35394       1.16303      0.935728      0.771521      0.615719      0.472044      0.346052      0.254685
  27  16 3455.3478    3.0040  2.3072 12.4497 -0.0019  0.0335   0.0377   0.0864    0.0649   0.0000   436.1039       9.63884       12.9724     0.0167724      -5.38683      -3.22533     -0.622392      -3.21608       3.58345      -4.89147      -2.21671       2.41777      -2.32215     -0.775828     -0.331819      0.712738      0.608308     -0.476937       1.98094       2.57550       2.89763       2.98356       3.08077       2.94657       2.80440       2.49376       2.28226       2.08478       1.74336       1.48780       1.22128      0.946812      0.745009      0.568392      0.433577      0.308899
  27  17 3603.6055    2.4555  3.5797 11.8237 -0.0008  0.0418   0.0247   0.1121    0.0481   0.0000   440.6768       10.2292       17.1716      -5.57519     -0.968882       6.73018     -0.957803      -6.55821       1.81736      0.507654     -0.584583     -0.969035      -1.39888     0.0351609     -0.927431      0.612260     -0.585430     0.0110865       2.47008       3.26569       3.58097       3.80272       3.82470       3.65134       3.55634       3.19699       2.93749       2.52236       2.17545       1.86933       1.55463       1.23978      0.948418      0.729183      0.527648      0.381729
  27  18 3751.6068    1.9976  5.2658 11.2869 -0.0005  0.0541   0.0170   0.1428    0.0402   0.0000   437.6492      0.133631       15.1138      -3.18117      -1.11417      -7.18984       4.76584      -4.51362       5.86770       5.39229       1.04219      -6.32530       2.06890      0.463393      -1.21680     -0.419037     -0.539168      0.245090       3.15906       4.17012       4.58318       4.90484       4.87077       4.76562       4.58246       4.17959       3.80574       3.26001       2.86154       2.35744       1.94040       1.53993       1.19493      0.935254      0.702783      0.510909
  27  19 3899.2056    1.6413  7.1335 11.0148 -0.0010  0.0675   0.0130   0.1903    0.0348   0.0000   441.7410       2.92192       18.0161       6.69663       4.83403      -4.52441      -4.16399       1.06969      -7.02692      -5.84975      -2.81625       7.77005      0.802972       1.13182      0.936882      -1.09030     -0.749424      0.232436       3.97081       5.23611       5.79251       6.01768       6.14849       5.97632       5.75240       5.15182       4.75719       4.14735       3.53316       2.97250       2.40703       1.96050       1.50519       1.17971      0.865718      0.632108
  27  20 4046.7082    1.3860  9.3570 10.7212  0.0004  0.0863   0.0103   0.2400    0.0333   0.0000   437.2842       3.23584       25.2869       17.1962      -12.7298      -4.09496      -7.70412       4.25135       2.96118       4.12467      -3.77573      -4.61732       4.57964       4.58756       2.19855      -1.27017     -0.178991      -1.03901       5.08972       6.80035       7.33813       7.86553       7.90447       7.88059       7.23536       6.84506       6.07254       5.35319       4.52727       3.79875       3.03382       2.50107       1.93147       1.49170       1.11793      0.823301
  27  21 4193.8675    1.1191 11.3885 10.6297 -0.0021  0.1111   0.0085   0.3024    0.0300   0.0000   432.3113       18.4273       15.9527      -13.0149       10.1486      0.176588      -6.93763       5.48673      -3.09370       2.06321      -3.31815       1.21633      -6.74090       1.68401      0.630132      -2.29818     -0.101346     -0.545021       6.45943       8.65253       9.41756       9.98166       9.99587       9.91876       9.24707       8.72016       7.68766       6.86142       5.76552       4.90954       3.98946       3.22720       2.51800       1.90110       1.43661       1.05302
  27  22 4340.5898    0.9412 14.0982 10.4628  0.0001  0.1406   0.0067   0.3812    0.0270   0.0000   450.1860       5.13419       19.0625       5.68507       1.42434      -4.93217       8.21662      -2.21515     -0.466501      0.233547       15.6415       4.63274      -8.02254      -3.53905       3.09324       2.78349      -1.15240      -1.09554       8.04348       10.6865       11.7517       12.2794       12.5582       12.1122       11.7413       10.5616       9.67818       8.62407       7.29312       6.21295       5.04831       4.07799       3.18726       2.43753       1.81316       1.33450
  28   5 1732.7379    0.3416  0.2742 10.1061 -0.0102  0.0168   0.0127   0.0292    0.0327   0.0000   441.5262      -1.37042       20.6325      0.860351      -2.93960     0.0183955     -0.993549      0.891717      0.977123      0.104548     -0.493712      0.159160     -0.577907      0.863503     -0.393153    -0.0273953     -0.138781   0.000854780       1.13707       1.25671       1.08751       1.25518       1.61470       1.67718       1.48098       1.05445      0.957782       1.08135       1.03088      0.737719      0.513854      0.401326      0.356798      0.287155      0.228015      0.152349
  28   6 1910.1763    0.5344  0.4416 10.1787 -0.0004  0.0158   0.0140   0.0323    0.0445   0.0000   441.0779      0.564727       18.5343       2.12832      -4.55287      -2.33560      0.270856      0.547451      0.299120      0.290505     -0.703020     -0.435086     -0.500513    -0.0815121     -0.431275     0.0439318     0.0222406     0.0182315       1.01610       1.29144       1.38571       1.43967       1.31557       1.33132       1.29158       1.28981       1.09699      0.993670      0.882034      0.731970      0.625901      0.500926      0.376897      0.283458      0.218372      0.170026
  28   7 2083.8944    0.7465  0.7429 10.3827 -0.0015  0.0186   0.0161   0.0456    0.0645   0.0000   438.9854       2.40485       20.2232     -0.839089     -0.590454       1.74743       2.24913      -1.64370       1.81215     -0.518517     -0.207186    -0.0835948      0.874876      0.804229      0.259894    -0.0514765     -0.313839      0.470329       1.10466       1.41417       1.57124       1.66339       1.67278       1.59980       1.56558       1.39400       1.30213       1.16449      0.974836      0.838247      0.699689      0.578933      0.429098      0.341813      0.259090      0.191100
  28   8 2252.7706    1.0659  0.9803 10.7358 -0.0003  0.0219   0.0197   0.0544    0.0822   0.0000   439.6705      -1.97585       18.9204      -2.23392      -5.22960      0.312905      -1.80916     -0.352705      -3.37082     -0.669491     -0.668635     0.0849090      0.635957     -0.323987     -0.493182      0.119428      0.209058    -0.0951031       1.18224       1.57036       1.70457       1.90674       1.79152       1.83337       1.69549       1.54931       1.47216       1.29628       1.07784      0.930975      0.777294      0.621049      0.478552      0.376999      0.283323      0.217858
  28   9 2415.3345    1.5265  1.0385 11.2108  0.0003  0.0209   0.0273   0.0538    0.0987   0.0000   438.9457      -1.23940       16.3454    -0.0749639      -2.26117     -0.144354      0.279280     -0.148648     0.0423531      -2.48803    -0.0132749      0.439551     -0.116126    -0.0448213      0.482035      0.103829      0.225593      0.143411       1.33110       1.74536       1.91598       1.98137       2.01627       1.93889       1.82776       1.71353       1.62402       1.40003       1.17336      0.977707      0.768744      0.637999      0.513115      0.382382      0.305874      0.227660
  28  10 2573.4466    2.0253  1.0035 11.9822 -0.0056  0.0231   0.0371   0.0514    0.0904   0.0000   437.0900       2.10814       19.5143      -2.00955      -2.16993     -0.979240      -1.24012     -0.331793      -1.94018      -2.86018       1.10223       1.62044      -1.18004      0.640324     -0.367439     -0.401305      0.327975     -0.428263       1.58942       2.15176       2.34258       2.37820       2.19659       1.90851       1.72101       1.64357       1.62059       1.63450       1.47525       1.27406       1.11539      0.935113      0.707622      0.533155      0.391535      0.282676
  28  11 2729.4003    2.6183  0.9453 12.2892 -0.0030  0.0194   0.0467   0.0484    0.0960   0.0000   442.0062       2.42944       14.8638      0.134825      -3.69446      0.163598      -1.45095      -1.47760      -1.48433     -0.870970      0.319779      0.531707     -0.740004      -1.28189      0.392283     -0.532817      0.228848    -0.0894108       1.08417       1.46514       1.54630       1.72194       1.62913       1.64763       1.54634       1.48724       1.30304       1.15185      0.996589      0.863454      0.679770      0.571627      0.432774      0.348492      0.260946      0.196884
  28  12 2883.7724    3.4808  0.9260 12.8099 -0.0026  0.0184   0.0628   0.0468    0.1005   0.0000   440.8252       4.38091       16.4703      0.167270     -0.537400       1.62668      0.977202      -2.47282     -0.954890      -1.23990     -0.784304     -0.355776      -1.09826     -0.496676     -0.714034     -0.111205     -0.489366      0.252153       1.13913       1.41917       1.54841       1.65790       1.65515       1.66999       1.58455       1.46292       1.27375       1.14195       1.00745      0.844002      0.690238      0.564620      0.466295      0.346879      0.251415      0.192931
  28  13 3036.2731    3.8777  0.9898 13.2515 -0.0002  0.0204   0.0687   0.0495    0.0985   0.0000   439.9611       5.28793       16.8582       1.71541      -1.43773      -1.55378     -0.695596      0.400039      -1.01822     -0.752397      0.461971      0.843373       1.18047       1.06757      0.961860      0.130991    -0.0831048      0.224847       1.20003       1.53877       1.60067       1.73720       1.85973       1.85512       1.70423       1.56594       1.34780       1.19956       1.08041      0.933878      0.745922      0.596827      0.470938      0.371277      0.268129      0.195095
  28  14 3187.2290    3.8293  1.1888 13.2353  0.0004  0.0225   0.0644   0.0585    0.1069   0.0000   439.9314       5.87193       14.8842      0.886751     0.0604666      -2.42587      0.181649      -1.08836      0.745260      -2.12091     -0.597904      0.734687  -0.000972706     -0.790514       1.21449      0.776975     -0.450037     -0.311542       1.31037       1.76708       1.93508       2.09065       2.06095       2.08246       1.90613       1.81430       1.61873       1.40334       1.22487      0.966962      0.850685      0.660472      0.523930      0.399105      0.306317      0.230944
  28  15 3337.3481    3.4944  1.7650 12.8349  0.0005  0.0281   0.0482   0.0715    0.0762   0.0000   439.3635       9.27983       14.3665      0.521521      -4.65580     0.0984882       2.65179      -4.81677       2.04239     -0.667841     -0.528470      0.495266      -1.50134      0.283833      0.429494     -0.808941     -0.655278     0.0969102       1.65101       2.19070       2.31097       2.58047       2.46377       2.46979       2.26534       2.21246       1.94334       1.71378       1.48384       1.27880       1.06333      0.840817      0.668611      0.500030      0.393369      0.289940
  28  16 3486.7726    2.8861  2.5967 12.2929 -0.0016  0.0343   0.0330   0.0908    0.0575   0.0000   437.4386       5.21826       8.83969      -3.02169      -1.68423       4.24143      0.174710      -4.58342     -0.719986      0.137837     -0.744415      -1.64786     -0.734157      -1.28314       1.41744       1.15819      0.574569     -0.406000       1.98400       2.63109       2.87877       2.99989       3.03691       3.02426       2.86089       2.72689       2.39264       2.09760       1.81753       1.51256       1.26881       1.01796      0.809594      0.619166      0.473233      0.352520
  28  17 3635.8608    2.3184  3.9445 11.7498 -0.0008  0.0446   0.0224   0.1170    0.0442   0.0000   439.5077       8.12024       9.70940       7.06913      -7.27503      -2.43437       4.17922      -8.26402      -5.41715       1.96316     -0.834426      -1.67994       2.62188      0.688598      0.645770     -0.295597     -0.121616     -0.755976       2.55281       3.24799       3.60427       3.83173       3.84512       3.93082       3.61980       3.35578       3.05676       2.65801       2.30677       2.00048       1.58912       1.32740       1.03952      0.814468      0.599836      0.452021
  28  18 3784.4314    1.9022  5.5715 11.2631 -0.0004  0.0553   0.0159   0.1512    0.0373   0.0000   444.1524       4.69312       8.70050     -0.107652      -11.2598      -1.46554      0.880071      -5.07261       7.68648     -0.461887       3.54317      -4.35329      -2.09079     -0.986394      0.272087     -0.477257      0.442947       1.06588       3.08768       4.13116       4.44115       4.83523       4.88465       4.81057       4.63006       4.20894       3.79524       3.30711       2.90993       2.42769       2.01497       1.58404       1.29904      0.999477      0.733958      0.553487
  28  19 3932.6462    1.5850  7.4110 10.9599 -0.0014  0.0694   0.0122   0.1895    0.0336   0.0000   434.0478       15.6810       8.97228       10.7857     0.0528528      -1.84858      -15.1222      -4.76699      0.256673      -5.06034      -6.33095      -7.30269      -1.09937      0.989184       1.54513      -2.80776     -0.181675    -0.0386642       3.90203       5.12846       5.71452       5.99435       6.09196       5.98762       5.66565       5.27690       4.68066       4.30176       3.62540       3.12777       2.57737       2.07667       1.61946       1.29129      0.948006      0.695499
  28  20 4080.4631    1.3149 10.0511 10.7174 -0.0008  0.0927   0.0095   0.2525    0.0315   0.0000   443.1834       16.7598       15.1011      -3.09194       3.68721       4.39464      -3.86765       7.17192       4.01900       2.16783      -4.74867       5.16324       1.59556      0.231812      -6.28646      0.672445     -0.894153      0.996708       5.14191       6.85646       7.52904       7.95604       8.09931       7.92066       7.59939       7.02584       6.33125       5.71423       4.77718       4.15787       3.35839       2.78875       2.13918       1.68539       1.27467      0.938953
  28  21 4228.1767    1.0969 12.1480 10.5768 -0.0014  0.1167   0.0078   0.3105    0.0289   0.0000   428.3274       4.63055       16.9620       13.4699      -7.01627      -5.41010     -0.481962      -14.1830       12.1589       3.63756      -1.33122      -3.49323       11.5149      -4.50869      -4.62162       1.12471      0.725235     -0.259370       6.52966       8.64562       9.59208       10.3559       10.5533       10.1185       9.68513       9.02997       8.14641       7.12053       6.13577       5.11562       4.30077       3.44478       2.72776       2.08534       1.60069       1.16639
  28  22 4375.8601    0.9054 14.6148 10.4396  0.0004  0.1456   0.0063   0.3902    0.0259   0.0000   448.7812      0.913053       22.1362       10.0713       7.10711      -12.7503      -5.22121      -4.18276      -13.7147      -7.06142      -1.44458      -8.29675       1.18038       3.76690      -1.86512       1.37830      -2.32898      -1.48791       8.08805       10.8135       11.9821       12.7047       12.8626       12.5938       11.9538       10.9987       9.98787       8.92479       7.70700       6.42311       5.44481       4.34573       3.42979       2.68539       1.96706       1.46253
  29   6 1930.2197    0.5466  0.5067 10.1428 -0.0043  0.0157   0.0134   0.0365    0.0466   0.0000   439.5835      -1.91085       22.7862       1.81603      -3.79393     -0.954319      0.917091      -2.02755     0.0455294     -0.998840     -0.862770      0.415029      0.241298      0.386639      0.208520     -0.169145      0.333705      0.253661      0.825009       1.08210       1.24898       1.28305       1.34658       1.31402       1.20770       1.13042       1.05895      0.916534      0.867350      0.673692      0.562938      0.423581      0.370607      0.286976      0.223058      0.167137
  29   7 2105.3108    0.8047  0.7008 10.4134  0.0001  0.0176   0.0168   0.0425    0.0638   0.0000   439.9812     -0.241590       21.5434      -1.44212      -5.93704      -1.79362       1.98779     -0.754358      -1.57491     -0.618037    -0.0160028       1.31768     0.0928926     -0.518799     -0.434031      0.194491     0.0888187      0.138004       1.06974       1.38163       1.49037       1.58674       1.66515       1.56752       1.49701       1.36471       1.29945       1.16608      0.970513      0.826717      0.700323      0.590686      0.455921      0.354592      0.268176      0.188733
  29   8 2275.3410    1.1750  0.9364 10.6608 -0.0005  0.0190   0.0210   0.0484    0.0896   0.0000   439.1021       1.82981       19.1660      0.443994      -1.48900     -0.201604      -1.82307     -0.354444       1.40995       1.26888       1.03161       1.58392     -0.172216     -0.818196      0.275835      0.126733     -0.483979    -0.0669732       1.05809       1.39304       1.46539       1.60679       1.62671       1.59738       1.50835       1.36188       1.30088       1.16084      0.999550      0.838259      0.740775      0.603999      0.486550      0.368789      0.269292      0.204699
  29   9 2439.0809    1.5942  1.0293 11.4678 -0.0039  0.0205   0.0281   0.0537    0.0874   0.0000   438.1106       1.64653       17.3248       3.73406     -0.555301      -3.64944     -0.748908      0.908012      -1.03949     -0.416365       2.33707     -0.434425      0.314430      0.141832      0.270740    -0.0288491     -0.229502      0.521065       1.13853       1.54750       1.62221       1.69420       1.78166       1.73845       1.64760       1.56269       1.38680       1.28110       1.07869      0.960200      0.748288      0.643429      0.492094      0.398757      0.291251      0.227394
  29  10 2598.7176    2.1303  1.1267 11.8541 -0.0010  0.0217   0.0351   0.0535    0.0987   0.0000   440.3768      -1.90446       16.8423       1.51119      0.228173      -2.23288     -0.678613      -2.22051     -0.196042      0.133541      0.216195      0.955267     0.0464931      0.904107     -0.171474     -0.330365      0.171937     -0.120038       1.17378       1.56201       1.75456       1.87574       1.90467       1.88195       1.83790       1.62291       1.47444       1.27758       1.14712      0.923484      0.791982      0.638369      0.513790      0.385383      0.298767      0.219699
  29  11 2756.1997    2.8327  1.0074 12.3523 -0.0002  0.0189   0.0491   0.0506    0.1002   0.0000   439.5286      0.911516       17.0362     0.0421051      -2.56271       1.08762     -0.420021      -2.66373       1.24906      0.140402      0.385934      0.317745       1.75893      0.128772      0.209071     0.0520772      0.311071     -0.142826       1.11113       1.43042       1.54172       1.62749       1.60490       1.57101       1.55454       1.43726       1.33695       1.16455       1.02562      0.904388      0.731266      0.586786      0.479737      0.374871      0.290879      0.218254
  29  12 2911.6988    3.4988  0.8869 12.9558 -0.0024  0.0175   0.0648   0.0474    0.0923   0.0000   440.2680       2.15685       16.5437       1.10933      -1.36667       3.39558     -0.257497     -0.894036      0.639752      0.577110      0.512915     -0.256750     0.0826643      0.560920      0.395652    0.00178610      0.151363      0.558212       1.03374       1.31980       1.50388       1.66363       1.62859       1.56178       1.46432       1.38051       1.28817       1.07464      0.940451      0.844959      0.693420      0.564526      0.448611      0.349607      0.250191      0.192012
  29  13 3065.0719    4.1286  0.9170 13.4477 -0.0022  0.0188   0.0762   0.0482    0.0927   0.0000   437.9108       4.90667       16.3369       1.30630       2.06889      -1.30429     -0.820426      -5.70020     -0.420281     -0.557766     -0.523521    0.00223892       1.05684      0.117674     -0.562979      0.119163     0.0732834    -0.0757071       1.07628       1.43615       1.47358       1.65346       1.59953       1.57567       1.47921       1.50305       1.32881       1.17466       1.00358      0.856653      0.714061      0.586108      0.465481      0.369818      0.273658      0.208138
  29  14 3216.8581    3.6995  1.3194 13.3630 -0.0035  0.0234   0.0600   0.0635    0.0851   0.0000   436.9937       6.71452       18.3115     -0.142441     -0.921350      -4.05304     -0.225703      -3.08353      -1.73344      0.157167      0.681138      0.984939    0.00296565     -0.246776       1.02981     -0.615049    -0.0402546     -0.126577       1.31438       1.68988       1.86618       2.00991       1.96900       2.01149       1.85767       1.78403       1.59159       1.43316       1.23927       1.03071      0.865201      0.721684      0.575980      0.454336      0.345521      0.247976
  29  15 3367.6530    3.3130  1.8286 12.8669 -0.0001  0.0280   0.0446   0.0743    0.0678   0.0000   437.0456       8.57116       16.2812       1.24860    -0.0339328      -5.75152       3.13540     -0.710675     -0.312256      -4.56267     -0.959852      0.909670      0.644656      -1.36250     -0.354679    -0.0182805     -0.523235      0.564521       1.49737       1.98424       2.17508       2.35185       2.39393       2.28990       2.24049       2.07004       1.89717       1.65849       1.43788       1.24388       1.04241      0.852657      0.665625      0.538781      0.394198      0.293094
  29  16 3518.0345    2.7630  2.7744 12.2765 -0.0015  0.0348   0.0305   0.0960    0.0513   0.0000   441.6275       5.83063       6.22921       4.75832      -3.77006      -1.84136      -1.50721     -0.286376      -2.91308      -1.27688      -2.97521     -0.230345       3.39101      -1.04171      0.869240     0.0502680      0.715705      0.119098       1.92676       2.59028       2.85327       3.02032       3.06465       2.99134       2.83813       2.66873       2.45856       2.12959       1.86973       1.58372       1.29229       1.09377      0.861744      0.665768      0.503290      0.379522
  29  17 3667.8001    2.2433  4.1376 11.6854  0.0003  0.0458   0.0212   0.1192    0.0433   0.0000   436.1293       4.51872       16.8835      -1.17297       3.02490      -5.33715      -2.73199      -4.32292       6.02514     -0.976956       1.62434      -2.86490      -2.53698      -3.00440       1.88675    -0.0946711     -0.889546     -0.224799       2.49033       3.35097       3.69316       3.99015       4.09436       3.96516       3.86412       3.46927       3.21659       2.79897       2.36126       2.04252       1.68148       1.36866       1.08524      0.859906      0.632846      0.487753
  29  18 3816.9423    1.8273  5.8957 11.1519 -0.0008  0.0567   0.0145   0.1533    0.0365   0.0000   438.1260       6.96018       13.8252       1.01956      -3.86374      -2.79094       1.07847      -1.19533      0.870634      -1.37042       6.65871    -0.0534791       8.01586       1.13695      0.162785      -1.04737      0.258743     0.0258058       3.07367       4.05400       4.47291       4.76534       4.78151       4.76426       4.56307       4.22956       3.85286       3.39029       3.01467       2.55823       2.09127       1.72152       1.36695       1.08702      0.820244      0.614616
  29  19 3965.7604    1.5134  8.3200 10.9353 -0.0002  0.0751   0.0111   0.2084    0.0308   0.0000   437.6896       3.76672       8.25782       1.34497      -8.85317     0.0168073       5.60851       1.56981       2.66439      -9.57108      -3.12219       2.24192      -7.14895     -0.636798       2.42028      -1.49487      -2.36214     -0.198232       4.16775       5.46996       6.07071       6.39911       6.60426       6.37181       6.16575       5.67633       5.20077       4.62931       3.96470       3.45423       2.84431       2.32499       1.82526       1.44459       1.09997      0.833081
  29  20 4114.2173    1.2773 10.8230 10.6285 -0.0000  0.0977   0.0088   0.2641    0.0314   0.0000   440.7114       3.78444       27.5233       9.94515      -7.50209      -4.75137      -2.73339       2.64345      -6.13532      -3.60629       4.69875     -0.678007      -8.15863      -3.55599      -1.59520      0.477933      0.993075      0.349211       5.32603       7.02422       7.81722       8.25065       8.51335       8.29726       8.01468       7.42227       6.66163       6.03075       5.11473       4.37961       3.65480       2.98094       2.39337       1.86277       1.41132       1.05777
  29  21 4262.3413    1.0269 13.0268 10.5683 -0.0002  0.1262   0.0069   0.3387    0.0270   0.0000   452.0466       4.25485       33.2537       13.3132      -21.6560       5.77478      -4.48484      -2.28053      -4.96122      -7.46070     -0.368058       9.89606       5.21814      -2.04526       3.80646      0.237366      -3.56749      -2.19869       6.65671       9.02303       9.96179       10.6978       10.6747       10.6227       10.0690       9.43303       8.53281       7.70629       6.68831       5.58284       4.66939       3.87339       3.04830       2.38545       1.81103       1.37129
  29  22 4410.1191    0.8334 15.5896 10.4256 -0.0017  0.1593   0.0057   0.4201    0.0246   0.0000   435.5130       2.58933       31.9710      -28.4503       31.4175      -23.1302       12.5254      -9.62503       6.97728       9.30709       21.1172       14.5551      -9.85936       1.71667       10.6776      -3.50446     -0.280185       4.46951       8.48450       11.3502       12.5172       13.2421       13.4622       13.3038       12.7450       11.9563       10.8922       9.54181       8.34213       7.17592       5.88200       4.87888       3.86832       3.06327       2.29586       1.73814
  30   6 1949.9561    0.5829  0.5446 10.1906 -0.0025  0.0163   0.0138   0.0397    0.0488   0.0000   440.6435     -0.123823       21.2051       1.95054      -2.88727     -0.567596      -1.18775     -0.109022      0.157461    -0.0968177     -0.340149     -0.168535      -1.16318      0.114476      0.187588     -0.147563     0.0326159     -0.116235      0.955183       1.18991       1.17293       1.23129       1.27037       1.33979       1.34340       1.25107       1.12693      0.941440      0.784606      0.703365      0.615260      0.508415      0.398132      0.311219      0.233875      0.172708
  30   7 2126.3420    0.8466  0.7400 10.4346 -0.0025  0.0178   0.0168   0.0422    0.0673   0.0000   440.3739      0.966344       18.7731       2.20730      -2.88708      -1.97576      0.348499      0.792104       2.23688      0.559662     -0.229022      -1.01510     -0.478367    -0.0698319     0.0685066     0.0971298      0.205152      0.121644      0.962040       1.23377       1.33703       1.47459       1.53884       1.50761       1.42041       1.25011       1.25939       1.07864      0.924289      0.771238      0.675111      0.538768      0.426741      0.348260      0.261157      0.201364
  30   8 2297.3557    1.2063  0.9575 10.9277 -0.0016  0.0197   0.0215   0.0515    0.0828   0.0000   439.9444      0.748617       15.9076       2.04772      -2.25246       3.44369      0.178662     -0.388616      -1.67015       1.71870      -1.40396      0.591399     0.0616525      -1.05190      0.286928    -0.0184511     -0.122065      0.291828       1.04735       1.39460       1.53452       1.64128       1.62986       1.57461       1.61526       1.38675       1.34532       1.17001       1.02958      0.876275      0.756565      0.591416      0.491649      0.383398      0.293199      0.222768
  30   9 2462.2895    1.6925  1.0445 11.4273  0.0020  0.0202   0.0289   0.0521    0.0936   0.0000   438.2049       3.04202       17.8865      0.256879      -1.41807     -0.116623      -3.68906      -1.87944      0.794517      -2.59697     -0.340098      0.174917      -2.15325      -1.53406       1.32425     -0.169996     -0.591932    -0.0660154       1.16679       1.47901       1.59042       1.66420       1.75648       1.69244       1.75336       1.56840       1.39419       1.22653       1.06761      0.929820      0.794803      0.667869      0.530957      0.391343      0.306722      0.244407
  30  10 2623.5274    2.2270  1.0126 12.1830 -0.0012  0.0199   0.0384   0.0502    0.0854   0.0000   439.3017       4.51775       12.3046      0.216631      -3.43355      -2.49252      0.568882      -1.54386      -1.58900     -0.334078      -1.47788      0.390939     -0.216175     -0.169779      0.179611     -0.325514      0.407392     -0.204707       1.07728       1.47735       1.57872       1.72349       1.74996       1.75354       1.66824       1.55011       1.39290       1.20743       1.08604      0.904853      0.744852      0.612034      0.486743      0.388432      0.305140      0.225113
  30  11 2782.5476    2.9554  0.9450 12.7444 -0.0009  0.0183   0.0519   0.0494    0.0831   0.0000   439.3760       5.89596       16.9658      -2.06467      -1.32114     0.0526120      0.116065      -2.61054       1.90569      -1.55890     -0.525360     -0.245868    -0.0381157      0.359883      0.345363     -0.460202     -0.388809      0.181310       1.00158       1.29716       1.43666       1.51051       1.54277       1.57604       1.43484       1.32885       1.19639       1.09948      0.990565      0.836533      0.699849      0.577963      0.458896      0.372154      0.289032      0.207821
  30  12 2939.1503    3.6736  0.9275 12.9351  0.0011  0.0180   0.0639   0.0462    0.0946   0.0000   440.4497       4.81994       18.2198      0.511555      -2.35115      -1.51085      0.403116      -1.60947     -0.355733      0.458421     -0.707704     -0.424512    -0.0947521     -0.334455   -0.00318989     -0.355784     -0.471415     -0.128101       1.10434       1.46015       1.61252       1.66095       1.60094       1.58220       1.52819       1.45200       1.33047       1.16459       1.04990      0.929924      0.822701      0.684491      0.527991      0.409040      0.306206      0.226784
  30  13 3093.4660    4.0100  0.9812 13.3475 -0.0011  0.0192   0.0691   0.0488    0.0962   0.0000   441.7730       4.08442       15.7891       1.15042      -1.70829      -2.00378     -0.217419      -2.21140     -0.788860      -1.35302      -2.30264      -1.30842      0.454294     -0.484316     -0.354239      0.425110   -0.00526870    -0.0108576       1.10752       1.45174       1.58191       1.71028       1.65935       1.68236       1.61771       1.55037       1.41534       1.23337       1.02729      0.871488      0.737918      0.614474      0.504341      0.388512      0.311087      0.228621
  30  14 3246.0496    3.7839  1.4576 13.0981 -0.0030  0.0242   0.0551   0.0636    0.0821   0.0000   439.3551       7.41640       16.2058      -4.67110      -1.78516     -0.147703      -1.04921      -1.77964      -3.73551      -2.49633     -0.303512    -0.0504432     -0.221643      0.588419      -1.13163      0.515384     -0.403085     -0.212752       1.30055       1.68204       1.80299       2.07171       2.02716       2.02668       1.84593       1.80112       1.64939       1.45950       1.25769       1.08558      0.894586      0.736141      0.603607      0.476198      0.364852      0.269815
  30  15 3397.7841    3.2312  2.0432 12.7429 -0.0027  0.0289   0.0406   0.0772    0.0607   0.0000   442.1980       3.99803       10.7107     -0.768311      -2.41579     -0.409485     -0.768070      -3.45991      -2.94311      0.333994       1.24612       1.57878     -0.550971      -1.11879       1.28935     -0.302656     -0.407951     -0.201360       1.53674       2.01636       2.26352       2.40574       2.39410       2.38723       2.30927       2.12984       2.02935       1.69616       1.53756       1.28901       1.09022      0.895226      0.740925      0.569062      0.436808      0.330655
  30  16 3548.8638    2.6511  3.0673 12.0912  0.0011  0.0368   0.0272   0.0970    0.0479   0.0000   437.4029       8.68870       18.2390      -1.44473      -4.79628      0.261456      0.564250      -9.76326       3.39362      -3.45781      -2.77789      0.440707     -0.141905     -0.950222      0.808476      0.713644      0.269748     0.0584576       1.92997       2.52560       2.86162       3.01420       3.14515       3.10049       2.89943       2.77247       2.45849       2.16407       1.94198       1.65082       1.37397       1.14251      0.905913      0.720761      0.546328      0.408224
  30  17 3699.2367    2.1586  4.6000 11.5051 -0.0006  0.0465   0.0189   0.1288    0.0412   0.0000   438.7497       3.50777       15.7046       2.60188       2.51783     -0.853625       1.12828      -10.5418       4.20124       4.91226       4.55915      0.430817      -3.39683       3.84383     -0.824848      0.548815     -0.470913      0.163905       2.45633       3.29381       3.62947       3.88285       3.99949       3.93817       3.77713       3.48905       3.17645       2.83926       2.45059       2.11321       1.77163       1.45251       1.16325      0.911931      0.703736      0.535205
  30  18 3848.9692    1.7791  6.4688 11.1052 -0.0002  0.0589   0.0135   0.1641    0.0343   0.0000   435.9065       11.6947       17.4497       1.24008      -1.61077     -0.636676       2.45880      0.809270       6.00208      -2.48749      -6.90663       1.79268      -3.52197   -0.00647277    -0.0532485      -2.22649      0.727991      0.806628       3.12039       4.14058       4.59052       4.81456       4.98033       4.85411       4.66961       4.37957       4.03269       3.60098       3.16534       2.71387       2.20772       1.81983       1.48046       1.15347      0.928244      0.693622
  30  19 3998.4131    1.4649  8.8328 10.8350 -0.0007  0.0778   0.0101   0.2140    0.0306   0.0000   450.2500      -1.87059       17.0367       9.14360      -3.81355      -3.60293      -8.57415      -1.85767     0.0971459       2.61924      0.888430       5.18288      0.358724       2.12641      -1.63878      0.266363       1.71101     -0.733804       4.11855       5.43060       6.01110       6.29740       6.58805       6.45893       6.24382       5.81717       5.26251       4.70905       4.11510       3.47571       2.97421       2.43045       1.98135       1.54614       1.17859      0.897857
  30  20 4147.6828    1.2035 11.1252 10.6835 -0.0008  0.1007   0.0081   0.2793    0.0284   0.0000   439.0217       17.3706       19.6689      -9.54041       12.9782      -9.13623      -4.28858       2.14155       11.9817       1.60892       1.47955       5.90662      -1.30532      -4.52849      0.134659       1.52941       3.78531      -1.92121       5.32802       6.96639       7.70607       8.12717       8.33058       8.23303       7.79727       7.41559       6.86621       6.13764       5.29383       4.52136       3.82946       3.14215       2.59482       2.03840       1.55202       1.18218
  30  21 4296.0403    1.0078 13.7944 10.5481  0.0006  0.1302   0.0066   0.3503    0.0260   0.0000   444.1849       13.0534       20.3752       11.8834      -8.47151      -8.22735      -15.4679       8.64841      -6.55060      -2.60494      -7.33418       6.15720       4.47167      -2.32629      -2.61633      -3.40004      0.371189      -1.63948       6.56539       9.09459       9.90140       10.7605       10.6380       10.9174       10.1982       9.59219       8.69876       7.71340       6.87389       5.89147       4.95221       4.05155       3.24017       2.57239       1.93406       1.49510
  30  22 4444.4810    0.8315 16.6299 10.3585  0.0019  0.1640   0.0053   0.4301    0.0234   0.0000   433.4817       8.49359       27.7684      -3.44560      0.446373       1.07254      -12.9726      -24.9811      -5.75719       1.01782      -9.89566      -2.21369     -0.283512      0.703232      -3.40115      -1.74113      -2.72483     -0.970980       8.31412       11.1483       12.3703       13.2709       13.5680       13.2433       12.8863       11.9120       10.8302       9.73747       8.62153       7.40833       6.21504       5.03664       4.14474       3.22451       2.47047       1.86875
  31   4 1599.3319    0.2478  0.2044  9.9848 -0.0146  0.0112   0.0109   0.0262    0.0273   0.0000   441.4819      -1.61169       21.0949      0.810623      -3.97374      0.408926       1.12240     -0.244001      0.739264     -0.529450    -0.0241870    -0.0833886      0.957711     -0.254777     -0.739494      0.306588    -0.0210633     -0.242394      0.590200      0.784999      0.890015      0.898755      0.895782      0.911825      0.848932      0.790882      0.708762      0.698415      0.629315      0.503254      0.480352      0.384768      0.320661      0.257433      0.184732      0.146329
  31   5 1788.2404    0.3907  0.3832 10.1027 -0.0003  0.0143   0.0111   0.0321    0.0347   0.0000   440.6593    -0.0328080       19.1480      -1.27338      -3.21906     -0.595046      0.971283       1.55266     -0.356760     0.0870975      -1.37140     -0.545104      0.331468    -0.0870040     -0.137806     -0.223740     -0.151786    -0.0522702      0.730883      0.969007       1.03097       1.14297       1.04822       1.12234       1.07900       1.05365      0.883612      0.853591      0.749087      0.622866      0.548342      0.468556      0.338646      0.284344      0.246535      0.180141
  31   6 1969.4546    0.5993  0.5472 10.1982 -0.0079  0.0154   0.0140   0.0361    0.0480   0.0000   441.8614     -0.830159       21.5701     -0.162825      -3.28838     -0.139915       3.03454     -0.731959      0.276182    -0.0997375      -1.01913     -0.180235       1.14801      0.704786     -0.143632     -0.281362    -0.0177334     -0.124830      0.836913       1.10647       1.26318       1.20095       1.26692       1.19740       1.16243       1.16963       1.07973      0.956713      0.875479      0.720320      0.597949      0.503583      0.402636      0.315646      0.260825      0.200826
  31   7 2147.0247    0.9089  0.7528 10.3883 -0.0003  0.0166   0.0175   0.0435    0.0708   0.0000   439.9219      -1.16640       22.5095     -0.686742     -0.648917      -2.00290     -0.680976       2.00476      0.405944     -0.768786     0.0456288    -0.0718464     0.0805825     -0.157135     -0.586516     -0.353296     0.0692821     -0.251564      0.900370       1.14765       1.28445       1.27515       1.30593       1.32308       1.34163       1.24751       1.18171       1.01306      0.882952      0.720721      0.587603      0.523255      0.423338      0.335171      0.273186      0.211233
  31   8 2318.9299    1.2758  1.0400 10.8979 -0.0034  0.0201   0.0215   0.0521    0.0913   0.0000   440.7438       1.88861       20.1562       1.84193     -0.898827      0.538756       2.36162     -0.932356      0.249127      -1.46506      -1.78859      0.584991      0.542241     -0.783483     -0.186745     -0.301149      0.113711     -0.158706       1.05757       1.38482       1.50605       1.57251       1.57856       1.61320       1.58581       1.42587       1.35291       1.22855       1.08920      0.924988      0.776448      0.635341      0.511832      0.423149      0.332089      0.259587
  31   9 2485.0233    1.7568  1.1113 11.4720  0.0012  0.0206   0.0285   0.0540    0.0968   0.0000   442.6331       2.20388       17.1534      -1.18177      -2.41310     -0.720320     -0.778023     -0.587926     -0.694872      0.478299      0.391429     -0.877058     -0.620599      0.639029      0.169270     -0.288387     -0.385667    -0.0789786       1.08215       1.42144       1.60004       1.77824       1.79790       1.75698       1.63864       1.55213       1.45887       1.26267       1.10953      0.918702      0.781087      0.656283      0.526874      0.418420      0.319221      0.254937
  31  10 2647.8389    2.3501  1.0477 12.1961 -0.0005  0.0201   0.0390   0.0504    0.0899   0.0000   439.3832      0.865238       14.9429      -1.05728      -1.50975     -0.950995      -1.12755      -1.93708     -0.471592     -0.509292     -0.685714      -1.01835     -0.524790     -0.347448     -0.652264     -0.302682     0.0885595     -0.166644       1.11095       1.49249       1.65031       1.69889       1.82325       1.74767       1.73657       1.58318       1.41902       1.27118       1.06967      0.951365      0.799608      0.657612      0.520858      0.416097      0.323120      0.247521
  31  11 2808.3473    3.1474  0.9724 12.5599 -0.0023  0.0183   0.0524   0.0459    0.0980   0.0000   440.0090       1.20126       16.3007       3.78443      -1.96015    -0.0322391     -0.997303      -2.03010      -1.40423      -1.30107     -0.516880     -0.704771     -0.801713      0.679545     -0.559484     0.0497763      0.214078    -0.0734847      0.996750       1.28944       1.34601       1.48269       1.45418       1.50268       1.44301       1.39076       1.24643       1.10460      0.952711      0.860227      0.715533      0.598110      0.478422      0.375594      0.302482      0.224354
  31  12 2966.1929    3.8301  0.9012 13.0783 -0.0014  0.0172   0.0671   0.0445    0.0907   0.0000   439.8843       5.27451       17.1402     -0.366309      -1.70047      0.609060      -1.79571      -2.64553     -0.580719      -1.30108     0.0252587     -0.686719     -0.727167      0.638764      0.440100     -0.378508     -0.342811    -0.0437062      0.942212       1.19317       1.29476       1.40725       1.42425       1.43047       1.41474       1.29850       1.14813       1.03296      0.936414      0.782268      0.662369      0.553491      0.449557      0.340335      0.273071      0.212724
  31  13 3121.3734    4.0518  1.1434 13.2231  0.0033  0.0204   0.0663   0.0548    0.1135   0.0000   439.2355       1.72889       12.6785       1.39159      -2.83993      -3.19306      -1.00319      -3.66419       3.97378      -1.08356     -0.693484     0.0865883      0.646282      0.213694      0.381361    -0.0790575     -0.150709     -0.194428       1.06537       1.42760       1.57353       1.68260       1.75515       1.75366       1.69754       1.51608       1.39253       1.24564       1.06791      0.974167      0.778447      0.642966      0.515307      0.413568      0.324667      0.243574
  31  14 3274.8832    3.7057  1.4647 13.1205 -0.0012  0.0246   0.0547   0.0629    0.0870   0.0000   440.9395       5.46347       16.8490       1.35332      -4.44623     -0.507670       2.17319      -2.52603      0.448519       1.41807       1.10113      -1.98124       1.01611      0.232195     -0.756933     -0.769522     -0.438013   -0.00596086       1.37091       1.79565       1.95191       2.13875       2.10058       2.15863       2.02929       1.91388       1.71770       1.59029       1.35404       1.13743      0.982845      0.819545      0.678924      0.511979      0.413937      0.301038
  31  15 3427.4662    3.0760  2.3282 12.4028 -0.0015  0.0310   0.0346   0.0807    0.0545   0.0000   442.5574       6.72976       12.3782      -1.04390       1.80263      -4.86489      -2.90765      -5.73125    -0.0212159      -5.69170       1.58529     -0.972048      -1.12851     0.0584162     -0.218109      0.933900    -0.0602152     -0.402155       1.53744       2.10872       2.24805       2.53672       2.53481       2.45676       2.32497       2.19375       2.06253       1.86538       1.63341       1.42155       1.16098      0.974183      0.790683      0.619708      0.486975      0.372855
  31  16 3579.3436    2.4794  3.4508 12.1132 -0.0004  0.0396   0.0243   0.1067    0.0415   0.0000   438.2049       5.63480       5.34643       6.05126      0.156029      -4.62238      -3.71100      0.823145       2.05596      0.509285     -0.572945     -0.147913      0.846674     -0.243636     -0.213260     -0.555307       1.36755     -0.205489       2.04379       2.71288       2.90415       3.19123       3.30718       3.23828       3.10186       2.82757       2.67073       2.40112       2.06730       1.82192       1.50834       1.26958       1.01570      0.811180      0.631166      0.489774
  31  17 3730.3707    2.0893  5.0293 11.3800 -0.0002  0.0492   0.0171   0.1308    0.0390   0.0000   440.9544       2.66811       13.3896     -0.534188      -3.76374      -8.65515      -8.34591      -3.22160       4.18407      -2.74562     -0.898395      -1.13541       2.14174      0.149284       1.35474     -0.390147     -0.669822     -0.536161       2.53790       3.37477       3.71032       4.00607       4.03911       3.99662       3.86842       3.59456       3.29499       3.01905       2.61893       2.26521       1.87783       1.61243       1.28676       1.03430      0.786062      0.610109
  31  18 3880.9410    1.6842  7.1093 11.0091 -0.0003  0.0630   0.0121   0.1730    0.0324   0.0000   434.3075       18.7346       18.2963     -0.433447      0.165318       4.07778      -8.66201      0.820820      -1.17253       1.79828      -10.2256      -2.72126      0.800515       1.72889       1.18664      -2.21453      -1.08176    -0.0447598       3.25885       4.27401       4.75227       5.04906       5.16416       5.12489       5.04021       4.66446       4.29599       3.77115       3.34751       2.83126       2.49498       2.02053       1.65691       1.29390       1.01773      0.772039
  31  19 4030.9817    1.4240  9.3591 10.7704 -0.0005  0.0815   0.0095   0.2216    0.0302   0.0000   437.7695       11.0984       18.2392       21.6621      -21.9816      -11.2960       10.4653      -1.90230      0.161622      -2.49514       3.77650      -2.14652      -1.54275      -2.20580      -1.42233      0.489850      -2.04822      -1.29163       4.19481       5.50656       6.17268       6.51104       6.57311       6.46111       6.31103       5.93641       5.44897       4.99505       4.33730       3.75612       3.19417       2.63276       2.17553       1.71223       1.33786       1.02103
  31  20 4180.8338    1.1407 12.6911 10.6414 -0.0002  0.1147   0.0071   0.3160    0.0270   0.0000   446.4970      -7.58186       34.2079       22.7831      -12.9158      -4.55417       9.08293      -3.76936      -11.0560      -2.25023       2.41815      -9.91227      -5.64061     -0.404718      -2.93818       3.51120      0.306056       1.29013       5.81251       7.63253       8.56953       9.09360       9.39121       9.15915       8.76173       8.25714       7.60948       6.92557       6.05221       5.32921       4.41486       3.70674       2.95072       2.35728       1.86687       1.42930
  31  21 4329.8115    0.9360 14.7103 10.4986 -0.0006  0.1412   0.0059   0.3771    0.0246   0.0000   440.6562       2.41468       6.36843       24.7701       17.2037      -5.82861       8.34816      -5.46632       8.45501      -5.63208       1.27412       8.69532     -0.772537      -7.12415       6.11865      -1.02133     -0.745927       1.85734       7.10476       9.28148       10.4663       11.1146       11.3398       11.4598       10.8535       10.2235       9.36184       8.44319       7.34187       6.45049       5.39090       4.48027       3.67276       2.90155       2.24783       1.71571
  32   3 1409.4331    0.1367  0.1107 10.0684 -0.0089  0.0156   0.0095   0.0238    0.0233   0.0000   440.9191     -0.407075       20.9743     -0.852713      -1.51311     -0.471436    -0.0754494     -0.419345     -0.334572      0.585635     -0.911934      0.323153     -0.154104     0.0652561      0.375948    -0.0503170     -0.192000    -0.0421087      0.720669      0.932658       1.17289       1.17106       1.47068       1.33776       1.35121       1.11467      0.996982       1.32198       1.33135       1.15801      0.641420      0.467970      0.525204      0.445992      0.423319      0.261968
  32   5 1806.1753    0.4037  0.3625 10.1349 -0.0047  0.0140   0.0116   0.0295    0.0344   0.0000   440.6130      0.267227       20.1522     0.0622673      -2.94440     0.0572886      0.604268    -0.0366231       1.67186     -0.795572      0.846987    -0.0474181      -1.27462      0.129740    -0.0857842    -0.0208309     -0.321355     -0.165271      0.743384      0.991096       1.07960       1.04435       1.15197       1.11210       1.21384       1.07783      0.993982      0.836179      0.684441      0.626999      0.554754      0.440620      0.386992      0.272148      0.244846      0.171804
  32   6 1988.6593    0.6214  0.5480 10.2386 -0.0076  0.0153   0.0139   0.0352    0.0514   0.0000   441.3028      -1.71572       20.4488    -0.0381079      -2.08199      -3.80411       1.68459      -2.05718      0.317276      0.413945      -1.57420       2.17802     -0.650508      0.203910     -0.311808      0.114081      0.208280    -0.0931957      0.782594       1.00708       1.16095       1.18106       1.24390       1.13722       1.14767       1.03306      0.983545      0.972484      0.871138      0.754351      0.630517      0.498492      0.411370      0.310133      0.268643      0.208780
  32   7 2167.3354    0.9452  0.7955 10.5333 -0.0001  0.0178   0.0176   0.0425    0.0693   0.0000   441.3690      0.487984       19.6325     -0.838831     -0.840520      0.234740       2.30632       1.04190      0.561447     -0.965015      -1.04042      0.416821     -0.924219     -0.600429       1.01264    -0.0699397      0.313994      0.178357      0.947971       1.22041       1.29130       1.33087       1.40066       1.48340       1.39461       1.30026       1.11833       1.01818      0.952929      0.849221      0.740081      0.595584      0.510957      0.392808      0.313749      0.230049
  32   8 2340.0859    1.3125  0.9948 11.2001 -0.0006  0.0200   0.0224   0.0486    0.0775   0.0000   440.5127      0.704187       21.5779     -0.374139      -3.52986    -0.0166959       2.16039      0.189646      0.277987      0.169088     -0.948485     -0.692734      0.451942   -0.00290777     -0.485465     0.0117484    -0.0119836      0.249946      0.955071       1.25456       1.46561       1.52390       1.53313       1.59340       1.46762       1.39505       1.30245       1.16970       1.03295      0.871677      0.767943      0.643466      0.522473      0.410084      0.324486      0.245727
  32   9 2507.2357    1.8712  1.1284 11.6024 -0.0021  0.0204   0.0299   0.0525    0.0974   0.0000   439.6324       3.73544       17.3080      -1.31652      -1.26728      -1.12568      -1.97036      -1.62158      0.442434      -2.68663       2.01107     -0.757659    -0.0430095       1.22743    -0.0626977     -0.259766      0.429998     -0.215611       1.05184       1.38191       1.48873       1.62502       1.67638       1.69265       1.57703       1.43560       1.34331       1.27028       1.12230      0.915214      0.815106      0.670577      0.551598      0.434338      0.342065      0.264834
  32  10 2671.6751    2.4825  1.0319 12.2099 -0.0009  0.0186   0.0400   0.0497    0.0884   0.0000   440.4744      0.130541       18.0519     -0.175497      -1.71047      0.749861      0.760345      -2.51824      0.225551      0.498758    -0.0601102      0.264470     -0.202510      0.541202     -0.627749    0.00163125      0.276905     -0.153699      0.934125       1.25882       1.35861       1.50372       1.45750       1.51266       1.42302       1.36652       1.20755       1.11082      0.980645      0.875189      0.737891      0.626407      0.499432      0.403422      0.318759      0.244638
  32  11 2833.7683    3.2259  0.9225 12.8748 -0.0017  0.0179   0.0547   0.0454    0.0839   0.0000   440.9477       5.25906       19.0184       1.43912      -1.62535      -2.62625      0.969308    -0.0906074      0.677982      0.136509      0.186961     -0.282245     -0.515586     -0.779665     -0.171424     0.0667262      0.342090    -0.0263183      0.941338       1.25472       1.35416       1.39465       1.40553       1.37023       1.36033       1.28839       1.16739       1.10899      0.971971      0.837611      0.746880      0.647354      0.523589      0.435604      0.332243      0.247240
  32  12 2992.7978    3.8406  0.9190 13.0497 -0.0025  0.0187   0.0649   0.0434    0.0945   0.0000   438.4436       5.97247       15.7423      0.561835      -3.11345     -0.623332      0.512591      -2.34132      -2.62547     -0.515879      0.261411     -0.278466     -0.688898     -0.447211      0.139529      0.268246    -0.0611412     -0.375293       1.12282       1.51971       1.70169       1.74785       1.59600       1.56564       1.43512       1.37755       1.35447       1.27151       1.19438       1.04351      0.896261      0.730001      0.585617      0.442522      0.337741      0.255760
  32  13 3148.9836    4.0016  1.2173 13.3787 -0.0008  0.0210   0.0623   0.0562    0.0889   0.0000   439.7395       5.65823       14.0584       2.18633     -0.370957     -0.654915     -0.464271     -0.186239       1.36662      -2.12995     -0.518553    -0.0903552       2.07095      -1.56361       1.13546     -0.279803     -0.228667     -0.149376       1.09851       1.41760       1.52052       1.63742       1.66598       1.70492       1.64598       1.50979       1.41734       1.25881       1.10829      0.978441      0.869395      0.703310      0.566876      0.452923      0.362268      0.282573
  32  14 3303.3777    3.5508  1.6566 13.1351  0.0008  0.0254   0.0487   0.0690    0.0713   0.0000   440.5892       5.71867       16.0575       1.05204      -1.75066     -0.132311      -4.03390      -2.52422     -0.671997     -0.930931      0.803462     -0.377258      -2.05420     0.0701317    -0.0291085      0.164614     0.0654793     -0.133933       1.32324       1.73010       1.88551       2.06947       2.06660       2.02535       1.90427       1.86132       1.72213       1.58877       1.35860       1.21984       1.01428      0.853393      0.694109      0.566882      0.426060      0.346937
  32  15 3456.8406    3.0180  2.4756 12.3843  0.0001  0.0322   0.0325   0.0799    0.0535   0.0000   440.6336       6.12595       17.0909      -1.38678      -1.55253      -5.60671      -3.86279      -5.37831       2.89555       1.51766     -0.185356     0.0372359    -0.0184934     -0.512109       2.13710       1.46564      0.319650      0.161601       1.56919       2.12578       2.30905       2.55184       2.49747       2.48027       2.37862       2.25854       2.07133       1.94261       1.70523       1.50130       1.24159       1.05008      0.854204      0.680772      0.536074      0.421398
  32  16 3609.4362    2.4549  3.7244 11.7674 -0.0004  0.0399   0.0219   0.1021    0.0431   0.0000   440.3331       7.45614       14.7719       4.44077      -1.24810       1.18722     0.0174750      -2.48929      -4.51429      -1.44023       2.11194      -2.50152      -3.50125       1.47961       1.81193      0.338044     -0.166897     -0.398227       2.01233       2.62371       2.92435       3.11115       3.17646       3.16785       3.02335       2.85289       2.65368       2.36211       2.14691       1.84678       1.58106       1.32266       1.08329      0.869551      0.682369      0.517268
  32  17 3761.3490    2.0100  5.5827 11.3227 -0.0007  0.0517   0.0153   0.1398    0.0349   0.0000   437.9352       12.6940       16.6849       7.55084      -8.63949      -1.13153      -5.42156      -5.90946      -3.55714      -6.49743       3.35423       1.32136      -5.84406     -0.508772      0.520476      -3.58162     -0.283334     -0.298763       2.57183       3.42947       3.75728       4.05203       4.13397       4.00022       3.97699       3.72480       3.45355       3.11500       2.75666       2.40262       2.01536       1.67529       1.36719       1.12020      0.868730      0.671245
  32  18 3912.4558    1.6403  7.5824 10.9406 -0.0007  0.0653   0.0113   0.1797    0.0319   0.0000   441.4400       15.5387       17.7191       2.46055      0.287347      -5.34771      -14.6014      -4.37151       2.37522      -5.16651       4.03228       4.20737     -0.820908      -3.11446      0.378652       1.67176       1.13945      -2.45916       3.29865       4.32575       4.79786       5.05677       5.20574       5.11473       4.99487       4.70298       4.44090       3.96666       3.51882       2.99241       2.56046       2.14946       1.77231       1.40507       1.12247      0.862549
  32  19 4062.9870    1.3389  9.8249 10.7534 -0.0007  0.0863   0.0087   0.2344    0.0293   0.0000   438.7605       12.9256       20.6355       7.95348      -12.8545      -5.12621       2.05660      -5.07444       5.88790      -5.99430      -1.58111      -1.14459      -1.05948      -1.05288      -3.69166       1.97187     -0.680796      0.489480       4.23089       5.71096       6.15184       6.63175       6.73736       6.72317       6.57781       6.15188       5.68202       5.16456       4.59067       3.93966       3.38900       2.83361       2.31991       1.87867       1.44632       1.13176
  32  20 4213.3348    1.1096 12.7366 10.6410  0.0004  0.1144   0.0069   0.3134    0.0266   0.0000   448.6226       14.4381      0.707300      -2.35396      -3.77448       5.96805      -8.38459      -10.4985      -9.42578      -1.33668      0.766524      -11.2969      -8.16143       7.38555      0.622705      -2.64130      0.494618      -1.05528       5.54324       7.42424       8.29740       8.77186       9.20592       8.89523       8.80295       8.17737       7.53647       6.74453       6.01159       5.22479       4.47030       3.74821       3.07783       2.44918       1.91423       1.44837
  32  21 4363.1784    0.9085 15.6235 10.4869  0.0007  0.1480   0.0055   0.3921    0.0232   0.0000   446.4968       11.8187       27.3679       17.1898      -9.11454      -3.65342       20.7844      -6.98727       9.82222     -0.682270      -6.39551      -7.27276       1.81768      -5.05667      -4.00472       2.45170       4.78961       3.19725       7.19261       9.45455       10.6045       11.3139       11.5396       11.5752       11.2393       10.3745       9.76028       8.68788       7.85680       6.71600       5.74388       4.75264       3.96891       3.11170       2.48058       1.91700
  33   5 1823.8434    0.4267  0.4018 10.0851 -0.0043  0.0136   0.0113   0.0329    0.0362   0.0000   441.7080     -0.317888       20.6613     -0.939540      -2.69488      -1.55634      -1.53561     -0.620286     -0.556411     -0.513986     -0.741786      0.750692     -0.961820      0.423614      0.131989      0.145439     -0.432038    -0.0304289      0.735475      0.901753      0.942803       1.05051       1.18571       1.25479       1.13773      0.982514      0.872586      0.813437      0.789614      0.702527      0.516945      0.419416      0.337577      0.296664      0.244539      0.188496
  33   6 2007.6184    0.6408  0.6453 10.1675  0.0003  0.0159   0.0131   0.0383    0.0534   0.0000   439.8742     -0.483017       20.3379       1.52240      -2.99479    -0.0827139     -0.376261      -1.62854     -0.345848     -0.618410      -1.58713      0.931017      0.142326     -0.175947     -0.344576     -0.268205      0.110389      0.100796      0.746386      0.971917       1.13421       1.17234       1.23899       1.18958       1.15756       1.09227       1.03648      0.933649      0.793659      0.744769      0.618362      0.523597      0.439452      0.347931      0.281599      0.215732
  33   7 2187.3550    0.9883  0.8776 10.5290 -0.0004  0.0178   0.0172   0.0451    0.0741   0.0000   440.4151     0.0515819       21.3018       1.81683      -1.10605      -1.50471       1.67174      -1.94402     -0.938405     0.0565296     -0.663304     -0.872420     -0.212097      0.561837    -0.0625687     -0.192815     0.0212026     -0.351114      0.893305       1.19302       1.30382       1.37798       1.42174       1.38748       1.34009       1.25218       1.20957       1.12331      0.968627      0.842142      0.705889      0.593819      0.482382      0.408239      0.326921      0.245557
  33   8 2360.8135    1.4024  1.1339 10.9835 -0.0037  0.0211   0.0222   0.0533    0.0944   0.0000   441.7649       2.76437       18.6894      -1.51540      -1.37608      -2.26026      -1.89679      -1.59979      -2.05022     -0.221250      -1.28737     -0.743813     -0.173387     -0.277981      -1.45616     -0.805173     -0.117651    0.00649118       1.07286       1.32585       1.45368       1.50599       1.64153       1.62692       1.57610       1.40055       1.28647       1.24361       1.10909      0.971000      0.843315      0.710882      0.560855      0.468406      0.378611      0.282147
  33   9 2529.2160    1.9664  1.1262 11.6855 -0.0025  0.0205   0.0304   0.0505    0.0935   0.0000   440.8374       2.44269       18.4391     -0.869836      0.350461     -0.130636      0.878518      -2.05982    -0.0916700      -1.18681     -0.111529     -0.196471     -0.275192      0.113383     -0.658166      0.204305      0.214429     -0.231132      0.978167       1.32070       1.38305       1.58641       1.58746       1.54399       1.50496       1.44501       1.37129       1.19254       1.05724      0.937403      0.797791      0.672184      0.533136      0.459320      0.354357      0.273120
  33  10 2695.0850    2.5616  0.9863 12.5016 -0.0032  0.0186   0.0429   0.0481    0.0786   0.0000   440.4031       4.16367       19.3921       2.52005      -1.63037      0.175286       1.07186      -1.93270    0.00308522     -0.324198      0.989753      -2.31504      0.976855     -0.135598    -0.0148682     -0.574246    -0.0656201     -0.261641      0.986510       1.34490       1.47984       1.67556       1.71572       1.68272       1.58107       1.49360       1.36583       1.21431       1.05165      0.895910      0.768241      0.640054      0.517009      0.437617      0.327177      0.248285
  33  11 2858.6325    3.2955  0.9946 12.7928 -0.0034  0.0184   0.0546   0.0476    0.0887   0.0000   441.9670       2.92113       20.3597     -0.230699      -2.65028      -1.52916       1.81118      -2.52809       1.19658      -1.48603      0.528367       1.10769      -1.26957     -0.475714      0.399239     -0.721541      0.319447     0.0880034      0.871288       1.20808       1.24092       1.43797       1.40209       1.46161       1.37777       1.31852       1.18419       1.04606      0.961538      0.838631      0.732068      0.608767      0.486367      0.396494      0.310975      0.242680
  33  12 3018.8719    3.9711  1.0623 13.0276  0.0013  0.0182   0.0624   0.0496    0.1001   0.0000   440.0127       5.25633       16.1609     -0.730579      -1.44975      -1.14219      0.431520      -1.34455       1.61532    -0.0196395     -0.548024     -0.872502      0.863411     -0.605514      -1.07093      0.429477      0.138435     -0.400591      0.895201       1.19583       1.32514       1.46466       1.50472       1.45789       1.41765       1.34978       1.25415       1.07143      0.967766      0.843370      0.719650      0.613653      0.499446      0.406568      0.319779      0.243119
  33  13 3176.1353    3.9913  1.2062 13.3311  0.0002  0.0211   0.0614   0.0542    0.0941   0.0000   440.4837       3.99057       16.6344       3.28457     -0.267922      -3.50367     -0.555194   -0.00523038     -0.359832      -2.06930     -0.789274      -2.36831     -0.529382      -1.04893      0.709565     -0.143004     -0.144821      0.228179       1.04557       1.34242       1.48476       1.61458       1.58876       1.59932       1.54488       1.43439       1.39299       1.24005       1.12941      0.967980      0.843247      0.700133      0.576653      0.461001      0.362385      0.295694
  33  14 3331.4896    3.4956  1.8047 13.0463 -0.0028  0.0264   0.0442   0.0683    0.0599   0.0000   439.0884       5.26492       16.7930      -1.54633      -3.35082      -2.01863       1.70133      -2.88662      0.683109      -1.28753       3.15821      0.104253     -0.498077      0.412507      0.407713     -0.810591      0.339621      0.124320       1.31137       1.70431       1.80260       1.96278       2.07161       2.07114       1.95902       1.82804       1.69935       1.57010       1.39653       1.23581       1.03301      0.884964      0.723659      0.596586      0.469409      0.357838
  33  15 3485.8009    2.9202  2.6621 12.3460 -0.0006  0.0324   0.0305   0.0842    0.0505   0.0000   438.6764       6.11953       13.0645       1.34147      -1.29769      -5.90525      0.619654      -3.18630     -0.468037      -2.77633      -1.54550      -2.42580      0.391626     -0.493662      0.757493     -0.479107      0.665176      0.252613       1.60337       2.11552       2.29810       2.46293       2.57343       2.52898       2.48590       2.29666       2.11200       1.93073       1.70540       1.53191       1.30870       1.10883      0.901280      0.728165      0.578284      0.458112
  33  16 3639.2327    2.3834  3.9306 11.7710 -0.0008  0.0409   0.0208   0.1070    0.0395   0.0000   438.6965       6.49111       15.8739       6.31062      -5.82246      -2.99535       2.02443      0.704918     -0.941085      -4.22670      0.896825      -3.60555       1.42925      -2.20552     -0.155245       1.09048      0.718351      0.637895       1.97896       2.69131       2.88836       3.15058       3.17101       3.23956       3.07437       2.88209       2.66905       2.42626       2.21690       1.91589       1.63955       1.40773       1.14943      0.925089      0.730283      0.557945
  33  17 3791.8990    1.9250  5.8171 11.1802 -0.0002  0.0527   0.0141   0.1414    0.0350   0.0000   438.6412       5.05729       12.3795      0.304089      -1.57503      -1.51347       1.32811      -6.13473     0.0290437      -4.23623      0.496375      0.705306      0.587378      -1.33181     -0.660758      -2.20096     -0.787685     -0.276712       2.53608       3.33123       3.72098       3.96464       4.16950       4.10516       3.96644       3.75576       3.48471       3.10946       2.80169       2.43118       2.04808       1.73548       1.43665       1.14862      0.915410      0.718957
  33  18 3943.7103    1.5780  8.0038 10.9084 -0.0007  0.0683   0.0105   0.1859    0.0301   0.0000   442.0469       4.38037       7.95571       9.38669       10.9459      -9.47257      -14.8128      -2.18023       4.08100      -2.84974       2.11868       3.24344       3.48953       1.12662       3.47091      0.612256      0.431640     -0.628717       3.33053       4.40083       4.89594       5.23257       5.45180       5.41444       5.24364       4.94933       4.54912       4.13728       3.63003       3.15174       2.72046       2.28021       1.87089       1.49849       1.19728      0.934279
  33  19 4094.8717    1.3263 10.7092 10.6431 -0.0009  0.0899   0.0080   0.2498    0.0287   0.0000   433.1744       3.18310       15.3223     -0.365598      -3.55169      -12.8285     -0.735704       3.26811      -5.16675      -11.3179      0.372211      -1.47522      -15.3485       7.84522       3.06513       2.70410       1.77907       1.79466       4.40757       5.87910       6.53398       7.02253       7.21244       7.23219       6.89224       6.50482       5.98672       5.55028       4.85231       4.19227       3.60267       3.03160       2.48825       2.02722       1.59993       1.22913
  33  20 4245.8218    1.0592 13.9627 10.5841 -0.0027  0.1253   0.0062   0.3393    0.0254   0.0000   437.0507       22.3255       16.1869      -1.78195       7.03368      -7.08840       3.93717      0.818954     -0.344105       6.82384       15.1298       5.37043       1.49552      -2.85180      -2.31195     -0.413066       2.06780      -1.26408       5.96573       7.80414       8.85717       9.44868       9.65027       9.66768       9.35847       8.78474       8.19986       7.46227       6.60661       5.74916       4.92835       4.14151       3.43155       2.78296       2.16303       1.71383
  33  21 4396.2393    0.8652 15.3189 10.4348  0.0004  0.1495   0.0053   0.3881    0.0231   0.0000   442.8521      -10.3492       5.05207       26.7717       14.4910      -12.5864       9.78892      -1.12092      -7.51619      -17.0595      -1.99493       3.35709       4.34283      -2.88656       2.70214       2.02487      -4.17341       1.23550       6.86976       9.30551       10.3732       11.0601       11.5404       11.4037       11.0649       10.4058       9.68863       8.80545       7.73564       6.86045       5.79398       4.86153       4.03895       3.24842       2.52951       1.99627
  34   4 1649.7307    0.2653  0.2638 10.0085 -0.0199  0.0139   0.0098   0.0285    0.0279   0.0000   440.9154      0.157858       20.7604      0.717635      -3.82629     -0.517376       1.46164       2.06852      0.469890      0.230837      0.169728      -1.05645     -0.533336      0.657812     0.0435652     -0.335538      0.278760     -0.145458      0.608057      0.813911      0.986569      0.921853       1.06193       1.08499       1.00796       1.06345       1.09988      0.791995      0.782403      0.846980      0.448858      0.542764      0.423811      0.323302      0.259619      0.181304
  34   5 1841.2260    0.4641  0.4572 10.0859 -0.0004  0.0138   0.0115   0.0346    0.0388   0.0000   441.0689    -0.0835492       20.3505      -1.99893      -1.15489     -0.230246      -1.93357     -0.454174      0.925425     -0.265472     -0.633806      0.442202     -0.166053    -0.0818438    -0.0290515      0.288823     -0.705287     -0.261049      0.667911      0.870155       1.02089       1.06657       1.06785       1.06060       1.06141      0.917182      0.902514      0.838530      0.738950      0.645621      0.582982      0.490106      0.401382      0.315937      0.269578      0.198243
  34   6 2026.3337    0.7039  0.6019 10.2915 -0.0023  0.0148   0.0146   0.0360    0.0513   0.0000   439.0894      0.211112       21.0522       1.29546      -1.91650      -1.60718      0.475666     0.0368633    -0.0717506     -0.767404      0.843165    0.00251603      0.805011      0.191133      0.202754      0.493122     -0.492900    -0.0556854      0.715038      0.936123       1.02471       1.17219       1.19383       1.18550       1.12784       1.06621       1.00468      0.959975      0.789559      0.670649      0.578448      0.471651      0.403974      0.329026      0.266246      0.210125
  34   7 2207.0412    1.0068  0.8954 10.6179 -0.0033  0.0177   0.0173   0.0451    0.0729   0.0000   442.4195       1.76324       18.2665      0.336163      -2.02049     -0.389451      0.530266      0.182177      -2.05467      -1.55949      -1.10235     -0.359792      -1.14194     -0.803437    0.00628981     0.0622532     -0.464221     -0.160788      0.835386       1.08307       1.16873       1.29581       1.32359       1.32953       1.26051       1.25243       1.13891       1.06502      0.934894      0.778133      0.693237      0.591570      0.459529      0.392673      0.318197      0.256010
  34   8 2381.2835    1.4688  1.1400 11.1122 -0.0005  0.0204   0.0228   0.0522    0.0928   0.0000   441.5508      0.467699       17.3874      0.439705      -1.92097      -2.27272      0.652582      -1.48388      0.732366     -0.313426     -0.467671      0.256607     -0.118931      0.550296      0.141681    -0.0490168     -0.131618      0.344021      0.999303       1.32049       1.49216       1.63058       1.67044       1.66605       1.62374       1.49664       1.41545       1.23942       1.07926      0.958488      0.802177      0.695120      0.577044      0.457315      0.351838      0.279725
  34   9 2550.7097    2.0462  1.1688 11.8811 -0.0027  0.0197   0.0317   0.0555    0.0849   0.0000   440.5156      0.207367       20.4597     -0.473279      -4.04506     -0.171515       1.75422       1.29600      0.277111      -1.27808    0.00610784      -1.03220      0.741404     0.0379213     -0.305742      0.129984     0.0842698     0.0508522      0.977167       1.30122       1.48331       1.59981       1.61951       1.61623       1.58679       1.47769       1.38872       1.22043       1.12101      0.939600      0.802325      0.670458      0.539605      0.457937      0.355840      0.279378
  34  10 2717.9819    2.7026  1.1134 12.3734 -0.0008  0.0198   0.0424   0.0494    0.0936   0.0000   442.3679       2.74948       18.6599      0.646445      -3.71934      -1.95369      -3.27746      -1.52780     -0.678762     -0.970563      -2.32831      0.152565      0.515224      0.116098     0.0338721      0.131603      0.236511     -0.206575      0.961325       1.26026       1.44105       1.55124       1.61437       1.60913       1.52991       1.42693       1.38003       1.16179       1.06539      0.948619      0.785818      0.686556      0.573636      0.466766      0.367930      0.284926
  34  11 2882.9857    3.4129  1.0254 12.9182 -0.0025  0.0186   0.0544   0.0476    0.0884   0.0000   442.2396       2.42729       17.4060      0.471351      -3.44545     -0.289177      0.416130      -1.27154      -2.15717      0.680228      -1.52176       1.00858     -0.604202      0.667261       1.10805      0.107651      0.117276      0.232673      0.901132       1.22172       1.30214       1.40828       1.44863       1.41219       1.43174       1.34159       1.27882       1.14632       1.01814      0.836206      0.726664      0.629143      0.525244      0.417387      0.344075      0.271136
  34  12 3044.5330    4.0172  0.9943 13.3656 -0.0024  0.0184   0.0645   0.0462    0.0855   0.0000   440.7575       3.47513       16.1820       1.46284      -3.03529      -2.86847     -0.589402      -2.95776      -1.57302      0.885902     -0.404369     -0.885943     -0.107940     -0.578116     -0.275033      0.333790     0.0660463    -0.0396512      0.901424       1.21899       1.31123       1.39092       1.39851       1.41370       1.36415       1.27161       1.22882       1.12728       1.00497      0.884661      0.763646      0.654423      0.524129      0.444861      0.338780      0.268513
  34  13 3202.8804    3.9868  1.3966 13.0915 -0.0020  0.0218   0.0552   0.0576    0.0877   0.0000   439.0659       4.38251       12.9904     -0.774705      -3.31862     -0.631103     -0.432204       1.13636     -0.191918       1.34337      -3.00828      -1.09985       1.13418     -0.423281      0.256253     -0.169286      0.165465      0.329021       1.03903       1.36883       1.48048       1.62806       1.64305       1.64029       1.64587       1.54513       1.42572       1.26300       1.16510      0.997236      0.858079      0.718698      0.614483      0.498056      0.390373      0.308979
  34  14 3359.2784    3.4275  1.9408 12.8743 -0.0019  0.0267   0.0414   0.0688    0.0595   0.0000   439.6086       8.04182       16.2075       2.93296      -3.06770      -2.82781      0.923546      -1.72769      -1.48833      -2.75413       1.47524     -0.859420     -0.547614      0.356266      -1.08367      0.648500     -0.328834     -0.689826       1.28620       1.72715       1.83708       2.02509       2.05086       2.07750       1.99638       1.92937       1.79273       1.62323       1.43912       1.25375       1.03909      0.906533      0.737582      0.602714      0.492678      0.392366
  34  15 3514.4957    2.7977  2.6829 12.3903 -0.0022  0.0320   0.0290   0.0874    0.0469   0.0000   441.2606       5.49951       18.5860      -2.12985      -1.21113     -0.452915       6.61902      0.998032      -1.55983      -4.44978     -0.185810    -0.0236844     0.0925896      -2.38166      0.257177     -0.260449      0.103768      0.424859       1.50978       1.93346       2.19408       2.41807       2.44328       2.37215       2.35352       2.20713       2.03753       1.87131       1.68127       1.47739       1.28924       1.06574      0.898457      0.721263      0.586533      0.466488
  34  16 3668.7739    2.2370  4.7249 11.5321 -0.0007  0.0446   0.0175   0.1181    0.0361   0.0000   444.0731       11.1174       12.9307      -2.67367      -3.51745      -1.58824      -3.74382      -2.55310       1.05992       2.91072     -0.756102      -1.35391       3.56789      -3.43332      -1.46850       1.33113     -0.590636      0.268921       2.11391       2.77356       3.03404       3.29181       3.40555       3.41748       3.36398       3.14630       2.87432       2.60614       2.34192       2.09424       1.80712       1.47500       1.27280      0.995191      0.806685      0.645333
  34  17 3822.1087    1.8663  6.1992 11.1525  0.0000  0.0545   0.0131   0.1454    0.0327   0.0000   433.9481       8.40641       14.5100       6.68739       1.08113      -5.26407       1.94910     -0.376877     -0.260615     -0.853044   -0.00202968       2.32756     -0.116899      -3.66601      0.369366       1.46224     -0.282351      0.365779       2.59207       3.42749       3.79834       4.12368       4.25299       4.27162       4.09921       3.95888       3.60258       3.27331       2.90841       2.56128       2.16647       1.83443       1.51174       1.23151      0.986273      0.781690
  34  18 3974.5120    1.5331  8.4609 10.8224  0.0001  0.0704   0.0098   0.1945    0.0304   0.0000   438.2980       13.2565       13.7129       4.50634      0.262982       4.59639       8.51785      -5.85401      -11.6000      -1.23626       1.27371     -0.165053       2.14701       3.39126      -2.95268      -2.19145     -0.563043     -0.255466       3.33606       4.31543       4.82283       5.21683       5.36201       5.35138       5.18231       4.97677       4.61213       4.14586       3.74103       3.27050       2.82084       2.36765       1.97008       1.61900       1.28299       1.01409
  34  19 4126.4982    1.2609 11.1262 10.6683 -0.0003  0.0935   0.0075   0.2600    0.0272   0.0000   445.9229       10.6322       9.54314      0.750455       15.6380      -2.52650       4.75873      -5.85799       4.64474      -17.4898       2.75362       2.05467      -4.65109       2.62471     -0.377868      -1.74855      -2.76456      0.233894       4.36307       5.81605       6.45935       6.97802       7.17140       7.19017       6.93287       6.57832       6.12247       5.61845       4.89632       4.37268       3.74693       3.13531       2.62015       2.12767       1.69819       1.32540
  34  20 4277.6932    1.0396 14.6377 10.5570  0.0011  0.1275   0.0059   0.3507    0.0242   0.0000   435.6874       14.7701       8.14296       8.39650      -2.90615       8.40962      -10.3207      -9.01243      -12.4538       2.86335       5.84978      0.866089      -4.34552       2.26558      -3.11185       7.83758       3.17275      -3.29888       5.93269       7.76570       8.66368       9.39531       9.70811       9.63484       9.38502       8.84363       8.29953       7.43399       6.88046       5.88023       5.04168       4.28734       3.52053       2.96278       2.32732       1.82966
  35   4 1665.9414    0.3053  0.2554  9.9699 -0.0038  0.0111   0.0100   0.0253    0.0282   0.0000   441.1869     -0.387530       20.2870     -0.268372      -3.10016      -1.37164      0.598151     -0.143670      0.559966      0.120883     -0.355616      0.984966      0.210813     -0.293459     0.0603812      0.576521     0.0238462     0.0828756      0.449483      0.698892      0.692005      0.780471      0.769019      0.769629      0.796238      0.725170      0.697335      0.621260      0.554465      0.529322      0.407288      0.364124      0.298326      0.238146      0.190375      0.153725
  35   5 1858.4278    0.4784  0.4331 10.1318 -0.0034  0.0133   0.0119   0.0308    0.0377   0.0000   440.4852    -0.0810060       20.0386      0.354585      -3.16058      0.760425      0.397524      0.569096       1.32740      0.768748      -1.44890      0.891662      0.198842      -1.11364     -0.145381      0.132982     -0.213109     -0.194714      0.631270      0.884763      0.916170      0.994930      0.983397       1.03229       1.00067       1.00117      0.943354      0.877618      0.752655      0.635579      0.491379      0.443797      0.377128      0.318523      0.249337      0.207893
  35   6 2044.8140    0.7018  0.7563 10.2716 -0.0009  0.0174   0.0131   0.0422    0.0562   0.0000   439.8218      0.448415       21.8889      -1.66602      -1.80392       1.94807      0.945668      -2.81051      -1.21118     -0.756869      0.374609     -0.896970      0.283595    -0.0114387      0.192183     0.0895259    -0.0992564     -0.396873      0.788468       1.02718       1.10414       1.29186       1.32694       1.26860       1.18345       1.16561       1.15624       1.01068      0.922830      0.808716      0.652484      0.574462      0.469408      0.385278      0.322725      0.270891
  35   7 2226.4210    1.0810  0.8782 10.6987 -0.0011  0.0168   0.0185   0.0452    0.0718   0.0000   441.3426       1.44268       19.8161      0.650945      -2.58254      -1.44515      0.453594     -0.252404      0.869234      0.923635     -0.160343     -0.110998      0.487005     -0.589328      -1.72167     -0.179085      0.374846     -0.363698      0.790775       1.03635       1.14402       1.21940       1.30122       1.23666       1.20799       1.14558       1.05024      0.979232      0.882928      0.802907      0.689956      0.591364      0.501715      0.406456      0.327139      0.248888
  35   8 2401.3311    1.4964  1.0980 11.4535  0.0002  0.0205   0.0240   0.0507    0.0781   0.0000   439.0402      0.650330       21.1607      0.550886      -2.86185      -2.45090      -2.81161      0.110459     -0.966644     -0.193841       1.42538      -1.26659      -1.22298     -0.692390      0.940041      0.404019     -0.279781      0.606665      0.916085       1.22498       1.36336       1.46906       1.50280       1.51815       1.40227       1.41080       1.30381       1.20578       1.06375      0.919410      0.796678      0.711603      0.559337      0.476207      0.373130      0.299169
  35   9 2571.8849    2.0269  1.1056 12.0494 -0.0033  0.0194   0.0320   0.0517    0.0780   0.0000   440.0113       2.61506       18.8070     -0.493139     -0.522541      -1.44604       1.84431     -0.564689      -2.66509      0.254742      0.611243      0.193742      -1.65718      -1.74069      0.243605      0.525986     -0.541980      0.331293      0.904478       1.15147       1.36705       1.40748       1.44045       1.47360       1.42785       1.35813       1.26176       1.13176       1.03942      0.903713      0.790236      0.651910      0.576355      0.438828      0.371260      0.295296
  35  10 2740.5761    2.7422  1.0172 12.5808 -0.0010  0.0190   0.0439   0.0457    0.0836   0.0000   441.2878       2.71250       17.8058       1.14374      -3.20749      0.803557       1.49698     -0.542422       2.43398     -0.681588     -0.681990      -1.32436     -0.513072     -0.774992     -0.262233     0.0953952      0.100838    -0.0170538      0.898377       1.15158       1.26627       1.38170       1.36154       1.42319       1.44710       1.31270       1.22328       1.10383      0.948257      0.883470      0.756311      0.654992      0.534601      0.428402      0.354146      0.269597
  35  11 2906.8981    3.6631  0.9773 12.8637 -0.0018  0.0169   0.0585   0.0453    0.0913   0.0000   440.8663       3.62774       20.1995     -0.114830      0.464802      -1.35280      0.970756      -4.11592       1.54554      -1.31847      0.359963     -0.253720     -0.965125      0.112050      0.632730      0.282623      0.209099     -0.359704      0.797767       1.07335       1.16656       1.29489       1.32638       1.31475       1.25320       1.19772       1.14393       1.02709      0.925808      0.800989      0.686640      0.581194      0.476713      0.402648      0.328452      0.254435
  35  12 3069.7092    4.1179  1.0786 13.3737 -0.0025  0.0185   0.0644   0.0507    0.0878   0.0000   438.7317       5.68210       17.0844    -0.0914386      -1.37205      -1.63686       1.73082      -1.79294       1.52279      -1.35010      0.107293     -0.426555    -0.0642911     -0.883813      0.580977     -0.147347   -0.00652518     -0.187055      0.851395       1.12674       1.21423       1.33363       1.33609       1.37279       1.35062       1.23549       1.19340       1.08376      0.957721      0.855322      0.733958      0.628894      0.514150      0.438266      0.338530      0.272242
  35  13 3229.2297    3.7803  1.4455 13.2556 -0.0029  0.0228   0.0522   0.0587    0.0715   0.0000   439.5790       6.89817       17.8216       1.33185      -1.44171      -2.43197     -0.272208      -1.35893      -1.74798     -0.178923      0.851312     -0.900594     -0.359060      -1.22336      0.652809    -0.0745893      0.506727     0.0939897       1.04835       1.40552       1.50296       1.67157       1.68300       1.66503       1.65412       1.54172       1.41691       1.35698       1.18474       1.06628      0.917150      0.797517      0.653840      0.531539      0.423005      0.346021
  35  14 3386.7749    3.3115  2.0928 12.6839  0.0005  0.0272   0.0375   0.0710    0.0564   0.0000   439.5657       7.12964       12.8597      0.119413      -3.95749      -1.54062      -2.14900      -1.02916      0.703999      0.780037     -0.589471      0.125308      -2.10657     -0.582708     -0.324112     -0.600970     -0.295404    -0.0819617       1.24977       1.67672       1.83561       2.02806       2.04704       2.10425       2.00931       1.91958       1.81060       1.61965       1.43448       1.30464       1.06700      0.923570      0.757554      0.620360      0.500732      0.408048
  35  15 3542.8073    2.6613  3.1104 12.2000 -0.0001  0.0344   0.0253   0.0936    0.0423   0.0000   439.7237       5.17177       14.2520     -0.300652      -4.34224      0.976258      -4.07241       1.25133       4.75161      -3.38731      -1.41647       1.56044      0.297040     -0.155264       1.24669      0.409078      0.875170     -0.501040       1.56896       2.10450       2.28205       2.47244       2.55943       2.57705       2.48231       2.40420       2.23188       2.02817       1.76702       1.59760       1.38228       1.17806      0.985589      0.794852      0.649128      0.515159
  35  16 3697.8559    2.2115  5.0372 11.3793 -0.0004  0.0453   0.0164   0.1212    0.0358   0.0000   438.2380       5.03599       18.7055      -5.03006     0.0925349      -7.00251       1.46013      -2.26635      0.812528      -2.64880      -3.79348      -1.11272       1.85102      0.259622      -1.84329       1.54536     -0.179503       1.01182       2.09570       2.78847       3.07300       3.37295       3.44172       3.45259       3.33326       3.13878       2.94420       2.66868       2.44553       2.10116       1.84559       1.58380       1.29506       1.09824      0.875016      0.675313
  35  17 3851.9025    1.7834  6.7685 11.1387 -0.0002  0.0578   0.0121   0.1577    0.0303   0.0000   440.6892       8.81052       18.5779       10.1209       1.92788      0.952558      -5.34593      -4.11400       1.41020      -7.18038       6.47957     -0.727003      -1.68546       1.76788       5.75193       1.40294      0.392500      0.344123       2.59427       3.42690       3.81924       4.16959       4.26059       4.26502       4.19382       4.00147       3.68670       3.37798       3.02700       2.62939       2.27956       1.98774       1.65199       1.35831       1.07276      0.855440
  35  18 4005.2793    1.4647  9.2801 10.8298 -0.0003  0.0767   0.0090   0.2084    0.0283   0.0000   435.8134       8.51772       22.1537       9.43005      -4.26174     -0.709312      -1.38465      -6.99847       1.09843       3.58462       2.32356       3.01753      -4.95079       2.65072      -1.02137      -1.09775      -1.00844       1.20918       3.51324       4.66201       5.21302       5.56942       5.80047       5.73184       5.57246       5.37151       4.96035       4.50363       4.09012       3.61484       3.11291       2.65409       2.22268       1.81718       1.44148       1.15055
  35  19 4158.0354    1.2091 11.8042 10.6744  0.0006  0.1019   0.0070   0.2732    0.0259   0.0000   440.2193       15.7070      -1.42670      0.771915      -5.99481      -1.13955      -3.22796       8.60585      -10.0638      -7.12172       5.01270      -1.03627       10.4171     -0.199974      -4.31163      -2.36896       1.32317     -0.822873       4.52083       6.09625       6.81177       7.36965       7.52536       7.65343       7.28432       7.09757       6.48245       5.98996       5.32083       4.73569       4.06527       3.47161       2.92139       2.35254       1.90197       1.50196
  35  20 4309.5775    0.9520 14.3188 10.5655 -0.0034  0.1328   0.0056   0.3529    0.0236   0.0000   438.6395       4.67502       21.1281       10.7822      -5.77468       2.95107      -2.46284     0.0190699       5.89646      0.632484     -0.243028      -2.43605      -4.55479       5.52298       2.35218      -4.48921     -0.923407      0.247912       5.90912       7.90323       8.94068       9.46502       9.67272       9.85884       9.41497       9.19128       8.41092       7.69245       7.05200       6.14491       5.31352       4.61107       3.75701       3.11670       2.48083       1.99774
  36   6 2063.0978    0.7574  0.6808 10.4418 -0.0020  0.0151   0.0146   0.0386    0.0533   0.0000   440.7485     -0.894362       20.1186       2.19573      -1.25822      0.914748      0.255229      -1.23076      -1.02644       1.40367     0.0149669     -0.115313     -0.467227     -0.155664     -0.397721      0.484545     -0.307291    -0.0619607      0.685072      0.895364       1.00977       1.05757       1.06516       1.08869       1.10201       1.05484      0.997974      0.914723      0.784170      0.684767      0.599760      0.511841      0.409206      0.355919      0.295464      0.243915
  36   7 2245.5405    1.1142  0.9147 10.6505 -0.0015  0.0171   0.0181   0.0425    0.0739   0.0000   440.1769      -2.48443       20.4447       1.03619      -4.51247      -1.21484      -1.32305     -0.294213       1.14843     -0.646790      0.399467     0.0748090      0.982825      0.784761      0.420731      0.231590      0.416111      0.350332      0.849711       1.13562       1.25970       1.31584       1.32638       1.33386       1.28054       1.27140       1.17876       1.08978      0.956377      0.868663      0.747432      0.656657      0.537430      0.447206      0.356913      0.285460
  36   8 2421.1286    1.5736  1.1740 11.3954  0.0009  0.0202   0.0239   0.0541    0.0858   0.0000   440.5162      0.950088       21.0460      0.203811      -2.28389       3.12099       1.53796      -2.88038      0.436428       2.70995     -0.289053      -2.26881      0.564913     -0.190375      0.996448    -0.0122771      0.475028      0.460939      0.877381       1.14673       1.26135       1.40141       1.46535       1.44184       1.43516       1.30664       1.30827       1.13588       1.02615      0.909340      0.801242      0.677255      0.569566      0.469427      0.368934      0.301598
  36   9 2592.7400    2.1426  1.1370 12.1423 -0.0002  0.0201   0.0328   0.0508    0.0803   0.0000   439.7629       1.88689       19.5629      0.359372      -2.11483     -0.623903     -0.617658     -0.884715     -0.303507      -1.34596      -1.73778     -0.128219     -0.373691      0.123753      0.649356     -0.320861      0.641354     0.0355695      0.922230       1.24633       1.35565       1.50867       1.50622       1.54303       1.50736       1.44703       1.33330       1.21783       1.09330      0.941690      0.798324      0.683514      0.574743      0.466118      0.384490      0.311017
  36  10 2762.7691    2.9479  1.0447 12.6560 -0.0013  0.0184   0.0455   0.0463    0.0856   0.0000   439.1375       1.98604       19.9972      0.479070      -1.93506      -1.92446     -0.387275       1.00967     -0.990700      -1.64176      0.815561      -1.48483     -0.711278     -0.248575     -0.404607     -0.153938     -0.444751     -0.468493      0.827855       1.09550       1.19415       1.32040       1.30472       1.33997       1.31464       1.25084       1.22563       1.05562      0.969903      0.863485      0.728104      0.616518      0.538358      0.450056      0.367416      0.289987
  36  11 2930.3400    3.7351  1.1062 12.7902 -0.0035  0.0187   0.0550   0.0454    0.1091   0.0000   439.5827       4.14969       19.0199      0.324789      -6.33691    0.00919344      0.937602      -1.10005      0.315381      0.919046       1.53449     -0.887247     -0.611767      0.683898      0.814177      0.541955     -0.576983     -0.350726      0.884910       1.19296       1.29187       1.42848       1.44003       1.43481       1.43704       1.34624       1.26539       1.15022       1.03700      0.930524      0.785923      0.657068      0.540462      0.452063      0.369500      0.301342
  36  12 3094.3499    4.2090  1.1182 13.3039  0.0004  0.0183   0.0630   0.0515    0.0940   0.0000   441.8098       3.59388       18.3350       1.36364      -1.34365      -1.13313     -0.551146    0.00185527       1.27498      0.640863      -1.17926      -1.37993      -1.33897     -0.966405      0.404405      0.339484     -0.548148     -0.623641      0.844966       1.14118       1.25544       1.35734       1.38041       1.35318       1.35526       1.29373       1.23197       1.12359       1.01822      0.865725      0.742324      0.621985      0.553414      0.446339      0.361925      0.296207
  36  13 3255.1587    3.8153  1.5994 13.0215 -0.0042  0.0230   0.0483   0.0598    0.0680   0.0000   439.4434       5.41658       17.2101       3.69825      0.141832     -0.647485       2.27452      -2.40743      -1.51774      -4.18351      0.596860     -0.936514     -0.972568      -3.32574     -0.290994     0.0199696     -0.495303     -0.754093       1.01831       1.33644       1.51201       1.57511       1.66940       1.61956       1.60152       1.55194       1.46637       1.31231       1.20048       1.04372      0.920404      0.793060      0.654530      0.539914      0.442738      0.357443
  36  14 3413.7457    3.1661  2.3292 12.6714 -0.0022  0.0288   0.0336   0.0751    0.0472   0.0000   440.0745       7.88982       14.2619       1.68533      -1.93357      -1.50869       2.70368      -3.28879       1.63499      -2.84768       1.53599     -0.844603      0.202181     -0.136545       2.02230     0.0255144      0.151994     -0.579645       1.25340       1.66495       1.79693       2.00842       2.07052       2.03528       2.03715       1.93151       1.77366       1.64795       1.49466       1.33528       1.12655      0.979453      0.822588      0.686121      0.545011      0.441587
  36  15 3570.8370    2.5813  3.5406 12.0605 -0.0003  0.0364   0.0227   0.0975    0.0396   0.0000   439.7129       8.55958       20.0531       2.68470     -0.531004      -4.64510      -5.39728      -4.12906      -1.89639      -2.28657       2.50035      -1.70911      -1.27114     0.0578688      0.130724       1.13795     0.0485921     -0.138948       1.62027       2.14863       2.41219       2.59279       2.67826       2.69364       2.64638       2.51890       2.35828       2.14980       1.91115       1.68160       1.46993       1.26166       1.07932      0.875886      0.700956      0.562338
  36  16 3726.7702    2.1152  5.1183 11.4411 -0.0006  0.0461   0.0156   0.1236    0.0345   0.0000   436.2513       7.44705       18.5778      -8.36768    -0.0863511      -1.16773      -3.17795      -5.80765      -2.14367      0.701563       1.33212     -0.572898      -2.23925       1.86592       1.48944     0.0470959     -0.828969     -0.195774       2.04057       2.71085       2.95989       3.19742       3.35422       3.38028       3.29640       3.15979       2.94566       2.68647       2.40104       2.11502       1.85883       1.60603       1.33748       1.10723      0.880382      0.716659
  36  17 3881.5352    1.7404  7.5159 11.0812  0.0005  0.0619   0.0112   0.1675    0.0297   0.0000   437.4767       7.75640       12.8717       5.58218      0.547125      -9.48812       7.47286       1.70436      -8.15340      -1.31747       1.36038       2.73519      0.233399      -2.46417      -1.83073       1.42289       2.12073      0.401563       2.73845       3.65582       3.99677       4.29289       4.45344       4.54849       4.41236       4.16713       3.95917       3.61178       3.25059       2.87171       2.49519       2.14586       1.79984       1.48851       1.20037      0.970696
  36  18 4035.5848    1.3968  9.6466 10.8519 -0.0011  0.0822   0.0085   0.2194    0.0279   0.0000   437.5349       13.3041       17.2333      -4.49425      0.888886      -7.32767       6.15121      -5.42461      -6.14157      -10.4576       10.0695     -0.833769      -1.44344      -7.30707       5.30276      0.796921      -1.17939      0.515460       3.50462       4.82619       5.29310       5.83488       5.92942       5.89716       5.72381       5.56757       5.17110       4.76133       4.30569       3.81157       3.30093       2.83664       2.37433       1.94734       1.58683       1.26631
  36  19 4188.7281    1.1347 12.3502 10.7336 -0.0008  0.1082   0.0065   0.2928    0.0245   0.0000   445.4096       10.2224       21.3353       2.78165      -2.19623      -6.66318       6.06785      -10.7757      -4.25484       4.75501       8.28776      -1.80160      -6.94084      -4.31121       2.51397     -0.509074       4.02464     -0.625963       4.64839       6.18157       6.99470       7.39845       7.78938       7.74759       7.57073       7.29643       6.75095       6.23176       5.60964       4.98007       4.29411       3.74343       3.09993       2.57213       2.06573       1.66385
  37   4 1697.5824    0.3139  0.3052 10.0448 -0.0025  0.0151   0.0094   0.0275    0.0283   0.0000   441.5235     -0.597967       20.1710      0.117446      -4.13074     -0.466943     -0.502437      0.256029     -0.222204      0.185765     -0.927383      0.426154     -0.238877     -0.379335      0.287030      0.190081     0.0203138     -0.211185      0.673610      0.886173       1.06488       1.17300       1.06746      0.920199      0.972497      0.876164      0.770795      0.833103      0.773271      0.739611      0.668421      0.559531      0.466094      0.345165      0.302733      0.255745
  37   5 1892.2059    0.5343  0.4583 10.1403 -0.0007  0.0126   0.0120   0.0302    0.0389   0.0000   439.7385     -0.273835       21.9210     -0.755366      -2.33435       1.50169      0.374119      0.993037     -0.363379     -0.574720      0.347959      0.736433     -0.384003     -0.157446     -0.333162     -0.103009    -0.0783996    -0.0575479      0.539568      0.716925      0.825058      0.887434      0.932219      0.916737      0.910708      0.870854      0.780792      0.710142      0.654027      0.574575      0.498921      0.430615      0.360169      0.294876      0.235933      0.180203
  37   6 2081.1064    0.8022  0.7851 10.3044  0.0004  0.0158   0.0140   0.0406    0.0586   0.0000   440.9916       1.15663       20.8358     -0.219339      -2.85061     -0.877777      0.337783      -1.07978     -0.864704      0.461608      0.541698      -1.79315   0.000913961      0.615676      0.449580     -0.374689      0.502708     0.0142251      0.705942      0.952690       1.07450       1.17911       1.21820       1.18579       1.17471       1.13771       1.08434      0.993505      0.878464      0.745605      0.650778      0.554721      0.444952      0.369843      0.313616      0.261264
  37   7 2264.3720    1.1267  0.9979 10.9181 -0.0019  0.0185   0.0182   0.0475    0.0738   0.0000   443.6907       1.03519       21.3714      -1.06949      -1.21933      -1.20879       3.94336      -1.89495      0.638950      -2.08573    -0.0395913      0.656469      0.867454      0.747601      0.626255    -0.0128159      0.227553      0.121437      0.820886       1.10695       1.19950       1.36187       1.40182       1.41698       1.40085       1.31547       1.23183       1.11028       1.01249      0.881227      0.745005      0.644009      0.529057      0.447419      0.354635      0.294139
  37   8 2440.6909    1.6635  1.1207 11.4659 -0.0035  0.0192   0.0249   0.0506    0.0848   0.0000   440.0552       1.07610       18.2867       1.18291      0.571097     0.0515098       1.44423      -2.93602      -1.89584      -1.27928      -1.14918      0.254049      0.862256     -0.858174     -0.227403     -0.900832     -0.283948     -0.417658      0.815792       1.07644       1.17284       1.26806       1.32398       1.31170       1.32867       1.26765       1.19935       1.06476      0.971845      0.869207      0.737536      0.666763      0.518624      0.458641      0.379570      0.295075
  37   9 2613.4524    2.2853  1.1196 11.9644  0.0009  0.0185   0.0338   0.0481    0.0931   0.0000   440.1418       2.79095       19.0866       3.20666      -2.43743      0.204989      0.983471       1.28194       1.58046     -0.228457      -1.81149       1.21335     -0.587500     -0.222645      0.948781      0.145417     -0.509458     -0.269368      0.815462       1.06313       1.17923       1.29050       1.33486       1.33610       1.31624       1.28071       1.21409       1.06118      0.970957      0.858246      0.755575      0.637542      0.548027      0.450907      0.362548      0.290836
  37  10 2784.5936    3.0401  1.0794 12.6950 -0.0014  0.0180   0.0454   0.0483    0.0824   0.0000   439.8798       3.40142       20.0602       1.78497      -3.14159     -0.529634      0.899986      -2.94835      -1.40483     -0.241491       1.44633     -0.511606     -0.902314     -0.520581      0.178021      0.413422      0.264734      0.222468      0.862026       1.10275       1.16973       1.26136       1.32068       1.32655       1.29122       1.19598       1.14048       1.05429      0.970950      0.896693      0.781179      0.673899      0.570738      0.485931      0.397019      0.311636
  37  11 2953.3915    3.6492  1.0848 13.1392  0.0003  0.0186   0.0546   0.0474    0.0863   0.0000   441.2417       2.55273       17.3814       1.42336      -3.55845      -1.68920      -1.18832      -2.35321     -0.273762      -1.08480     0.0659455    -0.0869121      -1.16525     -0.718935      0.406523      0.195672     -0.549403    -0.0176497      0.834635       1.04304       1.22291       1.30026       1.32909       1.33150       1.35701       1.24482       1.16901       1.09821      0.985278      0.869531      0.764157      0.636745      0.548133      0.453239      0.377450      0.308055
  37  12 3118.5789    4.0587  1.1355 13.5288 -0.0028  0.0189   0.0605   0.0509    0.0791   0.0000   440.7350       5.16707       15.9307      0.918023      -2.99951      0.970837    -0.0495277      -1.40980      0.662718     -0.951766     -0.257595     -0.578646     -0.581680       1.67712      0.196963     -0.508597      0.567987      0.350491      0.845048       1.09806       1.19877       1.31865       1.35115       1.33675       1.28992       1.20947       1.20927       1.09472      0.975818      0.928959      0.815224      0.701035      0.563328      0.485049      0.395738      0.321368
  37  13 3280.6966    3.7770  1.6716 13.0596 -0.0016  0.0240   0.0459   0.0590    0.0625   0.0000   440.9076       6.16717       16.6460     -0.299264      -4.66863     -0.369985      0.316151      -3.18031      -1.00053      -3.39310     -0.872323     -0.502696     -0.498846       1.07106      0.158346     -0.551184     -0.657970      0.230926       1.04464       1.40962       1.52896       1.66037       1.75100       1.69873       1.74148       1.58506       1.49181       1.37912       1.24070       1.13929      0.986469      0.858711      0.721736      0.593149      0.489530      0.390810
  37  14 3440.4245    3.1239  2.4123 12.5040 -0.0012  0.0283   0.0314   0.0741    0.0482   0.0000   438.4601       8.53165       15.6898      0.648975      -2.59420      -2.87426     0.0854141      -2.86806      -1.89420      -4.37688     -0.971478     -0.436704     -0.234325    -0.0866126      0.113689      0.967053     -0.277611      0.118983       1.25237       1.64364       1.85685       2.00680       2.04165       2.06605       2.02553       1.92973       1.81745       1.65039       1.52950       1.32700       1.17451       1.00104      0.872288      0.722766      0.574410      0.462103
  37  15 3598.5405    2.4929  3.9139 11.7642 -0.0005  0.0378   0.0200   0.0985    0.0386   0.0000   443.9500       4.94977       19.8757       1.05958      0.813634      0.108742       2.16237      -3.81748      -3.99348     -0.212571       3.89571      0.203369      0.252542      -1.18253    -0.0188068     -0.932916      0.925115     -0.965742       1.61414       2.17533       2.43824       2.61814       2.75823       2.69974       2.68974       2.55318       2.38715       2.18535       1.98729       1.76641       1.55547       1.32289       1.12720      0.926679      0.762538      0.601645
  37  16 3755.1755    2.0629  5.4448 11.4245 -0.0004  0.0471   0.0146   0.1300    0.0320   0.0000   440.8242       1.27036       21.5980      -1.84291      -3.32275      -6.12034      -2.23551      0.774017       1.53650      -1.53667      0.585204      -4.56907       1.00853      -3.62837       1.04229      0.112824     -0.176194     -0.392474       2.02859       2.69240       2.96460       3.23694       3.31925       3.37740       3.28469       3.17563       2.98871       2.72960       2.47387       2.15728       1.90087       1.64629       1.39573       1.16023      0.934187      0.747236
  37  17 3910.9001    1.6422  7.6274 11.0914 -0.0004  0.0642   0.0105   0.1723    0.0287   0.0000   441.3785       2.40678       17.2555       1.62571      -9.47139      -5.44870       4.59330       2.45383     -0.337770       4.48746      -2.55417       1.86881       2.02461      -2.20499      -1.54091     -0.274743      -1.81816       1.09830       2.69946       3.64672       3.99701       4.40133       4.53399       4.54624       4.44847       4.31959       4.05773       3.67460       3.31711       2.95404       2.53656       2.23869       1.89251       1.56444       1.25092       1.00205
  37  18 4065.5306    1.3754 10.5447 10.8190  0.0007  0.0861   0.0077   0.2355    0.0264   0.0000   436.5277       9.47727       8.31793       4.74311       4.34620      -8.81416      -8.73221      -4.40490       15.5091       4.55939      -3.17039       2.13090      -1.80842       1.91566     -0.877872      -3.11426     -0.351778      -1.03438       3.66218       4.88700       5.46540       5.89762       6.13513       6.07002       6.02719       5.66527       5.39804       4.91667       4.51642       3.98935       3.51551       3.06001       2.54463       2.14754       1.75683       1.40943
  37  19 4219.5724    1.0883 13.0355 10.7060 -0.0009  0.1139   0.0061   0.3020    0.0240   0.0000   449.7586       5.36718       13.4799       6.50443       9.42107       4.81108       2.54258      -8.56061       5.88069      -6.56451      -7.89211       2.60752      -2.50144       9.48150      -1.50125       2.36961      -4.83356     -0.806720       4.89645       6.47083       7.32214       7.99525       8.13852       8.23594       7.99170       7.75751       7.12132       6.65012       5.95550       5.32615       4.67390       3.99226       3.40403       2.83209       2.33170       1.85106
  38   5 1908.7767    0.5434  0.5362 10.1538 -0.0017  0.0154   0.0116   0.0324    0.0426   0.0000   441.6886      0.384088       21.6590     -0.446251      -2.42498      0.729154       1.65931     -0.352998       2.08882      -1.34326      0.478817     -0.633216      0.288843      0.305820     -0.102355    -0.0406783      0.182216     0.0567026      0.777014       1.11524       1.33083       1.47570       1.56262       1.61076       1.57043       1.48609       1.36926       1.23199       1.01101      0.864426      0.725830      0.596629      0.492670      0.399503      0.319917      0.249057
  38   6 2098.9534    0.7977  0.8290 10.3309 -0.0016  0.0167   0.0136   0.0415    0.0619   0.0000   441.2382      -1.68382       21.7306       2.69345      -3.40453      0.396653      0.845054      0.537348      0.699034       1.41980      0.559998     -0.122602      0.132130      0.102286      0.571181     -0.215372    -0.0373919      0.291586      0.739660       1.01924       1.15035       1.31038       1.33887       1.33611       1.32070       1.24779       1.14772       1.03202      0.947513      0.803396      0.689997      0.595177      0.514362      0.416389      0.347524      0.269778
  38   7 2282.8927    1.2337  0.9281 10.9468  0.0007  0.0167   0.0196   0.0437    0.0723   0.0000   439.9865       2.08455       21.0132      -1.90807      -4.95181      0.923561      0.303079      -2.50373      0.343194      0.813135      0.225409      0.260683      0.283537    -0.0558654      0.883282      0.141274     -0.239369     -0.648192      0.723202      0.957015       1.03863       1.15065       1.18530       1.15634       1.18014       1.07417       1.03798      0.968062      0.880430      0.788209      0.677142      0.607679      0.524187      0.429458      0.346993      0.283391
  38   8 2460.0387    1.7275  1.1270 11.5579 -0.0034  0.0193   0.0255   0.0493    0.0829   0.0000   440.6511       2.05875       20.9739       1.29122      -2.45229      0.813633     -0.419115      -1.46891     -0.775802     -0.723299     -0.609931     -0.908335      -1.62792      0.419416     -0.923435      0.300276      0.542851     -0.381775      0.805821       1.09926       1.20960       1.35376       1.33590       1.35866       1.37000       1.27890       1.19936       1.11993       1.02793      0.897440      0.771097      0.664692      0.564649      0.472879      0.390771      0.317220
  38   9 2633.7318    2.3481  1.0971 12.2280 -0.0012  0.0189   0.0352   0.0480    0.0881   0.0000   441.0030       5.21184       20.9632      -2.11115      -3.56896      0.267780     -0.875649     -0.872316      -2.49547   0.000939512      0.167284      0.512615      -1.12693      0.161815     -0.174281    -0.0661075   0.000253813    -0.0888382      0.792328       1.08316       1.15370       1.26376       1.32094       1.31847       1.30409       1.22044       1.20381       1.08972      0.971055      0.895789      0.754890      0.658913      0.563402      0.464282      0.401273      0.309299
  38  10 2806.1237    3.1551  1.0425 12.7922  0.0008  0.0181   0.0473   0.0459    0.0819   0.0000   441.1624       1.69585       20.4281     -0.488136      -3.28934       2.14279    -0.0796681      -2.72521      0.746114     -0.817549      0.554349      0.460846     -0.335452    -0.0883236      0.730594      0.567993    -0.0492739     -0.417798      0.843743       1.15718       1.36449       1.49741       1.54369       1.55292       1.47433       1.38921       1.28007       1.17822       1.06294      0.920653      0.789073      0.672923      0.559211      0.459674      0.378704      0.295539
  38  11 2975.9638    3.8477  1.1399 13.0455 -0.0034  0.0184   0.0556   0.0484    0.0983   0.0000   440.6058       1.99039       19.6662       2.18704      -3.12248      -3.21323       1.12122     -0.538106     -0.347705      0.573681      0.937142      0.111393      -1.56271       1.22831     -0.561415     -0.990790     -0.400959      0.242321      0.816900       1.03912       1.13476       1.26218       1.31811       1.30487       1.27776       1.20912       1.16516       1.06663      0.963538      0.857727      0.763874      0.654071      0.551194      0.464238      0.379289      0.309361
  38  12 3142.4058    4.1901  1.2444 13.3818 -0.0021  0.0197   0.0589   0.0508    0.0853   0.0000   441.0620       6.12609       15.8814       3.70297      -3.78308    -0.0739850      -2.53240      -1.56750      0.427586      -1.53626       1.45483      0.142454     -0.479634    -0.0740774     0.0818318     -0.354446     -0.340687     -0.740197      0.896698       1.19219       1.28792       1.39201       1.44379       1.45224       1.42448       1.34936       1.30138       1.18128       1.07544      0.945861      0.850392      0.769987      0.662308      0.577422      0.451753      0.348492
  38  13 3305.8445    3.6545  1.6806 13.1591 -0.0003  0.0231   0.0449   0.0623    0.0580   0.0000   439.2786       7.64347       17.1601      0.511597      -1.61641       1.31580      -1.29394     -0.193535    -0.0867896    0.00647956     -0.164074      -2.00235      0.985576     -0.133763      0.717566     0.0314717      0.135427     -0.343102      0.986996       1.32376       1.47510       1.63118       1.64077       1.68296       1.63417       1.60834       1.48355       1.37536       1.23902       1.08599      0.922331      0.820213      0.690049      0.575013      0.471860      0.377733
  38  14 3466.8170    3.0275  2.7913 12.3300 -0.0005  0.0303   0.0279   0.0795    0.0431   0.0000   439.5982       5.30799       16.4439      -1.94254      0.736037      -3.62489      0.933106      0.272899       3.18011      -1.30503      -3.06946      0.774405     -0.952592      -2.47182     -0.937354      0.124272      0.353086      -1.09808       1.28909       1.70829       1.89327       2.03043       2.11476       2.12550       2.11464       2.00797       1.91093       1.74142       1.57939       1.42614       1.23189       1.07001      0.883219      0.759824      0.636391      0.508333
  38  15 3625.8810    2.4247  4.1084 11.8491 -0.0001  0.0383   0.0191   0.1041    0.0348   0.0000   438.7357       10.5711       15.4391      -3.15366      -5.25762      -4.33608    0.00551618       3.06078      0.182558      -2.74665       1.19410       2.12779      0.499450      -2.99870      -2.87838      0.357675      0.408449      0.231462       1.63049       2.14457       2.39636       2.58420       2.68146       2.71966       2.63001       2.52698       2.39500       2.19822       1.99084       1.80982       1.58720       1.36229       1.17026      0.971005      0.813482      0.653328
  38  16 3783.4644    1.9847  5.9038 11.3375 -0.0001  0.0495   0.0134   0.1348    0.0307   0.0000   438.4705       3.17572       15.1167       5.07299      -3.74712       1.70680       2.18707      -3.85455      0.159168      -1.34252       2.85483      -3.21587       1.38472       2.12981      -1.99482      -3.29857     -0.301791      0.795968       2.07201       2.73046       3.04974       3.35831       3.37646       3.43930       3.36426       3.26692       3.08484       2.84611       2.56681       2.30476       2.01117       1.72548       1.46432       1.24681       1.01340      0.822273
  38  17 3939.6983    1.6208  8.5637 10.9939 -0.0005  0.0676   0.0095   0.1866    0.0277   0.0000   441.2713       16.4308       11.2598       5.40567       2.18197      -8.17768       1.61601       3.65437       9.77440      -1.75169       5.47422      -8.29825      0.704056      0.567250     -0.264483     -0.531168       1.16746      0.581936       2.86993       3.76087       4.25333       4.58553       4.81326       4.81017       4.75977       4.53260       4.25426       3.91162       3.53992       3.16077       2.76314       2.43231       2.04195       1.70327       1.39054       1.13236
  38  18 4095.0770    1.3024 11.1129 10.7864 -0.0018  0.0909   0.0070   0.2486    0.0261   0.0000   435.1503       18.8872       16.4514       3.39862       3.81905      -11.6268       1.34706       7.41361      -1.33005       2.12341       1.91843      -1.14837      -3.39809       1.18893      -2.30817       1.52399      -3.03657      0.249012       3.77850       4.99879       5.59232       6.03944       6.28486       6.30614       6.20411       5.99234       5.60000       5.24396       4.70405       4.21138       3.71761       3.17126       2.72353       2.30308       1.88221       1.52124
  38  19 4249.7883    1.0829 14.0326 10.6399 -0.0010  0.1185   0.0056   0.3175    0.0228   0.0000   434.3090       3.17642       29.5923       5.65182      -3.62001      -3.58253      -8.81237      -5.73005       4.73305      -11.2302      0.621394      -4.87782      -6.43352       1.02814       4.14790      -6.12920       2.25730       2.70130       4.83171       6.40479       7.25577       7.72234       8.12502       8.10233       7.89942       7.70647       7.32515       6.76096       6.04064       5.45807       4.72767       4.14949       3.49269       2.90346       2.40185       1.92710
  39   4 1728.2525    0.3396  0.3365 10.0479 -0.0004  0.0113   0.0092   0.0284    0.0289   0.0000   441.5463     -0.209205       21.5887     0.0675227      -3.38507       1.14675     -0.610406     -0.748462     -0.189282    0.00840723      0.276152     -0.808650    -0.0895045     -0.226781    -0.0395803     -0.115004    0.00790367      0.194759      0.478701      0.633511      0.714027      0.737062      0.764926      0.748077      0.784093      0.762724      0.722786      0.656971      0.590738      0.527863      0.460187      0.413266      0.322920      0.272192      0.234437      0.195382
  39   5 1925.1798    0.5545  0.5904 10.1008 -0.0015  0.0144   0.0111   0.0351    0.0435   0.0000   440.2553      -1.68643       21.1697       1.11097      -4.76045      0.793811       1.44739       1.08828     -0.669590     -0.653822      0.673568      0.651645      -1.04945     -0.214719      0.172146      0.884154     -0.271337    -0.0656345      0.607362      0.800677      0.869811      0.965877       1.00398       1.00358       1.05020      0.985265      0.911311      0.834824      0.806130      0.709606      0.607790      0.476345      0.411216      0.376757      0.305759      0.252862
  39   6 2116.5942    0.8357  0.8056 10.5205 -0.0038  0.0167   0.0142   0.0402    0.0579   0.0000   441.9432     -0.626833       22.0575      0.437709      -2.35808      0.144080       2.09169      -1.30504      -1.37830      -1.32026      0.588320      0.582475      0.504437     -0.406211     0.0797300     0.0179415      0.408873    -0.0558621      0.729024      0.962876       1.12424       1.26998       1.31406       1.29676       1.24424       1.17402       1.12476       1.02631      0.882530      0.797262      0.696142      0.613889      0.515685      0.436495      0.354244      0.290072
  39   7 2301.2622    1.2432  1.0939 10.9625 -0.0010  0.0185   0.0185   0.0482    0.0767   0.0000   440.3855    -0.0565960       21.4949       1.12759      -4.00439     -0.497570       1.57592     -0.457278     -0.650942      0.677012      -1.37372     -0.144732      0.320845      0.256684    -0.0412635      0.526966      0.328208     -0.118829      0.778217       1.02271       1.17743       1.23103       1.29030       1.28856       1.25007       1.19938       1.12481       1.05358      0.990372      0.877693      0.790546      0.671470      0.580105      0.495991      0.404882      0.327969
  39   8 2479.0609    1.8100  1.2369 11.4898 -0.0012  0.0197   0.0254   0.0518    0.0873   0.0000   442.3044       1.26202       20.1242      -1.68771      -3.64922     0.0308523      0.829437      -1.82763      -1.33674     -0.147630       1.40633    -0.0703917      0.418697       1.05127      0.219241      0.754105     -0.198917     -0.275301      0.862586       1.12870       1.26370       1.39544       1.37327       1.47062       1.38491       1.30803       1.22675       1.17307       1.05457      0.950565      0.832076      0.719582      0.618859      0.513360      0.430326      0.344497
  39   9 2653.9226    2.4477  1.1690 12.2494 -0.0014  0.0190   0.0351   0.0491    0.0839   0.0000   440.4561       2.66881       18.4225      0.624547      -1.27124     -0.139864      -1.10917     -0.882518      -1.00661      -1.63309    -0.0894921      0.242038      0.641975     -0.362671      0.167952     -0.131321      0.243411     -0.262177      0.827962       1.05874       1.14257       1.27558       1.34869       1.34981       1.30493       1.23610       1.22071       1.11909       1.02141      0.892615      0.772027      0.687720      0.593524      0.492042      0.406501      0.340136
  39  10 2827.3710    3.2235  1.0202 12.8351 -0.0026  0.0175   0.0478   0.0437    0.0785   0.0000   439.5942       4.42193       20.4005       1.22909      -3.57093       1.02511       2.48650     -0.689839       1.46235       2.25759      0.130924     -0.663612     -0.311602      0.176763      0.568852      0.398242     -0.557013      0.485637      0.728373       1.03796       1.12567       1.26775       1.27947       1.29651       1.28902       1.22332       1.14355       1.06546      0.935164      0.845944      0.728217      0.638781      0.549356      0.446701      0.377342      0.300973
  39  11 2998.2648    3.9022  1.1040 13.2288 -0.0019  0.0177   0.0562   0.0467    0.0823   0.0000   440.0650       3.69453       17.7866       3.30646      -2.63146      0.466264    -0.0235331      -1.54520      0.110656       1.52359     -0.712774      -2.24619     -0.571298     -0.443337     -0.424411    0.00363739    -0.0428586     0.0442608      0.784881       1.02542       1.17184       1.29978       1.35526       1.35511       1.35464       1.29704       1.22217       1.13049      0.996290      0.896885      0.744652      0.661234      0.547531      0.459233      0.385372      0.319748
  39  12 3165.7466    4.0637  1.2644 13.4098 -0.0048  0.0198   0.0571   0.0517    0.0847   0.0000   440.8779       3.66043       17.9434       2.56235      -3.17403      -3.13322      0.671602  -0.000469582     -0.854841      -1.87999      0.808570      -2.22925      0.191931     -0.502947     -0.453483     -0.196096      0.357431     -0.152164      0.866266       1.15911       1.25789       1.34130       1.34323       1.35507       1.34559       1.31211       1.26374       1.14877       1.07698      0.951320      0.833324      0.738584      0.625249      0.539142      0.446504      0.357462
  39  13 3330.4652    3.6081  1.9266 12.8225 -0.0016  0.0246   0.0400   0.0627    0.0567   0.0000   441.4499       6.31467       16.3212      -1.87317      -2.18907      -1.64591      -3.61385      -3.81449      -1.44364      -3.15689      0.145775      -1.89155     -0.329728      -1.47426     0.0782589      0.495409      -1.49160     -0.559600       1.03216       1.35195       1.51775       1.66019       1.67980       1.71395       1.71076       1.60905       1.54174       1.43179       1.29384       1.14952      0.999565      0.865982      0.741026      0.637062      0.523469      0.423926
  39  14 3492.6773    2.9251  2.9111 12.3632 -0.0002  0.0309   0.0262   0.0820    0.0390   0.0000   442.3382       6.13440       14.0095      0.121764      -3.38745      -1.16413      -1.32744      -2.68362       1.64100      0.177864       1.30291      0.493091     -0.188352     -0.195529     -0.245787      -1.13386      0.313024      0.457783       1.26817       1.67004       1.84712       2.03900       2.08395       2.14410       2.09816       2.01088       1.88501       1.77062       1.59938       1.40133       1.26289       1.09748      0.944571      0.782755      0.654308      0.525227
  39  15 3652.8719    2.3657  4.5064 11.6396 -0.0003  0.0400   0.0172   0.1068    0.0332   0.0000   444.0142       6.34959       16.5314      -1.76297      0.675567      -6.21175       1.46342      -5.82547      0.619705      -1.80713      0.274587     -0.665392     -0.700352    -0.0473557       2.51075      -1.57734      0.564185    -0.0132404       1.64264       2.19233       2.40886       2.64667       2.69417       2.71662       2.66362       2.59571       2.37955       2.29364       2.06916       1.87928       1.64524       1.43828       1.24338       1.03261      0.863354      0.697412
  39  16 3811.2412    1.8756  6.4259 11.2129 -0.0009  0.0529   0.0121   0.1444    0.0301   0.0000   440.9257       6.80351       18.3612       4.45877      -3.39412      -5.24661      -6.71502     -0.447066      0.118120      -3.54353     0.0232519      -3.53505     -0.980239      -3.71569      -1.96365       1.24172      0.196776      -1.88632       2.11374       2.87444       3.18165       3.44482       3.60996       3.58375       3.58666       3.46178       3.21371       2.98482       2.69926       2.44473       2.18639       1.86903       1.59126       1.36493       1.10791      0.898660
  39  17 3968.5165    1.5605  8.6923 10.9594 -0.0005  0.0695   0.0090   0.1897    0.0273   0.0000   438.8843       1.94941       7.29536       7.95019       9.73947      -6.06829      -2.50703       1.06940       1.34402      -3.03213       2.20319     -0.992190      0.204989      -1.34733       1.34878      -2.13336      -1.06905       2.15200       2.84645       3.78520       4.18994       4.52184       4.63634       4.77189       4.71026       4.51251       4.28872       3.93968       3.57223       3.23693       2.85256       2.46832       2.10040       1.78685       1.47226       1.19840
  39  18 4124.4697    1.2797 11.7794 10.7484 -0.0006  0.0957   0.0066   0.2605    0.0254   0.0000   439.8393       5.83595       23.8255      -11.3076      -8.31556     -0.342989       3.93626      0.184116       3.59220       2.35700       2.67497       1.31895      -6.49446      -1.07589      -5.00713     -0.444052       2.97205      -1.60010       3.85184       5.18056       5.77601       6.15085       6.52687       6.48102       6.48853       6.15176       5.88912       5.43104       4.95458       4.42367       3.85787       3.43484       2.90720       2.44961       2.04434       1.63755
  40   4 1743.2444    0.3780  0.3329 10.0807 -0.0026  0.0116   0.0101   0.0279    0.0294   0.0000   441.4445     -0.101564       20.6081      0.814104      -2.63251    0.00485195     -0.110023      0.447040      0.350543      0.311176      0.662173      0.639324     -0.327579     -0.528840     -0.236337      0.241918     0.0393136     0.0581275      0.463696      0.658228      0.732560      0.779457      0.794502      0.779676      0.762636      0.666616      0.714058      0.608047      0.623488      0.561162      0.496906      0.426746      0.362368      0.322151      0.249617      0.196476
  40   5 1941.4114    0.6146  0.5716 10.1950 -0.0018  0.0140   0.0120   0.0329    0.0438   0.0000   441.4172     -0.524954       20.6546      0.301135      -1.75323      0.196031      0.861502     -0.757309     -0.135843      -1.10846     -0.402678    -0.0993624     -0.253340      0.384393     -0.157494      0.235576     -0.243900    -0.0260748      0.594819      0.827873      0.866260      0.978764      0.944902      0.984694      0.910424      0.872907      0.835726      0.790829      0.747003      0.669714      0.616959      0.523842      0.464905      0.381862      0.323014      0.260301
  40   6 2133.9572    0.8886  0.8279 10.4462 -0.0020  0.0163   0.0145   0.0397    0.0635   0.0000   441.1933      0.918634       21.0870     0.0599931      -2.40706     -0.995913      0.199820    -0.0292554     -0.550491     -0.144769      0.809160      0.513835      0.980722     0.0186985      0.101297      0.123168      0.213199    -0.0663996      0.674179      0.911283       1.01315       1.12073       1.10344       1.07324       1.03137       1.02737       1.00454      0.932616      0.867038      0.783267      0.684848      0.598957      0.488334      0.431670      0.364122      0.294569
  40   7 2319.3338    1.3230  1.0918 11.0242 -0.0011  0.0188   0.0195   0.0462    0.0793   0.0000   441.0014       2.12394       20.1797      -2.26285      -4.03070      0.336142      0.202922      -2.42139     -0.689817     -0.807544     -0.442290      0.784911      -1.10953    -0.0493545     -0.584315     0.0446447      0.221015     -0.322457      0.756334      0.988410       1.05283       1.19616       1.27418       1.29636       1.23939       1.19089       1.14534       1.04607      0.994898      0.866817      0.766077      0.652261      0.546518      0.478303      0.380275      0.323381
  40   8 2497.9485    1.8658  1.1962 11.8351 -0.0043  0.0196   0.0268   0.0507    0.0796   0.0000   441.0951       2.57080       20.8498       1.18291       1.36378      -3.10370       1.97257      -3.39410      -1.77214     -0.595692       2.47802      0.321907      0.139731      0.338479      0.203078     -0.205287      0.287105      0.197075      0.786609       1.04429       1.15319       1.28186       1.30541       1.34070       1.29792       1.23837       1.21312       1.11884       1.03636      0.922363      0.796570      0.688147      0.582373      0.489922      0.429452      0.346359
  40   9 2673.8552    2.5988  1.2107 12.2582  0.0001  0.0186   0.0358   0.0499    0.0872   0.0000   440.0436       2.19620       19.2492       1.21863      -3.66123      -1.16890     -0.530174     -0.522373      0.615202      0.910386     -0.879491      0.542934      0.518484      0.343443     -0.270026      0.172612      0.466833     -0.159281      0.757574       1.01010       1.10352       1.20096       1.21791       1.24708       1.24525       1.23073       1.16147       1.05622      0.933264      0.873730      0.759899      0.661465      0.572899      0.481168      0.404252      0.329172
  40  10 2848.3112    3.4096  1.0512 12.8782 -0.0018  0.0172   0.0494   0.0443    0.0825   0.0000   441.0727       3.47428       20.0157      0.751545      -2.61101      -1.85639     -0.103153      -2.09998     -0.520637      -1.43141     -0.353277     -0.772509     -0.456221     -0.370002       1.14860      0.310707      0.414342     -0.154880      0.726634      0.991611       1.11471       1.19109       1.18308       1.21884       1.14877       1.14854       1.10300       1.01844      0.947842      0.841494      0.755774      0.640362      0.543247      0.459023      0.382850      0.310173
  40  11 3020.1175    3.9468  1.1679 13.3521 -0.0028  0.0188   0.0568   0.0500    0.0838   0.0000   440.8300       2.72565       16.6820      0.827054      -2.08958      -1.58099     -0.959872      -2.67832      -2.63068     -0.589892     -0.683578      -2.16268     -0.523508      -1.37631      0.297344      0.865266      0.940070     -0.430162      0.781680       1.02003       1.11297       1.20317       1.27566       1.28999       1.22668       1.27705       1.17928       1.07765      0.960929      0.860709      0.761470      0.672083      0.580479      0.499206      0.409490      0.341272
  40  12 3188.7970    4.1039  1.3707 13.3355 -0.0002  0.0201   0.0533   0.0534    0.0728   0.0000   441.5301       2.00639       19.0905     -0.217309      -2.78666      -2.23116     -0.325408      0.227522      0.610774      -1.12582      0.504684      -1.05938      -1.02151     -0.671350     -0.156569     -0.475092     -0.380695      0.538995      0.852455       1.06268       1.18168       1.28656       1.34426       1.42562       1.34628       1.25727       1.23107       1.11410       1.06984      0.939392      0.838638      0.730872      0.630792      0.512406      0.430810      0.362266
  40  13 3354.7414    3.4746  2.0366 12.7430 -0.0015  0.0249   0.0366   0.0647    0.0539   0.0000   440.8871       3.59698       19.4770      -1.56230      -1.04097       1.95794     -0.972258      -3.07783     0.0270578     -0.105443      0.754645      -2.69274      0.667012      0.300189    -0.0691728     -0.252280       1.39047     -0.409684      0.986467       1.32771       1.46158       1.58100       1.65893       1.66292       1.63844       1.58961       1.50531       1.40187       1.25477       1.15675       1.00556      0.905592      0.763056      0.642557      0.553764      0.447053
  40  14 3518.2433    2.7902  3.0814 12.3900 -0.0009  0.0321   0.0247   0.0860    0.0368   0.0000   440.9137       7.58375       16.8461     -0.871492     -0.437182       1.01435      -1.86186      -3.25785     -0.340193      -1.08901     -0.658659      -1.57072      -1.89559      -1.56439     -0.660581      0.303201     -0.300064     -0.509286       1.27787       1.71233       1.90858       2.05969       2.15086       2.16824       2.14390       2.10022       1.95975       1.84115       1.64525       1.47446       1.28749       1.15953      0.975825      0.837721      0.710948      0.563691
  40  15 3679.4988    2.2898  4.5744 11.7190 -0.0000  0.0401   0.0166   0.1097    0.0313   0.0000   440.9118       6.40396       17.7109       7.53832      -1.79323       1.40335      -2.51272      -3.15141       3.93693      -2.56257      0.262740      -1.82991       1.65280       1.19089      -1.96850     -0.117689      0.355516      0.429341       1.63060       2.10774       2.38436       2.61747       2.68242       2.71456       2.68412       2.58635       2.44923       2.27003       2.04979       1.86793       1.66172       1.45802       1.25968       1.06038      0.870842      0.725785
  40  16 3838.8562    1.8348  7.1218 11.1680  0.0001  0.0565   0.0111   0.1516    0.0290   0.0000   440.0844       5.85740       17.7988      -1.19497      -2.13249      -1.29151      -1.51022      -3.23231      -3.25037      -1.58260       1.47669      -2.15619     -0.661762      0.943697       1.17446      0.983422      -2.35392     -0.798026       2.27899       3.00345       3.41014       3.61115       3.79637       3.88984       3.83188       3.68639       3.50926       3.23675       2.97674       2.64458       2.32738       2.01836       1.71227       1.46532       1.21637       1.00872
  40  17 3996.8753    1.4974  9.4944 10.9754 -0.0001  0.0754   0.0084   0.2068    0.0262   0.0000   439.3919     -0.253505       17.6731      -3.15310      -9.81780       6.49161      -2.59016      -4.78126      -5.08750       3.13685       4.05376      -2.75940      -3.18593      -3.78425     -0.657873      0.837523      -1.40939      0.188240       3.01618       3.95711       4.42609       4.84981       4.96545       5.07714       5.04219       4.76685       4.54951       4.22985       3.93076       3.50649       3.12913       2.71284       2.32034       1.95726       1.61754       1.32391
  40  18 4153.6755    1.2342 12.3806 10.7819 -0.0003  0.0989   0.0063   0.2724    0.0241   0.0000   442.8788       13.2425       5.30266      -7.35838       10.0306       6.70955      -8.81584      -1.63134      0.381305      0.491612       4.03654      0.687646      -7.58223       1.01941      0.104671     -0.136207      -1.06467      0.261096       3.86290       5.12402       5.84118       6.29167       6.53648       6.67888       6.48713       6.30715       5.97451       5.50812       5.06173       4.56571       4.05987       3.52168       3.07445       2.56572       2.10945       1.73649
  41   3 1544.3597    0.2053  0.1464 10.0373  0.0002  0.0093   0.0089   0.0190    0.0217   0.0000   441.7839     0.0508992       22.0017     -0.441659      -4.00973      -1.22357     -0.665055     0.0128762     0.0473471     -0.554749    -0.0200495     -0.203977      0.190595      0.201981    -0.0173528    -0.0806818     -0.220125      0.302500      0.416827      0.536170      0.643183      0.692326      0.686183      0.687211      0.689363      0.585559      0.601556      0.561290      0.474301      0.450998      0.408698      0.393874      0.318264      0.321541      0.250619      0.193749
  41   4 1758.0544    0.3926  0.3286 10.0882 -0.0010  0.0111   0.0101   0.0252    0.0295   0.0000   441.5203     -0.393233       20.8312      0.356963      -2.88009     -0.458687     -0.500916      0.332365      0.578548      0.247142      0.149342     -0.459924      0.390259    -0.0803371     -0.526401      0.153393     -0.177680     -0.141138      0.457107      0.660102      0.776504      0.841469      0.917415      0.938659      0.939464      0.878527      0.812676      0.732229      0.676157      0.575255      0.499876      0.412989      0.350426      0.281672      0.223778      0.204019
  41   5 1957.4669    0.6042  0.5720 10.2222 -0.0007  0.0142   0.0119   0.0327    0.0437   0.0000   441.3174       1.20923       21.3545      0.174620      -2.68741    -0.0436398      -1.38391       1.94931      0.819443     -0.650664      -1.05105      0.338707      0.701286     -0.255340     -0.446657      0.112212     -0.346080     -0.367861      0.571330      0.808667      0.907414      0.987968       1.01872      0.969418      0.976560      0.944231      0.903339      0.824250      0.775340      0.692518      0.602978      0.526999      0.436136      0.365149      0.308141      0.257378
  41   6 2151.1133    0.9000  0.8444 10.5973 -0.0013  0.0156   0.0145   0.0412    0.0588   0.0000   441.4090     -0.270610       21.0985      0.116737      -2.19989      -3.18980    -0.0761375      -1.70021      0.616747      0.718857       1.24987      0.613472     -0.160727     -0.394188     -0.167385     -0.297319   -0.00319370      0.148267      0.628594      0.836113      0.961143       1.04590       1.06465       1.10078       1.09824       1.04054      0.958734      0.911166      0.825571      0.751523      0.644661      0.573941      0.509716      0.410298      0.341132      0.287932
  41   7 2337.2147    1.3877  1.0106 11.2384 -0.0020  0.0171   0.0204   0.0450    0.0684   0.0000   441.6559    -0.0479175       20.1033     -0.118358      -1.88482    -0.0582687       1.19106      -1.44198     0.0149040      0.563802      0.285286     -0.357767      0.883080       1.07544    -0.0755045     -0.525903      0.250014      0.373655      0.653055      0.880950      0.973300       1.07078       1.08109       1.10248       1.09769       1.02988       1.00826      0.954849      0.839721      0.789668      0.694955      0.616361      0.525667      0.440140      0.380690      0.315679
  41   9 2693.5365    2.6859  1.1116 12.3165 -0.0007  0.0175   0.0375   0.0453    0.0865   0.0000   441.3012       2.39114       21.8329     0.0271037      -3.86449      -2.18586     -0.404151      -1.32966     -0.911861      0.914366     -0.546349      -1.48522      0.628275     -0.710332      -1.08149     0.0411756    -0.0437683      0.281152      0.703854      0.905642       1.00717       1.13083       1.14022       1.16507       1.16240       1.11728       1.05581       1.00890      0.915753      0.802443      0.706080      0.636617      0.556288      0.461460      0.395084      0.329343
  41  10 2869.0213    3.4654  1.0944 13.0443 -0.0030  0.0174   0.0498   0.0460    0.0762   0.0000   442.9817       3.20142       20.6859      0.147874      -4.37822      -1.39749       1.83571     -0.337044      0.600626    0.00243646       1.04867      0.245435     -0.499676      -1.07304      0.482399      0.843745      0.420650     -0.734558      0.708430      0.943415       1.04303       1.14537       1.15564       1.21347       1.19864       1.10493       1.09226      0.982160      0.894223      0.821597      0.744700      0.661003      0.555927      0.479707      0.396992      0.327711
  41  11 3041.7239    4.0858  1.0764 13.3717 -0.0026  0.0173   0.0585   0.0450    0.0800   0.0000   441.4610       3.32680       20.2665      0.265107      -3.21180     -0.199300      0.248118      -2.11049      0.476546     -0.776940      0.171993       1.07444      -1.44048      -1.24095      0.337312     -0.127954     -0.176790     -0.498301      0.664102      0.910520      0.974171       1.08635       1.10069       1.12397       1.11329       1.09622       1.04437      0.949941      0.892325      0.792328      0.715680      0.617407      0.525629      0.448576      0.377495      0.313608
  41  12 3211.4274    4.1315  1.4038 13.3559 -0.0005  0.0205   0.0527   0.0529    0.0716   0.0000   441.2279       6.13794       21.4453      0.811117      -1.55855     -0.245502      0.734665    -0.0258141      0.620944     -0.819430      0.393070      0.866948      -2.94130     -0.614977      0.391040      0.342037     -0.634657      0.474827      0.815614       1.10294       1.24910       1.39048       1.44552       1.48098       1.45796       1.36847       1.33234       1.19874       1.09555      0.978826      0.847685      0.736323      0.625641      0.544621      0.435004      0.370878
  41  13 3378.6392    3.3939  2.1696 12.7998 -0.0012  0.0260   0.0348   0.0679    0.0489   0.0000   441.0178       5.77734       20.6668       4.58881      -1.62281       2.05539     -0.527570     -0.603815      -2.25040      -2.36013      -1.07161      -2.10267     -0.963241       1.57367      0.394581      -1.01546     -0.970425       1.02211       1.00556       1.37595       1.48061       1.62734       1.69103       1.65677       1.70447       1.62431       1.56262       1.42018       1.33373       1.19364       1.05284      0.943295      0.803123      0.697095      0.582241      0.473935
  41  14 3543.4054    2.7259  3.3082 12.2037 -0.0001  0.0329   0.0227   0.0893    0.0362   0.0000   442.1387       6.11344       19.3647      -1.10268       4.55578      -3.26608      -4.35471     -0.898412      0.957028      -1.87573     -0.639437      0.592098     -0.459739       1.08084       1.02671      0.116963     -0.207532     -0.398472       1.24090       1.69315       1.81533       2.06049       2.10797       2.12978       2.15428       2.05208       1.96126       1.78502       1.67971       1.47740       1.32786       1.16338       1.00571      0.842938      0.703163      0.573608
  41  15 3705.7648    2.1811  5.0922 11.6241 -0.0004  0.0433   0.0150   0.1159    0.0296   0.0000   440.8061       4.81244       21.2799      -1.14488      -7.75608      -5.44569       5.41631      -3.89723      -2.25083     -0.314111     -0.345292      -2.15127       3.34468       1.01057      -1.47422     0.0232051     -0.546094      0.860013       1.72285       2.24295       2.47041       2.72079       2.83190       2.85471       2.85011       2.73010       2.63478       2.40488       2.28638       2.01494       1.77861       1.56078       1.35285       1.12967      0.972160      0.797835
  41  16 3866.1329    1.7833  7.7025 11.1938  0.0009  0.0603   0.0105   0.1636    0.0276   0.0000   441.1631       2.86884       16.2514       7.26165       4.53031      -6.32555       7.88179       6.68853      -3.84719      -2.61098      -1.47067      -1.80692      0.296194     -0.800719      -1.79859       2.37333     -0.632792      0.538953       2.33776       3.11727       3.48896       3.73002       3.97069       3.93948       3.91842       3.81307       3.59839       3.34746       3.07801       2.81102       2.47128       2.19616       1.88542       1.60790       1.33334       1.10107
  41  17 4025.0614    1.4317  9.9516 10.9749 -0.0001  0.0795   0.0078   0.2162    0.0257   0.0000   441.1099       2.34240       11.4768       5.18715      -5.22831      -5.02050     -0.919793      -4.53187       6.82884       2.65567      -1.52392       2.74765    -0.0465627      -2.30324      -1.61706     -0.365046      0.678972       1.17017       3.02591       4.02435       4.52113       4.92477       5.08620       5.10195       5.11952       4.92453       4.70155       4.42724       4.03789       3.65517       3.22071       2.83614       2.45787       2.08919       1.70706       1.42961
  41  18 4182.7371    1.1651 12.1174 10.8416  0.0001  0.1016   0.0062   0.2720    0.0232   0.0000   435.0357       2.29355       22.4845      -1.08930      -1.79480      -5.62136       8.35997      -14.1667      -4.66532      -12.3005      0.941049      -6.51688       3.54345     -0.416130       4.84375      0.328673       3.53854      -3.28719       3.86299       5.18543       5.76034       6.29666       6.58150       6.61537       6.54995       6.36083       6.04309       5.61395       5.17748       4.68704       4.14711       3.67346       3.12256       2.64943       2.19967       1.80320
[truncated: 750,548 more chars]
