# Supplementary material for: Global-Mode Analysis of Full-Disk Data from the Michelson Doppler Imager and the Helioseismic and Magnetic Imager
Source: Sol Phys. 2018 Jan 31;293(2):29. doi: 10.1007/s11207-017-1201-5 (PMC6566312; doi:10.1007/s11207-017-1201-5)
Supplement: Supplementary file 2 — (TAR 362.4 MB) [file 11207_2017_1201_MOESM2_ESM.tar › HMI/hmiv72dasym.7696]

   0  19 2764.0471    2.7522  1.3354  3.6294  0.0000     0.0231309  0.2234   0.3497   0.5540 1000.0000   0.0000       2.82131    -0.0000       0.00000       0.00000       0.00000       0.00000       0.00000       0.00000       0.00000       0.00000       0.00000       0.00000       0.00000
   0  21 3033.9854    4.4780  1.0505  6.3556  0.0000      0.778846  0.1890   0.6050   0.5126 1000.0000   0.0000       4.26907    -0.0000       0.00000       0.00000       0.00000       0.00000       0.00000       0.00000       0.00000       0.00000       0.00000       0.00000       0.00000
   0  23 3304.1589    3.8802  1.8757 10.7049  0.0000       1.79439  0.3338   0.4236   0.5478    7.8238   0.0000       1.96892    -0.0000       0.00000       0.00000       0.00000       0.00000       0.00000       0.00000       0.00000       0.00000       0.00000       0.00000       0.00000
   1  12 1885.0269    0.4612  0.4356  9.8273  0.0000       16.6309  0.1462   0.0564   0.1864    0.2383   0.0000       8.92052   346.8259      -82.6245       0.00000       0.00000       0.00000       0.00000       191.521       71.0392       0.00000       0.00000       0.00000       0.00000
   1  15 2292.0271    1.2937  0.5124 10.4880  0.0000       5.01047  0.0822   0.1307   0.1715    0.5525   0.0000       3.03611   336.1624       31.2100       0.00000       0.00000       0.00000       0.00000       91.5713       45.6746       0.00000       0.00000       0.00000       0.00000
   1  16 2425.8941    1.3527  1.1627 10.2746  0.0000       5.15713  0.1763   0.1092   0.3075    1.1913   0.0000       3.43661   603.0017       77.2391       0.00000       0.00000       0.00000       0.00000       179.982       73.3849       0.00000       0.00000       0.00000       0.00000
   1  18 2693.4557    2.5120  1.0438  0.7605  0.0000       1.00607  0.1533   0.1935   0.2712 1000.0000   0.0000       1.96212   272.0520       82.8516       0.00000       0.00000       0.00000       0.00000       159.134       63.5629       0.00000       0.00000       0.00000       0.00000
   1  20 2963.5105    3.9515  0.7862 12.1802  0.0077       1.06865  0.0817   0.3051   0.2082    1.4236   0.0000       1.86945   416.7045       67.3434       0.00000       0.00000       0.00000       0.00000       82.6210       45.8503       0.00000       0.00000       0.00000       0.00000
   1  21 3098.5837    3.8213  1.0467 12.1143  0.0009       2.97749  0.1249   0.3097   0.2853    2.1414   0.0000       2.73245   345.0852       92.9302       0.00000       0.00000       0.00000       0.00000       108.256       59.8550       0.00000       0.00000       0.00000       0.00000
   1  22 3233.3525    3.5577  1.6039 -0.8676  0.0000      0.460814  0.1583   0.2407   0.3384 1000.0000   0.0000       1.44171   448.8029       181.222       0.00000       0.00000       0.00000       0.00000       148.451       71.8584       0.00000       0.00000       0.00000       0.00000
   1  23 3368.9775    3.4279  2.1224 11.2523  0.0027       1.39615  0.1691   0.2037   0.4839    1.7965   0.0000      0.892449   572.4481       130.888       0.00000       0.00000       0.00000       0.00000       150.474       83.9121       0.00000       0.00000       0.00000       0.00000
   1  26 3777.0197    2.1983  6.0915  9.8488 -0.0091      0.408779  0.4546   0.0835   0.7266    2.9841   0.0000      0.524283    59.6421      -28.6195       0.00000       0.00000       0.00000       0.00000       304.192       164.291       0.00000       0.00000       0.00000       0.00000
   2  13 2082.1013    0.6483  0.3707 10.3004  0.0000       7.31128  0.1155   0.0631   0.1167    0.2039   0.0000       5.77301   449.7536       39.3461       1.00500       4.63552       0.00000       0.00000       82.0262       56.6568       27.9788       7.94765       0.00000       0.00000
   2  14 2217.6928    0.9002  0.8247 10.3638  0.0000       5.99695  0.0800   0.0614   0.1827    0.3540   0.0000       2.62666   487.9074       7.86388      -5.51558       9.35402       0.00000       0.00000       40.9273       37.7807       19.4407       9.11865       0.00000       0.00000
   2  16 2486.0503    1.6915  0.9454 10.6564  0.0000       2.14536  0.0761   0.1070   0.2102    0.9463   0.0000       1.75589   434.7290       19.0969      -26.7790      0.342875       0.00000       0.00000       41.1962       35.2507       19.7968       8.55543       0.00000       0.00000
   2  19 2889.7547    3.4695  0.8769  3.5503  0.0000      0.908030  0.0847   0.2061   0.1625 1000.0000   0.0000       1.36979   421.1242       119.528      -6.01928       17.8402       0.00000       0.00000       54.5717       41.7766       24.7289       7.87244       0.00000       0.00000
   2  21 3160.0632    4.0428  0.9882 13.4897  0.0000       1.70746  0.0916   0.2714   0.2286    0.4833   0.0000       2.38116   333.9240       92.1681      -17.0601       25.1761       0.00000       0.00000       49.0652       38.2397       26.8399       9.11425       0.00000       0.00000
   2  23 3430.8442    3.0672  2.1040 12.0642  0.0000      0.135069  0.1484   0.1417   0.3300    0.5759   0.0000      0.871757   508.1138       135.899      -41.9793       17.0974       0.00000       0.00000       75.0089       58.0851       41.5987       13.4426       0.00000       0.00000
   2  24 3567.3489    2.6948  2.5271 11.6456  0.0191      0.930859  0.1707   0.1217   0.3414    0.5002   0.0000      0.663931   474.1272      -36.7663       14.4840       28.0701       0.00000       0.00000       78.2594       69.5010       42.3494       16.4468       0.00000       0.00000
   3  11 1865.2878    0.3789  0.2863  9.9816  0.0000       16.7924  0.0496   0.0412   0.1056    0.1402   0.0000       10.1244   439.3921       73.7323      -11.0958      -3.58327      -4.58859      0.265037       21.8790       20.4500       15.2710       8.85533       3.71868      0.935918
   3  12 2001.3499    0.5107  0.3364 10.0166  0.0000       16.4537  0.0588   0.0451   0.0801    0.1716   0.0000       6.04752   418.0558       38.8842       29.5721      -3.69715       6.81587      0.400514       29.6907       28.0915       17.1803       8.47640       3.37631       1.09105
   3  13 2137.7515    0.7526  0.5698 10.1816  0.0000       6.05741  0.0633   0.0482   0.1028    0.2555   0.0000       2.80752   398.8877      -3.72055      -2.35850      -24.3924      -2.34537      -1.84106       24.0389       21.9996       16.6357       10.9060       4.35189       1.28100
   3  14 2273.4685    1.0145  0.7409 10.5430  0.0000       4.42059  0.0740   0.0585   0.1396    0.2854   0.0000       2.28720   417.9571       20.8861       10.5411      -18.6877       8.00838       2.44913       22.7875       29.6253       17.0885       14.8178       4.66790       2.31946
   3  15 2407.7982    1.5505  0.9167  9.1970  0.0000       2.19466  0.0759   0.0803   0.1334    2.1257   0.0000       1.24454   417.4210      -3.71733       57.0594      -8.21649      -5.61361      0.697375       23.4426       28.2395       19.9506       11.7728       6.01268       2.14225
   3  16 2541.8372    1.8224  1.1794  9.7224  0.0000       2.29329  0.0865   0.0909   0.1757    2.2912   0.0000       1.49077   438.7123       42.6395       23.3402       19.7828      -2.96239      -3.06914       29.8431       27.8172       23.6420       12.6238       6.68907       1.75179
   3  19 2946.9522    3.5509  0.8334 12.3547  0.0000      -4.02296  0.0612   0.1926   0.1439    0.4992   0.0000       1.95302   466.2145       42.0059       24.9304       2.81262      -3.78622      -1.13861       24.4930       23.7778       17.3380       8.92475       4.65593       1.25000
   3  21 3217.8970    3.9655  1.2901 11.8944 -0.0055     0.0944968  0.1017   0.1878   0.1946    1.8680   0.0000       1.51883   457.5788       38.1404      -16.7729       18.7417      0.974206      -1.77754       36.6346       35.4448       21.5573       12.6801       4.67028       1.83244
   3  22 3353.7220    3.5218  1.7893  9.8909  0.0000       1.17298  0.1161   0.1327   0.1901    3.5939   0.0000      0.661901   476.8654       94.1690      -6.32413      -15.3959      -13.0462      -1.95805       44.7468       41.1240       28.0381       15.2592       6.49009       1.90406
   3  23 3489.8999    3.0384  3.0820 11.2141  0.0039       1.20053  0.1535   0.0953   0.2584    0.4170   0.0000      0.380074   410.5709       61.1851       19.0181       7.64498       5.07641       1.78937       50.4061       49.0017       37.0225       20.6480       10.0216       2.97971
   3  24 3626.6242    2.4006  3.8064 11.1173  0.0000      0.872038  0.1807   0.0661   0.3244    0.2595   0.0000      0.371352   407.9657       20.9454      -6.96015       34.2698      -5.17712       2.56815       61.6818       60.3256       42.8745       22.3299       11.1530       3.28435
   3  25 3763.0880    1.9136  5.1037 11.1864 -0.0046      0.524012  0.2193   0.0503   0.4134    0.1544   0.0000      0.290522   489.6525       22.5222       77.5908      -5.00572       8.83614       3.11654       73.9847       70.3072       52.3619       31.4125       13.6934       4.07115
   4  11 1914.8980    0.4442  0.4414  9.8202  0.0000       15.2545  0.0614   0.0404   0.1550    0.1209   0.0000       4.59905   421.1325      -12.8563       15.6378      -1.43104       3.09291     -0.803886       19.3030       17.7068       15.0257       16.5103       16.7542       5.36444
   4  12 2051.6938    0.6388  0.6445  9.8574  0.0000       9.80877  0.0516   0.0369   0.1222    0.1918   0.0000       2.75646   415.5095     -0.794341       4.96749      -3.40507     -0.124862      -3.70951       17.6383       17.7653       14.6042       9.49275       6.21717       2.49770
   4  13 2188.5207    0.9420  0.6699 10.0888  0.0000       5.85170  0.0789   0.0493   0.1069    0.2659   0.0000       2.17666   415.9639      -14.3547       24.3553       16.7639      -1.78527      0.588874       29.3666       31.3853       24.6704       13.2010       7.24891       2.72372
   4  14 2324.2420    1.2113  0.7525 10.8240  0.0000       5.94290  0.0632   0.0629   0.1156    0.2967   0.0000       2.13471   410.1074       32.5778       15.9073       29.8667      -7.78440      -5.87103       18.4937       17.6028       16.2749       11.2409       6.42967       3.34161
   4  15 2458.6792    1.6469  0.8472 10.8890  0.0000       2.30854  0.0609   0.0903   0.1368    0.6232   0.0000       1.62825   444.1291       12.6571       15.8290       9.31431      -8.22935       1.29568       17.5361       18.3309       15.1183       10.8764       6.34349       3.06846
   4  16 2593.2582    2.0167  1.0813  3.6084  0.0000       4.74567  0.0818   0.1018   0.1560 1000.0000   0.0000       1.38046   424.3950       52.6415       18.2483       31.9121     -0.494751     -0.504952       22.3450       22.7463       18.2475       14.7669       8.87515       3.79215
   4  17 2728.6351    2.4332  0.9822 11.0026  0.0000       2.11724  0.0746   0.1143   0.1362    1.1461   0.0000       1.40761   457.8526       45.9385       30.1057       4.95022       8.88739       2.55676       22.3237       22.6400       18.0187       12.7796       6.71319       3.71939
   4  18 2864.4644    2.8944  0.9833 12.1105  0.0000       4.45452  0.0714   0.1357   0.1247    0.5673   0.0000       1.66295   410.5561       25.1555       18.3860      -5.42893       5.08547      -5.76333       17.6765       18.4932       16.8889       12.1220       6.54482       4.10646
   4  19 3000.2805    3.9199  1.0497  3.8251  0.0000      0.307577  0.0695   0.1670   0.1195 1000.0000   0.0000       1.25148   442.6302       57.8416       6.82207       25.2299     -0.686642      -1.13310       18.4264       18.1412       15.8876       11.1096       7.41352       3.05103
   4  21 3271.9616    3.6495  1.2392 12.6885  0.0000      0.895063  0.0853   0.1611   0.1679    0.5084   0.0000       1.33453   459.1336       38.0440      -4.72968       3.67581      -5.22705       4.18836       23.9363       24.5261       21.8637       12.9301       7.72509       4.35041
   4  22 3408.2336    3.1192  1.6929 12.5855  0.0000      0.594132  0.0978   0.1200   0.1932    0.3081   0.0000      0.951207   517.8305       43.5059       53.1048       14.9135      -5.07104      -4.27782       26.1272       29.1765       22.5754       15.8345       9.24254       4.19968
   4  24 3681.9504    2.2387  4.4153 11.0279 -0.0032      0.490139  0.1586   0.0556   0.3171    0.2433   0.0000      0.213657   440.8432       72.7289       1.44807      -2.37701      -18.2302       2.03507       41.6571       43.8506       35.3722       26.9179       16.1650       7.52095
   4  26 3956.8458    1.5142  7.9012 10.5871  0.0000      0.524284  0.2591   0.0326   0.5246    0.1306   0.0000      0.157631   415.8861       65.8347      -94.6643       11.6777       19.6816       17.3403       59.8811       65.9196       54.0982       39.5738       22.9685       11.7171
   5  10 1823.4019    0.3684  0.3125  9.9762  0.0000       9.31485  0.0494   0.0285   0.0744    0.0909   0.0000       6.51715   420.7146      -6.47177      -1.73029      -9.91718      0.219366     -0.657684       17.3351       20.8395       16.2202       10.5939       6.00548       2.63339
   5  11 1960.6185    0.5337  0.3147  9.8636  0.0000       12.1150  0.0282   0.0351   0.0649    0.1078   0.0000       3.77943   444.4373      0.688064       14.6847      -3.68346     -0.433011       2.67010       8.80361       10.0635       8.75256       6.22352       3.55699       2.06553
   5  12 2098.5237    0.6568  0.6270 10.1836  0.0000       6.93572  0.0524   0.0338   0.0936    0.1560   0.0000       2.19811   430.4808      -12.1644       17.4610      -6.48430      -7.02892      -2.39267       12.2316       14.1748       12.3946       9.52348       6.53783       3.87474
   5  13 2235.4575    0.9775  0.7273 10.1819  0.0000       3.23461  0.0445   0.0460   0.1091    0.2386   0.0000       1.49014   438.6846       1.48127      -4.76794       1.34730       7.68770      -2.74400       11.9066       11.9078       10.7716       8.53941       6.42226       3.49955
   5  14 2371.2753    1.3602  0.8831 10.3932 -0.0009       3.72462  0.0655   0.0568   0.1032    0.3275   0.0000       1.36843   424.6580       35.8034       4.74792      -23.2661      0.767074      -4.18799       19.8039       23.0840       18.5492       12.5263       7.15465       3.70098
   5  15 2506.2699    1.8059  0.9445 10.5483  0.0000       3.41470  0.0563   0.0717   0.1109    0.4576   0.0000       1.14144   438.2980       23.3023       26.1821      -13.4279      -6.42429       3.55972       14.4146       15.9500       13.2825       10.1804       6.78027       3.79664
   5  16 2641.4013    2.2194  1.0195 11.5148  0.0000       4.94348  0.0622   0.0870   0.1151    0.3411   0.0000       1.37667   420.6302       25.1716       24.1571       4.93214       3.21574      0.872126       13.4492       15.8382       12.8453       10.0911       8.03037       4.56206
   5  17 2777.3794    2.8357  0.7547 12.0976  0.0000       1.29774  0.0449   0.1247   0.1061    0.3875   0.0000       1.22832   431.1026       28.2062       19.8521       7.72101       1.64895      -1.29958       11.9730       13.5223       11.1371       8.54834       6.39137       3.54617
   5  18 2913.8086    3.2813  0.9806 11.3886  0.0000       1.51950  0.0652   0.1320   0.1136    1.1025   0.0000       1.11925   423.2609       47.9480       18.9986       24.2403      -5.23181       5.99844       16.0492       17.0943       15.3303       11.3277       7.23833       4.61659
   5  19 3050.0583    3.7540  1.3292 10.5864  0.0000       1.81195  0.0772   0.1456   0.1394    3.9660   0.0000      0.989651   431.0557       28.2094       7.55337       14.1878       8.06372       7.55786       16.5092       19.1302       15.2034       12.9537       8.36464       5.19579
   5  21 3322.7991    3.3901  1.5658 12.8953  0.0000      0.903001  0.0939   0.1297   0.1657    0.3427   0.0000       1.03636   432.3430       25.6527       25.3842      0.416908      -6.25970       7.33400       18.8635       21.7806       20.6468       14.9513       9.94246       6.19877
   5  22 3459.4224    3.0722  2.5435  1.1905  0.0000      0.158247  0.1110   0.0807   0.1802 1000.0000   0.0000      0.388835   442.5631       61.5311      -36.4577      -1.09139       4.42077       5.34926       24.1144       27.9926       23.9451       17.6709       11.7899       6.81908
   5  23 3596.9264    2.6028  3.8163 10.9984  0.0000      0.175490  0.1295   0.0593   0.2647    0.2918   0.0000      0.225138   480.0949       75.1905      -9.32418       14.0315      0.221588      -11.8203       28.3966       32.2981       27.3455       21.5010       14.5358       8.84946
   5  25 3872.7488    1.7330  6.6494 10.6477  0.0000      0.442970  0.2006   0.0330   0.3866    0.1281   0.0000      0.149126   472.1303       54.3235      -12.6136      -27.1969      -20.0914       10.9787       40.7889       46.1404       41.7428       32.1495       21.6950       12.9707
   6  10 1866.1347    0.3950  0.3872  9.8002  0.0000       10.4861  0.0410   0.0227   0.0736    0.0994   0.0000       4.08955   427.6312      -1.48764       12.0656      -6.57626       3.55948      -1.73252       9.89916       8.36385       7.35440       7.87532       6.33721       4.04423
   6  11 2004.1261    0.5869  0.4880  9.8416  0.0000       7.52352  0.0454   0.0309   0.0792    0.1251   0.0000       2.70038   432.4586      -3.23119       20.3757      -2.60280      0.515131       1.62846       11.1437       13.4378       12.1309       8.64106       5.99358       3.27901
   6  12 2142.5406    0.8574  0.5949  9.9565  0.0000       2.55320  0.0378   0.0375   0.0770    0.1760   0.0000       1.60884   441.6992       6.82596       7.91827      -3.92638       1.61753     -0.697578       8.27623       9.02939       8.10882       6.77168       5.57285       3.56533
   6  13 2279.9658    1.0900  0.8460  9.8488  0.0000       4.27689  0.0679   0.0420   0.0868    0.3493   0.0000       1.23004   422.6288       2.05022       11.2937      -8.43034      -4.97239      -7.85384       12.8582       11.0655       13.0650       10.1624       8.14059       5.31245
   6  14 2415.6767    1.4171  0.8627 10.9826  0.0000       4.03661  0.0530   0.0561   0.1045    0.2069   0.0000       1.36345   440.0885      -9.40590       19.6719       22.1225      -5.42089       2.73915       11.0713       11.3251       10.1928       9.02102       7.15044       4.36610
   6  15 2551.2107    1.8291  1.0354 11.3468  0.0000       3.63157  0.0595   0.0667   0.1175    0.2681   0.0000       1.24365   430.2023       34.6286     -0.624890      -12.9938       2.21569       2.79976       13.3734       15.3647       13.3732       10.6951       7.49307       4.58782
   6  16 2687.2630    2.4052  0.8541 11.7774  0.0000       1.46752  0.0480   0.0908   0.0946    0.2429   0.0000       1.26144   442.4005       3.40384       28.3096       16.6250       9.95184      -2.49117       10.0410       11.3160       9.59782       8.30447       6.20240       4.34603
   6  17 2823.8143    2.8313  0.8743 12.2401 -0.0002       1.03562  0.0532   0.1067   0.0906    0.2587   0.0000       1.12831   426.9889       13.9468       6.99196       25.3570       17.4269       8.92309       10.5619       11.3543       10.3753       8.82163       7.03180       4.69752
   6  18 2960.8004    3.5663  0.9701 12.7349  0.0000       2.40954  0.0554   0.1344   0.1048    0.2745   0.0000       1.34482   463.3863       32.2814       2.71580       6.73157      -12.1605       9.86953       12.0226       12.3226       11.1523       9.45863       7.88371       5.04834
   6  19 3097.4199    3.7198  0.9687 13.0948  0.0000     0.0720405  0.1077   0.1427   0.1084    0.2512   0.0000       1.75857   422.9661       33.9634       21.5137       4.28001      -9.26388      -10.8270       28.3209       35.1204       27.2377       21.1566       12.5372       5.84845
   6  20 3234.2700    3.6917  1.4123 12.4962 -0.0036       1.24427  0.0698   0.1197   0.1380    0.3586   0.0000      0.819732   420.4561       65.6601       13.9834       3.02717      -15.9234       5.81182       13.0162       14.7523       13.1229       11.1887       7.76218       5.51488
   6  21 3371.4557    3.3058  2.0437 11.2780  0.0006       1.20111  0.0939   0.0886   0.1556    0.5324   0.0000      0.558127   425.7977       40.9390       13.7790       3.05939      -10.3808       11.6766       15.3820       17.2725       17.6904       14.1286       9.30204       6.34072
   6  22 3508.7253    2.7842  2.6821 11.9352  0.0000      0.705839  0.1140   0.0711   0.2041    0.2201   0.0000      0.464532   397.9320       27.8703      -13.7955       10.3526      -1.86015      -4.40582       19.2541       23.2323       21.4261       17.7819       11.9413       8.14175
   6  23 3646.3906    2.3689  3.7844 10.8304  0.0000      0.341844  0.1275   0.0482   0.2446    0.2495   0.0000      0.255737   431.1653       5.24964      -13.9428      -20.3796      -3.14692       9.04952       21.3923       25.8458       22.6423       19.5619       14.5637       9.62530
   6  24 3784.1725    1.9866  6.1972 10.5006  0.0000      0.173095  0.1706   0.0333   0.3265    0.1466   0.0000      0.117612   413.0442       10.7118       10.3407      -11.8563       3.75790       12.5552       28.7763       34.1093       31.5935       26.4156       19.1884       13.0899
   6  25 3922.4614    1.6475  6.9131 10.6143  0.0000      0.532746  0.1976   0.0294   0.3714    0.1101   0.0000      0.133010   409.9517       81.6841       33.2690       19.2064      -2.69630      -2.52514       32.8204       39.2164       36.5402       30.7963       21.4526       14.3908
   7  10 1906.9519    0.4168  0.4215  9.8814  0.0000       15.6753  0.0364   0.0220   0.0688    0.0948   0.0000       3.61931   434.2667      -11.8191       7.86126       8.87698       2.98819      -4.49758       7.88617       8.35203       7.23013       7.44424       5.94230       3.85452
   7  11 2045.9506    0.5604  0.6150 10.0127  0.0000       9.89230  0.0400   0.0252   0.0897    0.1097   0.0000       2.49407   458.0014       1.66512       4.97023       14.0743       1.18152      -4.96054       7.59201       9.13329       8.33366       6.59320       5.64009       3.61069
   7  12 2184.6713    0.7868  0.6691 10.2738  0.0000       7.23640  0.0438   0.0319   0.0789    0.1476   0.0000       1.72332   427.3068       24.9247       3.70045      -4.18246      0.232368       7.65082       6.84280       9.08049       7.87683       7.93667       5.25571       3.82290
   7  13 2322.3467    1.1832  0.7635 10.6873  0.0000       5.38998  0.0436   0.0459   0.0883    0.1765   0.0000       1.43442   440.5702      -4.10896       18.7204      -1.76749       1.24164     -0.665971       8.38443       10.3239       9.27515       7.60573       5.90891       3.94492
   7  14 2458.3762    1.4948  0.9466 10.8796  0.0000       2.38003  0.0481   0.0525   0.1013    0.2277   0.0000       1.11218   439.2980       13.1349       15.7134      -11.5487       3.23049      -1.23760       8.25084       8.70636       8.50184       7.65279       6.16474       4.72937
   7  15 2594.4723    1.9677  0.8927 11.5389  0.0000       3.02063  0.0490   0.0717   0.0967    0.2116   0.0000       1.28283   443.4130       28.6488       11.6848       10.3205       7.92979      -2.58290       8.52509       9.55491       9.41699       8.06218       6.18473       4.21879
   7  16 2731.2708    2.6095  0.9002 12.3332  0.0000       1.33176  0.0515   0.0929   0.0904    0.2014   0.0000       1.64587   431.1854       14.4548      -2.72827       21.0851      -1.23578      -1.39032       9.34187       10.9408       10.3191       8.07150       6.55681       5.52905
   7  17 2868.4370    3.0672  0.8478 12.5200  0.0000     -0.501729  0.0451   0.1146   0.0907    0.2141   0.0000       1.48955   439.0256       20.6946       22.0305       15.0579       6.65138       5.39516       8.64991       9.40947       8.86689       7.56626       6.32754       4.54047
   7  18 3005.8439    3.6800  0.7573 13.2527  0.0000      -1.17256  0.0488   0.1450   0.0858    0.1596   0.0000       1.73895   446.3298       29.7560       15.6916       11.8334      -3.16578       4.20611       9.84291       11.6321       11.1260       9.17992       6.53607       4.32924
   7  19 3143.0340    3.8923  1.0508 12.8100  0.0000       3.34403  0.0565   0.1304   0.1034    0.2489   0.0000       1.07741   429.6189       37.7311       19.9478       23.1084      -8.64489      -6.75472       9.55329       10.5052       10.7568       8.55026       6.70038       4.55187
   7  20 3279.9741    3.3860  1.1770 13.3120  0.0000     -0.656428  0.0687   0.1155   0.1172    0.1936   0.0000      0.953939   445.8634       28.7116       19.8842      -12.4326       5.25846     -0.351334       9.67266       11.7802       10.2896       10.5124       7.35279       5.48274
   7  21 3417.6115    3.0930  2.4148 12.0011  0.0000      0.372300  0.0943   0.0781   0.1667    0.2179   0.0000      0.347414   439.5112       81.0507       29.8333       19.1792       9.29041      -12.2407       15.0600       17.3547       16.9019       13.9626       10.9825       7.34110
   7  22 3555.9208    2.6266  3.1611 11.2912  0.0000      0.878084  0.1017   0.0541   0.1907    0.2006   0.0000      0.270154   432.5174       33.7007       25.2754       26.5869      -6.10814      -11.9775       15.4425       18.5605       17.8036       15.0203       11.4906       8.23275
   7  23 3694.1616    2.1845  4.5790 11.0521  0.0000      0.677031  0.1413   0.0393   0.2377    0.1388   0.0000      0.195797   440.0436       29.5446       42.2853       23.4536      -2.17210       16.3159       20.3495       25.2546       23.6851       20.0257       15.8565       11.0228
   7  25 3970.7014    1.5626  8.8626 10.4749 -0.0013      0.280533  0.2102   0.0229   0.4104    0.0771   0.0000     0.0925962   416.4391       26.0872      -6.92065      -5.71697      -27.1570       3.82021       30.7145       36.5987       34.9392       29.7181       24.1931       17.0442
   7  27 4248.9423    1.1139 13.6997 10.2536  0.0000     0.0479950  0.3546   0.0171   0.6481    0.0594   0.0000     0.0972867   361.9440       45.6927       77.3499       64.0741      -18.0634      0.941853       44.6813       53.5054       50.9717       44.1857       35.4189       25.3928
   8   6 1372.1375    0.1129  0.0991 10.0707  0.0000       13.5728  0.0373   0.0183   0.0568    0.0454   0.0000       74.1738   436.0621       6.01092       21.0189       6.81525      0.839813       2.30381       7.04768       6.10106       4.78561       6.94215       6.09351       3.49068
   8   8 1665.7796    0.2425  0.1708  9.9207  0.0000       26.3147  0.0270   0.0219   0.0492    0.0590   0.0000       12.4764   433.1959       1.04925       20.5399       6.19867      -1.59563       1.11046       5.81609       6.06257       6.47858       6.81192       4.90741       3.26042
   8   9 1806.2912    0.3399  0.2092 10.0305  0.0000       14.6222  0.0242   0.0239   0.0479    0.0648   0.0000       6.58397   433.7335      -4.17453       13.7492       3.76808      -2.63617      -5.47146       4.77629       5.59431       4.65284       4.60389       3.56123       2.56221
   8  10 1946.2005    0.4985  0.4403  9.8811  0.0000       12.7032  0.0303   0.0237   0.0682    0.0977   0.0000       2.93472   432.8338      -11.6934       10.0858       12.7194      -6.57778       3.88075       5.64362       6.02006       5.51483       5.04640       4.32752       3.31111
   8  11 2086.2375    0.6869  0.4510 10.2336  0.0000       9.07766  0.0315   0.0302   0.0560    0.1026   0.0000       2.10967   439.4294       3.61805       19.8714      -3.58502       3.44358      -4.00967       5.48921       6.41234       6.79179       5.37172       4.28396       3.41257
   8  12 2225.2688    0.8453  0.7660 10.3352  0.0000       6.67693  0.0449   0.0306   0.0846    0.1484   0.0000       1.64015   432.4737      0.693053       6.97410       15.4544      -2.51114      -5.95969       7.00029       7.81777       8.20438       6.96303       5.52917       4.26846
   8  13 2362.9527    1.2967  0.8200 10.8388  0.0000       1.59171  0.0440   0.0443   0.0808    0.1757   0.0000       1.22351   427.9363       7.81241       13.8586       12.9057       4.81920    -0.0602142       6.27634       7.69933       7.39939       6.40489       5.40155       4.18055
   8  14 2499.5727    1.6269  0.8417 11.4610  0.0000       2.72430  0.0448   0.0560   0.0847    0.1683   0.0000       1.12004   442.2211       14.7454       2.74009      -5.24357      -4.32387      -1.52258       6.35899       7.84091       7.59821       6.70348       5.58852       4.53055
   8  15 2636.2911    2.2066  0.8287 11.7644  0.0000       2.37842  0.0438   0.0745   0.0799    0.1904   0.0000       1.04405   436.5175       3.25051       11.0732       7.38166       14.2423       1.66062       6.80287       7.82117       7.72439       6.67417       5.73382       4.34031
   8  16 2774.0180    2.6803  0.7759 12.4420  0.0000       4.02279  0.0397   0.0946   0.0786    0.1650   0.0000       1.28394   431.7480       31.0983      -4.17518       11.6745      -6.37839       6.56277       6.56336       7.79865       7.43990       6.72845       5.52958       3.81597
   8  17 2911.6825    3.3129  0.9797 12.1570  0.0000      0.613362  0.0511   0.1045   0.0891    0.2725   0.0000       1.09379   439.2662       21.6159       16.8761       14.0850      -2.43472      -3.35381       8.28666       10.2192       9.56400       8.40868       6.29823       4.71278
   8  18 3049.2935    3.7987  0.9367 13.0954  0.0000       1.73144  0.0483   0.1273   0.0905    0.1762   0.0000       1.07920   432.3240       5.89645      -1.10207      -1.23812      -6.47480       1.54243       7.39094       8.85760       8.58964       7.12055       6.00138       4.22494
   8  19 3186.9369    3.8299  1.0855 13.3496  0.0000       2.09001  0.0560   0.1273   0.1068    0.1912   0.0000       1.10863   414.0195       31.0809       6.84978       19.2891      -16.9255     -0.740250       8.38754       10.6692       9.42932       8.67924       6.76713       5.13355
   8  20 3324.6164    3.4182  1.5034 13.0142  0.0000       1.29231  0.0707   0.0995   0.1247    0.1672   0.0000      0.918199   444.2569       11.8215       31.0834       3.15041      -6.89295      -2.21243       10.1982       12.3921       11.4806       10.1913       8.55943       6.07837
   8  21 3462.6463    2.8825  2.4877 12.0261  0.0010      0.474886  0.0872   0.0631   0.1575    0.1479   0.0000      0.407215   439.8189       27.3025       15.6215       5.91734      -3.29282      -2.88064       11.8189       14.2242       14.3316       13.2939       9.82873       7.46523
   8  22 3601.2984    2.3617  3.1635 11.7922  0.0000      0.403518  0.1025   0.0491   0.1911    0.1187   0.0000      0.290443   412.8352       33.9712       38.7508       50.0482      -9.07451      -7.13524       13.9829       16.3668       16.3828       14.1207       11.5724       9.00609
   8  23 3739.9135    2.0385  4.9109 11.1788  0.0000      0.480119  0.1351   0.0346   0.2453    0.0995   0.0000      0.168955   446.4122       40.1128       15.2879       5.39459      -18.8260       15.8948       17.1895       20.7962       20.6725       19.1632       14.7365       11.0695
   8  24 3878.9390    1.7396  6.8027 10.6823  0.0000      0.382476  0.1662   0.0259   0.3059    0.0878   0.0000      0.117166   459.7909       39.3294      -1.53110       17.0065       27.5498       27.0942       21.5727       26.3775       25.2504       21.7276       19.4198       14.9457
   8  25 4017.7117    1.4950  9.2925 10.4160  0.0000     0.0794041  0.2066   0.0201   0.3913    0.0673   0.0000     0.0886015   447.3587       57.3224       14.0968      -15.9080       8.45905       13.8942       25.5805       31.2623       29.8567       27.3899       22.1814       17.4495
   8  26 4157.0721    1.2663 11.9713 10.2839  0.0028     0.0318910  0.2702   0.0174   0.5104    0.0578   0.0000     0.0823207   418.1895       11.1341       83.7246      -41.8105      -7.54373      -2.68493       31.4604       38.2950       38.3447       34.7837       27.0304       21.1411
   9   6 1408.4448    0.0893  0.0682 10.0122  0.1397      -8.26541  0.0526   0.0154   0.0351    0.0486   0.0000       95.2350   433.5597       2.26928       23.2176      -17.1901       19.7712      -5.74894       9.18508       11.9786       9.99949       8.56524       6.91386       5.28264
   9   8 1702.4479    0.2586  0.2567  9.9929  0.0000       15.4561  0.0444   0.0169   0.0491    0.0613   0.0000       7.93445   439.1847       5.67724       5.64232       2.32289       6.03834       1.38364       6.61391       8.52590       5.43979       5.93964       7.72306       5.42197
   9   9 1843.6562    0.3718  0.3798  9.9482  0.0000       15.3507  0.0282   0.0189   0.0603    0.0704   0.0000       3.80825   427.3928       3.81137       16.5065      -5.83174      -4.65045       3.27384       3.97797       4.77049       5.06269       4.73459       3.49901       3.22579
   9  10 1984.3322    0.5352  0.3803 10.0534  0.0000       14.9230  0.0274   0.0256   0.0566    0.0837   0.0000       2.98523   446.6686      -5.98162       12.5693      -1.11001       3.26544      -2.01735       4.45114       5.23662       5.61530       5.31399       3.76992       2.91791
   9  11 2125.2244    0.7401  0.8073  9.9451  0.0000       6.62766  0.0419   0.0249   0.0830    0.1436   0.0000       1.45600   440.7861       8.25045       22.8695      -14.6391      -4.22591       1.12211       5.31461       6.47421       6.53023       6.56538       5.26832       3.83436
   9  12 2264.6872    0.9701  0.7216 10.5763  0.0000       5.41115  0.0400   0.0343   0.0727    0.1342   0.0000       1.43884   438.4678     -0.538988       17.7224       8.42943      -8.42471      -2.54645       5.47120       6.64789       6.33921       6.15636       5.07562       3.88354
   9  13 2402.4851    1.3354  0.7253 11.2232  0.0000       3.85894  0.0369   0.0480   0.0736    0.1406   0.0000       1.21241   430.2420       1.02434       19.4745      -2.39666     -0.798805       2.80738       5.44026       6.43849       6.26808       5.97269       4.95214       3.85334
   9  14 2539.7421    1.8152  0.8640 11.6374  0.0000       4.26519  0.0462   0.0590   0.0770    0.1580   0.0000       1.12532   440.4194       2.42224       23.1208       1.55491      -11.1730      -5.85199       6.69148       8.19567       8.27582       7.11729       5.66182       4.45911
   9  15 2677.1816    2.3615  0.8351 11.7892  0.0000       2.70606  0.0379   0.0751   0.0755    0.1884   0.0000      0.977533   438.9159       3.44641       27.1419      -6.17264       4.28264       10.7703       5.27196       6.46643       6.31189       5.57715       4.80913       3.73142
   9  16 2815.3725    2.8627  0.8213 12.3613  0.0000       2.25886  0.0393   0.0926   0.0750    0.1811   0.0000      0.945594   436.4748       23.9208       1.84114       15.7873      -1.18216       1.03729       5.95235       6.98752       6.56015       5.94997       5.04863       4.03227
   9  17 2953.6981    3.3102  0.9406 13.0365  0.0000       2.67998  0.0460   0.1057   0.0869    0.1562   0.0000       1.13439   434.1926       17.4362       27.6048      -5.76778       8.15838       3.69827       6.20360       7.31293       7.20489       6.80570       5.81536       4.34453
   9  18 3091.7151    3.7003  0.8538 13.1613  0.0000       1.22734  0.0410   0.1190   0.0786    0.1593   0.0000      0.859362   441.8771       30.1637       13.5342       11.8250       9.22676      -2.35226       5.37005       6.85059       6.39346       5.92484       5.09701       4.09177
   9  19 3229.6314    3.4844  1.1807 13.3861  0.0000      -1.18673  0.0606   0.1038   0.1159    0.1561   0.0000      0.770699   432.2369       20.1008       10.1434     -0.946822      -7.66062      -4.54013       8.82423       11.1641       10.5364       8.81955       7.41745       5.48074
   9  20 3367.9688    3.1920  1.9139 12.7286  0.0007      0.751685  0.0702   0.0758   0.1429    0.1165   0.0000      0.491979   440.5342       45.5365      -4.68130       11.0760       5.93231    -0.0787191       8.47320       10.7467       10.8154       10.1466       8.04474       6.06479
   9  21 3506.4371    2.6605  2.4969 12.4153  0.0000      0.126723  0.0894   0.0579   0.1579    0.0979   0.0000      0.436105   417.6601       38.1598       24.6973       21.6810       11.3157       1.39254       10.5044       13.0210       12.9061       11.5166       9.78221       7.70269
   9  22 3645.5348    2.3867  3.4324 11.6693  0.0000      0.438458  0.1006   0.0442   0.1833    0.1029   0.0000      0.229035   422.7896       23.8985       22.2032       35.6923      -3.93901      -3.22754       12.0048       14.0981       13.9533       12.7362       11.2642       8.78366
   9  23 3784.7003    1.9508  5.4135 11.0290  0.0000      0.379513  0.1363   0.0293   0.2400    0.0822   0.0000      0.144851   422.1798       40.2193       32.2237       29.2649      -29.0357      -5.33307       15.5142       19.3226       18.0831       17.3484       14.7167       11.3625
   9  24 3924.2830    1.6364  7.9803 10.5830  0.0000      0.365984  0.1715   0.0217   0.3158    0.0702   0.0000     0.0928036   428.4257       32.4811       45.0190     -0.359386      -11.6162      -18.1130       19.6082       23.3909       23.5559       22.3401       18.4017       14.4281
   9  28 4482.7211    0.8233 15.9825 10.1664  0.0000     -0.133935  0.4460   0.0126   0.7379    0.0459   0.0000      0.106422   417.2666       23.1837       43.0071      -1.31398      -40.8555       11.6246       38.3124       48.9714       49.1710       45.8520       36.8936       29.9170
  10   7 1592.9245    0.2027  0.1628  9.9236  0.0000       27.4715  0.0236   0.0156   0.0447    0.0527   0.0000       15.3493   429.8824      -8.47829       6.09087      -5.44600      -5.94951     -0.358394       3.30590       3.31067       4.85767       4.69463       3.57215       2.48577
  10   8 1737.8339    0.3002  0.2241  9.9199  0.0000       16.5679  0.0226   0.0179   0.0391    0.0568   0.0000       6.91579   431.1414       2.60535       16.1643     -0.995571      0.712327       2.73909       3.36790       3.78831       3.12974       3.29957       3.17256       2.86240
  10   9 1880.0522    0.4364  0.3814  9.8323  0.0000       6.43996  0.0232   0.0196   0.0558    0.0787   0.0000       2.86064   439.3395      0.685509       9.03037       1.54205      0.810605     0.0664212       3.33239       3.90361       3.74259       3.61244       3.22497       2.69957
  10  10 2021.5400    0.6331  0.4211  9.9646  0.0000       6.89003  0.0260   0.0263   0.0512    0.0954   0.0000       1.87526   434.2016       5.26615       9.31954     0.0926692       1.20387      -3.22753       4.02053       4.99885       5.09635       4.57175       3.71783       2.76084
  10  11 2163.0825    0.8471  0.6070 10.0900  0.0000       6.90022  0.0343   0.0313   0.0677    0.1401   0.0000       1.35751   436.3712      -6.46007       16.1715       12.0695      -4.82318      -1.87056       6.24436       8.28478       8.28923       6.83649       5.12459       3.87974
  10  12 2302.9251    1.1389  0.7723 10.7172  0.0000       4.11372  0.0380   0.0371   0.0732    0.1684   0.0000       1.16316   433.7648       2.62411       13.7971       5.75470      0.871061      -1.33693       4.83569       5.97172       6.03760       5.61853       4.54464       3.58469
  10  13 2440.9622    1.4819  0.9062 11.2712  0.0000       3.23944  0.0425   0.0460   0.0829    0.1497   0.0000       1.18305   428.2761       13.2102       12.4388      0.179290       1.59488       4.95548       4.98617       5.98072       6.34146       5.61421       4.69034       3.93931
  10  14 2578.7798    1.9825  0.8386 11.7629  0.0000       3.49101  0.0400   0.0613   0.0712    0.1455   0.0000       1.06596   444.2530       11.6577       10.8638      -5.81111      0.567299      -2.14067       4.91243       5.87111       5.77862       5.36613       4.69713       4.16766
  10  15 2717.1207    2.2958  0.9553 12.2035  0.0000       2.06391  0.0484   0.0695   0.0821    0.1549   0.0000       1.22832   428.9515       19.3726      -6.36200       11.3674       6.98199      0.766269       5.87426       7.09518       6.94301       6.37401       5.32527       4.53513
  10  16 2855.8135    2.8922  0.9543 12.8061 -0.0001      0.620440  0.0457   0.0878   0.0825    0.1402   0.0000       1.04902   442.4378       13.3917       14.4859       4.69158      -9.83452      -1.95806       5.47052       5.75604       5.86405       6.38456       4.94611       4.33409
  10  17 2994.6931    3.7136  0.9330 12.9835  0.0000       3.10705  0.0460   0.1114   0.0804    0.1692   0.0000      0.922220   439.1542       24.2798       5.64513       1.36337       1.79885      -5.26717       5.98659       6.14965       6.19526       6.14056       5.09210       4.37331
  10  18 3133.1070    3.8962  0.9646 13.6425  0.0000       1.78984  0.0480   0.1205   0.0887    0.1417   0.0000       1.46610   437.9257       29.0022       7.77443       8.15007       6.12987       2.77234       6.31519       7.97413       7.67732       6.90195       5.48141       4.31591
  10  19 3271.4423    3.5653  1.3417 13.1759  0.0000     -0.190414  0.0599   0.0951   0.1033    0.1497   0.0000      0.904520   436.8858       18.9704       11.1799       8.50558      -1.71978      -8.25768       6.36464       7.91657       7.85907       7.18903       6.46169       5.31618
  10  20 3410.4637    2.9626  2.0109 12.6119  0.0000       1.33200  0.0715   0.0666   0.1365    0.1089   0.0000      0.471361   434.2876       45.2055       21.5138       7.13286       5.19725       11.1620       8.00932       10.2204       9.73897       9.24055       7.77260       6.62367
  10  21 3549.3168    2.5582  2.9155 11.8426  0.0000      0.203822  0.0886   0.0464   0.1500    0.0967   0.0000      0.300631   434.8504       14.6570      -16.4328      -6.15427      -1.98754       8.51140       9.38996       11.5948       11.3959       11.0042       9.43681       7.74933
  10  22 3688.8275    2.1812  4.5022 11.2470  0.0015      0.609091  0.1092   0.0333   0.2079    0.0824   0.0000      0.160354   465.1923       45.0652       32.7159       7.12012       9.29486       10.4558       11.8122       14.0755       14.6157       14.0863       11.4502       9.49505
  10  23 3828.4214    1.8367  5.5413 11.0214  0.0000      0.412890  0.1298   0.0271   0.2350    0.0757   0.0000      0.132945   455.4751       47.6452      -5.29667      -42.9337      -6.35443      -12.8828       13.4896       16.6071       16.8795       16.2187       13.7348       11.1423
  10  25 4108.1875    1.3300 10.7974 10.4973 -0.0015      0.155825  0.2218   0.0166   0.4243    0.0505   0.0000     0.0841040   482.5039       78.5684       83.4379      -19.3790       1.09062       19.2710       21.3132       27.3330       26.8223       25.4768       21.7859       18.0833
  10  27 4387.6874    0.9233 15.4526 10.2612  0.0000    -0.0716800  0.3865   0.0125   0.6587    0.0439   0.0000     0.0954575   419.9679       53.4652       75.4677       36.3157       33.9883      -7.85529       31.1597       39.0214       39.5963       38.1834       32.0706       26.6908
  11   8 1772.2542    0.3588  0.2500  9.9255  0.0000       16.3118  0.0218   0.0211   0.0495    0.0592   0.0000       4.66113   436.5241      -1.70066       19.3094      0.402063     -0.574890      -1.27422       3.65405       3.73545       3.91281       3.51066       3.56911       2.31578
  11   9 1915.5190    0.4544  0.4171  9.8840  0.0000       15.2437  0.0267   0.0186   0.0504    0.0694   0.0000       2.85105   437.9487     -0.855250       18.5705      -6.01067      -7.25212      0.567817       3.01384       3.48724       4.20474       3.82374       3.19438       2.57469
  11  10 2058.0804    0.6954  0.4541 10.1996  0.0000       8.44040  0.0247   0.0268   0.0497    0.0887   0.0000       1.70749   443.5438       3.03095       11.1569       2.04613      -5.46900      -3.51241       3.22309       3.75836       3.89667       3.84668       3.34395       2.77931
  11  11 2199.9397    0.8514  0.6287 10.3165  0.0000       8.05230  0.0307   0.0293   0.0681    0.1262   0.0000       1.47709   431.3642      0.802441       13.2264       7.94568      -7.66847       5.04024       3.53441       4.69030       4.84782       4.71293       3.83622       3.35384
  11  12 2340.1096    1.1871  0.8469 10.7041  0.0000       5.12091  0.0384   0.0362   0.0764    0.1725   0.0000       1.14972   440.4616      0.610790       13.1485     -0.374483      -1.77874     -0.595313       4.37490       5.19916       5.62959       5.14745       4.48506       4.06985
  11  13 2478.6391    1.5370  0.9825 11.3006  0.0006       3.23777  0.0463   0.0453   0.0814    0.1699   0.0000       1.15593   435.2269       4.72323       10.6472       12.6285       6.24740     -0.871806       4.69517       5.86275       5.47699       5.54635       4.99666       4.05932
  11  14 2617.1389    2.0585  0.9688 11.6810  0.0000       2.37168  0.0434   0.0584   0.0755    0.1680   0.0000       1.04024   442.9622       17.7127       14.4432       11.2656       1.22633      -2.52771       4.77350       5.84415       5.74836       5.74956       5.03774       3.96523
  11  15 2756.2648    2.5715  1.0113 12.4656  0.0000       1.10517  0.0489   0.0726   0.0828    0.1435   0.0000       1.08614   436.3293       8.67678       17.4237       2.20237       9.11828      -2.94169       5.56381       7.22284       7.44387       6.58512       5.48777       4.37287
  11  16 2895.5697    3.1685  0.7509 12.8402  0.0000       2.23050  0.0340   0.0976   0.0635    0.1318   0.0000       1.11426   431.5587       12.5377       4.46920       5.77411       2.53346       2.83312       3.90249       4.63042       5.07945       4.83585       4.11190       3.55928
  11  17 3034.6284    3.7855  0.9122 12.8997  0.0000     0.0670162  0.0398   0.1056   0.0726    0.1561   0.0000       1.09658   440.3670       21.0028       13.9735       7.48502       3.93531       3.53909       4.18153       4.80119       4.70407       4.89898       4.23249       3.69313
  11  18 3173.6272    3.6253  1.2625 13.0914  0.0000      0.251187  0.0584   0.0937   0.0927    0.1590   0.0000      0.772483   437.5491       18.2557       13.6458    -0.0712311      -6.53531      -1.56016       6.35898       6.94845       6.63237       6.94807       6.30102       5.08965
  11  19 3312.6825    3.5164  1.5515 12.6043  0.0000       1.37599  0.0568   0.0796   0.1010    0.1494   0.0000      0.582913   437.6277       20.9625       14.6650       18.0935       9.46664     0.0622068       5.96480       7.42269       7.31733       7.09967       5.97111       5.18642
  11  20 3451.9416    2.8907  2.3531 12.1350  0.0000      0.326765  0.0717   0.0546   0.1331    0.1022   0.0000      0.378187   432.7664       29.6225     0.0917953       5.16300      -1.14460      -14.4182       7.04294       8.83581       8.89060       8.43291       7.44544       6.28657
  11  21 3591.5275    2.4906  3.3783 11.6944  0.0000      0.770829  0.0890   0.0406   0.1584    0.0860   0.0000      0.202352   431.3127       33.9262      -8.80365      -7.96908       4.08391     -0.249356       8.61248       10.8533       11.0665       10.7071       9.43710       7.69459
  11  22 3731.2769    2.0321  4.8075 11.3772  0.0000      0.697255  0.1205   0.0295   0.1999    0.0637   0.0000      0.164691   430.8819       28.9601       8.79555     -0.379256      -15.4726      -2.13201       11.5308       13.5945       14.5547       13.9533       12.0558       10.1899
  11  23 3871.4546    1.7155  6.3396 10.9625  0.0000      0.561846  0.1403   0.0235   0.2526    0.0623   0.0000      0.119683   410.9970       56.0645       14.1533       12.6451      -5.36346      -9.49550       13.2390       16.7336       16.4137       15.9253       14.1493       11.8049
  11  25 4151.7884    1.2221 11.0753 10.5204  0.0000     0.0915358  0.2276   0.0157   0.4285    0.0470   0.0000     0.0881930   470.1314       62.2142       9.61234       1.57686      -11.5094       10.9077       19.7422       25.3787       25.2769       24.6618       21.7653       17.9862
  11  26 4292.3413    1.0362 13.7115 10.3701  0.0000    -0.0753431  0.3083   0.0136   0.5434    0.0431   0.0000     0.0871339   428.4678       53.7600       62.8963       20.6771      -28.7336      -37.6465       23.7945       30.5365       31.0908       30.2506       26.8295       21.7896
  11  27 4432.7046    0.8969 16.5513 10.2190  0.0000  -6.80523e-05  0.4014   0.0112   0.6722    0.0392   0.0000     0.0917395   432.3843       87.9410       1.93514      -25.6195       23.7690      -1.20135       29.1178       37.5163       38.0259       37.1394       32.4387       26.9067
  12   6 1509.6930    0.1553  0.1198  9.9873  0.0000       11.3699  0.0192   0.0150   0.0429    0.0397   0.0000       25.8938   439.5869       1.04614       14.3999      0.755117      -2.23029       4.78048       2.91922       3.01456       2.92511       2.70588       3.34703       3.49831
  12   7 1660.2547    0.2451  0.1693  9.8822  0.0000       20.6927  0.0200   0.0152   0.0293    0.0476   0.0000       9.33387   436.6661       4.41152       13.8190      -3.03096      -2.25905      0.574374       2.79573       3.42704       3.09631       2.99257       2.91197       2.45368
  12   8 1805.8292    0.3386  0.2571  9.9452  0.0000       18.2527  0.0228   0.0169   0.0368    0.0567   0.0000       5.35145   436.8493       3.50627       12.7223      -2.31086      -5.42182      -2.63557       2.38507       3.07334       2.92506       2.87048       3.34638       2.35368
  12   9 1950.0437    0.5090  0.3576  9.9971  0.0000       10.6163  0.0228   0.0208   0.0415    0.0712   0.0000       2.60728   437.9207      -1.22536       7.57427       3.17635      -1.20059       1.84548       2.84163       3.47046       3.25183       3.26431       2.97202       2.49657
  12  10 2093.7275    0.7038  0.5750 10.2308  0.0000       6.18307  0.0288   0.0236   0.0584    0.0928   0.0000       1.45425   434.0283       8.72795       16.1659      -4.68320     -0.987626       4.66504       3.29930       4.31257       4.37742       4.26597       3.53443       3.07970
  12  11 2236.1069    0.9358  0.6909 10.3969  0.0000       9.79311  0.0339   0.0292   0.0612    0.1191   0.0000       1.38600   431.6108      -5.25917       15.6503       3.92648      -2.73111      -2.73796       3.53954       4.19568       4.34457       4.86690       4.02453       3.24639
  12  12 2376.5410    1.2986  0.7805 10.9760  0.0000       4.94325  0.0376   0.0378   0.0637    0.1364   0.0000       1.14251   439.2064      -3.53404       14.9167      -2.75972       3.51053     -0.144884       3.82366       4.30451       4.60776       4.43246       4.18590       3.48638
  12  13 2515.5384    1.7601  0.9924 11.3064  0.0000       3.50391  0.0408   0.0477   0.0796    0.1784   0.0000       1.08572   433.5837       6.31303       7.63474      -12.9771     -0.414305       6.70048       3.82306       4.88530       4.76455       4.75956       4.18385       3.80407
  12  14 2654.6403    2.1593  0.9515 11.9579  0.0000      0.773197  0.0415   0.0607   0.0765    0.1638   0.0000      0.976557   435.7901       13.2479       13.6690      -3.58643      -2.41337       3.98513       4.70111       5.79673       5.76021       5.64503       4.97462       4.19456
  12  15 2794.6190    2.7361  0.9439 12.5586  0.0003       2.33630  0.0377   0.0780   0.0812    0.1385   0.0000      0.917902   438.2869     -0.823046       7.41275       18.0084      -8.04107      0.951218       4.01052       4.89323       5.33981       5.09589       4.49150       3.70594
  12  16 2934.5477    3.5329  0.8514 12.7787  0.0000       2.44766  0.0356   0.0987   0.0664    0.1434   0.0000      0.906754   441.0568       18.9688       5.77599       9.40534     -0.963607     -0.735437       4.01129       4.93255       4.83932       4.68650       4.08891       3.65284
  12  17 3074.1063    3.6449  1.0247 13.1047  0.0000       1.94956  0.0414   0.0966   0.0825    0.1503   0.0000      0.954912   436.0288       25.4148       3.36704       3.33046       11.0400      -1.45525       4.46540       5.22631       5.08891       5.12235       4.61735       4.00517
  12  18 3213.4876    3.8347  1.1994 13.0734 -0.0002       1.20571  0.0467   0.0977   0.0903    0.1755   0.0000      0.900486   435.3600       22.5872       7.24778       15.0872      0.203727       6.36976       4.42039       5.37699       5.71884       5.52605       4.83988       4.12438
  12  19 3352.9447    3.3373  1.6560 12.7470  0.0000      0.986663  0.0608   0.0721   0.1027    0.1231   0.0000      0.581776   436.5444       35.5710       9.16394       2.95550      -9.30347       4.02924       5.29325       6.87100       6.87574       7.02710       6.21287       4.85480
  12  20 3492.9403    2.7996  2.5290 12.1052  0.0000       1.21837  0.0738   0.0504   0.1316    0.0906   0.0000      0.358776   447.6087       17.6769       12.1558      -1.99237      -3.07096      -1.24100       6.83855       8.66068       8.96104       8.53512       7.49651       6.59476
  12  21 3632.6940    2.3811  3.4640 11.6679 -0.0006      0.154852  0.0865   0.0364   0.1566    0.0744   0.0000      0.213764   445.9337       35.2230       6.27903       9.07287      -4.43973      -2.21772       7.67632       9.51368       9.86609       9.91069       8.47837       7.41084
  12  22 3773.3067    1.9280  5.3506 11.2376  0.0000      0.655126  0.1160   0.0255   0.2126    0.0562   0.0000      0.124624   446.3634       52.2406       3.64071       27.4728      -2.96922      -1.34435       10.2357       12.0689       12.8915       12.5039       11.2002       9.78750
  12  23 3913.6330    1.6311  7.1029 10.9055  0.0000      0.553121  0.1410   0.0204   0.2696    0.0525   0.0000      0.105588   456.0864       39.3398       9.92209       38.6716       13.5642       9.39774       12.2340       14.9436       15.5743       15.2913       13.5399       11.7425
  12  24 4053.9165    1.3718  9.1757 10.6476  0.0000      0.249017  0.1798   0.0167   0.3307    0.0490   0.0000     0.0902396   473.4191       22.6866       11.9669      -2.23473       20.7921       2.69655       14.8803       18.9459       19.4972       19.3520       17.0666       14.5794
  12  25 4194.7887    1.1740 12.5481 10.4418  0.0000     0.0502923  0.2480   0.0141   0.4655    0.0447   0.0000     0.0806366   449.1545       1.62585       21.0617       33.8250       13.3783      -60.0629       19.1783       24.1582       25.2704       24.6043       21.5756       18.6199
  13   6 1541.1675    0.1456  0.0945 10.0889  0.0000       34.5032  0.0186   0.0148   0.0312    0.0405   0.0000       33.2421   440.2061      -1.92979       11.9168       1.15157       3.49592      -4.19452       1.74552       2.98957       2.59628       3.19062       2.66985       2.24690
  13   7 1692.4008    0.2703  0.2129 10.0209  0.0000       15.3315  0.0266   0.0157   0.0424    0.0463   0.0000       7.70479   438.2422      -2.23326       10.0827     0.0423037      -1.87197       1.81036       4.68422       4.06049       3.63380       4.96869       4.59033       4.46815
  13   8 1838.7251    0.3831  0.3239  9.8552  0.0000       15.7995  0.0250   0.0165   0.0402    0.0628   0.0000       3.50042   434.1873      -1.41641       17.5098     -0.368540      -4.99892       2.54395       2.57732       3.53536       3.98075       3.56420       2.98027       2.77516
  13   9 1983.9371    0.5718  0.5125  9.9338  0.0000       9.29829  0.0264   0.0194   0.0526    0.0819   0.0000       1.80787   437.5955      0.926771       14.1607     -0.167990      -2.93325       2.04660       2.70090       3.54729       3.70121       3.56788       3.18051       2.73475
  13  10 2128.5585    0.7175  0.5862 10.1586  0.0000       6.04239  0.0285   0.0226   0.0534    0.0952   0.0000       1.38586   437.7619       2.03752       11.0032     -0.569277      -5.62839       1.71797       2.90166       3.54576       3.30007       3.52033       3.16872       2.72167
  13  11 2271.3935    0.9958  0.7735 10.4313  0.0000       8.18691  0.0341   0.0274   0.0641    0.1191   0.0000       1.27208   436.6408      -4.45455       12.2459       6.96496      0.628483       5.83279       3.18631       4.00264       4.09382       3.97836       3.58147       3.04951
  13  12 2411.9978    1.3556  0.7743 11.3567  0.0000       4.91120  0.0329   0.0391   0.0690    0.1064   0.0000       1.11311   441.8759       10.0271       15.8244      -5.14338      0.165353      0.870907       3.30855       4.14618       4.05219       4.11882       3.71216       3.35593
  13  13 2551.8888    1.8986  0.9488 11.5710  0.0000       4.10623  0.0380   0.0506   0.0704    0.1539   0.0000      0.922873   440.0515       10.9287       11.9711      -3.21376      -3.07963      -3.44038       3.51780       4.40299       4.48670       4.12586       3.91911       3.65324
  13  14 2691.8523    2.4010  0.8840 11.8506  0.0000       2.81668  0.0347   0.0646   0.0659    0.1774   0.0000      0.925368   437.1578       11.4279       15.3141      -3.93956      -5.02070      -3.86338       3.19835       4.03790       4.21392       4.21127       3.63104       3.32987
  13  15 2832.3170    3.0192  0.8982 12.6587  0.0000       1.18984  0.0372   0.0835   0.0692    0.1482   0.0000      0.981368   437.3280       17.0297       13.3409       13.1658      -2.89578       1.70459       3.54925       4.72767       4.78198       4.64390       4.05296       3.67021
  13  16 2972.7920    3.5018  0.8024 13.2634  0.0000       1.96616  0.0326   0.0987   0.0653    0.1221   0.0000      0.956239   433.1612       17.0593       17.5782       7.33037      -7.48320     -0.657343       3.21691       3.76160       3.99403       4.17025       3.71526       3.30932
  13  17 3112.6470    3.7458  1.0815 13.1098  0.0000       1.36676  0.0441   0.0917   0.0768    0.1492   0.0000      0.889584   437.4078       20.6363       10.8065       5.71268       1.15111       3.31567       4.00757       5.17465       5.14161       5.10580       4.49163       3.82021
  13  18 3252.6379    3.3358  1.3182 13.4310  0.0000       1.60868  0.0543   0.0837   0.0930    0.1158   0.0000      0.864723   439.5229       21.5790       7.05463       1.13451       3.19935      0.785621       4.46266       5.44019       5.99925       5.58019       5.30972       4.56841
  13  19 3392.6558    3.1464  1.7480 12.7888  0.0000       1.61787  0.0604   0.0659   0.1033    0.1021   0.0000      0.596344   446.2669       27.8886      0.835773      -1.34793      -1.28187       4.28094       4.93452       6.32861       6.47733       6.50542       5.97543       4.99490
  13  20 3532.9890    2.6786  2.6060 12.1646  0.0000      0.442430  0.0738   0.0457   0.1306    0.0798   0.0000      0.324288   433.8434       13.1774       22.1355       22.2245      -4.56739      -3.33362       6.53947       8.28779       8.27376       8.28254       7.37311       6.46110
  13  21 3673.6687    2.2014  3.9894 11.5878  0.0000      0.685574  0.0934   0.0311   0.1683    0.0615   0.0000      0.176931   433.4401       10.7531       22.7843      0.113977      -2.55851       6.77876       7.62865       9.63539       9.99135       9.93848       9.23229       7.85103
  13  22 3814.2797    1.8093  5.8815 11.2204  0.0000      0.452374  0.1207   0.0228   0.2220    0.0510   0.0000      0.117858   443.1379       24.1232       36.4904       11.0839       13.0209       7.28209       9.56526       12.6512       12.6109       12.8012       11.2799       10.0184
  13  23 3955.0147    1.5247  7.3827 10.9170  0.0000      0.407548  0.1447   0.0183   0.2710    0.0473   0.0000      0.103524   431.0166       61.5425       46.1295      -9.13000      -6.65835    -0.0844756       11.1883       14.2186       14.9633       15.0067       13.3383       11.6912
  13  24 4095.7636    1.3528 10.8018 10.5535  0.0000      0.106233  0.1963   0.0150   0.3641    0.0451   0.0000     0.0752809   415.9855       70.0589       38.2085       27.7407      -8.92256      -10.1157       14.4866       18.1454       19.2255       18.6176       17.2748       14.9766
  13  26 4378.6241    0.9379 15.9472 10.3504  0.0000      0.192253  0.3567   0.0105   0.5964    0.0364   0.0000     0.0889815   426.9583       68.4170       4.54238       20.9697       4.54618      -25.7872       22.2947       28.8305       30.8705       29.5904       27.3660       23.0458
  13  27 4519.8128    0.7826 18.3772 10.2422  0.0000    -0.0394728  0.4750   0.0088   0.7214    0.0319   0.0000     0.0978774   440.3032       48.6312       137.194       69.6883       45.1732       26.4203       27.0948       35.1063       37.2632       36.0574       33.3091       28.6655
  14   6 1571.5895    0.1864  0.1150  9.9528  0.0000       26.4683  0.0174   0.0144   0.0312    0.0414   0.0000       19.7393   439.8981      -1.36293       13.5509     0.0378516     -0.490281     -0.326838       1.60444       2.26667       2.23358       2.48409       1.69297       1.65919
  14   7 1723.5507    0.2938  0.2342  9.9752  0.0000       17.1476  0.0189   0.0148   0.0354    0.0482   0.0000       5.34086   439.8750      -1.30198       10.0533      -1.41347     -0.348923     -0.252537       1.87457       2.09471       2.19612       2.41909       2.02935       1.84580
  14   8 1870.8836    0.4488  0.3880  9.9396  0.0000       14.4715  0.0230   0.0173   0.0460    0.0610   0.0000       2.76901   441.2364       1.58379       12.3270      -1.27574     -0.995746      -1.74426       2.12289       2.92765       2.77690       3.03572       2.58187       2.16482
  14   9 2017.1058    0.5870  0.4985 10.1670  0.0000       9.99729  0.0238   0.0200   0.0529    0.0773   0.0000       1.86059   435.9660      0.534687       15.3558      -7.52843      -1.88561      -3.23766       2.59873       3.09037       3.45717       3.16433       2.80882       2.67369
  14  10 2162.6577    0.7984  0.6477 10.4362  0.0000       6.43844  0.0274   0.0238   0.0586    0.0883   0.0000       1.35380   435.7549      0.171166       11.0245       2.22888      -6.06196      0.357554       2.54901       3.07846       3.32320       3.37113       2.91342       2.75837
  14  11 2305.9290    1.1475  0.7794 10.6635 -0.0012       6.80246  0.0301   0.0313   0.0660    0.1111   0.0000       1.10874   442.3583      -1.01025       11.2770       4.79866     -0.175419       1.71376       2.75971       3.15123       3.33511       3.47240       3.06673       2.72464
  14  12 2446.8497    1.4721  0.9696 10.9828  0.0000       5.32112  0.0374   0.0365   0.0702    0.1388   0.0000       1.01783   440.8334       2.30913       13.1879       4.48015       2.10014      -5.52261       3.16146       3.74682       3.97008       3.99866       3.68745       3.34033
  14  13 2587.3906    1.9309  0.9491 11.7629  0.0000      0.701526  0.0375   0.0480   0.0697    0.1350   0.0000      0.881814   439.9166       6.15054       4.76187       7.15514      0.430111       2.51424       3.56335       4.64729       4.91487       4.67539       3.96337       3.68830
  14  14 2728.3604    2.4575  0.9183 12.1236  0.0000       2.68393  0.0350   0.0623   0.0660    0.1562   0.0000      0.778733   440.7896       7.56514       8.35653       8.94072       6.87251      -1.25868       2.95190       3.67597       3.80380       3.74851       3.36709       3.27913
  14  15 2869.3487    3.0688  1.1003 12.5576  0.0000       1.52937  0.0404   0.0758   0.0827    0.1677   0.0000      0.920928   432.8121       10.2487       13.2516       5.83501       1.66757      0.654712       3.39535       4.30389       4.52909       4.45604       4.11964       3.68568
  14  16 3010.3265    3.6962  0.9119 13.0028  0.0000       1.32257  0.0350   0.0967   0.0656    0.1631   0.0000      0.820218   441.5675       11.3915       12.4676       10.5785       2.72067      -6.58048       3.10470       3.83939       4.00968       4.07388       3.46557       3.28595
  14  17 3150.7730    3.7084  1.0010 13.4015  0.0005       2.35237  0.0435   0.0953   0.0728    0.1330   0.0000       1.02835   432.6190       15.8082       7.17058       1.55796      -9.45546      -1.05097       3.92717       4.58267       4.51266       4.61200       4.12466       3.71404
  14  18 3291.0744    3.3408  1.5405 13.0645  0.0000      0.886483  0.0536   0.0715   0.0989    0.1139   0.0000      0.677655   435.9081       21.0966       11.3275       13.8099       2.54459       2.60008       4.20002       5.45421       5.78188       5.56630       5.22320       4.61110
  14  19 3431.7822    3.0204  1.9765 12.8258  0.0001      0.950963  0.0638   0.0588   0.1124    0.0863   0.0000      0.504244   435.9989       12.1283       4.67154       10.3822      -2.61358      -2.76198       4.73126       6.04968       5.94553       5.86622       5.80265       5.02070
  14  20 3572.4439    2.5023  3.1480 11.8862  0.0000      0.475110  0.0766   0.0383   0.1434    0.0770   0.0000      0.240663   435.0590       21.0380       4.77218       4.36504       18.4458       5.20580       6.04201       7.52868       7.84113       7.77795       7.14503       6.49936
  14  21 3713.4825    2.0842  4.4621 11.5434  0.0000      0.498121  0.0980   0.0279   0.1781    0.0582   0.0000      0.163259   432.2186       37.8828       22.5220       12.6061       8.68962       9.58756       7.58813       9.34518       9.73948       9.58360       9.17138       8.09422
  14  22 3854.4210    1.7205  6.9278 10.9659  0.0000      0.102072  0.1304   0.0192   0.2374    0.0493   0.0000     0.0962046   450.1553       42.3426       19.8275       3.92782       23.8061       3.99642       9.96710       12.4433       13.1834       13.0531       12.0527       10.6199
  14  25 4279.0665    1.0501 13.4540 10.4892  0.0000      0.162926  0.2728   0.0119   0.4674    0.0369   0.0000     0.0841858   445.2317       8.56875      -8.85425       23.5173       49.0254      -7.01619       16.6710       21.0891       22.7821       22.1734       20.8775       18.4815
  15   5 1440.0536    0.1217  0.0985  9.9984  0.0000       26.2886  0.0268   0.0119   0.0391    0.0357   0.0000       45.9807   437.8481      -1.62346       13.2300       1.82504      -2.07245     -0.298371       2.17597       2.78638       4.28932       3.22438       2.52263       2.63246
  15   6 1601.0429    0.2141  0.1427  9.9477  0.0000       39.1000  0.0169   0.0146   0.0298    0.0440   0.0000       13.9445   439.2751       1.24667       12.6858     -0.490233      -1.01130     0.0911875       2.05604       3.39299       3.68761       3.39996       3.28645       4.04565
  15   7 1753.8135    0.3287  0.2578  9.9665  0.0000       12.6204  0.0179   0.0149   0.0361    0.0483   0.0000       4.43317   438.8597      0.341448       9.27618       3.99019       2.94801      -3.32535       1.51374       2.02055       2.12501       2.50896       2.09473       1.96226
  15   8 1902.3974    0.4434  0.4484  9.7849  0.0000       9.00569  0.0250   0.0149   0.0447    0.0699   0.0000       2.21404   439.7398     -0.184976       8.73380      -3.86528      0.188417     -0.673137       2.20952       2.38613       2.87589       2.84352       2.48367       2.15810
  15   9 2049.6639    0.6215  0.4847 10.2006  0.0000       7.20772  0.0245   0.0203   0.0495    0.0766   0.0000       1.76865   441.8866       2.96547       17.6278      0.675574       4.43039      0.417915       2.54257       3.29270       3.45149       3.17586       2.87381       2.41849
  15  10 2195.9258    0.8805  0.7705 10.3361  0.0000       5.50319  0.0300   0.0232   0.0612    0.1035   0.0000       1.06697   436.5523       3.84588       16.7351       1.11006       3.65172      -3.22335       2.49759       3.13387       3.24166       3.36440       3.24829       2.80188
  15  11 2339.5752    1.2592  0.7563 10.8942  0.0000       4.05273  0.0294   0.0331   0.0603    0.1065   0.0000      0.973521   434.0122      0.427189       19.4112       4.63217       1.61411       5.00065       2.57004       3.38959       3.62616       3.71944       3.47123       2.97743
  15  12 2481.1232    1.5689  1.0510 11.4264  0.0000       3.08203  0.0408   0.0375   0.0738    0.1194   0.0000      0.979082   436.0753       14.6275       16.8505       5.86438      -6.46965       6.50208       3.10183       3.99200       4.18918       4.08627       3.81809       3.42372
  15  13 2622.4799    2.0203  0.9943 11.9325  0.0000       1.63658  0.0364   0.0490   0.0732    0.1199   0.0000      0.911899   437.0802       10.5232       18.4164       6.17702      -3.01631      0.940805       2.82123       3.44979       3.79245       3.74623       3.55244       3.22242
  15  14 2764.2895    2.5399  0.9625 12.3305  0.0000       2.03362  0.0377   0.0617   0.0643    0.1250   0.0000      0.842165   440.1431       17.4430       19.2108       2.57381      -3.91012      -5.90847       2.87057       3.50630       4.00936       3.74242       3.60901       3.25348
  15  15 2905.9278    3.1897  1.0086 12.8569  0.0000       1.92238  0.0384   0.0777   0.0710    0.1397   0.0000      0.906955   439.6255       5.95462       6.38943      -5.16409      -3.91071       2.44382       3.18074       4.06909       4.15506       4.30880       3.85963       3.65064
  15  16 3047.1940    3.6589  1.0046 13.2639  0.0000       1.11840  0.0396   0.0895   0.0710    0.1360   0.0000       1.10516   436.8606       11.3949       17.9111     0.0134431       1.68265       2.28430       3.15122       4.09777       4.40305       4.32169       3.89401       3.40013
  15  17 3188.1545    3.8495  1.2149 13.3746  0.0000     0.0434393  0.0470   0.0898   0.0846    0.1479   0.0000      0.919971   441.9811       14.4571       20.3751       5.13985      -1.32832      -1.82996       3.39747       4.27945       4.31410       4.46166       4.10983       3.77478
  15  18 3329.0640    3.4362  1.6533 12.7652  0.0000      0.849842  0.0519   0.0683   0.0976    0.1255   0.0000      0.521436   450.5955       29.2462       15.5991       6.94398       1.47116       3.17695       3.64797       4.70507       4.91547       4.93530       4.52638       4.12310
  15  19 3470.1375    2.8341  2.2776 12.5015  0.0000      0.270110  0.0668   0.0495   0.1143    0.0860   0.0000      0.369976   442.4894       21.8220       1.52759       6.28019     -0.596441       9.41755       4.60100       6.00208       6.11456       6.20932       5.64981       5.12202
  15  20 3611.6921    2.3222  3.6104 11.7820  0.0005      0.850966  0.0850   0.0330   0.1511    0.0666   0.0000      0.189511   445.2529       28.2131       16.4014      0.845795     0.0956117       2.27433       5.90281       7.68729       8.04099       8.21924       7.67261       6.94963
  15  21 3753.1661    1.9976  4.9757 11.2635  0.0000      0.646191  0.1005   0.0242   0.1851    0.0575   0.0000      0.138756   446.5193       40.4791       8.82508       5.70804       10.6104       5.75079       7.21475       9.20848       9.73857       9.75092       9.25881       8.09161
  15  22 3894.7799    1.6304  6.7652 11.0251  0.0000      0.503102  0.1318   0.0187   0.2361    0.0466   0.0000      0.109751   433.4502       32.8386       12.4056       11.9163       2.26373      -9.80227       9.06635       11.3449       12.0752       12.0827       11.2864       10.2582
  15  23 4036.4138    1.4276  9.6630 10.6206  0.0000      0.340637  0.1664   0.0149   0.3072    0.0443   0.0000     0.0764300   450.0018       22.1329       17.2922       7.36669       14.6554       10.4489       11.1580       14.0819       14.7489       14.9810       14.0026       12.3934
  15  24 4178.2138    1.2099 11.0864 10.5511  0.0000      0.191135  0.2008   0.0130   0.3672    0.0390   0.0000     0.0796301   445.1659       55.1924      0.575885       36.8597       13.8899       1.42559       12.4999       15.9716       17.2940       17.0880       16.0712       14.2386
  15  26 4461.1924    0.8309 17.1946 10.2912  0.0000    -0.0931460  0.3978   0.0086   0.6201    0.0314   0.0000     0.0908197   441.5453       30.4506       42.5722       33.3831       1.54887       14.6485       20.3430       26.0566       27.7125       28.2181       25.6912       23.4261
  16   6 1629.5497    0.2341  0.1874  9.9658  0.0000       23.6755  0.0294   0.0138   0.0379    0.0418   0.0000       10.5999   436.0125      0.853711       15.7320       2.46556      -1.88832      -2.15226       4.24052       5.98874       7.34857       8.35131       6.18732       4.49768
  16   7 1783.3101    0.3567  0.3022  9.8600  0.0000       13.5653  0.0183   0.0145   0.0357    0.0495   0.0000       3.32856   437.7523       2.88245       17.2991       1.03385      -4.19962      -1.63938       1.57622       2.05013       2.25675       2.36939       1.96964       1.67813
  16   8 1933.2225    0.5108  0.4304  9.9081  0.0000       13.4363  0.0210   0.0171   0.0415    0.0629   0.0000       2.12644   439.4918       2.85214       10.5206      -1.37994      0.168497      0.506793       1.79167       2.29873       2.58987       2.32925       2.33145       2.05307
  16   9 2081.7370    0.7046  0.5795 10.0462  0.0000       8.13410  0.0237   0.0202   0.0504    0.0859   0.0000       1.33057   436.0703       2.25916       14.2856       1.83727      -2.77158       2.31005       1.95431       2.48527       2.61807       2.45892       2.40338       2.30034
  16  10 2228.4650    0.9820  0.6220 10.5117  0.0000       4.12111  0.0249   0.0274   0.0499    0.1068   0.0000       1.00918   438.3520       2.98338       10.7943      -7.56341      -2.52745      0.256732       2.20299       2.80803       3.00164       3.10328       2.86701       2.56194
  16  11 2372.6935    1.2926  0.7765 11.1593  0.0000       3.94292  0.0315   0.0327   0.0555    0.0993   0.0000       1.00951   435.0169       7.24701       15.8942       4.31601       4.95194       9.06481       2.43185       3.09542       3.26558       3.31741       3.14091       2.77346
  16  12 2514.9472    1.6291  1.0025 11.5684  0.0000       2.15818  0.0371   0.0382   0.0717    0.1155   0.0000      0.916097   436.3933       3.53914       12.0550      0.455494       2.78685      -1.28884       2.84976       3.79528       4.04482       4.30080       3.88061       3.35413
  16  13 2657.1455    2.2714  0.9279 11.9569  0.0000       3.99805  0.0331   0.0532   0.0642    0.1240   0.0000      0.844652   439.2334       10.4984       13.2530       4.15084     -0.518051      -2.09330       2.46575       3.04785       3.22008       3.20131       3.14434       2.93580
  16  14 2799.6233    2.8363  0.8940 12.5045  0.0000       1.10506  0.0326   0.0669   0.0601    0.1185   0.0000      0.944938   435.8684       7.73255       8.47778      0.157863     -0.682306      -4.78782       2.31714       2.99729       3.29336       3.20155       3.21433       2.69859
  16  15 2941.8610    3.4061  0.7638 13.0463  0.0000      0.258147  0.0298   0.0877   0.0550    0.1104   0.0000      0.808500   433.9126       11.8776       7.97055       5.67609      0.429215       2.08055       2.62610       3.41620       3.47417       3.57006       3.32153       3.14998
  16  16 3083.7171    3.6570  1.0050 13.5179  0.0000       3.17846  0.0375   0.0901   0.0766    0.1197   0.0000      0.863959   436.0610       20.4162       10.3238       4.27344       5.27799      0.180721       2.70713       3.63594       3.78317       3.80724       3.46350       3.16210
  16  17 3225.1432    3.9397  1.1609 13.5378  0.0000      0.902386  0.0440   0.0915   0.0781    0.1346   0.0000      0.923202   438.8356       14.2067       16.9782       8.55614      -1.99459       3.06480       2.90394       3.89842       3.60528       3.98755       3.95446       3.45915
  16  18 3366.7140    3.3662  1.7961 12.8394  0.0000       1.36952  0.0545   0.0649   0.1011    0.1133   0.0000      0.487567   438.2500       19.9322       12.3171       7.12784      0.388386      -1.11963       3.87451       4.68217       4.96491       4.80788       4.71753       4.16001
  16  19 3508.4057    2.6966  2.7887 12.1613 -0.0001       1.02520  0.0691   0.0422   0.1279    0.0827   0.0000      0.268804   438.5009       12.5736       2.58102       11.1309       3.61233      -5.31307       4.76421       5.75913       6.41955       6.30877       5.87111       5.43718
  16  20 3650.2840    2.2997  3.7418 11.6863 -0.0032       1.03715  0.0811   0.0312   0.1509    0.0672   0.0000      0.182127   429.2112       21.6263       6.62953       3.01693      -9.39475       9.96061       5.34042       7.05917       7.33950       7.57130       6.95463       6.43337
  16  21 3792.4026    1.8851  5.9891 11.0444 -0.0003      0.808895  0.1107   0.0207   0.1986    0.0534   0.0000      0.105110   430.1505       15.9812     -0.231144       13.2497       2.33538     -0.605031       7.24650       9.26549       9.93214       9.95370       9.36280       8.54663
  16  22 3934.3111    1.6180  7.6809 10.8020  0.0000      0.566065  0.1341   0.0168   0.2412    0.0459   0.0000     0.0888119   440.1888       44.6521      -5.34165       16.4846       10.7976       2.35297       8.52949       10.9097       11.6471       12.0232       11.0003       10.0042
  16  24 4217.9406    1.1380 12.6709 10.5525  0.0000     0.0337805  0.2346   0.0117   0.4165    0.0363   0.0000     0.0794099   443.9479       46.7479       48.0399       9.91010      -41.7960      -15.0493       13.2870       16.7674       18.0742       18.1229       16.9237       15.5790
  16  25 4360.2552    0.9260 14.7397 10.4393  0.0000     0.0164670  0.3076   0.0097   0.5110    0.0326   0.0000     0.0876132   417.3671       15.9186      -15.4684       26.0245       65.8869      -9.07557       15.9664       20.2286       22.0412       21.6456       20.7388       18.9128
  16  26 4502.5346    0.7895 18.9145 10.2973  0.0008   0.000821421  0.4529   0.0078   0.6712    0.0285   0.0000     0.0935674   455.2698       13.0744       31.3219       11.3652      -44.0905      -10.0762       20.6469       27.1638       28.5476       29.5153       27.2708       25.0318
  17   5 1493.4753    0.1389  0.0910 10.0423  0.0000       38.9599  0.0239   0.0123   0.0233    0.0360   0.0000       33.7448   437.9199      0.230960       16.4873       1.05203      -1.07263      -1.40238       1.76917       1.72865       3.04278       3.11669       2.40624       2.22306
  17   7 1811.9997    0.3697  0.3140  9.9813  0.0000       8.75787  0.0187   0.0143   0.0357    0.0502   0.0000       3.07430   437.8254      0.658751       16.5082     -0.511669      -2.61617      0.223515       1.46645       1.82500       2.18922       1.95757       1.96119       1.87179
  17   8 1963.3938    0.5195  0.4639 10.0412  0.0000       10.8638  0.0218   0.0164   0.0433    0.0654   0.0000       1.91155   436.6394      0.417061       14.7979       2.86706     0.0285969      0.205217       1.76808       2.12020       2.47494       2.29274       2.26564       1.98085
  17   9 2113.1140    0.7428  0.5344 10.3869  0.0000       8.14537  0.0241   0.0213   0.0432    0.0721   0.0000       1.45168   438.6369      -2.39419       20.1246      0.388763      -1.58513       2.10494       2.05092       2.62634       2.76942       2.83085       2.39387       2.17726
  17  10 2260.4380    1.0108  0.7958 10.6234  0.0000       4.83337  0.0305   0.0254   0.0623    0.1074   0.0000       1.07183   440.3397     0.0465348       14.8564      -5.36698      -4.74291      -2.40294       2.36137       3.01018       3.16608       3.20312       3.08083       2.81654
  17  11 2405.1660    1.4326  0.8274 11.1886  0.0000       4.48914  0.0320   0.0340   0.0542    0.1111   0.0000      0.878171   438.4162       4.62013       12.4006       5.48523       2.97370      -1.13455       2.25899       2.95674       3.22122       3.25877       3.04027       2.94604
  17  12 2548.2854    1.8031  0.9468 11.6868  0.0000       3.70064  0.0338   0.0412   0.0652    0.1121   0.0000      0.914266   441.3090       3.74292       11.2197      0.156340      -2.44421       2.52711       2.46310       2.94386       3.30145       3.23146       3.09916       2.92310
  17  13 2691.1898    2.4269  0.8739 12.2935  0.0000       2.26968  0.0307   0.0572   0.0602    0.1062   0.0000      0.886112   437.7900       8.47962       11.2981      -1.43238       5.13675     -0.201495       2.13816       2.73044       2.86268       2.84978       2.78782       2.63171
  17  14 2834.4677    2.9865  0.8466 12.7505  0.0000       2.04304  0.0315   0.0705   0.0552    0.1097   0.0000      0.980423   438.9003       8.55282       15.1229       3.90016      -8.30533       1.22638       2.28878       2.61676       3.04443       2.98986       2.73406       2.68408
  17  15 2977.3273    3.5799  0.8450 13.1605  0.0000    -0.0670357  0.0301   0.0856   0.0572    0.1061   0.0000      0.936999   439.1100       8.09290       14.3610      0.586279       2.03421       1.94200       2.17220       2.65318       2.68087       2.97470       2.77823       2.56564
  17  16 3119.5389    3.7696  1.0371 13.2693  0.0000      0.492984  0.0357   0.0847   0.0679    0.1294   0.0000      0.637132   435.7554       18.5322       16.4191       6.04423      -5.05651      -5.81978       2.55675       3.00038       3.19328       3.38602       3.10069       2.88655
  17  17 3261.6610    3.4861  1.3615 13.3755  0.0000       2.19997  0.0484   0.0766   0.0857    0.1156   0.0000      0.689316   433.9786       13.8988       1.88779       10.5318     -0.419066       6.60735       3.24301       4.23829       4.15740       4.56234       4.34461       3.94489
  17  18 3403.6924    3.1505  2.0779 12.6913  0.0000      0.878229  0.0579   0.0558   0.1068    0.1014   0.0000      0.431922   438.8005       18.0860       8.01157       5.65110       2.26937      -4.95209       3.88430       4.82473       4.94181       5.30548       4.82926       4.47958
  17  19 3545.7172    2.5873  2.7213 12.3019  0.0000      0.377074  0.0675   0.0410   0.1288    0.0782   0.0000      0.289206   437.1385       16.8470       14.6401      0.227606       5.80904      -1.92080       4.37320       5.48396       6.00339       5.89435       5.63102       5.15895
  17  21 3830.7897    1.8659  6.4625 11.0396  0.0000      0.625875  0.1106   0.0198   0.2108    0.0491   0.0000     0.0903283   435.1433       19.6371       1.75088      0.983464      -3.40068      -19.6293       6.74886       8.69550       9.01522       9.47794       9.06794       8.27674
  17  22 3973.1375    1.5607  8.1444 10.8063  0.0000      0.478798  0.1376   0.0156   0.2516    0.0420   0.0000     0.0807746   432.9529      0.694983       11.6834       21.7223      -4.40395       3.57375       8.03666       10.7415       11.2323       11.6205       10.8379       9.71824
  17  23 4115.7953    1.2794 10.6749 10.6625  0.0001      0.355658  0.1858   0.0128   0.3344    0.0366   0.0000     0.0761679   439.0445       12.8889      -5.45499       13.0891       10.8527      -25.8361       10.3094       13.3941       14.4710       14.5009       13.9665       12.5868
  17  24 4258.2852    1.0750 12.8864 10.5100  0.0001      0.363160  0.2384   0.0107   0.4206    0.0345   0.0000     0.0846358   443.9177      -3.78287       36.5550       9.34663      -5.25299       22.5490       12.4908       16.0297       17.2210       17.3091       16.8893       15.3417
  18   6 1683.7005    0.2592  0.2717  9.9241  0.0000       14.9851  0.0197   0.0114   0.0380    0.0420   0.0000       6.10557   438.4792      -2.40339       14.2619       5.07278     -0.731512     -0.649322       1.64077       1.87250       1.85856       2.30419       2.49234       2.20233
  18   7 1840.0210    0.3874  0.3705  9.9498  0.0000       13.9373  0.0192   0.0138   0.0409    0.0507   0.0000       2.75619   435.5014       1.36955       11.5645      0.920646      -4.21380     -0.889618       1.58619       1.86040       1.93641       2.14386       1.89795       1.87537
  18   8 1992.9850    0.5441  0.5115  9.9317  0.0000       10.3545  0.0232   0.0160   0.0453    0.0709   0.0000       1.77973   437.1951      -1.00257       10.5898       1.05571      -3.44130       1.53029       1.77937       2.35059       2.57326       2.70838       2.38776       2.24689
  18   9 2143.8330    0.7893  0.6422 10.3237  0.0000       7.67984  0.0262   0.0209   0.0506    0.0785   0.0000       1.22868   437.5624       3.79806       19.0130       2.59694      -5.21804      -3.89030       2.24846       2.82747       2.98613       2.82795       2.66568       2.53281
  18  10 2291.7880    1.0963  0.7646 10.9210  0.0000       6.97341  0.0285   0.0277   0.0557    0.0913   0.0000       1.05631   437.1705       5.92851       9.89146      0.525687      -2.73249       2.21209       1.94561       2.55653       2.59540       2.86752       2.62884       2.38993
  18  11 2436.9834    1.4692  0.9530 11.3308  0.0000       3.89417  0.0348   0.0332   0.0629    0.1044   0.0000      0.935608   440.4894       3.17793       14.1636     -0.861914      -3.84792       1.77725       2.14413       2.78923       3.07149       3.16115       2.92334       2.69011
  18  12 2580.9363    1.8921  0.8534 12.0997 -0.0002       2.97383  0.0297   0.0455   0.0621    0.0908   0.0000       1.03165   434.5239       5.08764       12.4198      -2.46198       1.20062      -7.42383       2.08243       2.58035       2.86462       3.00247       2.69989       2.55700
  18  13 2724.8339    2.4983  0.8914 12.3216  0.0000      0.888693  0.0300   0.0571   0.0594    0.1084   0.0000      0.825830   436.9860       8.35826       13.7013       2.93371      -1.76899     -0.368304       2.03549       2.55640       2.83477       2.79784       2.70797       2.54996
  18  14 2868.8241    3.1495  0.8994 12.3999  0.0000       1.88976  0.0292   0.0694   0.0574    0.1307   0.0000      0.666918   438.3160       10.4028       11.8155       3.94091       2.24773       3.07830       2.01208       2.55493       2.61569       2.72979       2.62316       2.46448
  18  15 3012.3418    3.6476  0.9276 13.1006  0.0000       2.11080  0.0309   0.0831   0.0624    0.1099   0.0000      0.825292   441.9202       18.5453       9.23475      -1.94247      -9.50162     -0.631778       2.19033       2.73500       2.88251       2.87243       2.75945       2.51469
  18  16 3155.0749    3.7402  0.9444 13.5081  0.0000       1.35318  0.0329   0.0856   0.0626    0.1015   0.0000      0.853249   436.4359       14.6534       9.06450       13.7725     -0.921310     -0.662928       2.19414       2.70046       2.80455       3.04906       2.81740       2.74000
  18  17 3297.6174    3.3924  1.5561 13.0322  0.0000       2.01066  0.0450   0.0644   0.0921    0.1029   0.0000      0.548375   439.6604       16.5421       10.5793       17.7670       3.26665       3.75547       2.82095       3.48016       3.76281       4.03560       3.75070       3.55948
  18  18 3440.4102    3.0029  2.1561 12.5350  0.0000       1.56703  0.0585   0.0502   0.1057    0.0924   0.0000      0.389786   436.9900       22.1747       20.1800       10.9558       11.1443      -4.68901       3.47945       4.42075       4.72381       4.76135       4.73200       4.25385
  18  19 3583.1844    2.4668  3.3497 11.7559  0.0000       1.01908  0.0723   0.0334   0.1325    0.0780   0.0000      0.205336   443.0453       25.2654       14.3428      -2.66850       6.13922       10.7682       4.29871       5.52441       5.94544       6.16429       5.88710       5.35773
  18  20 3725.7637    2.1410  4.5401 11.4731  0.0000      0.559500  0.0900   0.0261   0.1589    0.0598   0.0000      0.141326   447.8698       21.8545       3.26405       17.6317       1.34063      -2.50874       5.38195       6.74075       7.30453       7.29765       7.21628       6.75653
  18  21 3868.6990    1.7498  6.9143 10.8991  0.0000      0.421312  0.1159   0.0176   0.2154    0.0465   0.0000     0.0872245   428.4491       20.9865       5.08560       15.5070      -9.63613       1.76438       6.73632       8.79681       9.24726       9.71213       9.17903       8.59506
  18  22 4011.7228    1.4878  9.4188 10.6056  0.0000      0.370178  0.1492   0.0137   0.2734    0.0392   0.0000     0.0677628   436.2004       11.8942      -3.80166       4.84421       7.57240       19.9241       8.15545       10.5605       10.9926       11.6176       11.1793       10.2818
  18  23 4154.7832    1.1976 10.5164 10.6378 -0.0006      0.422537  0.1845   0.0123   0.3326    0.0353   0.0000     0.0785401   449.3400       35.5509       21.9197      0.157084      -12.9805       10.2107       9.90399       13.0322       13.8897       14.2642       13.5537       12.5989
  18  24 4297.7152    1.0208 14.7463 10.4442  0.0000      0.302181  0.2764   0.0093   0.4671    0.0319   0.0000     0.0822981   444.3646       50.7148      -16.8880      -2.46162       12.4527       7.10478       13.0907       16.6587       17.5911       18.3388       17.6982       16.4183
  19   6 1709.4100    0.2837  0.2210 10.0083  0.0000       24.3795  0.0218   0.0128   0.0325    0.0404   0.0000       6.73781   437.4790      0.312040       14.6523      -2.40491       1.32967     -0.918650       1.68502       2.34656       2.91455       2.45713       2.48651       2.21303
  19   7 1867.3628    0.4475  0.3564  9.9651  0.0000       11.2173  0.0193   0.0148   0.0332    0.0513   0.0000       2.33770   437.7441     -0.917277       14.2813       1.27716      -3.22190      0.766509       1.38696       1.56506       1.93311       2.07817       1.98359       1.72535
  19   8 2021.8841    0.6227  0.5609 10.0033  0.0000       11.0578  0.0232   0.0169   0.0466    0.0723   0.0000       1.50900   440.0774      0.110950       13.8898    -0.0922165       2.09330       1.03830       1.57047       1.93183       2.17401       2.17424       2.14092       1.92781
  19   9 2173.8343    0.8733  0.7021 10.3876  0.0000       6.29991  0.0259   0.0215   0.0502    0.0847   0.0000       1.05063   438.4581      0.993232       10.9116     -0.626072     -0.825795     -0.768374       1.74670       2.34804       2.42568       2.50837       2.48116       2.27623
  19  10 2322.4828    1.1724  0.7835 10.9304  0.0000       5.31609  0.0288   0.0275   0.0536    0.0910   0.0000      0.985428   440.5444       7.64249       8.37371       4.39531      0.639600     -0.499033       1.83555       2.30524       2.22663       2.47449       2.42365       2.47631
  19  11 2468.2517    1.6363  0.8800 11.4025  0.0000       3.84037  0.0317   0.0363   0.0559    0.1088   0.0000      0.881733   438.9155       4.23825       14.9585       4.41869       2.16433       3.92290       2.05783       2.58875       2.49327       2.79171       2.74548       2.54234
  19  12 2613.2556    2.1191  0.9334 11.8331  0.0000       3.36837  0.0304   0.0463   0.0601    0.1231   0.0000      0.920333   435.6590       2.93113       13.4914       5.17260      -6.96338      -2.38380       1.89813       2.54166       2.69668       2.82284       2.69703       2.46045
  19  13 2758.0060    2.6590  1.0125 12.3827  0.0000      0.364009  0.0333   0.0560   0.0630    0.1079   0.0000      0.880657   439.4668       3.92117       9.51153      -1.09932      -1.84155     0.0433653       2.00809       2.51214       2.78981       2.86554       2.79974       2.50249
  19  14 2902.6647    3.3277  0.9534 12.7786  0.0000      0.904575  0.0317   0.0700   0.0579    0.1131   0.0000      0.726513   439.5815       9.56335       11.8890       6.85922      -1.26709      -1.08233       1.97311       2.68005       2.76296       2.80344       2.76964       2.71256
  19  15 3046.6942    3.7579  0.9486 13.2364  0.0000      0.552065  0.0306   0.0813   0.0599    0.1122   0.0000      0.670099   440.5866       10.8934       13.7152       6.55253      -3.68612       1.24279       2.03083       2.61642       2.76815       2.82128       2.83266       2.58806
  19  16 3190.1321    3.7677  1.2661 13.3476  0.0000       2.66239  0.0413   0.0749   0.0748    0.1055   0.0000      0.680297   439.0828       12.1066       9.39457       7.20048       2.83128       2.25303       2.28850       2.99348       3.11377       3.22093       3.05541       2.84283
  19  17 3333.3409    3.2611  1.6958 13.0204  0.0000       2.41559  0.0485   0.0579   0.0893    0.0821   0.0000      0.515101   437.2970       18.9438       17.7806       2.89995     -0.268876      0.837200       2.79999       3.64141       3.95969       4.06738       3.91546       3.60386
  19  18 3476.5606    2.8806  2.4956 12.3448  0.0000       1.65818  0.0613   0.0431   0.1095    0.0776   0.0000      0.329327   439.2834       13.3673       12.5742       4.91084       7.17054      -8.29961       3.50546       4.37142       4.62022       4.86946       4.64543       4.43001
  19  19 3619.7499    2.4057  3.5940 11.6990  0.0000      0.714244  0.0729   0.0304   0.1350    0.0712   0.0000      0.188277   436.6042       22.3748       10.9738       10.4332      -3.73239       9.12581       4.16392       5.33447       5.80182       5.90608       5.65619       5.47621
  19  20 3763.0962    2.0137  5.3740 11.1209  0.0000      0.402312  0.0938   0.0216   0.1740    0.0568   0.0000      0.104923   431.7561       18.4216       4.44056       2.30131      -13.0412      -9.63603       5.27055       6.79899       7.15032       7.71566       7.30167       6.80817
  19  21 3906.4004    1.7003  7.1596 10.8272  0.0000      0.498363  0.1161   0.0164   0.2132    0.0439   0.0000     0.0820707   436.9586       26.7824       20.7990      0.700442     -0.434657      -15.9834       6.44907       8.30208       8.75076       9.25679       8.88094       8.21045
  19  22 4049.7938    1.4390  9.7849 10.6288  0.0000      0.218486  0.1519   0.0127   0.2789    0.0359   0.0000     0.0677091   436.1359       7.83708       7.51541       18.5516       6.11167       6.24011       7.88910       10.2444       10.9659       11.2635       10.9597       10.1920
  19  23 4193.5463    1.2022 12.4118 10.5592  0.0000      0.427644  0.2065   0.0109   0.3661    0.0328   0.0000     0.0687936   433.9904       23.6898      -5.42190      -1.14663      -15.7517      0.977615       10.0225       13.0548       14.0658       14.4694       13.8704       13.1232
  19  25 4479.2298    0.8307 17.7069 10.3234  0.0000    -0.0270362  0.3751   0.0074   0.5621    0.0270   0.0000     0.0838527   463.9249      -16.5453       17.5127       1.98615       20.5069       16.6025       14.8947       19.3009       20.6376       21.3995       20.6241       19.4443
  20   5 1566.5687    0.2029  0.1314  9.9537  0.0000       20.9522  0.0155   0.0124   0.0288    0.0325   0.0000       14.3522   439.2353      -1.20080       18.4727       2.54336     -0.481763      0.346351       1.52236       2.16318       2.28388       2.23799       1.77105       1.41104
  20   6 1734.2239    0.3078  0.2452  9.9975  0.0000       18.5252  0.0159   0.0128   0.0312    0.0396   0.0000       5.20536   439.1974     -0.619586       18.3997      -1.59847      -2.17517      -1.00684       1.13306       1.48616       1.56359       1.67316       1.59473       1.40920
  20   7 1893.9996    0.4757  0.3939  9.8769  0.0000       10.3497  0.0179   0.0151   0.0375    0.0528   0.0000       1.97306   437.0779      -1.53766       17.6563      -3.58209      -2.91105     -0.102320       1.25743       1.50196       1.72920       1.82298       1.67310       1.60842
  20   8 2050.1745    0.6458  0.5750 10.1501  0.0000       11.2726  0.0217   0.0171   0.0477    0.0673   0.0000       1.50229   437.9699       3.08425       12.3334      0.169814      -4.21227    -0.0232433       1.46140       1.98945       2.04736       2.07830       1.96728       1.96130
  20   9 2203.2922    0.8933  0.7161 10.3940  0.0000       5.52777  0.0252   0.0213   0.0503    0.0918   0.0000      0.979378   437.1446       1.03463       15.2123      0.751288      -1.95608       3.20991       1.55621       2.16136       2.15651       2.52991       2.38764       2.25196
  20  10 2352.5439    1.2539  0.8539 11.0370  0.0000       4.44020  0.0297   0.0282   0.0566    0.0969   0.0000      0.936079   440.1867       3.20452       14.9348       5.44184    -0.0771638     -0.520106       1.86339       2.36498       2.50609       2.60296       2.43676       2.55304
  20  11 2499.1153    1.7234  1.0083 11.2957  0.0000       4.61645  0.0321   0.0361   0.0603    0.1282   0.0000      0.759282   439.9861       4.11727       13.7641       10.8139      -3.98851      -2.99695       1.83367       2.22407       2.50423       2.71867       2.71471       2.59904
  20  12 2645.0731    2.2841  0.9158 11.8808  0.0000       3.72481  0.0293   0.0488   0.0563    0.1132   0.0000      0.774714   439.7150       5.95501       12.8841       1.68963      -5.50887       3.24537       1.73476       2.26171       2.34598       2.52388       2.53096       2.49294
  20  13 2790.8671    2.7867  0.9098 12.3631  0.0000       2.62103  0.0286   0.0587   0.0553    0.1090   0.0000      0.759933   437.5483       8.81272       13.5579       6.11645      -1.73540      0.373463       1.84140       2.36488       2.67398       2.56011       2.48955       2.33593
  20  14 2936.0692    3.5227  0.7798 13.2193  0.0000       1.15810  0.0256   0.0814   0.0517    0.0862   0.0000      0.868047   437.2623       6.83488       13.3131       3.38892       6.79968      -2.54382       1.59767       2.06478       2.32693       2.23713       2.25993       2.06971
  20  15 3080.6604    3.9086  0.9282 13.3382  0.0000       1.29267  0.0292   0.0845   0.0588    0.0964   0.0000      0.788154   434.2064       9.90099       16.5424       6.96719     -0.950875      -2.52133       1.76646       2.27476       2.40855       2.73013       2.45137       2.42187
  20  16 3224.6000    3.6448  1.1795 13.6558  0.0000      0.981608  0.0414   0.0771   0.0743    0.0982   0.0000      0.945098   440.5948       12.0431       11.8260       5.13312       4.52599      -2.11376       2.26820       2.95059       3.21105       3.27770       3.35796       2.96741
  20  17 3368.2986    3.1293  1.9013 12.7380  0.0000      0.782461  0.0507   0.0499   0.0918    0.0754   0.0000      0.401594   439.8899       28.2690       2.48724       9.69656       6.14966       1.02428       2.73657       3.52420       3.76972       3.94534       3.94173       3.59550
  20  18 3512.1981    2.7066  2.8430 12.1001  0.0000       1.10271  0.0630   0.0367   0.1146    0.0678   0.0000      0.244726   431.0123       17.2094       12.4965       2.66947       4.44511      -1.15941       3.42922       4.25571       4.70667       4.92597       4.75559       4.34041
  20  19 3656.0492    2.2533  4.2510 11.5062  0.0000      0.549165  0.0807   0.0258   0.1439    0.0590   0.0000      0.144699   445.1168       21.5177       13.0863       6.96090       1.23465       1.27158       4.35235       5.54679       6.10692       6.26943       6.01206       5.65248
  20  20 3799.7832    1.9400  5.9508 11.0798  0.0000      0.458490  0.0970   0.0194   0.1842    0.0483   0.0000     0.0924785   436.0436       9.89641       5.59668       12.9685       3.84902      -5.20767       5.21398       6.79300       7.28830       7.61700       7.48959       6.96096
  20  21 3943.5973    1.5986  8.2088 10.7292  0.0000      0.401926  0.1259   0.0140   0.2347    0.0379   0.0000     0.0749335   439.7795       31.8986       17.2814      -12.4679       14.7338       11.1034       6.39086       8.19551       8.85259       9.14943       9.02308       8.34365
  20  22 4087.2230    1.3649 10.2841 10.6033  0.0000      0.228105  0.1573   0.0118   0.2991    0.0341   0.0000     0.0676868   432.9246       22.5017       23.8893       1.88967       16.3157       5.69726       7.69814       10.2043       10.8903       11.3606       10.9878       10.3428
  20  23 4231.5390    1.1395 12.8512 10.5175  0.0003      0.360628  0.2173   0.0099   0.3721    0.0307   0.0000     0.0696538   442.6709       2.03386       24.1115       18.6168       11.9370       5.80552       9.69824       12.7600       13.6564       14.3395       13.6641       12.9951
  20  24 4375.5498    0.9126 15.6092 10.3677  0.0000      0.209481  0.3027   0.0078   0.4775    0.0290   0.0000     0.0889011   449.0830       2.08179       10.3539      -3.39527      -11.0599       2.38245       12.0480       16.3016       17.3114       18.0512       17.4770       16.3724
  21   5 1589.2800    0.2140  0.2077  9.9842  0.0000       18.1664  0.0371   0.0104   0.0311    0.0361   0.0000       12.0451   440.4153      0.781904       18.5930      -1.36711     -0.266580     0.0866955       3.34435       4.19563       4.12307       6.74576       5.37281       5.85819
  21   6 1758.2582    0.3512  0.3084  9.9883  0.0000       11.8982  0.0166   0.0125   0.0322    0.0422   0.0000       3.45936   440.2093      0.546170       16.9261      0.121173     -0.404362       1.71610       1.14898       1.53734       1.63214       1.65021       1.60135       1.68946
  21   7 1919.8643    0.5179  0.4130 10.0074  0.0000       9.65525  0.0171   0.0156   0.0369    0.0561   0.0000       1.78340   439.9417       3.20273       14.3699    -0.0620968     -0.928382      0.527310       1.19711       1.66112       1.77197       1.86281       1.67301       1.64145
  21   8 2077.8337    0.6983  0.5109 10.3314  0.0000       8.59876  0.0198   0.0187   0.0404    0.0667   0.0000       1.42676   439.2157       1.99201       13.7680       3.22691     0.0840945      0.609220       1.26996       1.56914       1.84585       1.66352       1.89017       1.79082
  21   9 2232.0456    0.9877  0.6601 10.8153  0.0000       6.32097  0.0250   0.0237   0.0451    0.0755   0.0000       1.10664   436.3971       1.57206       13.7755      0.634127      0.621308      -1.65590       1.57094       2.06620       2.21562       2.49904       2.49074       2.17275
  21  10 2382.1210    1.3506  0.8833 11.1418  0.0000       6.14226  0.0284   0.0294   0.0560    0.0938   0.0000      0.876646   436.7284       1.92835       12.1805       1.94184       2.09038       1.52007       1.65597       2.07718       2.23652       2.37691       2.24004       2.20793
  21  11 2529.4262    1.7744  0.9638 11.6404  0.0000       3.85989  0.0300   0.0369   0.0591    0.1032   0.0000      0.800448   439.9190       8.64740       13.7619       1.28872      -2.36008       1.56731       1.70049       2.25109       2.43260       2.53613       2.45089       2.37436
  21  12 2676.3188    2.3753  0.9834 12.3339  0.0000       2.49794  0.0314   0.0501   0.0609    0.0970   0.0000      0.975152   439.7666       2.42148       13.7569       5.63606       2.21715       8.30017       1.88176       2.44751       2.67270       2.75521       2.62661       2.49584
  21  13 2823.0484    2.9492  0.8049 12.7579  0.0000      0.341054  0.0266   0.0649   0.0508    0.1025   0.0000      0.770385   437.1515       8.05112       8.89251      0.116569       1.34940       1.13265       1.64798       1.96871       2.17063       2.25049       2.16681       1.98312
  21  14 2969.0816    3.5057  0.9410 13.1495  0.0000       2.75205  0.0287   0.0734   0.0581    0.0966   0.0000      0.670924   440.9837       11.3487       14.0936       8.29806      -1.78095      0.218266       1.68069       2.05082       2.27111       2.36397       2.29961       2.19454
  21  15 3114.1452    3.8048  1.0447 13.5414  0.0000       1.86341  0.0341   0.0791   0.0655    0.0948   0.0000      0.855577   439.4340       6.55757       14.0679       4.24510       2.73698       2.74598       1.97781       2.56534       2.67614       2.82849       2.63017       2.58281
  21  16 3258.8080    3.5999  1.4204 13.3554  0.0000       2.02787  0.0423   0.0659   0.0787    0.0850   0.0000      0.647483   435.3383       17.7345       16.6193     0.0563537       2.94294       2.47226       2.17865       2.90175       3.00284       3.09699       3.18704       3.04752
  21  17 3403.1790    3.0567  1.9848 12.7530  0.0000       1.03967  0.0530   0.0468   0.0936    0.0701   0.0000      0.416382   441.0628       15.6815       11.3333     -0.795318       2.20926       1.76697       2.67580       3.59139       3.55029       3.86849       3.72446       3.49699
  21  18 3547.6311    2.4997  2.9687 12.3886  0.0000       1.33468  0.0658   0.0335   0.1209    0.0508   0.0000      0.249787   442.7481       19.4861       17.2912       4.76349      -4.74454      -5.53372       3.32484       4.37821       4.62562       4.99968       4.75613       4.52951
  21  19 3691.9394    2.1476  4.3046 11.5808  0.0000      0.613618  0.0792   0.0239   0.1452    0.0521   0.0000      0.148670   446.8800       30.0305       19.1072      -1.64067      0.975390      -7.30533       4.07578       5.32338       5.74014       5.96733       5.86096       5.58830
  21  20 3836.1412    1.8228  6.1471 11.0749  0.0000      0.446460  0.1021   0.0174   0.1814    0.0437   0.0000     0.0927291   439.2132       22.2725       25.4884      -5.95617       6.22132      -9.97917       5.12516       6.79877       7.17128       7.59172       7.36361       7.00219
  21  21 3980.7393    1.5350  9.0144 10.6896  0.0000      0.455809  0.1330   0.0130   0.2446    0.0358   0.0000     0.0680499   435.5202       18.6820       10.4752       25.3334      -13.1642      -8.63424       6.47852       8.34635       9.10433       9.59031       9.41267       8.86427
  21  22 4124.6799    1.2861 11.2973 10.5975 -0.0004      0.195436  0.1781   0.0107   0.3129    0.0325   0.0000     0.0707174   444.9645       27.6815       19.2132       39.0869       9.32889      -10.9787       8.02191       10.4552       11.2882       11.6965       11.5390       10.7510
  21  23 4268.3091    1.0657 13.9872 10.5202  0.0006     0.0548264  0.2479   0.0086   0.4061    0.0286   0.0000     0.0756661   458.7669       34.0491      -2.51926      -3.58934       16.5792       29.3274       9.99779       13.1427       14.3003       14.9042       14.5086       13.8645
  22   4 1429.1310    0.1273  0.1137 10.0291  0.0000       9.12558  0.0158   0.0097   0.0293    0.0277   0.0000       36.7815   439.4125      0.398237       20.4011       2.53472      -2.94204      -1.50816       1.01888       1.21531       1.53095       1.27835       1.79085       1.61355
  22   5 1611.3498    0.2390  0.1842  9.9623  0.0000       18.6466  0.0148   0.0113   0.0266    0.0340   0.0000       8.26462   439.2149      0.505759       19.9818     -0.496964      -2.58757     -0.789842       1.19826       1.36641       1.54955       1.53299       1.55024       1.74206
  22   6 1781.5866    0.3616  0.3276  9.9866  0.0000       11.1564  0.0168   0.0124   0.0333    0.0415   0.0000       3.29909   440.2828      -2.09607       17.7672      0.178810      -1.93996      -1.10357      0.983551       1.27475       1.34019       1.48715       1.39974       1.32544
  22   7 1945.1446    0.5400  0.4886  9.9482  0.0000       10.0754  0.0187   0.0148   0.0422    0.0592   0.0000       1.71766   438.4944     -0.487915       18.6319      -3.35411      -2.12670     -0.599593       1.19457       1.63681       1.75102       1.77818       1.72774       1.56466
  22   8 2104.8595    0.7602  0.5778 10.3012  0.0000       7.15193  0.0207   0.0185   0.0420    0.0692   0.0000       1.20794   439.8382      0.149745       18.7042       3.05713      -2.10496     -0.210445       1.26074       1.68049       1.78695       1.85666       1.82038       1.89132
  22   9 2260.0739    1.0589  0.7924 10.5714  0.0000       5.64902  0.0254   0.0230   0.0519    0.0903   0.0000      0.910931   437.7736       2.76276       17.5367     -0.464739      -3.87108     -0.203892       1.48923       1.86765       1.95986       2.10611       2.06485       2.11658
  22  10 2410.9471    1.4197  0.9431 11.2276  0.0000       3.19331  0.0304   0.0293   0.0564    0.1017   0.0000      0.839069   439.7543       3.35541       15.0660      -1.25662       5.45057      0.497846       1.64430       2.13021       2.30134       2.35146       2.30280       2.20246
  22  11 2559.3123    1.8806  0.9543 11.6729  0.0000       2.90423  0.0295   0.0378   0.0576    0.0994   0.0000      0.812264   437.0265       2.75380       12.4578    -0.0720591   -0.00841926      0.382020       1.53661       2.06309       2.10773       2.32475       2.24301       2.04803
  22  12 2707.2279    2.4460  0.8860 12.4931  0.0000       2.33644  0.0273   0.0530   0.0569    0.0905   0.0000      0.806512   437.2543       6.33182       14.6795       3.79164     -0.608827     -0.888371       1.60036       1.98483       2.21831       2.28631       2.23860       2.15835
  22  13 2854.9634    3.0687  0.9205 12.8872  0.0000       2.88899  0.0280   0.0635   0.0578    0.0918   0.0000      0.795920   437.5539       7.47236       15.1797       9.80398      -1.96329      0.806676       1.51968       1.96366       2.21040       2.30887       2.07793       2.17171
  22  14 3001.6162    3.7215  0.9012 13.2825  0.0016       2.63887  0.0284   0.0780   0.0533    0.0924   0.0000      0.809724   437.5261       9.05563       14.8689       4.90650      -1.45290      -1.68665       1.51349       2.03550       2.08117       2.24140       2.18689       2.19868
  22  15 3147.3042    3.8668  1.1558 13.3337  0.0000       2.18915  0.0370   0.0735   0.0619    0.1075   0.0000      0.756136   436.1653       9.30764       12.5893       3.87541      -3.37158      -2.48917       1.92110       2.40323       2.52100       2.78119       2.56949       2.64389
  22  16 3292.4398    3.5319  1.5186 13.1021  0.0000       1.06516  0.0419   0.0600   0.0788    0.0889   0.0000      0.549214   442.2163       12.0981       10.0391       1.45829      0.868433      -4.34635       2.10562       2.71781       2.77755       3.03324       2.93453       2.80319
  22  17 3437.5678    2.9826  2.0847 12.7019  0.0000       1.39367  0.0505   0.0436   0.0923    0.0630   0.0000      0.368667   442.5359       15.7918       8.88272       5.76394       1.83345       4.60795       2.50011       3.35093       3.45986       3.76248       3.63062       3.45770
  22  18 3582.4146    2.4411  3.4768 11.8877  0.0000      0.541811  0.0667   0.0279   0.1220    0.0509   0.0000      0.178321   432.9542       24.0691       17.3096       16.0501     -0.985780       4.51331       3.31773       4.17700       4.53208       4.86617       4.79651       4.56093
  22  19 3727.4694    2.0533  4.7048 11.5514  0.0000      0.674903  0.0829   0.0216   0.1529    0.0443   0.0000      0.124040   444.1514       19.0890       12.0897       4.04930      -6.58096    -0.0299722       4.07298       5.28053       5.66845       5.95147       5.80792       5.65599
  22  20 3872.6323    1.7249  6.7990 11.0396  0.0000      0.637080  0.1062   0.0160   0.1966    0.0393   0.0000     0.0893522   438.5912       8.07798       23.6097       3.80790      -12.3667      -3.04662       5.19604       6.64842       7.31133       7.64938       7.35127       7.14426
  22  21 4016.7789    1.4752  9.1572 10.7071  0.0000      0.209811  0.1362   0.0122   0.2463    0.0338   0.0000     0.0700966   442.4190       29.2633       4.07204       3.33470       13.2868       3.63247       6.36824       8.22363       9.09040       9.34946       9.27434       8.86478
  22  22 4161.6798    1.2263 12.0311 10.5887  0.0016      0.256284  0.1923   0.0099   0.3381    0.0306   0.0000     0.0672222   429.3490       16.1080       24.4845       39.2328      -10.8552      -9.47145       8.08659       10.7033       11.4727       12.3174       11.9032       11.3750
  22  23 4306.9186    0.9801 14.2800 10.5665 -0.0012      0.347674  0.2621   0.0082   0.4307    0.0269   0.0000     0.0843863   449.4074       27.4172      0.771118       17.0687       6.63561    0.00819799       9.69689       12.8846       13.8486       14.4804       14.4009       13.4794
  23   5 1632.8030    0.2269  0.1769  9.9674  0.0000       17.1592  0.0157   0.0106   0.0242    0.0330   0.0000       8.29505   439.6297     0.0424322       20.1215       1.74890      -2.77733      0.612722      0.844193       1.09314       1.31500       1.18098       1.29417       1.18597
  23   6 1804.2565    0.3942  0.3196  9.8826  0.0000       15.5268  0.0171   0.0127   0.0311    0.0439   0.0000       2.71403   440.5673      -1.10000       16.6536      -1.94331      -1.87726      -1.94806      0.893073       1.38188       1.13273       1.48954       1.26127       1.28768
  23   7 1969.7342    0.5286  0.5782 10.0534  0.0000       12.8451  0.0226   0.0137   0.0439    0.0593   0.0000       1.68826   440.8974      0.734337       19.0965     -0.280178      -3.29601      0.986004       1.26441       1.63456       1.69456       1.81750       1.82313       1.74963
  23   8 2131.2513    0.7873  0.6791 10.2448  0.0000       9.04073  0.0230   0.0176   0.0453    0.0718   0.0000       1.20319   437.9368       2.65687       15.6069       1.86433      -2.39152      -2.37473       1.23652       1.64168       1.81022       1.91778       1.89325       1.75509
  23   9 2287.6184    1.1180  0.7946 10.9800  0.0000       5.01473  0.0264   0.0240   0.0511    0.0785   0.0000       1.03480   437.7465      0.355913       14.3823       2.63506     -0.582143     -0.251429       1.50571       1.89130       2.03591       2.23451       2.21784       2.13717
  23  10 2439.2948    1.5302  0.9839 11.2428  0.0000       2.61397  0.0303   0.0301   0.0586    0.1055   0.0000      0.771885   437.6393       2.25968       13.8958     -0.113583      -1.23701     -0.420310       1.50164       2.11678       2.07105       2.40003       2.19518       2.11309
  23  11 2588.8413    2.0084  0.9912 11.7973  0.0000       4.85952  0.0294   0.0390   0.0578    0.0984   0.0000      0.778665   437.9982       3.60365       16.4611       2.80062     -0.305004      -4.53657       1.48359       1.94614       2.07748       2.24608       2.19008       2.04810
  23  12 2737.7621    2.6318  0.9100 12.4603  0.0000       1.50332  0.0266   0.0532   0.0531    0.0929   0.0000      0.810165   437.6007       7.02960       15.0469       5.30783      -1.70432       2.41113       1.40339       1.80424       2.01139       2.03203       2.02064       2.00754
  23  13 2886.1871    3.1976  0.9033 12.8640  0.0000      0.732059  0.0280   0.0640   0.0520    0.0986   0.0000      0.734721   439.0431       7.23820       15.5999       3.32758      -2.57124      -1.92036       1.50528       1.96653       2.07161       2.16227       2.14545       2.13146
  23  14 3033.6375    3.6695  0.9622 13.2286  0.0000       1.43311  0.0294   0.0724   0.0555    0.0974   0.0000      0.711277   442.0125       9.57183       10.7152       3.35339      -2.04121      0.347015       1.54015       1.95479       2.08817       2.15925       2.12039       2.15280
  23  15 3179.9260    3.6767  1.2230 13.4246  0.0000       1.60030  0.0361   0.0683   0.0694    0.0900   0.0000      0.703673   438.9537       6.43135       11.8256       5.95994      -2.93190      0.237953       1.78764       2.29249       2.59593       2.63339       2.55350       2.40950
  23  16 3325.8773    3.2533  1.7047 13.1034  0.0000       1.81016  0.0451   0.0515   0.0824    0.0674   0.0000      0.513348   440.1243       10.8445       10.2939       11.5040       1.51370      0.813008       2.10765       2.81822       3.05223       3.10502       3.04955       2.93511
  23  17 3471.5133    2.8459  2.4974 12.3271  0.0000      0.565619  0.0544   0.0364   0.0972    0.0593   0.0000      0.283228   437.0806       22.6840       15.1499      -1.76729       1.68160      -4.81123       2.56002       3.34031       3.54737       3.79694       3.71764       3.60075
  23  18 3617.1428    2.3542  3.6792 11.7434  0.0000      0.600700  0.0669   0.0253   0.1242    0.0460   0.0000      0.154317   442.1046       20.6522       14.9094      0.298601      -8.80539     -0.999645       3.14932       4.10153       4.39941       4.56700       4.61371       4.36502
  23  19 3762.6036    2.0011  5.4540 11.2895  0.0000      0.692617  0.0881   0.0191   0.1606    0.0419   0.0000      0.102076   433.8373       18.5317       11.6332      -1.44816      -2.66905       4.87098       4.09579       5.40100       5.86387       6.17440       6.10300       5.85646
  23  20 3907.9797    1.6576  7.3388 10.9991  0.0000      0.533588  0.1095   0.0146   0.2084    0.0343   0.0000     0.0817790   432.2036       35.4285       11.1877       1.94818      -7.11934      -4.76299       4.99539       6.46306       7.03808       7.41375       7.35276       6.80535
  23  21 4053.4581    1.3993  9.9199 10.6713  0.0000      0.403292  0.1468   0.0112   0.2655    0.0317   0.0000     0.0680647   439.4096       16.4625       26.5196       17.5337      -6.12536       10.2188       6.22950       8.20338       8.86455       9.43658       9.20531       8.76659
  23  22 4198.4911    1.1560 12.5141 10.5582 -0.0006      0.351051  0.2021   0.0092   0.3429    0.0292   0.0000     0.0737154   428.3625       22.8378       26.2510       39.1978       13.4933      -23.1653       7.89487       10.3387       11.1619       11.7797       11.5184       10.9864
  24   3 1270.9837    0.0949  0.0690 10.1240  0.0000       15.2334  0.0260   0.0107   0.0224    0.0255   0.0000       97.8009   439.7745      -2.34167       21.3725       3.82333      -3.33059     -0.306406      0.883319       2.19626       1.34222       1.96297       1.74940       1.72433
  24   4 1469.8150    0.1502  0.1179 10.0463  0.0000       31.7962  0.0157   0.0103   0.0290    0.0288   0.0000       27.2843   440.1272     -0.222892       21.6381      0.212078      -1.88363       1.02338      0.889644      0.986507       1.31032       1.33417       1.01014       1.04913
  24   6 1826.3449    0.3969  0.3504  9.9829  0.0000       14.2878  0.0164   0.0123   0.0327    0.0452   0.0000       2.67586   441.3097    -0.0549481       18.3023       1.88805      -3.79147       3.23083       1.01996       1.26819       1.46708       1.57910       1.81924       1.63297
  24   7 1993.6384    0.6043  0.5347  9.8904  0.0000       9.05464  0.0186   0.0148   0.0403    0.0661   0.0000       1.34539   442.5811      0.564177       15.4434       2.46571       1.22182      -2.20265       1.03559       1.32813       1.52258       1.48330       1.50421       1.44078
  24   8 2156.9297    0.8041  0.6541 10.4764  0.0000       9.69139  0.0222   0.0185   0.0452    0.0676   0.0000       1.25690   440.8258       1.81345       14.6725       4.12045      -3.85721      -1.41772       1.25265       1.63716       1.81941       1.83150       1.86147       1.82068
  24   9 2314.4546    1.2210  0.8259 11.1502  0.0000       5.88219  0.0257   0.0256   0.0519    0.0745   0.0000      0.946565   438.7970      0.575348       13.7713     -0.376793     -0.182047       3.35775       1.37214       1.76012       1.87041       1.98756       2.01225       1.97625
  24  10 2467.2473    1.5573  1.0208 11.4094  0.0000       5.17803  0.0317   0.0296   0.0577    0.0983   0.0000      0.833426   442.5214       7.48666       14.7596     0.0235721       1.88853      0.632833       1.56317       2.13671       2.30780       2.43858       2.39914       2.30881
  24  11 2617.7657    2.0391  1.0962 12.0536  0.0000       2.39750  0.0332   0.0387   0.0633    0.0963   0.0000      0.824598   442.5928       6.35464       12.6690      -2.98511      -2.70459      -1.73171       1.50309       2.04966       2.06783       2.32391       2.18581       2.17416
  24  12 2767.8270    2.7893  0.9628 12.4067  0.0000       2.16436  0.0288   0.0528   0.0512    0.1006   0.0000      0.677737   436.9271       8.39267       15.5384       4.14964      -1.19922      0.941249       1.41403       1.91402       1.98500       2.18367       2.08835       2.07868
  24  13 2917.1342    3.2865  0.9501 12.8724  0.0000       3.03757  0.0287   0.0631   0.0525    0.0943   0.0000      0.811816   439.6793       9.42283       15.8900       7.99730     -0.795067      -3.77755       1.37452       1.79658       1.96093       2.04872       1.97403       1.93298
  24  14 3065.2057    3.7944  0.9712 13.3491  0.0000      0.782067  0.0290   0.0730   0.0562    0.0928   0.0000      0.757336   438.2951       11.5864       9.27630       3.94777       1.40863      -2.79247       1.45710       1.86818       2.09137       2.17431       2.20465       2.10681
  24  15 3212.2097    3.8246  1.1849 13.3767  0.0000       1.98955  0.0356   0.0700   0.0660    0.1035   0.0000      0.701588   441.7736       7.56208       13.4460      0.416259     -0.512862     0.0235635       1.62068       2.10449       2.17427       2.23613       2.31014       2.24496
  24  16 3358.7541    3.2691  1.7467 13.0456 -0.0003       1.32932  0.0432   0.0507   0.0813    0.0707   0.0000      0.471577   437.4767       14.6604       8.47157      0.563430      -4.07453     -0.679960       2.03107       2.74098       2.96981       3.13625       3.08059       3.05254
  24  17 3505.1263    2.7410  2.6961 12.3224  0.0000      0.520679  0.0570   0.0339   0.1003    0.0536   0.0000      0.246109   441.7341       15.1303       22.5842       10.9567       7.31248       6.41191       2.62764       3.47307       3.65135       3.90340       3.88111       3.77889
  24  18 3651.4860    2.2427  3.8758 11.8237  0.0000      0.719989  0.0709   0.0239   0.1267    0.0420   0.0000      0.149721   435.8475       21.1711       13.9366       11.9701      0.312134      -1.79288       3.21898       4.31710       4.68357       4.90317       4.86251       4.69490
  24  19 3797.3870    1.9107  5.9902 11.2855  0.0000      0.553752  0.0928   0.0171   0.1696    0.0360   0.0000     0.0951185   437.6245       20.9796       14.4302       13.8355       10.6695      0.508743       3.97405       5.31459       5.73962       6.14011       5.95652       5.83247
  24  20 3943.1929    1.5872  7.9844 10.8993  0.0000      0.413659  0.1169   0.0131   0.2130    0.0333   0.0000     0.0749785   444.7514       26.6437       12.4935       12.5399       4.18720      -1.76393       4.95723       6.55569       7.11284       7.62048       7.52536       7.22704
  24  21 4088.9646    1.3309 10.8096 10.6915  0.0000      0.275156  0.1629   0.0104   0.2873    0.0301   0.0000     0.0687682   449.6510       18.0771       9.11247       9.45487       4.58398      -4.83466       6.46904       8.35589       9.10750       9.59817       9.59243       9.24152
  24  22 4234.4985    1.1429 13.3583 10.5361  0.0003      0.275122  0.2093   0.0084   0.3535    0.0274   0.0000     0.0689713   440.8805       27.5756     -0.634426      -1.57397      -5.57129       5.39045       7.75473       10.3159       11.1526       11.9114       11.6051       11.3457
  25   4 1489.4578    0.1743  0.1194 10.0389  0.0000       10.1341  0.0125   0.0105   0.0240    0.0273   0.0000       20.8393   439.4148      -1.08946       20.2865      0.810703      -1.90541     -0.299921      0.823409      0.896781       1.04304       1.22106       1.17221       1.11163
  25   5 1674.1240    0.2703  0.2003  9.9964  0.0000       16.5118  0.0129   0.0110   0.0250    0.0337   0.0000       6.27142   439.3260      0.567876       19.4578     -0.445789    0.00278074       1.13700      0.767631       1.18781       1.22063       1.45009       1.42100       1.18329
  25   6 1847.9626    0.4372  0.4485  9.9104  0.0000       12.8083  0.0196   0.0120   0.0358    0.0502   0.0000       2.02620   439.8510      -1.47376       19.3249     -0.172052      -3.48093      0.191228       1.15509       1.43055       1.57565       1.66291       1.62410       1.75435
  25   7 2017.0279    0.6327  0.5587 10.0695  0.0000       10.5465  0.0199   0.0149   0.0392    0.0594   0.0000       1.39045   439.1331     -0.584662       20.7069       1.33136      -3.42218      0.697059       1.02914       1.39489       1.40070       1.59446       1.62647       1.55603
  25   8 2181.8596    0.8999  0.7361 10.3396  0.0000       6.79089  0.0230   0.0189   0.0477    0.0819   0.0000       1.00744   440.1261       2.66788       19.1656      -2.04575      -3.43537       1.69917       1.16618       1.65302       1.66933       1.81290       1.82005       1.63357
  25   9 2340.6210    1.2787  0.8735 11.1164  0.0000       3.40899  0.0260   0.0253   0.0514    0.0817   0.0000      0.843494   437.5365       1.79319       14.8166       3.39121      0.236614      -1.59333       1.30799       1.62425       1.76235       1.90915       1.86244       1.84756
  25  10 2494.5461    1.6720  0.9837 11.7168  0.0000       3.98946  0.0307   0.0316   0.0549    0.0864   0.0000      0.860014   438.3253       4.95067       12.1947      0.871057      -5.43346       3.32834       1.38047       1.80925       1.96887       2.07429       2.08474       2.06227
  25  11 2646.3667    2.1858  0.9908 12.3047  0.0000       2.83705  0.0295   0.0422   0.0587    0.0883   0.0000      0.813134   437.7039       5.82058       14.3135       1.23514       1.17050    -0.0931736       1.37872       1.76502       1.83932       1.98220       1.92389       1.98287
  25  12 2797.5257    2.8904  0.8998 12.4621  0.0000       2.20736  0.0252   0.0551   0.0489    0.0956   0.0000      0.723746   440.3029       4.37773       18.0624       2.91897      -1.03631      0.678487       1.27315       1.66811       1.75466       1.95774       1.90890       1.84842
  25  13 2947.5720    3.5609  0.8747 13.1776  0.0000      0.716496  0.0260   0.0701   0.0477    0.0895   0.0000      0.702389   439.3112       7.08442       13.0531       2.49637      0.146017       1.77907       1.31824       1.68236       1.79509       1.99341       1.95933       1.84657
  25  14 3096.3700    3.9225  0.9470 13.6042  0.0000       2.39646  0.0291   0.0770   0.0540    0.0807   0.0000      0.803166   442.4563       9.38801       17.6192       5.49601   0.000351517     -0.646681       1.43503       1.84278       1.96014       2.17475       2.12897       1.91880
  25  15 3244.0924    3.6598  1.3321 13.2551  0.0000      0.966197  0.0369   0.0621   0.0682    0.0968   0.0000      0.665457   439.9456       9.24169       10.7249       7.19318      0.741907      -1.51339       1.67716       2.17916       2.29742       2.51359       2.50134       2.49167
  25  16 3391.3146    3.1413  1.8869 12.9954  0.0000      0.524748  0.0448   0.0462   0.0849    0.0623   0.0000      0.417264   439.0113       9.84400       12.6653       2.72835      -7.58631       2.74849       1.98304       2.63349       2.83378       3.04335       2.99005       2.82862
  25  17 3538.3113    2.6715  2.9738 12.2654  0.0000      0.346885  0.0596   0.0307   0.1009    0.0476   0.0000      0.202998   442.0459       10.0257       7.66504       8.40302     -0.705414      -8.82144       2.57554       3.29016       3.72433       3.88601       3.81141       3.65096
  25  18 3685.3656    2.1405  4.3048 11.7341  0.0000      0.553412  0.0746   0.0213   0.1337    0.0391   0.0000      0.130631   440.4924       20.0729       11.9767       10.9678      0.241827       6.23312       3.17112       4.24080       4.67214       4.83651       4.70144       4.69895
  25  19 3831.7344    1.7984  6.3037 11.2835  0.0000      0.428610  0.0964   0.0155   0.1734    0.0327   0.0000     0.0905764   430.6747       22.9922       15.7419       10.2632       1.54051       3.89363       3.99061       5.11197       5.72947       5.97616       5.87670       5.86667
  25  20 3978.2819    1.5405  8.6753 10.8620  0.0000      0.447421  0.1234   0.0122   0.2243    0.0312   0.0000     0.0684141   441.9508       14.8178      -3.22472      -1.09068       17.9947      -5.43403       4.93256       6.56980       7.21464       7.61308       7.55309       7.37298
  25  21 4124.7490    1.2801 11.6532 10.6697  0.0000      0.450309  0.1747   0.0095   0.3009    0.0281   0.0000     0.0717541   443.5972       22.4845       13.4922      -7.75288       13.9698       4.73543       6.48543       8.40914       9.37979       9.88773       9.84719       9.45751
  25  22 4270.0830    1.0621 13.9417 10.5646  0.0000    -0.0158043  0.2389   0.0076   0.3766    0.0259   0.0000     0.0807675   424.3929       12.0056       21.9733       26.4255       1.01910      -4.00344       8.04509       10.8408       11.7313       12.4896       12.2491       11.9280
  26   4 1508.7241    0.1704  0.1085  9.9956  0.0000       41.4740  0.0122   0.0103   0.0204    0.0286   0.0000       21.6609   440.4521      0.168735       19.5609     -0.571907      -1.38081    -0.0472543      0.707787      0.928178      0.963597      0.992066      0.973461      0.964063
  26   5 1694.0650    0.2865  0.2891  9.9361  0.0000       21.6394  0.0174   0.0102   0.0290    0.0356   0.0000       4.75822   440.4509       1.39429       19.4884     -0.940060      -4.50261      -1.35999      0.824193       1.20928       1.24849       1.31348       1.35777       1.34775
  26   6 1869.1037    0.4454  0.4485  9.9357  0.0000       12.6379  0.0185   0.0118   0.0353    0.0479   0.0000       2.04830   439.6474       2.34877       16.9697     -0.719763      -2.54395     -0.103113      0.941397       1.20411       1.44273       1.35687       1.42614       1.34332
  26   7 2039.8392    0.6952  0.5434 10.1688  0.0000       8.80833  0.0179   0.0163   0.0386    0.0603   0.0000       1.28444   439.6996     -0.157742       17.4782      0.646445      0.699842      -1.95621      0.921039       1.12373       1.35552       1.41652       1.31282       1.32227
  26   8 2206.2134    0.9520  0.8234 10.4009  0.0000       7.46626  0.0260   0.0184   0.0467    0.0822   0.0000      0.942423   438.3195       1.62220       13.7549       2.52433     -0.502521     -0.154218       1.19384       1.49969       1.80820       1.80045       1.68058       1.77641
  26   9 2366.1533    1.3037  0.9548 11.1116  0.0000       3.91913  0.0283   0.0244   0.0523    0.0868   0.0000      0.776594   440.9117       6.00946       16.9495       3.46164      -3.25840       2.71704       1.29240       1.68951       1.83529       2.01513       2.00354       1.90613
  26  10 2521.4118    1.8024  1.0332 11.5624  0.0011       4.41286  0.0287   0.0328   0.0559    0.0971   0.0000      0.728725   438.3949       5.02430       13.6805       1.31476       1.37742     -0.625951       1.26410       1.66484       1.73615       1.81737       1.88335       1.78017
  26  11 2674.4993    2.3089  1.1150 12.1809  0.0000       2.71337  0.0317   0.0412   0.0587    0.0986   0.0000      0.737365   439.5045       2.90633       15.5025       2.93241      0.848052     -0.644898       1.38971       1.80685       1.94344       2.13460       2.04474       2.06701
  26  12 2826.7350    2.9860  0.9167 12.8961  0.0000       2.41584  0.0264   0.0573   0.0508    0.0813   0.0000      0.899131   440.6141       5.33356       13.8089       4.72067      -2.27004      0.369772       1.22563       1.54571       1.73728       1.78186       1.81448       1.78564
  26  13 2977.5345    3.7157  0.9592 13.1051  0.0000      0.160105  0.0281   0.0677   0.0490    0.0907   0.0000      0.700097   439.5340       8.06218       13.6340       2.11364      -5.10118      0.266438       1.32500       1.72762       1.81933       1.90668       1.91609       1.86956
  26  14 3127.1228    3.7850  1.1690 13.3942  0.0000       1.59577  0.0333   0.0672   0.0618    0.0946   0.0000      0.781614   440.2556       11.1656       16.4477       1.54820      -4.16167     -0.279779       1.38752       1.86493       1.93349       2.13883       2.08062       2.11410
  26  15 3275.5550    3.6012  1.3869 13.3293  0.0000     -0.353781  0.0387   0.0589   0.0681    0.0820   0.0000      0.682302   442.2102       11.1182       12.3746      0.636829      -4.50081      0.228681       1.73808       2.26854       2.50182       2.58786       2.59331       2.53145
  26  16 3423.5288    3.0812  2.0917 12.8637  0.0000      0.150183  0.0487   0.0418   0.0864    0.0577   0.0000      0.323423   437.9575       10.2532       8.96576       7.65097      -3.93453      -2.06713       2.01325       2.65685       2.81920       3.08841       3.05998       2.90575
  26  17 3571.1758    2.5378  3.0956 12.0892  0.0000      0.175680  0.0581   0.0280   0.1039    0.0469   0.0000      0.178165   439.2411       18.1221       19.2152       7.31185       4.09553      -12.3305       2.46743       3.15155       3.49439       3.64505       3.76351       3.59275
  26  18 3718.8627    2.1249  4.9170 11.4907  0.0000      0.485100  0.0758   0.0188   0.1410    0.0361   0.0000      0.103616   438.3244       17.7976       13.6409       3.73300      -4.17677      -1.04012       3.03499       4.05628       4.37497       4.62284       4.71611       4.57288
  26  19 3865.8532    1.7455  6.6557 11.1791  0.0000      0.421327  0.0986   0.0145   0.1790    0.0323   0.0000     0.0864836   436.5286       18.8110       13.7881       11.3696      -1.93810     -0.208838       3.94462       5.15874       5.75030       6.01824       6.07874       5.89505
  26  20 4012.8019    1.4306  9.4165 10.8481  0.0000      0.336259  0.1338   0.0111   0.2465    0.0291   0.0000     0.0716608   437.0535       24.3657       9.64208       9.50019       5.08542      -9.43971       5.01906       6.68981       7.21980       7.59263       7.73707       7.45467
  26  21 4159.3042    1.2465 12.0326 10.6571  0.0000      0.170836  0.1792   0.0089   0.3108    0.0268   0.0000     0.0653825   444.0881       6.37459       11.6441       8.14192       14.5819      -6.17909       6.23908       8.30278       9.06458       9.55235       9.62441       9.18809
  26  22 4306.6083    1.0017 14.0874 10.5441  0.0000      0.429959  0.2379   0.0073   0.3884    0.0245   0.0000     0.0812632   450.5988       29.9761       8.73220       32.5379       7.87494      -16.2147       7.81897       10.5772       11.6727       12.1138       12.1219       11.7097
  27   4 1527.5736    0.1803  0.1756  9.9909  0.0000       9.81128  0.0148   0.0089   0.0284    0.0274   0.0000       14.0661   440.4596      0.326566       19.6185      -1.04994      -2.99009      0.612902      0.834385      0.946751       1.11521       1.30017       1.32245       1.10277
  27   5 1713.6121    0.3242  0.2750  9.9650  0.0000       15.1054  0.0141   0.0108   0.0278    0.0359   0.0000       4.08446   439.9684     -0.359211       20.7333      0.371299      -3.34047      0.812244      0.735800       1.02402       1.07839       1.11976       1.09493       1.09424
  27   6 1889.8610    0.4695  0.4364 10.0113  0.0000       13.7515  0.0179   0.0123   0.0334    0.0470   0.0000       2.06632   439.1014       1.47402       21.8473       1.09123      -4.02987      -1.73167      0.966453       1.35091       1.45078       1.92183       1.78635       1.96457
  27   7 2062.1489    0.7446  0.5493 10.2050  0.0000       10.0491  0.0177   0.0170   0.0370    0.0609   0.0000       1.14972   441.2709     -0.637875       20.1765      -1.58548      -1.63169      -1.25024      0.908788       1.17287       1.34415       1.34473       1.42195       1.35620
  27   8 2229.8505    1.0297  0.7777 10.6128  0.0000       6.53817  0.0233   0.0201   0.0457    0.0804   0.0000      0.957450   440.3040       1.00613       16.9704      0.343167     -0.229256       3.30208       1.13005       1.38169       1.49646       1.60194       1.63629       1.53955
  27   9 2391.0625    1.4309  0.9737 11.1486  0.0000       2.54192  0.0262   0.0259   0.0545    0.0890   0.0000      0.756612   439.9163       2.89987       15.1506    -0.0314422     -0.991194      -2.96009       1.17271       1.54331       1.65557       1.75373       1.73333       1.71982
  27  10 2547.7112    1.8798  0.9791 11.9755  0.0000       2.98042  0.0290   0.0341   0.0520    0.0784   0.0000      0.789748   438.6873       4.66257       16.4744      0.520733      0.803093      -2.78848       1.24178       1.59567       1.87673       1.95217       2.05024       1.97553
  27  11 2702.1780    2.4667  1.0199 12.3497  0.0000       1.70932  0.0292   0.0436   0.0541    0.0900   0.0000      0.758410   439.0799       5.56638       14.3882       3.08192      -2.29266     -0.446388       1.27251       1.74826       1.87657       1.90251       1.89223       1.83094
  27  12 2855.5336    3.1228  0.9704 12.7721  0.0000       1.87038  0.0271   0.0564   0.0531    0.0956   0.0000      0.689056   438.2278       5.82690       13.2292       2.70533     -0.424765       1.01039       1.28007       1.72568       1.91044       2.15571       2.17327       2.00862
  27  13 3007.2089    3.6863  0.9550 13.3590  0.0001       1.89930  0.0272   0.0672   0.0508    0.0807   0.0000      0.756945   441.8517       8.64454       10.3010       2.40489      0.733736      0.739683       1.23826       1.62796       1.79468       1.87825       1.80370       1.78424
  27  14 3157.4513    3.8520  1.0888 13.6053  0.0000      0.886682  0.0311   0.0698   0.0595    0.0858   0.0000      0.757854   438.1564       9.59874       14.1646       6.03627      -3.54087       2.27184       1.31470       1.66296       1.91117       2.03493       1.90568       1.97480
  27  15 3306.7535    3.4634  1.6082 13.0726  0.0000       1.10069  0.0396   0.0518   0.0711    0.0739   0.0000      0.459093   439.7459       6.27918       15.5140       2.59566       3.09718       1.06337       1.63104       2.17507       2.30504       2.41615       2.42504       2.34302
  27  16 3455.5048    2.9001  2.4053 12.4547  0.0000      0.602662  0.0492   0.0352   0.0901    0.0570   0.0000      0.273114   437.5047       9.53399       8.29540       2.41725       1.09553     0.0323890       1.99500       2.66286       2.98197       3.06751       3.20817       3.03103
  27  17 3603.8136    2.4246  3.5264 12.0095  0.0000      0.474470  0.0624   0.0251   0.1157    0.0428   0.0000      0.172262   438.3929       14.6304       19.7632       10.4815       1.73150      -5.97347       2.42252       3.25145       3.53610       3.77979       3.83507       3.71616
  27  18 3751.9547    2.0358  5.2036 11.4242  0.0003      0.427637  0.0786   0.0174   0.1435    0.0352   0.0000      0.101737   434.3789       16.4732       11.0079       9.94208       1.97480       14.5274       3.12150       4.09049       4.53484       4.76088       4.73409       4.60824
  27  19 3899.9208    1.6593  7.5643 11.0458  0.0000      0.522504  0.1052   0.0129   0.1953    0.0307   0.0000     0.0766975   435.5797       24.4163       14.4746       10.0786      -1.61111       2.59625       4.13843       5.35790       5.94154       6.37098       6.30622       6.28706
  27  20 4046.9445    1.4021 10.0610 10.8256 -0.0002      0.229241  0.1424   0.0101   0.2532    0.0275   0.0000     0.0713180   440.9372       16.0421       14.7223      0.756574      -11.0502      -14.5622       5.04132       6.63296       7.28380       7.83616       7.92975       7.54945
  27  21 4194.0176    1.1671 12.4514 10.7069  0.0000      0.161612  0.1939   0.0083   0.3289    0.0253   0.0000     0.0707284   441.4478       26.5844       22.0096       5.91944       5.02296      -16.7601       6.39716       8.45443       9.50978       9.96656       9.92065       9.57815
  27  22 4341.3736    0.9608 14.9682 10.5408  0.0000      0.286161  0.2650   0.0067   0.4057    0.0234   0.0000     0.0786081   438.7253       13.8464       23.3153      -4.97154       3.03336      -7.01667       7.96322       10.5642       11.7104       12.4491       12.3512       12.0672
  28   2 1119.9094    0.0682  0.0409 10.2472  0.0000       14.9987  0.0181   0.0106   0.0296    0.0228   0.0000       314.898   439.8086       1.41358       15.2935      -2.81407      -6.52329       1.87822      0.954323       1.17808       1.15992       1.31533       1.54957       1.43650
  28   5 1732.7920    0.3242  0.2768  9.9259  0.0000       16.0643  0.0144   0.0105   0.0265    0.0366   0.0000       3.84100   438.5975     -0.300346       21.1989       2.56274      -3.43769       2.22652      0.754536       1.07550       1.10536       1.18976       1.23190       1.25339
  28   6 1910.2594    0.5323  0.4072 10.0235  0.0000       11.9792  0.0148   0.0137   0.0314    0.0482   0.0000       1.74581   439.3762     -0.378846       20.0441       3.54814      -2.69876       2.35547      0.731957       1.01522       1.09767       1.18595       1.11990       1.16144
  28   7 2083.9742    0.7522  0.6384 10.2664  0.0000       7.62905  0.0197   0.0158   0.0408    0.0625   0.0000       1.16100   441.5095       2.09746       20.2272     -0.223011      -1.01253      0.736683      0.900144       1.14222       1.22102       1.30748       1.33546       1.31059
  28   8 2252.9894    1.0650  0.8688 10.6915  0.0000       7.52887  0.0255   0.0201   0.0484    0.0793   0.0000      0.908932   439.6366       1.36429       19.4434      0.518567      -1.10397      -1.93571       1.07455       1.43958       1.53476       1.63582       1.69306       1.70084
  28   9 2415.4589    1.4900  1.0709 11.4358  0.0000       3.81798  0.0313   0.0265   0.0574    0.0822   0.0000      0.846284   439.5699       4.09212       17.5934       1.42516      -4.35326      0.871604       1.46270       2.09958       2.30654       2.47765       2.44203       2.29372
  28  10 2573.4537    2.0161  0.9741 12.1269  0.0000       1.63909  0.0277   0.0361   0.0525    0.0787   0.0000      0.757382   439.0415       2.68637       17.2973       2.49905      0.978847       2.94315       1.16923       1.51576       1.69391       1.83033       1.78726       1.70928
  28  11 2729.5198    2.5754  0.9088 12.6753  0.0000       4.01944  0.0253   0.0483   0.0506    0.0738   0.0000      0.744967   439.9258       6.88371       19.5302      0.431861      -2.29192       1.63243       1.06819       1.40734       1.52882       1.65783       1.63107       1.67782
  28  12 2883.8892    3.3621  0.9188 12.8183  0.0000       2.24315  0.0248   0.0598   0.0471    0.0913   0.0000      0.674686   438.8772       5.55185       15.8846       2.55915      -3.17282       1.35137       1.09184       1.41594       1.56851       1.63811       1.61287       1.59579
  28  13 3036.3866    3.6846  0.9891 13.3749  0.0000       2.17812  0.0278   0.0655   0.0510    0.0835   0.0000      0.843306   438.3913       9.75562       16.1261       1.57346      -1.57250     -0.809724       1.19671       1.54842       1.75945       1.79304       1.81782       1.90952
  28  14 3187.3341    3.7580  1.2145 13.4883  0.0000     0.0270722  0.0352   0.0638   0.0598    0.0905   0.0000      0.774299   438.1427       8.99777       12.2171       4.59989      -3.58886      -2.59834       1.36507       1.79094       1.89835       2.07361       2.09058       2.08524
  28  15 3337.4972    3.3579  1.7935 12.9014  0.0000      0.618297  0.0419   0.0460   0.0739    0.0661   0.0000      0.362971   438.4221       11.7020       17.8732       7.29106      -3.31330     -0.257642       1.63125       2.15794       2.34223       2.51439       2.51651       2.49750
  28  16 3487.1190    2.8442  2.7699 12.3506  0.0000      0.824606  0.0524   0.0322   0.0951    0.0496   0.0000      0.208329   441.0068       11.3262       9.92988       3.44055      0.252450      0.215497       2.04598       2.63221       2.97987       3.16730       3.08362       3.06130
  28  17 3636.1450    2.3479  3.8701 11.7686  0.0000      0.695409  0.0641   0.0226   0.1167    0.0424   0.0000      0.146290   443.6644       15.5404       11.5209      0.485513      -1.52407       3.20070       2.41951       3.17169       3.45956       3.72054       3.74019       3.71919
  28  18 3784.7328    1.9589  5.7049 11.2384  0.0001      0.373300  0.0824   0.0157   0.1480    0.0346   0.0000     0.0907137   447.0630       10.8711       4.50368       10.2860      -5.11102      -2.19994       3.13543       4.19764       4.55269       4.78441       4.99283       4.77354
  28  19 3933.2477    1.6101  7.9978 11.0495  0.0000      0.484313  0.1113   0.0122   0.2031    0.0286   0.0000     0.0749991   442.6401       6.68604       8.75199       1.90068      -3.28741      -3.80440       4.03689       5.31608       5.90374       6.17529       6.37167       6.27631
  28  20 4080.8128    1.3566 10.4454 10.7996  0.0000      0.264813  0.1474   0.0097   0.2639    0.0272   0.0000     0.0710293   448.4768       20.9579       10.1365       12.9171      -5.08421       7.66444       5.05322       6.67392       7.26389       7.83746       7.83295       7.62737
  28  21 4228.6853    1.1174 13.2589 10.6827  0.0012      0.167689  0.2128   0.0077   0.3496    0.0243   0.0000     0.0716569   445.6643       9.18893       17.4506     -0.795247       5.36272      -30.0330       6.66649       8.64771       9.73092       10.1003       10.2711       10.1538
  28  22 4377.6954    0.9489 16.3957 10.4557  0.0005      0.529122  0.2735   0.0064   0.4266    0.0228   0.0000     0.0704295   431.5380       8.19342       15.2899       4.40991       4.66382      -11.0598       7.82373       10.2971       11.5629       12.1762       12.2535       12.0783
  29   3 1359.7592    0.1157  0.0856 10.0491  0.0000       6.95977  0.0157   0.0090   0.0198    0.0236   0.0000       43.8379   441.1089    -0.0991750       20.8424      0.381286      -4.23346      0.879702      0.699610      0.870858      0.924841       1.10444       1.02385      0.997588
  29   4 1564.1545    0.1995  0.1738 10.0146  0.0000       22.2520  0.0122   0.0090   0.0259    0.0282   0.0000       11.9339   441.2216     -0.103367       20.0836     -0.494130      -2.43119     -0.379695      0.569717      0.748926      0.823544      0.816050      0.864158      0.825937
  29   5 1751.6192    0.3339  0.3678  9.8818  0.0000       19.0830  0.0154   0.0099   0.0348    0.0387   0.0000       3.22999   439.6789       1.69776       20.2405      0.690896      -3.31341      -1.69969      0.746640      0.972269       1.04785       1.30330       1.54922       1.54003
  29   6 1930.2649    0.5576  0.4569 10.0239  0.0000       11.4736  0.0162   0.0135   0.0324    0.0501   0.0000       1.63159   441.7185     -0.963773       20.8589      0.849494      -1.70443      -1.97655      0.783387       1.04141       1.15262       1.19043       1.22558       1.28438
  29   7 2105.4663    0.8175  0.6100 10.3285  0.0000       8.19315  0.0188   0.0172   0.0367    0.0636   0.0000       1.05839   441.3521    -0.0435920       20.6249     -0.624691      -1.04779       2.97412      0.845008       1.19599       1.23708       1.37448       1.34330       1.37379
  29   8 2275.4431    1.1345  0.8595 10.8818  0.0000       4.89218  0.0253   0.0209   0.0474    0.0782   0.0000      0.890719   444.3161       2.49369       18.3777       1.66069      -1.51892       1.33842       1.08684       1.33417       1.42657       1.56459       1.58579       1.57896
  29   9 2439.2163    1.5682  1.0486 11.5797  0.0000       3.91800  0.0297   0.0276   0.0563    0.0819   0.0000      0.873601   437.9103       2.73740       15.4962       2.49856     -0.135180      -2.84746       1.13990       1.50203       1.55673       1.72103       1.71682       1.67369
  29  10 2598.8308    2.1069  1.1243 11.8109  0.0000       1.91131  0.0300   0.0351   0.0553    0.1046   0.0000      0.687882   439.6565       5.88874       15.4440       2.37705      -1.71269       2.61645       1.23604       1.62267       1.77679       1.90314       1.87747       1.81098
  29  11 2756.2811    2.7133  0.9193 12.6740  0.0000       2.03754  0.0245   0.0487   0.0495    0.0778   0.0000      0.703755   437.6015       7.12640       17.3663       2.56710     -0.571225       1.22278       1.02603       1.38969       1.51570       1.66277       1.66538       1.61122
  29  12 2911.7955    3.4660  0.9555 13.0889  0.0000       1.89263  0.0266   0.0611   0.0477    0.0879   0.0000      0.697090   439.3911       4.91929       15.4853       7.41077      -1.27259      0.206152       1.11867       1.50706       1.60088       1.74480       1.73809       1.62274
  29  13 3065.1616    3.8086  0.9767 13.6244  0.0002       1.48853  0.0279   0.0687   0.0512    0.0784   0.0000      0.753162   437.2014       11.1691       13.8573       5.71942      -3.67341      -1.76709       1.14129       1.56050       1.69527       1.80362       1.81526       1.80928
  29  14 3217.0309    3.7784  1.2571 13.3698  0.0000       1.57015  0.0335   0.0608   0.0605    0.0911   0.0000      0.638587   438.9421       8.61770       14.3520       2.33202     -0.417131      0.423521       1.29451       1.74997       1.86199       2.03256       2.02966       1.98554
  29  15 3367.8226    3.2219  1.7196 13.2087  0.0000      0.864553  0.0408   0.0467   0.0764    0.0594   0.0000      0.494259   438.0397       16.8806       13.0553      0.973627      -1.93609      0.871067       1.49030       2.01016       2.17085       2.36886       2.27581       2.27298
  29  16 3518.1776    2.7270  2.6157 12.5059  0.0000      0.422825  0.0518   0.0313   0.0941    0.0478   0.0000      0.251141   437.2247       15.7502       11.9086       1.81264      -2.21740       6.41970       1.92176       2.50020       2.77915       2.97616       3.09109       2.91437
  29  17 3668.1096    2.2352  4.2085 11.7437  0.0000      0.806278  0.0681   0.0208   0.1262    0.0379   0.0000      0.132060   444.5273       13.4155       12.0791       2.53387     0.0740230       3.52764       2.39011       3.26848       3.51326       3.75957       3.80808       3.71481
  29  18 3817.2995    1.8610  6.1220 11.2822  0.0000      0.494423  0.0864   0.0146   0.1600    0.0308   0.0000     0.0912927   438.1791       12.7577       20.3917       6.97200      -6.69415      -1.52576       3.15288       4.14336       4.57704       4.90444       4.83325       4.85573
  29  19 3966.4896    1.5677  9.1295 10.9059  0.0000      0.452430  0.1212   0.0109   0.2180    0.0282   0.0000     0.0685637   440.1556       27.0327       8.38365       8.56968      -4.32125      -8.70239       4.29355       5.54227       6.18412       6.64329       6.77734       6.61696
  29  20 4114.7953    1.3122 11.6418 10.7810  0.0007      0.201967  0.1681   0.0088   0.2869    0.0258   0.0000     0.0667138   430.2965       7.20309       11.1753       6.05366      -10.8380      -11.6458       5.35531       7.02929       7.76913       8.19861       8.40405       8.26222
  29  21 4263.6952    1.0553 13.8188 10.6740 -0.0000      0.488871  0.2281   0.0072   0.3598    0.0231   0.0000     0.0786061   444.5265       25.1136       24.1679       16.8048     0.0860135       4.41602       6.71001       8.74962       9.79075       10.3695       10.5581       10.2123
  30   3 1376.6153    0.1167  0.0856 10.0571  0.0000       13.9554  0.0147   0.0092   0.0203    0.0237   0.0000       51.4499   441.1313       1.01842       19.5158      0.121415      -3.38958      0.290418      0.726417      0.836623       1.18293       1.31235       1.23710       1.06093
  30   4 1581.9178    0.2094  0.1787 10.0061  0.0000       24.2410  0.0113   0.0089   0.0241    0.0286   0.0000       10.4641   440.2640      0.563760       20.0248      0.591072      -2.90184      0.230077      0.518123      0.681281      0.756295      0.819274      0.800975      0.812106
  30   5 1770.0899    0.3678  0.3532  9.9111  0.0000       17.4852  0.0155   0.0105   0.0299    0.0388   0.0000       2.92102   439.7626       2.45725       20.9434      0.503417      -3.87342     -0.440007      0.638802      0.912407      0.952817       1.03425      0.966466       1.02314
  30   6 1950.0147    0.5408  0.5221 10.0163  0.0000       12.0778  0.0175   0.0122   0.0362    0.0514   0.0000       1.58612   441.6180      0.637371       22.6357     -0.340555      -2.25357      0.501097      0.754017      0.982811       1.10158       1.21735       1.21719       1.18237
  30   7 2126.5049    0.7957  0.7673 10.3368  0.0000       6.56719  0.0233   0.0152   0.0431    0.0694   0.0000       1.02228   440.5992       2.01320       21.8342      -1.73746      -3.92969     0.0399254      0.972048       1.33555       1.38859       1.49947       1.50794       1.48605
  30   8 2297.4859    1.1373  0.8783 11.0714  0.0000       4.71761  0.0264   0.0209   0.0473    0.0736   0.0000      0.903269   440.4146       2.89371       17.8639       3.19897      -2.98192      -1.82389       1.05218       1.42872       1.55439       1.63348       1.66068       1.60811
  30   9 2462.4802    1.6038  1.1105 11.5532  0.0000       4.51387  0.0306   0.0271   0.0554    0.0824   0.0000      0.825971   440.4228       1.42813       18.7891     -0.700837      -2.22236     -0.361432       1.11591       1.43816       1.62667       1.72765       1.73456       1.72350
  30  10 2623.6133    2.2476  1.0734 12.0700  0.0000       1.71385  0.0285   0.0371   0.0530    0.0897   0.0000      0.699020   441.1946       3.97300       15.6300       2.17424      -3.54627      0.691878       1.11898       1.50559       1.62421       1.74230       1.84219       1.70445
  30  11 2782.6543    2.8194  0.9023 12.7926  0.0000       2.77794  0.0236   0.0503   0.0480    0.0755   0.0000      0.707745   442.0045       4.75149       18.6927       3.78592      -3.16705       1.70139      0.976675       1.33233       1.44132       1.47510       1.49141       1.45723
  30  12 2939.2547    3.4833  0.9600 13.1697  0.0000       1.47581  0.0254   0.0604   0.0491    0.0840   0.0000      0.676753   439.5554       6.74471       16.5108       4.62341      -3.80481      0.790112       1.02357       1.34613       1.35453       1.49767       1.54981       1.54781
  30  13 3093.5503    3.8851  1.0177 13.5283  0.0000       1.28949  0.0275   0.0665   0.0512    0.0779   0.0000      0.688025   437.9918       9.04502       16.4584    -0.0814852      -3.13651       1.45964       1.01062       1.37605       1.44517       1.58858       1.55779       1.60153
  30  14 3246.2622    3.6778  1.4747 13.2829  0.0000       1.77842  0.0371   0.0540   0.0646    0.0728   0.0000      0.511851   440.3408       10.1100       14.2814     -0.620237       4.69617      0.714943       1.34271       1.81963       1.93923       2.12075       2.20637       2.12859
  30  15 3398.0599    3.1524  1.9663 12.8259 -0.0007       1.44300  0.0430   0.0404   0.0744    0.0565   0.0000      0.349292   441.3204       12.1508       15.5298       2.64639      -6.04130      -1.15689       1.55340       2.04690       2.22359       2.37779       2.41644       2.34706
  30  16 3549.2091    2.5951  3.1932 12.1369  0.0000       1.20530  0.0551   0.0263   0.1005    0.0440   0.0000      0.183674   439.0249       17.5132       13.4235       6.48998       1.58860      -3.27064       1.95086       2.58913       2.82670       3.08871       3.04201       2.95853
  30  17 3699.7388    2.1467  4.9535 11.4103 -0.0001      0.827444  0.0711   0.0178   0.1320    0.0369   0.0000      0.107808   439.4083       13.8144       17.4859       6.27173      -10.2488      -8.26562       2.48965       3.26610       3.58087       3.92308       3.95344       3.93757
  30  18 3849.5291    1.7795  6.7067 11.1975  0.0000      0.524957  0.0926   0.0135   0.1686    0.0297   0.0000     0.0856245   444.6178       16.4163       18.6788       4.87134      -2.61257      -5.01971       3.22117       4.24857       4.60687       5.03525       5.05657       5.02364
  30  19 3998.9937    1.5050  9.4017 10.8345 -0.0001      0.310581  0.1266   0.0100   0.2234    0.0277   0.0000     0.0680966   440.5408       1.08171       17.3001       21.5001      -8.45678      -4.14819       4.11792       5.46600       5.96336       6.38334       6.30008       6.31629
  30  20 4148.4179    1.2357 12.3450 10.7383 -0.0006      0.299668  0.1852   0.0079   0.3052    0.0250   0.0000     0.0693099   435.9906       26.0832       8.28120       13.5267      0.125203      -6.03870       5.55860       7.45657       8.27614       8.87277       8.92126       8.80084
  30  21 4297.3225    1.0197 14.3016 10.6278  0.0001      0.432410  0.2322   0.0068   0.3573    0.0227   0.0000     0.0759790   427.8389       11.3880       24.0511       12.7065      -15.1779      -16.1053       6.48497       8.59338       9.55412       10.1380       10.4130       10.2507
  31   3 1393.1827    0.1257  0.0856 10.0287  0.0000       27.8950  0.0116   0.0083   0.0201    0.0236   0.0000       42.2127   441.1086     -0.360540       21.8908      0.477048      -2.40351     -0.435425      0.584369      0.753945      0.743189      0.715343      0.822776      0.743400
  31   4 1599.3574    0.2323  0.1641  9.9436  0.0000       37.6196  0.0098   0.0096   0.0209    0.0299   0.0000       8.98297   440.7342     -0.655435       20.1867     -0.274194      -2.11648      0.126174      0.489332      0.657558      0.714615      0.843431      0.871708      0.848187
  31   5 1788.3028    0.3913  0.3431  9.9381  0.0000       17.4491  0.0132   0.0109   0.0294    0.0382   0.0000       2.68744   442.2022     0.0446698       21.9715      0.607266      -1.89144      0.556507      0.623752      0.784578      0.893599      0.937398      0.899224      0.945575
  31   6 1969.5226    0.6004  0.6046 10.0492  0.0000       10.7918  0.0196   0.0126   0.0390    0.0566   0.0000       1.39887   441.6677      -1.80803       18.5614     -0.235763      -1.87933      -2.36486      0.903658       1.21582       1.28649       1.46762       1.42002       1.38421
  31   7 2147.1774    0.8400  0.7602 10.4032  0.0000       7.81451  0.0214   0.0158   0.0444    0.0661   0.0000       1.02681   441.2110     0.0238045       17.5519     0.0672588      -4.46385      0.191111      0.898898       1.20034       1.30446       1.41568       1.45808       1.44212
  31   8 2319.1088    1.2067  0.9212 11.1587  0.0000       6.05464  0.0259   0.0217   0.0490    0.0738   0.0000      0.897752   439.4424       1.84165       19.4395      0.506741      -3.52051       1.43006       1.03636       1.33101       1.47898       1.58808       1.57938       1.60099
  31   9 2485.1886    1.7387  1.0071 11.6695  0.0000       3.84245  0.0269   0.0292   0.0505    0.0832   0.0000      0.796539   440.6001       3.11147       16.6329      0.603865     0.0740072       1.93608       1.01734       1.33713       1.49194       1.56371       1.65934       1.60544
  31  10 2647.9101    2.2949  1.0947 12.1468  0.0000       1.58116  0.0288   0.0372   0.0526    0.0875   0.0000      0.717612   441.2521       3.62786       18.0108    -0.0115696       1.47384       1.20062       1.10175       1.48020       1.58001       1.70503       1.68728       1.65367
  31  11 2808.4866    3.0926  0.8964 12.7803  0.0000       2.02025  0.0231   0.0534   0.0445    0.0783   0.0000      0.667634   439.7684       3.78018       18.2388     -0.740869      -6.25690       1.36100      0.949549       1.27257       1.35661       1.49104       1.50491       1.41236
  31  12 2966.2791    3.7417  0.9720 13.1817  0.0000       1.43894  0.0258   0.0630   0.0467    0.0866   0.0000      0.714274   440.9416       6.61739       16.0394       1.20177      0.207959     -0.215067       1.00431       1.26789       1.34991       1.56159       1.54932       1.55329
  31  13 3121.5071    3.9011  1.1947 13.4277  0.0000      0.873563  0.0307   0.0626   0.0573    0.0920   0.0000      0.749378   440.5670       5.67613       17.2355       5.42327      -2.85157     -0.667767       1.14687       1.52389       1.62675       1.73497       1.81143       1.79980
  31  14 3274.9657    3.5439  1.3709 13.5548  0.0000     0.0398463  0.0347   0.0558   0.0664    0.0693   0.0000      0.581833   438.5481       11.4567       15.7275      0.544684      -4.22421       2.24733       1.22759       1.64274       1.79118       1.89614       1.87968       1.87450
  31  16 3579.6593    2.4616  3.3595 12.1681 -0.0001      0.902332  0.0578   0.0246   0.1055    0.0407   0.0000      0.180641   441.1694       15.2929       12.8198       2.06818       1.34779       5.71634       1.99052       2.62933       2.90348       3.05281       3.13656       3.10527
  31  17 3731.0072    2.0673  5.0951 11.5098  0.0000      0.705590  0.0738   0.0169   0.1345    0.0336   0.0000      0.106338   438.4805       3.26704       12.9847       11.4969       7.09780       3.31103       2.49457       3.34164       3.64195       3.97105       3.95305       3.94300
  31  18 3881.5619    1.7404  7.5206 11.0440  0.0000      0.507485  0.0971   0.0122   0.1786    0.0292   0.0000     0.0716290   440.9036       17.1826       15.5828      0.937545      -2.27460      -1.76601       3.26341       4.33106       4.79065       5.10048       5.23322       5.19002
  31  19 4031.7149    1.4512 10.1740 10.8553  0.0000      0.424036  0.1358   0.0094   0.2387    0.0261   0.0000     0.0664891   435.2820       11.9016       28.4648     -0.421208      -3.65624       3.89594       4.19766       5.51883       6.07457       6.50492       6.62495       6.48948
  31  20 4181.4596    1.1940 12.5863 10.7330  0.0000      0.388351  0.1881   0.0076   0.3052    0.0245   0.0000     0.0771493   430.3449       20.4237       10.4791       4.92588      -9.67893      -10.6813       5.40869       7.15175       7.91859       8.55852       8.74656       8.59676
  32   3 1409.4294    0.1142  0.0608 10.0741  0.0000       46.9462  0.0161   0.0093   0.0134    0.0237   0.0000       60.6703   440.0703     -0.143466       22.2418      0.678681      -2.50573      -1.25901      0.780259       1.01226      0.990079       1.03815       1.04023       1.00698
  32   4 1616.4510    0.2531  0.2198  9.9317  0.0000       22.8676  0.0123   0.0092   0.0239    0.0292   0.0000       6.44892   441.0541      0.150998       20.8554      0.425550      -3.24301      0.321462      0.628060      0.855224      0.916286      0.948788      0.874025      0.748777
  32   5 1806.2253    0.4009  0.3917  9.9635  0.0000       14.4121  0.0144   0.0103   0.0322    0.0399   0.0000       2.43934   441.1488       1.19468       20.7066      0.791641      -3.26263      0.543950      0.633725      0.814026      0.893273      0.966670       1.06283       1.00016
  32   6 1988.7485    0.6108  0.5658 10.0978  0.0000       11.6341  0.0165   0.0131   0.0383    0.0518   0.0000       1.41209   441.5478     0.0269942       18.5567      0.361381      -2.83574      -1.78418      0.703003      0.934909       1.00835       1.16180       1.15485       1.17663
  32   7 2167.4597    0.9161  0.7599 10.5876  0.0000       7.40303  0.0216   0.0167   0.0419    0.0633   0.0000       1.02906   442.0355       1.18246       21.8772      0.599606      -3.72463      -2.25441      0.848321       1.09982       1.23537       1.34688       1.39300       1.35447
  32   8 2340.2067    1.3281  1.0293 10.9952  0.0000       5.15882  0.0273   0.0217   0.0496    0.0845   0.0000      0.762609   439.6742      0.886094       20.5852      0.686695      -3.45852    -0.0592991      0.979930       1.25918       1.40471       1.54574       1.62892       1.59409
  32   9 2507.4677    1.8043  1.0908 11.7877  0.0000       4.93792  0.0280   0.0296   0.0543    0.0820   0.0000      0.745433   440.4466       5.95582       20.9680       1.43145      -1.73290      0.694783       1.05261       1.35022       1.47368       1.61759       1.61927       1.61582
  32  10 2671.7842    2.4035  1.0009 12.4613  0.0000       3.14151  0.0267   0.0405   0.0494    0.0756   0.0000      0.922817   441.6317       4.68395       18.1726      0.969084      -3.19166       1.60015      0.914670       1.29857       1.39797       1.52025       1.51659       1.51545
  32  11 2833.8002    3.0125  1.0732 12.8771  0.0000      0.154441  0.0274   0.0490   0.0538    0.0791   0.0000      0.748010   440.6247       5.38383       18.3640       2.39343     -0.369796      0.950663       1.00691       1.30356       1.46985       1.52762       1.57552       1.55402
  32  12 2992.8584    3.7754  1.0040 13.3231  0.0002       1.46597  0.0254   0.0630   0.0492    0.0789   0.0000      0.477349   439.4990       7.51088       13.4888       3.00662      -2.94418      -1.53280      0.941764       1.24555       1.33776       1.40130       1.46745       1.50810
  32  13 3148.9706    3.9156  1.2075 13.4045  0.0000     -0.671744  0.0307   0.0610   0.0563    0.0864   0.0000      0.461476   438.7912       8.78696       13.2652       7.27638      -1.44985     0.0745189       1.05847       1.38614       1.61327       1.61306       1.66720       1.70663
  32  14 3303.4785    3.4818  1.6092 13.2946 -0.0037      0.396184  0.0376   0.0489   0.0675    0.0667   0.0000      0.371557   438.0627       5.97293       17.6911       3.37747       1.36919      0.685971       1.29124       1.72353       1.81955       1.96301       2.00534       1.96916
  32  15 3457.0592    2.9784  2.3783 12.5816  0.0000      0.852599  0.0454   0.0337   0.0824    0.0509   0.0000      0.239586   439.2400       13.9165       16.5322       5.88428      -3.29911      -4.67347       1.57550       2.10497       2.29857       2.51877       2.53726       2.50585
  32  16 3609.9621    2.4250  3.8533 11.8585 -0.0001       1.09979  0.0597   0.0214   0.1077    0.0370   0.0000      0.141005   440.3751       15.4111       15.6823       12.3757      -4.40842      -1.60791       2.02536       2.66423       2.86367       3.10543       3.15120       3.17628
  32  17 3761.7540    1.9977  5.6027 11.3745  0.0001      0.711048  0.0772   0.0153   0.1403    0.0318   0.0000      0.101381   438.1074       15.3423       15.2679       10.5660     -0.462298      -5.64192       2.51566       3.28654       3.74397       3.89962       4.03448       3.91517
  32  18 3912.8543    1.6575  8.0991 11.0518  0.0000      0.284324  0.1056   0.0114   0.1915    0.0274   0.0000     0.0735384   440.5279       21.7473       21.4770      0.439405       2.48488       5.75604       3.35600       4.55639       4.94192       5.42203       5.35497       5.35557
  32  19 4063.6479    1.3806 10.5527 10.8612  0.0001      0.295052  0.1454   0.0088   0.2514    0.0252   0.0000     0.0679441   439.4276       14.4668       14.1677       10.0593       10.7819     0.0897067       4.34651       5.70630       6.43181       6.75814       6.94233       6.79126
  32  20 4214.3051    1.1358 13.3658 10.7248 -0.0002      0.326864  0.2064   0.0070   0.3300    0.0232   0.0000     0.0774339   442.2919       7.21128       24.5090       32.8179      -3.84029      0.540205       5.52115       7.26639       8.16438       8.74230       8.78572       8.62677
  33   3 1425.4254    0.1319  0.1053 10.0502  0.0000       10.8490  0.0119   0.0080   0.0206    0.0233   0.0000       33.8291   440.3497     -0.914321       21.1375     0.0979017      -1.67373     -0.225817      0.519684      0.638282      0.809845      0.878221      0.898111      0.917913
  33   4 1633.2510    0.2453  0.2305  9.9952  0.0000       12.1087  0.0121   0.0087   0.0264    0.0282   0.0000       6.40074   441.0079     -0.385955       20.3678     -0.543554      -1.95482       1.00757      0.511538      0.681868      0.771115      0.817506      0.858592      0.806287
  33   5 1823.9233    0.4103  0.4188  9.9791  0.0000       16.8668  0.0154   0.0101   0.0321    0.0397   0.0000       2.29563   440.3810      -1.33191       20.4722       1.44759      -3.18074      -1.02670      0.637126      0.879048      0.957580       1.04591       1.07996       1.09625
  33   6 2007.7389    0.6196  0.6232 10.1996  0.0000       10.8406  0.0192   0.0124   0.0375    0.0519   0.0000       1.37780   441.0401      0.306516       21.2862      0.243853      -4.79612      -1.63184      0.745227      0.997179       1.07067       1.18093       1.20545       1.22024
  33   7 2187.4707    0.9377  0.7986 10.5440  0.0000       7.86357  0.0229   0.0168   0.0405    0.0689   0.0000      0.958541   441.4830       4.06086       22.5058       1.08944      -1.30469      0.394137      0.853609       1.08238       1.23947       1.27494       1.42364       1.35960
  33   8 2360.9326    1.3789  1.0306 11.1771  0.0000       3.52614  0.0266   0.0222   0.0505    0.0801   0.0000      0.783467   439.6401       4.58186       19.5829      0.730094      -4.53431       3.22296      0.921647       1.24644       1.37644       1.48183       1.51362       1.52317
  33   9 2529.3325    1.8818  1.0271 11.8458  0.0000       3.66817  0.0270   0.0305   0.0500    0.0825   0.0000      0.753630   439.7965       3.33746       20.9445     -0.124717      -2.35960       1.44218      0.928316       1.23132       1.35298       1.44906       1.45388       1.48096
  33  10 2695.1668    2.5714  1.1746 12.1543  0.0000       2.31833  0.0290   0.0390   0.0523    0.0999   0.0000      0.634386   439.6673       2.67372       16.8107     -0.593510      -2.08870       1.58617      0.976233       1.29109       1.42971       1.48262       1.57790       1.52519
  33  11 2858.7674    3.3216  0.9333 13.0713  0.0000       3.41258  0.0244   0.0553   0.0451    0.0750   0.0000      0.794361   440.0013       4.59927       18.5958       3.72896      -4.56433     -0.529209      0.947254       1.16718       1.25341       1.41098       1.45371       1.39879
  33  12 3018.9382    3.7527  1.0221 13.4504  0.0000      0.411556  0.0258   0.0612   0.0505    0.0741   0.0000      0.736533   438.6001       7.26686       15.7518       1.96723      -2.29715     -0.551061      0.931466       1.20210       1.34546       1.47757       1.41115       1.43173
  33  13 3176.2874    3.9666  1.2318 13.4484  0.0000       1.17872  0.0292   0.0605   0.0578    0.0779   0.0000      0.598878   440.5451       10.9282       16.3864       1.97830      -4.32170      -1.69276      0.993675       1.31426       1.41185       1.57273       1.49775       1.53907
  33  14 3331.5814    3.5187  1.8424 13.0971  0.0000      0.471013  0.0398   0.0441   0.0706    0.0570   0.0000      0.403019   437.5939       7.75942       16.3437       2.38695      -2.16688     -0.781560       1.26387       1.70932       1.85202       2.04077       2.07772       2.03498
  33  15 3486.0028    2.8670  2.6524 12.4950 -0.0001      0.578553  0.0485   0.0303   0.0866    0.0452   0.0000      0.214290   439.8886       11.6166       13.0957      0.415013      -5.39403      -2.81003       1.57380       2.11965       2.29858       2.43047       2.58982       2.50699
  33  16 3639.5992    2.3166  4.0686 11.8136  0.0000      0.725608  0.0611   0.0199   0.1103    0.0361   0.0000      0.122456   442.3673       13.1189       16.4540       1.96647      -1.86622      0.227862       1.98911       2.59331       2.94803       3.17261       3.25017       3.19344
  33  17 3792.4160    1.9609  6.4682 11.1998  0.0000      0.637001  0.0823   0.0137   0.1504    0.0305   0.0000     0.0784507   438.4109       18.1705       18.6703       8.89711      -9.29734      -4.36922       2.59583       3.44770       3.77186       4.04240       4.16798       4.13517
  33  18 3944.2355    1.6139  8.2491 11.0101 -0.0001      0.380552  0.1070   0.0108   0.1923    0.0275   0.0000     0.0719011   441.8681       15.6164       15.8860     -0.823595      -5.81568     -0.571577       3.33782       4.35726       4.80208       5.23032       5.29469       5.27363
  33  19 4095.5219    1.3351 11.1242 10.8288  0.0000      0.344112  0.1528   0.0082   0.2625    0.0247   0.0000     0.0676628   428.7332       19.4379       14.4302       4.07915      -8.29416       12.4856       4.30791       5.73575       6.28538       6.84238       6.99767       6.87352
  33  20 4246.9017    1.0771 14.1499 10.7191 -0.0004      0.432841  0.2212   0.0066   0.3503    0.0224   0.0000     0.0796996   450.8324       5.60823      -13.2943       16.7622      -1.98432       4.49072       5.64957       7.44087       8.43959       8.90575       9.19584       9.09925
  34   3 1441.1678    0.1511  0.1414  9.9847  0.0000       32.4498  0.0122   0.0078   0.0256    0.0250   0.0000       21.2335   442.3292      0.218704       20.8292      0.458841      -2.62309      0.204648      0.434859      0.659023      0.652209      0.802008      0.939051      0.852458
  34   4 1649.7585    0.2561  0.2364  9.9439  0.0000       16.8717  0.0135   0.0088   0.0250    0.0291   0.0000       5.67179   440.3627     -0.577405       21.1766      -1.36088      -4.28602      0.106419      0.675321      0.875621      0.940713      0.991405       1.01625      0.861835
  34   5 1841.3148    0.4314  0.4198 10.0114  0.0000       14.1055  0.0158   0.0104   0.0304    0.0401   0.0000       2.25937   440.8559      0.428322       19.9746       2.10718      -1.73880      0.136186      0.621405      0.823848      0.901744      0.975284       1.00030       1.00853
  34   6 2026.4788    0.6754  0.6279 10.1392  0.0000       8.75415  0.0179   0.0131   0.0372    0.0575   0.0000       1.16408   440.4241     -0.178768       20.5250       1.26364      -2.43480     -0.298214      0.687127      0.923680      0.993993       1.16428       1.14287       1.19367
  34   7 2207.1289    0.9973  0.8206 10.6460  0.0000       5.94881  0.0213   0.0173   0.0430    0.0692   0.0000      0.856953   438.4708     -0.780511       21.4351       1.37611      -2.41429      -1.42532      0.772898       1.03218       1.14428       1.29816       1.26149       1.25771
  34   8 2381.4116    1.4443  1.0765 11.3085  0.0000       5.05441  0.0272   0.0231   0.0522    0.0772   0.0000      0.764539   441.3901       2.53702       21.9079       2.83025      -2.49895      -2.50228      0.869398       1.21272       1.27520       1.39627       1.38479       1.38360
  34   9 2550.8422    1.9263  1.1317 11.9051  0.0000       4.38332  0.0288   0.0301   0.0527    0.0798   0.0000      0.801462   440.7051       4.04415       19.5634       5.55218     -0.612964       1.18891      0.949110       1.24050       1.37877       1.48877       1.55571       1.56711
  34  10 2718.0882    2.6461  1.1129 12.4306  0.0000       1.19268  0.0271   0.0407   0.0511    0.0837   0.0000      0.688083   439.7864       4.54825       20.9906      0.457946      -2.98201     -0.877576      0.938982       1.24768       1.42067       1.54134       1.58612       1.59291
  34  11 2883.0691    3.4794  0.9679 13.0850  0.0000       1.81338  0.0237   0.0569   0.0469    0.0770   0.0000      0.678008   438.9304       4.67067       17.0972      0.618597      -1.97389      0.191994      0.863886       1.11475       1.23634       1.37005       1.38491       1.34076
  34  12 3044.6003    3.9606  1.0307 13.4614  0.0000       1.31067  0.0255   0.0631   0.0494    0.0765   0.0000      0.802138   440.3019       10.3311       16.2532       2.24344      0.394266       1.01232      0.903953       1.17482       1.33422       1.42690       1.40671       1.42046
  34  13 3203.0013    3.9326  1.3198 13.3459  0.0000     0.0289900  0.0310   0.0568   0.0570    0.0783   0.0000      0.538262   441.2084       8.35172       16.4096      0.370431     -0.100513      0.230196       1.04991       1.40947       1.51023       1.64944       1.62706       1.63763
  34  14 3359.5003    3.3431  1.8385 13.0711  0.0000       1.17099  0.0392   0.0422   0.0712    0.0566   0.0000      0.345434   442.1568       11.7195       13.8314       5.05492      -1.76386     -0.348650       1.26885       1.67075       1.83077       2.02474       2.07322       2.04349
  34  15 3514.7271    2.7400  3.1050 12.1766  0.0000      0.894897  0.0509   0.0262   0.0916    0.0436   0.0000      0.178923   436.2737       9.09489       13.4049       4.23555       1.95273      -3.55461       1.66600       2.17537       2.41329       2.63572       2.68936       2.68458
  34  16 3669.1702    2.2449  4.4396 11.6891  0.0000      0.627291  0.0633   0.0183   0.1167    0.0338   0.0000      0.118820   439.0066       12.0317       13.7676       7.73597      -4.46221       2.35570       1.98146       2.70500       2.90718       3.26049       3.27260       3.22183
  34  17 3822.5685    1.8768  6.7889 11.2179  0.0001      0.399901  0.0858   0.0128   0.1570    0.0278   0.0000     0.0780408   439.2587       10.5121       19.1695       9.41590      -2.44228      -4.56285       2.61158       3.39117       3.81963       4.14362       4.27968       4.26576
  34  18 3975.0326    1.5524  9.0666 10.9208  0.0000      0.368144  0.1172   0.0099   0.2036    0.0267   0.0000     0.0688515   444.5075       12.4719       10.0512       7.50941      -2.77719       2.41067       3.39847       4.48988       5.02617       5.39355       5.48955       5.43243
  34  19 4126.8562    1.3099 12.0719 10.7787  0.0003      0.145914  0.1685   0.0075   0.2745    0.0235   0.0000     0.0680231   431.3103       12.6872       17.8237       1.02145      -10.2428       1.60014       4.32518       5.92060       6.58012       6.99434       7.08964       7.12724
  35   2 1221.9173    0.0667  0.0742 10.1427  0.0000       17.8597  0.0219   0.0088   0.0326    0.0211   0.0000       184.555   440.4072      0.390165       21.7475    -0.0985743      -3.38136     -0.538459      0.769578       1.04448       1.20391       1.24579       1.13427       1.18188
  35   4 1665.9719    0.2900  0.2689  9.9815  0.0000       14.1318  0.0120   0.0090   0.0265    0.0292   0.0000       4.56345   441.7514      0.642842       22.5707       1.61387      -3.51902      -1.22037      0.539338      0.685082      0.800029      0.859243      0.891345      0.905537
  35   5 1858.5062    0.4823  0.4207 10.0343  0.0000       13.0983  0.0144   0.0113   0.0296    0.0423   0.0000       1.87785   441.4679      -2.01945       20.7031       1.61665      -2.27922    -0.0673769      0.582501      0.766959      0.886716      0.872776      0.870821      0.868357
  35   6 2044.9749    0.6842  0.6273 10.2769  0.0000       10.9544  0.0182   0.0132   0.0365    0.0519   0.0000       1.25044   442.4558     -0.275169       22.0917      0.100657      -1.71849      0.498479      0.670591      0.889686      0.958573       1.01801       1.03204       1.06498
  35   7 2226.5569    1.0181  0.9453 10.6425  0.0000       5.58453  0.0243   0.0166   0.0477    0.0726   0.0000      0.869034   441.7464       1.62926       19.0364      0.996564     -0.688870       1.90175      0.882702       1.22474       1.34343       1.43224       1.51857       1.50732
  35   8 2401.4433    1.4728  1.0945 11.3934  0.0000       3.04492  0.0277   0.0232   0.0526    0.0770   0.0000      0.792551   441.3931       3.70179       20.5482      0.641996      -2.54728      0.308876      0.896349       1.13889       1.27536       1.40071       1.40437       1.44914
  35   9 2571.9871    2.1241  1.0676 12.0173  0.0000       3.38071  0.0268   0.0330   0.0502    0.0789   0.0000      0.741553   440.8364       3.56698       20.6641      0.488414     -0.655629     0.0222122      0.853725       1.13912       1.19692       1.31502       1.33725       1.36244
  35  10 2740.7036    2.6754  1.0774 12.5449  0.0000       2.41724  0.0262   0.0413   0.0497    0.0819   0.0000      0.677084   440.2920       4.62438       17.5699       1.87988      -3.23931       1.03372      0.891760       1.15961       1.30633       1.44824       1.49600       1.42815
  35  11 2907.0091    3.4894  0.9669 13.1488  0.0000       2.66802  0.0240   0.0559   0.0448    0.0763   0.0000      0.676020   438.4461       2.36018       16.2370       4.95789      -2.08111      -3.20031      0.833972       1.06776       1.15623       1.26323       1.37105       1.35530
  35  12 3069.8370    3.8312  1.1126 13.5385  0.0000       2.60035  0.0278   0.0595   0.0524    0.0755   0.0000      0.816167   440.3693       8.65306       18.0605       3.51828     -0.351535      0.386254      0.936913       1.26001       1.36570       1.44107       1.42113       1.46167
  35  13 3229.3136    3.8361  1.3916 13.4816  0.0000      0.167701  0.0327   0.0542   0.0596    0.0688   0.0000      0.551766   439.8978       8.58312       17.3947       5.89749      -1.05680       1.40647       1.05134       1.41846       1.53901       1.67800       1.68698       1.69618
  35  14 3386.9878    3.1619  2.0268 13.0627  0.0000       1.39056  0.0409   0.0382   0.0754    0.0483   0.0000      0.311245   440.1211       12.9712       18.7140       2.70042      0.164222     -0.363442       1.26458       1.71950       1.84904       2.07216       2.13429       2.11534
  35  15 3543.0604    2.6406  3.2567 12.3131  0.0000      0.745414  0.0527   0.0249   0.0964    0.0377   0.0000      0.182713   438.2487       11.9576       15.1742       7.61607     -0.581086     -0.717631       1.62491       2.14182       2.40281       2.56879       2.57076       2.58933
  35  16 3698.3524    2.1610  4.7496 11.6129 -0.0003      0.642136  0.0665   0.0169   0.1181    0.0333   0.0000      0.107096   439.8398       12.7501       12.4055       8.58339       6.03049       3.64667       2.04721       2.69123       3.01499       3.23198       3.31732       3.34504
  35  17 3852.4707    1.7860  6.9041 11.2490  0.0001      0.424115  0.0880   0.0123   0.1616    0.0275   0.0000     0.0801493   439.9846       20.9571       18.1030       8.03532      -2.18542      0.816181       2.55837       3.45998       3.83519       4.11261       4.20208       4.21063
  35  18 4005.8371    1.5225  9.7893 10.9194  0.0001      0.315346  0.1241   0.0092   0.2194    0.0257   0.0000     0.0671878   447.6888       21.7617       17.4138       2.49205     -0.868429       11.4528       3.48645       4.64715       5.13997       5.47801       5.67622       5.69058
  35  19 4158.5134    1.2086 12.6291 10.8292  0.0001      0.191560  0.1870   0.0070   0.2982    0.0228   0.0000     0.0794632   426.4196       7.47635       29.7194     -0.443891      -8.73650      -1.31935       4.57918       6.19053       6.80392       7.35112       7.50693       7.51161
  36   2 1235.6733    0.0845  0.0563 10.1281  0.0000       70.5485  0.0176   0.0086   0.0148    0.0223   0.0000       137.726   442.4263      0.412134       19.2707     -0.573800      -3.05588       1.94580      0.642401      0.845436      0.968238       1.04085      0.936266       1.18842
  36   4 1681.9399    0.2938  0.3093  9.9084  0.0000       17.2447  0.0128   0.0086   0.0287    0.0301   0.0000       4.16769   441.4563     -0.216622       20.5115      0.606433      -2.47846     -0.565120      0.482372      0.653354      0.668287      0.803799      0.820422      0.796958
  36   5 1875.5190    0.4896  0.4683 10.0010  0.0000       13.6323  0.0156   0.0109   0.0331    0.0410   0.0000       1.89106   441.9289      -1.02460       20.8611      0.822615      -3.21922     -0.136494      0.664812      0.944276       1.07621       1.20412       1.21394       1.30292
  36   6 2063.2305    0.7064  0.7277 10.1865  0.0000       7.76454  0.0195   0.0127   0.0409    0.0592   0.0000       1.10713   441.3536    -0.0662341       21.2402       1.78523      -2.58732     -0.426583      0.671135      0.894713      0.971141       1.05660       1.12438       1.05280
  36   7 2245.6779    1.1134  0.8674 10.8075  0.0000       5.98786  0.0211   0.0184   0.0453    0.0682   0.0000      0.843428   440.2667      0.517195       21.2701      0.767599      -2.31561      0.335295      0.723816      0.928839       1.06621       1.14824       1.14266       1.12456
  36   8 2421.2703    1.5693  1.0710 11.3930  0.0000       3.59567  0.0271   0.0240   0.0498    0.0788   0.0000      0.782686   441.4680       3.03449       20.7782       3.73354      0.796132       2.16389      0.904510       1.24652       1.37483       1.55915       1.52253       1.55154
  36   9 2592.9133    2.1106  1.1162 12.0214  0.0000       2.77247  0.0276   0.0318   0.0499    0.0825   0.0000      0.722655   440.4646       2.92432       21.4961       1.19756      -3.86828       3.09518      0.894796       1.19376       1.33282       1.47272       1.46052       1.48759
  36  10 2762.8884    2.8224  1.1221 12.7132 -0.0009       1.67335  0.0291   0.0431   0.0517    0.0789   0.0000      0.744710   442.0519       3.60443       19.6063       3.02728      -4.02888      0.241866       1.00972       1.41863       1.50218       1.64991       1.65176       1.61463
  36  11 2930.4323    3.5665  0.9792 13.2768  0.0000       1.83790  0.0242   0.0566   0.0468    0.0711   0.0000      0.810305   440.7479       4.96455       17.7820     -0.568918      -1.40700      -1.67128      0.844223       1.12138       1.21339       1.33302       1.34680       1.33102
  36  12 3094.4448    3.8980  1.1540 13.5580  0.0000      0.293800  0.0292   0.0593   0.0517    0.0765   0.0000      0.733798   440.2050       6.79747       15.8055       1.63212      -3.61001       1.41255      0.890602       1.23423       1.29740       1.49528       1.43252       1.44590
  36  13 3255.2928    3.7343  1.4494 13.4538  0.0000      0.778611  0.0340   0.0507   0.0592    0.0623   0.0000      0.487523   437.9579       8.59061       15.2077       2.49634      -3.12147     -0.992391       1.00207       1.35241       1.49291       1.57678       1.62283       1.58639
  36  14 3414.0589    3.2359  2.2632 12.6790  0.0000       1.03757  0.0411   0.0346   0.0740    0.0474   0.0000      0.269447   440.2474       8.59437       15.0970       7.18500      0.276523     -0.217836       1.21684       1.62204       1.80587       1.94651       1.97631       1.98676
  36  15 3571.0617    2.6159  3.3789 12.0547 -0.0002      0.462775  0.0523   0.0231   0.0929    0.0396   0.0000      0.157267   439.6898       7.50339       13.8344     0.0336883      0.239236      -1.68644       1.56751       2.09525       2.36554       2.50428       2.56814       2.53226
  36  16 3727.1555    2.1111  5.6115 11.4027  0.0000      0.628381  0.0718   0.0150   0.1295    0.0301   0.0000     0.0861681   441.7974       16.0508       18.1938       1.84268     -0.172301     0.0921707       2.13251       2.80823       3.13723       3.36663       3.52220       3.53269
  36  17 3882.0837    1.7352  7.6202 11.1940  0.0000      0.327264  0.0957   0.0114   0.1715    0.0262   0.0000     0.0754327   439.2243       9.68297       16.4500       11.2331       5.75504      -4.77017       2.71245       3.55409       4.02678       4.25679       4.42467       4.43463
  36  18 4036.1175    1.4395  9.9010 10.9239 -0.0001      0.278763  0.1305   0.0087   0.2243    0.0249   0.0000     0.0705213   447.7863       14.1898       15.2489       15.9861      -17.0261      -2.27667       3.48614       4.53354       5.20292       5.45978       5.71266       5.75093
  36  19 4189.3360    1.1269 12.8806 10.8361 -0.0016      0.283991  0.2024   0.0066   0.3177    0.0219   0.0000     0.0850977   440.3879       19.0174       27.7735       11.8656     -0.990188      -14.1357       4.79644       6.40205       7.16619       7.67257       7.83858       7.87517
  37   3 1486.8353    0.1568  0.1388  9.9735  0.0000       31.0539  0.0110   0.0074   0.0222    0.0239   0.0000       20.3957   441.4470     -0.333738       21.1115       1.95126      -3.53140    -0.0439471      0.466677      0.690132      0.762941      0.814437      0.738570      0.906632
  37   4 1697.6210    0.3025  0.2884  9.9467  0.0000       19.2238  0.0130   0.0086   0.0243    0.0301   0.0000       4.28350   440.9342      0.334894       22.0606    -0.0880996      -3.37701     -0.318426      0.513400      0.710367      0.783866      0.865471      0.873262      0.888698
  37   5 1892.3129    0.5119  0.5056  9.9423  0.0000       12.0830  0.0163   0.0107   0.0313    0.0459   0.0000       1.56763   441.9252       1.59388       21.3129      0.378961      -1.85665      0.898823      0.619360      0.815256      0.890249      0.915614      0.991828      0.973231
  37   6 2081.2871    0.7653  0.7237 10.1858  0.0000       9.36374  0.0190   0.0134   0.0387    0.0607   0.0000       1.04334   440.8001     0.0521129       21.5797     -0.342731      -1.57302      0.177229      0.669041      0.845573      0.914648       1.01770       1.08127       1.10278
  37   7 2264.4668    1.1333  0.9962 10.8319  0.0000       5.77912  0.0250   0.0179   0.0465    0.0722   0.0000      0.810487   441.8713       2.52842       20.4759     -0.550660      -3.49854      0.857754      0.779742       1.03068       1.17567       1.29837       1.30641       1.31757
  37   8 2440.8405    1.6586  1.1528 11.3356  0.0000       3.94193  0.0281   0.0242   0.0497    0.0867   0.0000      0.713765   442.2240       4.39506       19.5903      0.682708      -1.76725      0.516869      0.835300       1.12100       1.23148       1.35148       1.41004       1.39538
  37   9 2613.5298    2.2042  1.1646 12.1453  0.0000       3.04598  0.0278   0.0329   0.0528    0.0816   0.0000      0.689209   442.8347       4.03557       19.4438       3.75401      -2.23143      -3.66527      0.853577       1.10989       1.24735       1.33832       1.42410       1.38511
  37  10 2784.7513    2.9208  1.1105 12.7523  0.0000       3.92629  0.0261   0.0437   0.0508    0.0752   0.0000      0.682531   441.2574       5.20834       18.8051       1.15508      -1.15758     -0.467342      0.812289       1.08934       1.20383       1.28832       1.33313       1.29610
  37  11 2953.5160    3.7511  1.0657 13.3431  0.0000       3.23890  0.0250   0.0571   0.0489    0.0739   0.0000      0.733282   441.9561       5.60069       20.0159       3.75839      -1.98095      -1.70636      0.790828       1.02875       1.13594       1.23632       1.24106       1.24857
  37  12 3118.7185    4.0004  1.1525 13.5553  0.0000       1.04220  0.0283   0.0603   0.0511    0.0809   0.0000      0.658840   440.4495       10.1243       17.5359       2.79904      -3.37182      0.596645      0.898172       1.18821       1.30174       1.44651       1.40340       1.43558
  37  13 3280.9565    3.6753  1.5807 13.2344  0.0000       2.21837  0.0335   0.0471   0.0608    0.0609   0.0000      0.450362   438.7856       9.06205       13.7401       5.93112     -0.643731     -0.141643      0.998963       1.30821       1.44014       1.57280       1.59196       1.61896
  37  14 3440.6617    3.0391  2.3733 12.7451  0.0000      0.713620  0.0432   0.0320   0.0773    0.0432   0.0000      0.292807   440.2172       12.2491       16.4428       4.31169      -2.95871       3.51936       1.26415       1.71023       1.82338       2.04731       2.02610       2.05610
  37  15 3598.7813    2.5181  3.7934 11.9257  0.0000      0.471570  0.0545   0.0209   0.1001    0.0368   0.0000      0.135696   437.5727       13.0323       16.6944       6.95773      -2.29583      -4.75782       1.59383       2.16726       2.38859       2.58363       2.68501       2.67738
  37  16 3755.6411    2.0716  5.6425 11.3765  0.0000      0.392984  0.0715   0.0144   0.1293    0.0302   0.0000     0.0861249   438.4531       15.3882       17.8021       4.69234      -1.51340       9.78763       2.10850       2.74384       3.06613       3.28679       3.42994       3.36391
  37  17 3911.2813    1.6665  7.9993 11.1397 -0.0004      0.309514  0.0996   0.0107   0.1839    0.0261   0.0000     0.0736528   436.5963       10.6511       24.2038       16.1404      -7.26379       3.21509       2.71298       3.64755       4.05940       4.32405       4.47034       4.48698
  37  18 4066.0083    1.3926 10.8780 10.9195  0.0000      0.323004  0.1470   0.0080   0.2466    0.0239   0.0000     0.0685665   436.6513       15.0558       13.0185       17.1581      -11.7067      -5.56003       3.65910       4.85420       5.49657       5.95116       6.05063       6.01682
  37  19 4220.8937    1.1408 14.1461 10.7816  0.0014      0.599647  0.2083   0.0064   0.3233    0.0207   0.0000     0.0743197   443.9391       26.6763       15.6801       24.9661       3.34380      -10.7202       4.67186       6.39160       7.04906       7.63404       7.80530       7.91609
  38   3 1501.5703    0.1589  0.1719 10.0339  0.0000       25.4626  0.0141   0.0071   0.0247    0.0238   0.0000       17.4458   442.1081      0.314242       21.8980     -0.441042      -3.69042     -0.621253      0.675838      0.921944       1.08430       1.25148       1.30522       1.26203
  38   4 1713.0953    0.3161  0.3053  9.9992  0.0000       21.4788  0.0128   0.0088   0.0263    0.0301   0.0000       3.92253   440.9125     -0.654852       20.2876     -0.184825      -2.70398    -0.0925377      0.469043      0.606363      0.711109      0.848847      0.821136      0.852180
  38   5 1908.8761    0.5241  0.5316 10.0218  0.0000       12.8499  0.0164   0.0105   0.0315    0.0436   0.0000       1.59439   440.2781      0.295754       21.6982      0.659224      -4.10513      -1.02281      0.537719      0.757427      0.789923      0.881649      0.955198      0.902479
  38   6 2099.0957    0.7867  0.7263 10.3004  0.0000       8.84212  0.0186   0.0137   0.0390    0.0589   0.0000       1.05596   440.7434      0.813590       22.7632     -0.626632      -2.46749       2.24901      0.635644      0.875987      0.975974       1.09065       1.10562       1.15072
  38   7 2283.0411    1.1710  0.8731 11.1160  0.0000       4.59625  0.0216   0.0193   0.0436    0.0639   0.0000      0.863487   440.9488      0.282875       20.7019     -0.430986      -1.20580       1.86523      0.719667       1.00714       1.07286       1.22959       1.24392       1.30557
  38   8 2460.1672    1.6683  1.2367 11.5839  0.0000       4.05076  0.0287   0.0237   0.0544    0.0723   0.0000      0.680660   440.6373       2.69476       22.2764       1.35282      -3.34182      -2.32196      0.835810       1.10596       1.22365       1.33558       1.41278       1.41437
  38   9 2633.8409    2.3692  1.1200 12.2246  0.0000       2.74040  0.0266   0.0345   0.0481    0.0812   0.0000      0.715459   441.4553       1.34142       21.4090       3.41981      -2.54642    -0.0891406      0.809686       1.07440       1.14916       1.27245       1.30085       1.29848
  38  10 2806.2191    3.0319  1.0814 12.9568  0.0000       1.12430  0.0255   0.0457   0.0487    0.0746   0.0000      0.686486   442.0400       5.07244       19.3721       3.71515      -1.40413      0.192312      0.796673       1.05997       1.10166       1.25497       1.23845       1.30378
  38  11 2976.0645    3.7623  1.1688 13.2717  0.0000       1.62174  0.0261   0.0545   0.0534    0.0798   0.0000      0.682947   441.4190       6.99303       19.6975       4.36437      -2.21798       2.06028      0.777152       1.04344       1.13082       1.21459       1.29230       1.27532
  38  12 3142.4820    4.0240  1.1407 13.6683  0.0000      0.511019  0.0270   0.0599   0.0517    0.0714   0.0000      0.679777   440.0081       9.19416       17.9501       2.06742     -0.439658     -0.125158      0.772640       1.07210       1.13694       1.24689       1.25197       1.27548
  38  13 3305.9621    3.6889  1.8366 12.9986  0.0001       1.27788  0.0353   0.0424   0.0639    0.0570   0.0000      0.333186   441.5842       8.87654       17.4401       4.22394      -1.49253     -0.180519       1.02365       1.36720       1.48829       1.59569       1.71570       1.69473
  38  14 3467.0189    2.9176  2.6143 12.7122  0.0000      0.645362  0.0452   0.0292   0.0827    0.0392   0.0000      0.243314   439.6062       8.56840       14.5132       10.4857      -2.94582      -1.60893       1.28926       1.75224       1.91860       2.08274       2.10386       2.13474
  38  15 3626.1646    2.3988  4.2055 11.7677 -0.0000      0.676588  0.0579   0.0186   0.1031    0.0344   0.0000      0.116817   443.5510       7.98943       22.3155       6.35237      -6.06392     0.0570863       1.66210       2.21335       2.49334       2.65249       2.76953       2.82123
  38  16 3783.9351    1.9773  6.2178 11.3405  0.0000      0.462954  0.0768   0.0131   0.1408    0.0282   0.0000     0.0820636   437.6963       14.3985       21.4352       8.89305      -11.4010      0.987874       2.09045       2.81248       3.13552       3.35812       3.51709       3.46581
  38  17 3940.3819    1.6063  8.3840 11.1321 -0.0002      0.459797  0.1056   0.0100   0.1901    0.0256   0.0000     0.0757918   435.7422       17.1943       14.2880       12.6561      -7.47500       1.01252       2.81083       3.68887       4.07330       4.39752       4.55405       4.58472
  38  18 4095.5605    1.3541 11.2541 10.9106 -0.0008      0.210837  0.1538   0.0074   0.2478    0.0232   0.0000     0.0768583   438.5168       17.4029       14.3489      -3.73812      -12.8928       12.1305       3.70731       4.87071       5.37753       5.85323       6.05382       6.10997
  39   2 1275.7816    0.0620  0.0297 10.1034  0.0000       53.4368  0.0146   0.0091   0.0137    0.0201   0.0000       328.197   441.6116    -0.0995788       20.0427      0.827013      -1.78117      0.816325      0.495679      0.719099      0.808481      0.774335      0.959566      0.986331
  39   3 1516.0412    0.1716  0.1751  9.9764  0.0000       11.4888  0.0116   0.0072   0.0238    0.0237   0.0000       13.8475   442.1097      0.140793       21.5400      0.183168      -3.09387     -0.118858      0.473579      0.631747      0.669088      0.712097      0.716146      0.738340
  39   4 1728.2886    0.3496  0.2991  9.9709  0.0000       14.7284  0.0120   0.0093   0.0242    0.0312   0.0000       3.19499   442.1121     -0.296627       21.1417      0.148498      -3.39430      0.496858      0.445266      0.579903      0.696603      0.771275      0.813140      0.775212
  39   5 1925.3055    0.5422  0.5869  9.9958  0.0000       12.2886  0.0172   0.0105   0.0339    0.0467   0.0000       1.40315   442.2890       1.45302       21.0143     -0.144774      -2.29893     -0.137188      0.581621      0.754707      0.873004      0.911840      0.940877      0.944264
  39   6 2116.7339    0.8161  0.7548 10.3211  0.0000       9.47395  0.0196   0.0138   0.0379    0.0598   0.0000       1.00883   441.1121       1.87537       20.2001      0.138469      -3.49000      0.848959      0.628434      0.823244      0.944591       1.04336       1.06195       1.07820
  39   7 2301.4064    1.2038  1.0605 10.9856  0.0000       4.79270  0.0260   0.0181   0.0490    0.0740   0.0000      0.811602   439.5001      0.992063       20.0654      0.840022      -1.56041     -0.426330      0.785185       1.00418       1.08038       1.20599       1.22916       1.30391
  39   8 2479.2002    1.7611  1.1112 11.8376  0.0000       3.31016  0.0263   0.0261   0.0514    0.0693   0.0000      0.782905   440.5270       3.39323       21.4401       1.14707      -5.37554      0.290633      0.766798       1.00555       1.14569       1.21705       1.28614       1.28157
  39   9 2654.0209    2.4087  1.1888 12.1696  0.0000       2.02735  0.0278   0.0339   0.0511    0.0846   0.0000      0.760121   441.1177       2.30276       23.1154       1.31671      -2.66373      -2.00993      0.786842       1.03805       1.18468       1.26043       1.29226       1.32606
  39  10 2827.4084    3.2144  1.0906 12.9192  0.0000      0.731740  0.0256   0.0470   0.0477    0.0803   0.0000      0.651234   441.4462       6.75607       23.9129      0.900436      -3.42675     -0.628645      0.803222       1.06077       1.15771       1.28916       1.32189       1.31211
  39  11 2998.3574    3.8992  1.0823 13.4887 -0.0002       1.67433  0.0262   0.0580   0.0478    0.0708   0.0000      0.712018   440.8467       6.02189       20.7781       3.40460      -1.84379     -0.405316      0.765644       1.07798       1.16856       1.32493       1.33988       1.32687
  39  12 3165.8838    4.0319  1.4000 13.2529  0.0000      0.622877  0.0300   0.0519   0.0549    0.0715   0.0000      0.535890   439.6207       7.78592       19.0082       6.12275     -0.965916      0.374195      0.840682       1.12397       1.26019       1.31937       1.39327       1.41710
  39  13 3330.6141    3.4967  1.7727 13.1474  0.0000      0.751224  0.0358   0.0410   0.0628    0.0521   0.0000      0.357912   439.2789       7.34692       17.8442       3.27677      -1.97305      -2.09849       1.01855       1.39007       1.51092       1.66859       1.70254       1.72651
  39  14 3493.0671    2.8953  2.9089 12.3590  0.0000       1.19836  0.0450   0.0263   0.0854    0.0387   0.0000      0.193372   444.0777       7.74704       17.4971       4.94140      -3.17181       2.47010       1.26116       1.68982       1.82733       1.99697       2.08933       2.07733
  39  15 3653.2201    2.3692  4.6417 11.6905  0.0000      0.584155  0.0604   0.0173   0.1096    0.0314   0.0000      0.108180   442.6814       14.0412       15.8867       5.17440      -5.12239      0.103037       1.65873       2.23751       2.44638       2.66604       2.75680       2.73977
  39  16 3811.7936    1.9048  6.6444 11.2845 -0.0001      0.490220  0.0806   0.0122   0.1474    0.0269   0.0000     0.0788653   440.6977       15.9596       18.6592       3.23706      -1.96196   -0.00421327       2.13684       2.90039       3.22166       3.49562       3.61115       3.63250
  39  17 3969.0814    1.5889  9.7190 11.0437  0.0000      0.409902  0.1229   0.0089   0.2112    0.0243   0.0000     0.0709776   442.4372       14.0213       9.64498      -3.37710      -6.45833      -8.40759       3.03085       3.92905       4.53514       4.90348       4.96273       5.05712
  39  18 4125.4403    1.2752 12.0346 10.8818 -0.0005      0.380424  0.1695   0.0068   0.2716    0.0220   0.0000     0.0778512   441.5209       20.7617       14.7861       11.3886      -13.9588       2.28819       3.74323       5.10908       5.60896       6.09915       6.27176       6.39904
  40   2 1288.7514    0.1066  0.0641 10.0940  0.0000       30.5998  0.0132   0.0085   0.0169    0.0200   0.0000       90.8513   441.8988     -0.507698       22.0047    -0.0211905      -3.06486     -0.283125      0.411002      0.572174      0.606641      0.625899      0.686923      0.776176
  40   3 1530.3561    0.1733  0.1820  9.9789  0.0000       39.5000  0.0109   0.0070   0.0249    0.0241   0.0000       13.9443   441.7395      -1.21923       20.4010     -0.432880      -2.94147     -0.924186      0.411488      0.518577      0.635121      0.717664      0.723043      0.674277
  40   4 1743.3154    0.3446  0.3203  9.9851  0.0000       18.5210  0.0127   0.0089   0.0245    0.0314   0.0000       3.24718   440.9800      0.250920       20.6100      0.968156      -3.50744      0.160203      0.476066      0.637777      0.737332      0.772106      0.735994      0.825708
  40   5 1941.4864    0.5666  0.5671  9.9741  0.0000       8.99888  0.0157   0.0107   0.0333    0.0474   0.0000       1.34542   441.7140    -0.0591238       21.4910       2.28046      -2.57683      -3.03597      0.524909      0.722560      0.807898      0.840660      0.871988      0.884618
  40   6 2134.0657    0.8595  0.8081 10.3788  0.0000       6.61895  0.0199   0.0139   0.0401    0.0615   0.0000      0.920493   440.9700    -0.0752993       20.4114       1.42923     0.0485141      0.764777      0.611179      0.805136      0.930994      0.989871       1.05714       1.13471
  40   7 2319.4841    1.3069  0.9920 10.9651  0.0000       5.21699  0.0233   0.0194   0.0440    0.0746   0.0000      0.764091   441.1195       3.48549       22.0989       1.52957      -2.80036     -0.696307      0.682707      0.891063       1.03742       1.13791       1.12606       1.14566
  40   8 2498.0603    1.8039  1.2418 11.6753  0.0000       3.29716  0.0285   0.0248   0.0529    0.0734   0.0000      0.679798   441.7611       2.42768       21.4346       3.67349      0.399449      -1.57289      0.769660       1.04555       1.11933       1.17677       1.25489       1.27689
  40   9 2673.9982    2.4823  1.2268 12.3640  0.0000       3.39761  0.0281   0.0340   0.0516    0.0714   0.0000      0.662785   441.3619       3.73948       20.1423      0.147848      -1.85184      -1.75270      0.744939       1.04039       1.10663       1.23689       1.23585       1.23647
  40  10 2848.4081    3.3052  1.0939 12.9049  0.0000       1.80155  0.0245   0.0471   0.0468    0.0774   0.0000      0.658508   440.4236       4.73359       20.1351       1.94489     -0.691285     -0.536582      0.705731      0.939546       1.00270       1.10099       1.15344       1.15931
  40  11 3020.2472    4.0327  1.1460 13.5075  0.0000       1.85735  0.0266   0.0569   0.0488    0.0734   0.0000      0.649585   442.1753       4.88275       20.1328       2.60366      -2.72611       1.01427      0.749162      0.958536       1.07423       1.16785       1.19530       1.21342
  40  12 3188.9733    3.9499  1.4424 13.3444  0.0000       1.87144  0.0309   0.0502   0.0559    0.0634   0.0000      0.518864   441.2111       8.71147       17.1909       2.98204      -2.77747     -0.432824      0.866308       1.16285       1.29076       1.38246       1.43182       1.41747
  40  13 3354.9264    3.4295  2.0015 12.8517  0.0000       1.22544  0.0367   0.0367   0.0647    0.0496   0.0000      0.310632   438.2149       10.5175       17.8915       3.23248     -0.342416     -0.613724      0.983603       1.34145       1.50989       1.62966       1.67002       1.68356
  40  14 3518.6240    2.8040  3.0473 12.4239  0.0000       1.10794  0.0476   0.0251   0.0868    0.0354   0.0000      0.203207   441.0407       10.3261       16.9344       3.25356     -0.304124      0.649085       1.26569       1.69704       1.87556       2.03549       2.11860       2.11049
  40  15 3679.7964    2.2785  5.0021 11.6827  0.0000      0.407365  0.0648   0.0160   0.1153    0.0291   0.0000      0.107727   439.5615       11.7697       8.98314       6.47950       2.17701       5.07818       1.72220       2.29227       2.49116       2.77005       2.84987       2.82414
  40  16 3839.3377    1.8732  7.4325 11.2630  0.0000      0.353928  0.0882   0.0113   0.1578    0.0254   0.0000     0.0719889   443.2636       12.7133       15.7958       4.71104      -3.16037      0.847307       2.26084       3.02439       3.39125       3.60318       3.72856       3.75677
  40  17 3997.3514    1.5394  9.9392 11.0411  0.0007      0.373920  0.1268   0.0085   0.2132    0.0240   0.0000     0.0725946   439.3802       6.66051       13.2695       7.53077       5.36343      -9.31376       2.97468       3.94901       4.40416       4.77535       5.00192       5.03471
  40  18 4154.0503    1.2318 12.4882 10.8689 -0.0007      0.214241  0.1833   0.0064   0.2774    0.0214   0.0000     0.0775554   441.3737       21.0082       18.4222      0.158205      -9.23033       9.85118       3.93560       5.26786       5.94672       6.43369       6.58978       6.56529
  41   2 1301.5690    0.0899  0.0739 10.1012  0.0000       33.2131  0.0209   0.0092   0.0269    0.0201   0.0000       102.120   441.1120      -1.19045       21.8635      0.669421      -2.94592     -0.845696      0.665631      0.533209      0.742161      0.978009      0.862813      0.714242
  41   3 1544.3717    0.1968  0.1946  9.9818  0.0000       18.8358  0.0099   0.0072   0.0252    0.0236   0.0000       10.3482   441.9903     -0.126039       21.7145     -0.167662      -3.60655      -1.10259      0.357062      0.450727      0.569861      0.613516      0.625752      0.674343
  41   4 1758.0899    0.3641  0.3648  9.9664  0.0000       15.6701  0.0129   0.0087   0.0269    0.0332   0.0000       2.75176   441.3354     0.0435605       20.6750      -1.06445      -2.43301     -0.739709      0.433289      0.562526      0.653897      0.714756      0.742260      0.765991
  41   5 1957.5810    0.5940  0.6200 10.0128  0.0000       11.6978  0.0166   0.0109   0.0348    0.0505   0.0000       1.26092   441.6357       1.08854       20.6332     0.0560644      -3.39852     -0.812856      0.533120      0.680978      0.766775      0.814420      0.874737      0.869309
  41   6 2151.2703    0.9162  0.8116 10.4767  0.0000       6.79510  0.0191   0.0146   0.0396    0.0604   0.0000      0.893006   442.1179     -0.857830       19.8663       2.71219      -2.53627     -0.852738      0.591051      0.779577      0.869650      0.931380      0.921234      0.958646
  41   7 2337.3683    1.3412  1.0885 11.1520  0.0000       5.56870  0.0254   0.0196   0.0486    0.0768   0.0000      0.781569   443.3771       2.97800       20.3163      0.403071      -3.10585      0.803592      0.699922      0.953327       1.01534       1.16116       1.18249       1.23362
  41   8 2516.7327    1.8608  1.2009 11.8529  0.0000       3.72517  0.0286   0.0260   0.0511    0.0736   0.0000      0.740800   441.3881       3.66749       19.7248       4.51761      -3.59218    -0.0166505      0.798905       1.05638       1.11109       1.20966       1.25451       1.29724
  41   9 2693.6730    2.5581  1.0768 12.5217  0.0000       2.66974  0.0254   0.0368   0.0470    0.0718   0.0000      0.760000   442.6331       3.95268       21.4712       1.86186      -4.02496     0.0753790      0.762560       1.07674       1.17277       1.29890       1.30752       1.31061
  41  10 2869.0903    3.3795  1.0199 13.0830  0.0000       1.30535  0.0234   0.0489   0.0432    0.0710   0.0000      0.762203   440.8795       4.49798       20.2080       2.49312      -3.22735      -3.20441      0.673534      0.910163      0.945719       1.08167       1.05866       1.06680
  41  11 3041.8060    3.9221  1.1975 13.4044  0.0000      0.282109  0.0271   0.0543   0.0491    0.0785   0.0000      0.588073   440.9477       5.46621       21.6479       5.43418      -4.09376      -1.60902      0.756442      0.996993       1.07262       1.20982       1.20827       1.25548
  41  12 3211.6401    4.0345  1.4337 13.3297  0.0000       2.01700  0.0298   0.0508   0.0538    0.0642   0.0000      0.438806   442.1687       7.23807       18.3078       5.10667      -2.68275     0.0313999      0.811919       1.09057       1.17886       1.29010       1.29636       1.32283
  41  13 3378.8008    3.3332  2.1792 12.9426 -0.0001       1.02721  0.0388   0.0347   0.0709    0.0445   0.0000      0.302197   440.6971       9.57884       17.6621       1.46636      -7.11032     -0.749890      0.999837       1.33393       1.46882       1.56597       1.66362       1.63927
  41  14 3543.7163    2.7073  3.3520 12.2433  0.0000       1.12967  0.0498   0.0226   0.0884    0.0342   0.0000      0.166877   439.3615       7.82560       15.7790       3.16741      -3.71933     -0.284693       1.28403       1.72467       1.92782       2.13287       2.16987       2.15735
  41  15 3706.1865    2.1874  5.0778 11.6113 -0.0004      0.561390  0.0646   0.0149   0.1175    0.0287   0.0000      0.111036   437.8183       11.3333       17.2013       4.50293      -2.08453      0.712270       1.67678       2.25830       2.51261       2.67314       2.81451       2.81563
  41  16 3866.3448    1.8117  7.6977 11.2185  0.0002      0.194240  0.0922   0.0106   0.1625    0.0257   0.0000     0.0758328   438.1861       8.01529       11.0957       4.56079      -6.74319      0.705661       2.27504       3.08916       3.39701       3.66321       3.81958       3.84158
  41  17 4025.3050    1.4833 10.2782 11.0326  0.0000      0.186190  0.1330   0.0080   0.2248    0.0236   0.0000     0.0698044   437.5541       12.6261       19.4673       5.09797      -4.12774      -4.67943       3.02964       4.10258       4.55435       4.90828       5.02418       5.07961
  41  18 4183.6495    1.2093 13.2803 10.8612  0.0006      0.494313  0.1889   0.0062   0.2876    0.0205   0.0000     0.0771357   441.6214       23.5740       17.3367       3.79161      -1.46007      -1.45095       3.83991       5.20892       5.76277       6.31893       6.40046       6.52512
  42   2 1314.2458    0.1018  0.0801 10.1076  0.0065      -3.73884  0.0152   0.0074   0.0188    0.0195   0.0000       73.2066   441.5674     -0.875725       22.4015       1.29560      -4.75457      0.425943      0.550127      0.691465      0.851836       1.04578       1.20753      0.874232
  42   3 1558.2057    0.1948  0.1991  9.9856  0.0000       19.9099  0.0116   0.0070   0.0214    0.0233   0.0000       9.51846   441.6445     -0.133677       20.9914     -0.816184     -0.293925    0.00640614      0.386593      0.501247      0.519395      0.620594      0.605363      0.603849
  42   4 1772.7035    0.3957  0.3692  9.9718  0.0000       19.2139  0.0121   0.0093   0.0259    0.0326   0.0000       2.52191   440.8367     -0.792857       22.3055       1.62574      -2.27895      0.855676      0.416270      0.534532      0.618682      0.706680      0.720252      0.698156
  42   5 1973.4275    0.6177  0.5895 10.1565  0.0000       10.7020  0.0162   0.0112   0.0321    0.0467   0.0000       1.33786   441.4127       1.45332       19.7974      0.787569      -2.72753     -0.556207      0.512274      0.659591      0.733583      0.814508      0.858825      0.862513
  42   6 2168.2647    0.9391  0.7632 10.5963  0.0000       6.80607  0.0189   0.0151   0.0367    0.0593   0.0000      0.921426   441.1634      0.771957       20.8544       2.30002      -2.50670      -1.13491      0.550903      0.758207      0.788724      0.906348      0.946801      0.990546
  42   7 2355.0049    1.4118  1.0577 11.1945  0.0000       6.40458  0.0242   0.0202   0.0459    0.0710   0.0000      0.756080   440.7244      0.647794       21.4764    -0.0338687      -4.07358     -0.323202      0.662325      0.874571      0.954460       1.06280       1.08282       1.12485
  42   8 2535.2479    2.0264  1.0994 11.9511  0.0000       3.80148  0.0247   0.0283   0.0460    0.0699   0.0000      0.687251   441.9284       2.61017       20.5025       2.38102     -0.891033      0.374878      0.650930      0.851076      0.946355       1.05617       1.03142       1.06029
  42   9 2713.2152    2.7451  1.1511 12.4109  0.0000       3.13159  0.0256   0.0372   0.0473    0.0814   0.0000      0.846149   441.9811       5.39164       21.2140       1.74951      -2.74478     -0.259910      0.708706      0.921266       1.05546       1.16299       1.18570       1.18010
  42  10 2889.5321    3.5260  1.0098 13.3704  0.0000     -0.141921  0.0232   0.0516   0.0443    0.0629   0.0000      0.924666   442.8558       7.16936       21.1446       5.24973      -3.17953      0.933915      0.660760      0.852108      0.947459       1.03357       1.04928       1.10507
  42  11 3063.0917    4.0738  1.1724 13.5488  0.0000     -0.254469  0.0268   0.0567   0.0486    0.0741   0.0000      0.666249   441.0178       5.94086       20.8248       1.99953      -4.38326     0.0994677      0.718093      0.950084       1.06298       1.12763       1.18300       1.16740
  42  12 3233.7625    3.8738  1.5610 13.4976  0.0000     -0.177310  0.0321   0.0477   0.0574    0.0545   0.0000      0.386445   441.2192       8.54465       19.3679       4.48880      -2.98654      0.315743      0.851593       1.10597       1.24354       1.33938       1.37581       1.36025
  42  13 3402.3097    3.2830  2.3323 12.8264  0.0000      0.764054  0.0391   0.0323   0.0725    0.0421   0.0000      0.220259   441.3735       6.81404       18.5180       3.06164      -1.37378      -1.40808       1.02811       1.40021       1.50346       1.69214       1.73007       1.70438
  42  14 3568.5679    2.6554  3.6547 12.0941  0.0001       1.07413  0.0506   0.0209   0.0922    0.0332   0.0000      0.141536   441.6420       12.7774       18.0186       5.45810      -4.64763      -1.01547       1.30128       1.77511       1.96320       2.14396       2.17357       2.17840
  42  15 3732.2057    2.1432  5.8983 11.4533 -0.0001      0.692554  0.0699   0.0136   0.1277    0.0279   0.0000     0.0907414   442.5680       12.6924       18.0157       3.86989      -2.94411      0.641710       1.77076       2.35108       2.59866       2.82791       2.99983       2.97686
  42  16 3893.3877    1.7446  8.0963 11.2089 -0.0001      0.318491  0.0967   0.0099   0.1737    0.0251   0.0000     0.0759296   436.1660       17.3690       18.6338       4.83433     -0.582835       5.68719       2.31946       3.06627       3.43653       3.74040       3.87707       3.92009
  42  17 4053.4257    1.4127 11.2213 11.0145 -0.0013      0.461047  0.1522   0.0071   0.2380    0.0222   0.0000     0.0810325   441.0316       14.2958       22.7456       4.96963      -5.45562      -5.78188       3.19649       4.28316       4.85667       5.21506       5.43326       5.43452
  43   2 1326.7479    0.1062  0.0725 10.1049  0.0000       47.7102  0.0124   0.0081   0.0180    0.0200   0.0000       79.2995   442.1101      -1.69883       21.9780    -0.0849982      -4.41150      0.832328      0.417601      0.548423      0.632214      0.714057      0.759013      0.692753
  43   3 1571.8212    0.2295  0.1894  9.9960  0.0000       18.3182  0.0091   0.0079   0.0215    0.0232   0.0000       8.32805   441.8099      0.173560       21.9543     -0.747398      -2.96821     0.0549908      0.335316      0.476277      0.580773      0.672285      0.711918      0.777202
  43   4 1787.0799    0.3957  0.3866  9.9725  0.0000       15.6761  0.0131   0.0088   0.0266    0.0346   0.0000       2.34596   441.2337      0.435517       21.9298      0.549144      -2.08694   -0.00824901      0.465001      0.627398      0.732686      0.833816      0.836344      0.840624
  43   5 1989.1861    0.6406  0.5926 10.1154 -0.0003       11.3056  0.0151   0.0114   0.0325    0.0478   0.0000       1.22939   440.9432      0.662614       22.4725       1.32763      -3.78867      0.890949      0.461755      0.616078      0.668912      0.748812      0.761053      0.794795
  43   6 2185.0445    0.9436  0.8761 10.6781  0.0000       7.84964  0.0209   0.0144   0.0413    0.0567   0.0000      0.941015   440.8557       1.71647       20.7059       1.60982      -2.56579      -1.42103      0.593176      0.760647      0.852506      0.929896       1.00931      0.981880
  43   7 2372.3926    1.4095  1.1449 11.3387  0.0000       4.39987  0.0272   0.0198   0.0495    0.0715   0.0000      0.834815   439.3787       2.56575       22.9974      0.331684      -4.13868      -1.27338      0.697112      0.934692       1.05294       1.21298       1.26606       1.26443
  43   8 2553.4402    2.0396  1.1808 12.0347  0.0000       2.03825  0.0262   0.0278   0.0497    0.0726   0.0000      0.667576   441.2761       3.77013       21.5759       2.85382     -0.804350   -0.00409196      0.670727      0.909023      0.974385       1.07529       1.11617       1.12962
  43   9 2732.6234    2.7777  1.1028 12.6069  0.0000       3.54927  0.0244   0.0383   0.0459    0.0720   0.0000      0.653806   441.1583       2.26891       20.6993       1.04117      -3.66206      0.497175      0.646849      0.852551      0.937701       1.05496       1.06673       1.07359
  43  10 2909.8423    3.5383  1.1223 13.1437  0.0000       2.80586  0.0247   0.0488   0.0461    0.0756   0.0000      0.637548   441.2375       4.64756       20.6946       2.65973      -2.45187      0.902296      0.661203      0.869536      0.961115       1.07382       1.06674       1.11645
  43  11 3084.1831    4.0446  1.2111 13.5755  0.0000       2.24196  0.0277   0.0553   0.0491    0.0728   0.0000      0.780933   442.1343       4.78834       19.9873       4.32022      -1.29463       1.93999      0.693478      0.931905       1.00926       1.10256       1.16229       1.16873
  43  12 3255.8652    3.8223  1.6532 13.4247  0.0000      0.305245  0.0333   0.0452   0.0598    0.0519   0.0000      0.465720   441.9789       8.46987       21.1368       4.44232      -3.28590      -1.23442      0.829945       1.13234       1.21538       1.34844       1.38176       1.43646
  43  13 3425.5077    3.2140  2.5815 12.5981  0.0000       1.02979  0.0408   0.0292   0.0732    0.0395   0.0000      0.208708   441.4838       8.17767       20.1760       4.47518      -3.53722      0.757497       1.03827       1.39137       1.56172       1.70821       1.75101       1.77864
  43  14 3592.8040    2.5364  4.0464 12.1243  0.0000      0.628450  0.0545   0.0195   0.1008    0.0307   0.0000      0.134968   441.4701       11.3098       22.5483       2.62283      -1.86151       2.86186       1.36033       1.82023       2.05878       2.23291       2.29644       2.29831
  43  15 3757.5903    2.0786  6.0097 11.5243 -0.0000      0.519222  0.0717   0.0132   0.1322    0.0268   0.0000     0.0893576   443.0194       10.6102       17.8165       1.38201       1.52153       1.48573       1.75937       2.37849       2.59587       2.85746       2.98362       3.05069
  43  16 3919.9509    1.7267  8.6622 11.1230  0.0009      0.230551  0.1042   0.0092   0.1792    0.0253   0.0000     0.0747576   437.4672       13.7525       16.3060       11.7477      0.923267       4.40727       2.42508       3.24623       3.63292       3.93677       4.05415       4.12133
  43  17 4080.6526    1.3757 11.7025 10.9771 -0.0015      0.279909  0.1590   0.0067   0.2452    0.0217   0.0000     0.0772846   444.7706       14.8320       19.4994      0.810495     -0.131969     -0.347243       3.20864       4.35751       4.89752       5.32816       5.63099       5.64621
  44   2 1339.1038    0.1041  0.0724 10.1090  0.0000       46.8015  0.0117   0.0074   0.0165    0.0199   0.0000       75.2884   442.2702     -0.613284       21.4553      0.688213      -2.15019     -0.788935      0.374544      0.517639      0.605157      0.590821      0.681417      0.706808
  44   3 1585.2237    0.2206  0.2530  9.9795  0.0000       20.4645  0.0125   0.0070   0.0255    0.0243   0.0000       7.35772   441.7863      -1.43244       21.9966     -0.389943      -3.08584     0.0663278      0.436269      0.588629      0.630748      0.695742      0.755460      0.677898
  44   4 1801.3202    0.4196  0.4437  9.9160  0.0000       16.1831  0.0142   0.0087   0.0281    0.0351   0.0000       2.04418   441.9265      0.695682       21.1654      0.516647      -2.52371     -0.102731      0.433722      0.605698      0.637220      0.743376      0.780112      0.803467
  44   5 2004.7366    0.6496  0.6487 10.1753  0.0000       11.4634  0.0171   0.0110   0.0338    0.0483   0.0000       1.27650   442.1601       1.02350       21.8329      0.660913      -3.55206     -0.264452      0.502811      0.676930      0.727021      0.819634      0.809103      0.899061
  44   6 2201.5816    1.0349  0.9433 10.5246 -0.0002       6.49173  0.0211   0.0148   0.0417    0.0679   0.0000      0.795401   441.2679       1.64225       21.4972     -0.442655      -4.10759    -0.0199406      0.570886      0.770452      0.830890      0.936753      0.952607      0.961488
  44   7 2389.6280    1.4334  1.1135 11.6723  0.0000       5.79788  0.0275   0.0205   0.0489    0.0600   0.0000      0.932322   441.3312       2.05299       19.2638     -0.682059      -1.94220     -0.372548      0.704671      0.941606       1.06671       1.15383       1.21974       1.27244
  44   8 2571.5923    2.1199  1.1899 12.2437  0.0000       1.46237  0.0273   0.0291   0.0497    0.0675   0.0000      0.752270   441.6611       3.60523       21.8900       2.13326      -4.86286     -0.226093      0.673758      0.901656      0.995418       1.08480       1.08615       1.10543
  44   9 2751.7229    2.8921  1.1456 12.6096  0.0000       2.27748  0.0244   0.0388   0.0464    0.0762   0.0000      0.650433   441.5060       4.62119       20.4771       3.37380      -1.20153     -0.372114      0.627671      0.828518      0.932598       1.03321       1.07184       1.15097
  44  10 2929.8005    3.6962  1.0181 13.3143  0.0000      0.979181  0.0223   0.0524   0.0425    0.0679   0.0000      0.644536   440.8260       6.50812       20.4846       1.60690      -2.13741     -0.288652      0.600420      0.794004      0.864319      0.946098      0.996107      0.990994
  44  11 3105.0377    3.9641  1.2512 13.7016  0.0000       2.26723  0.0278   0.0535   0.0512    0.0608   0.0000      0.643112   442.6966       5.60282       20.6707       2.36347      -1.71209       1.05777      0.713587      0.987430       1.05236       1.19824       1.24175       1.26146
  44  12 3277.6516    3.7921  1.7916 13.1186  0.0000       1.00317  0.0329   0.0411   0.0606    0.0528   0.0000      0.383124   442.6909       9.56962       19.0791       3.49398      -1.19045     -0.308312      0.831262       1.12148       1.23374       1.34815       1.39156       1.40474
  44  13 3448.3623    3.0785  2.6884 12.6444  0.0000       1.02618  0.0414   0.0277   0.0781    0.0381   0.0000      0.223600   441.6698       6.40315       20.4684       6.45044     -0.423696      -1.36924       1.03112       1.37543       1.51501       1.68845       1.73969       1.76057
  44  14 3616.8308    2.4973  4.3069 11.9388 -0.0001      0.664265  0.0561   0.0178   0.1005    0.0304   0.0000      0.124940   440.5800       10.3429       19.2951       2.16700      -3.89711      -3.03472       1.40877       1.85405       2.04645       2.23347       2.32035       2.32989
  44  15 3782.7521    2.0097  6.6111 11.4537  0.0000      0.485318  0.0789   0.0120   0.1403    0.0259   0.0000     0.0848230   442.1930       13.2991       19.6391       8.25112      0.153374      0.760165       1.87181       2.48772       2.79742       3.04196       3.13111       3.23672
  44  16 3946.2770    1.6416  9.1971 11.1230 -0.0001      0.390272  0.1150   0.0084   0.1894    0.0240   0.0000     0.0792778   439.3850       12.4595       18.5638       10.6474     -0.864760      -5.02725       2.48852       3.32723       3.75300       4.05316       4.22425       4.22394
  44  17 4107.9299    1.3423 12.8698 10.9736  0.0010      0.239333  0.1772   0.0062   0.2683    0.0203   0.0000     0.0794901   438.0251       1.15943       16.0847       7.43127      -3.68344     -0.692943       3.37330       4.47769       5.07915       5.50842       5.64636       5.77309
  45   2 1351.2747    0.1183  0.1352 10.0330  0.0000       17.6710  0.0147   0.0066   0.0244    0.0202   0.0000       37.2600   442.0633     0.0827225       21.4490     -0.621363      -3.31293      0.673252      0.537156      0.644455      0.687681      0.679883      0.780513      0.735254
  45   3 1598.4294    0.2441  0.2445  9.9674  0.0000       20.5686  0.0116   0.0073   0.0219    0.0243   0.0000       6.26421   442.0573     -0.130449       21.7896     -0.216826      -2.28001     -0.251341      0.405032      0.591489      0.663831      0.862107      0.868967      0.852553
  45   4 1815.3625    0.4390  0.4124  9.9103  0.0000       12.8673  0.0131   0.0092   0.0255    0.0358   0.0000       1.99908   441.9471      0.778164       20.9530     -0.807248      -2.68946     -0.446782      0.421573      0.548863      0.655402      0.707459      0.709908      0.745675
  45   5 2020.1519    0.6633  0.6520 10.2380  0.0000       13.0554  0.0164   0.0112   0.0342    0.0462   0.0000       1.27481   442.1723      0.159384       21.2501       1.24042      -4.36227    -0.0465135      0.471665      0.629987      0.707551      0.765775      0.799112      0.817366
  45   6 2217.9204    1.0357  0.8770 10.7577  0.0000       6.64461  0.0204   0.0153   0.0397    0.0621   0.0000      0.859135   440.9898       1.29832       22.3520      0.928136      -1.56031       1.01174      0.561339      0.754951      0.827746      0.947663      0.960467      0.942842
  45   7 2406.6753    1.5393  1.1796 11.4111  0.0000       5.65215  0.0266   0.0207   0.0487    0.0716   0.0000      0.753266   442.1057       2.49721       20.4562       1.17444     -0.354006      0.837822      0.635730      0.855376      0.958878       1.04211       1.08096       1.13948
  45   8 2589.5462    2.1384  1.2242 12.1072  0.0000       3.04376  0.0269   0.0277   0.0482    0.0671   0.0000      0.679367   441.1076       4.07680       19.9140       1.28577      -1.15524     -0.724050      0.655363      0.880467      0.984937       1.08145       1.12269       1.16061
  45   9 2770.6605    2.9701  1.0957 12.8274  0.0000       1.55611  0.0240   0.0406   0.0449    0.0690   0.0000      0.700913   440.9023       3.47261       23.7022       1.39952      -3.69077     -0.143473      0.600364      0.795336      0.873518      0.973200       1.00187       1.03493
  45  10 2949.6172    3.7871  1.1129 13.2841  0.0000       1.35017  0.0236   0.0512   0.0458    0.0701   0.0000      0.716105   441.0184       5.21314       22.2415       2.29680      -3.79990      -1.35280      0.613586      0.825185      0.882046      0.962328       1.03925       1.01442
  45  11 3125.5347    4.1253  1.3256 13.3589  0.0000      0.247336  0.0275   0.0507   0.0498    0.0685   0.0000      0.548084   441.2009       7.15434       19.2974       2.52542      -3.22063       2.06503      0.690116      0.940764       1.01435       1.12773       1.17562       1.17598
  45  12 3299.1463    3.7178  1.8803 13.0925 -0.0001       1.03440  0.0335   0.0393   0.0609    0.0488   0.0000      0.300327   441.1644       7.03241       19.7875       5.58726      -2.82488      -1.05245      0.812597       1.11669       1.20011       1.34527       1.41122       1.43157
  45  13 3470.8621    3.0360  3.0528 12.5236  0.0000       1.22943  0.0442   0.0253   0.0818    0.0343   0.0000      0.188844   444.0667       11.3125       19.1399       4.79484       1.80951      0.135064       1.07367       1.39193       1.56050       1.70266       1.75777       1.79720
  45  14 3640.4461    2.4486  4.4720 11.9379 -0.0002      0.646186  0.0574   0.0172   0.1034    0.0292   0.0000      0.122362   440.3637       9.05265       18.1196       5.48475      -3.42055      -2.13449       1.36018       1.82144       2.03625       2.21039       2.33956       2.39959
  45  15 3807.6782    1.9342  6.8671 11.4848  0.0000      0.558574  0.0822   0.0114   0.1499    0.0248   0.0000     0.0908750   441.8533       9.71243       18.0733       7.16802      -4.52945      -1.93305       1.89324       2.51869       2.84390       3.12620       3.24901       3.29668
  45  16 3972.1839    1.6030  9.5675 11.1307  0.0007      0.262773  0.1199   0.0081   0.1978    0.0235   0.0000     0.0822421   444.0111       9.38973       11.7677       2.08828     -0.696421      -5.53923       2.55476       3.37556       3.81526       4.15267       4.37973       4.40556
  45  17 4134.5801    1.2667 12.9531 10.9764 -0.0007     0.0652151  0.1921   0.0059   0.2807    0.0200   0.0000     0.0791330   437.2313       17.3686       13.9576       8.92112      -1.11332       2.22626       3.54529       4.75736       5.47565       5.91143       6.12264       6.21782
  46   2 1363.3100    0.1106  0.1367 10.0568  0.0000       38.9091  0.0141   0.0063   0.0275    0.0206   0.0000       42.2720   441.7353     -0.636692       22.2559      0.812049      -3.07873     0.0593995      0.393914      0.571239      0.551628      0.637450      0.699591      0.665619
  46   3 1611.4398    0.2339  0.2640 10.0198  0.0000       19.9391  0.0117   0.0070   0.0246    0.0240   0.0000       6.51517   442.4266     -0.394242       21.8308    -0.0509320      -3.52677      0.140701      0.364480      0.478177      0.560282      0.606924      0.649327      0.627633
  46   4 1829.2269    0.4574  0.4889  9.9528  0.0000       13.7022  0.0141   0.0089   0.0293    0.0378   0.0000       1.76755   441.5129      0.249023       21.1523      0.159332      -2.25697     -0.668439      0.415956      0.563397      0.630990      0.699439      0.724035      0.720063
  46   5 2035.3597    0.7131  0.6801 10.1652  0.0000       10.3893  0.0166   0.0114   0.0332    0.0502   0.0000       1.09439   442.1390     0.0723302       21.0760     -0.995659      -2.34012      0.554340      0.450913      0.614944      0.671469      0.768095      0.793545      0.789666
  46   6 2234.1379    1.0715  0.9987 10.7520  0.0000       6.76840  0.0223   0.0150   0.0434    0.0671   0.0000      0.793360   440.9102       1.46798       22.1285       1.21006      -3.09299      0.624660      0.564452      0.746492      0.863752      0.900258      0.949740      0.958821
  46   7 2423.5315    1.5842  1.1654 11.6788  0.0000       5.60477  0.0265   0.0217   0.0477    0.0639   0.0000      0.766434   441.0364       1.67426       20.4978       1.06411      -2.45164      -1.56130      0.614629      0.838816      0.927014       1.03269       1.03782       1.06892
  46   8 2607.4370    2.2517  1.2823 12.1294  0.0000       3.44873  0.0270   0.0284   0.0503    0.0703   0.0000      0.647125   441.3458       3.29075       21.0323       2.26561      -2.80523      0.849319      0.648507      0.854561      0.926241       1.03443       1.07521       1.08702
  46   9 2789.5089    3.0406  1.1758 12.9067  0.0000       1.95979  0.0254   0.0406   0.0484    0.0713   0.0000      0.737893   442.3364       3.76882       21.8790       1.39625      -1.36546     -0.121100      0.641544      0.869615      0.956675       1.04941       1.07153       1.14169
  46  10 2969.2291    3.8548  1.0684 13.4664  0.0000      0.775997  0.0233   0.0524   0.0434    0.0657   0.0000      0.646369   442.7656       4.02699       19.4449       2.02082      -2.33262      -2.01754      0.600068      0.807772      0.889057      0.948641      0.994083       1.03602
  46  11 3145.9491    4.0960  1.3729 13.6226  0.0000       1.99018  0.0284   0.0511   0.0509    0.0577   0.0000      0.520950   442.4525       7.03232       21.7203       2.63258      -1.89978       1.58029      0.676787      0.917024      0.989715       1.10218       1.11946       1.15875
  46  12 3320.3238    3.7367  2.0366 12.9610  0.0000       1.10241  0.0338   0.0368   0.0616    0.0464   0.0000      0.308124   441.2353       8.76070       19.4168       3.96094     0.0904209       1.68732      0.809842       1.05917       1.20260       1.30348       1.37640       1.40492
  46  13 3493.0040    2.9857  3.1376 12.4528 -0.0005      0.833367  0.0446   0.0244   0.0820    0.0353   0.0000      0.176359   441.9594       7.49856       21.2950       4.79363      -3.83900      -3.19947       1.04533       1.42532       1.54409       1.74575       1.79765       1.83832
  46  14 3663.8001    2.3787  5.1007 11.7567  0.0000      0.642191  0.0610   0.0153   0.1116    0.0284   0.0000      0.100529   441.4056       10.6010       16.7404       4.55301      -1.47517       2.13009       1.43557       1.91981       2.12553       2.34718       2.43863       2.44197
  46  15 3832.1039    1.9428  7.5512 11.3872  0.0005      0.587367  0.0897   0.0107   0.1557    0.0255   0.0000     0.0829990   442.2560       16.3541       19.3549     -0.954546      -7.08864      0.386532       1.97322       2.67293       2.97958       3.30989       3.37761       3.46831
  46  16 3997.9270    1.5268 10.3512 11.1849  0.0013      0.353502  0.1384   0.0075   0.2173    0.0224   0.0000     0.0828470   442.8223       2.82661       16.2787       8.46438     -0.786128       8.15715       2.68995       3.66081       4.12458       4.40722       4.65237       4.80476
  47   1 1081.8620    0.0564  0.0401 10.2368  0.0000       17.9866  0.0226   0.0091   0.0175    0.0175   0.0000       521.416   441.2558      0.501427       21.6787      -1.14543      -4.70691      0.688856      0.528249      0.557791      0.886145      0.896636      0.869553      0.958978
  47   2 1375.1999    0.1167  0.1117 10.0447  0.0000       57.4596  0.0124   0.0067   0.0230    0.0206   0.0000       44.1405   441.7034     -0.250147       21.7962     -0.899876      -4.06576     -0.176602      0.314399      0.459854      0.459689      0.647375      0.498242      0.702761
  47   3 1624.2510    0.2608  0.2621  9.9810  0.0000       16.3599  0.0115   0.0073   0.0222    0.0247   0.0000       5.42008   442.1477     -0.320983       21.6556     -0.286620      -3.57853     -0.462628      0.341709      0.418616      0.495693      0.545364      0.612884      0.588297
  47   4 1843.0308    0.4608  0.5047  9.9815  0.0000       15.7019  0.0136   0.0089   0.0316    0.0364   0.0000       1.80652   442.2295      0.978167       21.1767     -0.196949      -2.87106    -0.0194914      0.400166      0.531569      0.612509      0.654818      0.683390      0.767586
  47   5 2050.4582    0.7287  0.7650 10.2636  0.0000       8.72882  0.0180   0.0113   0.0371    0.0523   0.0000       1.03619   441.4791      0.325532       21.4239       1.52019      -2.57023      0.595127      0.467122      0.613349      0.689631      0.752461      0.796168      0.831018
  47   6 2250.0501    1.1264  0.9102 10.9749  0.0000       5.91392  0.0210   0.0161   0.0399    0.0611   0.0000      0.892025   440.5831       2.47098       20.3020      0.227150      -3.04881    0.00293592      0.526381      0.707307      0.793472      0.869352      0.904876      0.928563
  47   7 2440.0515    1.6936  1.2315 11.5247  0.0000       2.26905  0.0260   0.0215   0.0483    0.0691   0.0000      0.658529   442.0668       3.62016       21.4786      0.308584      -2.57431     -0.529698      0.602837      0.801852      0.908482      0.997157       1.03336       1.05166
  47   8 2625.0808    2.3475  1.2379 12.2158  0.0000       3.30859  0.0252   0.0300   0.0497    0.0666   0.0000      0.618028   441.7355       3.82143       20.9700       2.13549      -1.34723       2.09339      0.588881      0.794913      0.871761      0.950652       1.01695       1.04017
  47   9 2808.1918    3.1606  1.0956 12.9301  0.0000       3.04596  0.0239   0.0420   0.0430    0.0710   0.0000      0.669807   443.0043       4.57026       21.9656       4.06837      -4.67385      0.654405      0.603627      0.792642      0.872430      0.962156       1.01730       1.05587
  47  10 2988.6349    3.9042  1.1468 13.5176 -0.0005       1.69953  0.0245   0.0522   0.0464    0.0684   0.0000      0.883825   441.5010       6.08411       21.3463       1.86555      -1.43756     -0.196284      0.598041      0.795279      0.881052      0.993930       1.05800       1.07753
  47  11 3165.9648    4.0714  1.3488 13.6798  0.0000     -0.419484  0.0279   0.0511   0.0519    0.0582   0.0000      0.651898   441.0768       6.00797       18.9297      0.942429      -1.20706       2.15213      0.633433      0.840792      0.928105       1.00559       1.03676       1.08082
  47  12 3341.3150    3.5377  2.0841 13.0866  0.0000      0.282442  0.0355   0.0352   0.0631    0.0433   0.0000      0.252338   441.2793       6.99434       20.8000       4.63620     -0.129657      -2.96533      0.837864       1.10142       1.22247       1.38879       1.41598       1.45628
  47  13 3514.9551    2.9293  3.3126 12.3089 -0.0001      0.682669  0.0450   0.0227   0.0823    0.0348   0.0000      0.150511   440.8358       9.76860       19.8767       5.65475      -2.66047       1.04459       1.05558       1.43849       1.59656       1.76015       1.87127       1.88350
  47  14 3686.5800    2.3393  5.4528 11.7661 -0.0000      0.399012  0.0653   0.0146   0.1170    0.0274   0.0000     0.0988264   441.9160       11.8228       19.7206       4.75331     -0.748254     -0.740246       1.49053       1.97892       2.19601       2.42366       2.54302       2.57096
  47  15 3856.0609    1.8625  7.8045 11.4220  0.0000      0.449100  0.0957   0.0101   0.1634    0.0247   0.0000     0.0859274   445.5755       12.5527       12.4453     0.0892042      -1.30130     0.0522124       2.01631       2.72473       3.03954       3.34492       3.44851       3.48903
  47  16 4023.0968    1.4704 10.5865 11.2201  0.0002      0.293774  0.1435   0.0072   0.2299    0.0216   0.0000     0.0890917   446.5955       7.37269       16.8453       5.94276      -6.26815       5.84402       2.71518       3.64961       4.13901       4.49192       4.70566       4.71589
  48   2 1386.9434    0.1363  0.1230 10.0402  0.0000       45.6707  0.0121   0.0068   0.0187    0.0202   0.0000       31.3501   442.6163     -0.937248       21.9050      0.265695      -2.96226      0.256529      0.332611      0.527439      0.519114      0.662991      0.678779      0.802926
  48   3 1636.8965    0.2695  0.3012  9.9502  0.0000       19.9116  0.0116   0.0070   0.0248    0.0253   0.0000       4.77444   442.2226       1.24422       22.6852     -0.252847      -3.79465     -0.390519      0.354520      0.462935      0.501732      0.535543      0.572176      0.580227
  48   4 1856.5914    0.4733  0.5330 10.0266  0.0000       12.2160  0.0153   0.0087   0.0298    0.0384   0.0000       1.67357   441.6696      0.840829       21.2918     -0.307473      -3.27487      0.118600      0.420668      0.553128      0.592299      0.642060      0.689841      0.720795
  48   5 2065.3920    0.7679  0.8050 10.2903  0.0000       8.53498  0.0182   0.0115   0.0383    0.0552   0.0000      0.977324   442.6878      0.795170       21.8761      0.545614      -2.42341     -0.535679      0.469580      0.643394      0.688140      0.759904      0.783915      0.808664
  48   6 2265.9407    1.1425  1.0007 10.9842  0.0000       8.37466  0.0230   0.0157   0.0421    0.0625   0.0000      0.874380   441.6682       2.95368       21.4717       2.27738      -2.60551     -0.127070      0.540236      0.739940      0.790176      0.929387      0.935467      0.968934
  48   7 2456.6718    1.7632  1.1618 11.7765  0.0000       3.63626  0.0250   0.0231   0.0474    0.0694   0.0000      0.730437   441.4704       2.56570       21.2335      -1.05709      -1.86988     0.0817107      0.585378      0.813882      0.898955      0.982096       1.01670       1.05141
  48   8 2642.5799    2.4163  1.1731 12.5163  0.0000       2.54647  0.0256   0.0318   0.0472    0.0699   0.0000      0.684525   441.5355       3.03097       23.6178       2.42843      -1.69085     -0.814937      0.600413      0.811798      0.899317       1.03319       1.03586       1.07248
  48   9 2826.6615    3.3127  1.1581 12.9756  0.0000       2.42665  0.0243   0.0425   0.0457    0.0692   0.0000      0.670852   440.9253       3.07500       21.8662       1.37165      -2.37506    -0.0577655      0.569101      0.774730      0.835630      0.951506      0.987350      0.994686
  48  10 3007.9168    4.0550  1.0838 13.6381  0.0000       1.71578  0.0228   0.0547   0.0443    0.0657   0.0000      0.802478   441.1253       6.63003       20.7275       3.06971      -1.26625     -0.659723      0.566783      0.770878      0.839400      0.944285      0.975528      0.999116
  48  11 3186.0160    4.0435  1.4081 13.5250  0.0000    -0.0202833  0.0287   0.0478   0.0512    0.0604   0.0000      0.542225   441.8453       5.31935       19.3352       2.68024      -1.33219     -0.723567      0.657869      0.914401      0.996192       1.06015       1.07843       1.14743
  48  12 3362.1957    3.5019  2.2940 12.9335  0.0000      0.829039  0.0374   0.0323   0.0664    0.0414   0.0000      0.242500   443.1184       8.74713       19.6554       1.98688     -0.801751      -2.31567      0.845043       1.16888       1.27426       1.41188       1.42964       1.47553
  48  13 3536.7459    2.8330  3.7741 12.1673  0.0000      0.607636  0.0481   0.0200   0.0883    0.0317   0.0000      0.136425   440.3593       9.52273       18.4058       3.60247      -3.02215      -5.66499       1.09003       1.47923       1.62973       1.80011       1.89409       1.89818
  48  14 3709.4941    2.2401  5.7144 11.7607 -0.0005      0.626854  0.0681   0.0137   0.1244    0.0269   0.0000     0.0980858   439.5821       12.1021       21.8632       4.97391     -0.696475       2.13604       1.48689       2.02582       2.22786       2.44287       2.53666       2.58490
  48  15 3879.9559    1.8055  8.2032 11.4468 -0.0005      0.537305  0.1025   0.0095   0.1728    0.0243   0.0000     0.0887652   441.6712       10.2536       22.2411      -1.20659      -4.99555       6.42482       2.05047       2.80140       3.10322       3.46445       3.52631       3.59968
  48  16 4048.2901    1.4603 11.4748 11.2153  0.0001      0.495597  0.1556   0.0068   0.2388    0.0208   0.0000     0.0838486   443.7708       11.7696       20.3706       2.74205     -0.882543      -9.29824       2.80305       3.77907       4.26419       4.59323       4.84863       4.91362
  49   2 1398.5051    0.1214  0.1354  9.9929  0.0000       4.74092  0.0124   0.0060   0.0233    0.0193   0.0000       35.4917   442.6505      0.661591       21.9506     -0.897260      -1.86796     -0.240379      0.367637      0.516058      0.548723      0.602661      0.621693      0.605932
  49   3 1649.3622    0.2947  0.2796  9.9245  0.0000       21.7827  0.0103   0.0076   0.0220    0.0255   0.0000       4.18706   442.4246     0.0861299       21.1208      0.670880      -3.06289     -0.220318      0.295758      0.374853      0.424858      0.502617      0.505828      0.503188
  49   4 1870.0519    0.4865  0.5701  9.9859  0.0000       14.3033  0.0157   0.0087   0.0310    0.0388   0.0000       1.59988   442.3370      -1.38250       21.6146     -0.309793      -4.15306      -1.26478      0.436070      0.560539      0.664804      0.711265      0.769631      0.756302
  49   5 2080.1832    0.8026  0.7431 10.3342  0.0000       9.67031  0.0179   0.0121   0.0329    0.0515   0.0000      0.992715   442.3192      0.978909       22.6193     -0.390062      -2.94814      0.544094      0.456826      0.611712      0.664552      0.746841      0.792745      0.809142
  49   6 2281.5398    1.1896  1.0324 10.8698  0.0000       6.96900  0.0219   0.0159   0.0439    0.0663   0.0000      0.806291   442.3579       2.14744       21.4007       1.38794      -3.02716      0.166410      0.536422      0.701443      0.755921      0.836261      0.888887      0.908044
  49   7 2473.0135    1.7314  1.1787 11.8601 -0.0009       4.38502  0.0261   0.0230   0.0480    0.0650   0.0000      0.772822   441.3496      0.840591       20.5756       2.59191      -1.29690      -1.17586      0.587360      0.782252      0.865449      0.957672      0.981140      0.999670
  49   8 2660.0110    2.4680  1.2286 12.3576  0.0000       2.96076  0.0255   0.0309   0.0472    0.0658   0.0000      0.639223   442.6063       2.68603       21.8943       1.41852      -1.84238      0.873461      0.597698      0.832773      0.908007       1.01618       1.05061       1.08848
  49   9 2844.9815    3.3200  1.1414 13.0613  0.0000       2.43842  0.0243   0.0428   0.0453    0.0660   0.0000      0.662262   442.1485       4.74496       20.9064       2.01415     -0.377479      0.549578      0.579812      0.804074      0.855715      0.952080      0.980066      0.994114
  49  10 3026.9896    4.0903  1.2037 13.5662  0.0000       2.21451  0.0252   0.0522   0.0474    0.0646   0.0000      0.703659   441.2227       4.92207       19.6865       2.36705      -2.87773       1.15092      0.557466      0.740925      0.791142      0.900175      0.918293      0.947911
  49  11 3205.8952    4.0407  1.5953 13.3142  0.0000      0.852544  0.0296   0.0440   0.0522    0.0543   0.0000      0.425453   442.2297       5.99281       22.8708       2.88578      -4.44014     -0.377904      0.665959      0.900622      0.997784       1.09728       1.16741       1.16257
  49  12 3382.8072    3.4509  2.3224 12.8322  0.0001       1.11507  0.0359   0.0311   0.0650    0.0397   0.0000      0.246239   441.3023       7.38461       19.9343       5.53119      -2.76549      -2.13386      0.811915       1.09237       1.20021       1.33590       1.37953       1.39302
  49  13 3558.1795    2.7484  3.8960 12.1319  0.0000      0.667585  0.0494   0.0192   0.0908    0.0304   0.0000      0.140941   443.2993       11.6966       19.4369       3.10792      -1.69562       4.90256       1.08312       1.44468       1.61526       1.78817       1.83839       1.90814
  49  14 3731.8022    2.1918  6.0784 11.7131  0.0000      0.568481  0.0720   0.0130   0.1296    0.0258   0.0000     0.0967778   441.6882       10.1728       20.8839       9.47115     -0.955881      -4.38328       1.52721       2.03510       2.30380       2.48541       2.63629       2.68510
  49  15 3903.4018    1.7655  9.1962 11.3705  0.0004      0.508706  0.1161   0.0085   0.1905    0.0234   0.0000     0.0942063   441.2444       12.0957       21.1500       11.2635      -3.24647      -4.19180       2.18616       2.93876       3.31321       3.61496       3.78861       3.90995
  50   2 1409.9680    0.1444  0.1626 10.0671  0.0000       45.4262  0.0117   0.0063   0.0235    0.0207   0.0000       22.9974   442.3954     -0.499635       22.8962      0.433454      -3.91102      0.242890      0.315511      0.417287      0.459776      0.462617      0.528539      0.502174
  50   3 1661.6566    0.3067  0.2607  9.9495  0.0000       21.2855  0.0098   0.0078   0.0201    0.0252   0.0000       4.09589   442.0871     -0.796605       22.3757      0.451278      -2.78282    -0.0289478      0.316638      0.407947      0.436848      0.487021      0.499443      0.493074
  50   4 1883.3708    0.5203  0.5442  9.9772  0.0000       11.3613  0.0140   0.0090   0.0291    0.0405   0.0000       1.42910   442.2887      0.232650       21.7733      0.770030      -2.09450    -0.0698187      0.384640      0.523965      0.568561      0.625282      0.648900      0.660016
  50   5 2094.8203    0.8246  0.8097 10.3965  0.0000       7.74965  0.0183   0.0120   0.0363    0.0545   0.0000      0.927600   442.6074      0.562555       21.8243       1.36609      -1.69796      -1.48017      0.443686      0.620657      0.658156      0.726170      0.751913      0.792978
  50   6 2296.9526    1.2483  1.1086 11.1623  0.0000       6.89872  0.0246   0.0166   0.0453    0.0636   0.0000      0.821350   442.5092       2.04967       22.7164      0.323491      -3.25918      -1.42276      0.539419      0.712816      0.813943      0.889585      0.906506      0.907605
  50   7 2489.2186    1.8016  1.2693 11.8447  0.0000       4.63723  0.0271   0.0223   0.0495    0.0613   0.0000      0.736711   441.6325       2.35314       21.4515       1.88587      -3.03145      -1.76937      0.561561      0.761262      0.851298      0.956334      0.987732       1.02598
  50   8 2677.1878    2.6148  1.2210 12.6360  0.0000       3.02790  0.0254   0.0334   0.0479    0.0668   0.0000      0.689172   441.2843       3.64584       20.9738     -0.580307      -1.23612       2.97507      0.567970      0.760869      0.827793      0.937677      0.921115      0.966363
  50   9 2863.1652    3.3817  1.1514 13.2049  0.0000       2.61824  0.0241   0.0433   0.0447    0.0630   0.0000      0.732647   441.5526       4.65154       22.2159       1.68640      -2.87998      -1.86556      0.541137      0.706164      0.776559      0.870421      0.892306      0.932708
  50  10 3045.8249    4.0640  1.2410 13.4366  0.0004      0.760286  0.0246   0.0493   0.0456    0.0649   0.0000      0.656202   441.6125       5.83997       22.0709       2.17283      -2.42493      -2.77393      0.567713      0.742491      0.825215      0.883942      0.924035      0.960878
  50  11 3225.4305    4.1297  1.5186 13.3848  0.0000      0.376650  0.0277   0.0459   0.0515    0.0582   0.0000      0.427120   442.7777       5.21820       21.2193       3.59380      -1.81374      -1.13853      0.613077      0.841339      0.907846       1.04086       1.04009       1.06638
  50  12 3403.1879    3.3444  2.4953 12.9142  0.0000      0.693731  0.0380   0.0296   0.0688    0.0374   0.0000      0.226554   441.6223       6.96579       21.7129       3.60577      -1.58179    -0.0115572      0.848523       1.15130       1.27572       1.35310       1.42628       1.44749
  50  13 3579.4213    2.7197  4.2080 12.0802 -0.0000      0.530833  0.0515   0.0182   0.0918    0.0301   0.0000      0.121730   442.4296       6.41532       21.8614       1.32199      -1.96153      0.119969       1.12725       1.49935       1.67753       1.87017       1.96154       1.96804
  50  14 3753.8617    2.1688  6.6163 11.7038  0.0014      0.363358  0.0779   0.0121   0.1336    0.0254   0.0000     0.0922074   441.5042       10.0931       19.9577       3.54479       1.10704       4.84224       1.56434       2.10925       2.38965       2.58552       2.73727       2.77826
  50  15 3926.2587    1.7263  9.3857 11.4461  0.0008      0.271210  0.1215   0.0082   0.1935    0.0227   0.0000     0.0922699   444.2964       10.6645       14.3359       7.37455      -4.87575      0.279105       2.20099       2.97700       3.35965       3.61662       3.83885       3.87194
  51   1 1120.2155    0.0560  0.0266 10.2152  0.0000       62.3539  0.0154   0.0082   0.0134    0.0170   0.0000       549.629   440.4632      0.262569       21.2985     -0.723190     -0.812137     -0.136979      0.338457      0.574464      0.530637      0.740578      0.652670      0.890333
  51   3 1673.7612    0.3110  0.2867  9.9844  0.0000       16.9757  0.0104   0.0077   0.0218    0.0260   0.0000       3.86357   441.7636      0.390735       22.5041      0.689999      -2.81787    -0.0541498      0.296158      0.399494      0.417190      0.467267      0.473314      0.498767
  51   4 1896.5954    0.5370  0.5495 10.1000  0.0000       14.0969  0.0145   0.0093   0.0288    0.0374   0.0000       1.52254   442.3083     -0.400395       22.1410    -0.0299151      -2.89145     -0.738082      0.369484      0.484079      0.559686      0.597597      0.622337      0.654611
  51   5 2109.2964    0.8690  0.8241 10.3124  0.0000       7.37960  0.0181   0.0124   0.0347    0.0586   0.0000      0.848534   442.7687       1.58234       21.2911      0.334675      -2.00253     -0.526973      0.454573      0.582734      0.677781      0.739542      0.763935      0.788195
  51   6 2312.2029    1.3086  1.1718 11.1780  0.0001       5.71487  0.0246   0.0167   0.0465    0.0659   0.0000      0.720396   442.6555       1.17820       20.7732       1.41869      -3.81678      0.617879      0.536098      0.740510      0.832065      0.918476      0.942642      0.956681
  51   7 2505.3156    1.9232  1.2494 11.7841  0.0000       4.79065  0.0258   0.0232   0.0464    0.0654   0.0000      0.673459   441.8392       2.81457       20.9700       2.79975      -1.54224     -0.582253      0.551332      0.734657      0.817838      0.946347      0.966855      0.991193
  51   8 2694.3097    2.6917  1.2116 12.6007  0.0000       2.75683  0.0251   0.0334   0.0447    0.0683   0.0000      0.653651   440.9936       3.95998       22.2023       2.06428      -3.52408      -1.03875      0.543839      0.707255      0.807471      0.885098      0.918494      0.933752
  51   9 2881.1172    3.5074  1.0717 13.2027  0.0000       1.84221  0.0218   0.0454   0.0412    0.0652   0.0000      0.661623   442.2819       5.30912       23.2146       3.04119      -4.26868      0.618400      0.503534      0.668024      0.733111      0.815121      0.830322      0.861613
  51  10 3064.5257    4.0905  1.2791 13.4577  0.0029       1.20127  0.0258   0.0492   0.0460    0.0637   0.0000      0.586572   441.5355       5.54636       20.8176       2.86358      -2.08920      -1.34110      0.558524      0.754148      0.839219      0.922848      0.931687      0.985693
  51  11 3244.9388    3.9910  1.7520 13.2636  0.0000      0.843652  0.0309   0.0404   0.0541    0.0487   0.0000      0.404527   441.1996       6.38911       22.1808       1.84050     -0.845734    -0.0208338      0.650755      0.899910      0.962755       1.09383       1.09629       1.14242
  51  12 3423.4406    3.3164  2.6180 12.7572  0.0000      0.159277  0.0391   0.0278   0.0675    0.0377   0.0000      0.226150   441.9045       9.50995       19.9271       4.62571      -3.21716      -1.49656      0.855600       1.14360       1.29472       1.40402       1.46550       1.50027
  51  13 3600.4130    2.6535  4.5095 11.9846  0.0000      0.246671  0.0523   0.0169   0.0985    0.0291   0.0000      0.108185   440.5879       9.78963       20.6405       5.44795      -1.59924    -0.0236001       1.10962       1.47753       1.65339       1.84497       1.90790       1.96420
  51  14 3775.5955    2.0648  6.7093 11.7176  0.0000      0.195037  0.0818   0.0116   0.1430    0.0256   0.0000     0.0962210   442.6058       12.4190       23.4913      0.379713      -2.71913      0.238709       1.63752       2.21523       2.48879       2.70212       2.80976       2.86478
  51  15 3949.1555    1.6414  9.3609 11.4533  0.0002      0.261472  0.1256   0.0080   0.2019    0.0228   0.0000      0.100867   441.8913       3.58951       20.5368       7.89299      -3.80909      -7.28691       2.23572       3.03521       3.40269       3.73994       3.86008       3.98189
  52   1 1129.5556    0.0705  0.0548 10.2576  0.0000       21.4498  0.0158   0.0077   0.0209    0.0169   0.0000       265.582   440.2738       1.74642       18.6628       2.49051      -5.19548      0.648582      0.398455      0.618155      0.705741      0.766122      0.696700      0.713684
  52   3 1685.7351    0.3203  0.3331  9.9418  0.0000       19.4159  0.0112   0.0073   0.0236    0.0269   0.0000       3.34596   442.1088     -0.800996       22.1077      0.581049      -2.73789      0.994968      0.323406      0.409470      0.458801      0.523395      0.543155      0.546753
  52   4 1909.6332    0.5498  0.6024 10.1127  0.0000       10.2614  0.0158   0.0092   0.0303    0.0407   0.0000       1.39261   441.6812       1.30062       21.7295      0.610399      -3.50551      -1.12509      0.376041      0.537089      0.575904      0.655786      0.656053      0.680145
  52   5 2123.6145    0.8765  0.8411 10.4784  0.0000       6.66143  0.0183   0.0123   0.0365    0.0553   0.0000      0.886676   442.7034      0.346483       22.3129     -0.886012      -2.27972      0.811046      0.465276      0.591789      0.657607      0.728724      0.784139      0.764905
  52   6 2327.2121    1.3267  1.1551 11.1480  0.0000       3.58691  0.0250   0.0168   0.0449    0.0687   0.0000      0.753835   442.1708       1.71247       22.0328       1.65820      -2.66881      0.118372      0.555501      0.737181      0.828453      0.909342      0.937852      0.960286
  52   7 2521.1604    1.9901  1.2679 11.8930  0.0000       4.21487  0.0258   0.0240   0.0466    0.0660   0.0000      0.643170   441.9054       2.43281       23.2160      -2.06016      -3.06337     -0.932171      0.566475      0.750434      0.823508      0.899360      0.966949      0.957173
  52   8 2711.2567    2.7201  1.1973 12.8025  0.0000       2.05294  0.0251   0.0342   0.0467    0.0615   0.0000      0.737830   442.3467       2.94526       20.4254       1.97853      -1.58480      0.138738      0.522986      0.714176      0.769953      0.885559      0.931949      0.964024
  52   9 2898.9687    3.5964  1.1444 13.1148  0.0000       1.35607  0.0229   0.0441   0.0426    0.0675   0.0000      0.639663   442.1703       5.02460       22.1753      0.881817      -1.53780      0.144314      0.498278      0.660379      0.709473      0.809266      0.836589      0.841425
  52  10 3083.1307    4.0935  1.3298 13.6458  0.0000       1.14778  0.0263   0.0492   0.0483    0.0558   0.0000      0.578816   442.0712       4.63462       21.7020       3.50692      -3.19319     -0.280732      0.547464      0.732071      0.800078      0.877279      0.930035      0.960667
  52  11 3264.3216    3.9031  1.7414 13.2802  0.0000       1.25914  0.0309   0.0396   0.0527    0.0486   0.0000      0.363653   442.0207       6.84019       20.7363       2.18817      -2.72984     -0.711022      0.668887      0.896187      0.993135       1.09118       1.14377       1.14614
  52  12 3443.6500    3.2174  2.8487 12.5857  0.0000      0.887594  0.0391   0.0252   0.0720    0.0357   0.0000      0.205556   441.6067       7.54110       21.2351       4.82999      -6.91821     -0.607996      0.828606       1.11746       1.23890       1.37565       1.43137       1.45345
  52  13 3621.2728    2.5350  4.7190 11.9670  0.0000      0.313288  0.0565   0.0157   0.1014    0.0284   0.0000      0.116187   439.4958       9.22027       21.7219       6.68991       1.12035      -3.57976       1.15783       1.56488       1.73593       1.91054       1.99004       2.04426
  52  14 3797.6337    2.0248  7.2041 11.6964 -0.0001      0.512440  0.0889   0.0109   0.1502    0.0252   0.0000     0.0925707   442.5579       9.10676       22.9464       5.86749      -3.87600     -0.827431       1.67316       2.24870       2.54873       2.77575       2.90614       2.98502
  52  15 3972.3722    1.5957 10.3023 11.4288 -0.0002      0.682557  0.1390   0.0076   0.2168    0.0220   0.0000      0.100755   442.4653       8.13769       14.8534       1.54906      -3.80911     -0.743296       2.36650       3.20699       3.61630       3.93183       4.11346       4.21040
  53   2 1443.4910    0.1536  0.1370 10.0137  0.0000       22.3901  0.0098   0.0063   0.0182    0.0189   0.0000       20.5473   442.6740     -0.397755       22.1798    -0.0994248      -2.74072     -0.666124      0.262801      0.361904      0.401896      0.476413      0.447472      0.491462
  53   3 1697.5318    0.3110  0.3405  9.9487  0.0000       19.7606  0.0123   0.0072   0.0235    0.0272   0.0000       3.55969   442.3798     -0.104382       22.3338      0.114924      -2.23367      -1.32802      0.346350      0.463465      0.543213      0.598673      0.622382      0.647386
  53   4 1922.5919    0.5784  0.6107  9.9459  0.0000       11.3319  0.0149   0.0092   0.0298    0.0451   0.0000       1.24607   441.9839      0.889852       21.4943     -0.540193      -2.72356    -0.0869401      0.367195      0.490186      0.542683      0.613458      0.620880      0.633093
  53   5 2137.8440    0.9049  0.9349 10.3646  0.0000       7.13825  0.0198   0.0121   0.0383    0.0619   0.0000      0.844470   441.3402      0.787553       22.4157      0.387015      -2.28152     -0.250212      0.439686      0.591690      0.659218      0.694273      0.737203      0.773860
  53   6 2342.1587    1.3853  1.0839 11.3405  0.0000       5.29633  0.0231   0.0178   0.0424    0.0606   0.0000      0.792405   440.3492       3.10220       21.5709     -0.391032      -1.39826      0.849542      0.488191      0.668346      0.725847      0.840021      0.887181      0.862297
  53   7 2536.8972    2.0722  1.2461 11.8960  0.0000       3.24755  0.0247   0.0246   0.0451    0.0659   0.0000      0.647491   441.6252       2.51582       22.2791       2.58789      -2.82480      0.207197      0.513141      0.681689      0.778491      0.862733      0.913197      0.912634
  53   8 2728.0502    2.8473  1.2176 12.6865 -0.0000       1.91488  0.0254   0.0346   0.0443    0.0681   0.0000      0.753664   441.5347       4.02172       20.8625       1.83264      -2.81604    -0.0899676      0.519613      0.691885      0.756453      0.842715      0.895647      0.952749
  53   9 2916.6400    3.6246  1.1518 13.2259  0.0000      0.554439  0.0220   0.0443   0.0442    0.0647   0.0000      0.744044   441.5164       4.31282       21.7753       2.27330      -2.44010      0.747810      0.479199      0.629734      0.714115      0.821301      0.827883      0.836021
  53  10 3101.4936    4.1446  1.2675 13.6640  0.0000    -0.0881778  0.0256   0.0497   0.0466    0.0601   0.0000      0.558637   442.2928       6.13019       22.3154       5.01583      -1.90121      0.206785      0.539883      0.724756      0.815975      0.889508      0.917384      0.961609
  53  11 3283.5027    3.7631  1.9090 13.2440 -0.0000       1.31858  0.0319   0.0367   0.0584    0.0437   0.0000      0.305196   441.2033       6.19180       20.9968       1.64165      -2.32131      -1.83952      0.657628      0.904379      0.974313       1.10244       1.14603       1.18253
  53  12 3463.5466    3.1741  2.9261 12.4844 -0.0000      0.544951  0.0403   0.0242   0.0711    0.0359   0.0000      0.196833   441.5646       8.03426       20.2180       6.44090    -0.0654969      0.166995      0.832897       1.11764       1.24080       1.36986       1.44135       1.47774
  53  13 3642.1177    2.4875  4.9260 11.9019 -0.0002      0.487413  0.0579   0.0150   0.1043    0.0285   0.0000      0.110037   441.5695       7.24506       19.9211       4.84718      -1.56211      -3.12424       1.18704       1.58584       1.78841       1.93551       2.03447       2.09485
  53  14 3818.9163    1.9637  7.6538 11.6301 -0.0027      0.472039  0.0960   0.0100   0.1556    0.0249   0.0000     0.0996824   440.3839       8.53011       18.2809       2.23292      0.821867       1.18891       1.72087       2.36889       2.64983       2.92451       3.09503       3.13606
  54   2 1454.3934    0.1682  0.2307 10.0035  0.0009       13.7204  0.0126   0.0059   0.0255    0.0202   0.0000       13.7769   442.1020      0.344974       21.4020     -0.210969      -3.26237     -0.804898      0.318458      0.406031      0.462246      0.556508      0.524309      0.568069
  54   3 1709.1745    0.3396  0.3392  9.9599  0.0000       20.3241  0.0109   0.0074   0.0232    0.0270   0.0000       3.31939   441.8771      0.259294       22.4527     -0.338581      -2.47359      0.818939      0.311033      0.414781      0.492804      0.520146      0.533540      0.556595
  54   4 1935.4173    0.5917  0.5996 10.0988  0.0000       14.2131  0.0145   0.0095   0.0293    0.0400   0.0000       1.37262   442.3727    -0.0240552       22.1527      0.518237      -2.01861      0.977669      0.350860      0.455739      0.518325      0.563933      0.592488      0.601809
  54   5 2151.9604    0.9272  0.8809 10.5629  0.0000       8.72827  0.0183   0.0127   0.0373    0.0556   0.0000      0.882605   441.6923      0.614444       23.7242       1.13961      -4.40135    -0.0406622      0.417181      0.553452      0.633366      0.696018      0.733625      0.744618
  54   6 2356.9329    1.4331  1.2354 11.2779  0.0000       5.08477  0.0252   0.0172   0.0462    0.0617   0.0000      0.710276   441.6776       1.77050       21.0172     0.0314073     -0.842413      0.119988      0.505710      0.684986      0.761717      0.832675      0.841360      0.864477
  54   7 2552.5584    2.0483  1.2509 12.1236  0.0000       2.91257  0.0253   0.0248   0.0471    0.0612   0.0000      0.673229   442.2506       2.95183       20.6312       3.13715      -3.67632     -0.770584      0.523762      0.708104      0.775771      0.861586      0.918587      0.952846
  54   8 2744.8348    2.8777  1.1765 12.9768  0.0000       2.85422  0.0238   0.0364   0.0458    0.0586   0.0000      0.717331   442.5396       2.00563       20.9764       3.11132      -3.56537      0.624188      0.497917      0.668432      0.744235      0.843664      0.866724      0.911290
  54   9 2934.1681    3.9047  1.1834 13.3120  0.0000       1.37941  0.0239   0.0468   0.0423    0.0679   0.0000      0.629745   441.2182       3.75914       20.7577       1.91130      -2.06644       1.49566      0.496728      0.648470      0.701256      0.776011      0.815858      0.853806
  54  10 3119.8340    4.2578  1.3581 13.4432  0.0000       2.12105  0.0249   0.0476   0.0462    0.0573   0.0000      0.480999   441.3579       5.83406       21.6615      0.725385     -0.791904       1.40654      0.513052      0.722441      0.787189      0.887671      0.911893      0.934102
  54  11 3302.5630    3.7457  2.0287 13.1847  0.0000       1.77125  0.0327   0.0350   0.0589    0.0408   0.0000      0.322116   440.3690       7.36055       19.9220       4.69555      -1.67457      -2.96583      0.666634      0.914594       1.01374       1.11581       1.14786       1.20482
  54  12 3483.4425    3.1097  3.1693 12.4347  0.0000      0.978443  0.0409   0.0227   0.0762    0.0335   0.0000      0.181703   444.0968       7.03418       21.7071       5.10517      -3.81634      -1.57759      0.833218       1.11303       1.23505       1.37504       1.46097       1.48333
  54  13 3662.7113    2.4712  5.4990 11.7805  0.0000      0.509658  0.0616   0.0139   0.1126    0.0284   0.0000      0.104765   442.8654       8.54070       23.1645       6.02359      0.391341       1.08455       1.22393       1.68169       1.87497       2.05395       2.15072       2.21217
  54  14 3840.2024    1.9560  8.3804 11.5626  0.0003      0.340427  0.1039   0.0092   0.1674    0.0246   0.0000      0.101453   442.9577       10.3391       22.7716       6.46381       1.02759      -3.39174       1.78673       2.38981       2.72194       2.96459       3.11597       3.17773
  55   1 1156.9555    0.0610  0.0519 10.1928  0.0000       91.5514  0.0195   0.0072   0.0199    0.0176   0.0000       320.154   439.3664     -0.545902       21.6734     -0.572309      -6.32066      -2.44110      0.517370      0.568927      0.637906      0.727850      0.870410      0.839416
  55   2 1465.1841    0.1745  0.1390  9.9985  0.0000       46.3890  0.0082   0.0064   0.0159    0.0201   0.0000       18.0195   442.1888      0.429374       21.7668      0.513163      -3.23793    0.00829759      0.228998      0.296003      0.371966      0.455023      0.465321      0.507316
  55   3 1720.6812    0.3550  0.3741  9.9491  0.0000       20.6498  0.0116   0.0074   0.0241    0.0286   0.0000       2.90685   442.7536      0.579255       21.9752     -0.356596      -3.76405      0.190446      0.292400      0.402980      0.458917      0.483550      0.504890      0.507641
  55   4 1948.1380    0.6140  0.6824 10.0510  0.0000       10.0694  0.0161   0.0092   0.0312    0.0456   0.0000       1.14118   442.2047      0.655089       22.1004       1.55232      -3.12662      0.401813      0.382195      0.523535      0.580778      0.636275      0.664179      0.693837
  55   5 2165.8076    0.9647  0.9941 10.6065  0.0000       7.38817  0.0206   0.0125   0.0409    0.0577   0.0000      0.855301   442.2994       1.20451       22.1185     -0.173255      -1.76640     -0.303308      0.452397      0.627836      0.683603      0.758006      0.795661      0.795569
  55   6 2371.5334    1.4928  1.1978 11.3138  0.0000       4.65309  0.0239   0.0180   0.0445    0.0669   0.0000      0.697364   441.8677       2.12432       20.1137       1.48442      -1.89168      0.233007      0.476064      0.642813      0.694674      0.782213      0.806789      0.849887
  55   7 2568.1106    2.1883  1.3228 11.9294  0.0000       3.86685  0.0253   0.0248   0.0450    0.0666   0.0000      0.622840   441.8982       3.77212       22.3126    -0.0759472      -2.96062     -0.501066      0.508994      0.676573      0.753586      0.845551      0.895918      0.913767
  55   8 2761.2999    3.0155  1.1589 12.9667  0.0000      0.959357  0.0241   0.0369   0.0420    0.0604   0.0000      0.747547   441.6894       3.62718       21.4908       1.48862      -2.67466     -0.658416      0.473762      0.662670      0.727482      0.806808      0.848319      0.888458
  55   9 2951.5924    3.8923  1.2422 13.2754  0.0000      0.734440  0.0237   0.0446   0.0431    0.0625   0.0000      0.540245   441.7461       4.67912       21.9347       1.82330      -2.32121    -0.0806529      0.484229      0.652063      0.721105      0.789694      0.797427      0.866741
  55  10 3137.9221    4.1868  1.4110 13.5125  0.0026       1.25647  0.0260   0.0459   0.0480    0.0530   0.0000      0.470710   442.4853       5.87349       20.7663       3.29540      -1.69382      -1.86457      0.524371      0.727725      0.762673      0.905878      0.930629      0.936745
  55  11 3321.4112    3.7379  2.1651 13.0924 -0.0000       1.10475  0.0335   0.0334   0.0589    0.0404   0.0000      0.269240   442.4775       6.98278       20.2072       4.01683      -1.29774      0.274482      0.672108      0.915944      0.983620       1.09184       1.15580       1.20676
  55  12 3503.0455    2.9964  3.5509 12.3203  0.0006      0.976435  0.0434   0.0203   0.0805    0.0304   0.0000      0.154625   442.0207       6.73778       21.0722       3.83696      -1.65244     0.0904279      0.873746       1.16892       1.29106       1.44179       1.52105       1.56950
  55  13 3682.9364    2.4064  5.6338 11.8285  0.0000      0.441321  0.0644   0.0134   0.1133    0.0270   0.0000      0.113433   440.7480       7.73878       22.6335       4.26265      -6.38857     -0.877737       1.24127       1.64584       1.83971       2.00340       2.11956       2.18835
  55  14 3861.1181    1.8556  8.4620 11.6011 -0.0009     0.0962691  0.1102   0.0087   0.1759    0.0239   0.0000      0.102827   441.5195       7.67717       22.0934       6.13486      0.278817      -2.42061       1.80563       2.41292       2.75770       2.99933       3.13779       3.22038
  56   2 1475.8142    0.1713  0.2063  9.9787  0.0000       28.2211  0.0105   0.0058   0.0241    0.0197   0.0000       14.2718   442.1324      0.139484       21.6570  -9.40753e-05      -4.27928       1.85423      0.246960      0.352171      0.401553      0.456076      0.444701      0.478861
  56   3 1732.0442    0.3577  0.3731  9.9729  0.0000       21.1631  0.0113   0.0073   0.0236    0.0282   0.0000       2.93866   442.2502      0.309686       21.8159      0.155552      -3.35229     0.0858017      0.273987      0.369656      0.421467      0.459833      0.500828      0.524483
  56   4 1960.7737    0.6241  0.6816 10.1909  0.0000       11.8552  0.0156   0.0096   0.0320    0.0412   0.0000       1.21894   442.3309      0.353557       22.5247     -0.529749      -3.33529     -0.729397      0.353683      0.478662      0.536649      0.583647      0.626135      0.660658
  56   5 2179.5535    0.9742  0.9129 10.7413  0.0000       7.24666  0.0193   0.0130   0.0378    0.0553   0.0000      0.887288   442.8994     -0.367290       20.9979       1.63690      -5.69682      0.932075      0.419584      0.563747      0.624377      0.689469      0.701698      0.779330
  56   6 2385.9605    1.5339  1.2664 11.3724  0.0000       3.57109  0.0254   0.0178   0.0455    0.0628   0.0000      0.670141   442.7092       2.80379       21.4116      0.719381      -2.48281     -0.900183      0.473668      0.665838      0.738120      0.814030      0.853801      0.896544
  56   7 2583.4854    2.2359  1.3104 12.0887  0.0000       3.77504  0.0248   0.0252   0.0448    0.0615   0.0000      0.573437   441.8829       3.06837       20.7664       1.52315      -3.46442     -0.156604      0.492211      0.673704      0.746571      0.838418      0.857571      0.868419
  56   8 2777.8208    3.0231  1.1623 13.0572  0.0000       1.96642  0.0233   0.0368   0.0438    0.0571   0.0000      0.731368   442.3973       5.52182       21.9341       2.31834      -2.15330     -0.107572      0.458828      0.615101      0.685362      0.760779      0.796840      0.831032
  56   9 2968.8417    3.9069  1.3192 13.2652  0.0000       1.32577  0.0244   0.0436   0.0450    0.0594   0.0000      0.533621   442.1816       4.27980       20.9756       2.22450      -2.00052      -1.35992      0.501630      0.674264      0.749948      0.847062      0.894960      0.889278
  56  10 3155.9377    4.1226  1.4501 13.4858  0.0000       1.67112  0.0261   0.0442   0.0480    0.0520   0.0000      0.502271   441.8627       6.00361       21.5353       3.31763     -0.557505    -0.0504528      0.508563      0.671727      0.739147      0.828540      0.880456      0.904161
  56  11 3340.0766    3.6474  2.1493 13.0993  0.0002      0.619013  0.0327   0.0326   0.0600    0.0400   0.0000      0.295252   442.3221       7.66735       20.8805       1.10275      -2.73983       2.42827      0.641974      0.872101      0.967960       1.07689       1.09949       1.16186
  56  12 3522.4441    2.9402  3.8273 12.2955  0.0002      0.520362  0.0453   0.0193   0.0839    0.0296   0.0000      0.138981   440.6300       6.55267       20.5785      -1.55097      -2.06172      0.726674      0.881593       1.17749       1.31474       1.46085       1.51307       1.56663
  56  13 3703.0728    2.3398  6.0281 11.7309  0.0002      0.140798  0.0689   0.0123   0.1205    0.0277   0.0000     0.0989127   439.9386       12.3818       20.3381       2.69901      -6.77751       1.23010       1.28495       1.74788       1.93947       2.13712       2.24924       2.32141
  56  14 3882.4737    1.8278  9.2646 11.5799 -0.0005      0.482924  0.1217   0.0081   0.1893    0.0228   0.0000     0.0988346   440.2039       8.43542       25.7911       5.60313       2.08546      -5.28258       1.93824       2.57401       2.87625       3.16712       3.29239       3.40382
  57   2 1486.3266    0.1728  0.1933 10.0502  0.0000       28.7128  0.0103   0.0059   0.0228    0.0197   0.0000       14.9560   442.0528     0.0438681       22.8361      0.529372      -3.57577     -0.639302      0.273221      0.357469      0.412164      0.415709      0.445459      0.459050
  57   3 1743.2704    0.3823  0.4370  9.9167  0.0000       17.6812  0.0127   0.0072   0.0255    0.0307   0.0000       2.39521   442.1779    -0.0623423       22.5980      0.404890      -3.96670     -0.504522      0.296273      0.405377      0.452644      0.483141      0.539959      0.539061
  57   4 1973.2355    0.6524  0.6520 10.1979  0.0000       8.75266  0.0147   0.0098   0.0300    0.0427   0.0000       1.14991   442.5623      0.702657       21.8348       1.59088      -2.83425    -0.0805202      0.343344      0.458038      0.525704      0.594616      0.620344      0.664663
  57   5 2193.2385    1.0441  0.9507 10.6696  0.0000       7.96236  0.0194   0.0133   0.0380    0.0580   0.0000      0.847929   442.0303       2.54664       21.5180      0.241620      -3.36930      -1.22433      0.412167      0.566982      0.629802      0.694559      0.729495      0.769783
  57   6 2400.3144    1.5409  1.3426 11.5637  0.0000       4.21806  0.0266   0.0178   0.0482    0.0539   0.0000      0.686719   442.7357       2.39842       22.5274      0.824919     -0.691989    -0.0413480      0.517221      0.682760      0.767501      0.868519      0.881266      0.943170
  57   7 2598.7630    2.2929  1.3380 12.2584  0.0000       2.91080  0.0254   0.0261   0.0473    0.0565   0.0000      0.602415   441.6739       2.48571       20.4474       1.62440      -1.78583      0.574206      0.480292      0.651298      0.714766      0.804553      0.829305      0.867435
  57   8 2794.1465    3.2011  1.2196 12.9327  0.0000       2.42670  0.0233   0.0377   0.0443    0.0652   0.0000      0.747530   442.6880       3.79216       21.0732      0.598351      -1.92876     -0.134883      0.462332      0.595109      0.674934      0.716325      0.780089      0.820658
  57   9 2985.9319    3.9980  1.1982 13.4490  0.0000      0.246876  0.0238   0.0473   0.0423    0.0662   0.0000      0.650080   442.2305       4.18409       21.5301       2.00047      -2.18081      0.812244      0.466247      0.644521      0.672504      0.777727      0.807660      0.834578
  57  10 3173.7183    4.1570  1.4881 13.4774  0.0000      0.958036  0.0267   0.0439   0.0472    0.0515   0.0000      0.435871   442.6238       5.28104       21.7923       1.59349     -0.926018      0.220582      0.507223      0.676898      0.750780      0.855617      0.861521      0.891209
  57  11 3358.6984    3.5649  2.4147 12.8073  0.0000      0.512351  0.0344   0.0288   0.0612    0.0381   0.0000      0.239886   442.5200       6.28022       22.9163       3.30851      -1.01424       1.66403      0.664334      0.903236       1.01362       1.12336       1.17370       1.20088
  57  12 3541.8295    2.8420  3.8940 12.2675 -0.0001      0.428669  0.0469   0.0184   0.0859    0.0293   0.0000      0.135215   442.0474       8.46530       23.4454       3.36790      -1.61766       1.06470      0.880467       1.20521       1.32315       1.47930       1.55084       1.59922
  57  13 3723.3683    2.2663  6.4044 11.7651 -0.0009      0.491264  0.0741   0.0115   0.1300    0.0265   0.0000      0.104666   440.8863       8.42897       19.5074       6.75755      -1.90310       1.30733       1.31468       1.74951       1.96636       2.18425       2.30417       2.37514
  57  14 3902.9914    1.7858  9.1151 11.5434  0.0005      0.333741  0.1205   0.0080   0.1839    0.0231   0.0000      0.104832   444.7578       8.61983       24.8972       7.44755      -6.39485       2.20707       1.90055       2.58944       2.89996       3.16378       3.38602       3.47867
  58   1 1183.5302    0.0747  0.0720 10.1859  0.0000       31.2218  0.0172   0.0066   0.0218    0.0164   0.0000       175.499   441.7387    -0.0664600       21.5955     -0.706624      -2.89006     -0.413817      0.321374      0.487545      0.600432      0.492229      0.690687      0.568037
  58   2 1496.7064    0.1803  0.2193 10.0076  0.0000       31.6020  0.0112   0.0058   0.0221    0.0202   0.0000       12.0385   441.9294     -0.393884       21.7018   -0.00375234      -4.24627     -0.694647      0.280381      0.367883      0.413723      0.439827      0.496159      0.469352
  58   3 1754.3761    0.3909  0.4151  9.9198 -0.0007       21.3882  0.0119   0.0074   0.0237    0.0305   0.0000       2.33354   442.0143      0.296691       21.0825     0.0117888      -3.06050     -0.754777      0.269620      0.372403      0.385240      0.462074      0.477379      0.513925
  58   4 1985.6707    0.6696  0.7186 10.1635  0.0000       10.0902  0.0153   0.0096   0.0327    0.0450   0.0000       1.09597   442.9223      0.908550       21.8473      0.235061      -2.57120      0.141042      0.335099      0.434876      0.507244      0.554102      0.596061      0.599629
  58   5 2206.6713    1.0394  1.0127 10.8422  0.0000       7.28048  0.0207   0.0131   0.0415    0.0572   0.0000      0.892006   442.1501      0.990544       23.4122      0.439460      -3.63976     0.0940755      0.419941      0.564799      0.614616      0.694976      0.713574      0.753387
  58   6 2414.4743    1.6330  1.2889 11.6175  0.0001       3.38766  0.0246   0.0188   0.0462    0.0568   0.0000      0.680521   441.3929       1.87437       22.1830      0.498961      -3.37510     -0.574844      0.475695      0.636121      0.704020      0.784431      0.815337      0.864112
  58   7 2613.8771    2.2718  1.3611 12.3405  0.0017       1.33935  0.0256   0.0253   0.0476    0.0545   0.0000      0.625545   441.5466       2.59206       21.2380       1.87740      -2.24007       1.25081      0.490455      0.669891      0.736715      0.841707      0.879182      0.905065
  58   8 2810.3633    3.1414  1.2830 12.8792 -0.0001       1.62607  0.0235   0.0355   0.0446    0.0625   0.0000      0.590821   441.5768       3.38893       22.4643       2.07063      -3.42311       2.25600      0.480388      0.636026      0.713935      0.783066      0.828452      0.871609
  58   9 3002.9357    4.0219  1.1982 13.5969  0.0000      0.691622  0.0234   0.0473   0.0429    0.0619   0.0000      0.629772   441.7779       5.87428       20.9191       3.69361      -3.16833     -0.333141      0.442040      0.593550      0.656689      0.735443      0.763929      0.775701
  58  10 3191.4244    4.1387  1.6002 13.4663  0.0000       1.29695  0.0276   0.0421   0.0491    0.0495   0.0000      0.425288   442.2846       5.07054       21.1738       2.55563      -4.14598     -0.826440      0.524937      0.704607      0.781437      0.849642      0.917957      0.927078
  58  11 3377.1453    3.5640  2.4957 12.7869  0.0001      0.387384  0.0348   0.0280   0.0609    0.0380   0.0000      0.226297   441.6672       7.43147       22.7515       1.42285      -1.00136      0.426493      0.653457      0.893350      0.978578       1.12432       1.16272       1.18031
  58  12 3561.1725    2.8089  4.2573 12.1458  0.0002      0.583846  0.0497   0.0171   0.0879    0.0292   0.0000      0.119837   442.2980       8.87034       20.9698       3.11520     -0.460206     -0.368920      0.921801       1.25623       1.39451       1.51919       1.62448       1.65822
  58  13 3743.2881    2.2327  6.9972 11.7365 -0.0002      0.436012  0.0826   0.0108   0.1404    0.0271   0.0000      0.102541   440.0338       11.6841       16.1873       8.43252      -5.40770       2.54474       1.41852       1.91191       2.14726       2.38283       2.51188       2.57521
  59   2 1506.9709    0.1945  0.1840 10.0464  0.0000       23.6921  0.0089   0.0061   0.0186    0.0195   0.0000       12.3141   442.0361     -0.793563       22.2611    -0.0665104      -3.21318     -0.192452      0.211636      0.304535      0.348332      0.379184      0.372725      0.413619
  59   3 1765.3455    0.4054  0.4450  9.9685  0.0000       18.0630  0.0124   0.0075   0.0254    0.0316   0.0000       2.19022   442.2033    -0.0467056       22.4984     -0.248450      -3.03428    0.00564140      0.302694      0.390234      0.445078      0.485852      0.502834      0.519716
  59   4 1997.9832    0.6872  0.7092 10.2118  0.0000       10.4329  0.0154   0.0097   0.0309    0.0453   0.0000       1.10751   442.3428      0.917659       21.6909      0.678837      -3.34857     -0.232124      0.329208      0.431839      0.499193      0.554040      0.591278      0.606443
  59   5 2220.1030    1.0889  1.0132 10.9391  0.0000       9.43951  0.0207   0.0136   0.0392    0.0531   0.0000      0.886012   442.7900      0.924800       22.5198      0.750522      -3.69774     -0.508233      0.388523      0.535509      0.595711      0.671385      0.695160      0.730804
  59   6 2428.5375    1.6869  1.3021 11.6606  0.0000       4.20598  0.0245   0.0190   0.0455    0.0568   0.0000      0.621230   442.2702      0.802975       21.1929       1.38798      -1.87133      -1.78817      0.474849      0.619785      0.689313      0.771966      0.815367      0.831174
  59   7 2628.9928    2.4273  1.2921 12.3916  0.0023       3.33759  0.0242   0.0272   0.0442    0.0599   0.0000      0.656912   441.5531       2.79011       21.2307       1.29491      -4.08873     -0.360293      0.455771      0.607572      0.686590      0.756425      0.805435      0.833655
  59   8 2826.3682    3.2764  1.2607 12.9413 -0.0009       1.02134  0.0236   0.0365   0.0429    0.0614   0.0000      0.703501   442.2591       2.33899       21.7903       2.00648      -4.05009     -0.633021      0.443552      0.592485      0.636172      0.723497      0.737054      0.777737
  59   9 3019.7558    4.0889  1.2533 13.5801  0.0000      0.210698  0.0236   0.0464   0.0440    0.0565   0.0000      0.645386   441.9876       5.26025       22.1893       1.81071      -1.53483     -0.310034      0.446379      0.600855      0.667575      0.746252      0.770491      0.818296
  59  10 3209.0056    4.1493  1.6996 13.3741  0.0000      0.295703  0.0272   0.0400   0.0501    0.0465   0.0000      0.343406   442.6373       5.67005       21.7594       1.76122      -2.26122     -0.613323      0.508872      0.687015      0.758253      0.865061      0.882541      0.903484
  59  11 3395.5286    3.4414  2.5116 12.8768 -0.0000      0.413539  0.0349   0.0272   0.0630    0.0353   0.0000      0.213623   443.3850       7.71595       20.2436       5.18599      -1.20272     -0.996838      0.634639      0.849697      0.967276       1.05659       1.10367       1.16250
  59  12 3580.1783    2.7795  4.5615 12.0953  0.0004      0.460501  0.0506   0.0163   0.0934    0.0294   0.0000      0.112071   440.9040       7.43978       21.3689       1.60028      -3.70861       1.57380      0.938681       1.24520       1.39466       1.55032       1.64265       1.68698
  59  13 3762.9540    2.1980  7.3895 11.7359  0.0024      0.355601  0.0875   0.0101   0.1447    0.0261   0.0000      0.107793   445.3895       9.63131       23.5409       7.89980      -3.67125       1.84326       1.43343       1.93503       2.15737       2.40072       2.58287       2.66413
  60   1 1200.8615    0.0778  0.0730 10.1721 -0.0093      -6.92906  0.0166   0.0068   0.0181    0.0159   0.0000       166.261   440.9199     -0.165551       22.3410     -0.163995      -3.64067    -0.0961645      0.295255      0.447490      0.455811      0.558949      0.736588      0.671893
  60   2 1517.1241    0.1971  0.2309  9.9752 -0.0008       32.0127  0.0109   0.0058   0.0205    0.0204   0.0000       9.42268   442.3414     -0.265802       21.8851     -0.296760      -2.55783     0.0721208      0.253358      0.355341      0.388297      0.447507      0.513667      0.489400
  60   3 1776.1884    0.4255  0.4736  9.9008  0.0002       17.1841  0.0119   0.0075   0.0269    0.0315   0.0000       1.99451   442.4373    -0.0726794       21.5914      0.317478      -4.06919      0.144943      0.271188      0.364077      0.423923      0.443614      0.465565      0.497548
  60   4 2010.1918    0.7142  0.7845 10.1271  0.0000       10.8736  0.0169   0.0096   0.0324    0.0502   0.0000      0.994185   441.9688      0.278206       21.2105      0.380136      -2.67373      0.764235      0.369872      0.480982      0.563711      0.610916      0.640174      0.664567
  60   5 2233.2012    1.1403  1.1455 10.9167  0.0000       6.45238  0.0227   0.0136   0.0425    0.0580   0.0000      0.803315   442.2674       1.22929       21.7476       2.72691      -2.33089      -1.80312      0.422958      0.561004      0.623912      0.702274      0.737223      0.753388
  60   6 2442.4389    1.7053  1.3121 11.6741 -0.0001       3.72853  0.0247   0.0189   0.0455    0.0551   0.0000      0.647097   442.4322       2.06634       22.0477       1.02077      -2.16396      0.195451      0.450408      0.594769      0.659964      0.736246      0.762893      0.807403
  60   8 2842.3643    3.4011  1.2160 13.1112  0.0025       2.26586  0.0233   0.0389   0.0422    0.0589   0.0000      0.655642   442.2681       3.03531       20.9712       2.39717      -2.46327     -0.877266      0.429304      0.587836      0.635646      0.718471      0.733048      0.754497
  60   9 3036.4620    4.1660  1.3031 13.3339  0.0000       1.02802  0.0231   0.0448   0.0430    0.0606   0.0000      0.613962   441.6067       5.36240       22.5165      0.132164      -2.55596       1.34437      0.428778      0.591213      0.658113      0.717921      0.736436      0.762534
  60  10 3226.3639    4.1152  1.6866 13.3378  0.0000      0.211421  0.0271   0.0390   0.0493    0.0461   0.0000      0.380888   441.4235       4.39341       23.2953       2.87196      -1.61958      0.444531      0.505696      0.678912      0.760351      0.842692      0.897534      0.936608
  60  11 3413.7641    3.4082  2.8514 12.5970  0.0000      0.371467  0.0365   0.0245   0.0666    0.0353   0.0000      0.173378   441.1446       5.85162       21.7773       3.75206     -0.706387     -0.467122      0.668504      0.912307      0.999140       1.11901       1.16181       1.20995
  60  12 3599.1850    2.6606  4.7052 12.0900  0.0003      0.466127  0.0532   0.0154   0.0964    0.0279   0.0000      0.113845   442.3174       9.61608       19.7213       2.45821      -4.67185       1.97824      0.947334       1.26958       1.43761       1.58769       1.68320       1.73441
  60  13 3782.7961    2.0776  7.4989 11.7399 -0.0019      0.453386  0.0922   0.0095   0.1510    0.0249   0.0000      0.112337   441.8389       5.84349       20.9142       4.24526      -1.17419      0.681420       1.43037       1.92345       2.16487       2.40944       2.50073       2.61056
  61   2 1527.1367    0.2069  0.1998 10.0262  0.0000       33.4916  0.0086   0.0061   0.0195    0.0201   0.0000       10.5632   442.6250     0.0698438       22.4724      -1.06720      -3.43305  -0.000521257      0.194947      0.255961      0.271412      0.323235      0.355354      0.352371
  61   3 1786.9185    0.4165  0.4534 10.0021  0.0000       15.5380  0.0122   0.0074   0.0248    0.0311   0.0000       2.12414   442.1620      0.664691       22.2641      0.890785      -3.87602      0.163857      0.279485      0.372319      0.423257      0.486543      0.520480      0.510495
  61   4 2022.2837    0.7231  0.7866 10.2639  0.0000       9.93563  0.0164   0.0098   0.0336    0.0484   0.0000       1.04072   442.9360      0.809434       21.3291       1.16320      -2.67330      0.376488      0.342821      0.459257      0.518261      0.580013      0.607705      0.618278
  61   5 2246.3230    1.1452  1.1043 11.0179  0.0000       5.56484  0.0218   0.0137   0.0428    0.0556   0.0000      0.835851   441.5727      0.810983       20.8093     0.0729255      -2.32980      0.200186      0.410831      0.534423      0.608643      0.686837      0.722631      0.753449
  61   6 2456.2514    1.7755  1.3175 11.7601  0.0000       3.74928  0.0248   0.0195   0.0455    0.0549   0.0000      0.645475   441.1076       1.78626       21.9360       1.88401      -1.80115     -0.506748      0.450609      0.595886      0.661875      0.724239      0.766949      0.797079
  61   7 2658.8757    2.5507  1.3273 12.4902  0.0000       3.19878  0.0244   0.0278   0.0443    0.0553   0.0000      0.622347   442.2244       2.74736       22.1199       2.60118      -3.32943      0.757670      0.439534      0.603467      0.666312      0.746267      0.755118      0.801244
  61   8 2858.1241    3.4849  1.2541 13.0764  0.0000       1.08399  0.0233   0.0381   0.0419    0.0612   0.0000      0.590177   442.3386       3.34339       22.7659       1.10604      -3.15777     -0.107366      0.435310      0.571067      0.652776      0.698017      0.746898      0.780261
  61   9 3053.1038    4.0396  1.3768 13.4321  0.0000       2.02808  0.0241   0.0426   0.0451    0.0544   0.0000      0.520523   442.5987       5.51945       21.4186       1.79256      -3.95229     -0.243003      0.440131      0.577051      0.656540      0.715475      0.774694      0.808048
  61  10 3243.7533    4.1103  1.8201 13.2359  0.0000      0.608792  0.0279   0.0372   0.0516    0.0450   0.0000      0.354046   442.3957       5.14581       20.2500       4.08344      -1.85043      0.223916      0.503401      0.678179      0.748154      0.868836      0.854931      0.907017
  61  11 3431.9359    3.2944  2.9310 12.6594 -0.0000      0.738890  0.0380   0.0234   0.0682    0.0329   0.0000      0.188622   442.0951       7.05858       23.8239       3.99141     -0.603819      0.667179      0.659410      0.903302       1.01051       1.11703       1.16626       1.21337
  61  12 3618.0372    2.5991  4.8338 12.1220 -0.0003      0.497652  0.0551   0.0148   0.0997    0.0272   0.0000      0.121877   442.6251       9.95794       21.9273       2.28457      -6.81313      -2.69303      0.955481       1.28303       1.44064       1.62143       1.73545       1.76255
  61  13 3802.2877    2.0803  7.9849 11.7374  0.0011      0.461268  0.0978   0.0092   0.1562    0.0247   0.0000      0.106853   444.3757       10.7487       21.6444       3.95820     -0.502988      -1.91032       1.49096       1.97773       2.23498       2.48352       2.60632       2.71650
  62   2 1537.0532    0.2154  0.2537  9.9656  0.0000       28.2648  0.0107   0.0058   0.0216    0.0209   0.0000       7.81540   442.0183     -0.318230       22.3001     -0.288904      -3.03381     -0.125455      0.221178      0.296775      0.368535      0.376021      0.408882      0.438992
  62   3 1797.6014    0.4383  0.4993  9.9518  0.0000       17.6549  0.0125   0.0075   0.0260    0.0316   0.0000       1.88799   441.9803     0.0428794       22.7105     -0.262721      -3.19655     -0.330617      0.265363      0.359307      0.399104      0.450474      0.502310      0.480016
  62   4 2034.3018    0.7398  0.8009 10.2909  0.0000       11.6247  0.0164   0.0098   0.0337    0.0467   0.0000       1.05436   442.5840      0.164170       20.9778      0.342755      -2.31585      0.337866      0.315406      0.443164      0.484618      0.539117      0.557233      0.570592
  62   5 2259.2341    1.1724  1.1347 11.2656  0.0000       5.76611  0.0232   0.0143   0.0435    0.0536   0.0000      0.854243   441.9729     0.0742956       22.2518       1.35746      -2.18156      0.735242      0.408028      0.566576      0.620680      0.692688      0.715454      0.736832
  62   6 2469.9746    1.8456  1.4155 11.6961  0.0000       4.24894  0.0249   0.0191   0.0451    0.0520   0.0000      0.551257   441.8541       2.66401       22.7947     0.0844989      -3.49643      -1.68917      0.440668      0.595856      0.674500      0.743697      0.753497      0.792103
  62   7 2673.5434    2.5804  1.3253 12.5742  0.0018       2.12118  0.0238   0.0281   0.0449    0.0555   0.0000      0.574642   442.4891       3.71287       21.5845       1.97416      -2.61383      0.952947      0.430370      0.580754      0.645533      0.742316      0.755305      0.776066
  62   8 2873.8981    3.5422  1.2104 13.3498  0.0000       2.95626  0.0231   0.0407   0.0419    0.0591   0.0000      0.643832   442.0784       5.25680       20.9806       2.25757      -4.06156      0.169898      0.407790      0.559879      0.592493      0.684423      0.708291      0.729009
  62   9 3069.5739    4.1318  1.3883 13.5870  0.0000       1.92298  0.0243   0.0433   0.0456    0.0497   0.0000      0.545121   442.5807       4.71253       21.7292       3.18884      -1.77862       1.10622      0.437672      0.574332      0.647419      0.729911      0.775179      0.814991
  62  10 3261.0001    4.0010  1.8728 13.4311  0.0000       1.29968  0.0297   0.0365   0.0531    0.0401   0.0000      0.358073   441.8324       6.52840       22.5951       3.81881      -4.37445     0.0329059      0.512203      0.721733      0.765537      0.866895      0.896874      0.937808
  62  11 3449.8829    3.2324  3.3693 12.4907  0.0000      0.824986  0.0402   0.0212   0.0732    0.0317   0.0000      0.159149   441.8390       8.19048       23.0924       3.30321      -2.08405     -0.279967      0.709056      0.938760       1.06072       1.18799       1.26561       1.32060
  62  12 3636.9688    2.5464  5.3655 12.1036  0.0000      0.814608  0.0598   0.0139   0.1071    0.0261   0.0000      0.122262   442.3325       5.29677       22.1436       8.82859      -2.11329    -0.0997707       1.00222       1.34600       1.50853       1.67323       1.77857       1.83249
  62  13 3821.3645    1.9976  8.3884 11.8099 -0.0002      0.105760  0.1061   0.0088   0.1676    0.0234   0.0000      0.116844   440.7514       5.68327       17.6444       6.57941     -0.420998     -0.172070       1.52217       2.05899       2.35496       2.56808       2.74156       2.79468
  63   1 1226.2407    0.0843  0.0757 10.1513  0.0000       39.2466  0.0123   0.0063   0.0191    0.0158   0.0000       129.391   441.1777     -0.225664       21.6246      0.285339      -3.15037     -0.342189      0.250896      0.339850      0.388551      0.383516      0.433064      0.437516
  63   2 1546.8252    0.2255  0.1955 10.0281  0.0000       32.3556  0.0088   0.0063   0.0164    0.0202   0.0000       9.18666   442.2734    -0.0280648       21.9679      0.213412      -3.23377      0.346971      0.181527      0.255778      0.288908      0.299829      0.316143      0.318877
  63   3 1808.1003    0.4610  0.4817  9.9721  0.0000       13.4304  0.0125   0.0076   0.0236    0.0332   0.0000       1.80912   442.6545      0.439433       21.4087       1.13675      -3.86475     -0.520931      0.263907      0.357740      0.400511      0.453482      0.477798      0.492395
  63   4 2046.1576    0.7716  0.8104 10.3331  0.0000       9.62587  0.0164   0.0101   0.0326    0.0470   0.0000      0.970956   442.5939      0.836647       21.2944      0.664025      -3.57801       1.16491      0.319944      0.416303      0.483273      0.533220      0.563098      0.578495
  63   5 2272.0492    1.2457  1.1428 11.1426  0.0000       5.81140  0.0221   0.0145   0.0421    0.0572   0.0000      0.803811   442.5113      0.829507       20.7036     -0.390443      -2.63487     -0.170326      0.392818      0.534011      0.592383      0.674421      0.716653      0.753849
  63   6 2483.4847    1.8966  1.3671 11.7972 -0.0003       3.26021  0.0242   0.0199   0.0446    0.0546   0.0000      0.562667   442.3657       2.10675       21.5727       1.57301      -3.06556     -0.140890      0.431387      0.578841      0.649335      0.753154      0.783976      0.806219
  63   8 2889.4480    3.5974  1.2929 13.2505  0.0000       1.24093  0.0226   0.0387   0.0437    0.0518   0.0000      0.576817   442.1165       4.17270       21.8561       1.60093      -3.37221    -0.0425879      0.412652      0.564434      0.625034      0.711041      0.731277      0.775131
  63   9 3085.8289    4.2974  1.4335 13.3913  0.0000       1.33317  0.0244   0.0429   0.0435    0.0547   0.0000      0.457071   442.0568       4.57347       21.7054       3.09207      -2.54456      -1.13545      0.437150      0.606573      0.683555      0.774104      0.812380      0.839687
  63  10 3278.0394    3.9118  1.9464 13.3232  0.0000      0.834926  0.0296   0.0343   0.0540    0.0388   0.0000      0.326668   441.5103       6.82545       21.8037       3.37589      -4.21052     -0.357895      0.509586      0.698486      0.786351      0.869505      0.905543      0.937406
  63  11 3467.8483    3.2143  3.2980 12.5193  0.0000      0.843899  0.0394   0.0215   0.0714    0.0319   0.0000      0.159473   442.8484       8.20381       21.8154       3.91139      -3.56786     -0.942793      0.690457      0.924581       1.02558       1.16141       1.18260       1.23821
  63  12 3655.3472    2.4588  5.3000 12.1009 -0.0000      0.469442  0.0608   0.0137   0.1069    0.0270   0.0000      0.122661   442.4194       6.31605       24.1877       6.64561      -2.73476       2.11009       1.01430       1.36691       1.55111       1.71711       1.80867       1.86164
  63  13 3840.9212    1.9040  8.5444 11.8287 -0.0010      0.352896  0.1123   0.0085   0.1761    0.0227   0.0000      0.118183   443.8200       7.05464       22.5128       3.66804      -3.42262      -4.09932       1.59649       2.15414       2.44530       2.73737       2.89220       2.96793
  64   2 1556.4894    0.2309  0.2439  9.9896  0.0000       31.9381  0.0096   0.0059   0.0196    0.0208   0.0000       7.56744   442.2035     -0.345771       22.4385     0.0309230      -2.59804     0.0141882      0.218577      0.267420      0.311581      0.347573      0.361344      0.370044
  64   3 1818.5480    0.4500  0.5229 10.0617  0.0000       18.9093  0.0132   0.0074   0.0263    0.0314   0.0000       1.97687   442.4759     -0.337255       22.0486      0.447628      -3.25470      0.633809      0.273024      0.357010      0.416104      0.430237      0.490997      0.519620
  64   4 2057.9667    0.7931  0.8440 10.4606  0.0000       7.96462  0.0170   0.0103   0.0335    0.0458   0.0000      0.965506   442.7056      0.296269       21.5686      0.717246      -3.12116      0.501828      0.334221      0.435165      0.482207      0.529768      0.556160      0.587881
  64   5 2284.7283    1.2717  1.1898 11.1057  0.0000       5.09721  0.0236   0.0144   0.0418    0.0614   0.0000      0.796580   442.7563       1.47139       22.0207     -0.314398      -2.33656       1.03833      0.407101      0.549103      0.608447      0.697942      0.721611      0.758036
  64   6 2496.9533    1.9297  1.4637 11.7864  0.0002       3.02717  0.0259   0.0195   0.0452    0.0526   0.0000      0.547478   442.0991       2.19854       21.7171      0.407309      -2.92877     -0.448387      0.446155      0.604448      0.674810      0.739361      0.762865      0.799200
  64   7 2702.7561    2.7581  1.2910 12.7837 -0.0000       2.01023  0.0233   0.0302   0.0432    0.0539   0.0000      0.620993   441.8612       2.24985       22.4636      0.689733      -2.89714      -2.18801      0.403743      0.541436      0.610129      0.659174      0.693908      0.713739
  64   8 2904.9356    3.6960  1.2884 13.2304  0.0000       1.81126  0.0226   0.0393   0.0414    0.0554   0.0000      0.564424   442.2379       3.67541       22.1378       1.66017      -2.18089     -0.371604      0.392599      0.527041      0.559044      0.652801      0.670175      0.712938
  64   9 3102.0004    4.1354  1.4047 13.6966  0.0000      0.846550  0.0251   0.0431   0.0445    0.0480   0.0000      0.539797   442.2739       5.43705       22.0069       1.69590      -3.24269     -0.546269      0.425798      0.579576      0.626046      0.732172      0.730213      0.798480
  64  10 3295.0963    3.9082  2.1066 13.1217  0.0000       1.11335  0.0302   0.0320   0.0543    0.0394   0.0000      0.296552   442.4534       6.29751       21.2756       5.15310      -3.75744   -0.00664861      0.512536      0.687171      0.763961      0.872424      0.902834      0.943714
  64  11 3485.4525    3.1333  3.5854 12.4355  0.0000      0.227069  0.0420   0.0198   0.0746    0.0305   0.0000      0.149846   442.7056       5.53938       20.1900       4.58241      -2.10561     -0.327279      0.703036      0.943084       1.07096       1.17547       1.23340       1.26619
  64  12 3673.8678    2.4051  5.8232 12.0195 -0.0002      0.581026  0.0668   0.0124   0.1150    0.0266   0.0000      0.109926   440.0714       10.4621       22.6747       3.36712      -3.07033       2.19365       1.06126       1.41686       1.61190       1.76792       1.85237       1.91512
  64  13 3860.1122    1.8749  8.8054 11.7999 -0.0013      0.421133  0.1148   0.0082   0.1792    0.0225   0.0000      0.117200   442.6523       13.3869       16.2381       9.08479      0.244253      -3.89324       1.60114       2.13860       2.45242       2.68940       2.82829       2.88142
  65   1 1242.7953    0.0876  0.0742 10.1726  0.0000       48.5753  0.0124   0.0060   0.0149    0.0158   0.0000       125.734   441.0870     -0.188970       22.3094      0.910918      -4.04768     -0.170670      0.250297      0.338235      0.361931      0.440068      0.422125      0.426036
  65   2 1566.0621    0.2303  0.2582  9.9889  0.0000       31.4836  0.0096   0.0059   0.0221    0.0208   0.0000       7.35466   442.2332      0.456637       22.0694      0.109441      -2.86908     -0.367290      0.212632      0.283268      0.347221      0.383032      0.392944      0.443498
  65   3 1828.8714    0.4743  0.5676 10.0231  0.0000       15.4967  0.0135   0.0075   0.0283    0.0337   0.0000       1.70708   442.4157      0.435907       22.8950      0.305217      -3.46238     -0.180314      0.283617      0.369686      0.413081      0.452311      0.473422      0.505273
  65   4 2069.6643    0.8217  0.8705 10.4099  0.0000       6.60834  0.0168   0.0103   0.0342    0.0495   0.0000      0.907679   442.3497      0.734013       22.3427      0.607859      -3.09570     -0.245255      0.325447      0.429579      0.493580      0.560759      0.595906      0.602878
  65   5 2297.3538    1.2923  1.3033 11.1432  0.0001       6.69807  0.0239   0.0140   0.0447    0.0534   0.0000      0.699987   442.5327       1.73715       21.0291      0.661823      -3.67717      0.962207      0.402101      0.537803      0.607439      0.666337      0.732528      0.770945
  65   6 2510.3378    1.9612  1.4534 11.8355  0.0000       3.60801  0.0251   0.0197   0.0450    0.0534   0.0000      0.556150   441.8948       2.17768       22.0989      0.700695      -2.36293     -0.367175      0.429708      0.592206      0.661000      0.742141      0.770940      0.796901
  65   7 2717.1716    2.8487  1.3259 12.7488  0.0001       1.25473  0.0232   0.0302   0.0433    0.0548   0.0000      0.604635   442.3001       2.94808       21.1570       1.31190      -3.83719      -1.39205      0.401982      0.545056      0.589388      0.668451      0.698889      0.734022
  65   8 2920.2560    3.7654  1.2896 13.3481  0.0000      0.926417  0.0235   0.0397   0.0411    0.0523   0.0000      0.549631   442.2634       4.29395       21.3216       3.88316      -4.24185       1.51344      0.407459      0.565522      0.625379      0.691055      0.716680      0.724228
  65   9 3118.1179    4.3011  1.4291 13.5220 -0.0001       1.37780  0.0234   0.0431   0.0440    0.0516   0.0000      0.453013   442.0445       6.31757       22.3815       3.05855      -3.12542      0.576137      0.421177      0.556103      0.630053      0.704521      0.742716      0.780625
  65  10 3311.9130    3.8048  2.2454 13.1160  0.0000      0.669450  0.0309   0.0305   0.0570    0.0376   0.0000      0.283166   443.0818       7.10184       21.1490       4.38976      -2.01787       1.28824      0.526149      0.704402      0.786870      0.896063      0.936959      0.972204
  65  11 3503.1361    3.0455  3.6968 12.4707  0.0002      0.233480  0.0429   0.0189   0.0787    0.0293   0.0000      0.146641   442.6585       7.02189       21.7344       1.95582      -1.47178      -2.06246      0.710134      0.955520       1.07182       1.18304       1.25258       1.29874
  65  12 3692.2979    2.3907  6.4393 11.9521  0.0000      0.553259  0.0733   0.0113   0.1251    0.0267   0.0000      0.103346   441.1907       8.62020       20.2708       5.04210      -3.08577       2.69831       1.13374       1.51559       1.72553       1.89640       2.01788       2.13940
  65  13 3879.5229    1.8376  9.3166 11.7652  0.0002      0.648518  0.1224   0.0079   0.1863    0.0220   0.0000      0.116024   441.4137       9.15055       20.3126      0.815835       4.10216       1.90901       1.66235       2.22683       2.55253       2.77111       2.95910       3.02533
  66   1 1250.9345    0.0901  0.0683 10.1365  0.0000       20.7336  0.0120   0.0060   0.0137    0.0153   0.0000       114.841   440.3567     -0.892993       22.0398     -0.562497      -4.11054      0.407510      0.227193      0.348938      0.362850      0.396518      0.398329      0.427645
  66   2 1575.4967    0.2330  0.2981 10.0049  0.0000       30.6458  0.0110   0.0057   0.0236    0.0210   0.0000       6.54004   442.1440     -0.264418       22.1799     -0.691037      -4.33948     0.0458171      0.228658      0.317398      0.342519      0.386800      0.405642      0.422504
  66   3 1839.1058    0.4954  0.5851 10.0308  0.0000       13.2964  0.0133   0.0076   0.0283    0.0341   0.0000       1.52713   442.1834      0.251368       22.6933       1.81810      -2.76403    -0.0415138      0.273920      0.361749      0.404848      0.441863      0.467158      0.484176
  66   4 2081.2668    0.8329  0.8932 10.4946  0.0000       7.23597  0.0179   0.0103   0.0344    0.0498   0.0000      0.942337   442.8249      0.578654       22.8562      0.889386      -4.19664       1.02469      0.337714      0.450184      0.515034      0.568958      0.592112      0.623639
  66   5 2309.7543    1.3371  1.2301 11.3332  0.0000       5.75668  0.0233   0.0150   0.0425    0.0540   0.0000      0.743954   442.5991      0.842141       22.3174      0.880002      -3.46318     -0.899518      0.389437      0.509670      0.578244      0.621665      0.672112      0.701409
  66   6 2523.5646    2.0181  1.4302 11.9878  0.0000       2.98864  0.0248   0.0202   0.0451    0.0496   0.0000      0.543059   442.9376       1.80978       22.0905     -0.359654      -2.03346     -0.154906      0.408805      0.573593      0.636825      0.709402      0.745894      0.780705
  66   7 2731.6024    2.8664  1.3113 12.8679  0.0000       3.06141  0.0234   0.0309   0.0421    0.0528   0.0000      0.592784   442.4999       2.87889       22.9649       1.91621      -2.52749      0.735974      0.394114      0.529424      0.591355      0.685874      0.704800      0.731541
  66   8 2935.5135    3.7676  1.3531 13.3721  0.0000       1.26101  0.0232   0.0386   0.0435    0.0485   0.0000      0.588761   442.1183       4.03348       23.0683       2.61358      -1.87967      0.873451      0.389869      0.524604      0.582484      0.661538      0.677764      0.703489
  66   9 3134.0602    4.2995  1.4751 13.5785  0.0000      0.762687  0.0249   0.0426   0.0445    0.0501   0.0000      0.489932   442.7389       6.25103       22.2226       3.17231      -3.38594      -1.00550      0.412396      0.563530      0.631016      0.707874      0.732811      0.776359
  66  10 3328.6828    3.7551  2.2148 13.2130  0.0001      0.675051  0.0312   0.0304   0.0568    0.0355   0.0000      0.270525   441.8505       6.16354       22.6760       2.55812      -2.49176      0.511515      0.520164      0.697810      0.784900      0.887121      0.915206      0.951936
  66  11 3520.7231    2.9516  3.8760 12.4763 -0.0002      0.585688  0.0453   0.0180   0.0806    0.0279   0.0000      0.143803   441.7042       5.71437       21.7704       3.02631      -4.24873       1.49171      0.740420      0.998462       1.11958       1.23917       1.32316       1.36937
  66  12 3710.6455    2.3185  6.7002 11.9654 -0.0005      0.647936  0.0780   0.0108   0.1304    0.0258   0.0000      0.114332   443.2207       11.4757       24.0036       7.50851      -4.59718    -0.0677504       1.13048       1.54210       1.71978       1.92310       2.07321       2.11677
  67   1 1259.0295    0.0975  0.1006 10.1212  0.0000       3.89549  0.0120   0.0057   0.0200    0.0154   0.0000       80.1289   441.4211      0.292560       21.5593     -0.899234      -3.09012     -0.472261      0.209140      0.311530      0.316170      0.421098      0.383665      0.450072
  67   2 1584.8257    0.2488  0.2974  9.9901  0.0000       20.0075  0.0103   0.0057   0.0222    0.0211   0.0000       5.65936   442.0324      0.450516       22.6469      0.503591      -2.86573    -0.0182367      0.207027      0.280147      0.319191      0.351097      0.388536      0.396807
  67   3 1849.2244    0.5232  0.5518 10.0450  0.0000       11.9787  0.0130   0.0079   0.0246    0.0347   0.0000       1.50399   442.2099      0.105850       21.4770     -0.198581      -2.96747     -0.729819      0.251793      0.337479      0.378197      0.412706      0.441343      0.453199
  67   4 2092.8574    0.8513  0.9670 10.4461  0.0000       9.82872  0.0191   0.0103   0.0353    0.0502   0.0000      0.938309   442.5542      0.723366       22.4774      0.855963      -3.65883     -0.203421      0.320657      0.439845      0.488379      0.552803      0.572513      0.614118
  67   5 2322.0403    1.3821  1.2673 11.2493  0.0000       4.41352  0.0234   0.0149   0.0424    0.0566   0.0000      0.693516   442.8407       1.67909       22.9508      0.987548      -2.91012     -0.316520      0.396325      0.535134      0.609297      0.668958      0.714477      0.727683
  67   6 2536.7688    2.1438  1.4453 11.8566  0.0000       3.86508  0.0235   0.0208   0.0446    0.0548   0.0000      0.547273   442.9092       1.92898       21.1668       2.41591      -3.19573     -0.162272      0.387190      0.526594      0.591037      0.646366      0.698937      0.723038
  67   7 2745.8138    2.9175  1.3295 12.8844  0.0000      0.872266  0.0234   0.0305   0.0434    0.0511   0.0000      0.586896   442.5905       3.89305       22.7243       1.52248      -3.65027     -0.917507      0.391773      0.532071      0.586919      0.673674      0.672414      0.709800
  67   8 2950.6614    3.8716  1.3378 13.5103  0.0000       2.26616  0.0238   0.0408   0.0425    0.0519   0.0000      0.528910   443.3892       4.33935       22.0471       2.29462      -2.55268      0.103204      0.402644      0.558571      0.619357      0.677006      0.711567      0.746224
  67   9 3149.9550    4.1775  1.5705 13.5480  0.0000       1.21715  0.0255   0.0398   0.0460    0.0443   0.0000      0.479708   441.8574       4.37607       21.8967       2.37858      -2.46901      0.398930      0.416297      0.554123      0.613459      0.687993      0.716833      0.747043
  67  10 3345.3175    3.7034  2.3416 13.0386  0.0000      0.529330  0.0319   0.0285   0.0570    0.0360   0.0000      0.265247   442.4208       6.46126       21.6978       3.24313      -4.51507     -0.657044      0.516138      0.697945      0.784979      0.870367      0.923347      0.949477
  67  11 3538.1152    2.9575  4.2119 12.3881 -0.0000      0.318412  0.0464   0.0172   0.0850    0.0278   0.0000      0.128741   441.6606       7.34783       22.2818     -0.517712      -3.46085     -0.192342      0.745939       1.00886       1.13176       1.26148       1.32998       1.34900
  67  12 3728.7143    2.2936  6.8828 11.9718  0.0014      0.408303  0.0801   0.0105   0.1333    0.0252   0.0000      0.110263   443.3655       5.55559       22.9698       4.97996      -3.15095      -1.52535       1.15469       1.58009       1.77529       1.97688       2.08432       2.14542
  68   2 1594.0573    0.2628  0.2728  9.9474  0.0000       29.2451  0.0091   0.0060   0.0199    0.0210   0.0000       5.65164   442.0704     -0.150937       22.7756      0.784903      -2.76040     -0.342375      0.180335      0.250452      0.286432      0.296594      0.336859      0.343354
  68   3 1859.3050    0.5284  0.6002 10.0078  0.0000       13.9197  0.0132   0.0078   0.0271    0.0358   0.0000       1.43689   442.0221      0.164915       21.8213     0.0704747      -2.42496     -0.421952      0.254886      0.336546      0.386855      0.424456      0.453795      0.477784
  68   4 2104.2373    0.8705  0.9453 10.6088  0.0000       6.86540  0.0184   0.0106   0.0362    0.0483   0.0000      0.929361   443.0861     0.0489160       22.2031    -0.0120571      -3.52713       1.37583      0.337372      0.440835      0.501038      0.561726      0.594032      0.604289
  68   5 2334.2436    1.4110  1.3030 11.2589  0.0000       4.02429  0.0234   0.0146   0.0430    0.0524   0.0000      0.669299   442.2176       1.27037       22.6361     -0.317698      -2.34533      0.533442      0.377238      0.518415      0.582001      0.635860      0.668880      0.688513
  68   6 2549.8672    2.0968  1.4792 11.9889  0.0000       3.60082  0.0247   0.0201   0.0447    0.0472   0.0000      0.518169   442.6529       2.61806       22.3338       1.58755      -3.43528    -0.0969190      0.394240      0.529007      0.607026      0.664780      0.703762      0.724550
  68   7 2760.0264    2.9723  1.3474 12.8375  0.0000       2.48025  0.0234   0.0305   0.0434    0.0528   0.0000      0.637230   442.2189       2.62009       21.7180       2.42189      -2.19501      -1.45661      0.377691      0.513542      0.560625      0.643177      0.666145      0.703990
  68   8 2965.6078    3.9705  1.3148 13.3869  0.0000      0.702255  0.0228   0.0405   0.0406    0.0549   0.0000      0.545720   441.6645       4.81002       20.8670      0.985751      -2.82522     0.0968374      0.378411      0.506376      0.553188      0.619857      0.643366      0.668540
  68   9 3165.7256    4.2360  1.6251 13.5291  0.0000       1.10765  0.0254   0.0395   0.0465    0.0426   0.0000      0.388360   442.8395       6.00503       20.8599       2.14937      -1.48368     -0.549533      0.415789      0.564771      0.620953      0.697278      0.721674      0.755267
  68  10 3361.8739    3.6509  2.6101 12.8510 -0.0001      0.853644  0.0333   0.0261   0.0604    0.0345   0.0000      0.233369   441.2054       5.92141       20.8451       3.39199      -2.25772      -1.42581      0.528603      0.715875      0.786217      0.874525      0.922448      0.965070
  68  11 3555.3186    2.8539  4.5739 12.2793  0.0000      0.186950  0.0506   0.0157   0.0905    0.0277   0.0000      0.134473   440.1235       8.00012       20.9611       1.92331      -5.99403     -0.101307      0.783473       1.05660       1.19920       1.31089       1.38006       1.43890
  68  12 3746.4966    2.1749  7.2199 11.9748 -0.0025      0.240162  0.0897   0.0097   0.1410    0.0244   0.0000      0.116352   444.4508       7.85670       18.2548       7.66021      -1.97192      0.592143       1.22197       1.64991       1.85584       2.06201       2.18050       2.24726
  69   1 1275.0212    0.0890  0.0961 10.0906  0.0000       4.85718  0.0127   0.0056   0.0206    0.0151   0.0000       94.4645   441.0835     -0.113904       23.0069      0.394318      -3.76915     -0.954893      0.248987      0.395934      0.502619      0.558354      0.651668      0.660023
  69   2 1603.1812    0.2623  0.2989  9.9838 -0.0004       28.1117  0.0102   0.0059   0.0211    0.0210   0.0000       5.22422   441.6846   -0.00116205       22.2602    -0.0700516      -2.92242      0.427478      0.201856      0.285762      0.324344      0.350745      0.401716      0.411355
  69   3 1869.2653    0.5235  0.6189  9.9978  0.0000       13.7468  0.0134   0.0075   0.0277    0.0357   0.0000       1.44180   442.2097      0.427660       22.8169      0.157993      -2.93149     -0.982090      0.258324      0.337129      0.375754      0.418927      0.448763      0.461632
  69   4 2115.5909    0.9058  0.9518 10.6060 -0.0000       7.63268  0.0180   0.0108   0.0357    0.0488   0.0000      0.911153   442.3544    -0.0142645       22.9878      0.550092      -3.39627      0.812683      0.313434      0.419976      0.465044      0.537073      0.557785      0.587412
  69   5 2346.3732    1.4707  1.2764 11.2584  0.0000       4.86124  0.0224   0.0153   0.0433    0.0593   0.0000      0.681940   442.8217       1.27399       21.1696      0.889524      -2.51522      0.433300      0.356071      0.482412      0.533082      0.614914      0.625198      0.656767
  69   6 2562.8257    2.1830  1.4645 12.1354  0.0000       3.75762  0.0248   0.0213   0.0452    0.0484   0.0000      0.546249   442.8686       1.60465       21.1295       1.10698      -3.61933     0.0109697      0.388381      0.530111      0.594329      0.650679      0.688780      0.729894
  69   7 2774.1000    3.0916  1.3425 12.8543  0.0000       2.76861  0.0232   0.0314   0.0417    0.0527   0.0000      0.586982   442.5012       2.77530       21.2357       1.37300      -2.70953    -0.0754819      0.370284      0.494550      0.556542      0.605215      0.634213      0.664383
  69   8 2980.5680    3.9406  1.2964 13.5539  0.0000       1.75008  0.0226   0.0410   0.0425    0.0496   0.0000      0.667656   442.4550       3.94139       20.9934       1.48868      -3.26254     -0.774128      0.368713      0.482581      0.529720      0.612723      0.636995      0.677678
  69   9 3181.3458    4.1921  1.6000 13.5718  0.0000      0.451518  0.0261   0.0393   0.0460    0.0445   0.0000      0.461606   442.3258       5.92551       21.8377      0.530182      -2.19202      -1.92818      0.414328      0.564265      0.620222      0.687694      0.734160      0.739455
  69  10 3378.3385    3.5575  2.6595 12.8411  0.0000      0.622224  0.0336   0.0250   0.0605    0.0336   0.0000      0.204613   442.4706       6.31896       21.3888       3.77219      -4.05274       1.88566      0.541373      0.727424      0.818803      0.894865      0.976727      0.990536
  69  11 3572.7050    2.8069  4.7426 12.2272  0.0000      0.439526  0.0520   0.0151   0.0931    0.0283   0.0000      0.130208   443.2903       7.23173       22.5354       3.94768      -3.90912     -0.564698      0.801786       1.08041       1.22369       1.35889       1.45400       1.50664
  69  12 3764.4211    2.1879  7.5228 11.9803  0.0016      0.220117  0.0914   0.0097   0.1448    0.0241   0.0000      0.115130   441.0970       6.27869       21.2899       6.91000      0.750235     0.0967989       1.21529       1.66970       1.87150       2.08313       2.19507       2.26694
  70   1 1282.9309    0.1026  0.0983 10.0891  0.0000       31.3958  0.0107   0.0055   0.0197    0.0153   0.0000       74.2732   440.9408     -0.698994       21.3623      0.195977      -3.28850   -0.00992055      0.186197      0.270809      0.292640      0.335382      0.400262      0.450341
  70   2 1612.2054    0.2727  0.3022  9.9819  0.0000       21.0693  0.0101   0.0059   0.0201    0.0211   0.0000       4.90910   441.6862     -0.500542       21.9036     0.0773254      -3.17278     -0.305688      0.194718      0.265181      0.308633      0.336345      0.376275      0.414159
  70   3 1879.1875    0.5583  0.6683 10.0328  0.0000       11.7645  0.0139   0.0077   0.0293    0.0377   0.0000       1.28884   442.5418     0.0900253       22.6321      0.704336      -3.00626      0.431806      0.261009      0.360648      0.400200      0.452873      0.480382      0.497863
  70   4 2126.8091    0.9336  1.0003 10.4861  0.0000       7.05345  0.0186   0.0106   0.0356    0.0549   0.0000      0.839141   442.5869      0.806936       21.7460      0.360424      -4.32642      -1.64308      0.312530      0.418194      0.464818      0.512109      0.546981      0.561335
  70   5 2358.3272    1.5063  1.3771 11.3101  0.0000       4.85288  0.0233   0.0151   0.0438    0.0534   0.0000      0.597445   442.5873       2.21960       21.6074       1.13107      -2.30088      0.561166      0.370531      0.502183      0.567266      0.631385      0.667067      0.697749
  70   6 2575.7370    2.1954  1.4326 12.1267  0.0000       3.56593  0.0241   0.0211   0.0441    0.0482   0.0000      0.572506   441.7575       2.36271       21.5278      0.752157      -2.21036     -0.982787      0.387059      0.520218      0.583812      0.651621      0.689609      0.739271
  70   7 2788.0119    3.1918  1.3339 12.9634  0.0000       1.51297  0.0225   0.0323   0.0422    0.0530   0.0000      0.544578   442.7614       2.77503       22.4381       1.54506      -2.53296     -0.316885      0.361727      0.505917      0.544017      0.622546      0.640394      0.692327
  70   8 2995.3841    4.1012  1.3392 13.5601  0.0000       2.89371  0.0230   0.0419   0.0420    0.0508   0.0000      0.566022   442.2586       5.12951       22.0416       2.32162      -3.75835      0.664306      0.361373      0.489825      0.541545      0.604799      0.657016      0.664666
  70   9 3196.9162    4.1828  1.8130 13.3600 -0.0000       1.20776  0.0264   0.0353   0.0477    0.0402   0.0000      0.349579   441.9334       6.25617       21.2570       1.79311      -3.94811     -0.449819      0.418028      0.575540      0.640708      0.711251      0.750332      0.786743
  70  10 3394.7019    3.5003  2.8479 12.8746  0.0000      0.937608  0.0349   0.0239   0.0635    0.0313   0.0000      0.206304   442.0075       6.81126       21.0014       2.61967      -1.47898       1.29090      0.546789      0.732116      0.826706      0.925095      0.993804       1.04926
  70  11 3589.8016    2.7047  4.9056 12.2946  0.0000      0.450218  0.0549   0.0145   0.0980    0.0274   0.0000      0.141087   442.3756       7.37812       20.8357       2.86431      -6.15045      -1.78713      0.822158       1.09563       1.23611       1.38051       1.44693       1.48931
  70  12 3782.3225    2.0581  7.5834 12.0325 -0.0001      0.232721  0.0969   0.0093   0.1515    0.0235   0.0000      0.125666   441.8514       7.31198       21.0731       2.99823      -2.90916      -2.48461       1.25093       1.68521       1.90880       2.12109       2.22680       2.34538
  71   2 1621.0961    0.2819  0.3446  9.9786  0.0000       19.1712  0.0110   0.0058   0.0217    0.0214   0.0000       4.38921   441.8228      0.211110       22.5904      0.385634      -3.63354     -0.354640      0.211001      0.280654      0.326483      0.348137      0.388153      0.382727
  71   3 1889.0147    0.5416  0.6025 10.2294  0.0000       13.6681  0.0130   0.0078   0.0282    0.0329   0.0000       1.58104   442.3118     -0.273247       22.5867    -0.0141350      -3.39133      0.355284      0.235530      0.321667      0.356020      0.403012      0.410774      0.440279
  71   4 2137.9641    0.9576  0.9813 10.6664  0.0000       8.38961  0.0183   0.0111   0.0355    0.0509   0.0000      0.891350   442.5409      0.490734       23.0624      0.751515      -4.79643     -0.196385      0.305630      0.405347      0.443746      0.517090      0.535461      0.564342
  71   5 2370.1984    1.5622  1.3323 11.5082  0.0000       4.33987  0.0235   0.0161   0.0426    0.0524   0.0000      0.650554   442.5767       1.35933       23.0689      0.585732      -1.68425      0.865193      0.364356      0.488934      0.536399      0.608761      0.636542      0.678420
  71   6 2588.6052    2.3088  1.5231 12.0459  0.0000       3.97232  0.0242   0.0213   0.0452    0.0510   0.0000      0.503812   442.9024       2.79855       22.2176       1.02057      -2.56852     -0.706554      0.372829      0.510665      0.569086      0.638488      0.678452      0.709415
  71   7 2801.9165    3.2595  1.3532 12.9741  0.0000       1.83788  0.0226   0.0321   0.0410    0.0493   0.0000      0.565876   442.3168       2.97521       22.2122       2.04316      -1.96674      0.249057      0.360663      0.488312      0.531240      0.598728      0.634237      0.648645
  71   8 3010.0356    4.1344  1.4079 13.5008 -0.0001       1.09883  0.0232   0.0405   0.0423    0.0504   0.0000      0.516930   442.4867       4.63060       20.8773       2.94396     -0.629948      0.639148      0.355903      0.493093      0.546951      0.622556      0.661057      0.669573
  71   9 3212.3822    4.1098  1.7407 13.5444 -0.0003       1.11596  0.0258   0.0365   0.0482    0.0390   0.0000      0.371382   442.1305       6.04526       22.6005       2.92110      -3.35682     0.0121540      0.405592      0.544756      0.618855      0.696387      0.729039      0.761217
  71  10 3410.9063    3.4354  3.0489 12.7642  0.0001      0.623287  0.0360   0.0224   0.0655    0.0306   0.0000      0.178136   443.3279       5.92820       22.6830       2.65562      -4.28455       1.64376      0.554384      0.769289      0.853710      0.958454       1.02088       1.03853
  71  11 3606.9892    2.6914  5.2422 12.2224  0.0004      0.837559  0.0573   0.0138   0.1015    0.0276   0.0000      0.128397   441.1161       5.81259       21.5778       6.40879      -3.68236     -0.386073      0.856029       1.13931       1.31063       1.43230       1.52266       1.58036
  71  12 3799.9066    2.0085  8.0067 11.9949 -0.0006      0.232813  0.1042   0.0088   0.1609    0.0232   0.0000      0.131740   444.0894       9.94810       21.6327       3.70030      -3.65706      -2.16943       1.31973       1.81541       2.03796       2.25264       2.41173       2.52541
  72   1 1298.5155    0.0965  0.1039 10.0744  0.0000       30.9456  0.0129   0.0053   0.0176    0.0152   0.0000       72.7374   440.5463     -0.215767       22.8846      0.925620      -3.27303      0.255846      0.258462      0.367933      0.397327      0.426695      0.411617      0.405126
  72   2 1629.9220    0.2899  0.3437  9.9743  0.0000       21.2455  0.0104   0.0059   0.0217    0.0215   0.0000       4.14607   441.8876     -0.275603       22.3409    -0.0417550      -3.59759     0.0209433      0.198419      0.260453      0.292122      0.332127      0.356387      0.376221
  72   3 1898.7320    0.5842  0.6119 10.1141  0.0000       13.3849  0.0126   0.0080   0.0265    0.0359   0.0000       1.36501   442.6762      0.480900       21.9029     0.0303488      -3.45952      0.717719      0.226565      0.306528      0.341400      0.378841      0.411209      0.431105
  72   4 2149.0366    0.9647  1.0639 10.7523  0.0000       8.20024  0.0202   0.0109   0.0373    0.0482   0.0000      0.910908   442.6266      0.227559       22.4783      0.393443      -2.65780     -0.864273      0.307118      0.428863      0.479551      0.522011      0.564766      0.593040
  72   5 2381.9515    1.5604  1.4254 11.5077  0.0000       3.33239  0.0240   0.0154   0.0448    0.0481   0.0000      0.585441   443.0919      0.860616       21.9757       1.13448      -2.67339      0.389732      0.358131      0.491620      0.555251      0.624599      0.644544      0.665698
  72   6 2601.3069    2.3493  1.4749 12.3274  0.0000       3.89196  0.0242   0.0225   0.0445    0.0464   0.0000      0.527477   442.1875       2.12746       21.7872      0.850476      -3.44443      -1.20361      0.376573      0.507502      0.572214      0.634229      0.676848      0.714901
  72   7 2815.7618    3.2751  1.4121 13.0101  0.0000       2.97592  0.0236   0.0317   0.0424    0.0485   0.0000      0.558572   442.8733       3.46978       21.8394       2.07207      -3.08878     -0.988752      0.353838      0.474583      0.544096      0.593869      0.630844      0.656223
  72   8 3024.6372    4.1032  1.3709 13.5366  0.0002       1.60493  0.0226   0.0403   0.0421    0.0485   0.0000      0.611526   442.4287       5.30074       22.6252       3.00401      -4.13943      0.299903      0.349927      0.483322      0.529941      0.592412      0.627151      0.647384
  72   9 3227.6528    4.1774  1.9414 13.3211  0.0000      0.249829  0.0271   0.0339   0.0492    0.0384   0.0000      0.323574   441.9800       4.97339       21.8615       2.12513      -2.71551     -0.250836      0.418953      0.573716      0.643296      0.715603      0.737929      0.782159
  72  10 3427.0952    3.3595  3.0777 12.8384 -0.0001      0.523579  0.0368   0.0222   0.0683    0.0302   0.0000      0.182617   443.2262       7.05917       21.5901       5.22133      -2.90114     -0.762913      0.550703      0.747563      0.837785      0.941074      0.987389       1.01364
  72  11 3623.6758    2.6517  5.4712 12.2224  0.0000      0.319975  0.0603   0.0134   0.1060    0.0276   0.0000      0.116845   443.4160       7.75521       22.5205       3.57468      -3.49057     -0.381779      0.860935       1.15989       1.31778       1.47640       1.57423       1.62915
  72  12 3818.0413    1.9563  8.2674 11.9200  0.0002      0.889214  0.1076   0.0084   0.1658    0.0233   0.0000      0.125742   443.3614       6.91683       20.9488       5.42899      -3.55560       1.27678       1.33537       1.80175       2.04945       2.24279       2.40824       2.49091
  73   1 1306.2199    0.1106  0.1609 10.0884  0.0000       28.3757  0.0125   0.0051   0.0259    0.0156   0.0000       44.6280   440.9027     -0.630146       22.7577     -0.702307      -2.71795     -0.413451      0.208611      0.290819      0.319203      0.375700      0.391785      0.403739
  73   2 1638.6380    0.2967  0.2969 10.0259  0.0004       23.6625  0.0090   0.0062   0.0193    0.0207   0.0000       4.36651   441.9400    -0.0510456       21.9774      0.522362      -3.30543     -0.116730      0.182769      0.240135      0.264276      0.296686      0.298915      0.322059
  73   3 1908.4361    0.5892  0.6896 10.1084  0.0000       14.0153  0.0144   0.0079   0.0286    0.0381   0.0000       1.33708   442.2213      0.919527       22.2717     -0.154949      -2.52656      0.578622      0.259156      0.349185      0.396428      0.453017      0.465422      0.486554
  73   4 2159.9322    1.0072  1.1133 10.7466  0.0000       5.77164  0.0208   0.0111   0.0382    0.0522   0.0000      0.854294   442.3514      0.816080       22.0415      0.733586      -3.79212     -0.783467      0.322565      0.439540      0.486790      0.556057      0.584413      0.613374
  73   5 2393.6182    1.6293  1.4794 11.4259  0.0000       3.56277  0.0239   0.0150   0.0448    0.0471   0.0000      0.569962   442.8822       1.07982       21.9186      0.609708      -3.09122     -0.504914      0.359600      0.476702      0.536462      0.598704      0.636112      0.671880
  73   6 2613.8821    2.3940  1.5938 12.1777  0.0000       2.23582  0.0242   0.0216   0.0454    0.0454   0.0000      0.448677   442.6098       1.50735       22.8238       1.75411      -2.36476      0.362844      0.366073      0.499668      0.558873      0.618672      0.653788      0.687873
  73   7 2829.4027    3.3963  1.3911 13.1654  0.0000       1.96710  0.0229   0.0337   0.0422    0.0478   0.0000      0.516455   441.8119       3.15343       21.6434       2.00651      -2.20275     -0.551842      0.350741      0.478425      0.528549      0.597205      0.617703      0.640859
  73   8 3039.1706    4.1917  1.4907 13.4823 -0.0000       2.68518  0.0236   0.0390   0.0420    0.0459   0.0000      0.489109   442.5674       5.06079       22.4329       2.44795      -2.66742     -0.495434      0.352944      0.480849      0.530666      0.593078      0.623097      0.652684
  73   9 3242.9532    4.1346  1.9431 13.2452 -0.0001      0.519547  0.0266   0.0329   0.0498    0.0390   0.0000      0.325686   442.2321       5.55862       22.6841       2.43503      -2.52089      0.759379      0.404575      0.557488      0.630635      0.691450      0.724900      0.764879
  73  10 3443.2255    3.3310  3.1109 12.7870  0.0000      0.780082  0.0369   0.0215   0.0669    0.0297   0.0000      0.183114   442.3219       6.49150       22.8507       2.62007     -0.923332     -0.283323      0.547138      0.734019      0.829255      0.917992      0.972176       1.00531
  73  11 3640.4820    2.5511  5.6196 12.2070 -0.0009      0.391730  0.0643   0.0124   0.1098    0.0265   0.0000      0.131154   441.5981       8.06852       21.8835       1.94591      -5.09280     -0.492554      0.869978       1.18884       1.33570       1.49602       1.56568       1.63695
  74   1 1313.8532    0.1036  0.1283 10.0924  0.0000       21.9112  0.0109   0.0050   0.0230    0.0151   0.0000       58.7599   440.9885    -0.0430646       21.6157      0.516999      -2.73887      0.198174      0.187449      0.267307      0.289125      0.341170      0.337892      0.357516
  74   2 1647.2552    0.3175  0.3580  9.9553  0.0000       12.3165  0.0102   0.0060   0.0208    0.0227   0.0000       3.36077   442.1030      0.564859       21.9492     -0.356997      -3.47171      0.244545      0.187525      0.254612      0.296135      0.329080      0.362701      0.384348
  74   3 1918.0282    0.5957  0.6405 10.2643  0.0000       13.5356  0.0136   0.0080   0.0265    0.0352   0.0000       1.38445   442.3125      0.163105       21.6328      0.837434      -2.75667     0.0378439      0.237059      0.309648      0.355479      0.408660      0.421673      0.450318
  74   4 2170.7836    0.9937  1.0427 10.9432  0.0000       5.60135  0.0193   0.0115   0.0382    0.0491   0.0000      0.895988   442.1253      0.829789       22.8566       1.36398      -3.51103     -0.889988      0.313903      0.420555      0.477030      0.538764      0.576016      0.612273
  74   5 2405.2158    1.6155  1.3908 11.6653  0.0000       5.82808  0.0236   0.0158   0.0455    0.0479   0.0000      0.703698   443.0611       1.48554       22.2249       1.64309      -4.13082    -0.0642366      0.352858      0.478938      0.532467      0.597770      0.632584      0.667798
  74   6 2626.4638    2.4621  1.5313 12.3912  0.0000       1.35129  0.0240   0.0228   0.0452    0.0453   0.0000      0.534511   442.5108       2.97985       22.3539      0.901995      -4.28178      0.100318      0.363998      0.491669      0.544618      0.622293      0.657910      0.678881
  74   7 2842.9661    3.5022  1.3618 13.1610  0.0000       1.17924  0.0219   0.0341   0.0410    0.0486   0.0000      0.530487   442.8836       3.22046       21.0824       1.07226      -2.71985     -0.989231      0.338661      0.460303      0.513931      0.571710      0.608939      0.613672
  74   8 3053.4548    4.2470  1.5136 13.4170  0.0000      0.793342  0.0232   0.0387   0.0424    0.0481   0.0000      0.423721   443.1652       4.12165       21.3782       1.23332      -3.61447     -0.763498      0.347387      0.481691      0.522077      0.592375      0.616449      0.642459
  74   9 3258.1339    4.0560  1.9979 13.3212  0.0000      0.958541  0.0269   0.0320   0.0514    0.0366   0.0000      0.304596   442.9538       5.05167       21.3669       2.60362      -2.09409      -1.04783      0.408705      0.557250      0.624155      0.688151      0.726901      0.747409
  74  10 3459.1180    3.3354  3.5201 12.5304  0.0000      0.534422  0.0387   0.0194   0.0701    0.0308   0.0000      0.151314   442.5857       5.24518       23.1081       1.78716      -1.11667      0.181105      0.566979      0.786915      0.865843      0.983194       1.04372       1.07016
  74  11 3657.3705    2.5294  5.7965 12.2119  0.0000      0.652824  0.0659   0.0120   0.1125    0.0265   0.0000      0.126936   442.7516       5.35892       19.8941       4.29990      -4.07433      -5.45449      0.887423       1.19309       1.34532       1.50235       1.58820       1.64696
  75   2 1655.7739    0.3143  0.3633  9.9990  0.0000       20.1005  0.0103   0.0059   0.0215    0.0226   0.0000       3.64583   442.1496      0.106302       22.8311      0.576130      -3.40655    -0.0213363      0.192040      0.263165      0.297114      0.342853      0.365814      0.383107
  75   3 1927.5414    0.6134  0.7453 10.1107  0.0000       11.7047  0.0154   0.0078   0.0288    0.0408   0.0000       1.20212   442.2833      0.167333       21.9052     -0.218583      -4.04870     -0.521647      0.252366      0.326736      0.385085      0.414458      0.438958      0.476164
  75   4 2181.6288    1.0333  1.1782 10.7584  0.0000       6.73847  0.0218   0.0111   0.0396    0.0561   0.0000      0.841038   442.2358       1.09736       21.4551     -0.999343      -3.69439     -0.162952      0.325090      0.443150      0.499070      0.541198      0.577712      0.604527
  75   5 2416.7588    1.6326  1.4473 11.6761  0.0000       6.18940  0.0246   0.0158   0.0445    0.0458   0.0000      0.648905   442.9513      0.974895       22.3589       1.52362      -2.62229     -0.130591      0.355333      0.479572      0.540215      0.610412      0.640133      0.686125
  75   6 2638.9655    2.5191  1.5683 12.2154  0.0000       1.76829  0.0236   0.0222   0.0445    0.0463   0.0000      0.486656   442.9674       2.07905       21.6294       1.73187      -2.73757    -0.0877690      0.354532      0.476360      0.540543      0.597747      0.637996      0.653580
  75   7 2856.4931    3.5598  1.3639 13.1432  0.0000       1.33206  0.0218   0.0338   0.0404    0.0482   0.0000      0.521486   442.9074       3.98337       23.4428       2.35035      -3.17628      0.702807      0.330567      0.449617      0.500855      0.568908      0.599937      0.606994
  75   8 3067.7566    4.2285  1.4181 13.7472  0.0000       1.46867  0.0232   0.0405   0.0424    0.0420   0.0000      0.525151   442.6894       4.76706       23.8983       1.81408      -2.80010     -0.677816      0.349556      0.484006      0.528259      0.589249      0.607466      0.659481
  75   9 3273.1852    4.0451  2.1267 13.2896  0.0000      0.789895  0.0281   0.0307   0.0519    0.0343   0.0000      0.292566   443.0145       4.34567       21.6462       2.28244      -2.39216      -1.07326      0.416245      0.557978      0.618224      0.695712      0.733637      0.766757
  75  10 3474.9842    3.2198  3.5564 12.6933  0.0000      0.607901  0.0402   0.0191   0.0729    0.0278   0.0000      0.167311   443.0826       6.87373       21.3366       4.42757      -1.60086      -1.48556      0.575370      0.780459      0.870998      0.983172       1.03506       1.07891
  75  11 3673.8574    2.5213  6.2300 12.1476  0.0000      0.486921  0.0702   0.0114   0.1184    0.0269   0.0000      0.123388   443.5991       7.78732       22.1526       3.00249      -3.34158   -0.00309885      0.923667       1.24358       1.38946       1.55851       1.65454       1.70616
  76   1 1328.9533    0.1172  0.1396 10.0823  0.0000       29.9325  0.0106   0.0049   0.0185    0.0153   0.0000       43.0082   441.1041     -0.210457       21.5792     -0.386286      -2.51720     -0.364652      0.186280      0.254882      0.297097      0.334977      0.356901      0.344296
  76   2 1664.2458    0.3172  0.3649 10.0032  0.0000       23.3752  0.0108   0.0060   0.0204    0.0233   0.0000       3.55369   441.6981      0.292752       22.4212      0.411516      -3.87042      0.151763      0.189598      0.264400      0.298196      0.327293      0.348280      0.368711
  76   3 1937.0595    0.6380  0.7055 10.2388  0.0000       13.6613  0.0142   0.0082   0.0276    0.0375   0.0000       1.22831   442.1073      0.203613       21.8655      0.568073      -4.30073      -1.47097      0.239905      0.322888      0.362795      0.410747      0.439112      0.455207
  76   4 2192.3279    1.0511  1.1312 10.9859  0.0000       7.58045  0.0210   0.0115   0.0391    0.0502   0.0000      0.894420   442.8791       1.50190       21.3221     0.0659745      -4.22911      0.263086      0.306002      0.406053      0.460308      0.514725      0.538970      0.566746
  76   5 2428.0693    1.6920  1.5526 11.6884  0.0000       4.73275  0.0243   0.0154   0.0472    0.0424   0.0000      0.546326   442.4726       1.10715       22.6257       1.05707      -2.81338     -0.227413      0.357264      0.487940      0.538513      0.600787      0.635709      0.669620
  76   6 2651.4102    2.5596  1.4789 12.4777  0.0000       2.62736  0.0231   0.0233   0.0421    0.0431   0.0000      0.493243   442.6706       2.61130       22.8827       1.53727      -3.18248      0.976804      0.339498      0.464533      0.523700      0.576201      0.624857      0.642529
  76   7 2869.9305    3.5877  1.3697 13.2989  0.0000       2.38488  0.0222   0.0347   0.0408    0.0464   0.0000      0.567416   443.0730       3.11836       21.9490       2.13865      -3.41255     -0.636000      0.323074      0.450773      0.495830      0.565337      0.590809      0.624726
  76   8 3081.9388    4.3322  1.5020 13.4465  0.0000      0.916386  0.0224   0.0391   0.0418    0.0486   0.0000      0.436272   442.4555       4.46978       22.0056       3.01110      -3.70698     -0.204776      0.337755      0.450220      0.504874      0.566913      0.587291      0.616215
  76   9 3288.1925    4.0052  2.1365 13.2387  0.0002       1.09785  0.0278   0.0300   0.0513    0.0353   0.0000      0.270632   442.5737       6.03505       22.7058       2.14863      -2.76811     -0.629094      0.406824      0.541842      0.597898      0.675426      0.717310      0.742228
  76  10 3490.7593    3.1705  3.8747 12.5427 -0.0001      0.683387  0.0417   0.0178   0.0768    0.0289   0.0000      0.156219   442.3186       4.57535       25.0348       2.01320      -3.28507      0.184927      0.593107      0.804386      0.895862       1.00139       1.04797       1.10023
  76  11 3690.3713    2.4345  6.6484 12.1880  0.0004      0.286932  0.0779   0.0107   0.1268    0.0257   0.0000      0.129431   443.5350       7.01320       20.2702       2.09274       3.64868      -2.27730      0.976180       1.32375       1.46325       1.64556       1.74646       1.81331
  77   1 1336.4486    0.1174  0.1558 10.0992  0.0000       50.3120  0.0100   0.0050   0.0252    0.0157   0.0000       40.7406   440.9867     -0.171469       22.0463     0.0765542      -3.06528     -0.352738      0.176225      0.229810      0.268968      0.268729      0.303902      0.325744
  77   2 1672.6050    0.3423  0.3493  9.9619  0.0000       23.7734  0.0092   0.0063   0.0202    0.0234   0.0000       3.27544   441.8588     -0.234201       22.7269      0.811826      -4.22387      0.166396      0.173994      0.227602      0.257283      0.275918      0.315482      0.326443
  77   3 1946.3889    0.6612  0.7921 10.2164  0.0000       8.76676  0.0153   0.0080   0.0303    0.0403   0.0000       1.10807   442.3591    -0.0742031       22.4931      0.297410      -3.71958      0.650922      0.245102      0.329486      0.375263      0.413651      0.425180      0.448253
  77   4 2202.8828    1.0971  1.1185 11.0145  0.0000       6.74578  0.0205   0.0118   0.0384    0.0510   0.0000      0.878165   443.2250      0.531183       21.8190      0.982645      -3.50483      0.840849      0.296897      0.389643      0.450798      0.496878      0.534924      0.563156
  77   5 2439.3766    1.7537  1.5683 11.7427  0.0000       4.57839  0.0246   0.0158   0.0460    0.0414   0.0000      0.557318   442.5741       1.67146       22.6745       2.54905      -3.32558     -0.955539      0.345365      0.474148      0.528398      0.589093      0.617982      0.646909
  77   6 2663.7570    2.6312  1.5456 12.4254 -0.0003       1.91322  0.0229   0.0234   0.0432    0.0445   0.0000      0.492432   443.3597       2.84966       21.9329    -0.0981570      -3.57165    -0.0790442      0.334086      0.455658      0.512997      0.576601      0.599178      0.638692
  77   7 2883.2126    3.7400  1.4391 13.2058  0.0000      0.738395  0.0219   0.0344   0.0411    0.0459   0.0000      0.482326   443.1443       3.68287       22.8307       2.50637      -2.57372      -1.03139      0.315971      0.413506      0.463983      0.517767      0.538589      0.561977
  77   8 3096.0243    4.3745  1.4815 13.5605  0.0000       1.26845  0.0227   0.0392   0.0405    0.0439   0.0000      0.432089   442.7527       3.55745       22.0021       2.24433      -3.18818     -0.305446      0.333018      0.444786      0.513904      0.557437      0.605660      0.603806
  77   9 3303.0320    3.9385  2.3729 13.2023  0.0000      0.653335  0.0298   0.0283   0.0553    0.0340   0.0000      0.255171   443.5345       4.43066       22.5255       2.71896      -2.69644      0.550023      0.428047      0.582527      0.661673      0.728103      0.771729      0.797373
  77  10 3506.4205    3.0705  4.0768 12.5509 -0.0000      0.572402  0.0445   0.0171   0.0794    0.0282   0.0000      0.157101   442.4277       7.03666       22.2128       1.26376     -0.534001      0.771222      0.617506      0.833165      0.928934       1.04140       1.09986       1.17281
  77  11 3706.6829    2.3388  6.8081 12.1973 -0.0000     0.0243694  0.0831   0.0103   0.1339    0.0255   0.0000      0.136309   442.0643       4.62042       22.1620       1.96721      -2.57671     -0.162347      0.989369       1.32812       1.53295       1.67069       1.77762       1.83144
  78   1 1343.8307    0.1274  0.1251 10.0677  0.0000       23.8097  0.0085   0.0051   0.0189    0.0148   0.0000       38.9397   440.6680     -0.135795       21.9861     -0.219394      -3.63205     0.0984730      0.133245      0.202135      0.228094      0.269029      0.283917      0.273672
  78   2 1680.8503    0.3353  0.4042  9.9505  0.0000       22.7291  0.0108   0.0059   0.0222    0.0244   0.0000       3.19555   441.8503     0.0961097       22.1846     0.0520505      -3.57170      0.471348      0.185639      0.246002      0.281844      0.313614      0.339253      0.350274
  78   3 1955.7862    0.6597  0.7688 10.3268  0.0000       11.5293  0.0146   0.0083   0.0308    0.0379   0.0000       1.18515   442.2067     -0.311401       22.3795      0.793192      -2.77125     -0.493576      0.240906      0.315597      0.361574      0.399383      0.424563      0.444850
  78   4 2213.3973    1.1236  1.1760 10.9451  0.0000       7.33726  0.0214   0.0116   0.0389    0.0533   0.0000      0.866050   442.7388       1.39465       22.3353      0.358499      -3.66287      0.116727      0.293936      0.407927      0.457060      0.505994      0.545943      0.560316
  78   5 2450.5694    1.8023  1.5216 11.7749  0.0000       4.12016  0.0236   0.0165   0.0452    0.0447   0.0000      0.567956   442.6566       1.56548       21.5289      0.306621      -3.86841      0.354367      0.332160      0.441548      0.498967      0.566222      0.594140      0.622567
  78   6 2676.0350    2.7570  1.5585 12.3565  0.0000       1.47931  0.0229   0.0238   0.0424    0.0480   0.0000      0.474769   443.0190       1.89432       22.8548     -0.435815      -4.28117      -1.41739      0.334949      0.454339      0.511017      0.576524      0.605353      0.629267
  78   7 2896.4453    3.7083  1.3560 13.3339  0.0000      0.793911  0.0219   0.0352   0.0391    0.0464   0.0000      0.604583   442.4589       4.10407       21.9254       1.60441      -3.46130      0.347058      0.313738      0.419547      0.463690      0.523800      0.564794      0.578382
  78   8 3109.9736    4.3046  1.5331 13.6855  0.0000      0.111690  0.0237   0.0391   0.0436    0.0437   0.0000      0.456498   442.7881       5.37927       22.1947       1.87957      -1.96265      0.758500      0.339121      0.464445      0.516047      0.582694      0.606688      0.641603
  78   9 3317.8221    3.8784  2.3971 13.1592  0.0000      0.623048  0.0295   0.0273   0.0556    0.0331   0.0000      0.230796   443.7648       6.44188       21.2300       2.48958      -1.23270     -0.296032      0.426716      0.573191      0.632368      0.713646      0.748200      0.772603
  78  10 3522.0199    3.0226  4.3829 12.5034  0.0000      0.259591  0.0471   0.0160   0.0854    0.0280   0.0000      0.137333   443.5848       5.07404       22.6203       3.07163      -4.65752     -0.669607      0.638272      0.863834      0.979184       1.08244       1.14523       1.18693
  78  11 3723.3524    2.2824  6.8803 12.2102 -0.0015      0.767235  0.0851   0.0101   0.1369    0.0250   0.0000      0.134104   441.8284       5.74260       20.2248      0.824499      -2.47100    -0.0331622       1.02649       1.39714       1.56031       1.77149       1.88999       1.97376
  79   1 1351.1699    0.1190  0.1364 10.0785  0.0000       6.29915  0.0098   0.0050   0.0189    0.0147   0.0000       41.8132   440.7045      0.111646       21.7526      0.543095      -3.29820     -0.194769      0.225922      0.351305      0.448801      0.509010      0.512516      0.518267
  79   2 1688.9946    0.3453  0.4771  9.9143  0.0003       20.2385  0.0118   0.0057   0.0254    0.0258   0.0000       2.77421   441.6501     0.0641928       22.2964     0.0648855      -3.35661      0.454010      0.202597      0.269010      0.308541      0.348036      0.369025      0.395892
  79   3 1965.0291    0.6837  0.7948 10.3228  0.0000       8.83256  0.0153   0.0082   0.0298    0.0389   0.0000       1.12732   442.0392     -0.215970       22.1205     -0.360498      -3.41584      0.298697      0.238760      0.318617      0.362071      0.418443      0.422504      0.452110
  79   4 2223.8313    1.1496  1.2280 11.1800  0.0000       8.34339  0.0219   0.0124   0.0410    0.0473   0.0000      0.849912   442.7931      0.532197       21.9838      0.985710      -4.29094      0.356097      0.301381      0.409891      0.455894      0.525528      0.548935      0.557129
  79   5 2461.6218    1.8200  1.5378 11.9152  0.0000       3.15233  0.0247   0.0167   0.0455    0.0428   0.0000      0.586387   441.9250       1.60177       23.4908       1.62989      -3.39138     0.0266186      0.335403      0.457600      0.505833      0.580438      0.623883      0.637921
  79   6 2688.2436    2.7702  1.5248 12.6097  0.0000       2.02368  0.0240   0.0246   0.0426    0.0441   0.0000      0.571975   443.1353       2.66219       22.4376      0.882276      -3.75240      0.214417      0.334586      0.456616      0.502629      0.572384      0.610517      0.646324
  79   7 2909.6162    3.8358  1.4598 13.0906  0.0000      0.557578  0.0221   0.0342   0.0398    0.0508   0.0000      0.450505   442.8032       3.94600       22.2510       1.48403      -3.75472      0.100726      0.313755      0.421876      0.471645      0.536180      0.579416      0.593374
  79   8 3123.9778    4.3321  1.6312 13.5484 -0.0000       1.75568  0.0237   0.0370   0.0442    0.0405   0.0000      0.404613   443.0776       4.54783       21.2307       2.43485      -3.33241      0.783318      0.334079      0.440789      0.491122      0.556823      0.585000      0.621929
  79   9 3332.5608    3.8577  2.5496 13.0036 -0.0001      0.524587  0.0305   0.0257   0.0558    0.0334   0.0000      0.236008   443.4281       4.58958       22.0075       2.47010      -1.21435      -1.12861      0.425136      0.573970      0.643169      0.716325      0.762729      0.782435
  79  10 3537.6336    3.0284  4.5312 12.4341 -0.0001      0.512894  0.0488   0.0155   0.0857    0.0288   0.0000      0.132558   441.7117       5.28006       22.1084       3.98789      -2.04127     -0.936293      0.654453      0.880251      0.999377       1.11275       1.19472       1.24021
  79  11 3739.5690    2.2813  7.4820 12.1715 -0.0004      0.719920  0.0907   0.0096   0.1417    0.0239   0.0000      0.131202   442.6356       5.23313       19.7350       1.09024      -1.57178      0.229349       1.04233       1.39618       1.60300       1.77099       1.92298       1.98201
  80   1 1358.4682    0.1356  0.1353 10.0910  0.0000       11.2335  0.0082   0.0051   0.0182    0.0148   0.0000       34.1644   440.9543     -0.109524       22.3089     0.0150540      -3.51567     -0.587551      0.135587      0.183781      0.218042      0.253386      0.252843      0.270117
  80   2 1697.1130    0.3564  0.4306  9.9280  0.0000       24.9240  0.0106   0.0059   0.0226    0.0252   0.0000       2.88487   441.6571      0.309292       22.7287     -0.245492      -3.70490     0.0686643      0.178076      0.234990      0.274370      0.299305      0.331769      0.334292
  80   3 1974.2490    0.6974  0.8492 10.2581  0.0000       9.85371  0.0158   0.0082   0.0313    0.0424   0.0000       1.07075   442.4095      0.195842       21.6715      0.922043      -2.59541     -0.678006      0.241651      0.327364      0.364713      0.400690      0.423362      0.458216
  80   4 2234.0891    1.1712  1.3152 11.1110  0.0000       4.92986  0.0227   0.0116   0.0412    0.0453   0.0000      0.741737   442.7416      0.402423       22.6761      0.790838      -3.40172     -0.452148      0.310143      0.417101      0.467739      0.524586      0.553426      0.585000
  80   5 2472.7111    1.8910  1.5546 11.9150  0.0000       3.50397  0.0243   0.0168   0.0445    0.0413   0.0000      0.520214   442.1785       2.33189       21.8352       1.59411      -4.43322     -0.792359      0.331249      0.461576      0.511727      0.583031      0.588587      0.627721
  80   6 2700.4217    2.7986  1.5006 12.7568  0.0000       2.90960  0.0238   0.0255   0.0425    0.0425   0.0000      0.562141   442.7892       2.92049       21.6156      0.897187      -3.68586       1.06936      0.328502      0.440737      0.503071      0.553307      0.597660      0.621256
  80   7 2922.6691    3.8651  1.4635 13.1974  0.0000      0.994784  0.0225   0.0341   0.0399    0.0479   0.0000      0.530823   443.1596       3.79245       22.5871       2.84473      -2.82248      -1.23688      0.318983      0.419777      0.478743      0.534214      0.563579      0.587746
  80   8 3137.7373    4.3179  1.6486 13.5690  0.0000      0.608586  0.0241   0.0366   0.0440    0.0402   0.0000      0.414079   443.0072       4.46175       22.9541       3.15257      -3.41043      0.912082      0.330048      0.462070      0.503922      0.569123      0.588833      0.623500
  80   9 3347.1693    3.8282  2.8572 12.8375  0.0005      0.576001  0.0320   0.0236   0.0589    0.0326   0.0000      0.191864   442.2758       5.41241       20.9258       3.06977      -3.87328     -0.484307      0.442176      0.597549      0.667479      0.749981      0.797256      0.834701
  80  10 3552.9802    2.9319  4.7586 12.4949  0.0007      0.326947  0.0520   0.0150   0.0914    0.0277   0.0000      0.150865   442.3293       7.45303       23.6474       5.14257      -3.96679      -4.04742      0.669817      0.902872       1.02981       1.14322       1.21989       1.27041
  80  11 3755.2725    2.2558  7.7871 12.1395  0.0031     0.0200234  0.0957   0.0091   0.1449    0.0230   0.0000      0.126518   442.1975       9.19510       23.5205       2.14441      -2.39215     -0.405242       1.05845       1.43363       1.62198       1.81682       1.92060       1.99803
  81   1 1365.7205    0.1432  0.1559 10.0322  0.0000       41.7553  0.0087   0.0050   0.0179    0.0154   0.0000       27.1879   440.7723     -0.185589       22.0830      0.529080      -3.33170     -0.260605      0.150173      0.189951      0.197497      0.216605      0.228578      0.246138
  81   2 1705.1039    0.3605  0.4280  9.9445  0.0000       22.9997  0.0104   0.0059   0.0230    0.0259   0.0000       2.90431   441.8405      0.452851       22.0430      0.162355      -3.59308      0.560854      0.176429      0.228295      0.256607      0.281661      0.311999      0.318620
  81   3 1983.4362    0.6966  0.9013 10.3036  0.0000       9.23040  0.0170   0.0080   0.0327    0.0414   0.0000       1.09520   442.0364      0.343254       22.2867      0.294145      -3.75481      0.913713      0.248422      0.335414      0.375188      0.420862      0.443655      0.464261
  81   4 2244.3436    1.1945  1.2630 11.2108  0.0000       5.30435  0.0222   0.0123   0.0405    0.0469   0.0000      0.791544   442.1345      0.951511       22.2052      0.362888      -3.93620     -0.841552      0.301886      0.413378      0.474366      0.527993      0.553991      0.578632
  81   5 2483.6643    1.9634  1.5028 11.8773  0.0000       3.75310  0.0234   0.0174   0.0423    0.0443   0.0000      0.536928   442.3829       2.30816       21.9383      0.711798      -3.62634     -0.164958      0.313757      0.429041      0.482829      0.542496      0.567513      0.600148
  81   6 2712.4750    2.8545  1.5331 12.6028  0.0002       2.60849  0.0229   0.0250   0.0431    0.0455   0.0000      0.517396   442.6439       2.42943       21.5687       2.18690      -3.65128       1.39131      0.312112      0.414718      0.468515      0.531613      0.559890      0.597400
  81   7 2935.6860    3.9249  1.4765 13.3346  0.0001       1.29890  0.0228   0.0348   0.0413    0.0450   0.0000      0.530523   442.5835       3.03743       22.5426       1.48115      -3.82170     -0.820017      0.310962      0.422235      0.470207      0.533309      0.558412      0.576156
  81   8 3151.4903    4.4095  1.7065 13.4847  0.0000      0.898826  0.0240   0.0364   0.0438    0.0415   0.0000      0.383616   442.6579       3.66860       22.3334       1.73271      -2.09730     -0.959867      0.340613      0.452490      0.506319      0.568956      0.608213      0.626645
  81   9 3361.7094    3.7217  2.7741 13.0071  0.0000      0.475353  0.0326   0.0239   0.0590    0.0305   0.0000      0.218499   442.5721       6.35616       22.0358       3.53139      -4.03981     -0.893327      0.432659      0.587861      0.664112      0.738370      0.778814      0.804805
  81  10 3568.3509    2.8301  4.7957 12.5136 -0.0007      0.372250  0.0537   0.0144   0.0930    0.0267   0.0000      0.151416   442.7511       7.34123       22.4431       2.89642     -0.795253     -0.352196      0.664775      0.887878       1.01169       1.11898       1.20907       1.26167
  81  11 3771.4277    2.1082  7.6023 12.1377 -0.0020      0.292781  0.0994   0.0088   0.1510    0.0231   0.0000      0.142214   442.2552       6.53778       17.0430       1.40563      -2.98607       2.97030       1.09539       1.45866       1.67171       1.85086       1.98282       2.05495
  82   1 1372.9053    0.1379  0.1742  9.9964  0.0000       27.6738  0.0091   0.0047   0.0221    0.0153   0.0000       25.6104   440.9327     0.0297142       22.4068    -0.0254413      -4.08370     -0.179874      0.132745      0.182483      0.222137      0.224556      0.242460      0.259418
  82   2 1713.0245    0.3703  0.4917  9.8985  0.0000       25.0841  0.0119   0.0058   0.0240    0.0269   0.0000       2.63554   441.7445      0.128653       22.5465      0.637797      -3.98208      0.208975      0.193705      0.251660      0.283042      0.328564      0.342137      0.373006
  82   3 1992.5164    0.7108  0.8973 10.2857  0.0000       10.0109  0.0164   0.0081   0.0329    0.0424   0.0000       1.10134   442.2427      0.378336       22.3998      0.428976      -3.49671     -0.383692      0.238068      0.327449      0.363770      0.407659      0.438642      0.476750
  82   4 2254.4562    1.2472  1.3550 11.0551 -0.0001       3.85835  0.0220   0.0118   0.0412    0.0458   0.0000      0.671296   442.5520       1.05913       22.3807      0.530263      -3.13023      0.303639      0.298779      0.412614      0.465583      0.526606      0.555163      0.570122
  82   5 2494.5937    1.9829  1.6165 11.8499  0.0000       3.24179  0.0239   0.0169   0.0437    0.0420   0.0000      0.465701   442.5951       2.21850       23.5310      0.809685      -3.60330      -1.05825      0.327692      0.443043      0.502802      0.570665      0.606904      0.620657
  82   6 2724.4540    2.9356  1.5506 12.6906  0.0000       2.87194  0.0225   0.0253   0.0430    0.0424   0.0000      0.465917   442.7801       3.88121       22.9230       1.81716      -3.88201      0.844580      0.319851      0.433352      0.498538      0.553938      0.579952      0.612382
  82   7 2948.5817    3.9322  1.4787 13.3055  0.0000       1.68443  0.0226   0.0350   0.0402    0.0475   0.0000      0.581458   442.6574       3.91501       21.6995       2.57427      -3.04102    -0.0679606      0.305205      0.407759      0.454887      0.521096      0.543589      0.572510
  82   8 3165.0864    4.3181  1.6786 13.5963  0.0000     0.0156379  0.0239   0.0362   0.0435    0.0391   0.0000      0.406816   443.0522       4.15839       21.4621       1.68392      -2.36034     -0.787381      0.329769      0.448503      0.492673      0.566457      0.575725      0.606779
  82   9 3376.1732    3.6800  2.9947 12.8796  0.0000      0.422220  0.0338   0.0223   0.0614    0.0302   0.0000      0.178958   443.0697       6.24021       22.4491       2.43057      -2.33537      -1.72217      0.451970      0.609568      0.683869      0.765648      0.809479      0.845555
  82  10 3583.6002    2.8094  5.2900 12.4657 -0.0001      0.386505  0.0602   0.0135   0.1012    0.0270   0.0000      0.140544   444.1614       6.62817       20.8757       1.85795      -2.09379      -1.78701      0.744255      0.986459       1.13209       1.25992       1.35443       1.42230
  83   1 1380.0377    0.1516  0.1654  9.9894  0.0000       28.7079  0.0077   0.0048   0.0187    0.0152   0.0000       22.7191   440.6213     0.0448336       21.9698     0.0454687      -3.89230      0.495387      0.122010      0.162005      0.186249      0.211476      0.217858      0.254881
  83   2 1720.8910    0.3948  0.4832  9.9158  0.0000       21.8165  0.0113   0.0060   0.0227    0.0267   0.0000       2.36627   441.4085      0.121748       22.5967    0.00991136      -3.84031    0.00545307      0.182275      0.238138      0.279191      0.309373      0.327791      0.339708
  83   3 2001.5737    0.7365  0.9072 10.3066  0.0000       10.0223  0.0163   0.0083   0.0327    0.0438   0.0000       1.05612   442.2909      0.104197       22.8145      0.413350      -3.35082     -0.845015      0.239564      0.318511      0.354136      0.401663      0.433104      0.450165
  83   4 2264.5161    1.2832  1.4091 11.0407  0.0000       4.08077  0.0228   0.0119   0.0412    0.0484   0.0000      0.663019   443.0288       1.83345       22.6975      0.601859      -2.78612     0.0548622      0.301977      0.416295      0.462101      0.528082      0.561858      0.592457
  83   5 2505.3669    2.0320  1.7045 11.9050  0.0002       2.26967  0.0245   0.0166   0.0455    0.0396   0.0000      0.448553   442.0803       2.20658       21.8419      0.935831      -2.31591     -0.479418      0.325131      0.438736      0.491685      0.552600      0.588359      0.613744
  83   6 2736.4183    3.0053  1.5930 12.6403  0.0000       2.43966  0.0233   0.0253   0.0419    0.0436   0.0000      0.474167   442.5285       2.94706       22.6884       1.32028      -2.89062      0.502467      0.297822      0.419828      0.458909      0.516774      0.548204      0.578901
  83   7 2961.3790    4.0375  1.4398 13.4598  0.0000      0.845528  0.0220   0.0361   0.0397    0.0442   0.0000      0.534577   442.7783       4.71935       21.6355       1.15757      -3.01882     -0.793549      0.298584      0.401778      0.450869      0.507867      0.535633      0.563153
  83   8 3178.6749    4.3162  1.7423 13.5028  0.0000      0.628893  0.0243   0.0346   0.0449    0.0384   0.0000      0.375448   442.4838       4.46737       22.0459       2.36582      -2.56463     -0.430026      0.320307      0.442683      0.498858      0.558145      0.590497      0.623427
  83   9 3390.6026    3.5887  3.0389 12.9370 -0.0000      0.649116  0.0340   0.0219   0.0641    0.0297   0.0000      0.190662   442.3428       6.11084       21.1197       2.50815      -3.07083     -0.136945      0.445473      0.600933      0.666196      0.744002      0.792935      0.822822
  83  10 3598.8835    2.7635  5.2232 12.4714 -0.0003      0.590986  0.0581   0.0133   0.1012    0.0268   0.0000      0.147240   442.0961       7.22871       22.0384       1.68211      -3.51309     -0.759504      0.692925      0.943402       1.07433       1.18275       1.27459       1.32367
  84   1 1387.0935    0.1501  0.2000 10.0118  0.0000       32.4929  0.0100   0.0047   0.0206    0.0154   0.0000       21.2355   440.7707     -0.345788       21.9876      0.305087      -3.27334     -0.350365      0.157506      0.211710      0.252544      0.254492      0.285279      0.300486
  84   2 1728.6561    0.3850  0.4708  9.9729  0.0000       20.5904  0.0108   0.0060   0.0239    0.0256   0.0000       2.55532   441.8112      0.336512       21.8828      0.307405      -3.40992      0.225819      0.173465      0.240493      0.275680      0.308674      0.335000      0.335053
  84   3 2010.5605    0.7290  0.9391 10.3867  0.0000       10.9018  0.0177   0.0082   0.0334    0.0425   0.0000       1.13595   442.1461      0.963177       21.9153      0.976853      -4.34093    0.00441256      0.246931      0.350057      0.388709      0.434534      0.465322      0.486624
  84   4 2274.5085    1.2950  1.4136 11.1244  0.0000       3.92313  0.0231   0.0119   0.0419    0.0464   0.0000      0.688900   442.4443       1.15975       22.5456       1.20180      -3.86119     -0.337894      0.299285      0.405990      0.468838      0.523496      0.543813      0.581947
  84   5 2516.1145    2.0276  1.6511 12.0101  0.0000       2.71944  0.0247   0.0171   0.0451    0.0402   0.0000      0.510302   442.9320       1.66454       23.2566       1.65210      -4.36459      0.547407      0.318709      0.431340      0.485846      0.545153      0.576242      0.610965
  84   6 2748.2323    3.1140  1.5652 12.7302  0.0000       1.69695  0.0226   0.0261   0.0408    0.0417   0.0000      0.448457   442.8630       2.87736       23.0996      0.491957      -3.41689     -0.668307      0.292343      0.398376      0.441062      0.500036      0.521452      0.537810
  84   7 2974.1622    4.0850  1.5192 13.4928  0.0000       1.67658  0.0227   0.0358   0.0414    0.0424   0.0000      0.458155   443.1262       3.97821       22.4984       1.05768      -3.42869    0.00830152      0.312334      0.422746      0.468702      0.522631      0.548926      0.573037
  84   8 3192.2489    4.2611  1.8916 13.5020  0.0000       1.66961  0.0251   0.0330   0.0478    0.0358   0.0000      0.356802   443.4869       4.63616       21.2393       2.58240      -3.05522     -0.582363      0.328005      0.439975      0.493887      0.548958      0.585258      0.617427
  84   9 3404.9795    3.5599  3.1993 12.8780 -0.0002      0.784016  0.0354   0.0211   0.0650    0.0294   0.0000      0.206739   441.9717       7.23530       21.6336       4.31204      -2.10842      0.481520      0.453660      0.621531      0.692487      0.781204      0.825271      0.866733
  84  10 3613.8757    2.7654  5.8962 12.4160  0.0023      0.220884  0.0669   0.0122   0.1095    0.0264   0.0000      0.143060   443.0206       5.22201       20.9295       3.02905      -2.29823      -3.67727      0.756870       1.01753       1.16786       1.28770       1.37563       1.44426
  85   1 1394.1478    0.1549  0.1941 10.0274  0.0000       8.46263  0.0100   0.0047   0.0176    0.0153   0.0000       19.8547   440.6292     -0.272952       21.8362     -0.117366      -3.03076      0.737364      0.156759      0.207329      0.230818      0.250067      0.254989      0.296408
  85   2 1736.3430    0.4094  0.5167  9.9738  0.0000       17.1976  0.0118   0.0060   0.0235    0.0279   0.0000       2.11070   441.8840      0.150131       22.1098      0.172514      -3.29621     -0.229310      0.190492      0.261028      0.303694      0.338280      0.362606      0.383330
  85   3 2019.5242    0.7552  0.9367 10.3850 -0.0003       10.6900  0.0168   0.0083   0.0333    0.0454   0.0000       1.07831   442.2549      0.727056       21.9856      0.324834      -3.16809      0.282699      0.235307      0.321227      0.357373      0.412620      0.435546      0.451530
  85   4 2284.4131    1.3192  1.4169 11.2438  0.0000       5.06769  0.0225   0.0120   0.0416    0.0441   0.0000      0.647869   442.2327      0.807987       23.1725       1.56728      -3.02991      0.274528      0.299958      0.407471      0.452404      0.515436      0.543295      0.569530
  85   5 2526.8425    2.0974  1.7498 11.9939  0.0000       2.80668  0.0252   0.0168   0.0453    0.0393   0.0000      0.476301   443.0874       1.34217       22.2741      0.903873      -2.61886      0.194981      0.326473      0.445233      0.492755      0.560016      0.589054      0.614138
  85   6 2760.0167    3.1273  1.5322 13.0155  0.0000       1.02354  0.0231   0.0274   0.0421    0.0408   0.0000      0.504749   442.7089       2.29612       22.7109       2.10884      -4.11088       1.22718      0.316713      0.441013      0.483480      0.547392      0.576580      0.594869
  85   7 2986.7801    4.0799  1.4965 13.4804  0.0000       1.39407  0.0223   0.0350   0.0397    0.0414   0.0000      0.446719   442.6999       4.30159       22.3613       1.98187      -2.57603     -0.134609      0.285436      0.385757      0.429248      0.483940      0.500593      0.530767
  85   8 3205.6660    4.2092  1.9005 13.5834  0.0000       1.32221  0.0258   0.0327   0.0477    0.0349   0.0000      0.372047   443.2376       4.94033       22.0888       2.46376      -3.06072     -0.667621      0.334204      0.467217      0.515317      0.578506      0.616839      0.635298
  85   9 3419.1247    3.5606  3.2221 12.8687 -0.0001      0.522403  0.0350   0.0208   0.0641    0.0297   0.0000      0.205829   442.8516       6.05073       20.4846       2.24960      -1.92163      0.666117      0.452126      0.618843      0.696312      0.784665      0.839925      0.874458
  85  10 3628.7182    2.5899  5.8401 12.4990 -0.0027     -0.114711  0.0711   0.0117   0.1161    0.0259   0.0000      0.157742   444.1755       4.93883       21.4741       4.49926    -0.0720027      0.664270      0.786363       1.07177       1.21280       1.35745       1.43274       1.47779
  86   1 1401.1149    0.1573  0.1821 10.0367  0.0000       26.0738  0.0081   0.0047   0.0199    0.0155   0.0000       19.7406   440.7427     0.0728709       22.2318    -0.0450660      -3.82721     -0.215137      0.137686      0.191792      0.214738      0.236705      0.275952      0.262331
  86   2 1743.9799    0.4148  0.5144 10.0221  0.0000       19.9229  0.0119   0.0060   0.0229    0.0266   0.0000       2.22979   441.4471      0.291070       21.9870      0.150759      -3.30506     -0.125800      0.188167      0.256536      0.297941      0.328461      0.354958      0.367414
  86   3 2028.4103    0.7726  0.9963 10.4936  0.0000       11.6643  0.0179   0.0085   0.0347    0.0436   0.0000       1.08749   442.4253      0.247055       22.7497      0.807324      -3.85744      0.200709      0.240623      0.324442      0.365775      0.410580      0.448204      0.465999
  86   4 2294.2145    1.3508  1.5062 11.1414  0.0000       4.44430  0.0234   0.0118   0.0421    0.0461   0.0000      0.592500   442.8555       1.38299       21.7377       1.23285      -3.18152     -0.189223      0.306136      0.416270      0.465909      0.524075      0.563455      0.585050
  86   5 2537.4192    2.1478  1.6695 12.1296  0.0000       3.25298  0.0245   0.0177   0.0445    0.0402   0.0000      0.537297   442.9286       2.10377       22.5664      0.405234      -3.62002     -0.230694      0.314774      0.419709      0.472636      0.518706      0.575437      0.582424
  86   6 2771.7160    3.1691  1.5237 12.9388  0.0000      0.694168  0.0221   0.0270   0.0416    0.0420   0.0000      0.506742   442.7720       2.21260       22.2827       1.21962      -3.29280      -1.23352      0.285202      0.389818      0.436581      0.502197      0.522630      0.563422
  86   7 2999.3664    4.0997  1.5510 13.4662  0.0000       1.07627  0.0221   0.0343   0.0410    0.0405   0.0000      0.399910   443.3134       3.64275       22.5022       1.65461      -2.97985      -1.46796      0.289400      0.392119      0.442113      0.492907      0.529518      0.547085
  86   8 3219.0331    4.3263  2.0530 13.3747  0.0000       1.61468  0.0258   0.0314   0.0478    0.0361   0.0000      0.321281   442.8177       5.78885       21.4487       2.60926      -4.30511     -0.709907      0.332055      0.440178      0.491186      0.553334      0.586940      0.622267
  86   9 3433.3074    3.4193  3.5555 12.7975 -0.0001      0.239775  0.0384   0.0189   0.0693    0.0291   0.0000      0.169321   443.0616       5.67667       22.7951       3.16514      -2.78266      -1.43107      0.487166      0.660206      0.746997      0.829283      0.898142      0.924180
  86  10 3644.1405    2.5505  6.0283 12.4713 -0.0012       1.15408  0.0727   0.0114   0.1175    0.0255   0.0000      0.151865   443.5335       4.27330       23.7647       3.71794      -1.65438      -2.05549      0.786180       1.06023       1.20573       1.35470       1.43833       1.49722
  87   1 1408.0514    0.1577  0.2087  9.9814  0.0000       42.6188  0.0095   0.0046   0.0198    0.0162   0.0000       18.0609   440.7612    -0.0619519       22.2722      0.117572      -3.32153     -0.152154      0.146942      0.203180      0.226219      0.233032      0.265212      0.271246
  87   2 1751.5162    0.4204  0.5250  9.9905  0.0000       18.2033  0.0115   0.0061   0.0238    0.0274   0.0000       2.11564   441.9099     0.0654665       22.1405      0.174466      -3.16949      0.921901      0.174358      0.224378      0.258618      0.290276      0.311263      0.333488
  87   3 2037.1980    0.8036  0.9396 10.4342  0.0000       9.61424  0.0165   0.0086   0.0321    0.0443   0.0000       1.00142   442.4108   -0.00506576       22.6789     -0.493436      -2.70875     0.0608559      0.231689      0.310244      0.346807      0.386286      0.420610      0.449114
  87   4 2303.9417    1.3736  1.5058 11.2345  0.0000       4.94982  0.0232   0.0120   0.0428    0.0427   0.0000      0.624514   442.6658       2.35472       23.3661      0.862381      -3.48746     -0.416612      0.291970      0.396159      0.445640      0.502133      0.536396      0.553859
  87   5 2547.9668    2.2316  1.6918 12.0122  0.0000       2.47393  0.0237   0.0177   0.0436    0.0407   0.0000      0.459504   442.9437       2.41519       22.6432       1.09673      -3.70190      0.528033      0.302095      0.407664      0.463475      0.519222      0.555390      0.587343
  87   6 2783.3843    3.2547  1.5035 12.8626  0.0000       1.74264  0.0218   0.0275   0.0398    0.0446   0.0000      0.476078   442.8312       3.25215       22.4634     0.0326457      -3.40708     0.0353892      0.285943      0.386080      0.431638      0.493131      0.512305      0.547228
  87   7 3011.8715    4.1579  1.5202 13.5691  0.0000       1.56178  0.0222   0.0357   0.0404    0.0417   0.0000      0.487432   442.4216       3.34051       22.0754       1.82092      -3.01778     -0.853533      0.289793      0.394561      0.439042      0.493258      0.526999      0.542971
  87   8 3232.2181    4.1944  2.1578 13.3571  0.0000      0.647330  0.0273   0.0294   0.0488    0.0339   0.0000      0.306795   443.0701       5.03392       21.5046       3.16728      -3.36570      0.191269      0.344931      0.461538      0.518840      0.580037      0.611216      0.642588
  87   9 3447.4204    3.3919  3.6364 12.7620 -0.0006      0.461066  0.0399   0.0186   0.0703    0.0299   0.0000      0.177697   443.6533       6.18634       22.6549       3.93748      0.310497      0.372890      0.486080      0.658137      0.740799      0.824399      0.888399      0.923726
  87  10 3658.5669    2.6330  6.7632 12.3565  0.0024      0.238305  0.0785   0.0106   0.1221    0.0246   0.0000      0.138529   443.1443       5.18353       22.3399       2.35402      -5.06275      0.865183      0.816480       1.10117       1.24599       1.39332       1.48719       1.55603
  88   1 1414.9298    0.1599  0.1928  9.9911  0.0000       51.6718  0.0089   0.0046   0.0187    0.0162   0.0000       18.9222   440.5876    -0.0296144       22.4914     0.0107994      -3.51752     -0.225243      0.142698      0.195284      0.236432      0.254927      0.275746      0.296465
  88   2 1759.0013    0.4300  0.5559 10.0323  0.0000       16.5754  0.0119   0.0061   0.0248    0.0275   0.0000       2.02841   441.4810      0.307661       22.1863    0.00573786      -3.16627      0.200061      0.184464      0.248495      0.291102      0.323953      0.344162      0.356115
  88   3 2045.9857    0.8058  1.0144 10.5374 -0.0002       9.44524  0.0181   0.0086   0.0345    0.0432   0.0000       1.04365   442.2047      0.681603       22.8299       1.50075      -2.90089      0.277627      0.234721      0.311962      0.363000      0.408801      0.446742      0.472442
  88   4 2313.6067    1.3954  1.5252 11.2716  0.0000       4.38268  0.0236   0.0123   0.0434    0.0436   0.0000      0.623595   441.7170      0.722510       22.3114       1.17156      -4.44489     -0.382825      0.288023      0.404267      0.444772      0.494835      0.534806      0.557635
  88   5 2558.4760    2.2300  1.7798 12.0468  0.0000       2.39702  0.0247   0.0172   0.0456    0.0394   0.0000      0.446664   442.3919       2.19509       22.1236      0.814211      -3.81774     -0.576125      0.306050      0.414519      0.465102      0.526499      0.556046      0.581151
  88   6 2794.9983    3.2656  1.5806 12.8800  0.0001       1.64328  0.0224   0.0270   0.0411    0.0431   0.0000      0.485460   442.8653       3.49917       22.6999       1.06440      -3.50485     -0.281352      0.290009      0.389052      0.444308      0.498393      0.532956      0.554343
  88   7 3024.2236    4.2535  1.5777 13.5148 -0.0000      0.607174  0.0223   0.0354   0.0406    0.0411   0.0000      0.429089   443.0842       3.90522       22.7082       1.45169      -3.57953     -0.798571      0.289018      0.395157      0.443137      0.494571      0.530612      0.552963
  88   8 3245.4986    4.2471  2.2724 13.1547  0.0000       1.05321  0.0270   0.0283   0.0488    0.0352   0.0000      0.237371   443.0730       4.96099       22.2336       1.60402      -2.83413      0.335236      0.336607      0.459335      0.513052      0.584176      0.607093      0.642991
  88   9 3461.5313    3.3361  3.7546 12.7838  0.0001       1.00267  0.0399   0.0181   0.0726    0.0280   0.0000      0.196158   442.9448       6.84962       21.8219       3.55762      -2.50447      0.655211      0.484175      0.657450      0.731200      0.826801      0.881165      0.922023
  88  10 3673.2961    2.5227  6.7972 12.3629  0.0016     -0.164578  0.0819   0.0103   0.1266    0.0244   0.0000      0.154902   443.0503       7.31789       22.5272       1.07385      -1.54855      0.202953      0.836286       1.14509       1.31190       1.44334       1.54358       1.58543
  89   1 1421.7619    0.1704  0.1967 10.0203  0.0000       48.9353  0.0085   0.0047   0.0173    0.0160   0.0000       15.9786   440.5046      0.204212       21.9203      0.255509      -4.01602      0.146054      0.125808      0.179045      0.199302      0.224727      0.258783      0.255522
  89   2 1766.4097    0.4291  0.5219 10.1089  0.0000       18.6377  0.0115   0.0061   0.0232    0.0260   0.0000       2.20576   441.5559      0.215322       22.4004      0.537167      -3.54524     -0.896760      0.167227      0.219257      0.259083      0.285541      0.309688      0.307599
  89   3 2054.6848    0.8149  1.0219 10.6059  0.0000       8.96947  0.0182   0.0087   0.0348    0.0445   0.0000       1.04974   442.2525      0.424871       22.6478      0.196416      -4.63767      0.630180      0.236309      0.323501      0.358281      0.405414      0.422520      0.443722
  89   4 2323.1652    1.4583  1.5351 11.3764  0.0000       3.69043  0.0235   0.0125   0.0426    0.0438   0.0000      0.604122   442.8608       1.11611       23.0919       1.22305      -4.14588      0.314056      0.293096      0.392490      0.437958      0.502151      0.551019      0.575614
  89   5 2568.8898    2.3079  1.8096 12.1012  0.0000       2.37962  0.0242   0.0176   0.0452    0.0390   0.0000      0.407643   442.5291       1.81045       21.5817      0.477620      -3.16676       1.56889      0.304647      0.408329      0.462673      0.513596      0.542319      0.576261
  89   6 2806.5406    3.3204  1.5708 12.9707  0.0000       2.05589  0.0225   0.0272   0.0404    0.0411   0.0000      0.481262   443.1842       3.12850       22.1425       1.65808      -3.08598     -0.491119      0.279216      0.377969      0.420555      0.478482      0.497179      0.531353
  89   7 3036.5609    4.2764  1.5963 13.5515  0.0000      0.883150  0.0227   0.0349   0.0409    0.0405   0.0000      0.468071   443.1758       4.33284       22.6895       1.73510      -3.29340     -0.278313      0.285455      0.391481      0.432657      0.490599      0.528058      0.551900
  89   8 3258.5092    4.1747  2.2107 13.4025  0.0001      0.617665  0.0266   0.0288   0.0502    0.0327   0.0000      0.305203   442.7603       5.58470       22.3700       1.50047      -3.98350     -0.324474      0.337107      0.451541      0.516559      0.584645      0.617103      0.630824
  89   9 3475.3180    3.2731  4.0852 12.8005  0.0006    -0.0777345  0.0436   0.0173   0.0791    0.0283   0.0000      0.173293   443.7306       3.77759       22.7514       3.66028      0.184518      -1.73091      0.520933      0.694207      0.794014      0.880730      0.940912      0.984424
  89  10 3688.1167    2.3870  6.9081 12.4907 -0.0024     0.0564228  0.0895   0.0100   0.1355    0.0233   0.0000      0.150404   443.9854       4.44826       20.0909       1.53575      -3.81168       1.74692      0.899420       1.21784       1.39013       1.56171       1.66305       1.72664
  90   1 1428.5263    0.1686  0.2213 10.0308  0.0000       35.1560  0.0092   0.0046   0.0206    0.0156   0.0000       15.6230   440.6635     -0.401263       22.3619     0.0453135      -3.47072    -0.0942534      0.129928      0.178879      0.209501      0.225847      0.241817      0.259279
  90   2 1773.7517    0.4446  0.6158 10.0568  0.0000       13.8249  0.0130   0.0059   0.0263    0.0285   0.0000       1.89947   441.2558      0.207746       22.5281     -0.667831      -3.67472      0.894123      0.183583      0.245385      0.281019      0.316341      0.335660      0.363646
  90   3 2063.3406    0.8443  1.1203 10.5494  0.0000       8.62642  0.0194   0.0086   0.0368    0.0459   0.0000      0.994317   442.4417      0.730154       22.4842    -0.0569517      -2.94891     -0.117396      0.244335      0.332175      0.381264      0.417093      0.452134      0.471958
  90   4 2332.6832    1.4418  1.6360 11.3389  0.0000       4.61267  0.0243   0.0119   0.0449    0.0409   0.0000      0.567547   442.5258       1.69246       22.5657       1.19824      -3.64117     -0.863467      0.289905      0.389208      0.437932      0.494568      0.517176      0.543536
  90   5 2579.2808    2.3163  1.7069 12.2737 -0.0003       2.51115  0.0243   0.0185   0.0443    0.0387   0.0000      0.477746   442.6738       2.18168       22.2242      0.323148      -3.16042      0.432856      0.297088      0.417226      0.464224      0.530655      0.580293      0.598437
  90   6 2817.9819    3.4185  1.6480 12.8839  0.0000       1.64279  0.0222   0.0271   0.0416    0.0425   0.0000      0.417570   443.0034       3.16327       22.9547       1.49724      -3.12593     -0.657384      0.280870      0.380734      0.425792      0.472197      0.510019      0.523895
  90   7 3048.8521    4.3143  1.6333 13.5562  0.0000       1.48763  0.0225   0.0346   0.0410    0.0391   0.0000      0.444009   443.7087       3.29816       22.8025       2.06803      -2.07456     -0.130686      0.281769      0.383201      0.422906      0.467747      0.504026      0.520840
  90   8 3271.5927    4.1344  2.3122 13.3209  0.0000      0.369127  0.0279   0.0277   0.0512    0.0336   0.0000      0.284074   443.3104       4.25393       22.0600       2.21635      -2.32184     -0.727503      0.347405      0.466158      0.529478      0.591837      0.631993      0.654675
  90   9 3489.2258    3.1390  4.0751 12.8397 -0.0008      0.487652  0.0452   0.0165   0.0808    0.0272   0.0000      0.176902   442.6204       6.82065       22.1889       3.83959      -3.84080    -0.0168141      0.517717      0.697976      0.788384      0.896119      0.943165       1.01145
  91   1 1435.2626    0.1723  0.2249  9.9905  0.0000       20.5275  0.0092   0.0045   0.0197    0.0158   0.0000       14.6650   440.6768     -0.133738       22.5835     -0.308066      -3.92925     0.0331431      0.143306      0.191012      0.217335      0.235404      0.239417      0.267918
  91   2 1781.0644    0.4396  0.6087 10.0942  0.0000       17.3931  0.0129   0.0060   0.0261    0.0281   0.0000       1.97036   441.3611      0.610065       22.4420      0.217587      -3.70457     -0.132371      0.182286      0.245091      0.285669      0.318007      0.337282      0.352495
  91   3 2071.9070    0.8340  1.0716 10.6116  0.0000       8.38860  0.0188   0.0086   0.0366    0.0457   0.0000       1.05297   442.0456       1.11338       22.6140     -0.394432      -2.79615    -0.0415845      0.233951      0.310298      0.345918      0.398068      0.423732      0.450526
  91   4 2342.0615    1.5191  1.5599 11.3874 -0.0001       3.95186  0.0229   0.0125   0.0430    0.0420   0.0000      0.585904   443.1369       1.54827       21.3852      0.297097      -3.15566     0.0282664      0.276808      0.380393      0.429443      0.483032      0.515252      0.541587
  91   5 2589.5994    2.4037  1.6908 12.3049  0.0000       2.40832  0.0236   0.0191   0.0432    0.0390   0.0000      0.495922   442.4685       2.53872       21.6933       1.86405      -2.70574     -0.130389      0.292538      0.386728      0.438157      0.496140      0.525860      0.545640
  91   6 2829.3377    3.4336  1.7436 12.8689  0.0000      0.770411  0.0225   0.0258   0.0428    0.0373   0.0000      0.443760   442.9214       2.59468       22.7687       1.38670      -2.55446      0.138383      0.277953      0.369301      0.421671      0.469936      0.506617      0.527300
  91   7 3060.9618    4.2658  1.6213 13.5662  0.0000      0.196925  0.0225   0.0341   0.0408    0.0389   0.0000      0.391591   442.5058       3.62159       21.8875       1.71674      -2.74849     -0.381133      0.277440      0.376837      0.431119      0.477896      0.506090      0.525037
  91   8 3284.6557    4.0616  2.4138 13.2321 -0.0001       1.10809  0.0285   0.0263   0.0520    0.0328   0.0000      0.236647   443.8222       4.24570       22.6176       3.28975      -3.28712     -0.756090      0.345210      0.467709      0.538212      0.590651      0.630654      0.663655
  91   9 3503.1103    3.1863  4.3843 12.7518 -0.0005      0.650528  0.0472   0.0161   0.0839    0.0283   0.0000      0.160099   442.9024       6.86561       23.0837       2.51950      -3.00272      0.296955      0.535561      0.732335      0.827918      0.928355      0.998737       1.04976
  91  10 3717.6015    2.2871  6.9184 12.4307  0.0009       1.02625  0.0884   0.0099   0.1358    0.0234   0.0000      0.166292   442.4750       7.10238       23.1958       5.22878      -6.16744      -2.59840      0.871743       1.18539       1.34046       1.51151       1.60933       1.69036
  92   1 1441.9468    0.1691  0.2017  9.9646  0.0000       50.5233  0.0085   0.0045   0.0170    0.0161   0.0000       15.8223   440.5492     0.0813239       21.9306      0.256033      -3.81962     -0.263748      0.121736      0.172865      0.189291      0.217620      0.257611      0.271986
  92   2 1788.2607    0.4565  0.5997 10.0544  0.0000       13.7590  0.0121   0.0060   0.0257    0.0292   0.0000       1.85520   441.7509     -0.224695       22.0796      0.311723      -3.69250     -0.289150      0.173799      0.231508      0.256321      0.293871      0.315908      0.338482
  92   3 2080.5452    0.8695  1.1570 10.5515  0.0000       9.76728  0.0199   0.0087   0.0383    0.0493   0.0000       1.00803   442.2345      0.316283       22.4718      0.828837      -4.23533     -0.611200      0.243449      0.330102      0.376165      0.414595      0.436120      0.468249
  92   4 2351.4397    1.5232  1.6409 11.3926  0.0000       4.88227  0.0242   0.0124   0.0440    0.0409   0.0000      0.585151   441.9832       1.23138       22.1203      0.820416      -3.89432      0.939184      0.284543      0.396919      0.439977      0.505855      0.529241      0.554372
  92   5 2599.8423    2.4632  1.7608 12.2040  0.0000       1.78219  0.0237   0.0187   0.0429    0.0395   0.0000      0.464802   442.7187       2.25009       23.1006       1.30232      -2.53642     -0.397901      0.286312      0.390865      0.434573      0.493961      0.525931      0.546129
  92   6 2840.6689    3.5562  1.4919 13.1609  0.0000      0.602313  0.0216   0.0297   0.0390    0.0414   0.0000      0.474670   443.4760       2.79957       22.8768       1.29028      -3.35889     -0.238135      0.259862      0.356295      0.389672      0.443787      0.460814      0.494208
  92   7 3073.2146    4.3366  1.6544 13.4547 -0.0000       1.98080  0.0222   0.0340   0.0417    0.0408   0.0000      0.383804   443.0310       4.46902       22.1870       1.39526      -4.14901      0.705974      0.272617      0.366409      0.408084      0.457948      0.478741      0.501725
  92   8 3297.5455    4.0830  2.5875 13.2245  0.0000       1.03417  0.0290   0.0255   0.0542    0.0306   0.0000      0.247196   443.1683       5.23043       22.0490       2.91328      -2.39810     -0.703225      0.347038      0.467338      0.528396      0.597319      0.640745      0.672240
  92   9 3516.8627    3.0891  4.4124 12.7667  0.0011      0.543890  0.0487   0.0156   0.0849    0.0274   0.0000      0.178385   443.4003       6.33397       23.2974       2.36820      -3.07646       1.20164      0.529234      0.735326      0.831178      0.926146      0.986889       1.02481
  93   1 1448.5822    0.1774  0.2560  9.9899  0.0000       40.2547  0.0101   0.0044   0.0208    0.0160   0.0000       13.2488   440.6985    -0.0292848       22.1232      0.282200      -3.59932     -0.204962      0.144198      0.188138      0.232742      0.243586      0.269880      0.275878
  93   2 1795.4280    0.4661  0.6796  9.9973 -0.0001       15.5772  0.0135   0.0059   0.0277    0.0321   0.0000       1.73898   441.0568     -0.131487       22.2001     0.0195516      -3.38895    -0.0211703      0.186099      0.250815      0.287597      0.319059      0.343011      0.360708
  93   3 2089.0045    0.8855  1.1234 10.6663 -0.0000       10.1057  0.0193   0.0089   0.0371    0.0458   0.0000       1.03302   442.1367     -0.118477       21.9059      0.781101      -3.76245    0.00654219      0.225935      0.305611      0.344676      0.388880      0.415653      0.442051
  93   4 2360.7262    1.5330  1.7370 11.4455  0.0001       4.54339  0.0247   0.0120   0.0455    0.0373   0.0000      0.570833   441.8795       1.15654       22.7591       1.26882      -3.45686     0.0989398      0.284380      0.387220      0.437336      0.485156      0.523301      0.547750
  93   5 2610.0259    2.4766  1.7227 12.3841  0.0000       1.03826  0.0234   0.0194   0.0444    0.0387   0.0000      0.480905   442.9371       2.44723       22.5820       1.62856      -3.39226     0.0810828      0.281320      0.378560      0.429338      0.482630      0.513708      0.538248
  93   6 2851.9376    3.5676  1.6532 13.0632  0.0001       1.01900  0.0225   0.0278   0.0410    0.0398   0.0000      0.410439   442.9538       3.11035       22.3745       2.18508      -3.69501     0.0203563      0.269558      0.361399      0.410716      0.463630      0.495883      0.523669
  93   7 3085.2198    4.3784  1.7585 13.5046  0.0000       1.33591  0.0230   0.0330   0.0425    0.0360   0.0000      0.381800   443.2456       3.37879       22.4596       1.60020      -2.73039     -0.358848      0.271630      0.372546      0.414311      0.461539      0.491247      0.524200
  93   8 3310.2957    3.9815  2.5427 13.2564  0.0000      0.675945  0.0294   0.0249   0.0537    0.0306   0.0000      0.264484   443.7687       5.21168       22.4674       1.81562      -2.62893       1.12124      0.344704      0.471210      0.535667      0.600413      0.635109      0.669458
  93   9 3530.5307    3.0825  4.8643 12.7407 -0.0007      0.391122  0.0540   0.0145   0.0933    0.0274   0.0000      0.165627   442.9482       6.07530       23.6175       3.03585      -2.38718    -0.0360429      0.582729      0.798528      0.908813       1.01359       1.07368       1.11582
  94   1 1455.1778    0.1782  0.2150 10.0151  0.0000       28.7972  0.0089   0.0045   0.0169    0.0156   0.0000       14.1914   440.2079     -0.165587       22.4305      0.410966      -3.50272     -0.166638      0.137403      0.173486      0.205022      0.223807      0.238512      0.262370
  94   2 1802.5605    0.4818  0.6738 10.0069  0.0000       16.9073  0.0131   0.0060   0.0276    0.0326   0.0000       1.72024   440.9481      0.207786       22.4309     -0.250800      -4.04609      0.475269      0.179607      0.248706      0.281166      0.315456      0.347192      0.354995
  94   3 2097.4697    0.8866  1.1430 10.7265  0.0000       10.3076  0.0200   0.0090   0.0372    0.0462   0.0000       1.03469   441.7619      0.385317       22.3973     -0.107775      -3.62199      0.393483      0.235179      0.314805      0.357405      0.400064      0.438193      0.469313
  94   4 2369.8723    1.6034  1.7316 11.4446  0.0006       3.69253  0.0241   0.0125   0.0450    0.0404   0.0000      0.536661   442.0913       1.03231       22.8719      0.398825      -2.50483    -0.0312929      0.280654      0.386535      0.427155      0.490204      0.517019      0.559886
  94   5 2620.1739    2.5111  1.7787 12.3526  0.0000       1.39369  0.0242   0.0189   0.0442    0.0393   0.0000      0.466453   443.1022       2.13898       22.4364       1.90017      -2.67758     -0.712513      0.280435      0.385644      0.423101      0.484765      0.511736      0.544132
  94   6 2863.1265    3.5810  1.6246 13.2479  0.0000      0.824079  0.0224   0.0287   0.0414    0.0378   0.0000      0.453226   443.3498       3.35876       21.3545       1.95604      -3.63247     -0.308399      0.269549      0.359903      0.405889      0.455325      0.483620      0.511423
  94   7 3097.1383    4.4247  1.8456 13.4530  0.0000      0.896222  0.0232   0.0323   0.0434    0.0375   0.0000      0.324024   443.0228       3.72296       22.5526       1.57104      -3.64603      0.259056      0.280217      0.379312      0.428329      0.478408      0.504594      0.523780
  94   8 3323.1657    3.9512  2.7760 13.2520 -0.0000       1.24669  0.0313   0.0239   0.0562    0.0291   0.0000      0.236734   442.8436       5.26325       22.4554       3.57051      -2.71937      0.772588      0.359861      0.491512      0.554318      0.611227      0.658688      0.687848
  94   9 3544.0721    2.9913  5.0171 12.7925 -0.0001      0.297882  0.0568   0.0139   0.0956    0.0265   0.0000      0.182986   442.2649       4.92482       22.8513       3.57387      -4.68190      0.938812      0.577815      0.778456      0.894274      0.989238       1.05769       1.09135
  95   1 1461.7345    0.1834  0.2670 10.0017  0.0000       38.8120  0.0101   0.0045   0.0209    0.0159   0.0000       11.9985   440.6821      0.139421       22.2191      0.207348      -3.49720     -0.298391      0.141195      0.188338      0.216197      0.255106      0.291153      0.286661
  95   2 1809.6280    0.4863  0.6357 10.0754  0.0000       19.0464  0.0126   0.0061   0.0258    0.0306   0.0000       1.82814   441.3946      0.386075       22.4958      0.254336      -3.44089      0.231029      0.171654      0.233219      0.257580      0.292655      0.317488      0.336695
  95   3 2105.8583    0.9125  1.1560 10.6251 -0.0006       9.36998  0.0199   0.0089   0.0364    0.0487   0.0000       1.01393   441.6088      0.707634       22.2560      0.737453      -3.73066     -0.694402      0.232314      0.321847      0.360495      0.399167      0.424249      0.439233
  95   4 2379.0036    1.6430  1.7105 11.5657  0.0000       2.71843  0.0242   0.0128   0.0445    0.0386   0.0000      0.540378   442.2907       1.64022       21.6020      0.421931      -3.42211      0.235773      0.283278      0.382442      0.428139      0.480238      0.507633      0.543939
  95   5 2630.2953    2.4941  1.8440 12.4501  0.0000       2.04777  0.0251   0.0185   0.0467    0.0353   0.0000      0.471779   442.2552       2.55739       23.1654      0.767120      -2.13808     -0.475523      0.285095      0.386186      0.424397      0.493925      0.512890      0.535900
  95   6 2874.2630    3.6879  1.6222 13.1339  0.0000       1.02379  0.0217   0.0286   0.0407    0.0384   0.0000      0.471338   443.1696       3.68661       22.7513       1.35099      -3.41312     -0.216730      0.253501      0.341280      0.383169      0.437922      0.466578      0.481040
  95   7 3109.0483    4.5111  1.7773 13.5139  0.0000      0.584432  0.0230   0.0333   0.0415    0.0371   0.0000      0.374443   443.1326       4.36656       22.3112       1.38522      -3.23179     -0.331349      0.271502      0.371660      0.416588      0.460040      0.489229      0.511022
  95   8 3335.7945    3.9159  2.9016 13.1216 -0.0002      0.426857  0.0314   0.0228   0.0580    0.0298   0.0000      0.230436   443.3281       5.12821       21.9862       2.12599      -3.24974      0.745107      0.365011      0.488038      0.552403      0.618704      0.672590      0.704645
  95   9 3557.5650    2.9936  5.1947 12.7813  0.0008     -0.150049  0.0593   0.0140   0.0989    0.0266   0.0000      0.164989   442.8151       6.51866       21.8111       3.09900      -1.52935      -1.02230      0.601591      0.829363      0.927848       1.04234       1.11184       1.16659
  96   1 1468.2029    0.1979  0.2472 10.0004  0.0000       27.1624  0.0087   0.0046   0.0189    0.0155   0.0000       10.8415   440.4923     -0.275109       22.5597     -0.375522      -3.62566      0.179131      0.130446      0.170060      0.207970      0.234135      0.240476      0.259528
  96   2 1816.6067    0.5056  0.6856 10.0535  0.0000       16.0603  0.0134   0.0061   0.0262    0.0325   0.0000       1.60237   441.1599      0.136312       22.4089     -0.340165      -4.19631      0.417733      0.175550      0.243295      0.266611      0.301056      0.331448      0.351339
  96   3 2114.2275    0.9301  1.2576 10.7099  0.0000       9.78054  0.0210   0.0089   0.0396    0.0455   0.0000      0.965882   442.3456      0.591592       22.2306      0.494366      -3.80091     0.0744377      0.233960      0.322737      0.369243      0.411050      0.432965      0.443570
  96   4 2388.0727    1.6653  1.7525 11.4972  0.0000       3.29895  0.0242   0.0126   0.0447    0.0403   0.0000      0.500824   442.0305       1.34386       21.8481      0.288978      -2.67221      0.408743      0.280951      0.385650      0.432082      0.484206      0.522996      0.543699
  96   5 2640.3720    2.5915  1.9407 12.2643  0.0000       2.57398  0.0245   0.0180   0.0459    0.0374   0.0000      0.415341   442.8000       2.13002       22.8391       1.49675      -3.49211      -1.45391      0.284697      0.381531      0.429195      0.478895      0.521736      0.539066
  96   6 2885.3535    3.7581  1.7199 13.0236  0.0000      0.810727  0.0224   0.0279   0.0413    0.0420   0.0000      0.464779   443.2347       3.24655       22.5825       1.05353      -3.62212     -0.675662      0.259712      0.353364      0.393700      0.441538      0.476322      0.501791
  96   7 3120.8529    4.3771  1.8831 13.5549 -0.0001      0.202590  0.0242   0.0313   0.0435    0.0343   0.0000      0.344092   442.4907       3.27892       23.1487       1.74645      -3.67222     -0.446360      0.275718      0.380398      0.417787      0.481459      0.514230      0.539930
  96   8 3348.5322    3.9169  3.0930 13.0307  0.0001      0.653316  0.0329   0.0218   0.0594    0.0309   0.0000      0.198386   443.3506       3.81976       23.6299       2.37378      -2.18995      -1.76469      0.371839      0.502734      0.565006      0.628989      0.673066      0.698257
[truncated: 182,167 more chars]
