# Supplementary material for: Global-Mode Analysis of Full-Disk Data from the Michelson Doppler Imager and the Helioseismic and Magnetic Imager
Source: Sol Phys. 2018 Jan 31;293(2):29. doi: 10.1007/s11207-017-1201-5 (PMC6566312; doi:10.1007/s11207-017-1201-5)
Supplement: Supplementary file 2 — (TAR 362.4 MB) [file 11207_2017_1201_MOESM2_ESM.tar › HMI/hmivw72d.6760]

   0  13 1957.3260    0.5925  0.9119  8.5622  0.0000  0.1523   0.0925   0.4908    1.8279   0.0000    -0.0000       0.00000       0.00000       0.00000       0.00000       0.00000       0.00000       0.00000       0.00000       0.00000       0.00000       0.00000
   0  14 2093.5236    0.6699  0.7113 10.1435  0.0000  0.1646   0.1158   0.3046    0.5479   0.0000    -0.0000       0.00000       0.00000       0.00000       0.00000       0.00000       0.00000       0.00000       0.00000       0.00000       0.00000       0.00000
   0  16 2363.1028    1.2857  0.8497 10.6879  0.0000  0.1449   0.1883   0.4263    0.9491   0.0000    -0.0000       0.00000       0.00000       0.00000       0.00000       0.00000       0.00000       0.00000       0.00000       0.00000       0.00000       0.00000
   0  17 2496.1448    1.7531  0.8100  1.0079  0.0000  0.0966   0.2832   0.5395 1000.0000   0.0000    -0.0000       0.00000       0.00000       0.00000       0.00000       0.00000       0.00000       0.00000       0.00000       0.00000       0.00000       0.00000
   0  18 2629.6795    2.3080  1.1236  4.1108  0.0000  0.1280   0.3290   0.9035 1000.0000   0.0000    -0.0000       0.00000       0.00000       0.00000       0.00000       0.00000       0.00000       0.00000       0.00000       0.00000       0.00000       0.00000
   0  22 3168.5978    3.6534  1.3709  7.1017  0.0000  0.1595   0.4420   0.4973  309.6362   0.0000    -0.0000       0.00000       0.00000       0.00000       0.00000       0.00000       0.00000       0.00000       0.00000       0.00000       0.00000       0.00000
   0  24 3439.0473    2.1444  0.8766 13.7646  0.0000  0.2255   0.5042   0.5517    0.5289   0.0000    -0.0000       0.00000       0.00000       0.00000       0.00000       0.00000       0.00000       0.00000       0.00000       0.00000       0.00000       0.00000
   1  13 2020.7673    0.7476  0.5030  9.8108  0.0000  0.1545   0.1056   0.2923    0.2903   0.0000   480.2397      -13.2201       0.00000       0.00000       0.00000       0.00000       240.402       87.4015       0.00000       0.00000       0.00000       0.00000
   1  14 2156.7864    0.8558  0.6304 10.1522  0.0000  0.1606   0.0982   0.2873    0.3176   0.0000   514.5681      -65.6719       0.00000       0.00000       0.00000       0.00000       265.611       115.455       0.00000       0.00000       0.00000       0.00000
   1  15 2291.8566    1.3028  0.6646 10.0509  0.0000  0.0703   0.1132   0.1677    0.5487   0.0000   375.8417      -22.3978       0.00000       0.00000       0.00000       0.00000       96.3563       43.7200       0.00000       0.00000       0.00000       0.00000
   1  17 2558.9338    1.8633  1.6238 -0.6032  0.0000  0.0979   0.1217   0.3410 1000.0000   0.0000   484.3656      -21.7319       0.00000       0.00000       0.00000       0.00000       114.309       69.2079       0.00000       0.00000       0.00000       0.00000
   1  18 2693.3873    2.6395  1.0884  5.9170  0.0000  0.1276   0.2439   0.2610  217.4369   0.0000   424.9089       21.4780       0.00000       0.00000       0.00000       0.00000       207.851       80.4625       0.00000       0.00000       0.00000       0.00000
   1  21 3098.1345    3.6992  0.9491 13.0126  0.0000  0.0975   0.3382   0.2731    0.7830   0.0000   335.7491       74.8145       0.00000       0.00000       0.00000       0.00000       133.103       64.7753       0.00000       0.00000       0.00000       0.00000
   1  23 3368.3994    3.1126  1.6230 12.7157  0.0000  0.1342   0.2663   0.5282    0.6562   0.0000   361.1263       235.854       0.00000       0.00000       0.00000       0.00000       147.777       91.1567       0.00000       0.00000       0.00000       0.00000
   1  24 3504.0394    2.9500  2.9798 10.6441  0.0061  0.1618   0.1765   0.5713    1.5234   0.0000   584.3056       21.0613       0.00000       0.00000       0.00000       0.00000       195.960       119.446       0.00000       0.00000       0.00000       0.00000
   1  26 3776.2862    2.1496  6.2949  9.7654  0.0131  0.2988   0.0730   0.9286    0.8793   0.0000   719.8579       273.465       0.00000       0.00000       0.00000       0.00000       346.003       225.327       0.00000       0.00000       0.00000       0.00000
   2  11 1810.2104    0.3454  0.2451  9.7372  0.0000  0.0714   0.0438   0.0888    0.1121   0.0000   375.5268      -34.3473      -10.5616      -7.71936       0.00000       0.00000       39.8446       32.9128       31.7214       11.5124       0.00000       0.00000
   2  12 1945.7576    0.5595  0.4703  9.9591  0.0000  0.0794   0.0525   0.1121    0.1913   0.0000   459.9435      -13.0709       36.4563       2.15899       0.00000       0.00000       49.5084       38.5229       32.8059       10.3201       0.00000       0.00000
   2  13 2081.8968    0.6517  0.7732  9.9874  0.0000  0.0719   0.0494   0.1996    0.2531   0.0000   474.8690       27.1168       19.3048       9.65078       0.00000       0.00000       55.8728       42.6405       24.5297       7.61403       0.00000       0.00000
   2  14 2217.6215    0.8691  0.8115 10.1465  0.0000  0.0674   0.0616   0.1768    0.3280   0.0000   495.1249      -20.5466      -40.6362      -9.85722       0.00000       0.00000       48.0639       37.1728       29.6182       8.87631       0.00000       0.00000
   2  16 2485.9192    1.6382  0.8319 11.3842  0.0000  0.0675   0.1159   0.1945    0.3684   0.0000   364.2080       12.4470      -3.41717      -7.95715       0.00000       0.00000       52.9626       45.4646       23.6819       8.60439       0.00000       0.00000
   2  17 2619.6489    2.3874  1.2088  4.0770  0.0000  0.0700   0.1447   0.2397  836.5553   0.0000   415.0230       25.0890       9.21000       1.16400       0.00000       0.00000       56.2597       42.5561       27.2588       8.10594       0.00000       0.00000
   2  18 2754.6519    2.3375  0.9522 12.2631  0.0000  0.0656   0.1565   0.2218    0.3508   0.0000   367.7175       7.73692       1.78563       15.2707       0.00000       0.00000       51.9223       41.3504       22.4094       8.07443       0.00000       0.00000
   2  19 2889.6746    3.5751  1.0722  5.2360  0.0000  0.0578   0.1957   0.2000  523.3536   0.0000   429.2919       19.6620       2.85700     -0.562000       0.00000       0.00000       37.2325       35.4698       18.4093       8.50588       0.00000       0.00000
   2  20 3024.7469    3.6239  0.8685 12.1245  0.0000  0.0599   0.2317   0.1931    0.6370   0.0000   458.4973       61.9356       19.9558      -3.19344       0.00000       0.00000       44.9537       37.9391       18.8989       7.82723       0.00000       0.00000
   2  21 3159.8466    3.8148  1.2063 12.4686  0.0007  0.0727   0.2249   0.2658    0.6628   0.0000   553.7536       25.8279      -17.5380       4.89294       0.00000       0.00000       50.0792       45.7489       21.5501       10.1039       0.00000       0.00000
   2  22 3295.0765    3.5070  1.1362 12.9175  0.0000  0.0801   0.2117   0.2253    0.4549   0.0000   442.5367      -2.66362      -59.7803       5.70384       0.00000       0.00000       55.9137       47.0565       30.2817       11.0045       0.00000       0.00000
   2  23 3430.7315    2.9489  2.3973 11.9670  0.0000  0.1281   0.1383   0.3092    0.3486   0.0000   426.8884       118.100       5.85123       5.58804       0.00000       0.00000       79.7884       79.8454       41.3034       20.2164       0.00000       0.00000
   2  24 3566.8585    2.3472  2.6514 11.8670  0.0006  0.1262   0.1084   0.3750    0.2823   0.0000   534.2145       76.4999      -43.9296       28.6833       0.00000       0.00000       84.8709       74.1675       47.5493       17.9930       0.00000       0.00000
   3  12 2001.1789    0.5932  0.3383 10.3328  0.0000  0.0461   0.0431   0.0675    0.1281   0.0000   408.1427      0.628661       15.3722       9.72890       1.56012       1.56288       22.1574       15.5890       17.4505       12.5356       5.04374       1.21010
   3  13 2137.7024    0.7492  0.4010 10.6423  0.0000  0.0678   0.0652   0.0938    0.1509   0.0000   460.7837      -43.5887       55.7329      -22.0079     -0.878115      -1.88171       43.4883       39.3920       24.5124       10.4611       3.74042       1.08053
   3  14 2273.3929    1.0658  0.7952 10.7197  0.0000  0.0550   0.0676   0.1585    0.2017   0.0000   420.8633       22.7847       12.4249    -0.0764712      -8.10709     0.0652732       31.7308       33.0064       20.6262       11.3103       4.73490       1.48573
   3  15 2407.6350    1.4379  0.8371 10.7772  0.0000  0.0609   0.0858   0.1272    0.3885   0.0000   471.3684      -5.91033       12.7888       14.6208       3.23582       1.51688       26.9105       30.4498       19.4552       15.0822       5.03371       2.18205
   3  16 2541.6425    1.9749  0.7730 11.7145  0.0000  0.0570   0.1256   0.1319    0.3202   0.0000   473.4956      -10.6810       34.9665      -2.48020       7.51594      0.949988       28.1856       29.0216       20.0556       12.7254       5.34474       1.83855
   3  17 2676.2610    2.4066  0.7761 12.2232  0.0000  0.0513   0.1502   0.1544    0.3292   0.0000   474.4522      -14.8590      -5.36004      -15.0873       5.35718     0.0148637       26.7621       27.4116       19.1487       11.4207       5.13979       1.52771
   3  18 2811.3515    3.2017  0.8145 11.7524  0.0066  0.0540   0.1924   0.1433    0.5989   0.0000   419.1891       25.5344      -2.90055      -3.75260       5.85045     -0.407073       22.7544       25.6005       17.6400       10.6508       5.08094       1.79824
   3  19 2946.8866    3.9589  0.9427  3.6331  0.0000  0.0595   0.2035   0.1361 1000.0000   0.0000   445.0992       36.3250       21.6397      -5.29892      -3.17648      -2.22781       33.8813       28.7856       22.6939       13.2017       5.50470       1.28653
   3  20 3082.3231    4.3586  0.8401 12.4483  0.0000  0.0560   0.2410   0.1234    0.5477   0.0000   449.0971       11.3363      -9.69943      -9.80652      -2.21953      -1.74113       29.5655       28.7020       18.9106       13.5853       4.54580       1.74525
   3  21 3217.7804    3.7572  0.8853 13.2843  0.0000  0.0690   0.2177   0.1375    0.2811   0.0000   481.2219       20.0448      -1.87760      -5.04093      -9.90341      -1.04772       27.1532       35.3408       20.4715       17.8176       5.70501       2.69740
   3  22 3353.4378    3.2920  1.5505 12.7735  0.0005  0.0738   0.1506   0.2208    0.2569   0.0000   380.9774       41.1051       67.5847      -13.9486      -3.21198       3.82789       38.3309       37.6720       26.6398       16.2029       6.83446       2.17594
   3  24 3626.0509    2.3200  3.8332 11.5316  0.0083  0.1286   0.0743   0.3723    0.1662   0.0000   458.5178      -50.5999       1.74766       12.2124      -2.38283     -0.225718       60.4354       58.1223       46.1299       28.8178       13.0064       3.81778
   3  25 3762.9721    1.8872  4.5406 11.6001 -0.0078  0.1604   0.0616   0.4602    0.1245   0.0000   533.8249       20.5891      -36.3771       5.55296       8.57585      -3.94148       71.2203       77.1869       56.4890       34.9417       16.2487       5.42710
   4  11 1914.7408    0.4530  0.3948 10.0299  0.0000  0.0397   0.0355   0.1002    0.0955   0.0000   440.9764       7.47788      -1.50178      -9.71427       2.49181      -1.83982       18.2639       16.9404       13.9587       9.99521       5.71865       2.32950
   4  12 2051.6376    0.6024  0.7332 10.2254  0.0000  0.0569   0.0361   0.1335    0.1343   0.0000   453.4189      -47.8012      -2.70864      -32.2218      -3.51559       1.28116       16.7690       21.4295       16.8720       11.3638       7.39652       3.24549
   4  13 2188.3440    0.9901  0.5707 10.0418  0.0000  0.0528   0.0602   0.0978    0.2713   0.0000   435.2952      -28.7652     -0.791170       17.6007       12.3609       1.16689       23.3427       16.8305       16.5914       14.4801       8.70110       3.83084
   4  14 2324.1111    1.2489  0.7901 10.6948  0.0000  0.0592   0.0674   0.1309    0.4261   0.0000   409.1638       11.0246       59.8851       17.7928       16.6806     -0.279093       24.6754       25.8120       20.0729       15.5633       9.64835       4.21667
   4  15 2458.5884    1.5794  1.1882  7.9319  0.0000  0.0633   0.0783   0.1971   14.4548   0.0000   460.7811       15.2852      -23.0349       10.1131      -4.97322       2.48562       21.6613       25.1083       22.6585       15.0879       9.58507       4.79187
   4  16 2593.0545    2.0731  0.8574 11.6836  0.0000  0.0607   0.1045   0.1356    0.5415   0.0000   426.7268       32.2348      -23.3942      -28.0934       4.11131      -6.67358       19.5998       23.7320       19.0345       14.9453       9.03617       4.56473
   4  17 2728.3936    2.4653  0.6964 12.4091  0.0000  0.0480   0.1238   0.1127    0.2520   0.0000   446.0912      -8.53531      -7.27877      -6.71797      -6.97311      0.955926       19.2859       21.8425       16.6112       10.8777       6.59785       2.91959
   4  18 2864.2016    3.3621  0.6402 12.8533  0.0000  0.0412   0.1819   0.1013    0.2580   0.0000   446.0002       16.9144      -9.60760      -11.5179       7.56229      0.988472       16.7499       15.3541       12.9865       10.6545       6.56711       2.76939
   4  20 3135.9308    3.9879  0.8513 13.1721  0.0000  0.0522   0.2130   0.1251    0.3471   0.0000   461.8805       31.7255      -17.6186      -6.28968       7.76785       3.61747       22.1532       22.8768       19.4154       11.5096       6.97894       3.31879
   4  21 3271.6684    3.6802  1.4562 12.6855  0.0000  0.0642   0.1773   0.1846    0.4398   0.0000   428.0770       20.8795       24.1000      -21.3356       11.3244      -7.95414       24.1298       24.0820       21.3262       15.9322       10.0204       4.67967
   4  22 3408.0349    3.1212  2.0153 12.0485  0.0000  0.0812   0.1173   0.2208    0.3755   0.0000   457.0940       9.97365       51.7431      -14.6773     -0.129909      -10.2683       28.8540       30.2311       26.8526       19.0675       11.9959       5.69864
   4  23 3544.6491    2.6071  3.0118 11.7593  0.0000  0.1039   0.0826   0.2847    0.2325   0.0000   350.8842       26.8297       37.8364      -7.14585      -8.63935       9.42516       35.8314       40.4245       32.8997       25.0039       14.8231       7.42759
   4  24 3681.5347    1.9884  3.7001 12.0844 -0.0085  0.1444   0.0727   0.3735    0.1371   0.0000   490.9946       43.6326       37.1495       40.1540      -3.26244      -9.06645       52.1057       54.7785       49.8620       33.4901       21.5498       10.3514
   4  25 3818.7164    1.8202  5.1949 11.3400  0.0000  0.1516   0.0489   0.4060    0.1330   0.0000   493.5684       123.158       36.0874       34.1974       10.4489     -0.530195       52.1005       60.3086       49.0364       35.1652       21.4136       10.2313
   5  11 1960.5263    0.4790  0.4709  9.9441  0.0000  0.0410   0.0292   0.0819    0.0993   0.0000   421.9215      -12.1752       11.2210       9.65310       7.93908       1.55083       12.8127       14.8585       10.9015       9.73587       6.29357       4.01427
   5  12 2098.5005    0.7695  0.4490 10.3487  0.0000  0.0471   0.0438   0.0669    0.1098   0.0000   438.1709      -23.4990      -2.45523       4.43828      -3.75233      -3.98620       16.0562       13.4075       10.9549       12.6589       9.14528       4.47570
   5  13 2235.4073    1.0666  0.5118 10.7424  0.0000  0.0351   0.0586   0.0782    0.1231   0.0000   432.6831       26.1893      -6.72802      -5.06379      -3.79379      -3.93379       8.97218       12.3062       9.58654       8.15130       4.78895       2.86196
   5  14 2371.0422    1.2745  0.8537 11.2101  0.0000  0.0516   0.0609   0.1247    0.1466   0.0000   440.1592       6.21803       9.15127      -6.88020       7.52507      -1.36698       14.1160       15.1517       15.5278       9.89291       7.09517       4.77716
   5  15 2506.0974    1.7917  0.9887 11.0527  0.0000  0.0451   0.0769   0.1200    0.2752   0.0000   444.2358      -7.00374       18.8624      -3.61426       4.77563      -10.3192       13.9045       16.0317       13.3478       10.4882       8.02862       4.42871
   5  16 2641.1969    2.2251  0.9436 11.1281  0.0000  0.0423   0.0924   0.1156    0.4105   0.0000   436.8959       28.3841       16.6038      -14.4936      -5.01694     -0.461054       14.1238       15.5339       13.6511       10.1133       6.57936       3.88428
   5  17 2777.3973    3.1908  0.5633 12.3727  0.0000  0.0515   0.1828   0.0866    0.2882   0.0000   422.7421      -24.1468       15.5106      -4.02066      -10.0543       6.62419       20.8329       13.9014       13.0074       14.9014       11.1233       5.87237
   5  18 2913.7477    3.0484  0.8092 12.7710  0.0000  0.0541   0.1414   0.1172    0.3811   0.0000   422.7169       55.9996      -19.4373      -9.30680     -0.427392      -4.92837       13.6862       17.7803       14.0227       11.3723       8.74880       5.01159
   5  20 3186.2572    4.1476  0.8736 13.5187  0.0000  0.0567   0.2074   0.1292    0.4089   0.0000   439.0955       12.0103       35.3339      -34.5124      -10.8297      -10.0719       16.2379       17.1696       17.5955       12.5549       9.03691       5.27489
   5  21 3322.6729    3.4621  1.6926 11.9779  0.0000  0.0725   0.1195   0.1944    0.6774   0.0000   455.4238      -17.3422       42.9625       35.2014       5.00621      0.459650       19.0246       24.2016       19.9790       17.5895       10.9536       7.12141
   5  22 3459.3285    2.9755  2.2374 12.1626  0.0022  0.0865   0.1044   0.2357    0.3979   0.0000   487.0818       39.5343      -20.4171       6.40139       13.0922      -12.1906       26.3530       29.7035       25.7457       21.0897       14.4210       8.87482
   5  23 3596.7515    2.2971  2.9806 11.8745  0.0000  0.1012   0.0735   0.2937    0.2667   0.0000   451.8217      -59.3521       31.0473      -30.3744      -7.77750      -9.92278       29.2263       33.6478       31.6445       23.9269       17.3612       9.91327
   5  24 3734.0602    1.9793  4.0643 11.3131  0.0000  0.1230   0.0510   0.3435    0.2087   0.0000   412.0355       19.6696       47.4767       21.4304       23.7361       7.03067       33.6408       39.6982       35.3460       30.8805       20.7286       13.1352
   6   9 1727.6938    0.2936  0.2924  9.9221  0.0000  0.0423   0.0211   0.0775    0.0628   0.0000   434.7108       10.7529       3.46963      -2.69083      0.564323       1.52908       11.9178       11.8388       9.40571       8.24683       7.85856       5.53770
   6  10 1866.1331    0.4529  0.3407  9.8400  0.0000  0.0318   0.0281   0.0634    0.0779   0.0000   424.6964       7.13934       10.6295      -3.67537       4.65883       5.58165       6.78955       9.15160       7.31238       6.85945       5.36342       3.29837
   6  11 2004.0895    0.5771  0.4655 10.1410  0.0000  0.0334   0.0322   0.0807    0.0926   0.0000   437.3041      -9.34732       16.4356       2.16243      -11.6118       6.85973       8.47931       9.67629       9.02752       7.05115       5.86028       3.55699
   6  12 2142.4656    0.8082  0.8447  9.9277  0.0000  0.0409   0.0331   0.1080    0.1434   0.0000   440.9705      -2.76051       6.04969    -0.0992100      -12.2301      -1.61025       9.82306       11.4413       11.8959       8.98488       6.06296       4.19554
   6  13 2279.8655    1.0503  0.7260 10.5708  0.0000  0.0392   0.0458   0.0935    0.1461   0.0000   435.2007      -10.8622     -0.850083       3.17435       3.05281      -1.15801       8.87209       11.6206       10.4810       8.59529       6.25329       4.44633
   6  14 2415.5254    1.4979  0.8210 11.2985  0.0000  0.0414   0.0634   0.0966    0.1490   0.0000   437.4896      -6.16939       8.95932      0.670763      -7.28007       2.39855       10.1771       11.6862       11.2022       8.89904       6.70206       4.39802
   6  15 2551.1276    1.7431  0.9012 11.9709  0.0000  0.0515   0.0732   0.1201    0.1387   0.0000   423.7597      -10.7750       5.61225       14.8204       5.74972      -1.03515       11.7381       16.2742       13.9052       11.0560       7.40262       4.68751
   6  16 2687.0376    2.4456  0.7737 12.5744  0.0000  0.0399   0.1081   0.0924    0.1331   0.0000   436.0163      -8.07865       17.4770       11.6478       8.11481      -3.13894       10.6520       12.7043       11.8699       9.18473       7.13868       3.98027
   6  17 2823.7425    2.9565  0.8176 12.5889  0.0000  0.0368   0.1261   0.1012    0.1666   0.0000   442.6818       21.6621       7.33306       1.78366       1.50727      -5.24252       9.71428       11.3241       9.80130       8.54503       5.85554       4.29030
   6  18 2960.6845    3.8062  0.7765 12.5099  0.0000  0.0352   0.1538   0.0832    0.2310   0.0000   434.6417       18.2588      -2.61882    -0.0880649     -0.311639      -6.10439       9.69979       10.2510       9.86606       8.17454       6.19781       3.91429
   6  19 3097.2008    4.0319  0.7983 12.7241  0.0000  0.0367   0.1642   0.0871    0.2642   0.0000   436.7620      -2.53133       10.5927      -15.1939      -1.15904       4.06928       9.21181       11.3191       9.50788       8.28035       6.20870       4.41216
   6  20 3233.9449    3.5745  1.2765 12.8629  0.0000  0.0508   0.1415   0.1436    0.3595   0.0000   447.9908       8.86204      -13.1309       2.51909       13.8175      -3.31046       13.2945       15.7915       14.2064       11.9265       8.60190       6.30489
   6  21 3371.1262    3.2621  1.5264 13.1343  0.0000  0.0636   0.1243   0.1719    0.2534   0.0000   474.0063      -27.6665       11.7950       1.16715     -0.933949      -14.5646       16.4453       18.4795       16.8800       14.5314       11.2287       7.50206
   6  22 3508.2622    2.8202  2.0692 12.5157  0.0006  0.0774   0.0922   0.2191    0.2554   0.0000   429.0068       66.4988       70.2897      0.816208       3.05699       2.60820       19.5526       23.9399       22.0438       18.9624       12.7619       8.56778
   6  23 3646.0878    2.3055  3.8724 11.3964 -0.0001  0.1058   0.0522   0.3077    0.1844   0.0000   451.8672       43.5173      -12.9265      -3.00847       9.07375      -10.3036       25.0081       29.5636       28.6920       26.2195       17.1189       12.3175
   6  24 3783.9728    1.8870  4.3698 11.5761  0.0000  0.1295   0.0469   0.3548    0.1341   0.0000   457.9360       4.51150       61.6599       40.1149       15.9414      -19.7110       30.3801       37.6630       35.0579       30.9857       21.5242       14.5576
   6  25 3922.1446    1.5927  6.3617 10.7189 -0.0007  0.1513   0.0326   0.4292    0.1343   0.0000   459.4887      -12.7221       80.7888      -48.7435      -43.6454      -12.1822       39.0367       45.8649       42.7995       35.7745       27.6154       18.9983
   6  28 4337.3530    0.9293 12.1523 10.2897 -0.0054  0.2826   0.0195   0.8104    0.0740   0.0000   443.4302       136.565       83.5055       2.95914      -9.91040      -15.3736       66.8056       81.0806       76.8507       66.2939       48.8386       34.2132
   7   8 1627.5235    0.2315  0.2002  9.7854  0.0000  0.0250   0.0194   0.0552    0.0541   0.0000   435.9250      -4.78711       10.9712       5.81981      -2.98635      0.266620       5.12178       5.43439       5.40609       5.30271       3.82686       2.59549
   7   9 1767.6959    0.3125  0.1719  9.9294  0.0000  0.0315   0.0396   0.0742    0.0574   0.0000   429.1404       8.07672       5.01354      0.930346      -6.93344       3.10066       8.59982       7.12669       7.35943       6.52752       3.79966       2.94555
   7  10 1906.8543    0.4796  0.4442 10.0143  0.0000  0.0299   0.0257   0.0714    0.0750   0.0000   434.6610      -5.92607       15.7649      -8.79495       1.74006      0.893866       6.60996       8.36416       7.29685       6.78354       4.62990       3.72140
   7  12 2184.5428    0.8666  0.6118 10.3983  0.0000  0.0293   0.0360   0.0777    0.1110   0.0000   427.1774       9.11917       11.8616       7.14683      -3.49060      -9.81634       6.50240       7.14854       6.91210       6.42473       4.85365       3.44538
   7  13 2322.1394    1.2230  0.7660 10.9046  0.0000  0.0381   0.0468   0.0863    0.1273   0.0000   426.9982      -16.6799       7.96242       7.09513      -5.87243      -3.28174       8.48267       9.92239       8.01913       7.29203       6.94118       5.65137
   7  14 2458.3030    1.5777  0.7281 11.2157  0.0000  0.0374   0.0610   0.0819    0.1320   0.0000   431.5267      -4.20073       14.0678      -7.55489     -0.780640      -1.42666       7.71408       9.91968       7.83391       7.72935       6.23649       4.25651
   7  15 2594.2783    2.0576  1.0759 11.4850  0.0000  0.0418   0.0694   0.1159    0.1794   0.0000   435.1721       20.2637      0.697090      0.179804      -9.93352       1.30913       9.00661       10.4419       11.0452       9.12729       6.94735       5.25398
   7  16 2731.2074    2.3583  0.8782 12.4811  0.0000  0.0397   0.0882   0.1021    0.1273   0.0000   436.5953       14.2439     -0.588581      -3.33512       1.96901      -5.09308       9.07501       10.8914       9.51797       8.95327       7.08980       4.68125
   7  17 2868.3198    3.0770  0.7569 12.9999 -0.0006  0.0335   0.1217   0.0946    0.1218   0.0000   438.7063       12.0609       4.67155      -6.04552       2.69185     -0.689401       8.01320       8.90786       8.27783       7.35350       6.01533       4.32063
   7  18 3005.7447    3.6736  0.6834 13.2396  0.0000  0.0300   0.1598   0.0871    0.1203   0.0000   434.8835       11.2528       9.89320      -5.28174      0.965723       5.01133       7.00968       8.42235       8.03559       6.35608       5.66074       3.78876
   7  19 3142.8076    3.7936  0.8770 13.2886  0.0000  0.0388   0.1459   0.1043    0.1538   0.0000   436.1042      -1.57380     -0.327052       3.80558      0.790753      -5.56107       9.04078       11.0964       9.62876       8.32284       6.43259       4.64712
   7  20 3279.9072    3.5427  1.2328 13.0713  0.0000  0.0502   0.1186   0.1187    0.1724   0.0000   451.1047       10.9984      -2.53476      -17.4377      -5.40754      -3.62453       10.4996       12.9831       12.3919       10.8217       7.84480       5.57399
   7  21 3417.5201    3.1830  1.9650 12.4716  0.0000  0.0606   0.0932   0.1629    0.1628   0.0000   424.9443       18.3834      -1.82703     -0.354473       18.9024      -1.21258       12.8357       15.5967       14.2429       13.5408       9.86151       7.42837
   7  22 3555.2103    2.5680  2.8206 11.8199  0.0000  0.0794   0.0611   0.2033    0.1783   0.0000   503.9280       77.6158      -12.5955       13.8546       10.7303      -3.55849       16.8996       21.1574       19.3029       17.0506       13.5111       9.59425
   7  23 3693.8351    2.1617  3.7275 11.6180  0.0000  0.1020   0.0486   0.2636    0.1370   0.0000   423.4253      -13.0675      -29.6177      -10.7260      -6.65477      -18.1067       21.2380       26.1694       25.2998       21.3182       17.4669       12.6134
   7  25 3970.1969    1.5211  7.2144 10.6811  0.0000  0.1519   0.0262   0.4389    0.0933   0.0000   449.4704       23.4293       28.8329      -10.7810      -51.8837      -5.20352       31.7900       37.9139       36.7516       33.4325       25.7199       19.5608
   8   9 1806.1739    0.3871  0.2797  9.8435  0.0000  0.0221   0.0230   0.0506    0.0664   0.0000   440.2158       1.44431       17.5579     -0.738284       3.91082      0.761726       4.54709       5.88589       5.65757       4.91571       3.67539       2.64040
   8  10 1946.0829    0.5184  0.4170 10.0474  0.0000  0.0247   0.0260   0.0643    0.0806   0.0000   434.0781       4.59933       5.67862      0.417921      -2.27849       5.71146       4.92203       6.07177       6.08395       4.90522       4.09179       3.26856
   8  11 2086.1699    0.6567  0.4586 10.2730  0.0000  0.0309   0.0315   0.0616    0.0853   0.0000   443.3673     0.0853698       9.47541       1.61081       1.87970     -0.237147       6.97646       8.62840       7.54050       6.65647       5.53389       4.28318
   8  12 2225.1694    0.9430  0.6556 10.6535  0.0000  0.0312   0.0384   0.0788    0.1006   0.0000   438.5499      -5.35171       5.64476      -6.59956      -1.42005      -4.37219       5.90290       7.49293       7.23727       6.54819       5.10100       3.59783
   8  13 2362.8781    1.3372  0.8917 10.9058  0.0000  0.0347   0.0481   0.0928    0.1389   0.0000   439.0579       1.55581      -5.62697       9.47715      -2.34370      -1.72088       7.24685       8.69491       8.34273       7.47666       6.22914       4.37102
   8  14 2499.4683    1.7260  0.8327 11.5160  0.0000  0.0363   0.0600   0.0838    0.1227   0.0000   441.2089       6.08554       19.8940     -0.552276      -11.6488      -8.49937       6.30071       8.08800       7.71080       7.46489       5.43865       4.45628
   8  15 2636.1351    2.0504  0.9274 12.0027  0.0000  0.0527   0.0722   0.0969    0.1368   0.0000   441.6498       10.6372       14.0413       2.07429      -5.74500       3.73497       14.8231       18.6536       17.1837       14.9231       10.6160       6.47385
   8  16 2773.7625    2.7316  0.8103 12.5043  0.0000  0.0330   0.0984   0.0839    0.1391   0.0000   437.1662      -1.39543       1.73436     -0.798362     -0.622846      -1.96550       6.28761       7.43835       7.06111       6.93570       5.33943       4.13993
   8  17 2911.5654    3.2252  0.7348 13.1936  0.0000  0.0311   0.1205   0.0866    0.1120   0.0000   437.4520       6.69469      -3.53411      -1.19932       1.04440      -1.03351       6.87491       8.02740       8.19981       7.09471       5.59629       4.05923
   8  18 3049.1227    3.6088  0.8309 13.7728  0.0000  0.0398   0.1378   0.1015    0.1121   0.0000   426.4256       4.44093      -1.49659       18.9172       6.27439      -7.17570       8.37329       10.7079       9.47744       8.49643       6.57076       5.29435
   8  19 3186.7259    3.6140  0.9202 13.8962  0.0000  0.0422   0.1321   0.1062    0.1131   0.0000   450.3722       7.57091      -1.49165       2.75754       10.9763      -4.86063       8.17886       10.0140       9.23092       8.29996       6.89974       5.31541
   8  20 3324.4735    3.3313  1.4920 13.1827  0.0000  0.0512   0.0985   0.1412    0.1133   0.0000   432.2240      -3.71102       20.8106      -22.2416       9.30970      -6.01630       9.46284       11.9561       11.5141       9.83815       9.01975       6.36798
   8  21 3462.5162    2.9564  2.0864 12.6017 -0.0023  0.0661   0.0741   0.1609    0.1023   0.0000   436.4714      -17.9648      -14.4065       9.53059       13.6678       3.63749       11.4490       15.5060       13.8799       12.7047       10.4096       7.96826
   8  22 3600.9920    2.3327  3.0402 11.9836  0.0000  0.0794   0.0514   0.2089    0.0993   0.0000   460.0873       33.2319       6.07293       4.58185       15.2001      -14.1691       14.6546       17.4372       17.3429       15.5891       13.4879       9.88768
   8  23 3739.3618    1.9760  4.4792 11.3905  0.0028  0.1017   0.0359   0.2763    0.0945   0.0000   448.5973       46.4389       24.4481       15.4822      -27.2371       1.91840       19.1889       22.8603       22.8835       20.3377       17.2968       12.9232
   8  24 3878.0868    1.7060  5.6533 11.2770  0.0022  0.1245   0.0303   0.3537    0.0762   0.0000   464.0344       52.8352       59.5480       5.34405      -7.93315       1.17085       22.7049       28.6645       27.9715       24.4960       21.3644       15.8127
   9   8 1702.4079    0.3078  0.1766  9.8861  0.0000  0.0199   0.0224   0.0377    0.0481   0.0000   442.1017       1.06291       12.5381      0.206149       1.18082      -1.50823       3.78317       4.37084       4.71046       3.44026       3.13633       2.38187
   9   9 1843.6415    0.3976  0.2964  9.9417  0.0000  0.0257   0.0225   0.0518    0.0621   0.0000   435.2179      -1.99880       15.1635     -0.290229      -1.78090       1.57963       5.32509       6.19446       6.75303       6.31019       5.57054       3.48259
   9  10 1984.2018    0.5983  0.3344 10.0760  0.0000  0.0252   0.0334   0.0525    0.0859   0.0000   426.1631       3.96150       16.0714       1.80568     -0.379629      0.923413       4.61663       4.64001       6.02738       4.35370       3.54683       3.07167
   9  11 2125.1368    0.7865  0.5806 10.3738  0.0000  0.0284   0.0298   0.0668    0.1048   0.0000   440.6607      -7.17657       13.4335       2.43964      -1.41132      -1.45294       4.75996       5.98492       6.08610       5.09520       4.45450       3.52129
   9  12 2264.5318    1.0458  0.7042 10.7750  0.0000  0.0307   0.0395   0.0762    0.1041   0.0000   435.9763      -5.13666       9.67947       1.88532      -2.06494       2.91966       5.83555       7.12642       6.96888       6.15693       4.92666       3.86107
   9  13 2402.3248    1.3657  0.7716 11.2658  0.0000  0.0314   0.0481   0.0793    0.1058   0.0000   432.5465      -2.67254       24.1321      -2.51573       1.20665       2.57701       5.19046       6.64239       6.31742       5.77008       4.94116       4.24124
   9  14 2539.5468    1.8268  0.7578 11.8949  0.0000  0.0329   0.0652   0.0798    0.1070   0.0000   442.4542      -3.85179       2.39968       4.52688      -1.68025      -11.6160       5.80012       7.50403       7.65678       6.37278       5.57232       4.08473
   9  15 2677.0311    2.3867  0.8524 12.2169 -0.0023  0.0319   0.0804   0.0803    0.1166   0.0000   438.8425      -2.42018       10.7986       5.65200       3.73443     -0.684789       5.40437       6.67616       6.79206       6.16195       5.04466       4.10302
   9  16 2815.2168    2.9640  0.8419 12.7326  0.0000  0.0358   0.1013   0.0812    0.1246   0.0000   434.1273      -9.36087       8.83434       3.61998       5.94801      -5.87922       6.34300       7.49222       6.31981       6.66580       5.72836       4.78845
   9  17 2953.5408    3.5071  0.6701 12.9921  0.0000  0.0284   0.1257   0.0646    0.1108   0.0000   441.4015       2.80544       4.53522      -4.35567      -6.13164      -4.43103       4.67802       6.07771       5.59038       5.30443       4.45015       3.46068
   9  18 3091.5330    3.9342  0.8710 13.2211  0.0000  0.0323   0.1286   0.0826    0.1309   0.0000   433.6869       8.84786       12.6587      -5.48400      -8.71220       3.13961       5.58658       6.59907       6.89185       6.27680       5.00270       3.98871
   9  19 3229.6175    3.4443  1.0667 13.5984  0.0000  0.0416   0.1173   0.1112    0.1220   0.0000   452.2300     -0.411705       27.7262       5.73565     -0.378171      -13.2762       6.94589       8.92571       8.50318       8.01393       6.53943       5.24633
   9  20 3367.8380    3.2387  1.5365 13.2599  0.0000  0.0540   0.0922   0.1354    0.1120   0.0000   441.8091       15.2288       18.7246     -0.953471      0.603250       4.81381       9.05804       11.8290       11.4192       10.0695       8.79186       6.93701
   9  21 3506.3815    2.7433  2.2747 12.5116  0.0000  0.0621   0.0639   0.1598    0.0873   0.0000   428.0278       3.13211      -5.09422      -5.76927      -4.15549       1.52527       10.6454       12.9110       12.8940       11.8095       10.4093       7.95900
   9  22 3645.1291    2.2072  3.3905 12.0234  0.0000  0.0808   0.0448   0.2159    0.0728   0.0000   440.7623       34.9849       15.1122      -4.66647       40.4621      -10.8546       13.1667       17.0316       16.0944       15.3332       12.9111       10.2795
   9  23 3784.2447    1.7852  4.2306 11.8369  0.0000  0.0950   0.0362   0.2845    0.0666   0.0000   444.3294       33.1567       25.7140       16.3419      -12.0558      -40.0600       16.2804       19.3393       19.6613       19.2057       15.5983       12.1109
   9  24 3923.6793    1.4838  5.9169 11.2624  0.0000  0.1256   0.0262   0.3532    0.0652   0.0000   429.3429       47.9089      -21.6869      0.444316      -5.23158       2.26424       21.5108       27.4913       26.8124       24.6490       21.3945       16.4617
   9  26 4202.8960    1.0345  9.9315 10.6161  0.0000  0.1918   0.0178   0.5628    0.0537   0.0000   431.1480       48.7573       17.6149      -50.2084       3.60491      -3.70217       31.4912       39.0800       40.4992       36.4356       30.9638       24.7984
   9  27 4343.3026    0.8557 12.2476 10.4048  0.0000  0.2546   0.0159   0.7311    0.0521   0.0000   418.6324      -66.4393      -10.7299       24.9720       12.1765      -15.6677       39.3374       50.7882       52.0756       48.0448       38.7675       31.7098
  10   8 1737.7869    0.2949  0.2484  9.9825  0.0000  0.0225   0.0203   0.0593    0.0481   0.0000   437.6600     0.0264547       1.23179       1.82195       5.77841     -0.707423       3.53936       5.41001       4.25247       4.80545       4.17206       3.20978
  10  10 2021.4531    0.5859  0.5229 10.3119  0.0000  0.0257   0.0249   0.0734    0.0801   0.0000   441.4269      -4.67470       12.2898       10.8847      0.428610      0.860617       4.01067       5.10847       4.93701       4.59090       3.99853       3.32772
  10  11 2162.9973    0.8995  0.4582 10.5001  0.0000  0.0238   0.0385   0.0507    0.1117   0.0000   436.2155     -0.610381       6.81537      -3.72633      0.656276       2.94542       3.53068       4.69866       4.55821       4.51534       3.43216       3.07044
  10  12 2302.7819    1.1260  0.8131 10.6185  0.0000  0.0313   0.0379   0.0755    0.1654   0.0000   436.7559      -1.45332       18.2764       7.62948      0.105428      -4.76394       4.58438       6.00075       5.88783       5.66312       4.62214       3.85047
  10  13 2440.8636    1.5071  0.7405 11.6988  0.0000  0.0336   0.0531   0.0770    0.1026   0.0000   438.9939      -5.69848       6.36267       6.83201       3.04014       5.66756       6.09708       7.57137       6.86078       6.48266       5.14456       4.23971
  10  14 2578.6658    1.9508  0.8863 12.0536  0.0000  0.0321   0.0655   0.0894    0.1045   0.0000   435.2867       7.89830       8.97635       6.51426       1.56122      -2.97584       5.30128       6.50883       6.57685       6.25551       5.61875       4.00024
  10  15 2717.0670    2.5429  0.7125 12.5139  0.0000  0.0283   0.0879   0.0678    0.1017   0.0000   442.3616      -10.3628       14.1259       1.27179       2.55460      -11.5505       4.11123       5.41344       5.17700       4.92354       4.42448       3.56317
  10  16 2855.7687    3.2668  0.7582 12.6848  0.0000  0.0274   0.1111   0.0727    0.1179   0.0000   436.9672       4.45450       26.0523       12.6675      -3.63871      -7.23826       4.43542       5.66871       5.51806       5.18782       4.77447       3.51046
  10  17 2994.5521    3.5574  0.8519 13.3166  0.0000  0.0332   0.1189   0.0807    0.1096   0.0000   434.4996       2.62936       12.3872      0.352755      -3.36291      -8.64905       4.51642       6.39994       5.80406       5.65603       4.68453       4.12727
  10  18 3132.9679    3.9841  0.9075 12.9226  0.0000  0.0314   0.1194   0.0755    0.1494   0.0000   437.9781      -1.18250      0.876320       6.51805      0.302782      -7.41623       4.96561       5.99413       6.34978       5.55022       4.72664       4.17719
  10  19 3271.2455    3.6631  1.1931 13.1594  0.0000  0.0401   0.1046   0.1025    0.1397   0.0000   440.5024       13.9522       13.5717       3.02030       11.5684      -8.39164       5.67656       7.75411       7.49173       7.07790       5.89453       4.86925
  10  20 3410.1918    3.2012  1.5170 12.8936  0.0000  0.0444   0.0823   0.1204    0.1096   0.0000   444.4249       3.35788       20.0726       22.8620      -10.3178      -9.34384       6.52841       8.36987       8.07501       8.30433       6.77813       5.49791
  10  21 3549.1133    2.5787  2.6522 12.4953  0.0019  0.0638   0.0544   0.1877    0.0702   0.0000   438.1781      -5.10329      -31.0746       14.8963      -9.78582      -7.53102       9.08635       12.1467       11.8869       11.2771       9.38343       7.99450
  10  22 3688.3477    2.0139  3.6580 12.0087  0.0039  0.0813   0.0387   0.2309    0.0599   0.0000   424.3204       1.49485       18.5135       16.4630       3.49727       1.70017       12.4554       15.4874       16.3748       14.2497       12.6399       10.7228
  10  23 3827.7100    1.7336  5.1053 11.5770  0.0000  0.1030   0.0302   0.2887    0.0581   0.0000   416.5307      -3.67655      -7.26993      -51.1183       8.32692       14.7146       15.1120       19.2531       20.0963       18.1623       16.3317       12.7925
  10  25 4107.5376    1.1757  8.1646 10.8757  0.0000  0.1552   0.0195   0.4427    0.0524   0.0000   418.8687       6.99508       63.2416       53.5128    -0.0420258      -9.77295       22.6771       28.9521       29.0377       28.0097       23.9895       19.9191
  10  26 4247.5599    0.9767  9.3573 10.6639  0.0000  0.1836   0.0175   0.5502    0.0515   0.0000   468.5517       44.9368       20.1788      -17.6512       6.38845       24.1095       27.0928       33.5587       35.1718       33.2457       28.9127       22.7930
  10  28 4528.3392    0.6848 14.1554 10.3661  0.0000  0.3172   0.0148   0.8993    0.0436   0.0000   524.4930       27.7039      -2.11881      -38.2462      0.837301      -8.04375       44.1461       59.0907       57.7462       55.6537       48.1502       39.5264
  11   7 1627.0609    0.2273  0.1858  9.8985  0.0000  0.0277   0.0166   0.0545    0.0441   0.0000   425.0510       6.09907       30.5458       4.18882      -5.91979      -4.40723       3.63008       3.77986       6.20996       4.21602       3.09431       3.00223
  11   8 1772.1977    0.3411  0.2624  9.8558  0.0000  0.0189   0.0196   0.0478    0.0487   0.0000   437.3115      -1.64223       8.97742       3.84848       1.52810       1.53718       2.92346       2.93396       3.68099       3.75159       3.19402       2.32517
  11   9 1915.4104    0.5204  0.3467  9.9637  0.0000  0.0192   0.0244   0.0482    0.0595   0.0000   439.1024      -2.09981       9.12067      0.285158      -5.71811      -4.31777       2.69037       3.53224       3.44101       3.43148       2.85467       2.36084
  11  10 2057.9458    0.6727  0.5252 10.1590  0.0000  0.0237   0.0264   0.0615    0.0733   0.0000   441.3243      -1.98722       14.2186       2.21854      -6.76078       2.35260       3.55212       4.54680       4.76947       4.26540       3.90918       3.01899
  11  11 2199.7752    0.9374  0.5824 10.6776  0.0000  0.0339   0.0342   0.0586    0.1032   0.0000   428.3999       3.02006       1.44889      -2.58993      -1.54521     -0.485811       6.00806       6.86189       6.97752       7.83168       6.38980       4.27452
  11  12 2339.9882    1.2182  0.8727 10.9694  0.0000  0.0332   0.0427   0.0828    0.1809   0.0000   438.5385       1.50626       6.44643       5.95865      -15.6389      -6.68881       4.88693       5.47510       5.82219       5.61372       5.05713       4.02269
  11  13 2478.4798    1.5917  1.0030 11.2509  0.0000  0.0382   0.0496   0.0910    0.2147   0.0000   443.6658       9.59529       27.3385      -11.8918      -2.69199       3.73076       5.72852       7.66503       8.00858       7.74523       6.92618       5.44457
  11  14 2616.9685    2.0612  0.7334 12.1743  0.0000  0.0273   0.0683   0.0711    0.1137   0.0000   437.0178    -0.0816412       11.2364    0.00326173      -2.26260      -5.91805       4.02559       4.68422       4.40587       4.38228       4.03181       3.68977
  11  15 2756.1398    2.6808  0.8731 12.5309  0.0000  0.0320   0.0811   0.0745    0.1093   0.0000   434.7097       9.95352       7.19510      -3.77046      -1.99034       4.47644       4.33820       5.45533       5.06249       4.80722       4.82658       4.15539
  11  16 2895.3860    3.4563  0.6801 13.1930  0.0000  0.0262   0.1185   0.0651    0.0912   0.0000   437.5076       11.7011       15.9105      -1.25565      -6.19503      -10.4184       3.30852       4.58894       4.47168       4.22297       3.75225       3.25224
  11  17 3034.5452    3.7903  0.8188 13.2010  0.0000  0.0278   0.1199   0.0722    0.1110   0.0000   426.0092      -5.35026       18.9044      -7.28561      -7.16719      -3.96239       3.89577       5.12934       5.08223       4.78230       4.53450       3.54738
  11  18 3173.4617    3.8700  0.9517 13.4288  0.0000  0.0311   0.1161   0.0895    0.1111   0.0000   434.9719       9.71612      -3.32893      -6.06001       11.2587      -4.26549       4.42071       5.91548       5.58629       5.37912       4.63333       4.01268
  11  19 3312.3849    3.6166  1.3981 13.0079 -0.0022  0.0405   0.0909   0.1029    0.1102   0.0000   436.5915      -7.58818       4.02808       16.6864      0.136241      -8.44339       5.90112       7.25493       7.15674       6.98514       6.11360       5.49745
  11  20 3451.5931    2.8953  2.0567 12.5452  0.0000  0.0515   0.0629   0.1292    0.0845   0.0000   452.4386       15.4870       13.1662       4.10967      -2.23700      -11.6030       7.08874       9.07102       9.27425       8.95621       7.54228       6.78245
  11  21 3591.1741    2.3647  2.8165 12.3087  0.0043  0.0672   0.0476   0.1727    0.0638   0.0000   422.4467       1.79519       10.9110      -8.17432      -9.18031      -19.6065       8.54394       11.6541       11.4113       11.4831       9.33101       8.18087
  11  22 3730.8072    1.9094  4.1158 11.8102  0.0000  0.0832   0.0339   0.2247    0.0559   0.0000   422.6568       19.9907       17.0834       4.10600      -13.6739      -7.15354       11.0913       14.4938       14.4700       14.1450       12.3080       10.1849
  11  23 3871.0245    1.5533  5.0045 11.5766  0.0000  0.1012   0.0273   0.2761    0.0515   0.0000   427.5386      -6.82666       12.3527      -1.46068      -24.6502      -2.88575       13.6234       17.2063       17.7235       16.9554       15.0994       12.6630
  11  24 4010.8873    1.3548  7.3166 11.0227  0.0000  0.1261   0.0211   0.3625    0.0531   0.0000   459.4728       10.2931       28.7864      -1.39114      -14.2954      -29.6851       17.6346       21.6037       22.6713       21.8909       19.6625       16.1468
  11  25 4151.4837    1.0737  8.8076 10.8693  0.0010  0.1656   0.0183   0.4787    0.0478   0.0000   439.4125      -49.8788       39.6462       23.6236      -13.7276      -41.5337       21.8051       28.2574       28.8713       28.1493       24.0422       20.9684
  11  27 4432.3919    0.7619 12.9591 10.4404  0.0000  0.2521   0.0151   0.7506    0.0445   0.0000   462.7788      -5.04074      -19.7701      -3.54921      -9.83370      -15.5148       33.4668       41.9776       45.1689       42.5151       37.3516       31.9808
  12   6 1509.6894    0.1715  0.0917  9.8217  0.0000  0.0170   0.0158   0.0258    0.0367   0.0000   436.7328      0.478382       14.4004       1.85858      -3.31287     -0.305030       1.83312       3.29910       3.16166       2.15751       3.02697       2.40652
  12   7 1660.2315    0.2418  0.1749  9.8506  0.0000  0.0177   0.0159   0.0338    0.0411   0.0000   438.1662       5.16511       12.4323      -2.49270       1.63836      0.770517       2.03589       2.63478       2.97703       2.63789       2.44937       1.99784
  12   8 1805.7840    0.3862  0.2584  9.9624  0.0000  0.0167   0.0202   0.0413    0.0494   0.0000   430.6440      -8.83223       4.78981      0.737393       1.36316      0.944143       2.46046       2.85842       2.91736       2.82442       2.38518       2.13691
  12   9 1949.9864    0.5587  0.4485 10.0783  0.0000  0.0230   0.0227   0.0542    0.0645   0.0000   440.4802      -4.17137       11.0587      -2.55962      -1.31330      -1.72552       2.67228       3.72901       3.44021       3.58930       3.05089       2.56826
  12  10 2093.6377    0.7237  0.5128 10.3738  0.0000  0.0271   0.0268   0.0544    0.0697   0.0000   435.4654       4.23597       18.3899      -8.76292       2.50178     0.0212336       4.21610       5.71713       5.87256       5.81651       4.93130       3.29544
  12  11 2235.8767    0.9585  0.7940 10.5486  0.0000  0.0282   0.0299   0.0735    0.0934   0.0000   430.3158      -2.48960       14.6288      -6.49339     -0.361998       3.36720       3.46220       4.57074       4.21236       4.42316       3.82396       3.37010
  12  12 2376.2935    1.3065  0.9516 10.8432  0.0000  0.0312   0.0379   0.0803    0.1710   0.0000   432.4698      -1.59172       28.1361       8.45255       3.82693      -3.76413       4.13076       5.15765       5.53464       5.08402       4.72177       3.95520
  12  13 2515.4610    1.8441  0.7937 11.6683  0.0000  0.0279   0.0617   0.0715    0.1677   0.0000   439.6474      -5.18118       10.7741      -3.38280      0.344984      -5.17830       3.61749       4.49121       4.76509       4.33630       4.00211       3.50615
  12  14 2654.6281    2.4775  0.8405 11.6855  0.0000  0.0270   0.0734   0.0670    0.2319   0.0000   435.9678      0.280110       1.09559      0.827052       1.65943      -7.88769       3.37135       4.48824       4.39368       4.59010       3.89454       3.21730
  12  15 2794.4940    2.8347  0.8409 12.7211  0.0000  0.0280   0.0849   0.0697    0.1228   0.0000   438.1225       4.67961       7.69749       2.57019      0.574051      -4.14827       3.55720       4.63760       4.77699       4.60282       4.17744       3.36983
  12  16 2934.3763    3.3964  0.7812 13.2640  0.0000  0.0279   0.1035   0.0685    0.0929   0.0000   445.6476       10.7479       11.6032     -0.144327       3.37549      -4.42142       3.51219       4.68006       4.84372       4.66572       3.88801       3.52344
  12  17 3073.8727    3.8796  0.8588 13.4497  0.0000  0.0277   0.1169   0.0780    0.1004   0.0000   434.4848       12.7857       13.2926      -6.40547       5.98138      -1.55218       3.57047       4.48613       4.54786       4.47403       3.88906       3.25047
  12  18 3213.2948    3.6937  0.9279 13.5831 -0.0038  0.0329   0.1075   0.0785    0.0961   0.0000   443.9757       9.56108       14.4290       1.01069       2.08311     -0.738082       4.20561       5.74710       5.17331       5.61595       5.16557       4.15631
  12  19 3352.7437    3.3734  1.6514 12.6676  0.0000  0.0417   0.0739   0.1077    0.1016   0.0000   442.4973       3.50108       10.6861      -3.85847       6.74341     -0.730338       5.32042       6.69717       6.89693       6.63163       6.01901       5.26151
  12  20 3492.4574    2.7156  2.3567 12.4075  0.0000  0.0547   0.0546   0.1358    0.0748   0.0000   435.2222       14.9675     -0.525756    -0.0996144       9.93733      -3.67098       7.01083       9.57982       9.14928       9.34807       7.84581       6.85007
  12  21 3632.4690    2.3128  3.3701 11.8402  0.0000  0.0625   0.0389   0.1741    0.0627   0.0000   448.9052       13.3873      -7.25695      -4.36386       1.18452      -10.6350       8.13601       9.72367       10.4540       10.2986       9.41689       7.62144
  12  22 3772.5954    1.7667  4.4849 11.7756 -0.0013  0.0861   0.0305   0.2360    0.0508   0.0000   430.2722      -14.5835      -3.56429       1.72048       33.3619       17.1028       10.5863       14.0099       14.0239       13.9847       12.2742       10.9090
  12  23 3912.7677    1.5586  6.3245 11.2612  0.0000  0.1037   0.0233   0.2951    0.0512   0.0000   410.2060       17.2387       7.72181       7.94131      -9.15046      -20.7950       12.7489       16.7786       17.0086       16.7645       14.8140       12.8158
  12  24 4053.5002    1.2549  8.1728 10.9665  0.0000  0.1354   0.0188   0.3864    0.0492   0.0000   423.0307       16.3783       2.63110      -42.9636       1.07360       19.5958       16.4150       21.8877       22.4295       22.1022       19.4932       16.6623
  12  25 4194.5836    1.0660  9.6556 10.6987  0.0020  0.1562   0.0166   0.4652    0.0481   0.0000   411.6580      -35.5028       12.2713       35.2352      0.378522      -5.48054       19.8475       24.4251       25.9910       25.5091       22.6212       19.7333
  12  26 4335.0839    0.8458 11.0063 10.5936  0.0000  0.2009   0.0151   0.5907    0.0443   0.0000   450.3833       3.55555       13.2800      -14.1012     -0.702904       9.82743       24.8539       31.7620       33.5781       32.7966       29.1056       25.2115
  13   7 1692.3322    0.2781  0.2079  9.9284  0.0000  0.0171   0.0163   0.0351    0.0416   0.0000   441.4378      -2.09416       7.09708      -2.44427       1.45470      -1.77155       2.15618       2.41581       2.68211       3.32607       2.97614       2.14045
  13   8 1838.6298    0.4073  0.3551  9.9427  0.0000  0.0200   0.0182   0.0525    0.0552   0.0000   436.4110       3.71034       16.5764     -0.662888      -4.34822       2.81232       2.42256       3.08493       3.28055       3.12485       3.07612       2.58382
  13   9 1983.8682    0.5585  0.4508 10.0578  0.0000  0.0217   0.0217   0.0511    0.0616   0.0000   437.9547     0.0233995       18.4551       2.74706      -1.29379      0.339077       2.42564       3.24018       2.99046       3.30023       2.81080       2.67992
  13  10 2128.4640    0.8034  0.6254 10.2437  0.0000  0.0242   0.0262   0.0616    0.0769   0.0000   434.0306      -1.44452       13.4797      -3.56147       2.72892       3.99659       2.69037       3.53268       3.46800       3.57240       3.39987       2.63667
  13  11 2271.1182    1.0316  0.7308 10.7820  0.0000  0.0283   0.0315   0.0627    0.0850   0.0000   436.0206      0.895411       9.15992       4.36914      -3.25399      -3.25786       3.11073       4.29729       3.83559       4.08594       3.67057       3.32176
  13  12 2411.8653    1.3817  0.8012 11.4535  0.0000  0.0282   0.0417   0.0697    0.0904   0.0000   439.0212      -3.66137       12.2592      -3.15212      -1.00912       3.78369       3.47320       4.62046       4.36032       4.25144       4.02682       3.66762
  13  13 2551.7411    1.8818  0.9571 11.4528 -0.0028  0.0294   0.0509   0.0745    0.1841   0.0000   439.2661       2.96088       11.6929      -6.70519     -0.832644       3.11560       3.37225       4.50458       4.31633       4.72217       4.07708       3.46116
  13  14 2691.7066    2.5938  0.7909 12.0594  0.0000  0.0274   0.0802   0.0645    0.2153   0.0000   439.1161       9.41173       13.4634      -8.12247       1.67528       2.94486       3.26849       4.23624       4.27831       4.36654       4.49987       3.57098
  13  15 2832.1540    3.2530  0.7703 12.4818  0.0000  0.0254   0.0974   0.0613    0.1958   0.0000   441.5434       2.39710       18.4768      -7.42719       2.09186      -6.24584       3.10427       3.67004       4.02045       3.97498       3.59104       3.10660
  13  16 2972.6473    3.6213  0.7130 13.4100  0.0000  0.0235   0.1139   0.0671    0.1071   0.0000   439.7351      0.973453       8.06484      -2.45117     -0.178755      -2.58357       2.92743       3.41976       3.34943       3.51357       3.37861       2.86297
  13  17 3112.5525    3.8281  0.8690 13.4744  0.0000  0.0266   0.1127   0.0777    0.1023   0.0000   442.7026       2.24003       5.54627       6.08552       7.64899      -5.39814       3.22992       3.97210       4.11576       4.07874       3.70216       3.19824
  13  18 3252.3607    3.6778  1.0587 13.6141  0.0000  0.0347   0.1011   0.0877    0.0991   0.0000   429.0103       5.81503       8.46921      -1.79757       1.15471      -5.27712       3.66498       5.29688       4.93535       5.18622       4.58293       3.93767
  13  19 3392.4232    3.2128  1.7781 12.8172  0.0000  0.0428   0.0691   0.1129    0.0868   0.0000   437.4647      -3.78606      0.639720       8.18534      0.715518      -4.13540       5.24745       6.49117       6.82217       6.97547       6.17785       5.28249
  13  20 3532.6166    2.6574  2.6937 12.2414  0.0000  0.0540   0.0472   0.1420    0.0678   0.0000   435.3358       9.80586       22.3713       12.4858      -13.5714      -11.6877       6.54593       8.45277       8.73886       8.96203       7.76477       6.84151
  13  21 3673.0964    2.1086  3.4532 11.8757  0.0000  0.0693   0.0360   0.1696    0.0601   0.0000   425.0607       15.2943       15.7815      -4.91357     -0.138382      -6.65493       7.72732       10.5537       10.1647       10.4813       9.33597       8.38795
  13  22 3813.6828    1.6956  4.8873 11.5723 -0.0029  0.0862   0.0267   0.2288    0.0492   0.0000   430.3135       20.5505       34.2331      -18.0493      -1.93035       13.1209       9.91082       12.7537       13.4764       13.3361       11.9322       10.5480
  13  24 4095.5696    1.1679  8.4878 10.9230 -0.0005  0.1397   0.0179   0.3954    0.0480   0.0000   427.7148       3.19510       14.7934       15.1165       41.0681      -21.5443       15.2206       20.1781       21.3322       20.4594       18.7480       16.3593
  13  25 4236.4120    0.9776 10.1313 10.7178 -0.0001  0.1672   0.0162   0.4958    0.0467   0.0000   440.0417       13.8840      -2.37897       33.1963       32.3143      -27.2478       18.9240       24.9511       26.2538       25.1928       23.6860       20.2219
  13  26 4377.5162    0.8086 12.8241 10.5674  0.0000  0.2257   0.0148   0.6584    0.0417   0.0000   433.0210      -32.5299       45.7693      -12.2050       59.5774      -13.7884       26.0375       32.9443       35.1344       34.3647       32.1802       27.2950
  13  28 4660.3912    0.4947 15.5801 10.3543  0.0000  0.3892   0.0120   1.0643    0.0337   0.0000   475.2817       64.2382       32.4239      -46.8053       11.9341       19.6812       44.1986       56.9260       59.3492       60.5541       52.8733       47.3241
  14   7 1723.5378    0.3025  0.1661  9.8467  0.0000  0.0174   0.0179   0.0272    0.0392   0.0000   438.1012      -1.21151       11.7065      -1.19366      -4.65710      -3.06929       1.50417       2.44068       1.82954       2.41986       1.89146       1.98464
  14   8 1870.8106    0.4454  0.3712 10.0172  0.0000  0.0187   0.0185   0.0461    0.0528   0.0000   432.4425      -3.80856       9.99520      -2.37134      -2.79515       1.13519       2.06232       2.80077       2.78366       2.97344       2.49166       2.24100
  14   9 2017.0100    0.6513  0.4641 10.2817  0.0000  0.0191   0.0235   0.0492    0.0633   0.0000   439.0302      -6.14568       12.3418      -2.55374      -1.56049     -0.533191       2.59951       3.43975       3.85316       3.98587       3.75255       3.13805
  14  10 2162.5337    0.7829  0.6633 10.6230  0.0000  0.0266   0.0243   0.0609    0.0690   0.0000   433.1586       6.96458       11.7107     -0.815125       1.00849       1.58706       2.90612       3.95623       3.91181       4.04074       3.95472       3.40660
  14  11 2305.7046    1.1085  0.6966 10.9697  0.0000  0.0267   0.0335   0.0593    0.0818   0.0000   435.6038      -2.70887       14.0051       1.31195       3.81842      -10.0490       3.75013       4.76868       5.54511       5.26631       4.29374       3.70632
  14  12 2446.7096    1.5260  0.7629 11.4701  0.0000  0.0258   0.0428   0.0608    0.0905   0.0000   441.4637       1.56206       16.8561      -4.50949      -5.57919     -0.459924       2.97259       3.88658       3.93672       3.98786       3.94633       3.10172
  14  13 2587.3462    2.0040  0.8506 12.0370  0.0000  0.0273   0.0550   0.0664    0.0968   0.0000   434.6007     -0.773308       9.19918       5.07880      0.693873     -0.433823       2.94591       4.10943       4.02229       4.08329       3.76175       3.41761
  14  14 2728.2159    2.6028  0.8359 12.4589  0.0000  0.0264   0.0721   0.0664    0.1306   0.0000   431.8342      -2.98958       10.8684      -6.53184       8.62107     -0.725595       2.85795       3.75091       3.78062       3.74234       3.51787       2.87447
  14  15 2869.2649    3.2861  0.7601 12.9521  0.0000  0.0261   0.0996   0.0636    0.1545   0.0000   440.3595       12.3779       5.16845      0.477850     -0.619171      -3.83168       2.65704       3.73770       3.56631       3.82538       3.19710       2.96387
  14  16 3010.1889    3.7486  0.8647 13.1841  0.0000  0.0297   0.1083   0.0684    0.1710   0.0000   438.0474       14.4355       15.6706      0.792793     -0.710383      -3.62681       3.22000       4.45078       4.17754       4.48254       4.05716       3.66350
  14  17 3150.6021    3.8495  1.0778 13.5157  0.0000  0.0306   0.1026   0.0892    0.1401   0.0000   428.5954       9.21294       15.5546      0.691066      -9.40507      -1.80266       3.39472       4.48103       4.42727       4.59295       4.30141       3.57806
  14  18 3290.8910    3.6059  1.2733 13.3815  0.0000  0.0354   0.0882   0.0948    0.1106   0.0000   438.2154       11.2521       16.5499       6.65930     -0.220847      -5.74556       3.89164       5.33414       5.20621       5.40725       4.92620       4.29547
  14  19 3431.5290    2.8687  1.8259 13.0342  0.0000  0.0448   0.0635   0.1200    0.0764   0.0000   450.3662      -2.52346       19.0221       10.7021      -5.22998      -11.9319       4.84159       6.36220       6.36377       6.45063       5.78100       5.44887
  14  20 3572.2480    2.4296  2.8447 12.2101  0.0000  0.0536   0.0426   0.1479    0.0652   0.0000   430.4222      -7.61307       13.0994      -13.9878      -17.2719      -9.69384       6.19758       7.89083       8.18554       8.18339       7.87299       6.50478
  14  21 3713.2028    2.0096  4.1440 11.6762  0.0000  0.0716   0.0304   0.1862    0.0573   0.0000   434.9658      -1.15454      -1.86668       5.70167      -8.68305      -6.32241       7.42342       9.78054       10.0790       10.2694       9.08736       7.92477
  14  22 3854.3475    1.6587  5.3104 11.4235  0.0000  0.0849   0.0240   0.2353    0.0492   0.0000   445.3559       11.8102       17.1180      -4.53725       14.2386       16.1244       8.87348       11.7847       12.1664       12.3697       11.1070       9.98854
  14  23 3995.3494    1.3237  7.8605 11.0503  0.0000  0.1180   0.0194   0.3395    0.0497   0.0000   449.7817       37.5830       19.2405      -30.6597       20.7635       24.8265       12.4967       16.5817       17.0540       17.0703       15.2986       13.9391
  14  24 4136.5127    1.1130  9.0144 10.9133  0.0000  0.1376   0.0170   0.4069    0.0449   0.0000   461.6355       62.7585       18.6100      -57.3276      -38.2712       23.7156       14.8575       19.2204       20.3665       20.4471       18.5770       16.6798
  14  25 4278.0176    0.9045 11.2656 10.6969  0.0000  0.1800   0.0153   0.5406    0.0430   0.0000   429.4016       23.6152      -1.97098      -20.4323       16.6183      -21.7317       19.1560       24.1272       26.3740       25.7229       23.9276       21.0298
  14  26 4419.6401    0.7510 13.6138 10.5615  0.0000  0.2448   0.0140   0.6993    0.0390   0.0000   446.9230       26.0400       4.11988       2.99518       10.2680      -21.5697       25.3861       33.0549       35.1282       34.0672       32.4595       28.6657
  15   6 1601.0098    0.2164  0.1455  9.8548  0.0000  0.0179   0.0145   0.0295    0.0349   0.0000   437.1977     -0.679389       12.5226      0.969644      -1.35198     -0.696552       1.36477       2.41078       1.82797       2.66083       2.01129       1.66597
  15   7 1753.7983    0.3416  0.2607  9.9537  0.0000  0.0177   0.0156   0.0326    0.0424   0.0000   436.9823      -2.40735       14.6793       2.16214      -2.01063    -0.0129051       1.96247       2.47123       2.28342       2.23496       2.30553       2.25084
  15   8 1902.3321    0.4649  0.3474 10.0554  0.0000  0.0172   0.0190   0.0420    0.0477   0.0000   438.3593    -0.0241608       14.0159       3.33818      -6.44206       1.43043       1.77586       2.14681       2.34743       2.37977       2.26507       1.84333
  15   9 2049.6331    0.6789  0.5501 10.2500  0.0000  0.0211   0.0222   0.0536    0.0714   0.0000   441.5683      -2.16802       5.36238      -6.71124      -3.45071      -1.22266       2.36866       2.95071       3.18660       3.25184       2.98911       2.71247
  15  10 2195.8316    0.8896  0.6225 10.6239  0.0000  0.0222   0.0268   0.0566    0.0724   0.0000   438.1723      -1.98918       9.06036     -0.560097      -3.90436      -6.88309       2.23359       3.08415       3.08949       3.24155       2.98564       2.56492
  15  11 2339.5709    1.2323  0.7642 11.1316  0.0007  0.0256   0.0346   0.0606    0.0816   0.0000   433.1525      -4.22068       13.4790      -4.47576      -1.47124       2.55616       2.55219       3.30200       3.27673       3.58328       3.25822       2.77494
  15  12 2481.0571    1.6958  0.8236 11.6661  0.0000  0.0256   0.0457   0.0632    0.0881   0.0000   436.4018      -1.44538       14.8047      -2.53563      -4.20251      0.834269       2.73473       3.27128       3.43704       3.55638       3.26591       2.97665
  15  13 2622.3954    2.1512  0.8665 12.2151  0.0000  0.0252   0.0574   0.0675    0.0871   0.0000   437.4322     -0.769931       6.02079      -6.66146     -0.220952      -1.95140       2.67936       3.42916       3.59036       3.70922       3.38855       3.05785
  15  14 2764.1243    2.5773  0.9587 12.6759  0.0000  0.0294   0.0669   0.0715    0.0977   0.0000   437.5422       8.20538       10.1111      0.427990      -4.60873      -6.35323       2.76418       3.99194       3.88749       4.00573       3.80482       3.31495
  15  15 2905.8059    3.2773  0.8521 12.8152  0.0000  0.0257   0.0860   0.0621    0.1476   0.0000   433.3186       8.42963       13.4713       2.72526     -0.760096      -2.19330       2.73798       3.63630       3.78532       3.85270       3.47361       3.03460
  15  16 3047.0873    3.8628  0.7231 13.3063  0.0000  0.0248   0.1175   0.0579    0.1519   0.0000   437.7645       6.29065       7.75853      -2.45012      -3.21004      -1.66321       2.53392       3.28232       3.54674       3.36082       3.40630       2.86560
  15  17 3188.0540    3.8985  0.9605 13.5050  0.0000  0.0283   0.1103   0.0758    0.1520   0.0000   436.4490       2.70872       8.38438       1.85170      -6.00791      -13.8548       3.00781       3.98882       4.18346       4.42310       3.81677       3.28863
  15  18 3328.7896    3.3792  1.4495 13.4907  0.0000  0.0406   0.0836   0.1035    0.1092   0.0000   439.5154       12.5824       11.8685       3.54889      -9.56183      -6.35717       4.21116       5.86717       5.74506       5.78135       5.76933       5.15688
  15  19 3469.9458    2.6657  2.2059 12.8957 -0.0001  0.0478   0.0540   0.1305    0.0723   0.0000   434.7919      -3.43128       8.86602       2.86128       6.84864      -4.51728       4.93238       6.38736       6.57485       6.42059       6.15860       5.57534
  15  20 3611.2737    2.3210  3.2911 12.0923 -0.0040  0.0571   0.0378   0.1558    0.0666   0.0000   445.0375      -1.96608       9.41161      -1.50537      0.390642      -12.0964       6.02921       7.69163       8.30102       7.95727       7.79493       6.81763
  15  21 3752.4452    1.9322  4.5855 11.6017  0.0000  0.0721   0.0278   0.1975    0.0564   0.0000   432.5674      -7.47329       26.7738      0.306388      -7.15026       8.11944       7.33794       9.33852       9.87467       9.95258       9.44982       8.30018
  15  22 3894.3274    1.5881  6.0641 11.1882  0.0000  0.0878   0.0215   0.2467    0.0527   0.0000   431.6542       10.6863       11.0275       9.34289       4.20709      -1.74853       9.21746       11.7162       12.5702       12.5070       11.6896       10.5797
  15  23 4035.8443    1.2498  7.5726 11.0418 -0.0022  0.1129   0.0183   0.3229    0.0472   0.0000   428.2287       8.07792       18.6730      -8.85346      -1.35700       16.4339       11.3142       14.5606       15.9199       15.7787       14.3507       13.2137
  15  24 4177.6367    1.0225  9.6725 10.8269  0.0000  0.1466   0.0162   0.4274    0.0449   0.0000   422.3777      -7.78939       11.0058       19.4064       13.4987       21.3798       14.7195       19.0884       20.6670       20.2202       18.8493       17.0072
  16   5 1467.2707    0.1477  0.1104  9.8060  0.0000  0.0140   0.0121   0.0292    0.0317   0.0000   441.8931      0.931279       16.8136      -3.14073     -0.877381      -2.85543       1.74878       1.91960       2.57210       2.63305       2.05990       1.78604
  16   6 1629.5045    0.2241  0.1663  9.9223  0.0000  0.0129   0.0133   0.0317    0.0348   0.0000   436.2160      0.753345       14.6066      -1.72353      -1.74142      0.524340       1.40707       1.77335       1.98716       1.85576       1.67811       1.57665
  16   7 1783.2619    0.3622  0.2961  9.8920  0.0000  0.0171   0.0153   0.0362    0.0428   0.0000   437.9611     -0.176472       16.6826      -1.80087      -2.40533      -1.44971       1.61889       2.26620       2.27878       2.28074       2.15144       2.09368
  16   8 1933.1573    0.5043  0.3826 10.1207  0.0000  0.0170   0.0190   0.0440    0.0489   0.0000   439.7605      -4.81734       17.2908     -0.288205      -6.69341      -4.72970       1.77407       2.19393       2.23979       2.47515       2.28285       2.02547
  16  10 2228.3685    0.9326  0.6420 10.9098  0.0000  0.0235   0.0274   0.0544    0.0756   0.0000   437.8370      -1.79547       17.5595      -3.11997       1.62636      -2.63488       2.33671       3.11528       3.19305       3.25114       3.16484       2.56776
  16  11 2372.5822    1.2965  0.9828 11.1120  0.0000  0.0280   0.0318   0.0789    0.0902   0.0000   434.9632       6.53194       14.7630     -0.207739      -6.66505      -2.32107       2.58719       3.50452       3.46430       3.61487       3.28161       3.03593
  16  12 2514.8445    1.7916  0.8361 11.7318  0.0000  0.0252   0.0468   0.0623    0.0884   0.0000   440.1307       2.43646       8.93427       8.08835       11.7143       1.85786       2.58033       3.44429       3.40566       3.67225       3.47144       2.97506
  16  13 2656.9838    2.2374  0.9239 12.1470  0.0000  0.0262   0.0562   0.0692    0.0913   0.0000   440.2756      -1.22955       16.2213       12.6073      -3.02070       1.26290       2.69748       3.35709       3.33562       3.43617       3.37894       2.99024
  16  14 2799.5206    2.9725  0.7442 12.8876  0.0000  0.0232   0.0794   0.0563    0.0847   0.0000   439.0325       1.50995       15.2868      -2.76957      -2.92658      -3.58335       2.18359       2.89262       2.85024       3.06067       2.76359       2.44935
  16  15 2941.7561    3.4973  0.7892 13.2953  0.0000  0.0237   0.0947   0.0609    0.0875   0.0000   437.0229       4.01446       14.6244       2.85593      -4.86065       2.59844       2.32009       3.36022       3.20702       3.52554       3.13782       2.70796
  16  16 3083.4986    3.8612  0.8481 13.3985  0.0000  0.0256   0.1008   0.0640    0.1346   0.0000   437.5287       6.96303       8.30095      -4.10368       2.60283      -5.68011       2.51296       3.38736       3.45040       3.33693       3.35010       2.90045
  16  17 3224.9595    3.7013  1.0773 13.4403  0.0000  0.0302   0.0976   0.0832    0.1542   0.0000   437.0925     -0.349855       16.6483      -2.41809      -2.59377      -3.00869       3.08049       3.69439       3.78842       4.11256       4.12334       3.47792
  16  18 3366.4367    3.2357  1.6672 13.0417  0.0043  0.0408   0.0758   0.1092    0.1307   0.0000   440.9671       12.1293       12.8049      -7.02965      -2.05580       1.14592       3.90479       5.28493       5.45497       5.80110       5.47650       4.95883
  16  19 3507.9956    2.7401  2.3557 12.6510  0.0000  0.0476   0.0532   0.1290    0.0883   0.0000   441.2153       10.5268       7.13271     -0.421961       8.23471      -5.95817       4.80619       6.12887       6.57410       6.52997       6.25135       5.62158
  16  20 3649.8336    2.1633  3.7427 11.8860  0.0000  0.0610   0.0324   0.1754    0.0629   0.0000   429.7126       3.64377       21.0679      0.472472      -5.57571       1.19102       5.82060       7.39496       8.23738       8.03820       7.81114       7.10469
  16  21 3791.5834    1.8429  4.9078 11.4470  0.0000  0.0737   0.0252   0.2001    0.0576   0.0000   439.1614      -7.05753       21.9570      -13.3511      -4.47005      -12.1481       7.05740       9.06819       10.0188       9.86558       9.14676       8.46958
  16  22 3933.4881    1.5330  6.4294 11.0694  0.0013  0.0899   0.0199   0.2482    0.0523   0.0000   430.9954      -3.55321       22.7724      -11.7647      -7.60494      -24.3389       8.57457       11.1786       12.0266       12.0457       11.4324       10.3989
  16  24 4218.0869    1.0011  9.9936 10.7601  0.0000  0.1444   0.0151   0.4268    0.0422   0.0000   428.8983       3.02398       18.5647       17.6403       30.8634      -24.0457       13.5280       17.3593       19.0493       19.2736       17.8774       16.1521
  16  27 4644.1120    0.5009 15.1988 10.3828  0.0028  0.3353   0.0111   0.9084    0.0306   0.0000   442.5897       94.7777       124.577      -72.6503      -30.2153       1.80435       30.5553       40.6108       43.6439       44.3034       40.8734       37.0887
  17   4 1318.0415    0.0745  0.0203  9.8913  0.0000  0.0145   0.0149   0.0253    0.0289   0.0000   439.7202      -3.59918       20.5625     -0.917998      -3.80904       2.01441       1.72388       1.22826       2.13085       1.70939       1.22586       1.42141
  17   5 1493.4964    0.1430  0.0872  9.8031  0.0000  0.0142   0.0138   0.0265    0.0305   0.0000   440.3667      -2.05838       15.2590      -1.79685     -0.156160      0.639113       1.28972       1.43452       1.75054       1.67677       1.57434       1.47988
  17   7 1811.9325    0.3802  0.3364  9.9818  0.0000  0.0173   0.0153   0.0397    0.0432   0.0000   439.6554       2.60550       14.4277       1.47427      -4.60999      -2.34525       1.52432       1.99881       2.22062       2.00686       1.87803       1.95050
  17   8 1963.3096    0.5817  0.4199 10.0755  0.0000  0.0169   0.0198   0.0410    0.0528   0.0000   434.9018      -3.56941       11.3393       2.40549     0.0570941      -1.65927       1.73467       2.10818       2.43329       2.55337       2.30572       2.24080
  17   9 2113.0012    0.7774  0.5349 10.4368  0.0000  0.0195   0.0240   0.0476    0.0610   0.0000   441.0806      -3.97340       14.8392       2.21700      -5.96016     -0.968558       1.77213       2.26981       2.36213       2.44100       2.37639       2.04074
  17  10 2260.3799    1.0123  0.7110 10.8904  0.0000  0.0244   0.0282   0.0559    0.0820   0.0000   439.9663      -1.07909       15.1630      0.347158      -2.98851      -2.79912       2.14770       2.82291       2.89251       3.03271       2.79063       2.53843
  17  11 2404.9919    1.3967  0.8437 11.5916  0.0000  0.0257   0.0364   0.0648    0.0768   0.0000   438.7955      0.905257       6.58760      -4.34411       1.53826      -2.08734       2.62919       3.26964       3.48580       3.55478       3.29649       2.89549
  17  12 2548.0336    1.9775  0.8218 11.6921  0.0000  0.0225   0.0488   0.0590    0.0891   0.0000   438.0177       6.57511       11.0912       2.80576      -1.44570      -1.38348       2.01405       2.66228       2.79763       2.81260       2.88791       2.42236
  17  13 2691.0536    2.4550  0.8639 12.4015  0.0000  0.0251   0.0605   0.0618    0.0824   0.0000   437.1096       4.21549       11.1898     -0.878316      -1.71614      -3.75174       2.37371       3.19635       3.28685       3.26858       3.23854       2.88965
  17  14 2834.3639    3.0107  0.8660 12.8607 -0.0004  0.0234   0.0755   0.0637    0.0846   0.0000   432.3317       2.29508       14.6651       1.60305       2.53029      -5.17728       2.16036       2.77379       3.00769       3.05218       3.07585       2.62998
  17  15 2977.2799    3.5012  0.8184 13.2967  0.0000  0.0238   0.0897   0.0624    0.0846   0.0000   439.2942       3.69426       9.01451      -9.84776     -0.788857      -3.66302       2.14635       2.65701       2.82313       2.87591       2.77471       2.48883
  17  16 3119.4485    3.8124  0.9650 13.3000  0.0000  0.0251   0.0920   0.0687    0.1143   0.0000   442.7206       3.53206       24.0091       2.39716      -2.59866      -3.49889       2.33413       2.98012       3.25834       3.06877       3.04275       2.72492
  17  17 3261.4462    3.7279  1.1433 13.3087  0.0000  0.0297   0.0889   0.0811    0.1568   0.0000   436.0423       6.72641       18.1550    -0.0990430      -1.60900      -3.23236       2.69140       3.51896       3.77396       3.94010       3.51070       3.28953
  17  18 3403.4070    3.1699  1.9109 12.6428  0.0000  0.0415   0.0668   0.1105    0.1514   0.0000   439.9189       17.0468       5.79070      -3.49389      0.895492      -1.73575       3.58533       4.93460       5.02004       5.14138       4.84833       4.51375
  17  19 3545.3536    2.5989  2.9918 12.0916  0.0000  0.0532   0.0427   0.1389    0.0980   0.0000   428.7142      0.298283       23.6668      -3.99609      -3.18555      -13.3254       4.66476       6.12780       6.43804       6.55924       6.26837       5.65051
  17  20 3687.8136    2.1021  3.9248 11.7707  0.0000  0.0621   0.0310   0.1797    0.0677   0.0000   430.5638       2.44929       7.40870      -10.3049       8.67200      -8.92357       5.76892       7.47233       8.08995       8.10468       7.70240       7.27779
  17  21 3830.1197    1.6916  5.5172 11.3295  0.0000  0.0798   0.0229   0.2259    0.0567   0.0000   430.5585       8.76122      0.860901     -0.738435       15.7916      -3.97730       7.23473       9.30467       9.96255       10.2872       9.43263       9.00044
  17  22 3972.4587    1.4507  7.4637 10.9224  0.0000  0.0944   0.0172   0.2738    0.0472   0.0000   425.1618       22.3757       7.90726      -7.51227    -0.0872678       6.58451       8.43865       10.7426       11.7906       11.9306       11.1475       10.5072
  17  23 4115.0678    1.1196  8.4915 10.9225  0.0000  0.1212   0.0159   0.3376    0.0415   0.0000   430.3693      -3.28673      -11.4116      -2.93388      -15.8501     -0.798012       10.7406       13.5926       15.2618       15.2800       14.6169       13.4317
  17  24 4257.6022    0.9538 11.0711 10.6947  0.0000  0.1582   0.0141   0.4574    0.0400   0.0000   454.6218       20.6107       4.19496       11.8283      -4.17748      -6.19381       13.5452       17.8590       19.6474       19.8713       18.5771       17.3455
  17  26 4543.1923    0.6084 14.8025 10.5270  0.0086  0.2822   0.0116   0.7747    0.0308   0.0000   411.5064       24.1811       72.4405       17.0549      -25.8516     -0.580352       24.0982       32.1580       34.2409       35.6204       32.5688       30.5385
  18   5 1518.7071    0.1689  0.1133  9.7776  0.0000  0.0163   0.0121   0.0259    0.0306   0.0000   437.1388    -0.0680705       15.7965     -0.446473      -1.68692       1.69211       1.93829       1.47359       2.03945       2.20576       1.50026       1.98714
  18   7 1840.0312    0.3919  0.3382 10.0153  0.0000  0.0196   0.0147   0.0366    0.0430   0.0000   438.4588      -1.54100       14.8901       5.55079      -4.17242      0.135535       1.63137       2.21897       2.45660       2.28025       2.56958       2.11099
  18   8 1992.8478    0.6308  0.4573 10.1358  0.0000  0.0176   0.0214   0.0481    0.0546   0.0000   439.4323     -0.184934       12.1508       5.16470      -3.22315     -0.100506       1.43784       1.99821       1.86461       2.07748       1.88150       1.78068
  18   9 2143.6471    0.8750  0.6478 10.2764  0.0015  0.0206   0.0237   0.0505    0.0716   0.0000   438.5875     -0.592699       11.2835      -1.49554      0.190137     -0.149399       1.71418       2.32400       2.32965       2.41383       2.41278       2.25657
  18  10 2291.6662    1.1061  0.7393 11.1426  0.0000  0.0229   0.0309   0.0584    0.0741   0.0000   435.7519      0.535819       19.7235    -0.0328366      -5.27750     -0.764534       2.00660       2.62254       2.78555       2.88157       2.74390       2.32232
  18  11 2436.8921    1.5804  0.8408 11.5534  0.0000  0.0241   0.0399   0.0628    0.0922   0.0000   436.3634     -0.495910       9.74803       1.65248      0.426921      -1.49548       2.12778       2.75361       2.66355       2.87392       2.83703       2.55982
  18  12 2580.7862    1.9621  0.9264 12.1654  0.0010  0.0262   0.0473   0.0650    0.0779   0.0000   439.5697       4.28732       10.0997      -2.23631       1.90481       2.37969       2.14559       2.95586       2.87685       3.25541       2.99280       2.71035
  18  13 2724.7074    2.5108  0.8620 12.4943  0.0000  0.0236   0.0607   0.0612    0.0823   0.0000   441.5613       6.82789       15.4130      0.149318       2.68952      -5.88694       2.17291       2.92315       2.99783       3.06606       2.98686       2.62550
  18  14 2868.6677    3.2749  0.7601 12.9568  0.0000  0.0210   0.0836   0.0597    0.0789   0.0000   435.0253       5.75371       14.0994      -2.08616      -4.28157    0.00945064       1.78853       2.37113       2.21581       2.42963       2.40407       2.22558
  18  15 3012.1377    3.7572  0.8743 13.3367  0.0000  0.0239   0.0890   0.0598    0.0846   0.0000   438.3030       5.60948       11.3863      -2.85645      -2.00506       1.72612       2.06595       2.69342       2.82505       2.77682       2.69272       2.58591
  18  16 3154.8780    3.8347  1.0168 13.4438  0.0000  0.0273   0.0884   0.0689    0.0911   0.0000   441.0178       3.13894       13.1281      -7.37419       3.25674      -6.10785       2.22112       3.08144       3.22073       3.17177       3.25784       2.79247
  18  17 3297.4243    3.2917  1.3711 13.2848  0.0000  0.0334   0.0715   0.0901    0.1036   0.0000   445.8208       8.54314       12.4302      -8.47842       3.94148       4.80392       2.67246       3.72177       3.84672       3.88264       3.75040       3.31705
  18  18 3440.0833    2.8487  2.1011 12.8329  0.0000  0.0434   0.0567   0.1166    0.0980   0.0000   439.5998       1.44694       4.45429      -1.36182       3.56166       5.67650       3.65892       4.76384       5.07146       5.24077       5.03689       4.52484
  18  19 3582.5797    2.4749  3.1439 11.9502  0.0000  0.0524   0.0406   0.1475    0.1038   0.0000   439.0478       6.35238       23.1454       1.27952       4.44237       3.51732       4.48163       5.92055       6.43105       6.29331       6.36583       5.70267
  18  20 3725.3585    1.9932  4.4355 11.5147  0.0055  0.0638   0.0270   0.1869    0.0668   0.0000   433.3543       2.21239       18.0567       11.2556       11.5715      -25.4479       5.33617       6.95580       7.51190       7.64928       7.33967       6.85610
  18  21 3868.2390    1.6299  5.9353 11.2727  0.0000  0.0814   0.0210   0.2266    0.0515   0.0000   419.4474       5.42005       36.6963      -2.23001      -3.07259      -10.6879       6.88744       8.88808       9.71883       9.67768       9.54016       8.65282
  18  22 4010.7922    1.3128  7.7649 11.0226  0.0000  0.1021   0.0166   0.3025    0.0423   0.0000   439.3693       11.2701      -14.8202       8.44889       8.22769      -9.45764       8.57809       11.0730       12.2470       12.4583       11.9975       11.0809
  18  25 4439.4853    0.6723 12.7276 10.6692 -0.0011  0.2195   0.0127   0.6516    0.0320   0.0000   418.6914      -16.2335       36.3986       25.4918      -4.31954      -33.5821       18.3795       23.2642       26.4130       26.6303       25.3542       23.4089
  18  26 4583.0053    0.5473 16.1280 10.4951 -0.0066  0.3251   0.0096   0.8444    0.0268   0.0000   489.9814       37.6849      -5.92802      -37.8070       55.8459       14.3516       26.5432       34.5863       39.0331       38.7411       37.6910       34.4282
  19   4 1364.2764    0.0919  0.0606  9.8767  0.0000  0.0185   0.0108   0.0188    0.0280   0.0000   438.4647      0.688083       19.8232      -2.08174     -0.355670      0.233070       1.42779       1.98597       1.70951       2.18294       1.94661       1.65574
  19   6 1709.3351    0.2865  0.2504  9.9189  0.0000  0.0136   0.0130   0.0381    0.0355   0.0000   438.0489     -0.152738       17.2967     -0.861181     -0.315519       1.74967       1.18648       1.50823       1.52232       1.59535       1.53266       1.34549
  19   7 1867.2705    0.4366  0.3934 10.0897  0.0000  0.0162   0.0151   0.0435    0.0429   0.0000   437.8691     -0.150045       15.9393       3.47846      -2.11015      -1.13730       1.41135       1.84498       1.85482       2.03112       1.75076       1.72408
  19   8 2021.7469    0.6577  0.5416 10.0841  0.0000  0.0179   0.0190   0.0456    0.0650   0.0000   439.3392      -1.07775       13.3976      -1.03105      -3.43372       2.05445       1.51018       1.91486       2.04884       2.14195       2.10016       1.88179
  19   9 2173.7596    0.8767  0.6783 10.6591  0.0000  0.0209   0.0233   0.0539    0.0620   0.0000   439.1526      -2.56582       12.0800      -1.36344       1.07117      0.432031       1.65099       2.16290       2.28589       2.43765       2.20472       2.13091
  19  10 2322.3565    1.2392  0.7896 11.1844  0.0000  0.0231   0.0310   0.0588    0.0707   0.0000   435.6151       1.79106       10.2369       1.84857      -6.48551       1.31541       1.88146       2.35369       2.61094       2.52688       2.56617       2.29034
  19  11 2468.0930    1.6998  0.8736 11.6173  0.0000  0.0237   0.0407   0.0623    0.1014   0.0000   437.3123       3.26848       13.3777     -0.562628      -2.20085       2.31475       1.93346       2.55631       2.75278       2.80991       2.60174       2.52134
  19  12 2613.1201    2.0609  0.8260 12.2740  0.0000  0.0233   0.0498   0.0579    0.0822   0.0000   443.2159      0.796823       15.4826      -3.97083       3.39789      -1.54058       2.02963       2.70912       2.71711       2.96653       2.76452       2.49082
  19  13 2758.0108    2.6714  0.8027 12.6458  0.0000  0.0218   0.0644   0.0568    0.0781   0.0000   440.1893       3.58111       11.0538      0.834801       1.77087      0.219745       1.76089       2.35902       2.38797       2.73908       2.47097       2.24277
  19  14 2902.5184    3.3695  0.8886 12.9124  0.0000  0.0224   0.0761   0.0597    0.0875   0.0000   438.1763       6.80203       14.6197      -1.70331     -0.555585      -2.36574       1.93223       2.40903       2.59238       2.59298       2.62832       2.41721
  19  15 3046.5403    3.8464  0.8093 13.5601  0.0000  0.0217   0.0941   0.0586    0.0748   0.0000   439.9941       4.86121       15.6213     -0.693872      0.180262      -2.49393       1.81642       2.43395       2.49910       2.54921       2.67923       2.42679
  19  16 3189.8967    3.8691  1.0195 13.5156  0.0000  0.0267   0.0855   0.0659    0.0872   0.0000   439.7994       6.58177       9.81114       1.27867       3.04115      -4.39036       2.16715       2.97959       3.04855       3.11692       2.93706       2.83044
  19  17 3332.8762    3.3908  1.4882 13.3497  0.0000  0.0333   0.0687   0.0920    0.0789   0.0000   435.5895       4.74339       16.2913       1.53555      -1.99551       1.71867       2.61184       3.66215       3.71096       3.89516       3.73148       3.48837
  19  18 3476.1424    2.7381  2.2105 12.7643  0.0000  0.0430   0.0488   0.1161    0.0797   0.0000   437.2137       4.01380       5.02368      -1.22337      -2.88176      -7.31452       3.37390       4.64424       4.91677       5.06476       4.93910       4.47159
  19  19 3619.3346    2.3065  3.5616 11.9342  0.0000  0.0552   0.0335   0.1545    0.0752   0.0000   439.8161      -1.09531       7.85825      -6.38562     -0.162693      -2.83064       4.38326       5.84776       6.22030       6.35872       6.10796       5.71307
  19  20 3762.4645    1.9432  4.8779 11.4189  0.0000  0.0647   0.0243   0.1870    0.0633   0.0000   435.7344       5.51061       11.5147      -12.6702      0.145124      -10.2627       5.35370       6.84653       7.28664       7.38744       7.27020       6.90424
  19  21 3905.6642    1.6011  6.6989 11.0272  0.0000  0.0819   0.0181   0.2322    0.0500   0.0000   441.0970      -6.49574       15.6064       1.37672       22.4936      -11.3393       6.77857       8.64122       9.61044       9.70334       9.38144       8.72986
  19  22 4049.0134    1.3043  8.4468 10.8052  0.0003  0.0982   0.0146   0.2949    0.0421   0.0000   451.9885       17.1725       12.6973      -8.30387      -16.1298      -8.01680       8.16800       10.4592       11.3940       11.6311       11.3520       10.6611
  19  25 4479.3368    0.6410 12.7972 10.6616 -0.0025  0.2244   0.0124   0.6494    0.0312   0.0000   458.3501      -23.0715      -18.7345      -36.0162       28.7110       1.85271       17.2052       23.0765       25.1706       26.1030       24.7355       22.9860
  20   5 1566.5323    0.1813  0.1724  9.8724  0.0000  0.0126   0.0105   0.0354    0.0302   0.0000   439.5395      0.753953       17.5428       1.13666      -3.18610      -1.07594       1.10307       1.62189       1.49609       1.20320       1.47814       1.68479
  20   6 1734.1840    0.3125  0.2197  9.9912  0.0000  0.0123   0.0143   0.0312    0.0338   0.0000   438.4678      -2.40188       18.9431       1.34864      -3.02202      0.446072      0.999119       1.33915       1.33820       1.52199       1.35576       1.22913
  20   7 1893.8826    0.4731  0.4140 10.0884  0.0000  0.0188   0.0158   0.0442    0.0445   0.0000   437.9942      0.722375       21.0216       1.45783      -3.82278      -1.82966       1.26477       1.96963       1.93337       1.86969       2.05034       1.77716
  20   8 2050.0800    0.6654  0.5458 10.3373  0.0000  0.0186   0.0187   0.0475    0.0524   0.0000   437.7413     -0.346231       11.9363     0.0526262       2.55869       3.87417       1.63969       2.15826       2.27451       2.28384       2.19569       1.93301
  20   9 2203.1684    0.9433  0.7438 10.4926  0.0000  0.0209   0.0229   0.0526    0.0739   0.0000   439.1715     -0.646302       12.8409       2.15677      -2.02638       1.62750       1.54299       2.06811       2.17340       2.32422       2.36100       2.08088
  20  10 2352.4022    1.3344  0.8048 11.1255  0.0000  0.0219   0.0313   0.0542    0.0724   0.0000   436.2128     -0.248935       18.7391     0.0726355      -2.58425       1.98551       1.67224       2.15897       2.34572       2.42288       2.33688       2.12073
  20  11 2498.8879    1.7586  0.8607 11.7216  0.0000  0.0229   0.0401   0.0588    0.0855   0.0000   439.4242       1.43921       15.8589      -3.22694       2.85574      -1.49672       1.75880       2.45898       2.38850       2.64502       2.44263       2.28609
  20  12 2644.8427    2.1750  0.9241 12.4595  0.0000  0.0261   0.0512   0.0601    0.0869   0.0000   443.0538      -1.02176       8.96999       4.42337      -3.72015      -6.89933       1.95096       2.61970       2.78324       3.02091       3.09212       2.69311
  20  13 2790.6994    2.8976  0.8350 12.9168  0.0000  0.0243   0.0676   0.0551    0.0791   0.0000   438.5653      -3.44874       13.7532      -5.51747      -1.88331      -7.43149       2.02684       2.80358       2.89478       2.91965       2.92122       2.54256
  20  14 2935.9298    3.5410  0.7495 13.3760  0.0000  0.0209   0.0867   0.0508    0.0700   0.0000   433.9523       4.24730       13.8973     -0.957534     -0.783701     -0.578235       1.58570       2.24665       2.23143       2.44515       2.31253       2.10182
  20  15 3080.4949    3.9857  0.7444 13.5180  0.0000  0.0202   0.0964   0.0524    0.0733   0.0000   434.1350       6.13675       12.7412       1.38150       2.69363      -1.81562       1.58859       2.16498       2.15597       2.29933       2.21684       2.04702
  20  16 3224.4173    3.8203  1.1153 13.4954  0.0000  0.0278   0.0810   0.0702    0.0881   0.0000   445.3569       5.45840       12.8157      -5.02409     -0.390876      -3.61696       2.04161       2.80904       2.76612       3.09477       2.88977       2.69336
  20  17 3368.0986    3.1652  1.8029 13.1050  0.0000  0.0367   0.0563   0.0972    0.0636   0.0000   442.8934       7.86066       8.82595      -5.32900      -6.06562       3.25635       2.82451       3.62416       4.00345       4.04120       3.93897       3.67860
  20  18 3511.8555    2.5660  2.4740 12.7792  0.0000  0.0446   0.0418   0.1213    0.0564   0.0000   440.8789       5.22256       11.5863       3.75291       4.35488      -3.90695       3.43298       4.56503       4.89803       4.99923       4.85871       4.56685
  20  19 3655.6527    2.1319  3.8887 11.8819  0.0000  0.0561   0.0295   0.1628    0.0620   0.0000   436.8331       9.38637       14.0139       6.92274      -16.2837      -7.97884       4.41025       5.49522       6.22811       6.19957       6.01456       5.69438
  20  20 3799.3826    1.8505  5.0255 11.2856  0.0000  0.0643   0.0225   0.1860    0.0618   0.0000   444.7977       11.5094       25.4310       10.2683     -0.176403      -19.3112       5.05645       6.47583       7.09537       7.53767       7.18731       6.83318
  20  21 3943.0108    1.5054  7.3010 10.9990  0.0000  0.0878   0.0165   0.2447    0.0444   0.0000   440.6164       17.6229       6.47818       2.33138      -11.6056       2.25350       6.66691       8.57838       9.64432       9.89859       9.57130       8.88356
  20  22 4086.9483    1.2066  8.9801 10.8965 -0.0023  0.1096   0.0141   0.3245    0.0371   0.0000   444.8406       45.0018       4.09403      -23.8839       9.79705      -3.49695       8.28427       10.6664       11.8711       12.0820       11.7101       11.0687
  20  23 4230.3433    0.9545 11.0129 10.7591  0.0000  0.1462   0.0126   0.4182    0.0342   0.0000   439.7708     0.0502973    0.00790040      -27.7570       4.18500       10.2666       10.7402       14.4287       15.7759       15.9493       15.5170       14.6076
  20  24 4374.2967    0.7812 13.2224 10.6709  0.0000  0.1905   0.0116   0.5575    0.0314   0.0000   420.1818       1.86261       21.6404      -14.5927       19.6050      -32.6188       14.4655       18.7313       20.4429       21.4406       20.5588       19.3329
  20  25 4518.1500    0.6091 14.2664 10.6236 -0.0029  0.2540   0.0107   0.6863    0.0272   0.0000   412.2896      -7.32115       10.3074       11.2338      -14.7423      -22.6949       18.8695       24.7473       27.6723       27.8947       27.1306       25.4387
  20  26 4661.7237    0.4678 16.5837 10.4639 -0.0016  0.3624   0.0087   0.9150    0.0232   0.0000   479.1887       17.6212      -15.2575      -30.0452       22.5720       8.35007       26.8341       35.0904       38.9245       40.5370       39.2483       36.7690
  21   4 1408.0658    0.1109  0.0726  9.8722  0.0000  0.0171   0.0115   0.0219    0.0268   0.0000   437.8415      -1.47711       19.0324       1.76928      -2.64179      0.666351       1.13655       1.44871       2.02347       1.45186       1.77622       1.61555
  21   6 1758.2188    0.3489  0.2646  9.9630  0.0000  0.0134   0.0139   0.0321    0.0359   0.0000   440.1531      0.629605       17.6957      0.179681      -1.56325      -3.92904       1.05385       1.29706       1.26818       1.52560       1.61088       1.33246
  21   7 1919.8318    0.5267  0.4268  9.9913  0.0000  0.0161   0.0164   0.0385    0.0461   0.0000   437.6867       1.10792       15.8256      0.139918     -0.411319       2.51921       1.29953       1.58719       1.67726       1.84675       1.70033       1.82778
  21   8 2077.7356    0.7340  0.5596 10.4032  0.0000  0.0188   0.0198   0.0441    0.0555   0.0000   439.8264     -0.467624       14.6057      0.431129      -1.31227      -1.27928       1.35327       1.81104       2.01494       1.97547       2.04168       1.82841
  21   9 2231.8703    1.0342  0.6842 10.7354  0.0000  0.0198   0.0253   0.0494    0.0714   0.0000   438.6433      -1.44397       7.19200       1.97942      -2.45691      0.831053       1.53656       2.05029       2.22391       2.21075       2.18168       2.07779
  21  10 2381.8873    1.3900  0.7322 11.2485  0.0000  0.0203   0.0331   0.0509    0.0671   0.0000   436.4198       2.90616       17.8952      -2.69547      -4.33979     -0.992849       1.50625       1.96389       2.03898       2.14857       2.16726       1.92958
  21  11 2529.3211    1.7512  0.8906 12.0844  0.0000  0.0240   0.0403   0.0615    0.0682   0.0000   439.5951      0.679421       16.4095      -5.88177      0.656509       2.49635       1.71950       2.39297       2.50097       2.49093       2.54472       2.36254
  21  12 2676.1966    2.4226  0.9207 12.2779  0.0000  0.0238   0.0536   0.0571    0.0995   0.0000   438.1025      0.989767       15.8041       1.25620     -0.796307      0.602128       1.75839       2.27102       2.55448       2.58514       2.68012       2.50005
  21  13 2822.9736    3.0665  0.7373 12.8725  0.0000  0.0201   0.0728   0.0505    0.0883   0.0000   439.6465     -0.719516       9.57269      -5.33679       1.40294      -1.53939       1.47861       1.89254       2.10554       2.11971       2.20730       1.92829
  21  14 2968.9274    3.5973  0.8348 13.3125  0.0000  0.0221   0.0820   0.0559    0.0725   0.0000   441.4237       2.64058       12.5165      -2.41310      -2.72500      -6.26266       1.54282       2.19970       2.24460       2.34932       2.32203       2.16295
  21  15 3113.9280    4.1132  0.9303 13.3360  0.0000  0.0239   0.0871   0.0556    0.0910   0.0000   438.1270       4.21393       15.8341       4.08578       5.19153      -5.54922       1.69243       2.33179       2.44880       2.50665       2.57108       2.27481
  21  16 3258.5455    3.6119  1.2041 13.4511  0.0000  0.0292   0.0743   0.0729    0.0883   0.0000   439.0892       7.00899       9.55776       7.03990     -0.535551      -2.40399       2.12445       2.82855       2.98070       3.05212       2.95409       2.86550
  21  17 3402.8827    3.0471  1.8795 13.0932  0.0000  0.0361   0.0521   0.1026    0.0571   0.0000   444.9989      -1.29833       10.0385       3.18452       3.41937      -3.62980       2.68826       3.41197       3.66917       4.01898       3.91232       3.70793
  21  18 3547.2132    2.4770  2.6992 12.6082  0.0000  0.0459   0.0372   0.1221    0.0521   0.0000   441.0695       7.99235       12.7427      -6.68427       4.18181      -7.54399       3.37186       4.52069       4.80844       4.99830       4.94101       4.58815
  21  19 3691.5582    2.0452  4.1387 11.8485  0.0000  0.0571   0.0268   0.1602    0.0519   0.0000   438.2218       6.23419       11.7286      -3.93275      -4.55086       1.47195       4.21007       5.54986       6.09597       6.15507       6.05063       5.70632
  21  20 3835.6373    1.7633  5.8314 11.2923  0.0000  0.0705   0.0199   0.2048    0.0480   0.0000   433.5107       5.02927       13.0821       1.18632       10.4333      -5.22357       5.09469       6.62684       7.37716       7.61296       7.46170       7.15139
  21  21 3979.8439    1.3806  7.2792 11.0480  0.0000  0.0875   0.0158   0.2571    0.0408   0.0000   448.0352       12.9315       9.20334      -17.0533      -14.0806      -3.24326       6.35155       8.44962       9.17338       9.63825       9.28815       8.85112
  21  22 4124.0121    1.1319  9.3845 10.8538  0.0000  0.1128   0.0134   0.3343    0.0354   0.0000   423.0427       23.2799       19.3162      -4.68012      -4.77641      -10.2353       8.10979       10.6047       11.9209       12.3291       11.4746       11.0944
  21  26 4700.3517    0.4377 16.8600 10.4003  0.0158  0.3686   0.0082   0.9430    0.0215   0.0000   445.1251      -19.2582      -4.83735      -14.4379       20.7701      -10.4145       25.3712       34.2032       37.9174       38.5327       37.7694       35.2879
  22   5 1611.3349    0.2045  0.1914  9.8424  0.0000  0.0162   0.0104   0.0316    0.0300   0.0000   439.7261     -0.289912       18.8364       2.02626      -1.03782      -2.78762       1.81048       3.03046       3.36115       3.99064       3.31748       2.96261
  22   6 1781.5390    0.3902  0.2982  9.8870  0.0000  0.0128   0.0142   0.0331    0.0369   0.0000   439.5007      -1.59154       17.7286    -0.0489683      -1.78806      0.523410      0.919396       1.15749       1.24917       1.34079       1.36159       1.26188
  22   7 1945.0766    0.5532  0.4324 10.0876  0.0000  0.0157   0.0165   0.0392    0.0464   0.0000   439.9001      -1.79787       20.2367       2.35598      -1.37566       1.08580       1.06031       1.52695       1.50807       1.69386       1.61542       1.56460
  22   8 2104.7068    0.7405  0.6552 10.4074  0.0000  0.0195   0.0187   0.0492    0.0553   0.0000   437.9011      0.763570       15.6293       2.14903      -1.17550       1.69389       1.33268       1.77939       1.87623       2.05928       1.85084       1.80590
  22   9 2259.9837    1.0534  0.7517 11.0144  0.0000  0.0208   0.0246   0.0534    0.0594   0.0000   434.6244      -1.43402       12.1932      -1.59683      -1.54590      -2.34394       1.54659       1.94478       1.99533       2.11312       2.08599       1.95721
  22  10 2410.7857    1.4245  0.8426 11.5716  0.0000  0.0223   0.0323   0.0546    0.0724   0.0000   441.7310       4.92611       12.9571       1.55085      -2.88234      0.415584       1.61259       2.10230       2.29940       2.41795       2.44845       2.16215
  22  11 2559.2165    1.9795  0.8593 12.0197  0.0000  0.0218   0.0434   0.0545    0.0707   0.0000   435.0468       2.91876       18.0403      -1.67869       2.70199      0.220517       1.61698       2.17085       2.29119       2.35546       2.35664       2.20913
  22  12 2707.1017    2.4909  0.8158 12.7103  0.0000  0.0214   0.0576   0.0563    0.0742   0.0000   438.8047      0.455698       14.8836      -2.18433      -3.01741     0.0598659       1.56375       2.13895       2.11158       2.27761       2.25079       2.15292
  22  13 2854.7647    3.2702  0.7341 13.1790  0.0000  0.0197   0.0767   0.0490    0.0794   0.0000   436.6645     -0.390164       13.6457       3.35043      -2.01759      -4.89072       1.52501       1.88378       2.00990       2.10348       2.14834       1.99625
  22  14 3001.4459    3.5740  0.9104 13.3188  0.0000  0.0230   0.0766   0.0555    0.0827   0.0000   443.6938       3.81663       10.5037       1.43757       2.64868      -2.74694       1.56203       2.08978       2.24484       2.33251       2.32946       2.17113
  22  15 3147.0581    3.7562  0.9304 13.6127  0.0000  0.0235   0.0817   0.0575    0.0738   0.0000   438.5054       6.15423       11.8963      -1.10344       1.05393      -5.89288       1.66060       2.18091       2.29233       2.45937       2.45699       2.26681
  22  16 3292.2103    3.5896  1.4375 13.1949  0.0000  0.0297   0.0649   0.0786    0.0754   0.0000   435.3158       11.0165       16.5867       1.18817      -2.54969      0.211719       2.14141       2.86269       3.07262       3.22044       3.24387       2.93034
  22  17 3437.3788    2.9254  2.1174 12.6451  0.0000  0.0374   0.0444   0.0967    0.0596   0.0000   444.6356       7.47733       5.91396      -2.91705       10.4226      -6.27914       2.55751       3.45890       3.64512       3.85002       3.80530       3.57984
  22  18 3582.0893    2.3324  3.2492 12.2750  0.0000  0.0480   0.0308   0.1334    0.0462   0.0000   436.4055       12.2434       14.2598       1.15063       9.02806      -12.9324       3.35264       4.33482       4.77395       4.97123       5.01439       4.71521
  22  19 3726.9366    1.9005  4.2900 11.8885  0.0000  0.0599   0.0243   0.1664    0.0446   0.0000   432.2943       12.7480       14.8984       1.20056       4.27423      -12.1971       4.08688       5.38745       5.96986       6.16855       5.85672       5.61746
  22  20 3871.7698    1.5949  5.9436 11.3586 -0.0001  0.0737   0.0187   0.2091    0.0428   0.0000   442.0417       5.41828       9.01661     -0.281865     -0.506505      0.421441       5.11876       6.80494       7.24689       7.69657       7.49191       7.19494
  22  21 4016.3406    1.3246  7.6235 11.0511  0.0000  0.0909   0.0149   0.2557    0.0366   0.0000   429.3490      -1.02631       27.3097      -8.73131      -3.05426      -19.4412       6.32456       8.10189       9.14894       9.23426       9.10682       8.76147
  22  22 4160.6991    1.0771  9.8588 10.8425  0.0000  0.1176   0.0127   0.3481    0.0330   0.0000   433.2418       24.4566       14.4145      -2.87282       10.3288      -25.2127       7.95343       10.5439       11.6031       12.1113       11.8000       11.2208
  22  23 4305.5960    0.8680 12.1762 10.7672 -0.0051  0.1627   0.0114   0.4659    0.0293   0.0000   427.2221       7.94512      -9.63046       3.69466       10.8381      -18.7024       10.8162       14.5772       15.8303       16.6826       16.0424       15.4537
  23   4 1449.6922    0.1473  0.1087  9.8325  0.0000  0.0118   0.0108   0.0274    0.0267   0.0000   437.9248      -3.24190       19.8166      0.654508      -1.67472      0.476159      0.907817      0.932519       1.08738       1.19325       1.11723       1.28459
  23   5 1632.7977    0.2293  0.2008  9.8806  0.0000  0.0128   0.0108   0.0301    0.0299   0.0000   439.6692      -2.04396       18.3842      -1.64075      -2.22983      0.318556      0.774802       1.28530       1.25428       1.58615       1.45999       1.23639
  23   6 1804.2258    0.3808  0.3625  9.9363  0.0000  0.0146   0.0128   0.0377    0.0375   0.0000   438.1702     -0.154955       19.3380       1.14744      0.110186       1.01352       1.02712       1.23500       1.36080       1.49671       1.46472       1.39978
  23   7 1969.6447    0.5797  0.4089 10.2023  0.0000  0.0152   0.0175   0.0369    0.0437   0.0000   437.7474     -0.748765       16.5167     -0.429714      -3.59720     -0.725215       1.00368       1.32755       1.37931       1.49165       1.58125       1.48395
  23   8 2131.0970    0.8327  0.6087 10.4172  0.0000  0.0190   0.0204   0.0418    0.0573   0.0000   440.4561      -1.58887       17.4582       2.52519      -3.02373      -2.11746       1.23861       1.76810       1.82951       1.87189       1.83857       1.77911
  23   9 2287.4240    1.1257  0.8331 10.9116  0.0000  0.0209   0.0246   0.0553    0.0679   0.0000   439.6308       4.12958       15.1988       2.03560       3.69860       2.24680       1.36630       1.85348       2.00151       1.96508       2.18791       1.98524
  23  10 2439.2214    1.5635  0.8345 11.6711  0.0000  0.0213   0.0343   0.0561    0.0695   0.0000   436.9683     -0.938238       15.0372     -0.181406      0.544309       1.24298       1.41702       1.97581       2.03283       2.23238       2.13247       1.97994
  23  11 2588.6531    2.0291  0.9451 11.9983  0.0000  0.0227   0.0415   0.0578    0.0759   0.0000   440.1616       1.15707       15.1748      -1.06294      -3.03363      -2.20357       1.48239       2.05670       2.09415       2.34986       2.35511       2.10813
  23  12 2737.6434    2.5818  0.8791 12.5620  0.0000  0.0216   0.0543   0.0541    0.0710   0.0000   439.7390       6.04116       17.6039     -0.152539       2.53960      -3.15647       1.44205       2.00363       2.04731       2.19158       2.14870       2.07352
  23  13 2886.0722    3.3761  0.8379 13.0844  0.0000  0.0207   0.0725   0.0521    0.0872   0.0000   436.8943       3.77914       20.0720       1.94052      -2.71708      -1.91165       1.41137       1.86504       2.01685       2.08517       2.05490       1.89294
  23  14 3033.4501    3.7613  0.8417 13.4172  0.0000  0.0200   0.0824   0.0543    0.0854   0.0000   436.8728       4.34506       14.1522      -3.11591      -4.56999      0.121159       1.44659       1.86367       1.98093       2.07329       2.04528       1.97136
  23  15 3179.7367    3.8390  1.0339 13.7144  0.0000  0.0252   0.0809   0.0632    0.0720   0.0000   437.9537       8.77024       11.7150      -1.43147      -1.60179       1.74693       1.63771       2.25368       2.25457       2.48488       2.55888       2.37803
  23  16 3325.5927    3.3538  1.4850 13.2850 -0.0027  0.0299   0.0601   0.0792    0.0678   0.0000   438.6701       5.66734       14.1798      -4.21773     -0.912283       3.87972       2.14322       2.77439       3.02154       3.02900       3.06186       3.10501
  23  17 3471.3309    2.7706  2.1074 12.8092  0.0000  0.0372   0.0418   0.0994    0.0518   0.0000   442.4933      -2.02645       5.33674      -7.43271       4.05202      -5.35319       2.40878       3.23985       3.57796       3.53629       3.55641       3.37005
  23  18 3616.7798    2.1669  3.3742 12.2708  0.0000  0.0493   0.0285   0.1399    0.0422   0.0000   431.8385       3.29611       2.25937      -1.49156      -2.96302     -0.364516       3.31834       4.44202       4.82748       4.81883       5.03333       4.84708
  23  19 3762.0846    1.8052  5.0288 11.6958  0.0000  0.0648   0.0211   0.1762    0.0399   0.0000   432.4864       11.3109       12.2427      -1.23912      -8.53704       7.27763       4.16080       5.68339       6.01408       6.38042       6.26648       5.89545
  23  20 3907.2368    1.4845  6.5085 11.2724  0.0000  0.0768   0.0167   0.2192    0.0386   0.0000   435.5741       18.4348       33.5219      -1.87674       3.56743      -16.5486       5.11262       6.61921       7.38987       7.74101       7.54504       7.29098
  23  21 4052.4264    1.2067  8.1810 10.9943  0.0000  0.0969   0.0139   0.2770    0.0349   0.0000   425.9903      -4.45479       22.7282       17.8962       1.84050      -12.4101       6.36297       8.31794       9.33410       9.49168       9.54214       9.08771
  23  23 4342.2928    0.7828 11.6130 10.7966  0.0000  0.1645   0.0117   0.4766    0.0285   0.0000   428.2861       8.14998       9.30695       9.17890      -12.7617      -4.30706       10.8374       13.9189       15.6424       16.5303       16.0472       15.6781
  23  24 4487.4182    0.6118 13.8533 10.7190 -0.0057  0.2344   0.0105   0.6547    0.0247   0.0000   442.9874       35.9543      -4.63709       3.08769       31.6044       16.1989       15.1050       19.9193       22.8005       22.9604       22.6344       21.8252
  23  25 4632.7170    0.4662 15.4451 10.5696 -0.0010  0.3165   0.0089   0.8494    0.0211   0.0000   429.1588      -2.86210       12.1067      -30.9130       7.39713      0.687255       20.2837       26.6097       29.7754       31.4079       30.5508       28.9655
  24   5 1653.6809    0.2628  0.2113  9.8143  0.0000  0.0136   0.0113   0.0274    0.0305   0.0000   439.3931     -0.944207       20.5532     0.0268211      -4.03171      0.402673       1.19609       1.65997       1.88739       2.05599       1.86749       1.47126
  24   6 1826.2998    0.3996  0.4259  9.9736  0.0000  0.0177   0.0123   0.0386    0.0391   0.0000   440.3791      -1.19268       16.8227       1.04903      -3.57441      -3.28906       1.11410       1.53832       1.60203       1.76936       1.63576       1.60182
  24   7 1993.5977    0.5930  0.5011 10.2079  0.0000  0.0173   0.0162   0.0421    0.0463   0.0000   437.8034      -1.83762       19.1082      -1.17385      0.533069       3.91151       1.03283       1.41161       1.51700       1.65848       1.61180       1.53376
  24   8 2156.7718    0.8660  0.7211 10.5057  0.0000  0.0196   0.0200   0.0488    0.0585   0.0000   438.0376       2.07245       18.2392     -0.994699      -2.47522       2.68952       1.32123       1.75897       1.74726       1.89558       1.85665       1.81073
  24   9 2314.3112    1.2056  0.8557 10.9681  0.0000  0.0202   0.0255   0.0552    0.0668   0.0000   435.5352      -1.68066       14.8626      -1.98457     -0.780800      -2.98751       1.33715       1.78602       1.93154       2.01476       2.07807       1.99234
  24  10 2467.0148    1.6014  0.9378 11.7560  0.0000  0.0227   0.0331   0.0582    0.0721   0.0000   437.2829       2.53873       13.4393       3.14409     -0.701119      -1.71121       1.54574       1.93601       1.99956       2.23770       2.28918       2.16335
  24  11 2617.6027    2.0538  0.9088 12.2581  0.0000  0.0229   0.0433   0.0560    0.0767   0.0000   440.6329       2.23539       17.7169      -1.11862      -8.83001     -0.194012       1.57662       2.15460       2.20944       2.32877       2.29896       2.17263
  24  12 2767.6530    2.7851  0.8350 12.6431  0.0000  0.0200   0.0585   0.0509    0.0712   0.0000   437.8442       3.82683       12.5800      -2.60965      -4.18311     -0.827068       1.39281       1.82836       1.94717       1.97771       2.08107       1.86068
  24  13 2916.9628    3.3797  0.7964 13.1412  0.0000  0.0189   0.0742   0.0520    0.0720   0.0000   438.8613       3.93763       13.0984     -0.126219      0.670321      -2.66816       1.27923       1.73153       1.88661       2.00884       1.98042       1.97109
  24  14 3065.0097    3.8784  0.8764 13.6316  0.0000  0.0217   0.0840   0.0556    0.0805   0.0000   434.5837       2.11702       11.6669      -2.24412      0.410065      0.976047       1.41521       1.97303       1.98574       2.13607       2.16500       2.00461
  24  15 3211.9679    3.6777  1.1708 13.6602  0.0000  0.0261   0.0734   0.0712    0.0825   0.0000   437.9932      0.835952       15.2328       2.34200      -1.71557      -4.68546       1.71624       2.23776       2.41563       2.64210       2.52153       2.48183
  24  16 3358.4786    3.2209  1.5931 13.3318 -0.0009  0.0306   0.0563   0.0892    0.0589   0.0000   436.6186      0.266625       8.01768      -2.45566       3.66322      -2.04893       1.99852       2.52575       2.78352       3.01532       2.93007       2.75729
  24  17 3504.8494    2.5363  2.5199 12.5929  0.0000  0.0390   0.0349   0.1102    0.0465   0.0000   439.0132       2.81552       13.2818       3.74396       1.06438      -4.95666       2.58511       3.38269       3.82911       3.79548       3.82978       3.63250
  24  18 3651.0088    2.1276  3.6892 12.1672  0.0000  0.0508   0.0259   0.1400    0.0387   0.0000   448.6843      -1.26900       11.9288       11.3166       5.14583      -13.3873       3.26479       4.36049       4.74465       4.90326       4.84010       4.57655
  24  19 3796.6517    1.7194  5.4485 11.5640  0.0000  0.0651   0.0195   0.1849    0.0395   0.0000   437.0102       4.81421       14.5052      -4.28558      -6.94844      -8.59152       4.14657       5.48578       6.18634       6.35563       6.28183       6.06665
  24  20 3942.6234    1.4250  6.7357 11.3085 -0.0002  0.0786   0.0163   0.2290    0.0359   0.0000   435.5053       14.6269       3.90477      0.394854      -15.6128      -8.04012       4.97024       6.57953       7.29287       7.50865       7.37296       7.18410
  24  21 4088.1590    1.1442  8.7381 11.0400  0.0000  0.1003   0.0135   0.3028    0.0319   0.0000   432.8784       22.9179       34.8062     -0.847293      -14.4399      -10.0870       6.35142       8.30929       9.51072       9.64008       9.53604       9.09257
  24  22 4233.6157    0.9046 10.3446 10.9582  0.0000  0.1337   0.0129   0.4025    0.0293   0.0000   431.9938       26.2614       18.0302       8.48478      -12.7736      -17.5609       8.46969       10.9805       12.5573       12.9371       12.7016       12.4376
  24  23 4379.7332    0.7338 12.8896 10.8279 -0.0002  0.1862   0.0118   0.5622    0.0268   0.0000   443.9288      -5.83707       3.90435       36.2261      -24.5644      -12.1548       11.4289       15.1721       17.1550       17.8939       17.2892       17.0077
  24  24 4524.4618    0.5474 13.4235 10.7191  0.0000  0.2438   0.0106   0.6999    0.0236   0.0000   426.1425       52.9619       20.8232       6.93152       34.4054     -0.269131       15.0158       19.7447       22.2061       23.3777       22.4690       21.7410
  25   3 1289.4069    0.0964  0.0570  9.8584  0.0000  0.0122   0.0109   0.0227    0.0243   0.0000   436.7924      -1.24429       20.2023     -0.526838      -5.85210      -3.05348      0.789681       1.05933       1.26883       1.35095       1.55193       1.42956
  25   4 1489.4528    0.1723  0.1041  9.7863  0.0000  0.0115   0.0108   0.0197    0.0260   0.0000   439.6477      0.460807       20.1741      -1.19709      -3.56646      0.118973      0.742310      0.969741       1.14071       1.17605       1.17405       1.13922
  25   5 1674.1099    0.2747  0.2314  9.8152  0.0000  0.0130   0.0111   0.0290    0.0305   0.0000   440.9396      -2.19937       22.1998       1.35949      -2.35317     -0.362782      0.739824      0.891828       1.11803       1.08236       1.24401       1.23409
  25   6 1847.8808    0.4521  0.4196  9.9182  0.0000  0.0155   0.0133   0.0378    0.0395   0.0000   438.6798      -1.29838       19.3260     -0.104557      -3.09499      -1.53858      0.889106       1.25897       1.25919       1.52234       1.29355       1.37620
  25   7 2016.9107    0.6351  0.5519 10.2278  0.0000  0.0169   0.0161   0.0415    0.0481   0.0000   440.9846       1.09396       17.6522       2.02250      -1.96780      -1.75662       1.09812       1.34423       1.52179       1.51010       1.52485       1.49508
  25   8 2181.7474    0.9088  0.7026 10.5039  0.0000  0.0197   0.0202   0.0453    0.0589   0.0000   437.6762       1.39329       17.7211      -1.33943      -1.74289     -0.963832       1.15862       1.44809       1.77695       1.75903       1.74665       1.79064
  25   9 2340.5096    1.2508  0.8331 11.3071  0.0000  0.0218   0.0264   0.0511    0.0598   0.0000   441.5985      0.335531       14.6833      -3.56362       2.21887      0.826026       1.28388       1.75847       1.83829       2.05753       1.91073       1.98447
  25  10 2494.3662    1.7271  0.9334 11.8059  0.0000  0.0218   0.0342   0.0540    0.0683   0.0000   439.0892    -0.0306424       15.0005      0.330861      -1.81669       2.85051       1.45634       1.83881       1.96117       2.15349       2.12703       2.03995
  25  11 2646.2706    2.1698  0.8646 12.5175  0.0000  0.0208   0.0459   0.0560    0.0634   0.0000   440.0106       3.22321       16.5250      0.403779      -2.57147     -0.973568       1.28157       1.71415       1.84514       1.94037       1.93474       1.82569
  25  12 2797.3831    2.9750  0.9429 12.5237  0.0000  0.0207   0.0576   0.0553    0.0782   0.0000   440.6623       1.65716       11.3747       2.45428     -0.753118      -6.99057       1.24384       1.74447       1.89865       1.91802       1.93233       1.85389
  25  13 2947.4358    3.6093  0.8732 13.1132  0.0000  0.0194   0.0728   0.0514    0.0714   0.0000   436.0610       4.11008       16.2041    -0.0375389      -1.84403      -3.07361       1.20479       1.59444       1.72586       1.87529       1.82110       1.81828
  25  14 3096.1876    3.8980  0.9879 13.4938  0.0000  0.0224   0.0785   0.0573    0.0883   0.0000   438.7761       5.63092       10.6797      -5.95878      -3.41780       2.13531       1.48910       2.01169       2.11075       2.25503       2.28902       2.13670
  25  15 3243.9071    3.7113  1.2634 13.5137  0.0000  0.0272   0.0700   0.0727    0.0868   0.0000   440.8654       4.74259       15.3090   0.000789539     -0.818969     -0.937862       1.67672       2.25799       2.47121       2.47283       2.51240       2.32884
  25  16 3391.0888    3.0907  1.8393 12.9801  0.0000  0.0316   0.0478   0.0895    0.0602   0.0000   445.1283       4.13855       11.0109     -0.441724       1.30418      -9.81831       2.00775       2.65904       2.96397       2.94581       2.98402       2.88868
  25  17 3538.0833    2.4617  2.6737 12.5313 -0.0001  0.0406   0.0331   0.1140    0.0454   0.0000   444.1415       7.36915       5.50542       1.76220       3.60277      -2.13287       2.41769       3.27874       3.70755       3.62628       3.80455       3.57882
  25  18 3684.9357    2.0026  4.1900 11.9102  0.0000  0.0530   0.0227   0.1461    0.0382   0.0000   437.4155      0.653581       16.9482       6.08956      -3.49469      -11.3127       3.24360       4.16522       4.75529       4.80420       4.81829       4.55563
  25  19 3831.1837    1.6356  5.6467 11.5802  0.0000  0.0668   0.0181   0.1855    0.0349   0.0000   440.0336      0.819377       8.19475       13.7189      -6.99968      -1.89414       4.04244       5.32575       5.93381       6.20420       6.25167       6.01292
  25  20 3977.5792    1.3570  7.2154 11.2551  0.0000  0.0806   0.0152   0.2379    0.0331   0.0000   433.9556       9.46362       27.8441      -6.18023      -6.80869      -17.4988       4.97985       6.36479       7.26767       7.46409       7.53814       7.30297
  25  21 4123.6981    1.0860  9.4715 11.0382  0.0000  0.1099   0.0135   0.3303    0.0305   0.0000   440.7310       14.1436      0.279240      -1.55464       11.8021      -27.0866       6.54642       8.94106       9.84693       10.1659       10.2958       9.71905
  25  23 4416.0904    0.6501 12.0418 10.8336  0.0000  0.1908   0.0123   0.5746    0.0261   0.0000   447.6941      -22.7094       15.0985       15.4666       4.07113      -6.44713       11.2992       15.0994       16.7434       17.8711       17.0391       16.7733
  25  24 4561.3302    0.5150 14.0595 10.6998  0.0035  0.2695   0.0101   0.7326    0.0208   0.0000   466.0001       56.3238      -3.57909      -9.15740       1.45510      -18.0618       15.7326       20.7838       23.4767       24.4086       23.6615       23.1693
  26   4 1508.7136    0.1733  0.1468  9.7606  0.0000  0.0104   0.0098   0.0316    0.0264   0.0000   440.0496      0.469707       21.7555      -1.13761      -2.31203      0.936083      0.647617      0.790300       1.01579      0.971115       1.03581      0.975557
  26   5 1694.0639    0.2990  0.2237  9.8799  0.0000  0.0120   0.0119   0.0265    0.0296   0.0000   438.8068      -1.17777       21.3217    -0.0385608      -5.02548      -1.19915      0.684763      0.953048      0.886317       1.09383       1.06911       1.00954
  26   6 1869.0255    0.4832  0.3949 10.0668  0.0000  0.0144   0.0143   0.0351    0.0388   0.0000   440.4580      -1.00943       18.5873      -1.46415      -3.02408       1.48954      0.892102       1.13786       1.34229       1.39786       1.41057       1.31387
  26   7 2039.7309    0.6888  0.5454 10.3356  0.0000  0.0159   0.0170   0.0394    0.0469   0.0000   442.1292      -1.93124       17.9238      -1.06051      -3.21217       1.21134      0.959493       1.19837       1.34592       1.40974       1.44169       1.35494
  26   8 2206.0566    0.9797  0.8516 10.6162  0.0000  0.0204   0.0204   0.0527    0.0677   0.0000   440.1171      0.947541       16.9339     -0.927159      -4.52717      -2.15418       1.24857       1.60068       1.68684       1.83140       1.92658       1.78443
  26   9 2366.0473    1.3761  0.9493 11.2701  0.0000  0.0216   0.0272   0.0570    0.0659   0.0000   438.1429       2.24126       16.1858      0.320143     -0.859962      -1.03829       1.23498       1.75562       1.83930       2.02257       2.05032       2.05374
  26  10 2521.1790    1.8188  1.0034 11.8637  0.0000  0.0224   0.0345   0.0573    0.0676   0.0000   438.4920      0.662981       15.9697       1.80089      -2.44320       1.04006       1.32818       1.76247       1.78424       2.11796       2.03738       2.00627
  26  11 2674.4067    2.3767  0.9723 12.5078  0.0000  0.0218   0.0460   0.0574    0.0719   0.0000   442.3558       1.62335       14.9632      -1.57082     -0.984141     -0.957246       1.30546       1.76549       1.90308       1.93850       2.02929       1.92435
  26  12 2826.6044    3.0398  0.8384 12.9216  0.0000  0.0198   0.0603   0.0484    0.0679   0.0000   438.0143      -2.11610       18.8460     -0.913700      -4.69958      -4.16488       1.11410       1.57700       1.66551       1.78299       1.70731       1.66765
  26  13 2977.4510    3.6129  0.8674 13.3995  0.0000  0.0192   0.0741   0.0528    0.0615   0.0000   438.9997       2.27354       15.7665       2.12555       3.25092      -4.03889       1.19878       1.58894       1.72290       1.83138       1.84161       1.70207
  26  14 3126.8920    3.9188  1.0247 13.5758  0.0000  0.0221   0.0763   0.0604    0.0809   0.0000   439.9547       5.38315       15.0544       2.26752      -3.48895      -3.98768       1.37739       1.79486       1.96745       1.95397       1.97114       1.88201
  26  15 3275.4137    3.5133  1.2893 13.4755  0.0000  0.0279   0.0645   0.0698    0.0806   0.0000   437.7404      0.147233       15.4810      -1.14300      -3.32162      -3.05311       1.58420       2.13962       2.30979       2.46977       2.39913       2.31856
  26  16 3423.3461    2.9021  1.9750 13.0802  0.0000  0.0346   0.0450   0.0956    0.0577   0.0000   437.1121       2.98211       11.3155      -4.10244       6.34703      -3.42549       1.98497       2.71440       2.93188       3.11273       3.09906       2.94291
  26  17 3570.9488    2.3341  3.0904 12.3561  0.0000  0.0426   0.0284   0.1185    0.0422   0.0000   443.1590       6.12404       3.16304     -0.504309       6.57927      -6.44355       2.49694       3.26581       3.72274       3.85424       3.81100       3.83335
  26  18 3718.2072    1.8931  4.4347 11.9654 -0.0000  0.0559   0.0216   0.1539    0.0360   0.0000   441.4942       10.0692       16.3848      -1.22586       7.16303      -3.02817       3.28871       4.22399       5.03146       4.90444       5.03273       4.80372
  26  19 3865.3229    1.5325  6.3329 11.4463  0.0004  0.0687   0.0165   0.2014    0.0348   0.0000   439.3779       7.03503       27.3223      -2.98959      -3.28401      -8.75625       4.20765       5.31259       5.95745       6.34162       6.33847       6.20136
  26  20 4012.1681    1.2099  7.4254 11.3545  0.0000  0.0875   0.0149   0.2620    0.0307   0.0000   445.3997       2.79236       13.4557       11.8142      -15.6622      -6.54139       5.15562       6.80519       7.70217       7.99911       7.94235       7.83913
  26  21 4158.8872    0.9894  9.3821 11.1069  0.0000  0.1148   0.0135   0.3436    0.0298   0.0000   444.6347       19.3803       12.7976       9.10142      0.892759      -18.5009       6.54170       8.78351       9.88297       10.3388       10.1332       9.99916
  26  22 4305.2827    0.7794 11.2134 11.0135  0.0000  0.1536   0.0134   0.4882    0.0273   0.0000   446.7976       15.3178       23.2018       11.4793      -31.0805       2.77742       9.11600       11.6388       13.2489       13.9015       13.5638       13.2564
  26  24 4597.5607    0.4370 12.8979 10.7409  0.0156  0.2890   0.0125   0.8576    0.0239   0.0000   421.3391       12.9642       13.1309      -36.9988      -13.3838       16.0396       16.3532       21.1398       24.8370       25.5313       25.0218       25.0052
  27   3 1325.2293    0.0949  0.0522  9.8371  0.0000  0.0167   0.0115   0.0209    0.0234   0.0000   440.7282      -1.43170       20.4614       1.10320      -1.06526     -0.929718       1.07016      0.998865       1.06623       1.38391       1.29610       1.29676
  27   5 1713.5826    0.3179  0.2743  9.8669  0.0000  0.0130   0.0112   0.0286    0.0311   0.0000   440.7122     -0.799424       19.4015      0.492521      -1.91999      -1.25461      0.738408      0.950779      0.964090       1.12064       1.15987       1.15844
  27   6 1889.7469    0.5079  0.4610 10.0081  0.0000  0.0152   0.0137   0.0364    0.0422   0.0000   440.5535      -1.31942       18.6767      -3.12210      -4.14771      0.264718      0.943690       1.21416       1.30301       1.33890       1.31322       1.34736
  27   7 2062.0362    0.7032  0.5875 10.3746  0.0000  0.0168   0.0168   0.0418    0.0476   0.0000   441.0014      -3.24328       19.8199       2.15491      -2.39686       2.00883       1.06488       1.39414       1.38847       1.47983       1.56171       1.51395
  27   8 2229.7339    1.0641  0.7815 10.8310  0.0000  0.0193   0.0220   0.0481    0.0606   0.0000   439.3447     -0.896320       15.2199      -4.27994      0.419734       1.00220       1.09229       1.46180       1.61832       1.74777       1.75451       1.71773
  27   9 2391.0078    1.3722  0.8598 11.6257  0.0000  0.0205   0.0283   0.0557    0.0560   0.0000   441.1285      0.608172       16.1927     -0.356762      -1.17400     -0.588181       1.14397       1.56892       1.63811       1.88137       1.74649       1.78964
  27  10 2547.5148    1.9059  0.9568 12.0455  0.0000  0.0214   0.0369   0.0565    0.0671   0.0000   440.0375      0.583005       18.3401      -1.25803      -1.01813      -1.27379       1.25727       1.70073       1.81788       1.96359       1.98524       1.93760
  27  11 2702.0857    2.5296  0.8076 12.7111  0.0000  0.0187   0.0517   0.0483    0.0638   0.0000   440.6768    -0.0740446       15.3439       4.32018     -0.931295       1.82439       1.10558       1.45192       1.58122       1.68360       1.69235       1.65392
  27  12 2855.3876    3.2331  0.8501 13.0406  0.0000  0.0192   0.0637   0.0512    0.0708   0.0000   438.7187       1.03683       13.5336       1.06033      -4.85208     -0.315929       1.11256       1.49700       1.50986       1.76782       1.70870       1.64419
  27  13 3007.0191    3.7702  0.8441 13.3861  0.0000  0.0191   0.0745   0.0490    0.0706   0.0000   438.7806       4.17980       13.1099      -1.42036      -1.49078      -3.81974       1.19251       1.54608       1.58441       1.69642       1.86792       1.73747
  27  14 3157.2919    3.8718  1.0725 13.5694  0.0000  0.0225   0.0715   0.0603    0.0708   0.0000   439.7811       5.02027       14.6429       3.39817     -0.804932      -6.04320       1.29710       1.72697       1.92895       1.98402       2.13669       1.94353
  27  15 3306.5253    3.5170  1.4915 13.4308  0.0000  0.0292   0.0595   0.0742    0.0710   0.0000   437.5515       7.83721       15.9875       1.26186      -3.68969      -6.31253       1.61426       2.23864       2.36660       2.57653       2.65020       2.46286
  27  16 3455.1726    2.9107  2.1230 12.8416  0.0000  0.0348   0.0427   0.0944    0.0625   0.0000   442.0541       6.94405       8.08037      -2.91118       1.08962      -5.76641       1.93208       2.54299       2.81644       2.98502       2.91830       2.89404
  27  17 3603.5059    2.2304  3.4124 12.2082  0.0000  0.0453   0.0261   0.1249    0.0420   0.0000   445.8695       9.34656       9.87234       4.59034    -0.0688934      -3.23014       2.49035       3.37747       3.72278       3.98923       3.90188       3.75603
  27  18 3751.4866    1.7821  4.7879 11.8625 -0.0000  0.0574   0.0199   0.1660    0.0348   0.0000   444.6015       10.2967       5.66464      -2.52471      -6.77344      -5.03216       3.25132       4.34282       4.83680       5.04180       4.97380       4.94814
  27  19 3899.1227    1.4813  6.6353 11.4416  0.0000  0.0715   0.0160   0.2088    0.0332   0.0000   434.7083       8.35801       16.9745       5.25365      -12.3247      -5.71718       4.15072       5.38757       6.16313       6.33474       6.58748       6.26651
  27  20 4046.6698    1.1699  7.9100 11.2542  0.0000  0.0898   0.0143   0.2692    0.0308   0.0000   437.3838       11.7364       10.3648      -9.68570      -7.99083     -0.384197       5.02050       6.56453       7.54884       7.81946       7.63122       7.46363
  27  21 4193.6975    0.9429 10.0268 11.0984  0.0000  0.1216   0.0139   0.3820    0.0296   0.0000   441.7474      -9.78968       1.19036      -4.40147      -1.18610      -17.8231       6.76554       8.95124       10.2228       10.5086       10.5426       10.3392
  27  22 4340.4715    0.7073 10.6538 11.0191  0.0000  0.1582   0.0142   0.5109    0.0280   0.0000   436.6982      -10.4674       16.8900      -5.00301       1.21350      -24.2796       8.74388       11.5053       13.1197       13.7257       13.4287       13.1600
  27  23 4487.2773    0.5545 12.3521 10.8948  0.0135  0.2276   0.0136   0.7041    0.0242   0.0000   419.5396       11.9333       36.0065      -23.8177      -4.88463       12.3806       12.3516       16.3913       18.6882       19.2077       19.0956       18.9558
  28   3 1342.6364    0.1086  0.0792  9.8283  0.0000  0.0125   0.0093   0.0206    0.0236   0.0000   440.5226     -0.490824       19.9537    -0.0882363      -2.26075       2.42434      0.804296      0.961757       1.03736       1.20933       1.09912       1.17711
  28   4 1546.0478    0.1889  0.1404  9.8684  0.0000  0.0108   0.0101   0.0247    0.0253   0.0000   439.9848      -2.47467       20.3308     0.0931029      -2.40850       1.13383      0.733694       1.02086       1.05841       1.15064       1.13075       1.33801
  28   5 1732.7291    0.3576  0.2783  9.8904  0.0000  0.0117   0.0119   0.0269    0.0313   0.0000   441.8009     -0.256914       18.9614      -1.01528     0.0119187      -1.17085      0.699229      0.942904       1.05201       1.07370       1.12677       1.16563
  28   6 1910.1543    0.5159  0.3910 10.0931  0.0000  0.0138   0.0142   0.0304    0.0385   0.0000   440.1511      0.826929       20.9819      0.626106      -4.13581      0.719235      0.784868       1.05969       1.14371       1.22102       1.26009       1.21275
  28   7 2083.9172    0.7426  0.6732 10.3439  0.0000  0.0178   0.0163   0.0448    0.0512   0.0000   441.0610      -2.57109       16.8460       2.24898      -2.61299       2.65289      0.925148       1.24399       1.34837       1.49301       1.52397       1.42006
  28   8 2252.8309    1.0985  0.7867 10.9108  0.0000  0.0190   0.0226   0.0473    0.0602   0.0000   440.8281      -1.61364       18.3080      0.742792      -2.99992       1.71128       1.05803       1.43206       1.52044       1.67299       1.67191       1.61619
  28   9 2415.2772    1.5103  0.9294 11.7362  0.0000  0.0212   0.0295   0.0554    0.0596   0.0000   442.3523       2.27054       12.7879       1.10768       1.46379      -2.32449       1.15000       1.60903       1.74119       1.81618       1.87301       1.82990
  28  10 2573.3719    2.0346  0.9892 12.1102  0.0000  0.0222   0.0374   0.0526    0.0663   0.0000   439.5856       4.80819       14.0069       3.15486     -0.541952      -4.18087       1.16511       1.69015       1.74107       1.89223       1.92307       1.80920
  28  11 2729.3117    2.6173  0.8895 12.6747  0.0000  0.0205   0.0502   0.0492    0.0617   0.0000   439.5491       3.56123       15.7408      0.388434     -0.354289      -3.12071       1.07682       1.56848       1.63131       1.75906       1.65916       1.67430
  28  12 2883.6980    3.3165  0.9197 13.1091  0.0000  0.0203   0.0619   0.0516    0.0715   0.0000   439.5006      0.315398       17.9515      0.573668      -4.00832     -0.936628       1.07993       1.52700       1.57643       1.67243       1.74560       1.76285
  28  13 3036.2488    3.9642  0.8394 13.4107  0.0000  0.0184   0.0751   0.0475    0.0655   0.0000   441.2316       3.00661       15.2795      -1.32798     -0.651688      -1.61785       1.00420       1.38904       1.49725       1.60055       1.70070       1.55717
  28  14 3187.2078    3.7604  1.1670 13.5911  0.0000  0.0242   0.0675   0.0639    0.0705   0.0000   440.5045       2.12606       18.2868       1.36335      -2.21261     0.0931655       1.31921       1.73116       1.88742       2.04255       2.06492       1.97621
  28  15 3337.2962    3.4167  1.6511 13.1248  0.0000  0.0282   0.0510   0.0756    0.0659   0.0000   444.2609       4.17968       10.6488       3.99950     -0.575626      -5.17450       1.61206       2.12855       2.32864       2.43667       2.47614       2.31418
  28  16 3486.7718    2.6730  2.3558 12.7671  0.0000  0.0367   0.0378   0.1007    0.0554   0.0000   441.6339       5.34669       7.47466       2.04780     0.0567111      0.347562       2.00704       2.68425       2.92201       3.09127       3.14990       2.98365
  28  17 3635.7646    2.1319  3.7333 12.1585  0.0000  0.0474   0.0248   0.1339    0.0409   0.0000   437.8929       1.90930       4.72699      -5.07877      -2.29703      -2.10684       2.60062       3.41296       3.84590       3.99608       4.04614       3.93592
  28  18 3784.3894    1.7453  5.3048 11.6789  0.0000  0.0592   0.0179   0.1674    0.0340   0.0000   445.6495       7.28089       15.9242       5.33548      -4.08028     -0.632047       3.19501       4.30800       4.74047       4.91129       5.08566       4.89207
  28  19 3932.5542    1.3722  6.8719 11.4272  0.0001  0.0755   0.0154   0.2207    0.0319   0.0000   438.0763       8.96410       8.03223       11.4067       2.06903      -7.07316       4.17611       5.56277       6.19569       6.59907       6.53848       6.49643
  28  20 4080.3760    1.1155  8.4126 11.2203  0.0000  0.0954   0.0139   0.2799    0.0298   0.0000   447.9603       11.2809       15.9418       7.12073      -3.55028      -7.73143       5.16098       6.69465       7.82492       7.90851       8.03595       7.78726
  28  21 4228.0918    0.8724  9.8166 11.0912  0.0000  0.1237   0.0140   0.3890    0.0292   0.0000   456.1311       28.4687      -1.86403      -8.61194       7.77401       10.2164       6.60317       8.72042       10.0166       10.3441       10.3508       10.2997
  28  22 4375.3249    0.6713 11.4832 11.0216 -0.0015  0.1740   0.0146   0.5726    0.0271   0.0000   417.2687       55.0812       29.1715      -8.30110       15.4105      -12.5260       9.27984       12.1753       14.1794       14.4274       14.5974       14.0571
  28  23 4522.6321    0.4735 10.9745 10.9471 -0.0013  0.2324   0.0159   0.7942    0.0242   0.0000   409.4522       29.0137       42.2563       30.3025       25.0429       15.0439       12.3151       16.1580       18.5492       19.3455       19.2034       18.9170
  29   4 1564.1287    0.2035  0.1836  9.8046  0.0000  0.0101   0.0090   0.0266    0.0255   0.0000   441.2145      0.452558       21.2903      -1.57748      -2.43400     -0.185363      0.554308      0.705043      0.821218      0.843035      0.764121      0.891654
  29   5 1751.5793    0.3444  0.2744  9.9016  0.0000  0.0117   0.0114   0.0277    0.0311   0.0000   442.2616     -0.391664       19.1787     -0.132710      -3.44022      -1.26703      0.681984      0.888880       1.00103       1.11695       1.07794       1.00396
  29   6 1930.2100    0.5579  0.4183 10.1786  0.0000  0.0139   0.0148   0.0330    0.0388   0.0000   441.0571     -0.314157       20.8832      -1.46610      -3.35822       1.99659      0.703086      0.971751       1.07788       1.05838       1.15848       1.07706
  29   7 2105.3247    0.8341  0.6264 10.5149  0.0000  0.0159   0.0184   0.0408    0.0498   0.0000   441.2962       1.89343       20.6172     -0.877554      -1.39624       3.19420      0.874480       1.08529       1.25701       1.30114       1.34167       1.29324
  29   8 2275.3220    1.1894  0.8530 10.8905  0.0000  0.0189   0.0228   0.0489    0.0626   0.0000   440.2391      -2.00379       20.3899      -2.20635     -0.281251       1.65753       1.02007       1.36323       1.47960       1.58694       1.66342       1.62254
  29   9 2439.0391    1.5928  0.9112 11.6152  0.0000  0.0207   0.0303   0.0507    0.0637   0.0000   440.0954       1.34094       15.3621      0.682308     -0.647980       1.55817       1.12765       1.51431       1.59435       1.70413       1.76533       1.69293
  29  10 2598.6949    2.1118  0.9207 12.2358  0.0000  0.0207   0.0394   0.0509    0.0625   0.0000   440.7901    -0.0586868       17.5987     -0.110514      0.921699      -2.10866       1.04392       1.45971       1.56306       1.67427       1.66605       1.58907
  29  11 2756.1547    2.6999  0.9172 12.7125 -0.0000  0.0201   0.0501   0.0488    0.0645   0.0000   440.8446       5.29394       14.4247      0.422140      0.815046      -1.96867       1.11081       1.53409       1.67263       1.81314       1.94355       1.82229
  29  12 2911.6253    3.4006  0.8592 13.3655  0.0000  0.0188   0.0654   0.0487    0.0646   0.0000   438.0448       1.22174       15.4960      -1.74060     -0.486016      -3.29048       1.02084       1.34935       1.40263       1.54384       1.56409       1.50556
  29  13 3065.0010    3.7863  0.9139 13.6967  0.0000  0.0200   0.0711   0.0545    0.0644   0.0000   440.3772       2.35428       14.1123      0.400266     -0.493211      -1.41927       1.18310       1.58363       1.70131       1.80501       1.88817       1.77542
  29  14 3216.7546    3.8464  1.2035 13.5540 -0.0001  0.0250   0.0669   0.0618    0.0755   0.0000   439.2149       5.34352       14.8521       1.83286      -3.29566       1.99922       1.28941       1.82198       1.88508       2.03558       2.18911       2.01934
  29  15 3367.5920    3.2131  1.7629 13.0123 -0.0000  0.0292   0.0471   0.0794    0.0576   0.0000   439.7036       5.61657       16.8953       3.06469      0.484058      -4.85619       1.51280       2.06269       2.28308       2.37718       2.43807       2.36464
  29  16 3517.9584    2.5183  2.7851 12.5946  0.0000  0.0397   0.0320   0.1062    0.0460   0.0000   443.9703       1.13813       10.9528      -2.35508       3.58357      -3.45760       2.06643       2.83855       3.10977       3.22976       3.28561       3.24099
  29  17 3667.6588    2.0792  4.0076 12.0504 -0.0000  0.0483   0.0233   0.1396    0.0394   0.0000   434.4188       3.98187       20.0425      -1.72271      -3.12344      -3.27877       2.57952       3.39763       3.85511       3.99441       4.08248       3.96819
  29  18 3816.8389    1.6770  5.4421 11.6597  0.0000  0.0612   0.0174   0.1695    0.0332   0.0000   436.7262       1.42929       21.7556       7.12126      -6.79762      -7.57309       3.20933       4.27409       4.83547       5.03869       5.03661       5.01909
  29  19 3965.7728    1.3262  7.2238 11.3938  0.0000  0.0786   0.0146   0.2332    0.0296   0.0000   445.3920      -3.05137       17.1781     -0.523327      -1.41130      -7.20587       4.09964       5.55170       6.24601       6.38052       6.50777       6.39467
  29  20 4114.3066    1.0441  8.9885 11.2187 -0.0005  0.1035   0.0136   0.3092    0.0284   0.0000   440.2592       5.72767       13.9526       7.66953       2.65276      -11.3363       5.33569       7.13848       7.98275       8.47006       8.43779       8.27639
  29  21 4262.5785    0.7783 10.4493 11.1514  0.0000  0.1425   0.0153   0.4724    0.0286   0.0000   445.7448       3.95115     -0.155656       11.2743      -4.58098      -4.95123       7.28155       9.86309       11.1143       11.4030       11.5063       11.1357
  29  22 4410.0420    0.5960 11.2829 11.0455 -0.0005  0.1918   0.0164   0.6691    0.0276   0.0000   452.0831       16.8827      -16.1320       19.4799      -12.8310      -10.0305       9.78995       12.8870       15.1638       15.3389       15.7908       15.1109
  30   3 1376.6098    0.0968  0.0606  9.8506  0.0000  0.0118   0.0086   0.0163    0.0224   0.0000   440.0957      -1.42769       20.4459     -0.747312      -3.19642      0.557430      0.658763      0.807224      0.834701      0.932687       1.15510       1.11100
  30   4 1581.9192    0.2169  0.1757  9.8581  0.0000  0.0099   0.0095   0.0246    0.0254   0.0000   440.4373     -0.693074       21.7644       2.24159      -3.81745     0.0858372      0.507234      0.715580      0.751905      0.854459      0.706500      0.909987
  30   5 1770.0461    0.3763  0.3073  9.9690  0.0000  0.0124   0.0119   0.0298    0.0317   0.0000   440.6281      -1.47477       21.0477      0.336465     -0.523849      -1.58034      0.731656       1.01319       1.12127       1.19168       1.22127       1.13253
  30   6 1949.9514    0.5454  0.4973 10.1312  0.0000  0.0151   0.0134   0.0372    0.0412   0.0000   440.5337       1.78647       19.4702     -0.303446      -2.36411     -0.996223      0.791658       1.06421       1.19128       1.26709       1.29600       1.36609
  30   7 2126.3492    0.8503  0.7517 10.5073  0.0000  0.0189   0.0174   0.0458    0.0539   0.0000   442.0315      -1.35674       20.0596       2.08165      -3.34182     -0.436384      0.896097       1.24937       1.35738       1.45077       1.37933       1.47268
  30   8 2297.3410    1.2222  0.9366 11.0412  0.0000  0.0200   0.0225   0.0518    0.0626   0.0000   440.2581      -1.87372       20.9393      0.119906      -5.05006      -1.22303       1.01732       1.42363       1.53557       1.60524       1.64594       1.60653
  30   9 2462.2766    1.6843  1.0063 11.7426  0.0000  0.0209   0.0300   0.0556    0.0621   0.0000   440.7425    -0.0803532       15.9837      -1.19319      -1.99682     -0.284241       1.04681       1.47620       1.50474       1.72642       1.66213       1.68079
  30  10 2623.4529    2.2323  0.9203 12.3318  0.0000  0.0191   0.0413   0.0511    0.0630   0.0000   440.9319      0.865891       17.5887      -1.46144      -2.72682      -2.34237      0.990757       1.34263       1.41410       1.51036       1.59495       1.45993
  30  11 2782.4798    2.9236  0.8787 12.7073  0.0000  0.0186   0.0536   0.0473    0.0659   0.0000   439.3895       2.90486       19.0168      -3.05719      -2.21334     -0.727265      0.951207       1.27769       1.36142       1.43866       1.42124       1.40619
  30  12 2939.0932    3.5375  0.8172 13.4230 -0.0005  0.0180   0.0676   0.0466    0.0563   0.0000   438.4358       2.74978       16.3347      -1.14592      -2.03743     -0.285203      0.926225       1.30147       1.33923       1.50551       1.49863       1.49734
  30  13 3093.3795    3.9381  0.9856 13.5147  0.0000  0.0199   0.0702   0.0540    0.0744   0.0000   438.2826       1.18136       18.7958      0.262174      -4.12366      -1.73151       1.04586       1.38208       1.50683       1.65823       1.64784       1.66514
  30  14 3245.9532    3.6875  1.2527 13.7606  0.0000  0.0245   0.0640   0.0699    0.0621   0.0000   440.8779       2.33683       15.3503      -2.02668     -0.495346      -4.47189       1.25863       1.67476       1.81327       1.99032       1.99243       1.93436
  30  15 3397.6796    3.0783  1.8852 12.8805  0.0000  0.0297   0.0413   0.0775    0.0545   0.0000   442.0615       5.59655       12.7633     -0.918592      -5.05205     -0.972212       1.52413       2.06297       2.23621       2.36753       2.38236       2.33884
  30  16 3548.7909    2.3815  3.1370 12.4935  0.0000  0.0414   0.0280   0.1161    0.0408   0.0000   445.1679       6.44895       11.3039       1.38037       8.50462      -9.04737       2.07701       2.78669       3.18659       3.26942       3.33369       3.29135
  30  17 3699.1525    1.9652  4.4339 11.9574  0.0000  0.0512   0.0212   0.1480    0.0376   0.0000   434.9148       5.89408       15.5469      -1.19183      -4.65236      -4.06573       2.60702       3.38418       3.92784       4.02312       4.16639       3.96870
  30  18 3848.9572    1.5888  6.1829 11.5531  0.0000  0.0658   0.0162   0.1887    0.0320   0.0000   445.1542       7.28406       18.1844       1.09347       6.68598      -19.4592       3.35981       4.49770       4.91642       5.33644       5.44543       5.38354
  30  19 3998.5086    1.2411  7.5050 11.3883  0.0000  0.0823   0.0140   0.2421    0.0284   0.0000   434.1907       2.61479       20.1946      -22.5354      -1.62755       8.16292       4.14339       5.57221       6.23661       6.57395       6.69514       6.52976
  30  20 4147.4287    1.0018  9.8187 11.2077  0.0000  0.1123   0.0139   0.3475    0.0286   0.0000   444.7062       11.5558       3.84910       7.67695       8.99955       5.60928       5.67174       7.45259       8.61823       9.03623       8.96913       8.80866
  30  21 4295.9901    0.7009  9.7353 11.1974 -0.0111  0.1489   0.0168   0.5056    0.0299   0.0000   439.3278       15.0440       11.5761      -13.0938       13.1710      -19.2315       7.34487       9.44812       11.3799       11.4507       11.6728       11.2176
  31   2 1164.9991    0.0761  0.0685  9.8923  0.0000  0.0161   0.0097   0.0303    0.0217   0.0000   439.7744      0.908182       20.1896      0.282311      -1.57507      0.256097      0.823205       1.18410       1.24832       1.24733       1.23132       1.24023
  31   3 1393.1546    0.1373  0.1116  9.7711  0.0000  0.0102   0.0086   0.0240    0.0230   0.0000   441.1599     -0.313651       19.8807     -0.153332      -1.02749      -1.15922      0.561100      0.674381      0.826920      0.874578      0.805887      0.779964
  31   4 1599.3266    0.2311  0.1729  9.7868  0.0000  0.0100   0.0098   0.0235    0.0255   0.0000   440.6773     -0.807678       21.7094    -0.0632470      -4.14345      0.223955      0.509858      0.580322      0.719881      0.757740      0.739097      0.773013
  31   5 1788.2568    0.3858  0.3267  9.9109  0.0000  0.0124   0.0115   0.0297    0.0319   0.0000   439.9761     -0.259519       22.4542       1.11454      -3.33715      0.778649      0.627305      0.846272      0.902917      0.985393      0.980520       1.01429
  31   6 1969.4179    0.6071  0.5662 10.0754  0.0000  0.0166   0.0135   0.0369    0.0441   0.0000   440.0809      0.534683       20.1235      -2.86177      -2.66745       1.27328      0.753377       1.10631       1.14388       1.24762       1.22036       1.26105
  31   7 2147.0066    0.8990  0.7332 10.5181  0.0000  0.0166   0.0181   0.0458    0.0529   0.0000   439.5313      0.858163       19.9664     -0.962784      -3.62154       2.70636      0.813134       1.06775       1.20777       1.24914       1.31106       1.20005
  31   8 2318.9231    1.2196  0.9725 11.0763  0.0000  0.0216   0.0218   0.0511    0.0616   0.0000   441.4045      -2.75721       18.5932     -0.418648      -4.02729      -1.40290       1.02686       1.44794       1.56188       1.67619       1.62401       1.61336
  31   9 2485.0222    1.7508  1.0260 11.8096  0.0000  0.0208   0.0310   0.0563    0.0625   0.0000   440.1039     -0.534904       18.9590     0.0831078     -0.464209      -1.80015       1.00061       1.42555       1.47900       1.69720       1.69383       1.59788
  31  10 2647.8005    2.4232  1.0188 12.2285 -0.0000  0.0200   0.0418   0.0521    0.0702   0.0000   438.0742       2.62209       18.1134       3.38185      -4.10897      -3.56560       1.00803       1.39144       1.49801       1.59006       1.60965       1.62348
  31  11 2808.3365    2.9881  0.8490 12.9938  0.0000  0.0179   0.0558   0.0471    0.0580   0.0000   440.5070       1.65098       14.7954      -4.30065     0.0945039       1.27856      0.934815       1.16910       1.32484       1.38049       1.50239       1.43254
  31  12 2966.1271    3.7452  0.8390 13.3210 -0.0000  0.0183   0.0694   0.0443    0.0630   0.0000   437.7471       3.45898       19.1023      -2.01713      -2.45178      -2.67864      0.891516       1.26890       1.33573       1.46799       1.57003       1.53473
  31  13 3121.3527    3.9684  1.0619 13.5570  0.0000  0.0211   0.0676   0.0541    0.0714   0.0000   440.0713       3.26937       14.3183      0.682903       2.33751      0.252124       1.06544       1.44414       1.52720       1.64675       1.75449       1.70219
  31  14 3274.8953    3.4600  1.3460 13.6817  0.0000  0.0275   0.0581   0.0683    0.0598   0.0000   439.6592    -0.0373649       17.1925       2.68794      0.139273      -4.64629       1.31139       1.92318       1.96109       2.20288       2.15147       2.05772
  31  15 3427.3981    2.9879  1.9548 12.9499  0.0000  0.0309   0.0408   0.0823    0.0522   0.0000   442.8471       2.94389       10.6045      -2.01685       1.33037      -6.15080       1.52068       2.14384       2.25049       2.46530       2.54846       2.54225
  31  16 3579.2699    2.2985  3.3117 12.3345  0.0000  0.0419   0.0256   0.1158    0.0392   0.0000   442.9426       2.34254       10.5639       2.95050       2.70986      -6.96942       2.04619       2.77990       3.20189       3.21826       3.33714       3.26387
  31  17 3730.3112    1.9138  4.8725 11.7434  0.0000  0.0526   0.0189   0.1489    0.0360   0.0000   440.1817       5.76881       12.0914      -2.33587      -6.01625      -8.21955       2.59918       3.45380       4.00041       4.06645       4.12461       4.08731
  31  18 3880.7804    1.5446  6.3158 11.4444  0.0000  0.0652   0.0153   0.1858    0.0320   0.0000   429.8087     -0.762664       22.9692       8.31133      -10.3616      -9.51655       3.25333       4.30079       4.93923       5.10280       5.18887       5.11684
  31  19 4030.9364    1.1808  8.1617 11.3280  0.0000  0.0890   0.0140   0.2676    0.0283   0.0000   438.1635       1.31748       27.7565       2.84377      -19.6844      -1.97015       4.32462       5.75903       6.45277       6.80181       7.01863       6.82329
  31  21 4329.8109    0.6413  9.4582 11.1850 -0.0086  0.1512   0.0186   0.5655    0.0307   0.0000   438.2466      -12.8712       6.55682       5.99450       3.20090      -1.75548       7.28232       9.68097       11.1926       11.5732       11.5860       11.3797
  32   2 1179.5119    0.0624  0.0416  9.9040  0.0000  0.0180   0.0097   0.0232    0.0212   0.0000   441.4632      0.545035       20.5654      0.264388      -2.59355     -0.442470       1.12074       1.49957       1.53345       1.56923       1.63284       1.75821
  32   3 1409.4159    0.1320  0.1035  9.7963  0.0000  0.0101   0.0088   0.0264    0.0225   0.0000   441.3690      0.167479       21.1244     -0.352697      -4.02955     -0.622028      0.449880      0.615422      0.679911      0.748678      0.819056      0.876796
  32   4 1616.4362    0.2454  0.1542  9.8211  0.0000  0.0090   0.0104   0.0195    0.0252   0.0000   441.2840     -0.280035       19.9757     -0.308975      -2.40863     -0.142189      0.440513      0.525302      0.622652      0.735293      0.664656      0.730578
  32   5 1806.1426    0.4118  0.3642  9.9484 -0.0004  0.0128   0.0114   0.0298    0.0332   0.0000   441.6323      -1.26621       22.5453      -2.24646      -2.97889      -1.09569      0.658404      0.908154      0.995646       1.12867       1.20269       1.15387
  32   6 1988.6496    0.6227  0.5701 10.2008  0.0000  0.0150   0.0138   0.0383    0.0423   0.0000   439.3903      -1.38220       21.1076      0.652323     -0.570465       2.10613      0.727384      0.976655       1.05930       1.18378       1.13079       1.16099
  32   7 2167.3645    0.9050  0.7367 10.6333  0.0000  0.0176   0.0178   0.0424    0.0516   0.0000   441.1338       1.16147       20.2457      0.447732      -2.09926      0.638953      0.818844       1.13282       1.23691       1.28286       1.39834       1.31498
  32   8 2340.0711    1.3050  0.9839 11.2884  0.0000  0.0198   0.0234   0.0547    0.0597   0.0000   440.4074      0.712239       19.0813      -2.47147      -2.73059       2.10166      0.977093       1.31348       1.46171       1.59781       1.58484       1.52152
  32   9 2507.2536    1.7934  1.0822 11.8351  0.0000  0.0211   0.0306   0.0559    0.0653   0.0000   443.8630      0.553413       17.9174       2.54074       1.43656      -3.15909       1.11909       1.48684       1.62901       1.70531       1.76311       1.67152
  32  10 2671.6627    2.5032  0.9455 12.5549  0.0000  0.0197   0.0436   0.0491    0.0609   0.0000   440.6379       2.96541       17.0721     -0.394699      -3.21352      -1.51219      0.925595       1.32810       1.37114       1.50112       1.53316       1.53303
  32  11 2833.7188    3.1173  0.7921 13.3255  0.0000  0.0175   0.0606   0.0461    0.0522   0.0000   439.9927       1.04373       18.1813      -3.31139       1.81455      -1.92505      0.843843       1.14798       1.26320       1.33364       1.39474       1.41382
  32  12 2992.6765    3.7148  0.8712 13.6287  0.0000  0.0185   0.0685   0.0474    0.0556   0.0000   438.2353      0.896323       18.2965     -0.148372       1.37812     -0.983604      0.909171       1.22178       1.31903       1.37876       1.46198       1.40056
  32  13 3148.9447    3.9271  1.0505 13.6890  0.0000  0.0204   0.0691   0.0589    0.0632   0.0000   439.2281       1.64089       16.9948       1.09595      -2.06086      -4.74177      0.965235       1.30497       1.39478       1.53465       1.53068       1.54773
  32  14 3303.3096    3.4598  1.4763 13.5116  0.0000  0.0267   0.0543   0.0704    0.0626   0.0000   441.5344       3.79054       15.8454     -0.195729      -6.49372      -4.91386       1.26948       1.72325       1.82496       2.01289       2.06474       2.05759
  32  15 3456.6884    2.8024  2.1145 12.9624 -0.0004  0.0321   0.0370   0.0893    0.0462   0.0000   444.2942       7.96120       14.1948      -6.58672       4.34790      -2.61086       1.51945       2.03226       2.24568       2.44586       2.52447       2.45815
  32  16 3609.3736    2.1963  3.4875 12.3464  0.0000  0.0431   0.0237   0.1178    0.0351   0.0000   437.8141       5.91853       12.1766      -1.70181       4.38851       3.34101       2.04120       2.79301       3.14356       3.30688       3.42802       3.29561
  32  17 3761.1220    1.8327  5.1547 11.7059 -0.0001  0.0537   0.0175   0.1539    0.0338   0.0000   444.2741       6.04231       15.8356      -8.97048       5.02623      -3.47901       2.55618       3.43572       3.84604       4.09636       4.25232       4.06617
  32  18 3912.3379    1.4882  7.0977 11.3593  0.0001  0.0696   0.0141   0.1997    0.0299   0.0000   439.0921       4.46118       8.46810      0.828798      -3.62679      -8.87754       3.32705       4.46991       4.96762       5.23372       5.41644       5.26545
  32  19 4062.9670    1.1407  8.8699 11.2838  0.0000  0.0944   0.0136   0.2848    0.0277   0.0000   434.6919     -0.932869       24.8344       11.9996      -14.2398      -12.2185       4.47878       5.89071       6.76656       7.15881       7.23494       7.10857
  32  20 4213.4408    0.8508  9.6851 11.2433  0.0000  0.1253   0.0149   0.4072    0.0278   0.0000   429.6356      -20.6576       30.7504       17.5403      -3.53240       3.51278       5.66437       7.87397       8.79973       9.24093       9.35177       9.23914
  32  21 4362.9083    0.5775 10.0617 11.2309 -0.0221  0.1790   0.0231   0.7701    0.0346   0.0000   454.2762       29.5930      0.989783      -36.3212       28.9343       27.0382       8.11455       10.9551       12.5280       13.0554       13.0841       12.7151
  33   4 1633.2393    0.2470  0.2341  9.8615  0.0000  0.0117   0.0091   0.0283    0.0260   0.0000   441.3515      0.199033       21.5418      0.169649      -2.69958     -0.573860      0.560737      0.791701      0.822702      0.937275       1.03996      0.927798
  33   5 1823.8223    0.4511  0.3599  9.9585  0.0000  0.0117   0.0121   0.0281    0.0334   0.0000   441.6273    -0.0491501       20.2409      0.154601      -2.55863     -0.932557      0.575454      0.733773      0.802625      0.900527      0.943495      0.878366
  33   6 2007.6438    0.6538  0.5313 10.3162  0.0000  0.0142   0.0146   0.0354    0.0408   0.0000   440.6811     -0.776427       20.3422     -0.751639      -3.92889      -1.43119      0.665048      0.848636      0.998848       1.04416       1.07770       1.06064
  33   7 2187.3619    0.9586  0.7869 10.7030  0.0000  0.0173   0.0181   0.0442    0.0537   0.0000   441.7170       1.20383       17.3124      -2.20665      -2.01294       1.20327      0.858693       1.16619       1.27136       1.36006       1.36246       1.37066
  33   8 2360.8249    1.3486  0.9185 11.5711  0.0000  0.0188   0.0249   0.0542    0.0535   0.0000   440.5800       2.53278       17.3891     -0.116759     -0.122324       1.02267      0.938531       1.25910       1.37783       1.44850       1.57171       1.58140
  33   9 2529.1831    1.9231  1.0193 11.9545  0.0000  0.0199   0.0326   0.0517    0.0611   0.0000   438.8540      0.487155       21.3705   -0.00310805      -4.48370       1.83246      0.917775       1.26772       1.37742       1.52964       1.50213       1.49342
  33  10 2695.0482    2.5194  0.9924 12.6910  0.0000  0.0198   0.0438   0.0512    0.0592   0.0000   439.3022     -0.865124       17.1358       2.22370      -1.16280     -0.161756      0.927329       1.24577       1.35940       1.45639       1.51619       1.41303
  33  11 2858.5699    3.2694  0.9127 13.1199  0.0000  0.0181   0.0574   0.0479    0.0615   0.0000   441.5577       2.47159       15.1984       1.38117     -0.579399      -2.53582      0.855520       1.17173       1.26857       1.31719       1.39020       1.31544
  33  12 3018.8189    3.8187  0.9228 13.5918  0.0000  0.0184   0.0670   0.0487    0.0554   0.0000   440.9340       1.91069       14.6606      0.734701       2.72557      -3.21739      0.849283       1.19058       1.26162       1.40587       1.36702       1.38901
  33  13 3176.0495    3.9235  1.0754 13.6854  0.0000  0.0208   0.0671   0.0572    0.0646   0.0000   439.1625       4.60584       13.3373       2.39660      0.541274      -1.03688      0.974756       1.34266       1.40860       1.59046       1.62278       1.59489
  33  14 3331.4405    3.3877  1.7434 13.0013  0.0000  0.0265   0.0447   0.0700    0.0605   0.0000   440.5895       3.11644       14.5445       8.03095       2.34664      -2.08875       1.28272       1.70763       1.86946       2.01796       2.05624       2.01216
  33  15 3485.8048    2.6311  2.3795 12.8478  0.0000  0.0335   0.0322   0.0932    0.0411   0.0000   441.8275       7.48706       15.2053      0.902243     -0.845201       5.54620       1.51499       2.09576       2.33705       2.44603       2.54240       2.46625
  33  16 3639.1063    2.1840  3.8838 12.1134  0.0000  0.0434   0.0212   0.1187    0.0336   0.0000   438.9098      -1.32475       11.9903       1.58664       3.98834      -1.43808       2.01876       2.65034       3.09581       3.13253       3.37112       3.30986
  33  17 3791.6179    1.7268  5.4806 11.7098  0.0000  0.0562   0.0163   0.1635    0.0306   0.0000   437.4697       11.0657       15.6790      -4.51876      -4.21468      -1.18639       2.59946       3.54602       3.98361       4.18244       4.30267       4.18566
  33  18 3943.7006    1.3786  7.1205 11.4087  0.0000  0.0738   0.0138   0.2073    0.0290   0.0000   442.0056       4.27359       21.7827     -0.502906      -15.2053      -16.0639       3.39514       4.52889       5.29731       5.40570       5.64407       5.59591
  33  20 4245.6243    0.7827  9.8137 11.2825  0.0000  0.1356   0.0162   0.4599    0.0278   0.0000   446.3397       14.3567      -2.38318      -2.21481      -7.91086      -1.78015       6.06950       8.04120       9.36010       9.64729       9.80682       9.78044
  33  21 4396.3617    0.5276  9.1798 11.2420 -0.0083  0.1793   0.0303   0.9588    0.0423   0.0000   442.7818      -9.87285       21.8086      -19.9425       24.3596      -10.1490       8.12128       10.4936       12.4529       12.7330       13.2789       12.7439
  34   2 1207.9687    0.0398  0.0072  9.8664  0.0000  0.0097   0.0089   0.0048    0.0200   0.0000   442.6851      -1.06062       18.5755     -0.366113      -3.84326      -1.09634      0.418132      0.508651      0.613933      0.664591      0.619065      0.539483
  34   3 1441.1350    0.1524  0.1093  9.7482  0.0000  0.0123   0.0089   0.0242    0.0222   0.0000   442.1076    -0.0837117       20.6873     -0.642779      -2.90905      0.823030      0.403522      0.737011      0.654901      0.771450      0.764141      0.689919
  34   4 1649.7076    0.2681  0.2453  9.8277  0.0000  0.0105   0.0092   0.0263    0.0259   0.0000   440.9440      0.888700       20.0790      -2.73289      -1.41989      0.126203      0.528841      0.653850      0.791817      0.860794      0.857174      0.823925
  34   5 1841.2500    0.4742  0.4235  9.9989  0.0006  0.0128   0.0120   0.0329    0.0335   0.0000   440.7454      0.679115       21.5174     -0.266509      -2.82410       1.79705      0.562390      0.820595      0.830242       1.00264       1.00715       1.03063
  34   6 2026.3168    0.6796  0.5818 10.2107  0.0000  0.0146   0.0144   0.0370    0.0428   0.0000   440.6310     -0.117070       19.9443       1.91972      -1.04511     -0.334831      0.654607      0.883267      0.950847       1.05532       1.07406       1.07605
  34   7 2207.0229    0.9637  0.8156 10.8068  0.0000  0.0184   0.0182   0.0462    0.0530   0.0000   441.9895     -0.700136       18.7821      -1.44064      -2.87039     -0.676106      0.795767       1.10689       1.20378       1.30673       1.30727       1.31115
  34   8 2381.2091    1.4003  0.9196 11.5709 -0.0003  0.0194   0.0250   0.0503    0.0547   0.0000   441.0752      0.152685       18.1615      -3.85003      -3.95870      -2.04866      0.883104       1.21261       1.32141       1.38789       1.44720       1.39287
  34   9 2550.6579    2.0141  1.0428 12.0663  0.0000  0.0203   0.0337   0.0519    0.0613   0.0000   439.1960      0.865732       22.7920       2.44138      -1.51190      -2.18593      0.920948       1.28098       1.38300       1.53690       1.53990       1.55713
  34  10 2717.9869    2.7159  0.9126 12.7511  0.0000  0.0181   0.0474   0.0473    0.0563   0.0000   441.6268       1.95576       15.1304       1.61824      -1.39836      -1.70328      0.821984       1.14393       1.23095       1.38840       1.42923       1.34179
  34  11 2882.9614    3.3772  0.9313 13.2619  0.0000  0.0182   0.0586   0.0484    0.0563   0.0000   439.0375       2.04886       16.8318       1.67627      -3.58989      0.269775      0.876467       1.18844       1.31692       1.43273       1.42542       1.46445
  34  12 3044.4415    3.9170  0.9327 13.4286 -0.0001  0.0182   0.0663   0.0461    0.0627   0.0000   439.9708       3.56587       15.9964      0.510628      -2.19671      -1.65312      0.880684       1.21258       1.32831       1.45942       1.42024       1.40734
  34  13 3202.8136    3.8276  1.2779 13.4411  0.0000  0.0233   0.0590   0.0585    0.0629   0.0000   438.7838       3.76330       17.4259     -0.536119      -3.03162      -2.00522       1.01644       1.36552       1.49109       1.62535       1.66263       1.58940
  34  14 3359.1857    3.2230  1.7674 13.1959  0.0000  0.0273   0.0446   0.0749    0.0531   0.0000   440.7771       1.95082       13.6714      -1.31358     0.0586265      -2.53006       1.27711       1.71282       1.86919       2.00319       2.02027       1.98972
  34  15 3514.4525    2.5649  2.7812 12.6002  0.0000  0.0355   0.0288   0.0973    0.0408   0.0000   439.4853       6.46991       14.9742      0.799714       3.15053      -3.17894       1.63096       2.14318       2.37435       2.57084       2.66653       2.62030
  34  16 3668.7699    2.0116  3.9499 12.1718 -0.0002  0.0452   0.0206   0.1280    0.0315   0.0000   437.2260       1.22824       16.6090      -3.15976      -1.27366      -2.68694       2.00502       2.70300       3.09843       3.25537       3.38904       3.33595
  34  17 3821.9229    1.6173  5.7753 11.7332 -0.0003  0.0607   0.0159   0.1715    0.0286   0.0000   439.3773       8.05745       17.8446      -8.02835      -7.40806      -3.42567       2.68709       3.61331       4.13005       4.33426       4.41819       4.39081
  34  18 3974.4311    1.3303  7.8907 11.3699  0.0001  0.0789   0.0134   0.2304    0.0269   0.0000   438.6539       2.37062       24.1270       5.62524      -8.03533      -1.87290       3.45958       4.73129       5.32377       5.52589       5.73426       5.67421
  34  19 4126.3215    0.9903  8.8882 11.3307 -0.0004  0.1033   0.0139   0.3214    0.0261   0.0000   432.5565       2.79046       27.8563       11.1003      -21.7680      -18.1308       4.54851       6.05529       6.94380       7.25727       7.39332       7.37491
  34  20 4278.0160    0.7039  9.5069 11.2717 -0.0032  0.1405   0.0177   0.5203    0.0291   0.0000   441.3201      -3.09296       23.0762      -4.80908      -11.2385       8.00957       6.18380       8.23148       9.55513       9.75187       10.1353       9.87933
  35   2 1221.9239    0.0651  0.0715  9.8673  0.0000  0.0201   0.0093   0.0289    0.0207   0.0000   440.4272      -1.32872       21.1145      0.596212      -5.27773     -0.286984      0.842989      0.986973       1.40500       1.35420       1.17886       1.60757
  35   3 1456.6114    0.1638  0.1261  9.7857  0.0000  0.0115   0.0083   0.0199    0.0222   0.0000   440.8578     -0.333056       21.6448     -0.214740      -2.75489     -0.467034      0.475688      0.735617      0.708052      0.767482      0.807317      0.781947
  35   4 1665.9503    0.2863  0.2444  9.8197  0.0001  0.0102   0.0097   0.0272    0.0264   0.0000   441.1097     -0.780644       22.4866      0.843376      -4.12836      0.178323      0.481752      0.623593      0.754444      0.743331      0.753594      0.730597
  35   5 1858.4693    0.5050  0.3591 10.0335  0.0000  0.0115   0.0130   0.0264    0.0339   0.0000   440.0357     -0.132776       23.1001      0.110044      -3.06609      0.814915      0.586543      0.763935      0.852500      0.939210       1.00010      0.981515
  35   6 2044.8466    0.7221  0.6068 10.3322  0.0000  0.0148   0.0148   0.0364    0.0442   0.0000   439.8060     -0.199415       20.0679     -0.658728      -4.92979    -0.0128728      0.681482      0.899909       1.01988       1.13864       1.17047       1.12023
  35   7 2226.4497    1.0833  0.7970 10.8879 -0.0009  0.0167   0.0198   0.0450    0.0521   0.0000   442.1602     -0.383691       20.2953      0.548440      -2.55726     -0.612705      0.716060       1.00163       1.08580       1.11978       1.16638       1.15109
  35   8 2401.3395    1.5346  0.9983 11.4347  0.0000  0.0192   0.0255   0.0510    0.0622   0.0000   439.8883       1.70426       17.9803      -3.35737      -2.73237       3.09363      0.835550       1.18427       1.28117       1.38011       1.40534       1.42734
  35   9 2571.8430    2.0406  0.9372 12.3939  0.0000  0.0198   0.0356   0.0476    0.0539   0.0000   437.8082      0.483779       21.0719     0.0859052      -4.17689      -3.64354      0.876529       1.19238       1.23138       1.39513       1.44979       1.45192
  35  10 2740.5294    2.7205  0.8880 12.8612  0.0000  0.0179   0.0473   0.0455    0.0550   0.0000   439.7546       1.33952       18.3181    -0.0468365      0.892608      -4.05255      0.813827       1.09714       1.18943       1.29049       1.33360       1.32237
  35  11 2906.8285    3.5098  0.9738 13.1353  0.0000  0.0186   0.0574   0.0480    0.0655   0.0000   440.7496      0.420244       16.7920       1.04837      -2.03611      -4.32074      0.817612       1.09191       1.18289       1.27213       1.33989       1.28440
  35  12 3069.5836    4.0114  0.9153 13.6717  0.0000  0.0178   0.0688   0.0479    0.0570   0.0000   441.7820       3.53668       16.9163      0.592105     -0.789936      -3.50107      0.792463       1.08405       1.13828       1.27328       1.35629       1.27371
  35  13 3229.1314    3.8140  1.3697 13.3456  0.0000  0.0231   0.0556   0.0617    0.0585   0.0000   439.1121       3.61845       18.6820     -0.617371      -2.36512      0.645783      0.989784       1.39021       1.46315       1.59480       1.59000       1.57863
  35  14 3386.6565    3.0801  1.8287 13.0766  0.0000  0.0277   0.0407   0.0749    0.0494   0.0000   441.0597       3.32670       16.8634      0.905261       2.58386      -7.89248       1.23843       1.64851       1.77640       1.91998       2.02243       1.98370
  35  15 3542.7584    2.3472  2.9886 12.6501  0.0000  0.0387   0.0272   0.1076    0.0375   0.0000   442.5568       5.08470       7.92146     -0.823509     -0.221361      -3.86356       1.65805       2.27928       2.53509       2.64890       2.77970       2.76614
  35  16 3697.7845    1.9300  4.3198 12.0016  0.0000  0.0480   0.0187   0.1289    0.0311   0.0000   441.0543       3.44259       15.2009       5.72741      0.428825      -11.0611       2.04238       2.79329       3.17233       3.28024       3.37346       3.32311
  35  17 3851.9915    1.5662  6.1605 11.6456 -0.0000  0.0616   0.0150   0.1757    0.0283   0.0000   434.8576       2.12700       21.2322       9.34618      -17.3556      -6.05338       2.70564       3.57358       4.10838       4.32630       4.45555       4.40053
  35  18 4005.2372    1.1964  7.7852 11.4666  0.0000  0.0833   0.0136   0.2464    0.0260   0.0000   442.0347       12.7930       25.2980      0.699444      -2.34776      -13.6796       3.63266       4.77182       5.57031       5.74753       6.02838       5.89281
  35  19 4157.8064    0.9538  9.8935 11.3275 -0.0034  0.1169   0.0143   0.3689    0.0266   0.0000   433.2768       9.61223       22.7382      -11.1633       1.81104      -8.12440       4.94537       6.60624       7.71636       8.02055       8.18721       8.13586
  35  20 4309.5836    0.7076 10.1770 11.2501 -0.0069  0.1499   0.0171   0.5386    0.0275   0.0000   436.0459       14.8649       42.3297       20.4293       9.11925      -15.7146       6.24997       8.30781       9.84232       9.97629       10.3920       10.0886
  36   2 1235.6291    0.0677  0.0270  9.8603  0.0000  0.0160   0.0118   0.0163    0.0199   0.0000   441.2880      -1.22913       22.8133     -0.503529      -1.35534      -2.14710      0.668512      0.935942       1.31516       1.31992       1.20434       1.13053
  36   3 1471.8366    0.1752  0.1369  9.7491  0.0000  0.0088   0.0082   0.0203    0.0221   0.0000   441.7122     -0.401802       21.2944     -0.258945      -3.66842     -0.931317      0.400478      0.500380      0.583102      0.655916      0.657913      0.617576
  36   4 1681.9024    0.3101  0.2557  9.8170  0.0000  0.0102   0.0097   0.0239    0.0264   0.0000   441.2325      0.280407       21.6705     -0.303577      -1.79173      0.705867      0.470921      0.579781      0.719899      0.763283      0.803697      0.838595
  36   5 1875.4399    0.4808  0.4417 10.0502  0.0000  0.0138   0.0115   0.0309    0.0337   0.0000   440.8208     -0.389898       20.9322      0.141325      -2.17184      -1.59171      0.570697      0.811289      0.853295      0.940685      0.939932      0.955442
  36   6 2063.0791    0.7678  0.6107 10.3697  0.0000  0.0148   0.0155   0.0365    0.0444   0.0000   439.4308     -0.417711       23.0368      0.635023      -2.29880       2.54784      0.640126      0.855571      0.982868       1.04269       1.11971       1.04352
  36   7 2245.4900    1.0980  0.9744 10.7032  0.0000  0.0188   0.0182   0.0503    0.0609   0.0000   441.4280       1.44282       21.1982      0.262760      -4.12358      0.829199      0.792581       1.07655       1.18616       1.28096       1.30433       1.31493
  36   8 2421.1321    1.5335  1.1145 11.4819  0.0000  0.0214   0.0243   0.0536    0.0637   0.0000   443.0207     -0.298390       20.6326     -0.835003      -5.46338       1.13196      0.915822       1.25182       1.30508       1.42331       1.45559       1.45305
  36   9 2592.7202    2.1478  0.9898 12.2793  0.0000  0.0192   0.0354   0.0494    0.0560   0.0000   441.3561       1.32195       19.0283       2.10736      -3.29361      0.553997      0.802799       1.12681       1.20021       1.32030       1.32495       1.34041
  36  10 2762.7014    2.8693  0.9417 12.8285  0.0000  0.0184   0.0478   0.0466    0.0573   0.0000   440.6033       2.45174       18.1203      0.868248      -2.48366     -0.698640      0.787472       1.12666       1.13686       1.25652       1.34713       1.29104
  36  11 2930.2564    3.6311  0.9345 13.1792  0.0000  0.0175   0.0600   0.0470    0.0608   0.0000   440.1384       1.58910       17.1372      0.555367      -2.39368      -3.24869      0.734813       1.04609       1.10143       1.20078       1.19965       1.27991
  36  12 3094.2768    4.0633  1.0102 13.3735  0.0000  0.0182   0.0651   0.0509    0.0669   0.0000   440.0671       3.07442       17.3990       1.12749      -1.15781      0.803222      0.776039       1.04968       1.14959       1.21973       1.29002       1.24623
  36  13 3255.1139    3.7728  1.4006 13.5334  0.0000  0.0235   0.0557   0.0647    0.0546   0.0000   438.8700       1.82152       16.7112       1.57593      0.324454      -3.21226      0.991636       1.38205       1.48828       1.62817       1.59914       1.61232
  36  14 3413.7177    3.1339  2.0297 12.9098  0.0000  0.0282   0.0387   0.0784    0.0476   0.0000   440.0912       6.27562       12.4612      -2.19419       2.84509      -2.33597       1.19394       1.64005       1.80135       1.91710       1.98623       1.97818
  36  15 3570.8069    2.3848  3.2993 12.3950  0.0000  0.0377   0.0244   0.1059    0.0361   0.0000   439.0495       4.70609       13.5805      0.788816       5.04685      -3.55740       1.61301       2.18470       2.43719       2.57544       2.67994       2.67347
  36  16 3726.6224    1.8730  4.9641 11.8522  0.0000  0.0507   0.0171   0.1414    0.0291   0.0000   440.9618       3.75256       17.4815      -6.97286      -5.72354      -2.61374       2.11371       2.87241       3.26123       3.37052       3.49237       3.43054
  36  17 3881.3858    1.5089  6.5766 11.5130  0.0000  0.0636   0.0138   0.1807    0.0275   0.0000   440.3433       8.75449       19.0274      -7.95583      0.399862      -1.83083       2.69536       3.54386       4.14617       4.35017       4.50339       4.45153
  36  18 4035.4964    1.1524  8.2599 11.4488  0.0000  0.0895   0.0141   0.2673    0.0260   0.0000   442.7439       13.4839       2.52744      -15.2173      -4.83826      -7.06561       3.69738       5.02180       5.74425       6.05210       6.09715       6.15209
  36  19 4188.4406    0.8928  9.7752 11.3218 -0.0040  0.1238   0.0155   0.3918    0.0272   0.0000   429.5917       9.99958       26.8206     -0.506105       3.97733      -16.5069       5.00047       6.73078       7.82038       8.25786       8.48457       8.29042
  36  20 4341.3435    0.6591 10.0482 11.2415 -0.0264  0.1562   0.0188   0.5954    0.0288   0.0000   434.4763       14.2264       25.1475      -1.53859      -5.45328      -13.2486       6.25530       8.47833       9.91021       10.2725       10.5720       10.1844
  37   2 1249.1946    0.0884  0.0436  9.8633  0.0000  0.0175   0.0096   0.0153    0.0198   0.0000   441.5087     -0.273185       21.6410     -0.557482      -2.01411     -0.116711      0.664702      0.995756       1.23551      0.892753      0.977254       1.02506
  37   3 1486.8133    0.1726  0.1084  9.7404  0.0000  0.0080   0.0090   0.0183    0.0216   0.0000   441.8627     -0.662935       22.0265      0.341799      -2.92142     0.0578308      0.368194      0.485018      0.542522      0.506417      0.586211      0.539525
  37   4 1697.5789    0.3202  0.3127  9.7908  0.0000  0.0116   0.0092   0.0274    0.0276   0.0000   441.4417     -0.874149       20.6486     -0.415944      -2.19444      0.728777      0.481695      0.691640      0.729024      0.843485      0.830885      0.868238
  37   5 1892.2146    0.5311  0.4748 10.0502  0.0002  0.0128   0.0121   0.0322    0.0356   0.0000   441.3968       1.12259       20.8418     -0.472525      -5.09868      0.934217      0.558582      0.737936      0.819555      0.874268      0.967038      0.965023
  37   6 2081.1594    0.7944  0.6682 10.3725  0.0000  0.0153   0.0152   0.0379    0.0463   0.0000   441.1705     -0.700758       19.8871      -1.31410      -2.93238      -1.13505      0.635396      0.878473      0.945064       1.01657       1.04466       1.05613
  37   7 2264.3397    1.1262  0.9619 10.8316  0.0001  0.0187   0.0184   0.0488    0.0563   0.0000   442.1324       1.45801       20.2830      0.853761     -0.311437       1.06114      0.754840       1.02413       1.15818       1.22294       1.30724       1.27670
  37   8 2440.6474    1.6400  1.1016 11.5901 -0.0000  0.0204   0.0257   0.0526    0.0629   0.0000   441.9072       1.06429       21.1071     -0.128451      -1.82756      -1.22737      0.857219       1.12314       1.26294       1.38192       1.49658       1.41634
  37   9 2613.3298    2.1802  1.0958 12.4529  0.0000  0.0212   0.0352   0.0548    0.0556   0.0000   440.8360      0.565825       20.9038      0.449302      -3.03875      -2.81510      0.858563       1.24771       1.27735       1.41806       1.45630       1.49491
  37  10 2784.5412    3.0486  0.9547 12.9102  0.0000  0.0176   0.0498   0.0473    0.0572   0.0000   440.6078      0.837489       18.6010     -0.624541      -3.24978      -2.96598      0.737232       1.02660       1.07132       1.21057       1.26230       1.23561
  37  11 2953.3489    3.8253  0.9257 13.2764 -0.0000  0.0172   0.0617   0.0440    0.0597   0.0000   440.8477       1.21679       19.1808      0.711885      -2.23472     -0.436482      0.723491      0.976722       1.05974       1.17372       1.17151       1.19493
  37  12 3118.5537    4.0372  1.0715 13.6310  0.0001  0.0200   0.0634   0.0494    0.0607   0.0000   442.0446       1.70618       19.8826      0.332313      0.203653      -2.87733      0.836499       1.16943       1.23282       1.44057       1.40894       1.45559
  37  13 3280.6409    3.6113  1.4129 13.4989  0.0000  0.0243   0.0523   0.0633    0.0540   0.0000   441.5145       3.09991       16.1745       3.14706      0.689790      -3.88647      0.954355       1.35334       1.49420       1.57126       1.62999       1.57725
  37  14 3440.3744    2.9761  2.1488 12.8416  0.0000  0.0283   0.0351   0.0809    0.0436   0.0000   441.7445       6.04443       11.9476       2.27090       1.66470      -6.75199       1.19365       1.61232       1.79810       1.90093       1.96676       1.97641
  37  15 3598.4539    2.2577  3.5957 12.2918 -0.0000  0.0393   0.0222   0.1104    0.0336   0.0000   439.4430     -0.539526       14.5700      0.545631      -4.64763      -4.01084       1.62708       2.21177       2.46592       2.57822       2.75132       2.69324
  37  16 3755.1472    1.7850  5.2472 11.8047  0.0000  0.0532   0.0162   0.1461    0.0283   0.0000   440.1933       5.37624       16.9910      -7.81571       1.10105      -4.67057       2.13946       2.92715       3.31099       3.49615       3.53283       3.56746
  37  17 3910.6788    1.4093  6.9498 11.5509  0.0000  0.0677   0.0140   0.2002    0.0267   0.0000   436.6696       8.36724       23.6196      -3.13234      -4.68587      -4.20072       2.86187       3.76792       4.36670       4.60447       4.75757       4.79536
  37  18 4065.4340    1.0837  8.1652 11.4590  0.0008  0.0897   0.0145   0.2779    0.0266   0.0000   438.8061       6.13200       17.2585      -4.41848       1.20658       9.59821       3.66493       4.92144       5.64816       5.91803       6.16732       6.07488
  38   3 1501.5548    0.1751  0.1617  9.7758  0.0000  0.0111   0.0078   0.0268    0.0221   0.0000   441.8696      -1.08968       20.8113     0.0338558      -3.52053     -0.545707      0.382211      0.647900      0.593315      0.727840      0.756701      0.852983
  38   4 1713.0517    0.3178  0.3462  9.7771  0.0000  0.0122   0.0088   0.0308    0.0280   0.0000   441.3778      0.126727       19.9978      -1.37941      -1.70971      0.411942      0.493911      0.686758      0.780627      0.824241      0.853101      0.875550
  38   5 1908.7715    0.5435  0.5083 10.0099  0.0000  0.0142   0.0118   0.0327    0.0377   0.0000   441.9014      0.565071       21.7412      0.343834      -3.34246     -0.443251      0.623904      0.884037      0.944627       1.04138       1.03537       1.05873
  38   6 2098.9793    0.7845  0.6792 10.5166  0.0000  0.0154   0.0149   0.0381    0.0429   0.0000   441.4146     -0.782839       22.3774      0.638340     -0.467256      -2.04832      0.635798      0.853832      0.951196      0.972878       1.02164       1.03681
  38   7 2282.9067    1.1760  0.8996 11.1323  0.0000  0.0181   0.0199   0.0450    0.0505   0.0000   441.6498      -1.40950       22.4312     -0.787194      -4.43120     -0.806863      0.762116       1.00422       1.12838       1.20080       1.28883       1.25168
  38   8 2459.9560    1.6742  1.1096 11.7135 -0.0000  0.0201   0.0263   0.0533    0.0593   0.0000   441.6757       2.17045       18.0928       1.13413       2.03549       1.17247      0.807789       1.13462       1.19205       1.32024       1.37600       1.34374
  38   9 2633.7317    2.2727  0.9999 12.5238  0.0000  0.0193   0.0367   0.0490    0.0526   0.0000   440.0176       2.35381       20.2618     0.0936918      -4.61301     -0.533752      0.759342       1.06405       1.13753       1.26425       1.26935       1.27763
  38  10 2806.0756    2.9798  0.9913 12.9202  0.0000  0.0185   0.0476   0.0475    0.0575   0.0000   440.9314       1.18504       18.3243       1.17175      -2.93654      -2.05218      0.754946       1.07347       1.12886       1.28245       1.24720       1.23364
  38  11 2975.9520    3.7481  0.9382 13.5225  0.0000  0.0180   0.0619   0.0456    0.0543   0.0000   440.6225       2.86315       17.0495      0.522313     -0.784988      -1.26863      0.734403       1.03933       1.09529       1.16952       1.19557       1.21727
  38  12 3142.2933    4.0228  1.1104 13.6736  0.0000  0.0195   0.0633   0.0533    0.0591   0.0000   439.5763       3.54173       17.1005      -2.02173      0.136930      -2.28246      0.842216       1.11364       1.22088       1.27777       1.29757       1.31503
  38  13 3305.6609    3.5686  1.5389 13.4292 -0.0000  0.0243   0.0495   0.0655    0.0507   0.0000   442.1266       7.80917       17.9497     -0.981461     -0.409247      -4.99530      0.996092       1.34673       1.50076       1.61526       1.68949       1.63920
  38  14 3466.6887    2.8298  2.5372 12.7843 -0.0000  0.0328   0.0313   0.0872    0.0390   0.0000   444.5985       6.51343       10.5568    -0.0638597       4.95988      -4.28639       1.27437       1.79639       1.95640       2.10352       2.26333       2.21909
  38  15 3625.7432    2.1899  3.9726 12.1200  0.0000  0.0412   0.0202   0.1145    0.0318   0.0000   439.7334       3.65979       15.9435       4.21381      -1.09723      -7.12920       1.64345       2.20458       2.51008       2.64900       2.76702       2.73540
  38  16 3783.3656    1.7167  5.5769 11.7275  0.0000  0.0542   0.0153   0.1528    0.0276   0.0000   438.8795       1.18237       14.9590     -0.516483      -1.12251      -6.89297       2.14991       2.86321       3.24461       3.48490       3.54096       3.57335
  38  17 3939.8827    1.3555  7.4478 11.4845  0.0002  0.0732   0.0134   0.2145    0.0259   0.0000   432.8355      0.177676       25.5769     -0.390853      -2.71944      -1.42359       2.84217       3.84235       4.45697       4.65047       4.77664       4.79843
  38  18 4095.0961    1.0021  8.5448 11.4600 -0.0026  0.0990   0.0156   0.3150    0.0275   0.0000   435.0343       8.11419       14.3869       8.95247      -16.7568      -9.86446       3.88398       5.17116       6.10369       6.34761       6.51562       6.44652
  39   2 1275.7441    0.0932  0.0904  9.8239  0.0000  0.0151   0.0075   0.0303    0.0198   0.0000   441.1311     -0.586058       21.7840      0.256856      -2.65607     -0.524294      0.533239      0.566588       1.00993      0.830235       1.00417       1.04687
  39   3 1516.0477    0.1829  0.1306  9.7285  0.0000  0.0086   0.0083   0.0192    0.0216   0.0000   441.4521     -0.196599       21.4861      -1.31662      -2.73920     -0.771608      0.337312      0.534816      0.526238      0.651584      0.621654      0.612248
  39   4 1728.2572    0.3659  0.3115  9.8310  0.0000  0.0101   0.0101   0.0270    0.0276   0.0000   441.5886      0.823778       22.1726      0.588457      -2.12199       1.32483      0.430333      0.553773      0.666538      0.709888      0.736967      0.785445
  39   5 1925.2145    0.5571  0.5384 10.1034  0.0000  0.0141   0.0117   0.0337    0.0370   0.0000   439.6782     -0.598270       21.1115      0.869528      -3.25843     -0.536861      0.555467      0.761677      0.881353      0.872847      0.971462      0.943388
  39   6 2116.5732    0.8524  0.7453 10.4341  0.0000  0.0157   0.0152   0.0406    0.0490   0.0000   441.5437     -0.298146       22.5476       1.40931      -4.91847      -1.10584      0.631449      0.888727      0.973104       1.06170       1.10120       1.07374
  39   7 2301.2268    1.2558  0.9432 11.1627  0.0000  0.0178   0.0205   0.0460    0.0531   0.0000   440.9427       1.46763       20.3823   -0.00469055      -4.26736      -1.89970      0.712970      0.968425       1.05597       1.13642       1.20458       1.16814
  39   8 2479.0859    1.7611  1.0456 11.8861  0.0000  0.0195   0.0276   0.0493    0.0575   0.0000   441.7302     -0.684471       19.2828      0.971118      -2.72245      -3.62841      0.786068       1.10904       1.19651       1.35397       1.38483       1.35376
  39   9 2653.9001    2.3625  1.0216 12.5880 -0.0002  0.0187   0.0375   0.0499    0.0541   0.0000   442.0348       2.52019       20.6013      0.745445     -0.240495       2.02666      0.754349       1.03989       1.13605       1.25618       1.26744       1.27866
  39  10 2827.3101    3.1849  0.8676 13.2823  0.0000  0.0167   0.0538   0.0441    0.0501   0.0000   440.9298       1.24545       19.5742      -2.53897     -0.445737      -1.13410      0.656401      0.897111      0.972444       1.05142       1.12042       1.08081
  39  11 2998.1734    3.8920  0.9947 13.3814 -0.0002  0.0179   0.0606   0.0469    0.0614   0.0000   440.4342       3.07991       17.3182      0.749389      -2.41434      -3.94563      0.709698      0.961633       1.05724       1.14538       1.19118       1.17912
  39  12 3165.7356    3.9819  1.1326 13.8510  0.0000  0.0203   0.0626   0.0547    0.0560   0.0000   440.8176       3.30062       18.2263       1.70933      -1.82300      -4.76013      0.802555       1.11181       1.21263       1.27686       1.32932       1.31610
  39  13 3330.4185    3.5056  1.6468 13.1947  0.0000  0.0243   0.0451   0.0669    0.0508   0.0000   440.7567       1.40437       15.7499      -2.57261     -0.738742      -1.37259      0.952043       1.28596       1.48403       1.56761       1.62113       1.60676
  39  14 3492.6405    2.6639  2.5421 12.8597  0.0000  0.0326   0.0298   0.0920    0.0366   0.0000   443.6787       1.39872       11.5509      0.448127       5.65551      -1.93399       1.23937       1.73050       1.94881       2.01706       2.15268       2.10309
  39  15 3652.7811    2.0623  4.2230 12.1731  0.0000  0.0438   0.0192   0.1222    0.0291   0.0000   438.8658      0.252156       16.8627      -1.00354      -6.27405      -2.41040       1.70413       2.30436       2.62724       2.74285       2.86321       2.82055
  39  16 3811.2597    1.6330  6.0846 11.7237 -0.0001  0.0572   0.0146   0.1648    0.0260   0.0000   438.4604       4.20976       23.6369      -1.21081      -11.2727      -1.94427       2.26463       3.06918       3.41725       3.68666       3.87281       3.86499
  39  17 3968.4412    1.2986  7.6999 11.5033  0.0000  0.0765   0.0132   0.2205    0.0253   0.0000   438.0173       13.8897       9.55057     -0.959302      -4.34524      -1.55641       2.92387       3.99101       4.54295       4.84931       4.98988       4.97795
  39  18 4124.5986    0.9475  9.0975 11.5222  0.0000  0.1092   0.0179   0.3834    0.0290   0.0000   429.9901       10.5394       34.0335      -5.61520      -4.80603      -5.87347       4.15843       5.53061       6.48411       6.85726       6.97340       7.00793
  40   3 1530.3099    0.2085  0.1650  9.7318  0.0000  0.0084   0.0080   0.0196    0.0220   0.0000   441.4791     -0.542635       22.1267     0.0892232      -3.33925     -0.657774      0.322918      0.449892      0.506909      0.516880      0.577407      0.546335
  40   4 1743.2565    0.3738  0.3108  9.8805  0.0000  0.0104   0.0100   0.0247    0.0273   0.0000   441.0830     -0.234335       21.9833     -0.357261      -3.39787      -1.62864      0.436396      0.572969      0.634159      0.654708      0.675446      0.666589
  40   5 1941.4128    0.5763  0.5964 10.0022  0.0000  0.0144   0.0114   0.0354    0.0397   0.0000   441.9895      0.440608       21.3456       1.12452      -2.95794     -0.914340      0.555925      0.763372      0.826631      0.938657      0.953127      0.945786
  40   6 2133.9847    0.8700  0.7611 10.6038  0.0000  0.0158   0.0154   0.0410    0.0440   0.0000   441.1046      -2.11172       22.0489      0.755600      -4.24136      -1.46426      0.604440      0.853240      0.911932       1.01853       1.03968       1.05633
  40   7 2319.2841    1.2989  0.8642 11.3074  0.0000  0.0164   0.0218   0.0448    0.0492   0.0000   439.3140      0.385472       21.3933      -3.46451      -3.38901      0.781920      0.670069      0.919236       1.01121       1.05550       1.15403       1.13781
  40   8 2497.9152    1.8253  1.1154 11.8577 -0.0000  0.0207   0.0276   0.0503    0.0593   0.0000   442.0866     0.0304191       20.9618     -0.226700      -3.16215     -0.214903      0.763993       1.09437       1.13171       1.27337       1.31716       1.27555
  40   9 2673.7965    2.5398  1.0493 12.4948  0.0003  0.0190   0.0384   0.0476    0.0587   0.0000   441.6621      0.288434       19.8191     -0.432864      -1.89069      -1.20570      0.710396      0.994051       1.06647       1.16082       1.19692       1.22306
  40  10 2848.2332    3.2797  0.9458 13.1022  0.0000  0.0168   0.0516   0.0446    0.0528   0.0000   440.5969       1.68481       20.1888     -0.281287      -3.03397      -2.43182      0.673256      0.897552       1.00969       1.10745       1.12124       1.12108
  40  11 3020.0329    3.9245  0.9683 13.6686 -0.0001  0.0180   0.0619   0.0450    0.0515   0.0000   441.8146       3.89969       19.1577     -0.234292      -3.72501      -1.97266      0.694525      0.948842       1.03856       1.15005       1.20557       1.17065
  40  12 3188.6995    3.9643  1.2717 13.5969  0.0000  0.0217   0.0572   0.0562    0.0574   0.0000   441.3915       1.55651       20.5105     0.0753153      -1.01966      -3.60165      0.836448       1.17711       1.26247       1.38580       1.49348       1.44237
  40  13 3354.6944    3.3139  1.7458 13.1878  0.0000  0.0252   0.0415   0.0695    0.0460   0.0000   442.1975       2.96318       16.7145     -0.133621      -1.01140      -2.73010      0.943092       1.32060       1.45614       1.59806       1.60518       1.57768
  40  14 3518.1399    2.6448  2.8645 12.6453  0.0000  0.0332   0.0268   0.0929    0.0343   0.0000   441.0263       6.91394       9.19254       5.97312       6.58135      -2.29199       1.25962       1.73347       1.94579       2.03692       2.20622       2.13326
  40  15 3679.4159    2.0546  4.5003 11.9919 -0.0014  0.0443   0.0177   0.1221    0.0279   0.0000   444.2984       2.25239       13.0509     -0.396807       1.43235      -1.53394       1.66833       2.26606       2.61197       2.70713       2.84540       2.84483
  40  16 3838.6604    1.5560  6.1322 11.7324 -0.0001  0.0592   0.0145   0.1712    0.0256   0.0000   441.3306       1.18741       12.3588      -1.15405      0.586389      -1.09476       2.22768       3.06495       3.44835       3.58556       3.79168       3.78279
  40  17 3996.6449    1.2279  7.9081 11.4997  0.0000  0.0799   0.0137   0.2401    0.0257   0.0000   432.3030       4.85790       21.4765      -8.35498      -5.01443       4.64356       2.97467       4.09212       4.56056       4.89627       4.95122       5.00210
  40  18 4153.4751    0.8285  8.5806 11.5330  0.0002  0.1177   0.0211   0.4489    0.0328   0.0000   443.2472      -4.77954       20.1109      -1.51001      -17.1639       4.44345       4.34441       5.87672       6.75414       7.13084       7.31861       7.32987
  41   2 1301.5754    0.0907  0.1035  9.7701  0.0000  0.0156   0.0071   0.0225    0.0196   0.0000   441.5050      0.455152       19.8932     0.0166271      -1.68283     -0.427464      0.561246      0.668353      0.922215      0.870257      0.934209      0.935113
  41   4 1758.0228    0.3921  0.3807  9.8168  0.0001  0.0120   0.0095   0.0275    0.0293   0.0000   441.6119     -0.159244       22.7184     -0.694381      -3.51780     -0.751391      0.429439      0.594695      0.645475      0.705221      0.732306      0.711363
  41   5 1957.4394    0.6038  0.5477 10.2141  0.0000  0.0134   0.0124   0.0339    0.0355   0.0000   441.1599      0.571186       21.1198      0.807652      -1.81205      0.578167      0.517810      0.708878      0.771838      0.856785      0.843646      0.872176
  41   6 2151.1240    0.9243  0.8494 10.5114  0.0000  0.0164   0.0151   0.0414    0.0507   0.0000   441.6926      0.691528       22.4301      0.590481      -2.41362      0.732532      0.628373      0.844958      0.954270       1.01442       1.05693       1.10308
  41   7 2337.2083    1.3249  0.9492 11.4250  0.0002  0.0178   0.0213   0.0472    0.0501   0.0000   440.0859       2.29128       20.1415     -0.969150      -4.24362     -0.134117      0.679510      0.913538       1.02916       1.10433       1.12259       1.12765
  41   8 2516.5933    1.9115  1.1054 11.9189  0.0000  0.0189   0.0287   0.0510    0.0583   0.0000   439.9436     -0.768095       18.9892      0.865563      -1.21708      -1.83718      0.728455      0.990119       1.10427       1.17747       1.22218       1.19985
  41   9 2693.5160    2.5535  0.9994 12.8058  0.0000  0.0184   0.0400   0.0473    0.0513   0.0000   440.6215       1.14283       20.3958      0.774545      -1.92286      0.444585      0.713618      0.979065       1.04080       1.14922       1.22529       1.20421
  41  10 2868.9527    3.4806  0.8927 13.1435 -0.0000  0.0160   0.0553   0.0425    0.0544   0.0000   442.1208       1.23299       20.7379      0.557243      -4.46324      -1.25013      0.609940      0.825193      0.880274       1.00252       1.02207       1.00932
  41  11 3041.6411    4.1102  0.9392 13.6046 -0.0000  0.0167   0.0637   0.0437    0.0532   0.0000   441.4629      0.974145       19.6047      0.216928     -0.271043      -2.77424      0.635422      0.843489      0.945176       1.06315       1.08515       1.05958
  41  12 3211.3243    3.8233  1.2477 13.7774  0.0000  0.0219   0.0566   0.0565    0.0526   0.0000   441.6124       5.02323       18.8795     -0.435961      -1.15852      -4.65519      0.795196       1.12177       1.25294       1.29430       1.40525       1.37269
  41  13 3378.5544    3.2442  1.8145 13.1538 -0.0000  0.0260   0.0396   0.0679    0.0452   0.0000   440.0480       2.15035       19.9702      0.516692       2.98140      -4.23910      0.958227       1.30868       1.45933       1.59988       1.60171       1.58425
  41  14 3543.3169    2.5356  3.1360 12.6016  0.0000  0.0352   0.0247   0.0970    0.0318   0.0000   441.3592       3.14379       11.2390       2.90330       4.13563      -3.66458       1.30365       1.76206       1.99474       2.12246       2.27981       2.25822
  41  15 3705.7350    1.9375  4.7297 12.0321 -0.0001  0.0461   0.0169   0.1297    0.0263   0.0000   444.0987       7.85781       18.3657      -4.90217       3.68469      0.602991       1.72758       2.31958       2.62852       2.84441       2.88565       2.93191
  41  16 3866.0225    1.5755  6.9676 11.6059  0.0001  0.0629   0.0138   0.1799    0.0260   0.0000   437.6894       4.83685       22.1834      0.848094      -6.61343      -17.6207       2.29076       3.14508       3.57716       3.71185       3.94462       3.92017
  41  17 4024.9286    1.1535  8.4527 11.5166  0.0000  0.0882   0.0142   0.2694    0.0265   0.0000   439.5959       5.19360       24.3267       5.95214      -17.6389      -7.49730       3.15571       4.31369       4.90250       5.27526       5.37247       5.41609
  41  18 4182.3807    0.8423  9.6101 11.5366  0.0000  0.1312   0.0225   0.5159    0.0326   0.0000   437.3081       11.2666       9.58454      -5.83215       6.13113      -8.41172       4.62323       6.27973       7.31320       7.64376       7.89304       7.69938
  42   2 1314.2606    0.0976  0.0682  9.7695  0.0000  0.0137   0.0077   0.0185    0.0189   0.0000   441.4182   -0.00820759       21.2740      -1.30015      -2.68020    -0.0870959      0.321972      0.652594      0.617946      0.628747      0.682518      0.587058
  42   3 1558.1949    0.1991  0.1858  9.7468  0.0000  0.0084   0.0076   0.0237    0.0214   0.0000   442.1348      0.580626       21.2013      0.246623      -3.02593      0.404350      0.327348      0.421881      0.509035      0.531610      0.557255      0.604105
  42   4 1772.6363    0.3900  0.3984  9.8222  0.0000  0.0116   0.0093   0.0309    0.0290   0.0000   441.5296      0.345225       21.6156     -0.455925      -4.10906     -0.662272      0.433084      0.572757      0.640144      0.719425      0.712500      0.714271
  42   5 1973.3313    0.6166  0.5967 10.1459  0.0000  0.0146   0.0119   0.0350    0.0377   0.0000   440.9663      -1.26080       21.4087    -0.0350190      -3.31909      -1.32019      0.488521      0.732609      0.746348      0.846971      0.843329      0.826842
  42   6 2168.0954    0.9990  0.8084 10.5166 -0.0000  0.0154   0.0163   0.0390    0.0509   0.0000   442.1633      -1.41304       20.7197      0.131419      -1.68664      0.554058      0.565395      0.777138      0.861044      0.895036      0.969303      0.931748
  42   7 2354.8112    1.4300  1.0570 11.1765  0.0000  0.0185   0.0211   0.0476    0.0596   0.0000   443.1421       1.24622       19.9613      -1.03565      -1.62061      0.206813      0.659641      0.924817       1.01283       1.07615       1.12356       1.10357
  42   8 2535.0422    2.0359  1.1663 11.8359 -0.0000  0.0195   0.0288   0.0489    0.0634   0.0000   440.3506      0.820976       21.7551     -0.270590      -2.29447      0.680724      0.724735       1.01057       1.09941       1.19655       1.24214       1.22955
  42   9 2713.0485    2.6593  1.1212 12.6618  0.0000  0.0189   0.0392   0.0504    0.0568   0.0000   441.7749     -0.571746       21.6631       3.28148      -3.01892      -1.73632      0.702452      0.929562       1.04650       1.09900       1.17446       1.17210
  42  10 2889.3717    3.5001  0.9802 13.2116  0.0000  0.0177   0.0531   0.0443    0.0556   0.0000   442.1078       2.83104       20.9832     -0.250743      -3.89856      0.461491      0.631127      0.935859      0.954063       1.08579       1.14698       1.09702
  42  11 3062.9269    4.1183  1.0946 13.4825  0.0000  0.0181   0.0602   0.0493    0.0603   0.0000   441.1713       1.87772       22.5765      -1.38883      -3.25365      -2.87260      0.682152      0.915520       1.01510       1.08999       1.15721       1.11359
  42  12 3233.6533    3.8589  1.4243 13.5058  0.0000  0.0214   0.0515   0.0598    0.0498   0.0000   442.1446       1.55163       19.7763      -2.38005      0.664789      0.350106      0.813828       1.09424       1.22005       1.32255       1.35158       1.37623
  42  13 3401.9822    3.1980  2.0763 12.9652  0.0000  0.0265   0.0362   0.0749    0.0415   0.0000   443.4493       6.07728       12.3297      -1.39578       5.54470      -5.02626      0.956002       1.31216       1.45287       1.53757       1.68194       1.64041
  42  14 3568.0861    2.4069  3.4527 12.4401  0.0000  0.0366   0.0223   0.1035    0.0301   0.0000   443.0953       2.83591       12.9012      -1.64101       7.67893      -4.13716       1.31637       1.79790       2.01529       2.13015       2.22588       2.19594
  42  15 3731.5064    1.8990  5.2382 11.8353  0.0000  0.0489   0.0156   0.1360    0.0262   0.0000   443.6247       5.51011       23.7130      -2.40414      -4.77310      -5.43778       1.73580       2.36636       2.70197       2.85962       3.01351       2.98248
  42  16 3892.9386    1.4668  7.0270 11.6042 -0.0001  0.0662   0.0137   0.1883    0.0259   0.0000   441.5775       11.9520       20.3621      0.881069      -7.79782      -5.45093       2.35526       3.18432       3.64979       3.86123       4.05304       4.03689
  42  17 4052.6958    1.1271  8.8173 11.4982 -0.0003  0.0939   0.0147   0.2847    0.0274   0.0000   436.3516     0.0922510       15.1392       2.21263      -8.30844      -1.80341       3.26692       4.48798       5.17426       5.52428       5.57553       5.62798
  42  18 4211.0918    0.7351  8.7297 11.5576 -0.0065  0.1344   0.0315   0.7065    0.0413   0.0000   429.1085       1.01269       28.5754      -7.07420      -21.7528      -6.76657       4.65966       6.32710       7.27379       7.85368       7.96355       7.98150
  43   2 1326.7426    0.1121  0.0766  9.7652  0.0000  0.0092   0.0078   0.0184    0.0190   0.0000   441.4235      0.145848       20.3334      0.442696      -2.74500     -0.213118      0.353205      0.509938      0.487331      0.460394      0.610374      0.601324
  43   3 1571.8044    0.2323  0.1941  9.7715  0.0001  0.0083   0.0080   0.0218    0.0219   0.0000   441.6971      0.819563       21.4521    -0.0213217      -3.65106       1.01609      0.333396      0.405000      0.536526      0.641544      0.678608      0.643704
  43   4 1787.0097    0.4216  0.4156  9.8517  0.0000  0.0113   0.0095   0.0290    0.0297   0.0000   442.0561     -0.178544       20.5543     -0.702458      -1.92957      0.353473      0.428590      0.566153      0.638810      0.701627      0.757421      0.767459
  43   5 1989.0728    0.6583  0.5650 10.2569  0.0000  0.0128   0.0129   0.0344    0.0368   0.0000   442.0257     -0.270295       20.6120      -1.58156      -2.56481     -0.680252      0.461795      0.623446      0.672589      0.731598      0.787111      0.801661
  43   6 2184.8557    0.9928  0.8347 10.7061  0.0002  0.0160   0.0160   0.0404    0.0485   0.0000   440.9337    -0.0771243       21.5309       1.01602      -1.91671      0.806583      0.568004      0.779669      0.847591      0.943592      0.981014      0.976941
  43   7 2372.2620    1.4685  1.0661 11.3142  0.0000  0.0183   0.0218   0.0479    0.0571   0.0000   440.4415     -0.969807       21.3863      0.156393      -1.34541      -2.28839      0.659853      0.886555      0.956546       1.07959       1.07577       1.09133
  43   8 2553.3249    2.0615  1.1633 11.9532 -0.0000  0.0203   0.0295   0.0490    0.0658   0.0000   441.8144       2.07167       22.2070       1.58281      -1.78133     -0.734452      0.712403       1.01345       1.08498       1.18419       1.28368       1.26225
  43   9 2732.3995    2.7346  1.0653 12.7137  0.0000  0.0177   0.0400   0.0487    0.0542   0.0000   441.3047      0.457849       19.9844      -1.13903      -1.64071      -1.77942      0.637191      0.869503      0.952330       1.03170       1.06343       1.09443
  43  10 2909.6560    3.6361  0.9984 13.2146  0.0001  0.0170   0.0535   0.0438    0.0561   0.0000   440.8617       1.66034       20.2157     0.0933895      -1.70233     -0.818729      0.605809      0.840983      0.893470      0.968962       1.01481       1.02213
  43  11 3084.0110    4.1193  1.0298 13.6745  0.0000  0.0180   0.0615   0.0456    0.0550   0.0000   441.7188      0.817651       20.0373       1.95568      -2.28277      -3.40573      0.634709      0.874949      0.972115       1.03303       1.10278       1.08142
  43  12 3255.6839    3.7497  1.4038 13.6390  0.0000  0.0222   0.0511   0.0604    0.0498   0.0000   441.1025       3.00501       20.5369       1.07786     -0.323894      -2.09779      0.795420       1.09799       1.21395       1.29236       1.36187       1.35247
  43  13 3425.1184    3.0673  2.3522 12.8350 -0.0000  0.0282   0.0321   0.0768    0.0396   0.0000   442.9696       3.81223       12.6094      -3.81862       4.01415      -2.80538       1.00486       1.36485       1.51494       1.63775       1.73614       1.68891
  43  14 3592.3705    2.2822  3.8235 12.3272  0.0000  0.0395   0.0202   0.1063    0.0284   0.0000   441.3449       2.06229       13.8955      -2.39015     -0.668320      -3.71595       1.35916       1.91249       2.07653       2.30276       2.33211       2.40725
  43  15 3757.1509    1.8418  5.7800 11.7926  0.0000  0.0519   0.0145   0.1462    0.0248   0.0000   440.8035       3.88673       22.9355      -1.36122      -2.34074      -5.86642       1.78629       2.50455       2.79176       2.99154       3.10520       3.14261
  43  16 3919.2570    1.3860  7.1200 11.6670  0.0000  0.0685   0.0139   0.2001    0.0252   0.0000   433.7401       10.6218       17.1916      -8.23103     -0.985823      -8.73392       2.40822       3.22309       3.75057       3.90758       4.13042       4.15178
  43  17 4080.1104    1.0739  9.3386 11.5254  0.0008  0.1021   0.0151   0.3179    0.0284   0.0000   432.8519       11.6627       26.0845       10.8884      -16.7456      -19.1704       3.44925       4.73787       5.44903       5.85577       5.81964       6.00684
  44   2 1339.0859    0.1127  0.1183  9.7667  0.0000  0.0102   0.0066   0.0268    0.0191   0.0000   441.7128     -0.413741       22.5640     -0.499560      -3.22537      0.266591      0.367233      0.477966      0.537981      0.580629      0.618278      0.705472
  44   3 1585.2227    0.2396  0.2074  9.7506  0.0001  0.0089   0.0079   0.0219    0.0220   0.0000   442.0160      0.484987       22.0090     -0.267919      -4.40762     -0.145011      0.318781      0.387047      0.511128      0.533967      0.580737      0.581797
  44   4 1801.2611    0.4220  0.4160  9.8937  0.0000  0.0119   0.0096   0.0291    0.0296   0.0000   441.7437     -0.163235       22.7396    -0.0642687      -3.62181     -0.968151      0.423028      0.526543      0.673105      0.669665      0.746636      0.741803
  44   5 2004.5898    0.6724  0.7070 10.1579  0.0000  0.0149   0.0118   0.0389    0.0402   0.0000   441.1492      -1.32655       21.2506      0.574504      -3.19173    -0.0613550      0.510321      0.719166      0.793319      0.851036      0.899280      0.896504
  44   6 2201.4563    1.0116  0.8960 10.7565  0.0000  0.0168   0.0159   0.0424    0.0484   0.0000   441.3616     -0.694393       19.7857      0.876273      -4.05365     -0.826811      0.598910      0.785294      0.843196      0.955987       1.00193       1.00733
  44   7 2389.4750    1.4683  1.0021 11.6609 -0.0000  0.0187   0.0225   0.0475    0.0471   0.0000   442.2346      0.565117       21.4150      0.401825      -2.77782     0.0671694      0.607564      0.902885      0.915797       1.07915       1.09024       1.08774
  44   8 2571.4408    2.1246  1.1991 12.0971  0.0000  0.0192   0.0297   0.0528    0.0587   0.0000   439.7846       1.95120       22.7199       1.69261      -4.19638      -2.62657      0.678196      0.877438       1.01146       1.09867       1.11710       1.11392
  44   9 2751.5904    2.8443  1.1189 12.6085  0.0000  0.0180   0.0401   0.0491    0.0585   0.0000   441.6167       1.90056       20.6486     -0.239614      -2.55817      -1.28238      0.620653      0.870306      0.927248       1.00471       1.06612       1.07683
  44  10 2929.6652    3.7238  1.0605 13.2327  0.0000  0.0177   0.0533   0.0459    0.0577   0.0000   442.7511      0.860855       20.7455      0.230783      0.265656     -0.388570      0.630879      0.865136      0.922248       1.00906       1.04471       1.06968
  44  11 3104.7881    4.1075  1.0758 13.6913  0.0000  0.0186   0.0595   0.0484    0.0545   0.0000   442.9083       3.11630       18.9934     -0.649349      -1.95509     -0.486712      0.677852      0.951223       1.06519       1.15241       1.21517       1.20921
  44  12 3277.3827    3.6472  1.5309 13.4362 -0.0004  0.0226   0.0469   0.0627    0.0475   0.0000   441.4801       3.34688       23.0387      -1.65979      0.877394      0.884024      0.791809       1.07175       1.24038       1.26248       1.35672       1.33424
  44  13 3448.0305    2.8783  2.3829 12.9432  0.0000  0.0292   0.0307   0.0819    0.0357   0.0000   444.0196       4.05091       15.3310      0.215922       4.09674     -0.237638       1.00595       1.37868       1.55710       1.66262       1.71823       1.70202
  44  14 3616.4457    2.2545  4.2436 12.1432  0.0000  0.0403   0.0185   0.1113    0.0275   0.0000   443.3279       3.27258       20.3396      -1.08094       11.0656      -4.52869       1.37946       1.91862       2.18579       2.29301       2.43340       2.40349
  44  15 3782.3041    1.7590  5.9051 11.7528  0.0000  0.0535   0.0143   0.1510    0.0252   0.0000   442.5573       1.63613       22.7119       4.98535      -6.51897      -6.21112       1.82750       2.48342       2.82686       3.04903       3.12880       3.22073
  44  16 3945.6168    1.3485  7.7485 11.6453  0.0000  0.0756   0.0146   0.2269    0.0260   0.0000   435.8943       3.84060       20.7011      -2.52750      -14.5309      -6.69623       2.53348       3.47530       3.96353       4.26176       4.38718       4.46711
  44  17 4107.1401    1.0074  9.7968 11.5498  0.0000  0.1135   0.0165   0.3663    0.0291   0.0000   438.3961       17.8660       22.6682       1.75950      -25.4945      -1.77504       3.76961       5.19696       5.94127       6.25539       6.48668       6.63253
  45   2 1351.2476    0.1256  0.1267  9.7513  0.0000  0.0102   0.0067   0.0225    0.0191   0.0000   442.0467     -0.317549       21.3885      0.177901      -2.97171     -0.750158      0.396956      0.586682      0.664371      0.653957      0.728984      0.724708
  45   3 1598.4148    0.2470  0.2102  9.7836  0.0000  0.0088   0.0079   0.0203    0.0217   0.0000   441.7180      -1.03027       21.4275      -1.07512      -3.97917     -0.708065      0.357634      0.472683      0.553412      0.567293      0.566164      0.547742
  45   4 1815.2823    0.4533  0.4098  9.9080  0.0000  0.0108   0.0101   0.0281    0.0300   0.0000   441.9766      -1.25391       21.1096      0.813548      -2.77932     -0.192343      0.382212      0.488840      0.541505      0.605194      0.644099      0.640563
  45   5 2020.0098    0.7065  0.6983 10.1925  0.0000  0.0143   0.0121   0.0359    0.0422   0.0000   441.9569     -0.115665       20.0663       1.08921      -1.23487      0.124252      0.498159      0.688958      0.762352      0.858598      0.856225      0.867735
  45   6 2217.7981    1.0413  0.8769 10.8466  0.0000  0.0167   0.0163   0.0413    0.0472   0.0000   440.9607      0.153387       20.0739      0.539952      -5.09864      0.417421      0.566237      0.834317      0.896189      0.990513       1.04268       1.04462
  45   7 2406.4902    1.5649  1.0566 11.6558  0.0000  0.0182   0.0232   0.0479    0.0516   0.0000   440.9494      0.917282       18.3371      -2.22756      -1.37539       1.36509      0.636267      0.875508      0.941220       1.03010       1.11582       1.13181
  45   8 2589.4113    2.2029  1.1926 12.2616  0.0000  0.0190   0.0309   0.0536    0.0547   0.0000   441.7038      0.307400       20.6123     -0.236222      -3.69659     -0.514818      0.647461      0.880531      0.984833       1.08264       1.12723       1.14080
  45   9 2770.5540    3.0292  0.9927 12.8150  0.0000  0.0170   0.0440   0.0434    0.0553   0.0000   441.5484       1.54433       20.6716      0.518714      -2.88819      -1.03230      0.567791      0.818324      0.856903      0.953763      0.981799      0.978445
  45  10 2949.4517    3.8099  0.9727 13.3608  0.0000  0.0163   0.0560   0.0436    0.0528   0.0000   440.7662       1.96543       21.3295       1.08783      -2.58409     -0.280877      0.562641      0.808258      0.869084      0.975291       1.06073       1.06592
  45  11 3125.3846    4.1749  1.1577 13.5051  0.0000  0.0184   0.0579   0.0494    0.0600   0.0000   440.8094       1.72662       22.0437      0.139942      -2.71784      -3.83637      0.628764      0.865555      0.948855       1.01323       1.06231       1.05348
  45  12 3298.9147    3.6030  1.5272 13.5788  0.0000  0.0227   0.0472   0.0626    0.0452   0.0000   442.0157       1.82680       21.0725       1.70638      -1.44812      -1.68916      0.803473       1.10680       1.22514       1.36540       1.43905       1.43586
  45  13 3470.4382    2.8480  2.7024 12.7414  0.0001  0.0302   0.0278   0.0828    0.0346   0.0000   442.0871       6.03956       13.8103       1.02649       3.24501    -0.0858355       1.02494       1.42399       1.58912       1.70111       1.79312       1.80555
  45  14 3639.9635    2.1364  4.3422 12.2095  0.0000  0.0428   0.0182   0.1158    0.0266   0.0000   440.8109       7.84421       17.5759       3.01859      -1.54949      -9.05578       1.41766       1.96142       2.21117       2.38452       2.46520       2.46379
  45  15 3807.1338    1.6504  6.1472 11.8471  0.0000  0.0595   0.0147   0.1633    0.0245   0.0000   436.9442       1.66184       20.6141      -4.63859      -2.04512      -6.07629       1.92387       2.66977       3.09481       3.22842       3.31681       3.37427
  45  16 3971.5416    1.2477  8.0131 11.6871  0.0000  0.0835   0.0149   0.2517    0.0262   0.0000   437.7039       6.94301       24.1689      -12.6086      -8.45620       1.32921       2.70848       3.77751       4.27153       4.50002       4.79534       4.83306
  45  17 4134.2593    0.8882  9.2463 11.6933 -0.0032  0.1251   0.0290   0.5723    0.0401   0.0000   431.4937       12.1380       34.5816      -4.00295      -17.5377       9.08946       3.98415       5.45512       6.26868       6.65893       6.85280       6.89211
  46   2 1363.2940    0.1286  0.1212  9.7038  0.0000  0.0092   0.0066   0.0222    0.0190   0.0000   441.2525      -1.20461       21.5188     -0.805754      -3.21395     -0.102318      0.368139      0.446339      0.558166      0.530310      0.570096      0.639958
  46   3 1611.4077    0.2585  0.2566  9.7041 -0.0000  0.0091   0.0077   0.0261    0.0227   0.0000   441.4593      0.201238       21.8103      -1.58695      -3.12213      0.445993      0.300651      0.403395      0.444227      0.520091      0.494917      0.527781
  46   4 1829.1855    0.4719  0.4314  9.9242  0.0000  0.0112   0.0100   0.0281    0.0305   0.0000   441.7524      -1.25016       22.5950      0.229278      -2.32813      -1.49590      0.376684      0.491777      0.553246      0.593863      0.647962      0.658314
  46   5 2035.2449    0.7286  0.6532 10.2304  0.0000  0.0135   0.0126   0.0340    0.0403   0.0000   440.9705      0.665235       22.5611      0.362939      -3.11914      0.790438      0.473083      0.628806      0.739490      0.764617      0.798717      0.799140
  46   6 2233.9585    1.1098  0.9114 10.8474  0.0000  0.0160   0.0169   0.0420    0.0487   0.0000   443.0492      -1.01655       21.0483     -0.817503      -3.35135      -1.35487      0.546328      0.753075      0.838052      0.918463      0.915664      0.935896
  46   7 2423.2713    1.5768  1.1185 11.6688 -0.0002  0.0190   0.0227   0.0491    0.0508   0.0000   442.6606    0.00393023       23.2723       1.07005      -3.72728     -0.741148      0.629053      0.865622      0.905322       1.02287       1.03736       1.04764
  46   8 2607.2534    2.2684  1.1155 12.3662  0.0000  0.0185   0.0324   0.0492    0.0540   0.0000   441.5899       1.40570       20.9490      -1.50560     -0.374705     -0.460708      0.610209      0.856809      0.913701       1.04118       1.10132       1.07477
  46   9 2789.3333    3.0423  1.0717 12.7970  0.0000  0.0177   0.0425   0.0451    0.0552   0.0000   441.9995       2.95970       18.6839     -0.699724      -2.61737       2.73337      0.567738      0.834773      0.851930      0.990884      0.977078       1.01805
  46  10 2969.0791    3.8863  0.9518 13.5810  0.0000  0.0162   0.0576   0.0432    0.0483   0.0000   441.6563       1.56291       19.3172      0.507006      -2.30082      -1.10173      0.556277      0.770458      0.811063      0.931678      0.969392      0.971897
  46  11 3145.7256    4.0644  1.1703 13.7844  0.0000  0.0190   0.0579   0.0517    0.0529   0.0000   441.3025       2.38604       20.8066      -1.08014      -1.92428      -1.99992      0.643205      0.838065      0.956444       1.05950       1.08419       1.10778
  46  12 3320.0786    3.5189  1.6665 13.4370  0.0000  0.0237   0.0433   0.0640    0.0433   0.0000   440.6947       1.79894       21.5509      0.473977      0.617583      -3.25223      0.786232       1.06609       1.21753       1.29899       1.35249       1.34989
  46  13 3492.6251    2.7433  2.7792 12.7196  0.0000  0.0305   0.0265   0.0861    0.0331   0.0000   442.8772       5.50265       14.1554     -0.500520       3.58079     -0.533380       1.00515       1.38203       1.54053       1.65744       1.75535       1.76589
  46  14 3663.2921    2.1392  4.6486 12.0050  0.0000  0.0433   0.0172   0.1165    0.0277   0.0000   444.0339     -0.102412       14.1523      -1.43659      -3.38319      -3.66169       1.40466       1.94692       2.20279       2.34360       2.48711       2.44005
  46  15 3831.3754    1.5719  6.6761 11.8623 -0.0019  0.0642   0.0149   0.1853    0.0244   0.0000   437.4248       4.12724       18.8146       1.29313      -3.05526      -8.13257       2.04523       2.84803       3.20339       3.42149       3.56248       3.57105
  46  16 3997.2287    1.2345  8.3887 11.6723 -0.0000  0.0895   0.0154   0.2693    0.0274   0.0000   434.7907       6.59711       24.1851      -2.38211      -15.8731      -8.53175       2.79286       3.98867       4.42669       4.76921       4.86848       4.90902
  47   3 1624.2394    0.2712  0.2601  9.7288  0.0000  0.0096   0.0076   0.0218    0.0229   0.0000   441.4349     -0.247397       22.0297      0.897734      -3.55671      0.545212      0.328764      0.419299      0.466002      0.528287      0.549632      0.587592
  47   4 1842.9286    0.4708  0.4615  9.9562  0.0000  0.0116   0.0097   0.0293    0.0305   0.0000   441.7839     -0.229719       21.2642     -0.250143      -4.22401      0.135702      0.411232      0.558749      0.608465      0.672008      0.687675      0.710035
  47   5 2050.3543    0.7299  0.7021 10.3167  0.0000  0.0144   0.0124   0.0358    0.0399   0.0000   441.5032     -0.591977       23.8424     -0.596772      -2.85002     -0.733835      0.482268      0.656999      0.742384      0.797956      0.897387      0.874677
  47   6 2249.9584    1.1299  0.9169 11.0584  0.0000  0.0164   0.0171   0.0434    0.0457   0.0000   441.6500      0.138011       21.3556     -0.504087    -0.0938044      -1.39286      0.542108      0.755586      0.829010      0.910879      0.944576      0.951883
  47   7 2440.0027    1.6914  1.1399 11.7123  0.0000  0.0189   0.0238   0.0489    0.0556   0.0000   441.7093      0.920050       20.0250       1.98733      -1.27823      -1.22754      0.608763      0.861443      0.927367       1.00877       1.07389       1.07996
  47   8 2624.9436    2.3292  1.1326 12.3595  0.0000  0.0181   0.0324   0.0491    0.0544   0.0000   441.1419     -0.881085       21.6420       1.25140      -3.38546      -1.79001      0.609061      0.831387      0.914273       1.03528       1.04315       1.05916
  47   9 2808.0225    3.1257  1.0518 12.9255  0.0000  0.0165   0.0437   0.0452    0.0527   0.0000   440.6558       1.01743       22.0763      0.307185      -2.40015     0.0577511      0.580399      0.766257      0.867995      0.937362      0.991646       1.02152
  47  10 2988.5004    3.9378  1.0611 13.5125  0.0000  0.0175   0.0553   0.0456    0.0525   0.0000   441.9070       1.89213       20.0635     -0.134160      -2.89763      -1.61449      0.563435      0.795482      0.852196      0.930742      0.972350       1.01287
  47  11 3165.8987    4.0834  1.2252 13.7647  0.0012  0.0190   0.0562   0.0519    0.0534   0.0000   440.4108       1.84014       20.5118     -0.557301      -2.79907      -1.56883      0.636571      0.867829      0.963044       1.04452       1.12525       1.14791
  47  12 3341.1102    3.4552  1.7482 13.2382 -0.0000  0.0241   0.0400   0.0634    0.0439   0.0000   440.6853       3.46354       20.1525      0.866430      -1.96055     -0.924093      0.738976       1.05373       1.17833       1.26116       1.30220       1.33820
  47  13 3514.6188    2.6696  3.1085 12.6151  0.0000  0.0326   0.0241   0.0912    0.0311   0.0000   443.5952       1.72423       14.3327     -0.280543       4.34220      -8.19513       1.02450       1.44165       1.61002       1.73012       1.80653       1.81224
  47  14 3686.1834    2.0770  5.0820 11.9828  0.0000  0.0459   0.0160   0.1256    0.0257   0.0000   439.7661       4.13384       20.0297      -1.54270      -4.35698      -5.84053       1.43484       2.04115       2.25886       2.40439       2.51146       2.50404
  47  15 3855.5795    1.5347  6.6836 11.8540 -0.0039  0.0653   0.0147   0.1835    0.0249   0.0000   440.9957      0.686753       17.0916      -9.72451      -2.57709      -3.57272       2.02655       2.83036       3.19837       3.42005       3.49835       3.54183
  47  16 4022.4363    1.2164  8.8949 11.6655 -0.0004  0.0980   0.0148   0.2822    0.0270   0.0000   440.5950       5.38168       16.7429       3.82638      -18.3656      -9.83502       2.87392       4.20929       4.68431       5.06858       5.14829       5.26814
  48   2 1386.9370    0.1350  0.1028  9.7070  0.0000  0.0083   0.0072   0.0200    0.0185   0.0000   441.4884      0.359389       21.4314      0.429628      -3.47176      0.997764      0.268041      0.355190      0.423615      0.467628      0.496010      0.519733
  48   3 1636.8758    0.2782  0.2951  9.7104  0.0000  0.0100   0.0074   0.0245    0.0228   0.0000   442.3414     -0.228516       21.3096     -0.937641      -2.23208      0.817559      0.333765      0.446416      0.532245      0.562635      0.574595      0.618394
  48   4 1856.5309    0.4959  0.4912  9.9476  0.0000  0.0123   0.0098   0.0288    0.0308   0.0000   442.4456     -0.721933       21.1241     -0.234882      -4.11875     -0.367261      0.391317      0.528123      0.611919      0.643390      0.706555      0.692739
  48   5 2065.2713    0.7679  0.7355 10.3396  0.0000  0.0142   0.0126   0.0370    0.0406   0.0000   442.4390     -0.524570       19.6819      0.819000      -2.46215   0.000309927      0.457707      0.618587      0.712525      0.759616      0.809097      0.821979
  48   6 2265.7230    1.1912  1.0030 10.8630 -0.0002  0.0168   0.0169   0.0436    0.0516   0.0000   441.6757      0.378691       20.4860     0.0761998     -0.724247      0.565571      0.539063      0.769811      0.837172      0.892928      0.983369       1.00851
  48   7 2456.4756    1.6834  1.2033 11.7833 -0.0001  0.0193   0.0232   0.0522    0.0514   0.0000   441.2589      0.540049       20.7465     -0.939328      0.142025      -2.42966      0.617852      0.834376      0.907388       1.00663       1.03927       1.05120
  48   8 2642.4198    2.3628  1.1679 12.3596  0.0000  0.0180   0.0323   0.0496    0.0548   0.0000   440.8668       1.48500       21.0618      0.318074      -1.30571      -2.22212      0.611198      0.805244      0.913277       1.00300       1.05222       1.09498
  48   9 2826.4719    3.2884  1.0665 12.8066  0.0000  0.0169   0.0442   0.0425    0.0591   0.0000   441.1509       1.92599       21.9843     -0.216542      -3.75078      -2.36342      0.549141      0.742633      0.835946      0.889681      0.939778      0.950600
  48  10 3007.7211    4.0322  0.9550 13.4659  0.0002  0.0159   0.0568   0.0398    0.0524   0.0000   441.6720       2.47419       20.5080     -0.279283     -0.598559     -0.990156      0.519061      0.723624      0.787331      0.862110      0.914473      0.927200
  48  11 3185.8468    4.0611  1.2668 13.6185  0.0000  0.0195   0.0532   0.0505    0.0524   0.0000   440.1610       1.95716       21.7736      -1.62473      -1.94826     -0.368359      0.637413      0.862200      0.954442       1.02556       1.12444       1.11011
  48  12 3361.9015    3.4037  1.8071 13.3377  0.0000  0.0242   0.0396   0.0668    0.0403   0.0000   441.4212       3.27970       20.4311     0.0871692      -2.63311      -5.13078      0.764887       1.06032       1.15912       1.22640       1.33919       1.32022
  48  13 3536.3284    2.5968  3.3768 12.5122  0.0000  0.0335   0.0225   0.0952    0.0294   0.0000   443.4559       2.23204       14.9077       1.81643       3.60150      -3.01518       1.05416       1.47251       1.64617       1.78883       1.84061       1.89224
  48  14 3708.9559    1.9333  5.1807 12.0692  0.0003  0.0490   0.0161   0.1347    0.0247   0.0000   441.9168       5.33442       17.8909     0.0227225       1.73789      -7.30884       1.49268       2.11217       2.34724       2.54370       2.66018       2.70120
  48  15 3879.3388    1.5194  7.2233 11.8031 -0.0000  0.0688   0.0149   0.2049    0.0258   0.0000   438.5517       6.13407       23.4526      -2.33993      -10.3169      -10.2233       2.06895       2.95996       3.28019       3.58224       3.71258       3.69856
  48  16 4047.2834    1.1133  8.8519 11.6725  0.0003  0.1045   0.0159   0.3093    0.0285   0.0000   435.2277       8.62573       30.6211     -0.370009      -14.3000      -6.91659       3.00390       4.41413       4.85003       5.22579       5.28785       5.39731
  49   2 1398.4986    0.1440  0.1416  9.6744  0.0000  0.0095   0.0065   0.0211    0.0187   0.0000   442.1752     -0.358998       21.3612      0.840157      -3.96351    -0.0227598      0.302868      0.423232      0.410728      0.463175      0.527354      0.477950
  49   3 1649.3188    0.2898  0.2911  9.6862  0.0000  0.0095   0.0076   0.0247    0.0231   0.0000   441.7972      0.396536       22.2233      0.550016      -2.81598     0.0554393      0.308092      0.394726      0.457675      0.479779      0.494050      0.491375
  49   4 1869.9698    0.5139  0.5203  9.9140  0.0000  0.0118   0.0099   0.0316    0.0318   0.0000   442.0212     -0.933446       21.5737      0.244212      -3.05007     -0.233426      0.363045      0.495572      0.548269      0.619088      0.652537      0.657615
  49   5 2080.0254    0.7821  0.7309 10.4217  0.0000  0.0142   0.0128   0.0367    0.0386   0.0000   441.6759     -0.707267       20.6229    -0.0249977      -1.82714      -1.00501      0.463627      0.638419      0.708470      0.800004      0.853688      0.856008
  49   6 2281.3301    1.2072  1.0309 11.1124  0.0000  0.0175   0.0173   0.0460    0.0476   0.0000   441.0453      -1.95618       20.1653      0.363930      -2.01580     -0.537252      0.534802      0.757103      0.814869      0.900903      0.936785      0.942568
  49   7 2472.8400    1.8044  1.1487 11.7908  0.0000  0.0182   0.0244   0.0485    0.0534   0.0000   442.1599     -0.493522       19.2934     -0.328487      -2.40184      -1.04122      0.566602      0.795756      0.856518      0.939749       1.03010      0.983788
  49   8 2659.7768    2.5114  1.1863 12.4390  0.0000  0.0184   0.0337   0.0487    0.0560   0.0000   442.0565      0.967261       20.8578     -0.601110      -3.72299     -0.999291      0.583947      0.808759      0.888607      0.945578       1.03108       1.02755
  49   9 2844.8257    3.3098  1.0215 13.0845  0.0000  0.0164   0.0464   0.0429    0.0535   0.0000   440.7350       2.41483       20.1879      0.198043      -1.22843      -1.65220      0.546789      0.722897      0.795148      0.858524      0.933232      0.931897
  49  10 3026.7560    4.0230  1.0825 13.4357  0.0000  0.0172   0.0541   0.0441    0.0529   0.0000   440.5779       1.98196       21.9848     -0.570557      -1.02873      -1.38752      0.531412      0.741862      0.830684      0.892783      0.939214      0.919221
  49  11 3205.6211    3.9892  1.3311 13.5918  0.0000  0.0197   0.0515   0.0541    0.0497   0.0000   442.5905       1.74268       19.7811      -1.38334      -1.76318      -3.84512      0.625906      0.857612      0.942397       1.02483       1.11229       1.12462
  49  12 3382.4961    3.2751  2.0163 13.1407 -0.0002  0.0250   0.0356   0.0702    0.0392   0.0000   443.0246       5.00864       13.6547      -1.80941      0.460134      -6.93819      0.773943       1.07801       1.19276       1.27913       1.34085       1.33064
  49  13 3557.8190    2.4958  3.6229 12.3819  0.0000  0.0353   0.0209   0.0970    0.0286   0.0000   445.1711       3.18280       18.0699    -0.0266537       1.91065      -3.17961       1.08174       1.54812       1.71271       1.85791       1.99667       2.02463
  49  14 3731.2852    1.9002  5.5383 11.9882  0.0017  0.0511   0.0159   0.1410    0.0255   0.0000   439.6621       2.89349       19.1368      -3.10970     0.0331421      -5.92358       1.53125       2.14355       2.41525       2.57759       2.69238       2.71019
  49  15 3902.7506    1.4235  7.6147 11.8485 -0.0001  0.0771   0.0161   0.2289    0.0275   0.0000   435.8617       8.14809       22.5135       4.11974      -6.57107      -3.51395       2.30041       3.21605       3.63935       3.89319       4.01199       4.05477
  49  16 4071.6477    1.0367  9.2814 11.7030  0.0035  0.1162   0.0174   0.3584    0.0303   0.0000   446.7567       14.8785       25.7018      -11.7415      -3.55386       13.0120       3.27523       4.84700       5.28423       5.77360       5.89520       5.85161
  50   2 1409.9628    0.1437  0.1321  9.6932  0.0000  0.0088   0.0064   0.0181    0.0185   0.0000   442.1846      0.335032       21.5967      0.882710      -3.59070       1.12321      0.305663      0.391890      0.420908      0.545706      0.578856      0.613026
  50   3 1661.6168    0.3037  0.2936  9.7370  0.0000  0.0094   0.0078   0.0228    0.0231   0.0000   441.5079     -0.600093       21.5567     -0.103372      -3.49380     -0.928344      0.316048      0.417298      0.475707      0.532545      0.520589      0.555161
  50   4 1883.2696    0.5359  0.5480  9.8910  0.0000  0.0122   0.0098   0.0310    0.0337   0.0000   441.9565      0.895943       22.5342      0.330679      -3.30663      -1.25839      0.387999      0.538765      0.605719      0.638972      0.698677      0.668203
  50   5 2094.7006    0.8335  0.7866 10.3211  0.0002  0.0144   0.0128   0.0357    0.0436   0.0000   441.7382      0.459250       23.1986     -0.232755      -2.29810      0.349652      0.449527      0.609005      0.690712      0.746810      0.820323      0.833217
  50   6 2296.7429    1.2480  1.0660 11.1164  0.0000  0.0177   0.0173   0.0459    0.0495   0.0000   442.6180       1.27977       20.3293     -0.567423      -3.36037      -1.27390      0.533687      0.725777      0.810217      0.904567      0.908778      0.961199
  50   7 2489.0105    1.8146  1.2364 11.8470  0.0000  0.0191   0.0238   0.0500    0.0504   0.0000   441.9549       1.35483       22.1163      0.526815      -2.68540     -0.791879      0.587961      0.800507      0.902364      0.959389       1.02354       1.00697
  50   8 2677.0299    2.5494  1.1653 12.4988  0.0000  0.0179   0.0338   0.0483    0.0532   0.0000   441.3230       2.85305       22.4648      0.105432      -2.21801    0.00425410      0.538921      0.756839      0.832292      0.908059      0.930323      0.943222
  50   9 2862.9336    3.4542  1.0077 13.1401  0.0003  0.0158   0.0474   0.0420    0.0512   0.0000   441.6972      0.440719       20.5468      -1.38128      -3.23750      -4.06399      0.516377      0.699225      0.778535      0.830951      0.876234      0.888449
  50  10 3045.6835    4.0025  1.0104 13.6073  0.0000  0.0162   0.0557   0.0436    0.0487   0.0000   442.3354       1.29096       20.6654     -0.294707      -2.77062      -2.66774      0.493774      0.690344      0.769066      0.846177      0.858567      0.881327
  50  11 3225.2666    3.9536  1.3701 13.5948  0.0000  0.0200   0.0495   0.0535    0.0469   0.0000   440.9829      0.714194       20.4227       2.07659      -3.51937     -0.904821      0.605474      0.844150      0.929610       1.02440       1.09473       1.09468
  50  12 3402.8811    3.2142  2.1731 13.0424 -0.0000  0.0253   0.0330   0.0720    0.0384   0.0000   441.0478       3.17264       15.5920       1.18352      0.613186      -3.52777      0.779027       1.07265       1.21734       1.28631       1.37197       1.38807
  50  13 3578.9675    2.3753  3.8067 12.4617  0.0000  0.0375   0.0201   0.1027    0.0265   0.0000   443.3025       5.43850       17.4311       2.84364       6.47827      -2.85018       1.11362       1.58638       1.74629       1.92758       1.99235       2.05678
  50  14 3753.3840    1.8426  5.9259 11.9899  0.0001  0.0544   0.0155   0.1501    0.0251   0.0000   439.7512       3.10995       24.1311      -6.87715      -5.67922       1.47425       1.59078       2.25230       2.50787       2.69908       2.82803       2.87999
  50  15 3926.0520    1.3669  7.6754 11.8754  0.0038  0.0793   0.0157   0.2383    0.0271   0.0000   439.9783      0.342310       21.5531       3.36819      -8.00276      -6.03958       2.29745       3.24359       3.62223       3.96709       4.00399       4.13028
  50  16 4095.8139    1.0090  9.7022 11.7554  0.0030  0.1252   0.0197   0.4121    0.0321   0.0000   435.0775       6.39620       21.0799      -5.17167      -10.2785       7.88400       3.41302       5.04585       5.50878       6.03918       6.20591       6.19291
  51   2 1421.2790    0.1572  0.1233  9.7084  0.0000  0.0072   0.0073   0.0220    0.0182   0.0000   441.9829     -0.289033       22.2969      0.326072      -4.03612     -0.447177      0.217653      0.297281      0.326527      0.354391      0.350189      0.397175
  51   3 1673.7093    0.3022  0.3369  9.6941  0.0000  0.0104   0.0073   0.0256    0.0235   0.0000   442.4092     -0.486215       22.3816      0.201714      -2.42561      -1.20371      0.313496      0.426108      0.481357      0.500124      0.531866      0.548172
  51   4 1896.4750    0.5437  0.5924  9.8907  0.0000  0.0133   0.0096   0.0309    0.0348   0.0000   441.9501     -0.389327       22.3171     -0.775259      -4.71078      0.170819      0.394289      0.553972      0.613930      0.689499      0.703601      0.733097
  51   5 2109.1297    0.8423  0.8151 10.4098  0.0000  0.0149   0.0128   0.0377    0.0422   0.0000   441.6846      0.201543       22.6914     0.0674654      -2.17176     -0.289194      0.443666      0.602806      0.653597      0.721890      0.762751      0.774950
  51   6 2312.0237    1.3151  1.0296 11.1472  0.0000  0.0179   0.0183   0.0417    0.0515   0.0000   442.3820      0.925437       22.2104      0.796579      -1.45077      -2.25783      0.506861      0.747994      0.789120      0.880025      0.922176      0.918503
  51   7 2505.0646    1.9187  1.2236 11.8948 -0.0018  0.0180   0.0249   0.0504    0.0531   0.0000   441.9067      0.370872       22.7709      -1.47252      -4.61026     -0.774261      0.550355      0.719074      0.828453      0.895686      0.920068      0.938042
  51   8 2694.1668    2.6641  1.1140 12.6076  0.0000  0.0177   0.0359   0.0461    0.0534   0.0000   441.2727     -0.133021       22.1730      0.282950      -2.64319      -2.14909      0.526459      0.751241      0.802425      0.880024      0.911912      0.943659
  51   9 2880.9793    3.5053  1.0734 13.0909 -0.0000  0.0169   0.0465   0.0426    0.0530   0.0000   441.7235       1.43232       21.5249     -0.125860      -4.85034     -0.753222      0.518379      0.736811      0.807965      0.881204      0.900461      0.929036
  51  10 3064.3611    4.1307  1.0957 13.5850  0.0000  0.0172   0.0550   0.0447    0.0500   0.0000   442.0583       1.78651       20.9487       1.06417      -2.11411      -2.81722      0.503591      0.723457      0.764664      0.867938      0.880513      0.915224
  51  11 3244.7470    3.9510  1.5023 13.4206  0.0000  0.0207   0.0465   0.0547    0.0463   0.0000   441.9660       2.35072       21.4206      0.292081      -3.02626      -1.04929      0.637164      0.913502      0.992025       1.06272       1.15296       1.15277
  51  12 3423.1856    3.0383  2.5368 12.8572 -0.0002  0.0273   0.0286   0.0765    0.0342   0.0000   443.8497       4.58062       17.5960      -2.06605     -0.243451      -4.34091      0.824417       1.13506       1.28064       1.38278       1.43319       1.47597
  51  13 3600.1323    2.3400  4.1026 12.2863  0.0000  0.0382   0.0188   0.1052    0.0266   0.0000   442.8535       4.43432       15.1337       5.79299       2.11103      -5.62673       1.11529       1.55422       1.75981       1.88892       1.99598       2.02526
  51  14 3775.3799    1.7813  6.0291 11.9626 -0.0001  0.0566   0.0158   0.1618    0.0264   0.0000   437.8748       4.05444       23.5412      -3.12718      -6.16170       1.67115       1.60097       2.29779       2.55302       2.75707       2.87080       2.90210
  51  15 3948.5738    1.3608  8.7519 11.8215 -0.0098  0.0925   0.0137   0.2553    0.0257   0.0000   439.6691       2.20642       27.3950      -3.95723      -8.70549      -4.04003       2.60728       3.68012       4.20366       4.45372       4.66953       4.64553
  51  16 4119.8322    0.8849  9.0329 11.8053  0.0103  0.1391   0.0366   0.6676    0.0524   0.0000   434.9078       13.0145       32.4294      -9.19004      -16.1239      -10.5587       3.63062       5.47949       5.91881       6.52977       6.61789       6.62457
  52   1 1129.5480    0.0648  0.0465  9.8521  0.0000  0.0114   0.0076   0.0204    0.0167   0.0000   441.7519      0.385372       22.0778     -0.313021      -3.19006     -0.657101      0.364289      0.459960      0.542615      0.608310      0.639041      0.723884
  52   2 1432.4397    0.1514  0.1687  9.6827  0.0000  0.0081   0.0061   0.0267    0.0186   0.0000   441.7434     -0.505895       21.8502     -0.195703      -3.36821      0.495967      0.250698      0.329302      0.397512      0.409248      0.397271      0.467424
  52   3 1685.6598    0.3275  0.3143  9.7598  0.0000  0.0101   0.0078   0.0228    0.0232   0.0000   442.3210    -0.0410616       21.1793      -1.33041      -3.15775      0.944631      0.272816      0.399833      0.424552      0.481684      0.490418      0.471998
  52   4 1909.5238    0.5588  0.6057 10.0025  0.0003  0.0131   0.0097   0.0317    0.0333   0.0000   442.5279     -0.319695       22.0178      0.248981      -3.77312      0.941690      0.389328      0.525221      0.600304      0.676863      0.684636      0.693287
  52   5 2123.5217    0.9034  0.8266 10.5350  0.0000  0.0142   0.0136   0.0382    0.0427   0.0000   440.7572       1.01709       22.6037     0.0374155      -4.38724     -0.176919      0.428383      0.576573      0.637256      0.693614      0.739988      0.748617
  52   6 2327.0818    1.3327  1.0231 11.4212  0.0000  0.0177   0.0189   0.0441    0.0458   0.0000   441.2726      0.900022       20.9014     -0.432277      -3.56131     -0.742716      0.492890      0.747573      0.767369      0.884711      0.928314      0.981349
  52   7 2521.0127    1.9717  1.1725 11.9835  0.0000  0.0178   0.0260   0.0482    0.0537   0.0000   441.4669      0.842396       22.4935      -1.20987      -2.91713     -0.476637      0.534379      0.720287      0.807127      0.892989      0.904019      0.945644
  52   8 2711.0840    2.7233  1.1578 12.5669  0.0000  0.0175   0.0352   0.0465    0.0560   0.0000   441.8202    -0.0309706       22.3022      0.752062      -3.41073     -0.850204      0.516320      0.725608      0.793062      0.879263      0.954327      0.967768
  52   9 2898.8475    3.6026  1.0113 13.2622  0.0000  0.0158   0.0486   0.0417    0.0490   0.0000   442.0374      0.355727       20.5015     -0.855456      -4.38601     -0.193916      0.468597      0.650831      0.713333      0.778192      0.844735      0.842151
  52  10 3082.9423    4.1710  1.1256 13.6126  0.0000  0.0173   0.0548   0.0452    0.0533   0.0000   441.9027       2.32448       22.0772       1.27913      -1.58064      -2.21117      0.514660      0.712223      0.792344      0.851371      0.889580      0.923237
  52  11 3264.0189    3.7757  1.5417 13.5311  0.0000  0.0210   0.0446   0.0582    0.0420   0.0000   441.8519       3.58525       19.4786       2.89249     0.0461682      -3.08778      0.602711      0.849385      0.929783      0.993843       1.05594       1.07434
  52  12 3443.2600    3.0590  2.6897 12.7045  0.0000  0.0269   0.0271   0.0767    0.0353   0.0000   441.5556       4.71116       16.3778     -0.947657       1.77852      -1.65122      0.808855       1.10465       1.27234       1.36250       1.42355       1.46782
  52  13 3620.9716    2.2355  4.2250 12.3377 -0.0001  0.0405   0.0185   0.1096    0.0262   0.0000   440.8023       4.41513       18.5077       2.55637      -2.38965      -7.77539       1.13842       1.64381       1.80744       1.98622       2.05247       2.09000
  52  14 3797.0041    1.7161  6.5518 12.0396 -0.0012  0.0637   0.0162   0.1786    0.0266   0.0000   437.9918       2.61582       29.4764      -1.62172      -13.7017      -2.18694       1.74526       2.53009       2.78241       3.04959       3.10307       3.16004
  52  15 3971.0968    1.2715  8.5212 11.9029 -0.0059  0.0979   0.0163   0.2818    0.0285   0.0000   434.1971       15.0815       26.2682      -7.77328      -6.22863     -0.354286       2.58917       3.84230       4.20270       4.51318       4.74701       4.75759
  53   2 1443.4888    0.1487  0.1284  9.6425  0.0000  0.0084   0.0068   0.0222    0.0181   0.0000   441.9673     -0.605769       21.4903    -0.0660316      -3.81307     -0.157811      0.386942      0.690239      0.777141      0.918322      0.949411      0.997663
  53   3 1697.4510    0.3398  0.3664  9.7101  0.0000  0.0107   0.0076   0.0252    0.0248   0.0000   441.6365     -0.577456       21.4330       1.05363      -3.39293      0.239954      0.317652      0.437992      0.498032      0.529684      0.578443      0.564428
  53   4 1922.4914    0.5737  0.5761 10.0947  0.0000  0.0125   0.0102   0.0304    0.0320   0.0000   442.3877    -0.0296845       21.3831     -0.389906      -2.57290      0.970283      0.366285      0.500161      0.540799      0.590534      0.657745      0.638473
  53   5 2137.6980    0.9120  0.7901 10.6223  0.0000  0.0138   0.0139   0.0379    0.0398   0.0000   441.5894     -0.317945       21.5835    -0.0496403      -3.89515       1.14850      0.439683      0.593546      0.659025      0.713583      0.782099      0.793308
  53   6 2341.9942    1.3806  1.1396 11.2736  0.0000  0.0174   0.0183   0.0477    0.0497   0.0000   442.3292      0.272739       22.4783     -0.613975      -3.09019     -0.394523      0.521364      0.713042      0.788925      0.865300      0.912516      0.927199
  53   7 2536.7415    2.0273  1.1845 11.9740  0.0000  0.0176   0.0262   0.0480    0.0534   0.0000   441.0398      0.772257       22.2595       2.41497      -3.01032     -0.683531      0.521623      0.719410      0.768953      0.889002      0.932356      0.934648
  53   8 2727.9425    2.8489  1.0313 12.7597  0.0000  0.0156   0.0386   0.0434    0.0481   0.0000   441.8760      0.807410       20.9244      0.865903      -1.99617     -0.134008      0.461889      0.626586      0.690132      0.767009      0.858085      0.837548
  53   9 2916.5207    3.7718  0.9841 13.2296  0.0000  0.0151   0.0506   0.0396    0.0517   0.0000   441.6182      0.419453       21.5988    -0.0143618      -3.25914      -1.83443      0.455589      0.623388      0.702257      0.751153      0.815935      0.829799
  53  10 3101.3282    4.1035  1.1599 13.5742  0.0000  0.0171   0.0533   0.0473    0.0531   0.0000   442.1607       2.92163       21.1765     -0.183691      -3.54011      -1.72934      0.506111      0.684819      0.771995      0.833539      0.902779      0.903325
  53  11 3283.1852    3.7651  1.5593 13.3796  0.0000  0.0212   0.0433   0.0559    0.0442   0.0000   443.0929       3.55117       21.0240     0.0533844      -1.16971      -4.23846      0.593223      0.824574      0.932422      0.998056       1.08356       1.07309
  53  12 3463.2287    2.8499  2.5745 12.9304 -0.0000  0.0277   0.0272   0.0800    0.0312   0.0000   443.2204       4.15178       13.6063      0.763177       3.25589      -3.52180      0.811082       1.09096       1.25617       1.37069       1.40828       1.45938
  53  13 3641.5991    2.2425  4.7928 12.1532  0.0000  0.0422   0.0171   0.1153    0.0257   0.0000   439.3427       2.17116       25.2006       4.74158      -5.56260      -2.11276       1.17377       1.66933       1.84233       1.96499       2.11300       2.11171
  53  14 3818.4373    1.6271  6.6088 12.0058 -0.0005  0.0652   0.0160   0.1841    0.0268   0.0000   439.8268       2.74191       26.8779      -1.03593      -9.61682      -5.12250       1.75809       2.50747       2.83799       2.99520       3.16470       3.15753
  53  15 3993.4183    1.1490  7.9595 12.0326 -0.0240  0.1106   0.0280   0.4022    0.0386   0.0000   439.7539       5.69027       27.3349      -4.01043      -18.5297       7.61470       2.72501       4.22821       4.49443       4.90336       4.98719       4.99219
  54   2 1454.3968    0.1491  0.1370  9.6867  0.0000  0.0078   0.0063   0.0192    0.0180   0.0000   442.4456     -0.413472       21.4302     -0.273052      -3.90329      0.440443      0.232032      0.303067      0.372955      0.369948      0.379774      0.378630
  54   3 1709.1180    0.3677  0.3674  9.7253  0.0000  0.0101   0.0080   0.0245    0.0252   0.0000   442.3144      0.271884       21.1543     -0.177953      -3.45573     -0.290356      0.329376      0.455344      0.497905      0.555498      0.579653      0.592257
  54   4 1935.3123    0.5958  0.5833 10.0858  0.0000  0.0119   0.0103   0.0311    0.0323   0.0000   442.1795      0.237952       21.2010      0.228141      -3.53714      -1.04556      0.358509      0.496409      0.554134      0.612870      0.629685      0.670009
  54   5 2151.7571    0.9611  0.8596 10.5118  0.0000  0.0143   0.0136   0.0370    0.0434   0.0000   442.6195     -0.105111       21.7458      -1.18924      -2.68611     -0.741848      0.402629      0.538484      0.610695      0.665613      0.714121      0.711860
  54   6 2356.7410    1.4566  1.1331 11.2278  0.0000  0.0174   0.0185   0.0447    0.0532   0.0000   442.5753       1.23112       21.8831     0.0487734      -3.48843      0.550818      0.483289      0.668866      0.755781      0.806344      0.876171      0.874443
  54   7 2552.4138    2.0333  1.2180 12.1867  0.0000  0.0187   0.0265   0.0495    0.0503   0.0000   442.1591       1.72177       21.2505     0.0528028      -3.54082      -1.63141      0.524697      0.750765      0.824905      0.896240      0.942435      0.969721
  54   8 2744.6549    2.8771  1.1778 12.8379  0.0000  0.0179   0.0371   0.0461    0.0503   0.0000   441.3730      0.590879       22.2353      0.598434      -1.61929     -0.256841      0.505485      0.717494      0.759089      0.872473      0.934294      0.931232
  54   9 2934.0165    3.7710  1.0725 13.2837  0.0000  0.0160   0.0486   0.0429    0.0519   0.0000   441.7580       2.72690       20.7996      0.708153      -3.44673      -1.75305      0.475941      0.634884      0.721976      0.792522      0.840315      0.844576
  54  10 3119.5980    4.1779  1.1927 13.6672  0.0000  0.0173   0.0533   0.0480    0.0510   0.0000   442.9346       1.48663       21.3106     -0.237879      -2.74545      -2.40928      0.501297      0.691608      0.768444      0.838057      0.906824      0.920513
  54  11 3302.2158    3.6926  1.6561 13.3614  0.0000  0.0208   0.0412   0.0590    0.0422   0.0000   442.0059       2.24144       19.7479     -0.273200      -2.20777      -1.14548      0.617659      0.834180      0.933895       1.01296       1.04713       1.09490
  54  12 3482.9922    2.8053  2.9954 12.7257  0.0000  0.0297   0.0246   0.0845    0.0307   0.0000   444.6155       2.08508       17.6727      -1.02293       3.53613     -0.847507      0.841251       1.18587       1.31632       1.43354       1.53116       1.52922
  54  13 3662.1787    2.1480  4.8463 12.1953 -0.0000  0.0438   0.0168   0.1195    0.0254   0.0000   442.2317       1.47269       17.9119      0.739224      -5.14170      -3.23594       1.19013       1.69427       1.89063       2.05107       2.10646       2.14578
  54  14 3839.7076    1.6491  7.1047 11.9471  0.0000  0.0676   0.0151   0.1940    0.0273   0.0000   439.9552       6.85456       23.7440       7.84250      -10.2847       2.83857       1.78432       2.58778       2.84111       3.14822       3.23164       3.33826
  55   1 1156.9599    0.0608  0.0383  9.8060  0.0000  0.0122   0.0070   0.0166    0.0162   0.0000   441.0862     -0.471107       20.9688     -0.121887      -3.99992      -1.22268      0.390855      0.520507      0.559962      0.666118      0.745272      0.793079
  55   3 1720.6319    0.3518  0.3583  9.7666  0.0000  0.0099   0.0077   0.0240    0.0240   0.0000   441.7378     -0.195397       21.9305     -0.421475      -3.52984     -0.188633      0.292564      0.396518      0.451323      0.473287      0.517504      0.504556
  55   4 1948.0508    0.6388  0.6058 10.0581  0.0000  0.0120   0.0105   0.0304    0.0344   0.0000   442.0355     -0.150915       21.7231     0.0569329      -4.69208      0.737698      0.332921      0.457868      0.520947      0.579611      0.593676      0.595654
  55   5 2165.6923    0.9582  0.9088 10.6981  0.0000  0.0152   0.0136   0.0392    0.0428   0.0000   442.3012      0.625894       22.2218      -1.41992      -4.58922      0.310777      0.434242      0.597928      0.669461      0.717554      0.757142      0.768461
  55   6 2371.3728    1.4787  1.0802 11.4835  0.0000  0.0168   0.0198   0.0443    0.0493   0.0000   441.6143       1.32861       20.5843      -1.72741      -4.16603     -0.113383      0.472964      0.639115      0.720176      0.785693      0.824478      0.850260
  55   7 2567.8972    2.1010  1.2277 12.2432  0.0000  0.0184   0.0266   0.0483    0.0468   0.0000   442.2560      0.717964       21.9345     -0.331418      -2.85905     -0.310344      0.505104      0.704531      0.794756      0.862026      0.935735      0.939553
  55   8 2761.2295    2.9538  1.1397 12.8239  0.0000  0.0170   0.0375   0.0448    0.0512   0.0000   441.9684       1.13232       20.9751      -1.08431      -2.59679      0.244236      0.479624      0.649440      0.735695      0.801214      0.859498      0.879187
  55   9 2951.4366    3.8277  1.0959 13.4466  0.0000  0.0161   0.0495   0.0450    0.0479   0.0000   442.1179       1.51202       20.3484      0.768387      -2.48885      -2.78048      0.456974      0.633365      0.703755      0.748991      0.796878      0.824408
  55  10 3137.6797    4.2002  1.2603 13.5035  0.0000  0.0184   0.0510   0.0465    0.0533   0.0000   441.3629       3.09673       21.3516     -0.521459      -2.90453      -1.61393      0.488939      0.716534      0.774611      0.868767      0.903037      0.895666
  55  11 3321.0780    3.5688  1.7150 13.4558  0.0000  0.0223   0.0396   0.0599    0.0393   0.0000   441.2356       3.88645       20.1114       2.27913      0.452410      -2.33742      0.607920      0.851481      0.938252       1.05166       1.07587       1.10134
  55  12 3502.6990    2.6922  3.1068 12.6941  0.0000  0.0310   0.0232   0.0842    0.0292   0.0000   443.8068       3.74048       17.8405      0.897793       5.38826      -3.93799      0.840823       1.18229       1.31280       1.43835       1.51427       1.54781
  55  13 3682.5909    2.0810  5.2590 12.1720  0.0001  0.0471   0.0164   0.1295    0.0255   0.0000   440.7606       4.54361       19.8310     -0.127665      -2.16757      -11.3881       1.23374       1.79701       1.98634       2.15951       2.24723       2.30362
  55  14 3860.8403    1.6315  7.6271 11.9394  0.0013  0.0731   0.0142   0.2015    0.0266   0.0000   440.0611       5.21459       19.9286       3.40730     0.0959162      -3.37433       1.90653       2.75476       3.01736       3.32900       3.43288       3.52840
  56   1 1165.8907    0.0570  0.0294  9.7852  0.0012  0.0136   0.0074   0.0128    0.0159   0.0000   440.5996     -0.826704       21.4144    -0.0532376      -2.87122     -0.298734      0.287730      0.461197      0.473942      0.579361      0.645899      0.665469
  56   2 1475.8149    0.1813  0.1548  9.6917  0.0000  0.0073   0.0066   0.0191    0.0180   0.0000   442.1520     -0.499046       22.0091       1.18243      -3.81243     -0.607510      0.224525      0.302413      0.344240      0.384950      0.385855      0.397107
  56   3 1731.9956    0.3748  0.3727  9.7254  0.0000  0.0101   0.0079   0.0231    0.0251   0.0000   441.9305     -0.291714       21.0787     -0.560547      -3.05740      0.364033      0.305393      0.406206      0.449157      0.496809      0.531355      0.567106
  56   4 1960.6651    0.6601  0.6728 10.0267  0.0000  0.0129   0.0103   0.0319    0.0377   0.0000   442.0107      0.716777       22.3053  -0.000100457      -2.54878      0.469618      0.355250      0.471735      0.539139      0.580415      0.617044      0.637043
  56   5 2179.4592    1.0059  0.8626 10.8809  0.0000  0.0148   0.0144   0.0383    0.0402   0.0000   442.1949      -1.20509       20.5679      -1.21251      -3.53523      0.305536      0.396382      0.560573      0.611817      0.665425      0.740880      0.722246
  56   6 2385.8618    1.5093  1.1271 11.5517  0.0000  0.0176   0.0195   0.0450    0.0470   0.0000   442.3676      0.454406       21.5216     -0.130801      -2.39135      -1.87653      0.478495      0.670012      0.727889      0.787206      0.877949      0.879970
  56   7 2583.3299    2.2090  1.2029 12.1592  0.0000  0.0184   0.0276   0.0453    0.0544   0.0000   441.1071     -0.852957       21.9317     -0.574557      -2.67861      -2.41493      0.485844      0.699925      0.760947      0.827660      0.884907      0.894862
  56   8 2777.6532    3.0730  1.0733 13.0975  0.0000  0.0162   0.0402   0.0444    0.0449   0.0000   441.8900       1.46689       20.5127     -0.107635      -2.36269      -1.34669      0.448243      0.621725      0.666012      0.766475      0.760645      0.801598
  56   9 2968.6901    3.7675  1.0525 13.5346  0.0000  0.0162   0.0495   0.0427    0.0467   0.0000   442.7270      0.630176       20.3604      0.980678      -2.93387      -1.02199      0.437518      0.608107      0.675043      0.740648      0.762820      0.766954
  56  10 3155.6827    3.9743  1.2328 13.8252  0.0000  0.0187   0.0508   0.0483    0.0449   0.0000   442.1938       2.85578       21.4006      -1.27200      -2.25865     -0.693199      0.511462      0.716490      0.772496      0.873984      0.903702      0.929892
  56  11 3339.8551    3.5733  1.7753 13.3199  0.0000  0.0220   0.0379   0.0606    0.0394   0.0000   442.9897       3.18004       20.6027      0.981809      0.249020      -1.14729      0.582449      0.836436      0.919930       1.02231       1.04633       1.08312
  56  12 3522.1824    2.6416  3.4428 12.5518 -0.0000  0.0320   0.0212   0.0899    0.0277   0.0000   441.4576       3.06814       19.7627     -0.908742       3.41912      0.364624      0.849089       1.20815       1.33506       1.47046       1.53187       1.57142
  56  13 3702.8161    1.9911  5.3219 12.2266  0.0000  0.0485   0.0167   0.1363    0.0251   0.0000   442.7841       1.52300       22.4338     -0.288900      -5.90430      -4.93075       1.26221       1.81956       2.02672       2.20846       2.28912       2.34657
  56  14 3881.7521    1.4793  7.4853 11.9968 -0.0021  0.0763   0.0152   0.2188    0.0276   0.0000   439.1373       1.99990       20.4011       3.69395      -2.71284      -5.55776       1.94335       2.79930       3.10201       3.42118       3.52853       3.59816
  57   1 1174.7537    0.0621  0.0442  9.7558  0.0000  0.0114   0.0069   0.0147    0.0160   0.0000   439.9713     0.0226875       21.9502     -0.390042      -1.50407      -1.34272      0.297296      0.401989      0.468184      0.651886      0.791565      0.775943
  57   2 1486.3097    0.1826  0.1674  9.6275  0.0000  0.0077   0.0062   0.0183    0.0180   0.0000   442.2673     -0.428459       21.8989     -0.204692      -3.00589     -0.422250      0.225513      0.310332      0.369438      0.381003      0.403471      0.379676
  57   3 1743.2050    0.3889  0.3692  9.7296 -0.0001  0.0097   0.0081   0.0235    0.0246   0.0000   441.9615     -0.180111       22.8722      -1.38658      -3.42627     -0.225626      0.262122      0.360927      0.403110      0.441462      0.448904      0.494044
  57   4 1973.1427    0.6583  0.6877 10.1073  0.0000  0.0127   0.0103   0.0335    0.0353   0.0000   441.8654    -0.0201882       21.6258       1.09910      -2.46025      0.755002      0.351885      0.487736      0.549363      0.611880      0.678341      0.671995
  57   5 2193.0368    1.0121  0.9328 10.7455  0.0000  0.0155   0.0139   0.0386    0.0433   0.0000   441.9729    -0.0294387       21.0996    -0.0150881      -2.75168      -1.87506      0.408530      0.582286      0.626808      0.732294      0.730589      0.755119
  57   6 2400.1384    1.6025  1.2392 11.5071  0.0049  0.0180   0.0198   0.0475    0.0510   0.0000   441.4362     -0.143821       20.3567     -0.420739      -3.80806     0.0594398      0.469487      0.661565      0.725288      0.807169      0.816522      0.854359
  57   7 2598.5875    2.3282  1.2716 12.0830  0.0000  0.0177   0.0278   0.0476    0.0540   0.0000   442.6089      0.718342       20.9641       1.15326      -2.70419      -3.20762      0.468824      0.664426      0.727172      0.817848      0.872264      0.864801
  57   8 2793.9659    3.1321  1.1417 12.8513  0.0000  0.0164   0.0390   0.0438    0.0516   0.0000   441.9037    -0.0275315       22.2511     -0.602975      -1.79792      -1.53998      0.444561      0.609216      0.696425      0.747579      0.800941      0.814461
  57   9 2985.8085    3.9355  1.0786 13.5064  0.0000  0.0159   0.0503   0.0423    0.0471   0.0000   441.3629      0.910562       21.4883      0.801108     -0.932257      -2.16716      0.443805      0.603045      0.669628      0.725807      0.774739      0.789712
  57  10 3173.5478    4.0613  1.2594 13.7190  0.0000  0.0179   0.0506   0.0490    0.0462   0.0000   441.6466       2.42896       22.1873    0.00552343      -3.69339      -3.23909      0.490696      0.677366      0.737170      0.834274      0.885736      0.893632
  57  11 3358.4510    3.4790  2.0391 13.1128  0.0000  0.0229   0.0343   0.0646    0.0382   0.0000   443.1631       2.40207       17.4672      -2.06185     -0.939455      0.414070      0.600745      0.838496      0.936919       1.02852       1.08733       1.10279
  57  12 3541.5358    2.5626  3.5529 12.5274  0.0000  0.0329   0.0208   0.0914    0.0271   0.0000   443.2771      0.994590       16.9372      -1.38971       2.23691      -2.79383      0.867099       1.21137       1.34030       1.47620       1.51948       1.57839
  57  13 3722.8541    1.9136  5.5301 12.2153 -0.0009  0.0523   0.0172   0.1458    0.0257   0.0000   441.1058       2.42211       23.3509      -2.26641      -2.93021      -4.17699       1.30361       1.90303       2.10975       2.32007       2.40088       2.44371
  57  14 3902.6331    1.4135  7.5990 11.9998  0.0000  0.0821   0.0169   0.2364    0.0300   0.0000   440.7779      0.251982       25.6297     -0.503159      -9.29699      -4.89730       2.02250       2.95531       3.25971       3.60422       3.64118       3.72766
  57  15 4080.2058    0.8332  7.9213 12.0833 -0.0007  0.1318   0.0092   0.3323    0.0128   0.0000   436.4275       11.2254       25.2085      -6.98553      -11.8749       10.8363       3.39618       4.38214       5.75090       5.04080       6.36791       5.53421
  58   1 1183.5174    0.0694  0.0645  9.7631  0.0000  0.0128   0.0066   0.0205    0.0160   0.0000   440.7456      0.138379       23.1329     -0.746759      -4.09001     -0.763307      0.324244      0.498031      0.523240      0.621435      0.787900      0.706983
  58   2 1496.6871    0.1929  0.1969  9.6277  0.0000  0.0080   0.0061   0.0198    0.0185   0.0000   442.1871    -0.0621598       21.3817     0.0482973      -3.41458      -1.07602      0.227097      0.298772      0.334088      0.380308      0.407585      0.436960
  58   3 1754.3022    0.3972  0.4380  9.7840  0.0000  0.0109   0.0078   0.0263    0.0260   0.0000   442.3215     -0.152623       21.7808     -0.252743      -3.41433     -0.220428      0.296384      0.427897      0.465465      0.513902      0.534629      0.556886
  58   4 1985.5479    0.6631  0.7500 10.0855  0.0000  0.0138   0.0099   0.0343    0.0370   0.0000   442.5172     -0.144097       21.1951      0.714072      -3.23171     -0.933667      0.360336      0.515593      0.567697      0.632418      0.649298      0.653535
  58   5 2206.5292    1.0949  1.0057 10.6179  0.0000  0.0153   0.0141   0.0392    0.0482   0.0000   442.5854      -1.38326       21.7808      0.609035      -3.12172     -0.919237      0.402245      0.562597      0.620829      0.688409      0.742340      0.737021
  58   6 2414.3104    1.6359  1.2286 11.5981  0.0084  0.0176   0.0202   0.0476    0.0502   0.0000   442.3131       2.12728       22.9963     -0.756012      -3.94663       1.08090      0.457762      0.652708      0.713550      0.776150      0.852279      0.849964
  58   7 2613.7774    2.3128  1.2353 12.3203  0.0000  0.0175   0.0283   0.0476    0.0476   0.0000   441.7328      0.892802       20.7044       1.45239      -1.44786      -2.28302      0.470961      0.653572      0.732113      0.810126      0.861573      0.892767
  58   8 2810.1676    3.2369  1.1508 12.9337  0.0000  0.0166   0.0400   0.0431    0.0521   0.0000   443.0111       1.88725       20.6620     -0.847340      -2.46008      -1.64493      0.442649      0.623103      0.665008      0.760488      0.791081      0.806423
  58   9 3002.7724    4.1427  1.1000 13.4192  0.0000  0.0159   0.0514   0.0413    0.0526   0.0000   441.6823       1.56831       22.0874      -1.04083      -3.54661      -1.28685      0.428671      0.601815      0.649646      0.707554      0.747747      0.777979
  58  10 3191.2123    4.1202  1.3309 13.6360 -0.0036  0.0189   0.0484   0.0485    0.0442   0.0000   441.7677       2.45124       20.8868      0.902187      -6.65765      -2.66852      0.489239      0.683038      0.752598      0.847245      0.875910      0.910592
  58  11 3376.8749    3.2400  2.0413 13.2808 -0.0000  0.0240   0.0333   0.0694    0.0346   0.0000   443.6005       3.54116       19.5489       1.14933      0.598631      -4.86950      0.614579      0.879223      0.982698       1.07614       1.11951       1.13662
  58  12 3560.7728    2.5018  3.8339 12.4449  0.0000  0.0346   0.0197   0.0949    0.0270   0.0000   440.5389       2.77311       22.0348      -1.45017      -3.94760      -4.42104      0.897784       1.25999       1.41970       1.52814       1.64702       1.64113
  58  13 3742.8172    1.8223  5.8326 12.2086 -0.0028  0.0563   0.0173   0.1568    0.0265   0.0000   442.1120       2.08772       23.7069       1.30142      -2.94632      -8.70593       1.37742       2.02438       2.22134       2.42938       2.53280       2.59518
  58  14 3923.0926    1.3830  8.2102 12.0270 -0.0035  0.0898   0.0137   0.2437    0.0245   0.0000   439.7520       2.67757       31.7663      -1.63734      -15.6021      -4.33008       2.16253       3.14789       3.50098       3.81881       3.84765       3.94332
  59   1 1192.2125    0.0578  0.0541  9.7224  0.0000  0.0131   0.0068   0.0199    0.0157   0.0000   441.2902       1.40467       20.4574      -2.26067      -2.60816       1.67845      0.368277      0.573566      0.665710      0.669423      0.686738      0.734983
  59   2 1506.9586    0.1993  0.1867  9.6296  0.0000  0.0075   0.0063   0.0186    0.0182   0.0000   441.7632     -0.305830       21.5355     0.0355251      -3.74264     -0.699351      0.204285      0.266802      0.325727      0.345259      0.357067      0.374201
  59   3 1765.2531    0.4121  0.4522  9.7692  0.0000  0.0109   0.0079   0.0276    0.0260   0.0000   441.8207     -0.111381       21.5634      0.195263      -3.88590     0.0915759      0.271893      0.364373      0.441787      0.449200      0.495276      0.485774
  59   4 1997.8697    0.7036  0.7119 10.1116  0.0000  0.0127   0.0105   0.0327    0.0361   0.0000   442.4173     -0.739004       21.4856      0.169956      -2.42791      -1.00139      0.324278      0.445648      0.499253      0.542487      0.572640      0.586728
  59   5 2219.8535    1.1095  1.0031 10.7458  0.0000  0.0156   0.0144   0.0400    0.0467   0.0000   442.7936     -0.331284       20.7858     -0.943741      -3.21094      0.910114      0.396901      0.568168      0.615407      0.662376      0.688091      0.726369
  59   6 2428.3251    1.7031  1.2479 11.4967  0.0002  0.0175   0.0201   0.0458    0.0500   0.0000   441.5912      0.744657       22.6918      0.216531      -3.71682     -0.640102      0.450394      0.628250      0.690546      0.749997      0.807344      0.815124
  59   7 2628.8291    2.4254  1.2022 12.3400  0.0000  0.0174   0.0297   0.0439    0.0522   0.0000   441.7784       1.19217       22.7881      0.773904      -1.40473      -1.92436      0.461525      0.630451      0.694623      0.754788      0.799251      0.837100
  59   8 2826.2201    3.3208  1.1774 12.9350  0.0000  0.0166   0.0398   0.0435    0.0510   0.0000   442.3737       2.28153       21.5182     -0.163180      -2.56175      -1.94213      0.431883      0.620889      0.658034      0.743628      0.783783      0.798505
  59   9 3019.6265    4.0825  1.0565 13.5482  0.0000  0.0159   0.0510   0.0400    0.0465   0.0000   441.9437       1.59571       21.8824     -0.105616      -3.50272      -3.27119      0.402444      0.583219      0.619202      0.711414      0.718685      0.735569
  59  10 3208.7494    3.9425  1.4231 13.7296  0.0000  0.0197   0.0462   0.0541    0.0394   0.0000   441.0825       1.93166       19.7137     -0.554788     -0.907997     -0.691635      0.488245      0.700604      0.767229      0.841409      0.905671      0.932061
  59  11 3395.2108    3.1923  2.3176 13.0081  0.0000  0.0246   0.0294   0.0688    0.0335   0.0000   444.0730       3.35730       20.5959     -0.520577       2.93084      -1.15465      0.631382      0.893113      0.982076       1.09193       1.16212       1.18568
  59  12 3579.8140    2.4278  4.1235 12.3502 -0.0001  0.0366   0.0185   0.1003    0.0262   0.0000   442.7283       2.72116       19.0478     -0.612674      -1.76763     -0.185336      0.911412       1.30502       1.46599       1.59896       1.68841       1.70504
  59  13 3762.6995    1.8007  5.9104 12.1725 -0.0029  0.0566   0.0176   0.1606    0.0277   0.0000   441.4978       5.29842       21.8283      -1.62192      -7.18337      -1.68379       1.37567       1.96855       2.23127       2.42409       2.50368       2.57305
  59  14 3943.5286    1.2779  7.7935 12.0638  0.0031  0.0931   0.0213   0.2910    0.0349   0.0000   440.1979       7.51971       27.8532      -3.37525      -12.1787       1.06092       2.14853       3.26625       3.45730       3.94251       3.94552       4.08234
  60   1 1200.8542    0.0724  0.1022  9.7273  0.0000  0.0162   0.0061   0.0260    0.0160   0.0000   440.8845      0.499926       21.7787     -0.365536      -2.57435      0.641481      0.404753      0.591206      0.635705      0.740871      0.897657      0.930072
  60   2 1517.0932    0.1959  0.1661  9.6194  0.0000  0.0067   0.0065   0.0181    0.0178   0.0000   442.1980     -0.122596       22.0299      0.473103      -3.92309      0.154246      0.173049      0.220687      0.255504      0.278115      0.303458      0.322925
  60   3 1776.1194    0.4278  0.4655  9.7812  0.0000  0.0107   0.0080   0.0269    0.0263   0.0000   442.0964     -0.297585       21.5655      0.135830      -2.74812      0.287601      0.274850      0.378453      0.420392      0.452266      0.476850      0.478592
  60   4 2010.0572    0.7347  0.7745 10.0806  0.0001  0.0134   0.0105   0.0335    0.0392   0.0000   442.8268     -0.157385       21.9531       1.00923      -3.40027     -0.688514      0.336363      0.459175      0.520619      0.564883      0.588499      0.627892
  60   5 2233.0732    1.1214  1.0469 10.9035  0.0000  0.0160   0.0144   0.0420    0.0441   0.0000   442.1891     -0.333403       23.1218     0.0129722      -4.03110      0.736576      0.398816      0.562062      0.612847      0.669435      0.711034      0.716848
  60   6 2442.2844    1.6785  1.3031 11.6306  0.0000  0.0176   0.0197   0.0494    0.0447   0.0000   442.4764       1.12127       21.9348      0.217687      -2.90861     -0.832310      0.453652      0.616202      0.692159      0.777884      0.803828      0.829611
  60   7 2643.7818    2.4419  1.2142 12.4347  0.0000  0.0174   0.0294   0.0454    0.0492   0.0000   442.4105       1.35087       20.6045      0.121519      -3.19991      -2.23525      0.440091      0.619311      0.700304      0.761825      0.783899      0.798242
  60   8 2842.1868    3.3757  1.1669 13.0426  0.0000  0.0162   0.0404   0.0446    0.0498   0.0000   442.2917       1.42986       20.1264      0.233399      -2.88598      -3.19232      0.407639      0.568560      0.637765      0.686344      0.735131      0.740453
  60   9 3036.3072    4.1780  1.2092 13.5842  0.0000  0.0168   0.0505   0.0472    0.0501   0.0000   442.2597       1.69881       21.0563     -0.310629      -1.77209      -1.13284      0.431004      0.624405      0.660050      0.733676      0.791687      0.830168
  60  10 3226.2002    3.9537  1.4895 13.4993  0.0047  0.0190   0.0438   0.0508    0.0441   0.0000   442.8047       2.24929       21.0186      0.243883      -2.46644     -0.895709      0.485252      0.681904      0.752584      0.807993      0.872066      0.881501
  60  11 3413.4528    3.1814  2.4197 12.9653  0.0000  0.0255   0.0287   0.0701    0.0344   0.0000   443.2935       2.31353       19.0487       1.63707       1.42004      -1.44900      0.617734      0.891473      0.987626       1.10989       1.16241       1.20224
  60  12 3598.8608    2.3924  4.2050 12.3748  0.0000  0.0370   0.0186   0.1013    0.0268   0.0000   442.3386       2.58943       19.7806      -1.69507      -1.51717      -2.63727      0.922315       1.28394       1.44548       1.58253       1.64398       1.70652
  60  13 3782.1747    1.7115  6.2286 12.2262  0.0000  0.0624   0.0180   0.1771    0.0283   0.0000   439.2511       6.52167       19.3438      0.999784      -2.72933      -2.78291       1.44299       2.13507       2.36179       2.54543       2.68823       2.71494
  60  14 3963.9363    1.2373  8.7689 12.1812 -0.0009  0.1142   0.0132   0.2939    0.0192   0.0000   434.5736       16.2751       32.9916      -5.68660      -15.1504       7.56281       2.48451       3.87119       4.06784       4.55694       4.67708       4.66450
  61   2 1527.1225    0.2065  0.1790  9.6635  0.0000  0.0073   0.0064   0.0175    0.0180   0.0000   441.8590     -0.343689       21.9990      0.440724      -4.36854     -0.538748      0.187892      0.253945      0.308754      0.318435      0.343338      0.352765
  61   3 1786.8700    0.4336  0.4723  9.7727  0.0000  0.0110   0.0079   0.0262    0.0267   0.0000   441.8062     -0.708156       20.8962     -0.302861      -3.72526     -0.135475      0.279422      0.389771      0.427208      0.459640      0.471724      0.489582
  61   4 2022.1563    0.7336  0.7739 10.1989  0.0000  0.0133   0.0105   0.0348    0.0376   0.0000   442.1007      0.558342       22.3035     -0.977423      -3.54053      0.583714      0.329497      0.460117      0.520844      0.553950      0.610983      0.633676
  61   5 2246.1250    1.1335  1.0730 11.0687  0.0000  0.0164   0.0146   0.0435    0.0421   0.0000   442.6474    -0.0946457       22.4845      0.221634      -2.72692      -1.19986      0.415551      0.581615      0.636741      0.707545      0.740232      0.761234
  61   6 2456.0415    1.7781  1.2351 11.7455  0.0026  0.0172   0.0212   0.0466    0.0484   0.0000   441.9533       1.65372       20.6576      -1.23652      -3.53952      0.467058      0.420364      0.595258      0.653953      0.719483      0.763020      0.763164
  61   7 2658.6786    2.5241  1.2480 12.4545  0.0000  0.0172   0.0297   0.0458    0.0468   0.0000   442.5182     -0.654362       21.2531      0.448760      -1.77175      -1.18863      0.437762      0.605914      0.658851      0.719778      0.764293      0.796374
  61   8 2858.0045    3.4686  1.0982 13.2414  0.0000  0.0157   0.0429   0.0430    0.0453   0.0000   442.7137       1.48456       21.3962     -0.584571      -3.56920     -0.748569      0.390001      0.543486      0.590326      0.662804      0.679067      0.707141
  61   9 3052.8690    4.2114  1.1204 13.6080  0.0000  0.0159   0.0515   0.0421    0.0485   0.0000   441.8410       1.72367       23.7684       1.50829      -2.78293      -2.43908      0.406496      0.556969      0.624062      0.652210      0.723628      0.737421
  61  10 3243.5234    3.9075  1.5243 13.6088  0.0000  0.0197   0.0434   0.0531    0.0397   0.0000   442.5205       2.40835       20.1230       1.88984      0.837342      -3.44922      0.502520      0.697981      0.774960      0.850472      0.910158      0.954626
  61  11 3431.6296    2.9903  2.7836 12.9025  0.0003  0.0276   0.0257   0.0768    0.0297   0.0000   442.3195    -0.0965479       17.7444       1.45467       1.62526      -5.41742      0.667357      0.959914       1.05961       1.15851       1.20831       1.27170
  61  12 3617.6231    2.3002  4.4425 12.3048  0.0000  0.0392   0.0178   0.1081    0.0267   0.0000   440.5816       2.38074       20.2322      -1.29315      -1.27911      -1.18051      0.933394       1.33821       1.50180       1.61895       1.71914       1.74946
  61  13 3801.6548    1.6786  6.5467 12.2079  0.0001  0.0664   0.0197   0.1978    0.0309   0.0000   441.0874       5.88430       29.4627      -2.18237      -8.11972      0.408978       1.50808       2.22879       2.43998       2.69093       2.76589       2.79704
  61  14 3984.2895    0.9226  6.3090 12.3354 -0.0011  0.1134   0.0408   0.5019    0.0450   0.0000   434.6070     -0.296275       31.4997      -7.92189      -6.21468      -1.59347       2.45680       3.77976       4.25103       4.52472       4.60574       4.52461
  62   1 1217.8376    0.0821  0.0849  9.6860  0.0000  0.0125   0.0058   0.0214    0.0156   0.0000   440.4860    -0.0870961       22.1292      0.911112      -3.65244      0.443106      0.277907      0.362213      0.452504      0.449694      0.509195      0.591136
  62   2 1537.0222    0.2265  0.2132  9.5803  0.0000  0.0077   0.0063   0.0196    0.0188   0.0000   442.2338     -0.377695       22.4056     0.0225982      -3.78906     -0.794632      0.190624      0.276163      0.313209      0.361962      0.343273      0.378917
  62   3 1797.5163    0.4474  0.4706  9.8094  0.0000  0.0105   0.0081   0.0260    0.0268   0.0000   441.9488     -0.214026       20.8705     -0.184251      -3.03723      -1.26100      0.261435      0.352413      0.420800      0.422213      0.480793      0.467722
  62   4 2034.1504    0.7619  0.8095 10.2157  0.0000  0.0140   0.0106   0.0347    0.0383   0.0000   442.1864     -0.786170       22.1126      0.429470      -3.56237     -0.259722      0.326156      0.472085      0.514831      0.571754      0.600568      0.612740
  62   5 2259.0524    1.2197  1.1823 10.8740  0.0000  0.0169   0.0148   0.0453    0.0501   0.0000   441.4066      0.457375       23.2501      0.881842      -3.52974     -0.647877      0.400041      0.572809      0.631432      0.714472      0.745702      0.769010
  62   6 2469.7723    1.8423  1.2923 11.7899  0.0038  0.0174   0.0215   0.0482    0.0473   0.0000   442.6315       1.32505       21.3049      0.204380      -3.22572      -2.11118      0.435489      0.582574      0.660457      0.695748      0.761261      0.774790
  62   7 2673.3697    2.5425  1.2237 12.6928  0.0000  0.0171   0.0306   0.0472    0.0417   0.0000   442.9460      0.996928       21.0226   -0.00454293      -2.04296      -1.84498      0.427904      0.600807      0.664601      0.739182      0.778190      0.781429
  62   8 2873.6748    3.5566  1.1091 13.1051 -0.0000  0.0154   0.0427   0.0409    0.0504   0.0000   441.0145       1.03737       21.4651      0.139989      -1.66377      -1.82086      0.390207      0.539068      0.593411      0.639489      0.688259      0.719913
  62   9 3069.3004    4.1100  1.2251 13.6721  0.0000  0.0168   0.0492   0.0461    0.0443   0.0000   442.1951       1.35192       21.6421     -0.323139      -1.35313     -0.735699      0.428754      0.605057      0.657838      0.749118      0.797903      0.779346
  62  10 3260.7291    3.8838  1.5395 13.5480  0.0000  0.0194   0.0427   0.0530    0.0414   0.0000   442.6968       2.24763       20.1754      0.608276      -2.39898      -1.71365      0.496076      0.678077      0.740038      0.835479      0.883406      0.908232
  62  11 3449.5403    2.9513  2.7280 12.9197  0.0000  0.0267   0.0254   0.0773    0.0296   0.0000   441.5047       3.92029       17.3081       1.45914       1.59962      -2.30413      0.640368      0.911303      0.994083       1.11877       1.14661       1.19761
  62  12 3636.3229    2.2923  5.0775 12.2178  0.0002  0.0422   0.0168   0.1173    0.0268   0.0000   440.3318       3.82484       20.3041       1.62596     -0.691176      -4.13382       1.00893       1.41888       1.57544       1.77349       1.80852       1.88388
  62  13 3821.0041    1.5476  6.1730 12.1754 -0.0003  0.0644   0.0169   0.1845    0.0298   0.0000   440.7916       1.76079       22.6010      -7.09420      -3.50409      -1.20742       1.46632       2.15758       2.34929       2.62688       2.71638       2.76273
  63   2 1546.7990    0.2237  0.2149  9.5778  0.0000  0.0075   0.0062   0.0200    0.0185   0.0000   441.9651      0.336300       21.6508     -0.500601      -3.19177      0.754684      0.180320      0.236517      0.288861      0.296038      0.332432      0.336198
  63   3 1808.0336    0.4596  0.5153  9.8058  0.0000  0.0109   0.0080   0.0288    0.0278   0.0000   441.9155     -0.349415       22.3871   -0.00976572      -3.54426      0.573045      0.280018      0.361797      0.396898      0.468578      0.506679      0.511730
  63   4 2046.0407    0.7486  0.8272 10.3224  0.0000  0.0144   0.0105   0.0355    0.0371   0.0000   442.1835      -1.27776       22.1955      0.333813      -2.94796      0.480313      0.342501      0.486290      0.527941      0.578846      0.638307      0.655129
  63   5 2271.9004    1.2274  1.1116 10.9944  0.0001  0.0160   0.0152   0.0431    0.0471   0.0000   442.2586     -0.345149       21.6428      0.756493      -3.48054      -2.02754      0.397944      0.545900      0.627346      0.660305      0.727391      0.750104
  63   6 2483.3329    1.8350  1.2711 12.0406  0.0000  0.0180   0.0220   0.0483    0.0411   0.0000   442.0340       1.03320       21.0594     0.0526779      -3.24143      0.555450      0.435607      0.605935      0.663001      0.738678      0.795339      0.818011
  63   7 2688.0370    2.6895  1.2720 12.4027  0.0000  0.0172   0.0302   0.0445    0.0494   0.0000   442.4291      0.553400       21.0480      -2.00697     -0.528001      -2.02341      0.398131      0.580441      0.623832      0.697271      0.709688      0.730406
  63   8 2889.2705    3.6486  1.1542 13.0966 -0.0001  0.0158   0.0426   0.0411    0.0513   0.0000   442.3621       1.18935       20.8231       1.04385      -2.61498      0.789108      0.396046      0.540751      0.605233      0.644070      0.697128      0.726792
  63   9 3085.6306    4.1956  1.2334 13.5738  0.0000  0.0168   0.0484   0.0443    0.0457   0.0000   442.1789       1.80436       21.1999     -0.198867      -1.23074      -1.78077      0.401238      0.565520      0.621854      0.692016      0.724279      0.749115
  63  10 3277.8595    3.7760  1.6496 13.4081  0.0000  0.0196   0.0395   0.0555    0.0387   0.0000   440.8958      0.988351       21.1858      0.424368      -1.41431      -4.12339      0.474417      0.663159      0.734745      0.789908      0.859454      0.857618
  63  11 3467.4192    2.8866  3.0405 12.7329  0.0000  0.0286   0.0234   0.0793    0.0289   0.0000   443.0477       1.56208       17.4755     -0.288558       1.71963      -3.05244      0.666603      0.957128       1.05601       1.18762       1.20407       1.26134
  63  12 3654.9577    2.1976  5.2440 12.2347  0.0001  0.0458   0.0137   0.1180    0.0207   0.0000   440.3744       2.49600       21.7306       1.03984      -8.26008      -1.97925       1.06458       1.53271       1.70498       1.82870       1.95918       1.98480
  64   1 1234.5528    0.0834  0.0879  9.6666  0.0000  0.0105   0.0060   0.0197    0.0155   0.0000   440.9875     -0.326880       21.9452      0.262529      -2.79638     -0.107694      0.283521      0.354856      0.436621      0.442548      0.497138      0.628743
  64   2 1556.4695    0.2315  0.2095  9.6083  0.0000  0.0070   0.0064   0.0187    0.0183   0.0000   441.8508      0.107273       21.3364      0.388574      -3.44177      0.527492      0.184570      0.235343      0.283820      0.309358      0.319670      0.342038
  64   3 1818.4685    0.4751  0.5043  9.7996 -0.0000  0.0106   0.0081   0.0265    0.0277   0.0000   442.1586    -0.0877658       21.8825      0.403349      -4.37586     0.0154537      0.262880      0.346471      0.404961      0.431834      0.476476      0.486227
  64   4 2057.8669    0.8032  0.7960 10.2490  0.0000  0.0127   0.0110   0.0338    0.0387   0.0000   442.7442      0.359561       21.3126     0.0333414      -3.24448      0.559412      0.315153      0.432096      0.478631      0.523627      0.585289      0.576052
  64   5 2284.6242    1.2374  1.1182 11.1309  0.0000  0.0165   0.0154   0.0440    0.0455   0.0000   442.6594      0.790331       21.8252      0.856945      -4.08359  -4.14683e-05      0.397732      0.547668      0.619288      0.687679      0.729674      0.729490
  64   6 2496.7870    1.8898  1.3319 11.8303 -0.0002  0.0180   0.0214   0.0474    0.0460   0.0000   442.2462       1.25422       21.2251      -1.46581      -1.72681     -0.179695      0.421130      0.594581      0.661434      0.738603      0.776654      0.789871
  64   7 2702.6383    2.6763  1.1856 12.7671  0.0000  0.0168   0.0322   0.0448    0.0452   0.0000   442.1400       1.15154       21.9431     0.0378815      -3.01995      -1.25568      0.405285      0.578017      0.623692      0.708362      0.735760      0.762677
  64   8 2904.7337    3.6917  1.1400 13.3129  0.0000  0.0155   0.0436   0.0425    0.0455   0.0000   441.8128      0.466625       21.7087      0.936728      -1.18570     -0.946167      0.382335      0.526159      0.581263      0.648391      0.695359      0.722884
  64   9 3101.8041    4.2591  1.2340 13.5767  0.0000  0.0163   0.0486   0.0437    0.0463   0.0000   442.6867       2.64328       20.6506     -0.442954      -2.64924      -2.90061      0.406500      0.561281      0.615409      0.678034      0.740031      0.734221
  64  10 3294.7702    3.7438  1.6765 13.4405  0.0033  0.0199   0.0383   0.0552    0.0373   0.0000   442.2702       2.56903       20.2540      -1.17313      -1.75840      -3.31109      0.465936      0.669625      0.746405      0.817169      0.853303      0.906554
  64  11 3485.1420    2.8364  3.1723 12.6965  0.0000  0.0293   0.0227   0.0808    0.0287   0.0000   442.6748       1.86104       19.0204      -1.51510      0.973753     -0.453941      0.674925      0.963676       1.09050       1.16969       1.25506       1.29561
  64  12 3673.3874    2.0205  4.9540 12.3372 -0.0009  0.0456   0.0171   0.1258    0.0269   0.0000   444.1365       1.07842       22.8520       6.57354      -5.95787      -1.13601       1.04461       1.49748       1.68461       1.83858       1.95192       2.00472
  64  13 3859.6627    1.3178  5.7623 12.1662  0.0000  0.0670   0.0167   0.1971    0.0325   0.0000   440.8369       2.31576       22.7358       3.47577      -6.37241      -4.67412       1.46954       2.17317       2.36116       2.65930       2.69467       2.82684
  65   1 1242.7602    0.1021  0.1024  9.6253  0.0000  0.0099   0.0056   0.0200    0.0154   0.0000   440.7144    -0.0452346       21.9944    -0.0885778      -4.44611    -0.0577965      0.230383      0.274195      0.352155      0.403533      0.323965      0.372721
  65   2 1566.0246    0.2446  0.2450  9.5705  0.0000  0.0085   0.0062   0.0193    0.0190   0.0000   442.0488      0.194805       22.1633     -0.175129      -3.91775      0.724229      0.205002      0.271316      0.272794      0.311225      0.357702      0.370808
  65   3 1828.7679    0.4940  0.5105  9.7927  0.0000  0.0104   0.0083   0.0261    0.0278   0.0000   442.2923      0.301732       22.1484      0.239234      -3.47997     -0.504964      0.262323      0.345603      0.378851      0.415618      0.466938      0.464083
  65   4 2069.5673    0.8116  0.9073 10.3231  0.0000  0.0141   0.0107   0.0378    0.0394   0.0000   441.9181     0.0387869       22.5399     -0.272474      -4.14694     -0.772621      0.333416      0.453716      0.504376      0.563036      0.596505      0.614063
  65   5 2297.1346    1.3159  1.1677 11.1559  0.0000  0.0164   0.0157   0.0436    0.0455   0.0000   442.9337     -0.453992       21.9995      -1.42590      -2.73283       1.34056      0.389184      0.536532      0.600663      0.672455      0.704807      0.714767
  65   6 2510.1249    1.9631  1.3095 11.8379  0.0000  0.0174   0.0219   0.0459    0.0449   0.0000   442.3764      0.419460       22.2836     -0.896651      -3.35311      -1.18399      0.401487      0.570270      0.629988      0.693154      0.757326      0.751647
  65   7 2717.0526    2.7757  1.2929 12.5898  0.0038  0.0170   0.0312   0.0455    0.0472   0.0000   442.0020     0.0507689       22.6363     -0.480610      -3.83103      -1.65249      0.386954      0.559795      0.611101      0.667975      0.701431      0.731273
  65   8 2920.0980    3.7680  1.2152 13.2066  0.0009  0.0162   0.0433   0.0435    0.0485   0.0000   442.1277      0.926033       22.2016     -0.827903      -1.64369      -1.38578      0.393240      0.533529      0.599845      0.663068      0.700231      0.714080
  65   9 3117.9044    4.1700  1.2180 13.7761  0.0000  0.0167   0.0497   0.0455    0.0451   0.0000   442.8119       1.61766       21.7083     0.0731511      -4.57653      -1.05790      0.421913      0.573762      0.644476      0.710359      0.742859      0.767130
  65  10 3311.6710    3.6594  1.7781 13.3515  0.0000  0.0203   0.0361   0.0575    0.0361   0.0000   442.3885       2.19534       20.4956       1.70334      -3.42972      -3.01603      0.464538      0.652129      0.730280      0.793099      0.831196      0.871639
  65  11 3502.8372    2.7132  3.3796 12.6537  0.0000  0.0307   0.0219   0.0847    0.0280   0.0000   442.3999       2.12241       18.2539     -0.371976      0.570823   -0.00311634      0.717090       1.00264       1.11455       1.22575       1.30568       1.31863
  65  12 3691.8227    2.2509  6.4013 12.1638  0.0022  0.0547   0.0092   0.1348    0.0124   0.0000   437.8662      0.968665       26.8684      -3.17656      -9.23027      -3.43986       1.23521       1.74709       1.96730       2.17287       2.25834       2.31706
  66   1 1250.9397    0.0861  0.1079  9.6291  0.0000  0.0149   0.0057   0.0228    0.0155   0.0000   439.8940    0.00515327       20.8025      0.291173      -4.16877      0.444312      0.424405      0.658470      0.706639      0.784109      0.736288      0.600782
  66   2 1575.4540    0.2530  0.2517  9.5799 -0.0000  0.0078   0.0063   0.0191    0.0187   0.0000   442.2076    -0.0562128       22.3327      0.277009      -3.65253     -0.157692      0.202898      0.262915      0.303649      0.327188      0.346573      0.348961
  66   3 1839.0173    0.5033  0.5402  9.8158 -0.0000  0.0108   0.0082   0.0275    0.0283   0.0000   442.2160     -0.566546       21.6452      0.413177      -4.39031      0.472312      0.251770      0.347033      0.390810      0.417461      0.447367      0.465632
  66   4 2081.1828    0.8467  0.8311 10.2818  0.0000  0.0134   0.0111   0.0333    0.0388   0.0000   442.8643      0.496638       21.0539     -0.674066      -3.04416       1.40524      0.304929      0.439043      0.479421      0.550383      0.571123      0.578016
  66   5 2309.5645    1.3458  1.2326 11.0860  0.0076  0.0168   0.0155   0.0443    0.0475   0.0000   442.0655      0.714297       21.3944      0.101568      -4.20007    -0.0220152      0.381528      0.531608      0.605595      0.652844      0.692178      0.711077
  66   6 2523.4008    2.0476  1.3259 11.7873  0.0000  0.0172   0.0221   0.0445    0.0469   0.0000   442.3144       1.29474       22.9927      0.966304      -2.80680      -1.65568      0.394856      0.538266      0.613886      0.669301      0.722673      0.730258
  66   7 2731.3873    2.9014  1.2033 12.6784 -0.0000  0.0166   0.0334   0.0420    0.0502   0.0000   442.6097      0.881176       21.0310      0.604867      -2.64372      -3.06091      0.382843      0.543179      0.602502      0.656741      0.714995      0.719139
  66   8 2935.3327    3.9019  1.1543 13.3662 -0.0001  0.0155   0.0451   0.0415    0.0463   0.0000   442.4928       1.20111       21.5932      0.383768      -3.20382      -1.88935      0.372037      0.512758      0.567677      0.629803      0.659597      0.680398
  66   9 3133.9060    4.2783  1.2864 13.5042  0.0002  0.0165   0.0469   0.0434    0.0450   0.0000   442.1660       1.99464       21.3630     -0.188059      -2.06865      -1.71979      0.398073      0.557807      0.608638      0.680412      0.712171      0.751688
  66  10 3328.4176    3.5552  1.9349 13.1955  0.0000  0.0211   0.0336   0.0591    0.0360   0.0000   442.4844       1.57991       19.7338     -0.239716     -0.671751      -4.31898      0.486627      0.667597      0.759132      0.830705      0.871459      0.910007
  66  11 3520.3848    2.6709  3.6527 12.5677 -0.0000  0.0316   0.0208   0.0886    0.0271   0.0000   442.6659       3.30502       21.7013      0.990868      -2.30883     -0.704946      0.729713       1.00499       1.15679       1.24584       1.30989       1.34298
  66  12 3710.0580    1.8216  5.2173 12.2912 -0.0010  0.0500   0.0177   0.1428    0.0304   0.0000   442.4399       1.34250       19.4357      -1.32784      -5.03294      -1.68295       1.07638       1.58238       1.72878       1.90160       1.99522       2.05178
  66  13 3897.4827    1.2944  6.9638 12.1141 -0.0026  0.0803   0.0055   0.2006    0.0103   0.0000   436.5545       5.47778       29.5612      -2.90749      -9.23945      -5.65615       1.73272       2.48783       2.78086       3.00121       3.17881       3.14253
  67   1 1259.0063    0.0840  0.0866  9.6167  0.0000  0.0106   0.0058   0.0191    0.0152   0.0000   440.5922     -0.175301       22.7980     -0.196478      -4.44671      -1.09991      0.228346      0.338288      0.368423      0.471107      0.524453      0.498035
  67   2 1584.8055    0.2592  0.2531  9.6007  0.0000  0.0082   0.0063   0.0184    0.0187   0.0000   441.9561     -0.277180       21.7353     0.0276436      -3.61703     -0.345068      0.187976      0.264155      0.284686      0.313982      0.328964      0.338031
  67   3 1849.1706    0.5088  0.5392  9.8514  0.0000  0.0107   0.0082   0.0265    0.0277   0.0000   441.9058      0.398999       21.0380      0.197848      -2.56316     -0.204971      0.254331      0.337824      0.382462      0.422404      0.448845      0.461776
  67   4 2092.6802    0.8594  0.8486 10.4621  0.0000  0.0136   0.0114   0.0346    0.0371   0.0000   442.4531     -0.667052       21.8047      0.103952      -3.46271      0.523606      0.306685      0.423739      0.462413      0.528337      0.543752      0.567674
  67   5 2321.8681    1.3654  1.1984 11.2404  0.0000  0.0171   0.0162   0.0439    0.0465   0.0000   442.2758      0.225453       22.3954      0.430985      -3.22972    -0.0879098      0.377763      0.529138      0.605809      0.654910      0.669837      0.702873
  67   6 2536.5522    2.0426  1.3617 11.9446  0.0000  0.0174   0.0219   0.0469    0.0409   0.0000   442.2404       1.57377       20.7839      -1.68127      -3.21490     -0.796503      0.394773      0.555227      0.625411      0.678698      0.724075      0.736847
  67   7 2745.6471    2.9073  1.1752 12.9297  0.0000  0.0161   0.0343   0.0433    0.0434   0.0000   442.2755      0.747626       21.6224    -0.0400402      -3.42588     -0.153890      0.372923      0.512993      0.568513      0.635455      0.659376      0.669412
  67   8 2950.4379    3.8806  1.1461 13.4424  0.0000  0.0158   0.0453   0.0410    0.0462   0.0000   442.7428      0.974118       22.0335      0.912300      -1.95819      -1.72885      0.362216      0.508696      0.545657      0.622227      0.642587      0.668020
  67   9 3149.7610    4.1817  1.3672 13.6088  0.0059  0.0170   0.0459   0.0466    0.0433   0.0000   442.3187       2.05580       22.2156      -1.47165      -2.48116      -1.98750      0.402111      0.533047      0.618662      0.655254      0.698010      0.731637
  67  10 3345.0519    3.4624  2.0162 13.1756  0.0000  0.0217   0.0324   0.0610    0.0355   0.0000   443.0578       3.67252       17.1310      -2.09118      -1.05744     -0.275881      0.489074      0.689333      0.768873      0.843928      0.897093      0.910443
  67  11 3537.7490    2.5132  3.5811 12.6134 -0.0002  0.0329   0.0201   0.0927    0.0275   0.0000   444.0548       2.54677       18.8557      -1.46470       1.05721      -2.34933      0.720505       1.05003       1.15229       1.27516       1.31611       1.37881
  68   1 1267.0837    0.0932  0.1318  9.5905  0.0000  0.0106   0.0052   0.0292    0.0154   0.0000   440.8559      -1.05065       21.6862      0.204808      -3.80000     -0.178798      0.218178      0.295754      0.368639      0.369252      0.429724      0.379216
  68   2 1594.0322    0.2558  0.2548  9.6166  0.0000  0.0080   0.0062   0.0189    0.0187   0.0000   441.4391     -0.149753       21.8424     0.0592397      -4.23232    -0.0244757      0.186189      0.247192      0.288580      0.297392      0.326029      0.333693
  68   3 1859.2020    0.5246  0.5799  9.8534  0.0000  0.0111   0.0083   0.0280    0.0286   0.0000   442.2031     -0.307124       22.2023    -0.0593386      -4.44322      0.238186      0.252634      0.340648      0.390272      0.432933      0.468216      0.489134
  68   4 2104.1351    0.8713  0.9141 10.5022  0.0000  0.0144   0.0114   0.0374    0.0384   0.0000   442.4513      0.535366       20.9667      -1.35010      -3.13998    -0.0171441      0.320227      0.449592      0.499569      0.551027      0.575821      0.592931
  68   5 2334.1062    1.3669  1.2349 11.2924  0.0084  0.0170   0.0161   0.0467    0.0458   0.0000   442.7563      0.184134       24.0236     -0.251420      -3.12571      0.404291      0.374492      0.539658      0.586898      0.650711      0.681477      0.717243
  68   6 2549.6609    2.0915  1.3099 12.1170  0.0000  0.0172   0.0231   0.0465    0.0407   0.0000   442.1996      0.101468       21.0162     -0.390933      -2.01408     0.0244430      0.384353      0.530969      0.592625      0.652256      0.696427      0.739297
  68   7 2759.8125    3.0503  1.1953 12.7243  0.0000  0.0155   0.0342   0.0419    0.0483   0.0000   442.5036       1.93371       21.7644       1.25638      -2.10274      -1.26703      0.364015      0.488946      0.547606      0.615763      0.636098      0.653892
  68   8 2965.4553    3.9052  1.1179 13.4839  0.0000  0.0153   0.0458   0.0402    0.0439   0.0000   442.2237       2.03629       22.2909      0.166301      -3.44569      -2.33453      0.354114      0.485617      0.535316      0.579064      0.622598      0.644609
  68   9 3165.4511    4.1322  1.4664 13.4173  0.0002  0.0173   0.0425   0.0479    0.0413   0.0000   442.8576       1.78691       20.7914      0.985806     -0.659866      -1.54839      0.402950      0.545073      0.631375      0.695906      0.774014      0.789153
  68  10 3361.5448    3.4293  2.1231 13.0954  0.0000  0.0223   0.0310   0.0608    0.0345   0.0000   443.1287       3.05786       18.6399     -0.443014     -0.153112     -0.660925      0.484002      0.697418      0.762659      0.840332      0.885597      0.919108
  68  11 3555.1067    2.9560  4.9875 11.8499  0.0000  0.0344   0.0113   0.0895    0.0081   0.0000   440.8736     -0.780192       27.8639       3.59589      -6.98275      -6.54815      0.890212       1.12457       1.37178       1.42915       1.62756       1.63187
  69   1 1275.0121    0.1078  0.1297  9.5685  0.0000  0.0090   0.0052   0.0249    0.0153   0.0000   440.3392     0.0397717       21.7735     -0.164851      -3.72705      0.212136      0.183394      0.290289      0.301372      0.367806      0.333858      0.369561
  69   2 1603.1523    0.2776  0.2809  9.5486  0.0000  0.0081   0.0063   0.0196    0.0192   0.0000   441.9194     -0.128931       21.9844      0.226159      -3.26197     0.0690024      0.187319      0.256643      0.290724      0.331547      0.346813      0.354270
  69   3 1869.1970    0.5405  0.6059  9.8217  0.0000  0.0112   0.0082   0.0289    0.0294   0.0000   441.7403     -0.465118       22.1017     -0.533165      -3.65267      0.312610      0.247020      0.346319      0.373750      0.429882      0.447224      0.476438
  69   4 2115.4605    0.9149  0.9163 10.4353  0.0000  0.0139   0.0115   0.0359    0.0398   0.0000   442.9333      0.256792       21.1377       1.18487      -2.79470     -0.706432      0.301061      0.424953      0.455541      0.523747      0.535239      0.560499
  69   5 2346.1511    1.4500  1.3034 11.1778  0.0000  0.0165   0.0158   0.0453    0.0427   0.0000   442.5703      0.825680       21.4675     -0.598760      -3.08281    -0.0939980      0.368931      0.496169      0.560959      0.625629      0.660635      0.676859
  69   6 2562.7054    2.1294  1.3478 12.1423  0.0000  0.0170   0.0233   0.0473    0.0415   0.0000   442.3430       1.45496       21.0510      -1.58536      -3.32204      -1.79815      0.390984      0.531408      0.597686      0.658364      0.716431      0.745791
  69   7 2773.9100    3.0028  1.2518 12.8953  0.0000  0.0164   0.0341   0.0451    0.0429   0.0000   443.0519      0.929782       20.8456     -0.513493      -3.18297      -1.65079      0.365222      0.508272      0.574154      0.630973      0.679248      0.695383
  69   8 2980.3636    4.0836  1.1972 13.2833  0.0000  0.0153   0.0451   0.0412    0.0499   0.0000   442.8463       1.53960       23.2093      -1.39102      -3.48342      -2.05032      0.339809      0.472531      0.523569      0.579229      0.622569      0.629724
  69   9 3181.1549    4.1725  1.4242 13.5015  0.0000  0.0171   0.0438   0.0473    0.0412   0.0000   442.1448       2.14640       22.7573      0.292314      -1.73876      -1.83112      0.384834      0.542387      0.595158      0.673140      0.705541      0.749174
  69  10 3378.0491    3.3241  2.4620 13.0325  0.0000  0.0235   0.0278   0.0670    0.0305   0.0000   443.4967       2.02558       17.4026     -0.216561      0.115211      -2.31349      0.517638      0.718756      0.826367      0.884936      0.956345      0.999230
  69  11 3572.4056    2.7080  4.8328 11.9044  0.0000  0.0281   0.0097   0.0511    0.0072   0.0000   440.9200     -0.125881       24.6703       3.85207      -7.72612      -7.20457      0.802168      0.851502       1.04240       1.08633       1.09916       1.10576
  70   1 1282.8972    0.1125  0.1139  9.5615  0.0000  0.0085   0.0054   0.0208    0.0151   0.0000   440.6730    -0.0813137       22.0612      0.251169      -3.95319     0.0231415      0.166480      0.242125      0.260249      0.299703      0.315091      0.320696
  70   2 1612.1649    0.2698  0.3037  9.5789  0.0000  0.0087   0.0060   0.0213    0.0193   0.0000   441.5241     -0.368993       22.3694     -0.245189      -2.92205     -0.873965      0.197868      0.275527      0.296306      0.354089      0.368981      0.382028
  70   3 1879.0651    0.5490  0.6694  9.8273  0.0000  0.0120   0.0080   0.0305    0.0302   0.0000   442.5697     -0.576704       21.9546    -0.0887141      -2.95964     -0.571643      0.264591      0.359652      0.419698      0.432450      0.483711      0.482216
  70   4 2126.7050    0.9052  0.9614 10.4852  0.0000  0.0141   0.0112   0.0379    0.0386   0.0000   442.8402    -0.0507227       22.4970      0.190444      -2.76894     -0.335900      0.310407      0.424196      0.479694      0.526148      0.563051      0.582784
  70   5 2358.1460    1.4595  1.3031 11.2470  0.0001  0.0173   0.0160   0.0451    0.0437   0.0000   443.2331       1.07783       21.1093      -1.16541      -3.31717     -0.758721      0.367836      0.518204      0.567679      0.650454      0.672632      0.697228
  70   6 2575.5273    2.2119  1.3556 12.1183  0.0000  0.0169   0.0234   0.0459    0.0408   0.0000   442.2436      0.840710       21.1802     -0.265132      -2.00582      -1.51238      0.373660      0.519102      0.574671      0.633687      0.667086      0.709702
  70   7 2787.8329    3.1611  1.2500 12.9155  0.0000  0.0161   0.0346   0.0435    0.0424   0.0000   442.4652      0.854071       20.7804      -1.49686      -2.47911     -0.546862      0.351545      0.491181      0.562495      0.592374      0.642011      0.655143
  70   8 2995.1423    4.0741  1.2634 13.3552  0.0001  0.0158   0.0438   0.0424    0.0453   0.0000   442.6081       2.05453       21.7261     -0.850915      -2.80383      -1.19707      0.354800      0.476893      0.549154      0.594716      0.649250      0.663203
  70   9 3196.7031    4.1478  1.5037 13.3545  0.0000  0.0171   0.0414   0.0484    0.0419   0.0000   442.2956       1.69212       20.9992     -0.232308      -3.07980     -0.792303      0.383027      0.528919      0.589661      0.646424      0.703967      0.740615
  70  10 3394.3622    3.2183  2.4674 13.0284  0.0000  0.0240   0.0274   0.0679    0.0310   0.0000   443.8750       1.81439       18.2952      -1.90624       1.68237      0.668764      0.519137      0.718832      0.818769      0.883256      0.935903      0.969092
  70  11 3589.5203    2.7627  5.4440 11.9006  0.0059  0.0332   0.0092   0.0715    0.0067   0.0000   441.8066       1.70860       22.9378     -0.173892      -6.76532      -5.66304      0.890662      0.986022       1.19217       1.22588       1.26048       1.28608
  71   1 1290.7238    0.0977  0.1157  9.5763  0.0000  0.0096   0.0052   0.0203    0.0151   0.0000   440.7951      0.369674       22.3039     0.0410889      -3.44114      0.221488      0.212364      0.303769      0.340993      0.372337      0.419505      0.464423
  71   2 1621.0785    0.2866  0.2875  9.5799  0.0000  0.0078   0.0063   0.0198    0.0191   0.0000   441.8868     -0.170520       22.4404     -0.352726      -3.56426      0.165939      0.181047      0.239074      0.282281      0.304395      0.325964      0.339581
  71   3 1888.8962    0.5599  0.6549  9.8581  0.0000  0.0118   0.0081   0.0288    0.0306   0.0000   441.8677      0.267137       21.5457     -0.938702      -3.31948      0.147430      0.256869      0.358492      0.402859      0.428115      0.475737      0.499071
  71   4 2137.8048    0.9579  1.0159 10.4602 -0.0000  0.0147   0.0114   0.0376    0.0411   0.0000   442.9799     -0.179700       22.0160     -0.123421      -3.59975     -0.625896      0.320558      0.452735      0.498856      0.565029      0.605460      0.603481
  71   5 2370.0089    1.5195  1.2982 11.4421  0.0058  0.0167   0.0168   0.0458    0.0418   0.0000   443.1196      0.118178       21.7568     -0.515802      -2.13006     -0.108788      0.361998      0.509158      0.568739      0.627665      0.674675      0.715105
  71   6 2588.3352    2.2994  1.3301 12.1087  0.0000  0.0165   0.0244   0.0442    0.0449   0.0000   442.2145      0.873543       21.2678      -1.48209      -3.13745      0.281581      0.368246      0.504175      0.557101      0.626202      0.682543      0.702142
  71   7 2801.7200    3.2363  1.2229 12.8925  0.0000  0.0156   0.0355   0.0416    0.0443   0.0000   441.6654      0.551863       20.8560      0.744130      -3.77158      -1.81075      0.340304      0.482759      0.532987      0.581124      0.623239      0.631599
  71   8 3009.8188    4.2162  1.2279 13.3118  0.0064  0.0151   0.0455   0.0413    0.0499   0.0000   443.0982       1.92916       21.6114      0.820832      -3.37634      -1.91148      0.336380      0.460565      0.518595      0.571523      0.608350      0.628709
  71   9 3212.1368    4.0795  1.5809 13.4813 -0.0000  0.0178   0.0403   0.0515    0.0368   0.0000   441.9458       1.24557       21.7843      0.585526      -1.84374      -1.81233      0.386190      0.543979      0.613600      0.674115      0.705032      0.738786
  71  10 3410.6590    3.1073  2.4598 13.0649 -0.0000  0.0242   0.0269   0.0692    0.0297   0.0000   443.8883       3.35841       19.0924      -1.28077     0.0572479      -2.08706      0.517701      0.714642      0.809785      0.874603      0.940848      0.967825
  71  11 3606.3880    2.0498  3.6797 12.4770 -0.0066  0.0375   0.0166   0.1029    0.0307   0.0000   440.9888      0.979948       19.8478       1.36314      -2.87004      -3.46611      0.763609       1.09224       1.22922       1.35434       1.40754       1.45415
  72   1 1298.5019    0.1129  0.1213  9.5651  0.0000  0.0076   0.0052   0.0223    0.0150   0.0000   440.8437      0.100584       22.4640      0.632279      -2.90439      0.521943      0.174460      0.216012      0.268007      0.313802      0.350762      0.338983
  72   2 1629.8996    0.2922  0.3070  9.5930  0.0000  0.0084   0.0063   0.0206    0.0194   0.0000   441.3468     -0.326847       21.8863      0.135834      -3.86927     -0.221738      0.183035      0.248739      0.276330      0.287378      0.314412      0.323806
  72   3 1898.6448    0.5817  0.6718  9.8556  0.0000  0.0116   0.0082   0.0292    0.0304   0.0000   442.2477      0.403890       21.8860     -0.205684      -2.41431      -1.00127      0.250727      0.344061      0.391060      0.424089      0.446624      0.478932
  72   4 2148.8703    0.9711  0.9709 10.5946 -0.0000  0.0142   0.0118   0.0374    0.0388   0.0000   442.7445     -0.735218       21.8507     -0.425520      -3.50359      -1.17871      0.297131      0.428387      0.470984      0.527619      0.556989      0.578899
  72   5 2381.7837    1.5045  1.2964 11.4413 -0.0001  0.0171   0.0165   0.0454    0.0397   0.0000   442.2190      0.353555       21.6866    -0.0529196      -4.53308      0.132657      0.359171      0.505211      0.568811      0.631787      0.680873      0.680529
  72   6 2601.0904    2.3427  1.3228 12.2171  0.0002  0.0166   0.0250   0.0448    0.0426   0.0000   442.5081       2.15266       20.9429      0.475950      -2.68502      -1.99648      0.349909      0.492110      0.540802      0.596442      0.645529      0.652453
  72   7 2815.5011    3.2354  1.2224 13.1008 -0.0003  0.0156   0.0360   0.0424    0.0415   0.0000   442.6163      0.976063       20.7797     -0.211894      -3.59532     -0.763805      0.333387      0.456441      0.515342      0.567021      0.596249      0.609815
  72   8 3024.3912    4.1026  1.2642 13.4810  0.0000  0.0157   0.0449   0.0432    0.0436   0.0000   442.2748       1.70297       21.4099      0.192019      -3.07975      -1.63191      0.346077      0.478478      0.527549      0.585471      0.649234      0.658730
  72   9 3227.4745    3.9776  1.5490 13.4360 -0.0000  0.0183   0.0396   0.0493    0.0381   0.0000   442.8137       2.43877       21.0486     -0.163848      -1.98398     -0.546233      0.378633      0.540277      0.604653      0.648412      0.692115      0.716260
  72  10 3426.7552    3.0767  2.8059 12.8503  0.0003  0.0258   0.0248   0.0730    0.0297   0.0000   443.6801       2.84365       19.8911       1.10837     -0.481154      -4.42809      0.527949      0.763332      0.844333      0.919982      0.995370       1.01796
  73   1 1306.2016    0.1116  0.1076  9.5637  0.0000  0.0077   0.0054   0.0199    0.0148   0.0000   440.7744     0.0621767       21.9904     -0.110310      -4.02208      0.295685      0.154363      0.219837      0.237056      0.285044      0.306059      0.298184
  73   2 1638.6065    0.3033  0.3389  9.5564  0.0001  0.0091   0.0061   0.0207    0.0202   0.0000   441.8114     0.0149018       21.9979      0.401039      -4.50527     -0.307722      0.195094      0.268591      0.312401      0.348334      0.381178      0.390408
  73   3 1908.3219    0.5908  0.6805  9.9148  0.0000  0.0117   0.0083   0.0298    0.0310   0.0000   441.7897     -0.347833       22.4254      0.361193      -2.30595    -0.0983689      0.245639      0.345283      0.383634      0.447329      0.478480      0.501920
  73   4 2159.8284    1.0001  1.0103 10.6038  0.0000  0.0143   0.0118   0.0379    0.0398   0.0000   442.8563     0.0323840       21.0403      0.718820      -2.80252      0.496256      0.300625      0.424586      0.474101      0.540402      0.571521      0.575693
  73   5 2393.4466    1.5563  1.3404 11.5225  0.0000  0.0172   0.0168   0.0460    0.0396   0.0000   442.5442       1.18463       21.3657     -0.155660      -3.17945     -0.196769      0.364896      0.508748      0.566558      0.621164      0.662988      0.703257
  73   6 2613.7094    2.3882  1.3565 12.2816  0.0016  0.0163   0.0247   0.0446    0.0411   0.0000   442.2438       1.62068       21.6138      0.365016      -3.15999      -1.03438      0.346747      0.490631      0.535526      0.599461      0.647175      0.660887
  73   7 2829.1917    3.3525  1.3007 12.9658  0.0070  0.0160   0.0355   0.0429    0.0449   0.0000   443.2925       1.21015       21.6228      -1.63200      -3.87044     -0.723051      0.343863      0.482410      0.537247      0.591189      0.622853      0.645534
  73   8 3038.8698    4.2059  1.3123 13.3856  0.0000  0.0158   0.0436   0.0429    0.0438   0.0000   442.6807       1.82294       20.9755      0.402959      -3.27420      -1.00881      0.334605      0.472129      0.515266      0.586944      0.619574      0.635062
  73   9 3242.6470    3.8668  1.7062 13.4573 -0.0001  0.0188   0.0374   0.0547    0.0355   0.0000   443.1596       1.22895       20.8626      0.634579      -1.05286      -1.99053      0.392711      0.544135      0.600826      0.669894      0.688419      0.727376
  73  10 3442.8321    3.0035  2.8433 12.8919  0.0000  0.0264   0.0241   0.0724    0.0286   0.0000   443.2352       3.61117       17.4623      0.431517       1.61682      -3.52185      0.539568      0.762076      0.842849      0.960505       1.00256       1.03802
  74   1 1313.8532    0.1151  0.1327  9.5423  0.0000  0.0078   0.0051   0.0237    0.0150   0.0000   440.7115     -0.273593       21.9674      0.139227      -3.78505     0.0518833      0.159340      0.233555      0.262395      0.300584      0.289517      0.340318
  74   2 1647.2340    0.3119  0.3449  9.5809  0.0000  0.0086   0.0062   0.0216    0.0199   0.0000   441.5576      0.184920       21.6267     -0.207378      -2.92638     -0.296918      0.186047      0.253191      0.281631      0.311606      0.338639      0.351738
  74   3 1917.9120    0.6072  0.6929  9.9845  0.0000  0.0116   0.0085   0.0308    0.0305   0.0000   442.0586     0.0238268       21.9268      0.277114      -3.14546     -0.116999      0.243670      0.340180      0.386732      0.419919      0.450083      0.458939
  74   4 2170.6872    1.0300  1.0106 10.6698  0.0001  0.0146   0.0122   0.0372    0.0405   0.0000   442.1117      0.192443       20.9328      0.458932      -3.71339     0.0330630      0.292286      0.419003      0.457096      0.525897      0.534901      0.555910
  74   5 2404.9837    1.6001  1.2596 11.7003  0.0000  0.0168   0.0181   0.0453    0.0400   0.0000   442.5383      0.803467       22.5984      0.177418      -3.43395     -0.523616      0.345320      0.491235      0.552144      0.587379      0.636475      0.666604
  74   6 2626.2810    2.3482  1.4230 12.3690  0.0028  0.0170   0.0244   0.0476    0.0382   0.0000   442.2944       1.68508       21.4908      0.441773      -2.84845     -0.449969      0.357284      0.494225      0.559880      0.611401      0.658186      0.676072
  74   7 2842.8280    3.3720  1.2420 13.1080 -0.0003  0.0157   0.0363   0.0425    0.0416   0.0000   442.6848       1.01801       21.7509     -0.108684      -1.74183      -1.12948      0.332098      0.447969      0.514981      0.562861      0.576977      0.631568
  74   8 3053.2216    4.1323  1.3305 13.4927  0.0000  0.0161   0.0430   0.0440    0.0412   0.0000   442.8177       1.60025       21.3347       1.28729      -3.97322      -2.09159      0.336599      0.461070      0.525668      0.569637      0.616183      0.633041
  74   9 3257.8012    3.9300  1.6751 13.4861 -0.0028  0.0187   0.0378   0.0532    0.0342   0.0000   442.6653       1.93871       21.1985      0.928860      -1.13239      -1.79126      0.380589      0.533322      0.596468      0.661001      0.706938      0.733447
  74  10 3458.8287    2.9250  3.0007 12.8406  0.0000  0.0268   0.0230   0.0768    0.0278   0.0000   444.5998       2.53084       19.4707     0.0987953       1.35116      -3.36356      0.547039      0.766019      0.851541      0.962508       1.01023       1.06394
  74  11 3656.8241    1.7232  3.9605 12.4928 -0.1034  0.0527   0.0141   0.1257    0.0274   0.0000   443.7026       3.82351       19.6224     0.0179679       2.87295      -2.33738       1.03197       1.49737       1.64961       1.80028       1.90126       1.87859
  75   1 1321.4300    0.1285  0.1151  9.5097  0.0000  0.0070   0.0053   0.0169    0.0148   0.0000   440.6353    -0.0772971       21.9463      0.329796      -3.84209      0.240397      0.150362      0.205449      0.233247      0.243241      0.263668      0.295972
  75   2 1655.7497    0.3122  0.3947  9.5384  0.0000  0.0094   0.0059   0.0243    0.0206   0.0000   441.8395     -0.235951       21.9288     -0.120210      -3.78250     -0.430426      0.191609      0.265312      0.292541      0.328645      0.343284      0.378913
  75   3 1927.4399    0.6221  0.7212  9.9141  0.0000  0.0120   0.0084   0.0302    0.0326   0.0000   442.0660    -0.0447036       22.0153     -0.403895      -3.56135     -0.287314      0.253111      0.348504      0.402399      0.443596      0.483040      0.479622
  75   4 2181.4551    1.0380  1.0653 10.7201  0.0000  0.0147   0.0121   0.0390    0.0397   0.0000   443.2606     -0.175716       21.1512       1.33494      -3.86375     -0.839863      0.302568      0.424793      0.475948      0.517572      0.561090      0.593207
  75   5 2416.4790    1.6562  1.3472 11.6078  0.0000  0.0172   0.0177   0.0458    0.0414   0.0000   441.9914      0.459621       22.3851     -0.682315      -2.90669     -0.121149      0.353490      0.488437      0.549812      0.609937      0.635827      0.671692
  75   6 2638.8082    2.4410  1.3793 12.3636  0.0000  0.0164   0.0249   0.0464    0.0385   0.0000   442.6778       1.51910       21.4518      0.286862      -3.28972      -1.84003      0.339165      0.462981      0.530713      0.580736      0.638743      0.668976
  75   7 2856.3018    3.4984  1.2148 13.1553  0.0000  0.0154   0.0381   0.0414    0.0437   0.0000   442.9810       1.35641       22.0748      0.558692      -2.32864      -2.34755      0.313793      0.434943      0.482349      0.534393      0.567415      0.575471
  75   8 3067.5325    4.2363  1.3174 13.4473  0.0000  0.0159   0.0436   0.0426    0.0428   0.0000   442.4119       2.12628       21.9491    0.00281396      -4.28985      -1.28642      0.327192      0.460949      0.511330      0.563829      0.602883      0.613030
  75   9 3272.9178    3.8442  1.7617 13.3911 -0.0002  0.0192   0.0360   0.0529    0.0344   0.0000   443.3980       2.26503       20.3104      0.183540      -1.91711      -2.30978      0.385536      0.554091      0.615831      0.669322      0.716404      0.743625
  75  10 3474.6503    2.8519  3.3236 12.7613  0.0006  0.0288   0.0218   0.0810    0.0267   0.0000   443.0723       3.12054       19.0935     -0.326866     -0.477506      -3.33438      0.573002      0.815160      0.886398       1.01091       1.04894       1.06998
  76   1 1328.9556    0.1257  0.1475  9.4904  0.0000  0.0082   0.0049   0.0200    0.0150   0.0000   440.7379     -0.430544       21.7339      0.160695      -4.13911   -0.00179655      0.172242      0.229408      0.259542      0.273954      0.305183      0.307899
  76   2 1664.2064    0.3224  0.3551  9.5530  0.0000  0.0083   0.0062   0.0222    0.0202   0.0000   441.3671     -0.747474       21.5156      0.608650      -3.55003     -0.351814      0.174521      0.231576      0.272051      0.296245      0.312045      0.327178
  76   3 1936.9212    0.6397  0.7489 10.0093  0.0000  0.0122   0.0085   0.0312    0.0318   0.0000   441.8050    -0.0579668       22.0260      0.318423      -4.04234     0.0205987      0.252409      0.345825      0.395817      0.429387      0.453159      0.485817
  76   4 2192.1501    1.0565  1.0901 10.8364 -0.0000  0.0152   0.0124   0.0401    0.0391   0.0000   442.9547      0.865154       21.7378     -0.109064      -3.77401      0.467488      0.307718      0.440031      0.482426      0.545275      0.585377      0.593933
  76   5 2427.8768    1.7128  1.3393 11.7874  0.0000  0.0170   0.0184   0.0466    0.0380   0.0000   442.7507      0.411589       21.2551      0.829134      -1.79726     -0.234895      0.345156      0.480144      0.536870      0.598586      0.647814      0.649575
  76   6 2651.2118    2.5464  1.4076 12.3895  0.0000  0.0168   0.0257   0.0462    0.0399   0.0000   442.6330      0.996683       20.9200     -0.872548      -2.74714      0.250356      0.329294      0.474277      0.518396      0.574440      0.614449      0.627131
  76   7 2869.7337    3.5515  1.2355 13.2296  0.0033  0.0151   0.0381   0.0414    0.0424   0.0000   442.5549       1.20256       22.5881      0.224307      -3.09632      -2.53449      0.310766      0.425082      0.478900      0.528665      0.565806      0.583654
  76   8 3081.6943    4.2561  1.3422 13.4392  0.0000  0.0158   0.0436   0.0433    0.0434   0.0000   442.6732      0.522877       21.6431     -0.428326      -3.48508      -1.44434      0.321747      0.454290      0.507514      0.550492      0.593209      0.599899
  76   9 3287.8480    3.7797  1.8822 13.3237  0.0000  0.0192   0.0343   0.0554    0.0345   0.0000   443.8422       2.45360       21.0169      -1.03195      -1.95036      -2.20023      0.398420      0.535238      0.614912      0.662396      0.710353      0.732914
  76  10 3490.4399    2.8005  3.5486 12.6544  0.0000  0.0296   0.0207   0.0845    0.0269   0.0000   443.1259       1.68561       21.8440      0.112778      -1.25973      -4.12116      0.580603      0.829798      0.916903       1.01866       1.09369       1.10294
  76  11 3689.7961    2.2279  6.3569 12.1414  0.0042  0.0515   0.0070   0.1279    0.0082   0.0000   441.3315     -0.281562       26.6204      0.732498      -8.92255      -2.02040       1.04062       1.40428       1.67203       1.76088       1.88825       1.96228
  77   2 1672.5365    0.3333  0.3706  9.5812  0.0000  0.0091   0.0062   0.0210    0.0205   0.0000   441.5294     -0.253333       22.0511      0.189702      -3.60554   -0.00972320      0.185642      0.245920      0.291926      0.298245      0.354564      0.357776
  77   3 1946.2670    0.6392  0.7447  9.9801  0.0000  0.0120   0.0085   0.0308    0.0317   0.0000   441.9450      0.341096       21.6558     -0.545762      -3.87078      0.865529      0.245042      0.327122      0.378390      0.414635      0.440882      0.474716
  77   4 2202.7517    1.0839  1.0994 10.7912 -0.0003  0.0153   0.0123   0.0381    0.0400   0.0000   442.4414      0.917295       21.9896      0.559440      -3.23510      -1.48502      0.308778      0.418242      0.483064      0.531242      0.559705      0.591951
  77   5 2439.1543    1.7630  1.4378 11.4810  0.0000  0.0168   0.0174   0.0457    0.0407   0.0000   442.7090    -0.0333565       22.0882      0.522200      -3.32985      -1.10773      0.334952      0.467184      0.515685      0.583886      0.619392      0.635970
  77   6 2663.5855    2.5764  1.3845 12.3928  0.0000  0.0165   0.0260   0.0445    0.0401   0.0000   442.1126       1.89962       22.4440     -0.704605      -3.15999     -0.255041      0.331848      0.464313      0.523921      0.578610      0.609824      0.625868
  77   7 2883.0483    3.6199  1.2342 13.1217 -0.0000  0.0152   0.0382   0.0411    0.0429   0.0000   442.2390       1.63694       22.0551      0.596809      -3.08437     -0.802141      0.306219      0.433239      0.476511      0.527526      0.562341      0.589481
  77   8 3095.8086    4.2224  1.3010 13.6027  0.0000  0.0161   0.0439   0.0420    0.0390   0.0000   442.0038       1.88285       22.0541      0.313624      -2.51657      -2.09678      0.319674      0.444754      0.478653      0.534116      0.574254      0.603181
  77   9 3302.7473    3.6523  1.8720 13.3265  0.0000  0.0197   0.0334   0.0561    0.0332   0.0000   442.2295       2.12697       21.0550       1.49661      0.391297      -1.78770      0.385141      0.541348      0.599833      0.670516      0.704685      0.727227
  77  10 3506.0716    2.7917  3.6506 12.5471 -0.0008  0.0301   0.0198   0.0841    0.0278   0.0000   442.4695       1.74970       19.7906      0.958139     -0.540855      -2.60872      0.573530      0.827906      0.905376       1.01518       1.07245       1.12300
  78   1 1343.8274    0.1253  0.1593  9.4982  0.0000  0.0080   0.0048   0.0214    0.0149   0.0000   440.5069      0.200134       22.1315      0.181700      -3.76600    -0.0503539      0.161028      0.214879      0.256080      0.270630      0.271801      0.300753
  78   2 1680.7957    0.3451  0.3825  9.5627 -0.0000  0.0087   0.0063   0.0216    0.0207   0.0000   441.4060     -0.209631       22.3730      0.815292      -3.73914    0.00978677      0.184396      0.236982      0.260413      0.294117      0.319439      0.340141
  78   3 1955.6213    0.6414  0.8034 10.0413 -0.0000  0.0127   0.0084   0.0337    0.0317   0.0000   441.7522     -0.326167       21.6965     -0.717980      -2.54835      0.883410      0.247168      0.350708      0.380400      0.443479      0.457265      0.479709
  78   4 2213.2183    1.1132  1.1297 10.8221  0.0000  0.0152   0.0126   0.0409    0.0407   0.0000   442.4777      0.494917       21.8945     -0.290248      -3.55567      -1.21896      0.299634      0.423784      0.451708      0.514235      0.561367      0.587664
  78   5 2450.3688    1.7546  1.4153 11.6895  0.0047  0.0168   0.0177   0.0471    0.0382   0.0000   442.8069     -0.374388       22.3290     0.0900440      -3.90298     -0.378611      0.324199      0.451967      0.513597      0.566429      0.590535      0.618430
  78   6 2675.8424    2.5752  1.3992 12.5272 -0.0000  0.0165   0.0263   0.0468    0.0379   0.0000   442.6855       1.36062       21.7294     -0.884723      -4.30808     -0.699852      0.329036      0.447506      0.500758      0.561290      0.594401      0.602335
  78   7 2896.3172    3.6812  1.2312 13.1787  0.0000  0.0149   0.0386   0.0413    0.0423   0.0000   442.2091       2.10686       22.1383      0.238362      -4.36276      -1.47641      0.301470      0.416134      0.465893      0.502587      0.547922      0.567793
  78   8 3109.7972    4.1945  1.3957 13.6032  0.0000  0.0168   0.0423   0.0443    0.0371   0.0000   442.6872       1.24669       22.4897     -0.676253      -3.05894      -1.86296      0.321309      0.459520      0.510045      0.557818      0.595012      0.618763
  78   9 3317.5535    3.5811  1.8370 13.4398 -0.0000  0.0200   0.0341   0.0572    0.0326   0.0000   444.1010       3.07210       21.8925     -0.801255      -1.73115      -1.17843      0.390110      0.559269      0.610775      0.677692      0.721958      0.748571
  79   1 1351.1851    0.1302  0.1322  9.4373  0.0000  0.0071   0.0050   0.0177    0.0147   0.0000   440.5617     0.0591123       22.0929      0.156075      -4.04472     -0.373270      0.146968      0.193817      0.230031      0.230023      0.258502      0.295958
  79   2 1688.9508    0.3485  0.3861  9.5343 -0.0000  0.0090   0.0062   0.0206    0.0206   0.0000   441.6768     -0.443858       22.4001      0.111905      -4.08883      0.116785      0.181890      0.245507      0.275328      0.304871      0.324049      0.320521
  79   3 1964.9452    0.6610  0.7580 10.1138  0.0000  0.0125   0.0086   0.0308    0.0302   0.0000   442.2125     -0.113583       21.9611    -0.0305507      -3.46743     -0.745191      0.236101      0.332651      0.367748      0.416606      0.430519      0.442601
  79   4 2223.6184    1.1378  1.1545 10.9041  0.0000  0.0157   0.0130   0.0417    0.0405   0.0000   442.1929      0.244365       20.9624      0.585891      -4.37453     -0.133409      0.300154      0.425107      0.478539      0.520898      0.552461      0.575426
  79   5 2461.4650    1.8381  1.4050 11.6591  0.0001  0.0166   0.0183   0.0453    0.0391   0.0000   442.4478     -0.503322       21.5239      0.711848      -3.12836     -0.332021      0.323830      0.450413      0.506996      0.555616      0.589958      0.613631
  79   6 2688.0510    2.6800  1.3430 12.6007  0.0000  0.0165   0.0275   0.0440    0.0380   0.0000   442.4677      0.594405       22.0046      0.769756      -3.23908      0.251932      0.318644      0.452271      0.492112      0.564735      0.592405      0.615394
  79   7 2909.4202    3.7369  1.2928 13.0662  0.0000  0.0152   0.0373   0.0409    0.0413   0.0000   442.3237      0.553950       21.5358      0.237449      -3.93008      -1.90185      0.294948      0.407153      0.459643      0.504577      0.539198      0.557975
  79   8 3123.6918    4.1607  1.4282 13.5891  0.0000  0.0166   0.0417   0.0461    0.0355   0.0000   442.7312       1.44507       21.6845     -0.707463      -3.10036     -0.908745      0.318209      0.451586      0.497047      0.546129      0.581329      0.584415
  79   9 3332.2539    3.5447  2.2325 13.1468  0.0000  0.0216   0.0296   0.0608    0.0307   0.0000   443.5255      0.518489       19.5449      0.586688     -0.950548      -1.53933      0.401792      0.585894      0.642234      0.720915      0.743097      0.774573
  79  10 3537.1852    2.8482  4.5029 12.2637  0.0023  0.0261   0.0100   0.0561    0.0072   0.0000   443.7942       1.75260       21.1339       2.00503      -1.61413      -7.35172      0.659869      0.676688      0.981115      0.900145       1.10684       1.02046
  80   1 1358.4732    0.1442  0.1423  9.4375  0.0000  0.0065   0.0050   0.0173    0.0147   0.0000   440.3756     -0.118550       22.0416      0.475296      -3.52807     0.0330122      0.142736      0.181733      0.203774      0.215621      0.238024      0.242628
  80   2 1697.0503    0.3589  0.4345  9.5281  0.0003  0.0094   0.0061   0.0232    0.0216   0.0000   441.5249     -0.215927       22.0271     -0.558620      -2.70332      0.220757      0.188732      0.252375      0.303106      0.321868      0.355240      0.351166
  80   3 1974.1507    0.7080  0.8344  9.9903  0.0000  0.0123   0.0087   0.0329    0.0334   0.0000   442.0877     -0.214853       21.7218     -0.312534      -2.98202      0.170387      0.235647      0.324786      0.376464      0.399682      0.440878      0.451015
  80   4 2233.9748    1.1481  1.1970 10.9658 -0.0000  0.0160   0.0129   0.0432    0.0399   0.0000   442.6987     -0.108367       21.3693     -0.732092      -3.73055      0.623402      0.303716      0.426766      0.468337      0.525397      0.550447      0.590733
  80   5 2472.5251    1.8534  1.4063 11.7963  0.0000  0.0170   0.0186   0.0453    0.0373   0.0000   442.4181     0.0357936       22.7386       1.48424      -1.66357      -1.87531      0.327112      0.453208      0.511543      0.565567      0.588862      0.616529
  80   6 2700.2405    2.6661  1.3971 12.6369  0.0000  0.0166   0.0271   0.0472    0.0357   0.0000   442.6076      0.756210       21.7731     -0.227974      -4.03464      -1.25720      0.310857      0.441213      0.466711      0.550859      0.571482      0.578685
  80   7 2922.5112    3.7775  1.3181 13.0270  0.0000  0.0155   0.0373   0.0403    0.0440   0.0000   442.4441       1.35552       22.3749    -0.0899499      -2.90278      -1.75021      0.303038      0.420098      0.463916      0.513880      0.549651      0.577932
  80   8 3137.5279    4.2416  1.3971 13.5521  0.0000  0.0164   0.0424   0.0439    0.0385   0.0000   442.6818       2.13915       22.3545      0.757818      -2.85522      -1.98088      0.315775      0.443999      0.490809      0.539458      0.587629      0.606385
  80   9 3346.9083    3.4809  2.2037 13.1707  0.0000  0.0212   0.0294   0.0607    0.0306   0.0000   443.8947       1.95340       19.4681     -0.779709     -0.892477     -0.804349      0.401795      0.566758      0.628567      0.694373      0.752227      0.784117
  80  10 3552.7202    2.7184  4.4457 12.3735  0.0009  0.0355   0.0105   0.0874    0.0098   0.0000   441.6201       1.86337       20.5477      0.164375      -1.79315      -4.04061      0.653481      0.937526       1.04244       1.16164       1.22007       1.26423
  81   1 1365.7050    0.1377  0.1290  9.4967  0.0000  0.0075   0.0050   0.0152    0.0144   0.0000   440.4386     -0.283554       21.8517     -0.190699      -4.20535      0.250530      0.132244      0.191759      0.225565      0.243426      0.252377      0.263970
  81   2 1705.0347    0.3645  0.4504  9.5639  0.0000  0.0093   0.0062   0.0255    0.0218   0.0000   441.8913     0.0416928       21.5300     -0.463164      -3.35616      0.278639      0.179343      0.240798      0.273742      0.311741      0.330283      0.340393
  81   3 1983.2892    0.6902  0.8495 10.0978  0.0000  0.0130   0.0086   0.0336    0.0330   0.0000   441.8202      0.262531       23.1700      0.491412      -3.43788     -0.474527      0.240957      0.340896      0.382091      0.423870      0.456813      0.458886
  81   4 2244.1848    1.1941  1.1959 10.9899  0.0000  0.0157   0.0131   0.0420    0.0408   0.0000   443.3991     0.0394430       21.8778    -0.0943581      -3.27317     -0.337873      0.297178      0.404293      0.469202      0.504299      0.534147      0.566835
  81   5 2483.4934    1.8887  1.4635 11.8239  0.0000  0.0169   0.0186   0.0462    0.0369   0.0000   442.5116       1.29279       21.4342      0.171151      -3.66184      0.430697      0.324247      0.442554      0.503908      0.542703      0.597218      0.602155
  81   6 2712.2539    2.8392  1.3498 12.5855  0.0000  0.0158   0.0283   0.0432    0.0405   0.0000   442.7536      0.938467       21.8259     -0.692719      -3.35117      -1.52742      0.296457      0.415769      0.459150      0.510890      0.550496      0.561355
  81   7 2935.4984    3.8816  1.2685 13.2523  0.0000  0.0147   0.0392   0.0410    0.0413   0.0000   442.9921      0.842003       21.9074      0.340870      -3.12175      -1.05899      0.286824      0.394286      0.443862      0.488552      0.528245      0.560103
  81   8 3151.2381    4.1960  1.4193 13.6493  0.0007  0.0164   0.0416   0.0451    0.0364   0.0000   443.5020       1.94686       22.2239     0.0973744      -3.07172      -2.17075      0.306497      0.436728      0.487021      0.533555      0.563523      0.599905
  81   9 3361.4042    3.4126  2.3451 13.1903  0.0000  0.0224   0.0286   0.0638    0.0300   0.0000   443.8446       1.55026       19.3643      0.175623     -0.402102      -1.39047      0.409113      0.577678      0.643564      0.715562      0.756900      0.775532
  81  10 3567.8724    2.0928  3.3960 12.6974  0.0015  0.0408   0.0183   0.1003    0.0322   0.0000   442.7881       1.77491       20.6636      -1.53734      -2.50533      0.114110      0.609274       1.06111       1.01811       1.21635       1.19746       1.26041
  82   1 1372.8909    0.1396  0.1403  9.4454  0.0000  0.0068   0.0049   0.0167    0.0145   0.0000   440.7729    -0.0170391       22.3354     -0.211765      -3.90062      0.173439      0.125316      0.168029      0.195713      0.218593      0.252791      0.262995
  82   2 1712.9614    0.3738  0.4735  9.5337  0.0001  0.0098   0.0061   0.0241    0.0223   0.0000   441.0764     -0.436117       22.3750      0.480383      -3.88743     -0.239511      0.184243      0.258989      0.280779      0.316630      0.332741      0.340857
  82   3 1992.4140    0.7208  0.8155 10.1027  0.0000  0.0121   0.0089   0.0317    0.0324   0.0000   441.4804    -0.0192259       21.9472      0.515801      -3.73527     -0.221576      0.234415      0.315834      0.361374      0.393917      0.446700      0.452743
  82   4 2254.3095    1.2016  1.2608 11.0101  0.0000  0.0163   0.0129   0.0439    0.0382   0.0000   443.0760      0.392274       23.4275     -0.423246      -3.75236      0.564031      0.296535      0.427196      0.464510      0.525789      0.559057      0.574447
  82   5 2494.3715    1.9730  1.4224 11.8797  0.0037  0.0166   0.0195   0.0449    0.0381   0.0000   442.4057      0.520631       22.2733      0.491704      -3.13702     -0.510335      0.307123      0.419713      0.478060      0.529290      0.560558      0.571951
  82   6 2724.2643    2.8543  1.3778 12.6501  0.0000  0.0160   0.0282   0.0442    0.0371   0.0000   442.7447       1.50155       20.8665      0.407241      -2.91351     -0.939818      0.299013      0.418064      0.464976      0.519377      0.548990      0.578460
  82   7 2948.4003    3.8436  1.2874 13.3862  0.0017  0.0153   0.0392   0.0419    0.0383   0.0000   442.7749       2.01893       21.3729      0.649524      -2.53389      -1.31181      0.279622      0.401737      0.431491      0.496695      0.516741      0.544185
  82   8 3164.9287    4.1963  1.5510 13.4466  0.0001  0.0164   0.0390   0.0476    0.0351   0.0000   442.4131       1.49258       21.8311       1.58245      -2.79560      -2.10506      0.320739      0.425027      0.479015      0.529669      0.567808      0.591671
  82   9 3375.8976    3.2770  2.3615 13.2278  0.0000  0.0233   0.0285   0.0663    0.0292   0.0000   443.8782       3.43021       19.7747     -0.434868     -0.779601      -2.95592      0.415946      0.604420      0.665939      0.743183      0.787662      0.811638
  83   1 1380.0140    0.1561  0.1518  9.4125  0.0000  0.0070   0.0050   0.0165    0.0146   0.0000   440.4368      0.347354       21.9720      0.131132      -3.53053     0.0849299      0.130070      0.183538      0.223451      0.263756      0.282561      0.265036
  83   2 1720.8044    0.3885  0.4795  9.5515 -0.0000  0.0096   0.0062   0.0242    0.0223   0.0000   441.6432     -0.254038       21.8723      0.526523      -2.97987     -0.577445      0.184033      0.240246      0.282649      0.317180      0.336523      0.359748
  83   3 2001.4437    0.7361  0.8452 10.1101  0.0000  0.0124   0.0089   0.0321    0.0333   0.0000   441.7889     -0.117937       22.6923     -0.128129      -3.46254     -0.596607      0.234449      0.322366      0.369661      0.405010      0.427327      0.443434
  83   4 2264.3729    1.2495  1.3042 10.9491  0.0000  0.0160   0.0129   0.0436    0.0391   0.0000   442.9971       1.16308       21.3880     -0.496573      -3.66432     -0.255285      0.293660      0.405345      0.462250      0.493645      0.539947      0.564979
  83   5 2505.2173    1.9479  1.3877 12.0228  0.0000  0.0165   0.0198   0.0462    0.0356   0.0000   442.1184    0.00452927       22.5830    -0.0716256      -3.91236      -1.84304      0.309502      0.426313      0.483292      0.538101      0.572621      0.589086
  83   6 2736.2157    2.9031  1.3827 12.6527 -0.0000  0.0161   0.0287   0.0435    0.0391   0.0000   442.5110       1.41199       22.5171    -0.0121793      -3.90026      -1.43369      0.297827      0.414005      0.471202      0.512502      0.534186      0.563893
  83   7 2961.1806    3.9266  1.3178 13.3166  0.0000  0.0153   0.0391   0.0413    0.0387   0.0000   442.7434       1.89203       21.7253     -0.662198      -3.66814      -1.14206      0.287697      0.402102      0.442619      0.482307      0.540770      0.550362
  83   8 3178.4808    4.2090  1.5950 13.3205  0.0000  0.0168   0.0381   0.0466    0.0383   0.0000   442.9794      0.352383       20.8692       1.35397      -2.83637      -1.25263      0.304909      0.429817      0.485006      0.526191      0.571941      0.601197
  83   9 3390.3386    3.2296  2.6054 13.0870  0.0000  0.0246   0.0268   0.0695    0.0292   0.0000   443.7973       2.27091       19.6390     -0.809399      0.425046     -0.698595      0.421909      0.622193      0.676100      0.759314      0.795725      0.818626
  83  10 3598.4317    1.6283  2.7024 12.7105 -0.0410  0.0480   0.0145   0.1087    0.0347   0.0000   445.8641       1.06550       18.3246       1.76246       1.71814      -4.24554      0.743069       1.23457       1.23144       1.45137       1.45588       1.56823
  84   1 1387.1197    0.1407  0.1823  9.4060  0.0000  0.0076   0.0045   0.0196    0.0146   0.0000   440.4672     -0.240044       22.5444     0.0814611      -3.59656     -0.190576      0.148902      0.190647      0.202521      0.236296      0.254466      0.286549
  84   2 1728.5703    0.4075  0.4286  9.5912  0.0000  0.0087   0.0066   0.0210    0.0218   0.0000   441.1984     -0.379451       21.7436      0.309204      -4.16262     -0.230569      0.169781      0.220265      0.252112      0.280818      0.301281      0.313150
  84   3 2010.4282    0.7468  0.9308 10.0751 -0.0000  0.0134   0.0087   0.0341    0.0355   0.0000   442.2642     -0.855974       22.2187     -0.311020      -3.11869     -0.371399      0.234896      0.339671      0.379198      0.418333      0.441930      0.467648
  84   4 2274.3950    1.2444  1.2465 11.1421 -0.0000  0.0160   0.0135   0.0437    0.0378   0.0000   442.2308     -0.195183       22.7693     -0.899550      -3.44614     -0.244392      0.295210      0.409184      0.458431      0.483400      0.548134      0.569305
  84   5 2515.9329    2.0093  1.5412 11.8069  0.0000  0.0172   0.0188   0.0465    0.0377   0.0000   442.4139      0.454770       21.4623     -0.222431      -2.54516     -0.710105      0.312001      0.447002      0.493361      0.549336      0.590058      0.616630
  84   6 2748.0482    2.9560  1.3116 12.8006  0.0000  0.0155   0.0298   0.0426    0.0378   0.0000   442.3811       2.15929       21.4466     0.0300679      -4.53706     -0.486360      0.281027      0.393910      0.440866      0.490407      0.530286      0.532951
  84   7 2973.8824    3.9899  1.3085 13.3618  0.0000  0.0151   0.0391   0.0408    0.0376   0.0000   443.1299       1.20082       21.2239    0.00400650      -3.43739      -1.54658      0.278542      0.391031      0.434932      0.475848      0.514637      0.534159
  84   8 3191.9786    4.1612  1.6087 13.4210  0.0001  0.0167   0.0375   0.0474    0.0348   0.0000   442.9468       1.89254       21.7114     -0.194169      -2.17216      -3.36360      0.308729      0.431592      0.483235      0.527524      0.560973      0.577233
  84   9 3404.6104    3.2046  2.9308 12.9152  0.0001  0.0253   0.0240   0.0707    0.0274   0.0000   444.2183       3.39507       19.4447    -0.0737414      0.139417      -3.06470      0.439956      0.641865      0.693199      0.791740      0.819462      0.874418
  85   1 1394.1332    0.1489  0.1587  9.4169  0.0000  0.0069   0.0048   0.0157    0.0145   0.0000   440.4220     0.0524134       21.6609      0.178617      -4.15392     0.0943935      0.129985      0.179705      0.194388      0.205212      0.249980      0.242362
  85   2 1736.2774    0.3945  0.4735  9.5894  0.0000  0.0093   0.0062   0.0239    0.0216   0.0000   441.4555      0.319442       21.9681     -0.125451      -3.85253      0.189652      0.168278      0.228342      0.257163      0.288084      0.307737      0.321079
  85   3 2019.3641    0.7659  0.9009 10.1308  0.0000  0.0128   0.0090   0.0338    0.0353   0.0000   441.9345      0.321594       21.5342     0.0527124      -4.13760       1.15366      0.234018      0.328948      0.362382      0.394793      0.436548      0.446368
  85   4 2284.2659    1.3055  1.3504 10.9796  0.0025  0.0159   0.0129   0.0431    0.0391   0.0000   442.5565      0.502788       22.0403    -0.0992530      -3.37335      0.383827      0.285026      0.401315      0.444895      0.497013      0.538859      0.567062
  85   5 2526.6335    2.0293  1.5542 11.8526  0.0000  0.0171   0.0189   0.0471    0.0366   0.0000   442.8394    -0.0907570       21.2295      0.120300      -3.25282      -1.29933      0.309785      0.425192      0.486312      0.535170      0.569206      0.597427
  85   6 2759.8434    3.0158  1.3358 12.8192  0.0000  0.0156   0.0302   0.0426    0.0378   0.0000   442.5383       1.36454       22.1973     -0.146455      -3.04596     -0.864396      0.286687      0.389188      0.441566      0.488657      0.541393      0.548421
  85   7 2986.5883    4.0484  1.2996 13.3722  0.0036  0.0147   0.0400   0.0412    0.0392   0.0000   443.0665      0.545414       21.8718     0.0551808      -2.86536     -0.697073      0.266016      0.370158      0.398434      0.466395      0.478838      0.503139
  85   8 3205.3741    4.1139  1.6644 13.3909 -0.0000  0.0171   0.0369   0.0487    0.0354   0.0000   443.2019       2.17588       21.4893      0.895115      -2.90818      -1.29874      0.312972      0.439319      0.487803      0.544207      0.601859      0.607746
  85   9 3418.8617    3.0788  2.8773 12.9847  0.0000  0.0253   0.0244   0.0738    0.0273   0.0000   445.1971       2.58461       21.4771      0.253593      0.306407      -1.16524      0.441656      0.634263      0.704855      0.791191      0.815311      0.870519
  86   1 1401.1053    0.1527  0.1782  9.3895  0.0000  0.0071   0.0047   0.0181    0.0147   0.0000   440.4625     -0.337447       21.8794     -0.125763      -4.09572     -0.295256      0.146917      0.191382      0.222760      0.240807      0.245324      0.268080
  86   2 1743.8931    0.4084  0.5107  9.5884  0.0000  0.0097   0.0063   0.0252    0.0228   0.0000   441.2860     0.0384031       22.0603      0.358291      -3.32738     -0.249049      0.173092      0.240114      0.272040      0.296265      0.328703      0.339556
  86   3 2028.2275    0.7578  0.9875 10.1973  0.0000  0.0138   0.0089   0.0371    0.0350   0.0000   441.7969      0.558644       21.9807     0.0676047      -4.25478     -0.129900      0.246439      0.340893      0.380768      0.429627      0.458701      0.475590
  86   4 2294.0082    1.3370  1.4156 10.9448  0.0000  0.0162   0.0128   0.0441    0.0375   0.0000   443.1514      0.816479       21.7485      0.393776      -3.66156      -2.02229      0.285729      0.402216      0.457211      0.494813      0.537673      0.550699
  86   5 2537.2649    2.0645  1.5431 11.9621  0.0000  0.0174   0.0196   0.0477    0.0365   0.0000   442.1520      0.941807       21.8523     -0.464251      -2.68208     -0.238014      0.309343      0.431029      0.494078      0.540965      0.567903      0.608531
  86   6 2771.5648    3.0727  1.3427 12.8497  0.0000  0.0156   0.0306   0.0422    0.0385   0.0000   442.4735      0.851171       23.1267      0.231899      -4.36604      -1.66026      0.283095      0.389281      0.434902      0.479068      0.522738      0.542784
  86   7 2999.1495    4.0883  1.3082 13.3983  0.0000  0.0150   0.0402   0.0413    0.0380   0.0000   442.9431       1.35030       22.4610       1.00969      -2.90073      -1.69233      0.266892      0.380872      0.419398      0.465750      0.500596      0.519823
  86   8 3218.6974    4.1121  1.6590 13.3789  0.0001  0.0172   0.0367   0.0477    0.0358   0.0000   443.6107       1.38387       21.6305      0.136189      -1.23701      -1.70274      0.309740      0.423052      0.487441      0.538180      0.569204      0.586346
  86   9 3432.9864    3.0748  3.0956 12.9199  0.0002  0.0261   0.0235   0.0756    0.0265   0.0000   444.0452      0.465926       21.5388     -0.845874      0.186757     -0.264658      0.457673      0.642827      0.726577      0.809476      0.859173      0.895577
  87   1 1408.0330    0.1579  0.2055  9.3724  0.0000  0.0073   0.0045   0.0202    0.0148   0.0000   440.3915     -0.159773       21.8290      0.369434      -3.40711     -0.510155      0.134850      0.187500      0.211221      0.233861      0.260191      0.274610
  87   2 1751.4465    0.4303  0.5162  9.5474  0.0000  0.0095   0.0064   0.0246    0.0238   0.0000   441.3688     -0.390731       22.1829      0.115803      -3.66972      0.169690      0.167421      0.225395      0.259639      0.289703      0.303474      0.325952
  87   3 2037.0528    0.7902  0.9778 10.2170 -0.0004  0.0134   0.0090   0.0358    0.0345   0.0000   442.0091      0.401303       22.4747     -0.786999      -3.26765      0.199571      0.233588      0.324764      0.360313      0.404450      0.442456      0.460590
  87   4 2303.7732    1.3564  1.3801 11.1216  0.0000  0.0165   0.0134   0.0440    0.0366   0.0000   441.9151      0.390143       21.6199      0.555753      -3.72054      -1.17303      0.282259      0.400961      0.446700      0.492096      0.527476      0.535646
  87   5 2547.8088    2.1287  1.4160 12.1531 -0.0000  0.0168   0.0208   0.0448    0.0348   0.0000   442.2435      0.692090       22.4641     -0.295765      -3.77894     -0.313869      0.285505      0.405321      0.446288      0.500700      0.540390      0.558050
  87   6 2783.2147    3.1397  1.3577 12.8228  0.0003  0.0155   0.0302   0.0421    0.0369   0.0000   443.1500       1.68872       21.7761      -1.20125      -3.57099      -1.90630      0.269395      0.382942      0.424174      0.470079      0.494727      0.532603
  87   7 3011.6530    4.1244  1.3244 13.4090  0.0000  0.0153   0.0399   0.0404    0.0386   0.0000   442.9514       1.06809       22.6967     -0.256220      -3.47730      -1.37484      0.267170      0.376404      0.422708      0.467416      0.501784      0.528171
  87   8 3231.9456    4.0065  1.6740 13.4888  0.0000  0.0175   0.0367   0.0500    0.0334   0.0000   442.7523       2.57169       22.5838      0.748008      -1.97914      -2.36775      0.310415      0.427591      0.484836      0.523920      0.579049      0.597051
  87   9 3447.1677    3.0433  3.3047 12.8409  0.0000  0.0269   0.0227   0.0785    0.0269   0.0000   443.9791       1.91226       20.4484     -0.768625      0.351155      -2.44829      0.469605      0.655823      0.744518      0.819177      0.878944      0.920782
  88   1 1414.9094    0.1564  0.1944  9.3184  0.0000  0.0072   0.0045   0.0192    0.0146   0.0000   440.2722    -0.0236392       21.8398     -0.108090      -4.05424     -0.118793      0.129329      0.174020      0.211080      0.229156      0.235511      0.235042
  88   2 1758.9167    0.4248  0.5290  9.5278  0.0000  0.0098   0.0063   0.0250    0.0236   0.0000   440.7268     -0.498154       22.3234      0.452165      -4.64974     -0.135112      0.173441      0.238642      0.262876      0.298505      0.320505      0.345041
  88   3 2045.8211    0.8107  0.9621 10.2400  0.0000  0.0135   0.0093   0.0344    0.0350   0.0000   442.0559      0.207114       22.4643     -0.224382      -3.69870     -0.364391      0.234463      0.325000      0.359897      0.406241      0.427797      0.445079
  88   4 2313.4305    1.3603  1.3202 11.2715  0.0000  0.0167   0.0140   0.0432    0.0355   0.0000   442.5483      0.675316       22.0159     -0.182504      -3.11316     -0.275710      0.276877      0.398024      0.441023      0.487415      0.531959      0.529475
  88   5 2558.2992    2.1800  1.5224 11.9316  0.0000  0.0166   0.0201   0.0461    0.0369   0.0000   442.3575      0.325111       21.8269     -0.197893      -2.72294    -0.0530155      0.286054      0.411789      0.455373      0.505184      0.550114      0.565998
  88   6 2794.8182    3.1632  1.4202 12.8206  0.0040  0.0155   0.0298   0.0428    0.0357   0.0000   443.3978      0.531332       21.9441     -0.657734      -2.30820      -2.16747      0.275209      0.373141      0.429948      0.469227      0.507664      0.532382
  88   7 3024.0188    4.0610  1.2915 13.5233 -0.0000  0.0153   0.0406   0.0404    0.0355   0.0000   442.6772       1.20902       21.8647      0.388693      -3.03203     -0.760843      0.270896      0.368788      0.413303      0.456318      0.500572      0.517581
  88   8 3245.1265    4.0031  1.7891 13.3732  0.0000  0.0177   0.0346   0.0511    0.0322   0.0000   442.9511       2.03236       20.8644    -0.0696675      -2.37278      -2.02387      0.312346      0.430870      0.487671      0.533059      0.581874      0.607163
  88   9 3461.1070    2.9623  3.3184 12.7836 -0.0004  0.0276   0.0222   0.0788    0.0270   0.0000   443.4761       1.14708       20.1884       1.62941      -2.51774      -2.26966      0.463906      0.659582      0.739303      0.825777      0.873059      0.917544
  89   0  959.5543    0.0306  0.0079  9.6110  0.0000  0.0185   0.0073   0.0053    0.0124   0.0000   437.2054      0.752011       21.4783      0.204547      -2.79536      0.581606      0.162837      0.516851      0.274966      0.524683      0.520477      0.630647
  89   1 1421.7477    0.1701  0.1899  9.3169 -0.0001  0.0065   0.0047   0.0175    0.0147   0.0000   440.3373     -0.282825       21.7930      0.226307      -4.10455     -0.519303      0.121428      0.160081      0.191680      0.206456      0.216541      0.225087
  89   2 1766.3317    0.4537  0.5376  9.5305  0.0000  0.0093   0.0066   0.0249    0.0240   0.0000   440.9128      0.354514       22.6046     -0.213738      -3.75951      0.691469      0.167291      0.229884      0.258260      0.285966      0.315276      0.316962
  89   3 2054.4993    0.8088  0.9995 10.2806  0.0000  0.0139   0.0092   0.0361    0.0343   0.0000   442.4787      0.380960       21.7312      0.203065      -3.98977     -0.382320      0.236406      0.323656      0.377659      0.403640      0.440748      0.456454
  89   4 2323.0152    1.4100  1.4916 11.0399 -0.0000  0.0165   0.0131   0.0454    0.0365   0.0000   442.4517      0.207359       21.4174       1.53609      -3.03704     -0.953021      0.284116      0.393645      0.445494      0.490788      0.517600      0.533413
  89   5 2568.7255    2.1901  1.4946 12.0860 -0.0000  0.0166   0.0204   0.0456    0.0343   0.0000   442.7402     0.0616854       22.2112     -0.289812      -3.87358     -0.905907      0.287525      0.395542      0.446630      0.501670      0.532200      0.564317
  89   6 2806.3119    3.2997  1.4222 12.7505  0.0003  0.0155   0.0301   0.0417    0.0366   0.0000   442.8252       1.03289       22.8206      0.509608      -3.47595      -1.19926      0.264070      0.366712      0.413701      0.460375      0.492806      0.526584
  89   7 3036.3543    4.1858  1.3392 13.4924 -0.0000  0.0150   0.0407   0.0425    0.0367   0.0000   442.4882      0.984310       21.9280     -0.127534      -3.12871      -2.77284      0.262626      0.358949      0.403648      0.452491      0.482639      0.503370
  89   8 3258.2309    3.9453  1.8599 13.3396 -0.0046  0.0183   0.0339   0.0531    0.0317   0.0000   443.1750       1.93000       22.0174      0.301505      -2.56411      -2.74469      0.313354      0.442353      0.494154      0.555181      0.590049      0.606268
  89   9 3475.0443    2.8407  3.5463 12.8350  0.0026  0.0297   0.0225   0.0859    0.0263   0.0000   443.1827       2.46556       20.4822      0.745685     -0.194467      -3.54449      0.494536      0.706265      0.796950      0.866459      0.929904      0.970075
  90   1 1428.5092    0.1723  0.2297  9.3357  0.0000  0.0077   0.0045   0.0202    0.0149   0.0000   440.1872     -0.179747       22.2251    -0.0278176      -4.03849    -0.0331042      0.136718      0.178176      0.213653      0.242554      0.251594      0.268124
  90   2 1773.6928    0.4359  0.5384  9.6146  0.0000  0.0098   0.0064   0.0246    0.0232   0.0000   441.0766     -0.119180       21.5362      0.207984      -3.81649     -0.303644      0.175156      0.238155      0.264377      0.295474      0.320359      0.335103
  90   3 2063.1902    0.8268  1.0083 10.3333  0.0000  0.0138   0.0093   0.0367    0.0343   0.0000   442.0445     -0.116906       21.7484      0.143991      -3.84201     0.0451237      0.235517      0.328342      0.372213      0.410887      0.439193      0.455537
  90   4 2332.4963    1.4420  1.3532 11.2449  0.0000  0.0158   0.0141   0.0434    0.0360   0.0000   442.2747      0.428046       21.8455      0.338829      -3.81771    -0.0948723      0.266845      0.379541      0.421894      0.466962      0.510240      0.525279
  90   5 2579.1007    2.2756  1.5279 12.0670 -0.0000  0.0164   0.0208   0.0463    0.0362   0.0000   442.9973      0.604145       21.3209     -0.427680      -2.95746     -0.166090      0.281959      0.393689      0.437382      0.488199      0.529036      0.543894
  90   6 2817.7724    3.2778  1.4235 12.8320 -0.0000  0.0154   0.0302   0.0433    0.0355   0.0000   443.0032       1.54727       22.0095      0.685876      -2.49197     -0.519872      0.261749      0.373305      0.407394      0.460437      0.487786      0.506867
  90   7 3048.6091    4.1948  1.4557 13.3714  0.0000  0.0156   0.0384   0.0429    0.0361   0.0000   442.7749       1.29853       21.4150      0.187067      -3.50906      -2.28021      0.264807      0.374952      0.408958      0.472683      0.491901      0.514697
  90   8 3271.3036    3.8145  1.9731 13.2946  0.0000  0.0190   0.0322   0.0551    0.0320   0.0000   443.5620       1.82825       22.1589     -0.216408      -1.51439     -0.876553      0.319008      0.454329      0.506108      0.554184      0.608465      0.622739
  90   9 3488.8601    2.6634  3.4552 12.8258 -0.0046  0.0301   0.0207   0.0865    0.0269   0.0000   444.1018       2.07899       20.6390       1.76118      -1.32527      -3.90707      0.495911      0.692938      0.800254      0.867943      0.945857      0.968646
  91   0  969.9857    0.0301  0.0058  9.6052 -0.0151  0.0150   0.0074   0.0047    0.0123   0.0000   437.1210      0.174928       21.5602     0.0923963      -3.14219     -0.600597      0.176530      0.321989      0.329326      0.357008      0.413606      0.372232
  91   1 1435.2540    0.1789  0.2013  9.3110  0.0000  0.0070   0.0047   0.0171    0.0148   0.0000   440.2772    -0.0787595       22.3607      0.755017      -3.63700      0.414961      0.139028      0.192000      0.230093      0.284727      0.312635      0.323548
  91   2 1780.9851    0.4602  0.5394  9.5841  0.0000  0.0096   0.0065   0.0243    0.0239   0.0000   441.1478     -0.381135       21.9795     -0.316004      -4.19996      0.431421      0.159682      0.225301      0.249770      0.283141      0.292786      0.312037
  91   3 2071.7962    0.8359  1.0461 10.3166 -0.0001  0.0139   0.0092   0.0373    0.0348   0.0000   442.1694      0.193074       21.8218     -0.563326      -4.27415      0.191001      0.232115      0.328428      0.362348      0.410036      0.430350      0.462108
  91   4 2341.9064    1.4572  1.4331 11.2753  0.0002  0.0165   0.0140   0.0453    0.0351   0.0000   441.1081      0.350226       22.6836     -0.274630      -4.77577      0.494583      0.273929      0.387683      0.434127      0.477402      0.512095      0.539383
  91   5 2589.3839    2.3055  1.5399 12.1366 -0.0000  0.0168   0.0210   0.0459    0.0354   0.0000   442.3689      0.613252       21.1984      0.176429      -2.70061     -0.382928      0.282334      0.399174      0.448618      0.499699      0.531440      0.551883
  91   6 2829.2240    3.3500  1.3212 13.0141  0.0000  0.0152   0.0322   0.0414    0.0364   0.0000   443.3035      0.129282       23.0456  -1.03977e-05      -3.08749      -1.29313      0.252494      0.359924      0.397730      0.436679      0.474308      0.482506
  91   7 3060.8129    4.1800  1.4018 13.3741 -0.0045  0.0152   0.0383   0.0416    0.0353   0.0000   443.0225       1.48555       21.6343     -0.601155      -3.32000     -0.965542      0.258881      0.357335      0.406993      0.448883      0.486858      0.499715
  91   8 3284.3103    3.8477  1.9118 13.3631 -0.0000  0.0186   0.0329   0.0542    0.0313   0.0000   443.6415       1.55519       20.1264     -0.436449      -1.90923      -1.00870      0.307830      0.434277      0.490813      0.535996      0.577985      0.598817
  92   1 1441.9303    0.1722  0.2059  9.3607  0.0000  0.0071   0.0046   0.0179    0.0146   0.0000   440.3424      0.360570       22.2896    -0.0814483      -3.34079     -0.317583      0.123688      0.164947      0.204758      0.199002      0.240850      0.256867
  92   2 1788.1934    0.4670  0.5842  9.6360  0.0000  0.0098   0.0065   0.0262    0.0244   0.0000   440.7911     -0.117456       22.1798     -0.116703      -3.97184      0.153860      0.170762      0.235950      0.257623      0.292192      0.314707      0.328358
  92   3 2080.3362    0.8673  1.1313 10.3371  0.0000  0.0143   0.0093   0.0401    0.0367   0.0000   442.4738      0.220326       22.0899      0.516510      -3.71272     -0.714531      0.239048      0.332031      0.365616      0.417406      0.447939      0.471647
  92   4 2351.2502    1.4476  1.4837 11.3043  0.0000  0.0168   0.0137   0.0462    0.0340   0.0000   442.3947      0.107598       21.7211     -0.116788      -2.73585      -1.42017      0.274749      0.389208      0.422795      0.480646      0.508919      0.529450
  92   5 2599.6555    2.3580  1.5662 12.1366  0.0000  0.0163   0.0210   0.0465    0.0351   0.0000   442.8407      0.828430       21.8797      0.312638      -2.98394      -1.64462      0.272263      0.380923      0.426335      0.471702      0.506442      0.525167
  92   6 2840.5112    3.4352  1.4628 12.8771 -0.0000  0.0154   0.0307   0.0430    0.0363   0.0000   443.1646       1.00363       22.0172      0.410202      -3.14304      -1.52237      0.255204      0.353791      0.398670      0.439289      0.467327      0.485378
  92   7 3072.9248    4.2602  1.3876 13.5229  0.0000  0.0152   0.0398   0.0416    0.0352   0.0000   442.8056       1.79525       22.1469    -0.0609664      -3.03198      -1.24632      0.257748      0.352621      0.391892      0.438375      0.465883      0.497608
  92   8 3297.2319    3.7379  2.0127 13.3413 -0.0000  0.0194   0.0314   0.0549    0.0305   0.0000   444.3525       1.93413       20.5319     0.0405957      -1.12326      -2.87886      0.320362      0.448555      0.501903      0.551658      0.597469      0.629007
  92   9 3516.4423    2.4613  3.3132 12.9171  0.0001  0.0315   0.0213   0.0904    0.0281   0.0000   444.3620       2.65474       21.0435      -1.87278      -1.50871     -0.514237      0.501927      0.717374      0.807157      0.910022      0.944452       1.00864
  93   1 1448.5778    0.1898  0.1981  9.3022  0.0000  0.0064   0.0048   0.0157    0.0146   0.0000   440.2199  -0.000397375       22.1536     -0.133864      -3.98599     0.0868158      0.112524      0.138957      0.177130      0.198467      0.202242      0.212948
  93   2 1795.3695    0.4709  0.5986  9.6349  0.0000  0.0109   0.0065   0.0253    0.0248   0.0000   440.9269    -0.0299491       22.0336      0.194247      -4.59395     -0.427153      0.168698      0.253013      0.276733      0.306091      0.326879      0.335657
  93   3 2088.8680    0.8654  1.0379 10.4741  0.0000  0.0143   0.0097   0.0367    0.0341   0.0000   441.4789     0.0762323       22.7539    -0.0334134      -3.43674     -0.946052      0.229202      0.330250      0.356868      0.401649      0.438016      0.451237
  93   4 2360.5328    1.4892  1.5442 11.3622  0.0060  0.0173   0.0138   0.0479    0.0329   0.0000   441.9657      0.287601       21.4516      0.286808      -3.95003     -0.815032      0.273158      0.389851      0.437053      0.485701      0.511993      0.532291
  93   5 2609.8788    2.3551  1.5868 12.1907 -0.0007  0.0170   0.0213   0.0480    0.0349   0.0000   442.3454      0.620112       21.9875      0.492689      -2.63857      -1.70676      0.275687      0.388003      0.426146      0.477713      0.513949      0.532165
  93   6 2851.7967    3.4264  1.4082 12.9184  0.0000  0.0151   0.0317   0.0425    0.0378   0.0000   442.5052      0.821651       21.7083     -0.698758      -3.83281      -1.27896      0.257368      0.348282      0.395930      0.441128      0.473925      0.484283
  93   7 3084.9183    4.1739  1.4823 13.4645  0.0005  0.0155   0.0378   0.0434    0.0338   0.0000   442.6576       1.24189       21.3954     -0.193778      -2.24760      -2.05172      0.260555      0.353938      0.402705      0.448317      0.495850      0.511137
  93   8 3310.0593    3.7318  2.1891 13.1597  0.0000  0.0194   0.0294   0.0567    0.0306   0.0000   443.7727       1.81186       20.3337      0.138102      -2.61772      -2.16036      0.324138      0.450031      0.510132      0.557958      0.592772      0.636604
  94   1 1455.1469    0.1768  0.2307  9.3092  0.0000  0.0073   0.0044   0.0187    0.0147   0.0000   440.2579    -0.0291565       22.2691      0.389664      -4.17690     -0.565762      0.132080      0.169067      0.200539      0.206273      0.237889      0.244357
  94   2 1802.4567    0.4844  0.5953  9.6696  0.0000  0.0100   0.0066   0.0255    0.0249   0.0000   441.3204      0.547229       22.1367     -0.407146      -4.40661     -0.175381      0.171227      0.237192      0.268000      0.298327      0.317937      0.332933
  94   3 2097.2889    0.9066  1.1442 10.2816  0.0000  0.0142   0.0094   0.0381    0.0387   0.0000   441.4904    -0.0610120       22.0365      0.193233      -2.71841     -0.235853      0.232167      0.330550      0.363630      0.413578      0.443775      0.460116
  94   4 2369.6754    1.5421  1.5385 11.3483  0.0002  0.0171   0.0141   0.0465    0.0347   0.0000   441.9937      0.665805       23.1397     -0.273517      -3.68094     -0.137260      0.269690      0.385653      0.431613      0.486320      0.514500      0.543403
  94   5 2619.9944    2.4261  1.5962 12.1924  0.0000  0.0165   0.0212   0.0468    0.0346   0.0000   442.5119       1.17976       22.1531     -0.962858      -3.35236     -0.638575      0.268609      0.378716      0.430459      0.475039      0.510516      0.537102
  94   6 2862.9800    3.5129  1.3675 13.0891  0.0000  0.0151   0.0329   0.0413    0.0352   0.0000   442.7310       1.04511       21.6724     -0.269912      -3.63681     -0.937849      0.249497      0.346184      0.393888      0.425368      0.470254      0.490468
  94   7 3096.9248    4.2920  1.4927 13.4669  0.0001  0.0154   0.0383   0.0444    0.0339   0.0000   443.1371       1.28747       20.7129      0.796568      -2.84116      -1.44456      0.255438      0.359141      0.401916      0.441946      0.478677      0.506688
  94   8 3322.8150    3.6244  2.1540 13.2312  0.0000  0.0204   0.0294   0.0567    0.0301   0.0000   443.6108       1.57124       19.8442      0.455334     -0.320596      -2.42515      0.320736      0.472920      0.512439      0.581443      0.609297      0.645671
  94   9 3543.6537    2.4132  3.6755 12.8239 -0.0026  0.0334   0.0211   0.0979    0.0294   0.0000   442.8514       3.81701       19.9641     -0.393145      -2.50903      -3.09401      0.523339      0.754122      0.837398      0.946626      0.971808       1.03219
  95   1 1461.6937    0.1817  0.2350  9.2211 -0.0004  0.0075   0.0044   0.0181    0.0149   0.0000   440.2585    0.00965425       21.9873     0.0689923      -4.01105      0.363987      0.127164      0.165757      0.190704      0.223439      0.230301      0.256449
  95   2 1809.4993    0.4838  0.6873  9.5700  0.0000  0.0110   0.0063   0.0291    0.0258   0.0000   440.6456     -0.470361       21.7236     0.0934568      -3.82004     0.0338389      0.176087      0.239491      0.277727      0.298247      0.318608      0.330373
  95   3 2105.6672    0.9070  1.1836 10.3731 -0.0000  0.0150   0.0096   0.0406    0.0375   0.0000   442.0253     0.0343732       23.7246     -0.548963      -4.78723     -0.141370      0.240321      0.336450      0.377906      0.411625      0.446755      0.466619
  95   4 2378.8445    1.5701  1.6352 11.2383  0.0000  0.0170   0.0139   0.0490    0.0355   0.0000   442.4642      0.883266       21.7018      -1.01807      -2.77388      0.167572      0.273669      0.374086      0.433821      0.470020      0.508229      0.531117
  95   5 2630.1346    2.4166  1.5171 12.2974 -0.0000  0.0168   0.0224   0.0452    0.0348   0.0000   442.4340       1.41897       22.3642     -0.100651      -3.36423     -0.936148      0.272271      0.379030      0.430679      0.476927      0.512454      0.531796
  95   6 2874.0978    3.5805  1.4053 13.0787  0.0000  0.0151   0.0331   0.0424    0.0350   0.0000   442.7040       1.87924       22.1110     -0.171441      -4.69537     -0.987580      0.252609      0.333329      0.396352      0.430202      0.475913      0.483487
  95   7 3108.8128    4.2697  1.5028 13.3725  0.0000  0.0155   0.0377   0.0427    0.0347   0.0000   443.3737       1.60354       21.8275     -0.170711      -3.48040      -1.81894      0.254434      0.346817      0.396596      0.436274      0.475911      0.492259
  95   8 3335.4847    3.5668  2.2218 13.2320 -0.0000  0.0205   0.0293   0.0600    0.0291   0.0000   443.2871       2.09388       21.5773    -0.0257261      -2.73196      -1.16828      0.322136      0.461952      0.508519      0.578830      0.614502      0.647399
  95   9 3557.0307    2.8109  5.1893 12.3649  0.0000  0.0337   0.0083   0.0815    0.0063   0.0000   441.5817       2.39323       24.4687       1.68690      -4.79977      -5.68911      0.654924      0.760156      0.975744       1.02670       1.11890       1.22350
  96   1 1468.1875    0.1977  0.2267  9.2459  0.0000  0.0066   0.0046   0.0174    0.0147   0.0000   440.0246     -0.271285       21.7412     -0.388484      -3.87140    -0.0119992      0.112431      0.157147      0.183283      0.204283      0.224397      0.232227
  96   2 1816.5085    0.4962  0.6386  9.6304  0.0000  0.0103   0.0065   0.0271    0.0251   0.0000   440.5731     -0.357046       22.4398     -0.305570      -4.57847      0.104160      0.163250      0.223871      0.255528      0.292372      0.303545      0.314650
  96   3 2114.0198    0.9391  1.1726 10.3561  0.0000  0.0145   0.0098   0.0399    0.0389   0.0000   442.1744      0.236522       21.9355    -0.0367759      -4.14703     -0.851381      0.230609      0.323290      0.357439      0.411081      0.430338      0.445404
  96   4 2387.9175    1.5884  1.5369 11.4070  0.0000  0.0170   0.0147   0.0470    0.0350   0.0000   441.8427      0.406099       21.3363     -0.726601      -4.92361     -0.774522      0.269297      0.377324      0.423171      0.461242      0.506692      0.516992
  96   5 2640.1557    2.4990  1.6053 12.3450  0.0000  0.0169   0.0226   0.0468    0.0332   0.0000   442.9288       1.21156       21.7708      -1.43914      -2.57491      -1.41052      0.269626      0.376282      0.416938      0.465036      0.502814      0.517481
  96   6 2885.1893    3.6184  1.4482 13.0349  0.0000  0.0151   0.0325   0.0424    0.0348   0.0000   442.7921      0.105686       21.7079       1.08111      -3.66389      -1.60071      0.248203      0.339350      0.387569      0.419993      0.469588      0.498281
  96   7 3120.6471    4.2730  1.5507 13.4746  0.0001  0.0156   0.0376   0.0450    0.0328   0.0000   442.7630       1.23294       22.1370    -0.0784310      -2.43232      -1.19525      0.251594      0.356698      0.396799      0.443512      0.474046      0.491015
  96   8 3348.1565    3.4504  2.4541 13.1584  0.0000  0.0220   0.0277   0.0633    0.0281   0.0000   443.2736       2.31723       20.3734      0.159574     -0.985757      -1.37844      0.342440      0.490510      0.554780      0.609344      0.654178      0.698706
  97   1 1474.6474    0.1862  0.2429  9.2808  0.0011  0.0074   0.0045   0.0189    0.0147   0.0000   440.2743      0.404594       21.9152      0.127513      -3.71676      0.148800      0.128046      0.172057      0.197833      0.212713      0.225417      0.243858
  97   2 1823.4534    0.5021  0.6332  9.6737  0.0000  0.0104   0.0066   0.0263    0.0254   0.0000   440.8446     -0.317554       22.0266      -1.06185      -3.41141    -0.0767608      0.169059      0.231450      0.261398      0.294893      0.318918      0.333362
  97   3 2122.3161    0.9530  1.1317 10.4047  0.0000  0.0145   0.0099   0.0374    0.0379   0.0000   441.5129      0.209550       22.4237     -0.529422      -4.24232    -0.0153323      0.224628      0.321191      0.364493      0.400351      0.424874      0.440418
  97   4 2396.9248    1.6167  1.5966 11.3937 -0.0001  0.0172   0.0147   0.0479    0.0351   0.0000   442.3005      0.981278       21.2399     -0.390223      -3.44017     -0.284342      0.269417      0.378488      0.431575      0.469160      0.512383      0.526602
  97   5 2650.1869    2.4867  1.5462 12.3847  0.0032  0.0162   0.0223   0.0462    0.0328   0.0000   442.4711       1.12489       21.8344      0.557556      -3.46713     -0.817674      0.260076      0.356558      0.401679      0.453662      0.482166      0.514499
  97   6 2896.1492    3.6312  1.4217 13.0811 -0.0000  0.0152   0.0329   0.0420    0.0340   0.0000   442.1838       1.62445       21.8029     -0.330562      -3.06955      -1.07069      0.238668      0.339421      0.374356      0.413349      0.437927      0.468661
  97   7 3132.4213    4.1663  1.5381 13.4885  0.0000  0.0162   0.0372   0.0450    0.0327   0.0000   442.7507       1.32874       22.1542      0.342140      -3.26776      -2.00095      0.250438      0.352270      0.398291      0.442827      0.473517      0.489152
  97   8 3360.7664    3.3775  2.5810 13.1391 -0.0000  0.0227   0.0270   0.0658    0.0274   0.0000   443.4130       2.13600       19.9909     -0.386482      -1.27386      -2.68665      0.348875      0.498284      0.555520      0.613499      0.666425      0.683323
  98   1 1481.0642    0.1958  0.2393  9.2698  0.0000  0.0070   0.0045   0.0180    0.0148   0.0000   440.3127     -0.187358       21.7157     0.0893168      -4.13033     -0.249391      0.116766      0.158176      0.185599      0.210565      0.225888      0.242496
  98   2 1830.3465    0.5036  0.7306  9.6114  0.0000  0.0112   0.0063   0.0296    0.0262   0.0000   440.7779     0.0489426       22.2150     -0.416053      -3.76384     -0.297207      0.176460      0.238029      0.276835      0.308103      0.319562      0.340660
  98   3 2130.5684    0.9501  1.2056 10.4947  0.0000  0.0151   0.0099   0.0411    0.0365   0.0000   441.9154     -0.145066       22.0314     0.0790624      -3.51365     -0.494816      0.231193      0.328597      0.367048      0.410594      0.447639      0.462333
  98   4 2405.8386    1.6039  1.6276 11.5285 -0.0007  0.0177   0.0148   0.0498    0.0328   0.0000   441.7783      0.999112       21.7994     -0.415494      -3.08545     -0.507538      0.275787      0.384946      0.439462      0.486246      0.523455      0.541000
  98   5 2660.1507    2.5914  1.5917 12.2772 -0.0082  0.0164   0.0224   0.0457    0.0342   0.0000   442.7651       1.22477       22.3387      0.338404      -3.01101      -2.12958      0.255656      0.358258      0.402984      0.438230      0.475996      0.496025
  98   6 2907.1017    3.8059  1.3884 13.1692  0.0000  0.0148   0.0348   0.0409    0.0348   0.0000   442.6667      0.914765       22.4720     -0.961182      -3.78827      -1.19357      0.233337      0.325999      0.368018      0.406026      0.438384      0.460928
  98   7 3144.1150    4.2714  1.5563 13.4298  0.0000  0.0156   0.0371   0.0442    0.0329   0.0000   442.6905       1.53132       22.2647     -0.107941      -3.89415      -2.02610      0.249920      0.341065      0.391991      0.421808      0.475149      0.483938
  98   8 3373.2681    3.3232  2.7315 13.1243 -0.0000  0.0236   0.0266   0.0699    0.0273   0.0000   443.8481       2.28655       18.9101     -0.497255      0.683428      -2.86794      0.358113      0.512377      0.568144      0.640951      0.672207      0.713697
  99   1 1487.4239    0.1998  0.2414  9.2791  0.0000  0.0070   0.0046   0.0180    0.0147   0.0000   440.0298     -0.256492       21.8817      0.395243      -3.86973     -0.243354      0.109809      0.155529      0.174110      0.199917      0.206187      0.215391
  99   2 1837.1870    0.5216  0.6511  9.6838 -0.0000  0.0103   0.0067   0.0269    0.0258   0.0000   440.7498     -0.220816       22.3239      0.455735      -4.36577      0.431593      0.163241      0.225261      0.256746      0.286580      0.312462      0.321287
  99   3 2138.7472    0.9785  1.2406 10.5010  0.0000  0.0154   0.0100   0.0407    0.0366   0.0000   441.8736   -0.00389729       22.6303      0.452320      -3.90731      -1.10814      0.234574      0.332035      0.372313      0.419737      0.445214      0.466369
  99   4 2414.7129    1.6545  1.6681 11.4270 -0.0089  0.0173   0.0145   0.0493    0.0341   0.0000   442.4005      0.151057       21.7654     -0.123386      -2.61941      -1.64070      0.268929      0.375809      0.429581      0.462427      0.507260      0.534837
  99   5 2670.0484    2.6167  1.5980 12.3587 -0.0027  0.0165   0.0227   0.0464    0.0331   0.0000   443.4117      0.685860       21.5514      0.146769      -3.08189      -1.04387      0.254129      0.355781      0.408256      0.445652      0.484763      0.507990
  99   6 2917.9972    3.7312  1.4552 13.1479 -0.0000  0.0153   0.0334   0.0426    0.0342   0.0000   442.9522       1.25871       21.8201     -0.555111      -3.15110      -1.99754      0.239401      0.323024      0.370851      0.416265      0.443439      0.455168
  99   7 3155.7433    4.1762  1.5803 13.5089  0.0000  0.0160   0.0365   0.0459    0.0312   0.0000   443.5348      0.673732       22.2015      -1.08838      -3.76749      -1.55586      0.251122      0.352560      0.398628      0.428091      0.471047      0.481537
  99   8 3385.7548    3.2911  2.9865 13.0392  0.0000  0.0247   0.0253   0.0724    0.0268   0.0000   443.6017       2.30544       20.6599     -0.743286      -1.15730      -3.50260      0.373268      0.535805      0.596830      0.667975      0.719207      0.753406
 100   1 1493.7320    0.2023  0.2695  9.2476  0.0000  0.0073   0.0045   0.0199    0.0150   0.0000   439.8750     -0.262395       22.3047      0.343790      -3.81967     -0.296646      0.118883      0.150656      0.185174      0.205922      0.213982      0.227685
 100   2 1843.9644    0.5430  0.7025  9.6045  0.0000  0.0105   0.0066   0.0281    0.0273   0.0000   440.9633     0.0966397       22.0352     -0.172510      -3.67591     -0.262732      0.160257      0.223682      0.252391      0.277250      0.299967      0.319975
 100   3 2146.8675    0.9846  1.2629 10.5249 -0.0000  0.0151   0.0100   0.0422    0.0361   0.0000   441.8869      0.231174       21.3815      0.355063      -3.13438     -0.683008      0.236062      0.322694      0.364171      0.415325      0.448488      0.458494
 100   4 2423.4981    1.6719  1.5985 11.6085  0.0000  0.0175   0.0153   0.0484    0.0326   0.0000   442.1252      0.519359       21.9709      0.105897      -3.45260     -0.705593      0.261578      0.371544      0.421608      0.459774      0.487693      0.507543
 100   5 2679.8742    2.5893  1.6208 12.4435 -0.0001  0.0166   0.0227   0.0475    0.0317   0.0000   442.9678       1.12316       22.8441     -0.794518      -3.32516      -1.55679      0.257906      0.356793      0.418431      0.448725      0.490373      0.513805
 100   6 2928.8043    3.7930  1.3997 13.1969  0.0000  0.0151   0.0344   0.0407    0.0348   0.0000   442.5423       1.57738       22.4198    -0.0493162      -4.02098      -2.33898      0.234777      0.327225      0.372307      0.401254      0.441529      0.453537
 100   7 3167.3234    4.1610  1.6470 13.4985  0.0000  0.0165   0.0362   0.0475    0.0314   0.0000   443.0451       1.71227       21.3750      0.210062      -3.58528      -1.52756      0.255534      0.348678      0.392549      0.434982      0.466844      0.487315
 100   8 3398.1863    3.2119  3.1161 13.0169 -0.0002  0.0260   0.0256   0.0765    0.0276   0.0000   442.9764       1.72250       20.4240     -0.177099    -0.0892483      -2.92217      0.385222      0.550971      0.616574      0.688715      0.733448      0.776922
 101   0 1020.5031    0.0324  0.0137  9.4207  0.0000  0.0131   0.0054   0.0066    0.0117   0.0000   437.5831     0.0983640       21.8061      0.156239      -3.48388     -0.231301      0.208586      0.210682      0.336081      0.309682      0.310661      0.400980
 101   1 1500.0250    0.2065  0.2458  9.2119  0.0000  0.0070   0.0045   0.0170    0.0148   0.0000   439.8245     -0.134882       22.1925     0.0308273      -3.54484      0.222511      0.112923      0.158020      0.181693      0.200264      0.213031      0.210961
 101   2 1850.7185    0.5417  0.7665  9.6291 -0.0000  0.0115   0.0065   0.0297    0.0280   0.0000   440.5145    -0.0997199       21.9185      0.209872      -4.31592      0.332993      0.172001      0.248479      0.268404      0.304694      0.334744      0.338288
 101   3 2154.9526    1.0062  1.3058 10.4244 -0.0000  0.0153   0.0097   0.0408    0.0359   0.0000   441.9995     -0.292875       22.2138     0.0138431      -3.92102      0.687187      0.226986      0.320643      0.359645      0.406602      0.442680      0.462236
 101   4 2432.2739    1.6855  1.6278 11.6347  0.0000  0.0179   0.0156   0.0484    0.0320   0.0000   441.9024     -0.826323       22.7413      0.255561      -3.53167      0.132792      0.265977      0.372669      0.419741      0.471592      0.507715      0.529097
 101   5 2689.7274    2.7284  1.6316 12.3264  0.0003  0.0162   0.0230   0.0457    0.0341   0.0000   442.9714      0.980821       22.6631       1.29199      -3.40336     -0.567265      0.247999      0.345151      0.398474      0.435825      0.471939      0.497139
 101   6 2939.5544    3.8460  1.5339 13.0754 -0.0059  0.0156   0.0326   0.0430    0.0329   0.0000   443.0125       1.62708       21.5237     -0.371511      -2.88263      -1.50699      0.232237      0.328307      0.369085      0.408119      0.452494      0.473653
 101   7 3178.8331    4.2313  1.6943 13.3730  0.0000  0.0164   0.0352   0.0468    0.0312   0.0000   443.1315       1.23323       22.2471      0.443942      -2.74443      -1.55322      0.243892      0.345783      0.386259      0.431572      0.459149      0.488080
 101   8 3410.5340    3.0879  2.9645 13.1196  0.0000  0.0262   0.0262   0.0777    0.0260   0.0000   445.1047       2.77365       20.1183     -0.700829      -1.29110      -1.82174      0.376756      0.550996      0.607155      0.694839      0.730317      0.780794
 102   1 1506.2414    0.2105  0.2749  9.1947  0.0002  0.0074   0.0044   0.0192    0.0151   0.0000   440.1282    -0.0284178       21.9994      0.145473      -3.88403    -0.0481191      0.112380      0.148945      0.175306      0.201632      0.198764      0.212714
 102   2 1857.4306    0.5498  0.7596  9.6599  0.0000  0.0114   0.0066   0.0291    0.0278   0.0000   440.6829     -0.397254       21.2016      0.169410      -3.63416    -0.0179568      0.173664      0.240312      0.271735      0.303746      0.329039      0.355290
 102   3 2162.9839    1.0089  1.2499 10.6639 -0.0000  0.0153   0.0102   0.0417    0.0332   0.0000   441.5457      0.832840       21.7893    -0.0579615      -3.72920     -0.428314      0.228452      0.317930      0.364362      0.404326      0.432530      0.445859
 102   4 2440.9749    1.7274  1.6546 11.6811  0.0000  0.0177   0.0157   0.0502    0.0317   0.0000   441.8781     -0.329184       21.2753     -0.256469      -2.93242      -1.48164      0.264870      0.369949      0.425098      0.456769      0.498956      0.524555
 102   5 2699.4777    2.7654  1.5441 12.4957  0.0052  0.0160   0.0241   0.0444    0.0334   0.0000   442.4986       1.16787       21.7404     -0.677687      -3.26099     -0.544244      0.238306      0.331750      0.375215      0.408808      0.439246      0.470260
 102   6 2950.2523    3.8135  1.4923 13.1691 -0.0003  0.0152   0.0331   0.0436    0.0320   0.0000   442.8249       1.12496       21.4824      0.691120      -3.91672      -1.20858      0.227747      0.316640      0.350781      0.393055      0.421936      0.438916
 102   7 3190.2838    4.1038  1.7023 13.4229  0.0000  0.0172   0.0349   0.0468    0.0308   0.0000   443.4518       1.13265       21.2403     -0.589530      -3.55275      -1.57449      0.249948      0.350704      0.399089      0.442954      0.467235      0.484101
 102   8 3422.8387    3.0420  3.1725 13.0988  0.0000  0.0276   0.0267   0.0839    0.0266   0.0000   443.5872       2.74387       20.1772     -0.482071     0.0397190      -1.53363      0.395428      0.573019      0.641761      0.708726      0.761127      0.802426
 103   0 1030.3207    0.0354  0.0356  9.3680 -0.0048  0.0158   0.0063   0.0194    0.0118   0.0000   437.2988      0.842131       22.7152       1.23118      -2.89225      0.348087      0.270845      0.433512      0.481093      0.529995      0.546034      0.568147
 103   1 1512.4399    0.2203  0.3139  9.1472  0.0000  0.0077   0.0044   0.0213    0.0156   0.0000   439.9181    -0.0563053       21.7247     0.0972588      -4.10516    -0.0714528      0.122082      0.154062      0.176856      0.200933      0.207054      0.218800
 103   2 1864.0887    0.5631  0.7458  9.6746  0.0000  0.0111   0.0068   0.0288    0.0279   0.0000   440.8327     -0.419830       21.8084     -0.110667      -3.54026     -0.581601      0.164203      0.234497      0.262475      0.299309      0.322850      0.339252
 103   3 2170.9563    1.0516  1.3237 10.5350  0.0000  0.0151   0.0101   0.0429    0.0348   0.0000   441.7796    -0.0361970       21.6098      0.403859      -3.56619     -0.253695      0.226078      0.319318      0.353495      0.391747      0.426924      0.447767
 103   4 2449.5884    1.7957  1.6507 11.6400  0.0004  0.0172   0.0160   0.0489    0.0330   0.0000   442.3171      0.595295       22.8986    -0.0741184      -2.32777      -1.36515      0.256686      0.348568      0.400058      0.453571      0.479079      0.496561
 103   5 2709.1560    2.7712  1.6446 12.4413  0.0000  0.0166   0.0236   0.0469    0.0326   0.0000   443.0014       1.80392       22.1713     0.0536061      -3.79165     -0.968032      0.242885      0.347085      0.380048      0.437789      0.449213      0.486697
 103   6 2960.8814    3.9763  1.4354 13.1557  0.0000  0.0147   0.0346   0.0409    0.0340   0.0000   442.5467       1.10701       22.3972     -0.291060      -3.54769     -0.716766      0.221217      0.307603      0.343090      0.381601      0.412754      0.441310
 103   7 3201.7160    4.0986  1.8297 13.3227 -0.0000  0.0172   0.0336   0.0499    0.0309   0.0000   443.1476       1.10382       21.5490     -0.295599      -2.85781     -0.803293      0.252158      0.358912      0.390911      0.451223      0.477492      0.501383
 103   8 3435.0919    3.0275  3.1669 13.0419  0.0000  0.0276   0.0261   0.0820    0.0269   0.0000   443.6915       1.73935       19.3410      0.134240     -0.420320      -2.93340      0.389533      0.564376      0.624219      0.713685      0.738611      0.783575
 104   1 1518.5955    0.2139  0.3295  9.1458  0.0000  0.0087   0.0043   0.0211    0.0157   0.0000   439.5586     -0.178695       21.9984      0.349349      -4.10248     0.0637058      0.129585      0.174171      0.202961      0.214198      0.234391      0.246529
 104   2 1870.6816    0.5751  0.7878  9.6319  0.0000  0.0111   0.0067   0.0302    0.0291   0.0000   440.5892     -0.125630       22.0789      0.140473      -4.30410     0.0533772      0.165558      0.228783      0.257209      0.296225      0.304592      0.327610
 104   3 2178.8702    1.0377  1.3621 10.5767  0.0000  0.0157   0.0099   0.0429    0.0332   0.0000   441.4323      0.824290       21.9939     -0.265180      -3.87420      0.103692      0.225337      0.313580      0.362604      0.398692      0.419169      0.445211
 104   4 2458.1881    1.7861  1.7345 11.6641 -0.0012  0.0177   0.0156   0.0516    0.0320   0.0000   442.2502      0.189297       22.0498      0.151394      -4.30197      0.440178      0.259167      0.359629      0.419757      0.451649      0.490027      0.521102
 104   5 2718.8664    2.8066  1.6012 12.4810  0.0000  0.0162   0.0241   0.0456    0.0332   0.0000   442.8453      0.374848       22.2896      0.306255      -3.13696     -0.633327      0.238489      0.330616      0.378474      0.418956      0.463210      0.473573
 104   6 2971.4662    3.8961  1.4539 13.3019 -0.0000  0.0154   0.0347   0.0421    0.0319   0.0000   442.7095      0.544700       22.4671      0.510741      -3.31723      -2.14210      0.226720      0.316218      0.359112      0.399196      0.428292      0.440864
 104   7 3213.0276    4.0348  1.8660 13.3807  0.0000  0.0174   0.0326   0.0510    0.0286   0.0000   443.3646       2.21051       20.5710     -0.125874      -2.98755      -2.03062      0.252785      0.356210      0.402034      0.451531      0.486694      0.498944
 104   8 3447.2188    2.9230  3.4020 13.0741 -0.0004  0.0299   0.0277   0.0907    0.0281   0.0000   444.2492       1.21062       19.5099     -0.940802      -1.45668      -2.29434      0.421122      0.610788      0.673812      0.766740      0.788542      0.845223
 105   0 1040.0118    0.0236  0.0044  9.3387  0.0000  0.0082   0.0056   0.0032    0.0114   0.0000   437.1540     -0.416701       22.3237     -0.503471      -1.62021    -0.0891051      0.114978      0.171961      0.210282      0.309023      0.278929      0.270786
 105   1 1524.7006    0.2269  0.3000  9.1102  0.0000  0.0078   0.0044   0.0181    0.0156   0.0000   439.9541     -0.200829       21.8082      0.230516      -3.78797     -0.585591      0.119199      0.161820      0.189096      0.202952      0.231484      0.227206
 105   2 1877.2830    0.5662  0.7574  9.6969  0.0000  0.0111   0.0067   0.0289    0.0280   0.0000   440.8424     -0.510439       21.6928      0.266849      -3.75745      0.423580      0.160566      0.221526      0.249810      0.281995      0.291916      0.310816
 105   3 2186.7625    1.0697  1.3972 10.5196 -0.0000  0.0158   0.0100   0.0425    0.0352   0.0000   441.3507      0.246511       22.5782      0.224317      -3.76612     -0.739328      0.230707      0.322560      0.367923      0.404405      0.453772      0.469076
 105   4 2466.6653    1.8126  1.6934 11.7058  0.0004  0.0176   0.0163   0.0502    0.0327   0.0000   442.3009      0.392665       22.4335     -0.674239      -2.03971     -0.784409      0.261214      0.359843      0.414040      0.456586      0.499932      0.528306
 105   5 2728.4536    2.8910  1.5923 12.5325 -0.0000  0.0161   0.0251   0.0452    0.0337   0.0000   443.1959      0.275297       22.1691     -0.120634      -3.31437      -1.19302      0.238847      0.329226      0.378223      0.402792      0.442855      0.464118
 105   6 2981.9726    4.0106  1.4537 13.2437 -0.0000  0.0150   0.0349   0.0410    0.0327   0.0000   443.0587       1.07802       22.2604      0.579031      -4.07861      -1.60295      0.219491      0.306475      0.344629      0.380937      0.400527      0.426721
 105   7 3224.3244    4.1128  2.0035 13.2139  0.0001  0.0177   0.0318   0.0509    0.0309   0.0000   443.1950       1.92411       21.9031     -0.700347      -2.64908      -1.80669      0.261285      0.361290      0.416063      0.449917      0.495462      0.516246
 105   8 3459.3721    2.8187  3.2708 13.0304 -0.0012  0.0294   0.0266   0.0904    0.0294   0.0000   444.2371       2.03944       21.3606     -0.727069    -0.0809492      -3.00110      0.412011      0.587827      0.664979      0.736940      0.776118      0.818300
 106   0 1044.8287    0.0406  0.0212  9.3360 -0.0032  0.0113   0.0055   0.0088    0.0116   0.0000   437.4452     -0.507937       21.3938      0.169853      -3.17361     -0.229056      0.141133      0.222329      0.246544      0.294541      0.273557      0.307951
 106   1 1530.7829    0.2328  0.3157  9.1736  0.0000  0.0077   0.0045   0.0199    0.0156   0.0000   439.7062     -0.341761       22.0166      0.263350      -3.78823     -0.275131      0.112755      0.154749      0.168932      0.193670      0.205083      0.212324
 106   2 1883.7981    0.5914  0.8243  9.7656  0.0000  0.0118   0.0068   0.0305    0.0286   0.0000   440.3667     -0.297194       22.7987      0.257935      -4.61922     -0.596281      0.165682      0.239766      0.258849      0.298139      0.310810      0.329275
 106   3 2194.6011    1.0898  1.4142 10.6511  0.0001  0.0155   0.0102   0.0439    0.0340   0.0000   441.6105      0.164205       22.5941     -0.434793      -3.48986     -0.257052      0.231780      0.313855      0.358466      0.387105      0.427380      0.450257
 106   4 2475.1849    1.8302  1.7122 11.8011  0.0000  0.0180   0.0165   0.0519    0.0321   0.0000   442.3798      0.480679       22.0943      0.319276      -3.27416      -1.41609      0.253296      0.357609      0.398459      0.449111      0.478953      0.505709
 106   5 2738.0418    2.9188  1.5475 12.5621 -0.0003  0.0155   0.0248   0.0436    0.0324   0.0000   442.0114       1.66911       22.1482     -0.155321      -3.51582     -0.738293      0.225915      0.316706      0.351740      0.397984      0.429454      0.443484
 106   6 2992.4251    4.0085  1.4957 13.2979 -0.0000  0.0155   0.0345   0.0416    0.0316   0.0000   442.9106       1.52823       22.3365    -0.0902969      -2.52996      -1.44895      0.219213      0.316398      0.349548      0.388467      0.416517      0.447438
 106   7 3235.5496    4.0205  1.9305 13.3341  0.0000  0.0176   0.0321   0.0515    0.0301   0.0000   443.3845       1.32201       20.8820      0.420189      -2.49005      -2.75061      0.256291      0.358196      0.406119      0.450044      0.476001      0.507403
 107   0 1049.5982    0.0475  0.0322  9.3082 -0.0005  0.0147   0.0059   0.0135    0.0116   0.0000   438.1133     -0.277159       21.9902      -1.22757      -2.18955     -0.269267      0.200671      0.437122      0.342241      0.374163      0.381343      0.543220
 107   1 1536.8052    0.2309  0.3037  9.1524  0.0001  0.0075   0.0044   0.0189    0.0153   0.0000   439.8792     -0.249328       22.0460    0.00820299      -3.83577     -0.120237      0.106523      0.139282      0.170799      0.186197      0.190681      0.207115
 107   2 1890.2720    0.5829  0.8259  9.7581  0.0000  0.0120   0.0068   0.0309    0.0286   0.0000   440.5173     -0.192056       22.3562     0.0597421      -3.36319    -0.0812634      0.169825      0.239535      0.262797      0.304427      0.323542      0.338556
 107   3 2202.3529    1.0992  1.4024 10.5980 -0.0001  0.0158   0.0102   0.0427    0.0349   0.0000   441.7640     0.0383191       22.5303    -0.0405261      -3.90989      0.930603      0.223763      0.314458      0.356959      0.387738      0.430726      0.445696
 107   4 2483.6191    1.8883  1.6404 11.7546 -0.0000  0.0172   0.0166   0.0485    0.0329   0.0000   442.1504      0.437286       22.6703      0.336939      -3.16863     -0.619792      0.242919      0.344628      0.380430      0.424938      0.461510      0.482928
 107   5 2747.5496    2.9136  1.6703 12.5379 -0.0054  0.0166   0.0243   0.0465    0.0316   0.0000   442.3431       1.50992       21.1380      0.463332      -3.29907    -0.0871771      0.234016      0.327294      0.378285      0.413687      0.440001      0.464037
 107   6 3002.7902    4.0936  1.5148 13.2706  0.0000  0.0152   0.0346   0.0418    0.0322   0.0000   442.8820       2.02178       22.1405      -1.02028      -3.13414      -1.26100      0.219944      0.299658      0.349964      0.380713      0.403119      0.423015
 107   7 3246.7024    3.9928  2.0142 13.2814 -0.0000  0.0183   0.0315   0.0524    0.0296   0.0000   443.1447       1.85649       21.1609     -0.549393      -1.82095      -2.61923      0.253906      0.365555      0.398053      0.455582      0.481105      0.517947
 107   8 3483.4761    3.1414  4.4215 12.5030  0.0000  0.0265   0.0094   0.0734    0.0060   0.0000   442.9064       1.10134       21.9910       2.38584      -3.33348      -4.72912      0.479680      0.533172      0.732351      0.653892      0.834760      0.554192
 108   1 1542.7900    0.2361  0.3132  9.1456  0.0000  0.0073   0.0045   0.0194    0.0156   0.0000   439.6864     -0.204652       21.9219      0.260195      -4.10058     -0.239376      0.112619      0.143214      0.168663      0.179201      0.199510      0.207605
 108   2 1896.7325    0.5800  0.7965  9.8169  0.0000  0.0115   0.0068   0.0306    0.0274   0.0000   440.7790      0.382123       21.8077      0.183136      -3.84632      0.142838      0.160169      0.224082      0.253553      0.288878      0.307130      0.316961
 108   3 2210.0399    1.1256  1.4695 10.6314  0.0000  0.0161   0.0103   0.0443    0.0347   0.0000   441.6506      0.960924       22.5867    -0.0227980      -3.70452      -1.01444      0.225359      0.315018      0.360844      0.397881      0.424627      0.444017
 108   4 2491.9880    1.9505  1.7709 11.7955 -0.0001  0.0174   0.0169   0.0517    0.0329   0.0000   442.3351      0.815321       22.0276      0.123660      -3.32291      0.569308      0.249990      0.342989      0.393316      0.435964      0.472377      0.506112
 108   5 2757.0422    2.9239  1.5956 12.7443  0.0000  0.0162   0.0253   0.0475    0.0299   0.0000   442.8285      0.428939       21.7238      0.560330      -3.26125     -0.693258      0.228463      0.324317      0.361340      0.399220      0.433463      0.449004
 108   6 3013.1711    4.1019  1.5459 13.2621 -0.0001  0.0152   0.0342   0.0424    0.0313   0.0000   442.9318      0.988720       22.2756     0.0240073      -3.37094      -1.52236      0.213243      0.302663      0.334395      0.373665      0.412854      0.441863
 108   7 3257.8648    3.9232  2.0901 13.3205  0.0000  0.0189   0.0313   0.0545    0.0292   0.0000   443.3583      0.839598       21.3898     -0.544751      -2.75909      -2.19317      0.263935      0.370325      0.417964      0.467698      0.503705      0.533666
 109   1 1548.7418    0.2371  0.3345  9.1223  0.0000  0.0081   0.0044   0.0194    0.0158   0.0000   439.6736     -0.252307       22.1369      0.233589      -3.98375    -0.0364644      0.113719      0.152989      0.173617      0.196020      0.201980      0.210113
 109   2 1903.0999    0.6180  0.9396  9.6998  0.0000  0.0126   0.0068   0.0336    0.0311   0.0000   440.5366      0.157475       22.0706     -0.149348      -4.14333     -0.559546      0.175322      0.241122      0.280483      0.302800      0.332147      0.348381
 109   3 2217.7606    1.1221  1.4086 10.7873 -0.0000  0.0161   0.0109   0.0448    0.0340   0.0000   440.8898      0.323487       22.5357     -0.266568      -4.34069      -1.39477      0.232795      0.322508      0.375160      0.403964      0.441033      0.466270
 109   4 2500.2965    1.9140  1.6816 11.8545 -0.0000  0.0174   0.0171   0.0507    0.0322   0.0000   441.5497    -0.0407333       21.8486      0.589214      -3.60465      0.243002      0.244563      0.334902      0.380277      0.421340      0.458024      0.478898
 109   5 2766.5089    2.9469  1.6844 12.6613  0.0000  0.0165   0.0249   0.0482    0.0303   0.0000   442.7613      0.714579       21.7181     -0.421323      -2.48273      -1.64082      0.233565      0.323899      0.369620      0.398751      0.444167      0.464634
 109   6 3023.4424    4.0838  1.5262 13.3457  0.0000  0.0156   0.0350   0.0429    0.0312   0.0000   442.5708       1.61255       22.6192      0.171794      -4.00791      -1.72071      0.216541      0.310284      0.344750      0.384998      0.411029      0.433336
 109   7 3268.9325    3.8399  2.0677 13.3018  0.0000  0.0187   0.0305   0.0546    0.0283   0.0000   443.5054       2.07998       21.1568      -1.06635      -2.36880      -1.72711      0.259132      0.366743      0.414099      0.455657      0.483671      0.513671
 110   1 1554.6402    0.2486  0.3392  9.1116  0.0000  0.0076   0.0045   0.0196    0.0161   0.0000   439.5048     -0.129960       22.0421     -0.328042      -4.04609      0.181970      0.119353      0.156882      0.184391      0.210903      0.226048      0.234769
 110   2 1909.5372    0.6061  0.8796  9.7720  0.0000  0.0121   0.0068   0.0320    0.0298   0.0000   440.2193     0.0146455       21.6022      0.658197      -4.00057     -0.677965      0.169686      0.235802      0.269020      0.298434      0.319797      0.333297
 110   3 2225.3257    1.1408  1.4539 10.8110  0.0000  0.0162   0.0108   0.0459    0.0327   0.0000   441.3555      0.294618       21.6084      0.286552      -3.41523     -0.646833      0.225038      0.310947      0.351196      0.397999      0.419036      0.452236
 110   4 2508.5545    1.9618  1.7938 11.8842 -0.0088  0.0180   0.0175   0.0533    0.0325   0.0000   442.1030       1.35745       22.2137     -0.730675      -3.04479     -0.112887      0.251356      0.344345      0.391460      0.437094      0.465779      0.491264
 110   5 2775.8647    3.0821  1.6272 12.6567  0.0004  0.0161   0.0257   0.0454    0.0321   0.0000   442.2355       1.24836       21.5699      0.308695      -2.92309      -1.32830      0.220604      0.313997      0.355100      0.388943      0.418722      0.438281
 110   6 3033.6911    4.0938  1.5954 13.3118 -0.0000  0.0157   0.0339   0.0437    0.0305   0.0000   443.0009      0.605978       22.3925      0.364781      -3.18669      -1.07143      0.216629      0.305117      0.343226      0.380952      0.409653      0.424315
 110   7 3279.9545    3.8369  2.2805 13.2363 -0.0000  0.0197   0.0299   0.0585    0.0289   0.0000   443.1331       1.25715       20.6728      0.463412      -2.41181      -1.73085      0.269711      0.388527      0.428850      0.485140      0.509055      0.544348
 111   0 1068.6233    0.0514  0.0547  9.2197  0.0000  0.0150   0.0053   0.0168    0.0115   0.0000   437.1300     -0.486316       21.1911      0.283286      -3.64933      0.268857      0.229960      0.291295      0.309008      0.331525      0.557487      0.488559
 111   1 1560.5154    0.2478  0.3388  9.0827  0.0000  0.0076   0.0044   0.0198    0.0161   0.0000   439.5147    -0.0840510       22.2201   -0.00214166      -4.09245      0.277967      0.111954      0.143283      0.169952      0.182043      0.197658      0.205206
 111   2 1915.8479    0.6310  0.9268  9.7292  0.0000  0.0125   0.0069   0.0333    0.0317   0.0000   440.5472      0.173242       21.6404      0.159474      -3.95062      0.725515      0.167985      0.238301      0.266591      0.303254      0.318150      0.333457
 111   3 2232.9079    1.1638  1.4328 10.8316  0.0001  0.0159   0.0109   0.0444    0.0326   0.0000   441.4881      0.672390       22.0046   -0.00900467      -4.54937     -0.346200      0.225195      0.309532      0.353609      0.389653      0.426072      0.447446
 111   4 2516.8779    1.9972  1.7188 11.9774 -0.0006  0.0181   0.0183   0.0511    0.0324   0.0000   441.6559      0.468014       22.5791      0.735136      -3.49199     -0.155106      0.251738      0.345107      0.406848      0.443829      0.490696      0.516174
 111   5 2785.2526    3.1006  1.6717 12.6941  0.0062  0.0161   0.0255   0.0463    0.0305   0.0000   442.6074       1.25176       21.9629     -0.113916      -3.54138     -0.213882      0.217001      0.304775      0.348061      0.383693      0.407755      0.430014
 111   6 3043.8381    4.1496  1.6305 13.2424  0.0000  0.0151   0.0334   0.0446    0.0304   0.0000   443.0141      0.882326       22.1581     -0.144910      -3.45727     -0.578179      0.212673      0.292656      0.332965      0.366154      0.393188      0.421909
 111   7 3290.9233    3.7408  2.3703 13.2125  0.0000  0.0204   0.0294   0.0613    0.0289   0.0000   443.0018       1.87084       21.8270      -1.16615      -1.18164      -2.14719      0.275754      0.391797      0.446893      0.491827      0.525431      0.558024
 112   1 1566.3514    0.2445  0.4025  9.1113  0.0000  0.0090   0.0043   0.0228    0.0166   0.0000   439.7125     -0.201764       21.7369     -0.319938      -3.92735      0.241888      0.124271      0.165020      0.194417      0.210642      0.228081      0.237732
 112   2 1922.1462    0.6423  0.9448  9.8102 -0.0000  0.0129   0.0070   0.0332    0.0310   0.0000   440.2854     0.0814761       21.8412     -0.102840      -4.18925     -0.112973      0.171057      0.248962      0.280608      0.308747      0.337660      0.352580
 112   3 2240.4288    1.1940  1.5375 10.8152  0.0008  0.0162   0.0109   0.0470    0.0335   0.0000   441.9294      0.114907       21.7725      -1.04845      -3.82899     -0.383685      0.225289      0.304528      0.354404      0.386275      0.417596      0.436923
 112   4 2525.0214    2.0375  1.7910 11.9256  0.0000  0.0180   0.0177   0.0513    0.0325   0.0000   441.8794      0.346691       22.4238    -0.0950161      -3.12239      0.125260      0.246958      0.344159      0.391825      0.434459      0.461300      0.482393
[truncated: 152,015 more chars]
