# Supplementary material for: Global-Mode Analysis of Full-Disk Data from the Michelson Doppler Imager and the Helioseismic and Magnetic Imager
Source: Sol Phys. 2018 Jan 31;293(2):29. doi: 10.1007/s11207-017-1201-5 (PMC6566312; doi:10.1007/s11207-017-1201-5)
Supplement: Supplementary file 2 — (TAR 362.4 MB) [file 11207_2017_1201_MOESM2_ESM.tar › HMI/hmiv72d.6328]

   0  14 2093.3572    0.6866  1.0576  9.6825  0.0000  0.1567   0.1149   0.7842    1.7141   0.0000    -0.0000       0.00000       0.00000       0.00000       0.00000       0.00000       0.00000       0.00000       0.00000       0.00000       0.00000       0.00000
   0  15 2228.5221    0.9908  0.7600  9.6632  0.0000  0.1292   0.1683   0.6490    1.8130   0.0000    -0.0000       0.00000       0.00000       0.00000       0.00000       0.00000       0.00000       0.00000       0.00000       0.00000       0.00000       0.00000
   0  16 2362.7693    1.6385  0.4186 10.4297  0.0000  0.0913   0.3228   0.2256    1.3969   0.0000    -0.0000       0.00000       0.00000       0.00000       0.00000       0.00000       0.00000       0.00000       0.00000       0.00000       0.00000       0.00000
   1  12 1885.0335    0.4522  0.6181 10.0032  0.0000  0.1010   0.0532   0.2838    0.2236   0.0000   417.7434       38.0645       0.00000       0.00000       0.00000       0.00000       151.978       53.9168       0.00000       0.00000       0.00000       0.00000
   1  14 2156.8313    0.7830  0.6255 10.0174  0.0000  0.0615   0.0756   0.2233    0.4202   0.0000   308.4527       107.229       0.00000       0.00000       0.00000       0.00000       81.4288       39.1251       0.00000       0.00000       0.00000       0.00000
   1  15 2291.8285    1.1430  1.0769  2.1130  0.0000  0.0822   0.0927   0.3008 1000.0000   0.0000   313.2400      -36.9894       0.00000       0.00000       0.00000       0.00000       98.2491       58.3840       0.00000       0.00000       0.00000       0.00000
   1  16 2425.5547    1.4548  0.9446  9.5177  0.0000  0.0837   0.1139   0.2536    2.5057   0.0000   361.8167       26.1160       0.00000       0.00000       0.00000       0.00000       91.4324       55.6429       0.00000       0.00000       0.00000       0.00000
   1  19 2828.2477    3.3249  0.9215  3.2326  0.0000  0.0806   0.2668   0.2100 1000.0000   0.0000   397.0974      -69.4877       0.00000       0.00000       0.00000       0.00000       95.5585       58.9350       0.00000       0.00000       0.00000       0.00000
   1  21 3098.1756    4.5136  0.8569 11.7436  0.0000  0.0724   0.3582   0.2285    3.5775   0.0000   338.8351      0.135202       0.00000       0.00000       0.00000       0.00000       95.5689       49.3834       0.00000       0.00000       0.00000       0.00000
   1  22 3232.9063    3.8867  1.0752 12.7327  0.0000  0.0869   0.3181   0.3251    1.2950   0.0000   349.3847      -21.3048       0.00000       0.00000       0.00000       0.00000       109.024       60.7712       0.00000       0.00000       0.00000       0.00000
   1  24 3504.0465    2.9010  2.2565 10.3539  0.0160  0.1578   0.1903   0.5582    1.9732   0.0000   745.6223      -18.3884       0.00000       0.00000       0.00000       0.00000       135.990       139.910       0.00000       0.00000       0.00000       0.00000
   1  25 3640.1333    2.2307  3.6547 11.3234  0.0000  0.2051   0.1494   0.7350    0.9120   0.0000   726.2135      -57.3287       0.00000       0.00000       0.00000       0.00000       275.645       138.476       0.00000       0.00000       0.00000       0.00000
   2  11 1810.2502    0.3897  0.1813 10.1344  0.0000  0.0719   0.0882   0.1292    0.1064   0.0000   418.6935       1.03035       6.53374      -8.96213       0.00000       0.00000       32.6070       33.0972       21.6101       10.5040       0.00000       0.00000
   2  12 1945.7543    0.5131  0.4860 10.2057  0.0000  0.0521   0.0485   0.1787    0.1734   0.0000   387.8220      -35.3627      -7.15891      -5.88245       0.00000       0.00000       32.7480       29.4722       18.9918       6.99973       0.00000       0.00000
   2  13 2081.9280    0.6367  0.5575 10.2954  0.0000  0.0710   0.0512   0.1429    0.2190   0.0000   427.7887      -43.0762       4.13037       4.18924       0.00000       0.00000       45.2345       36.4625       27.9088       9.44344       0.00000       0.00000
   2  14 2217.5254    0.8921  1.1346  8.8888  0.0000  0.0733   0.0547   0.2035    1.4665   0.0000   373.1437      -41.3165      -5.95799      0.988683       0.00000       0.00000       44.9114       43.0464       22.8935       10.3840       0.00000       0.00000
   2  15 2352.2138    1.3933  0.7417 10.2383  0.0000  0.0546   0.0930   0.1572    0.6416   0.0000   438.6997       7.58159      0.721910      -1.64133       0.00000       0.00000       37.0212       30.1056       18.7270       6.77075       0.00000       0.00000
   2  18 2754.4585    2.6482  0.9167  7.8287  0.0000  0.0556   0.1571   0.1612   27.6916   0.0000   424.1329       38.8781      -12.1242       5.29413       0.00000       0.00000       36.8056       31.7114       20.4761       8.25102       0.00000       0.00000
   2  19 2889.4489    3.5361  0.8917 -0.1793  0.0000  0.0622   0.2063   0.1451 1000.0000   0.0000   475.0418       12.5789       63.8557      -1.35521       0.00000       0.00000       41.6098       38.5983       21.9591       9.54328       0.00000       0.00000
   2  21 3159.6924    4.2241  1.3601  5.5340  0.0000  0.0714   0.2122   0.2425  932.1717   0.0000   435.0568      -25.1967       18.1609       5.81795       0.00000       0.00000       43.6834       38.0126       29.4701       10.3581       0.00000       0.00000
   2  22 3295.0244    3.5267  1.9114  3.4992  0.0000  0.0795   0.1538   0.3132 1000.0000   0.0000   340.2072      -107.553      -7.08855       4.16939       0.00000       0.00000       59.9076       50.2511       26.6013       10.4534       0.00000       0.00000
   2  23 3430.6986    3.0805  2.1568 10.5787 -0.0038  0.0954   0.1281   0.2612    2.0998   0.0000   410.1688       65.6607       21.7409       8.20344       0.00000       0.00000       65.0245       55.0269       34.8610       12.8331       0.00000       0.00000
   2  24 3566.7432    2.7230  2.7412  9.7874  0.0000  0.1060   0.1041   0.3347    2.5516   0.0000   505.3447      -1.58550       9.30628      -18.6514       0.00000       0.00000       76.4164       64.7377       36.1545       14.3078       0.00000       0.00000
   3   9 1591.4076    0.2527  0.1698  9.9294  0.0000  0.0811   0.0356   0.0757    0.0786   0.0000   403.7185       46.4447       70.6870      -7.87095      -13.6150      -4.44880       36.9134       14.4082       29.3672       22.9639       8.58610       1.58004
   3  13 2137.6692    0.7391  0.9709 10.3072  0.0000  0.0661   0.0450   0.1857    0.2835   0.0000   416.3206      -7.12688      -8.19633       9.79822      0.149432      -3.45075       35.3882       35.1774       22.8648       12.8558       5.07052       1.72918
   3  14 2273.3640    0.9907  0.7938 10.6436  0.0000  0.0533   0.0577   0.1541    0.2849   0.0000   475.8240      -2.67560      -11.9196       2.79383       4.48575     0.0530668       26.9110       24.4368       19.8633       11.3004       5.37310       1.41446
   3  15 2407.5660    1.4950  0.7157 11.2470  0.0000  0.0517   0.0949   0.1315    0.3107   0.0000   463.2281      -32.2821      -7.13385       19.6775      -6.67240      0.682227       22.1629       23.7924       18.6313       9.63716       5.28598       1.73667
   3  16 2541.7416    1.9127  0.9704  8.4704  0.0000  0.0671   0.0926   0.1232    5.8677   0.0000   463.0442      -45.5350       32.6793      -7.16954    -0.0469569       2.62434       31.7980       25.1844       25.0219       15.7267       7.07886       1.68969
   3  18 2811.3879    3.1099  0.8502  5.7548  0.0000  0.0460   0.1596   0.1320  229.2209   0.0000   429.4581       9.25988       18.4599      -13.1260      0.788449      -2.00934       21.6085       22.0471       16.7965       9.16524       4.76168       1.43883
   3  19 2946.9485    3.5079  0.9078  4.8895  0.0000  0.0543   0.1717   0.1163  746.4824   0.0000   373.5086      -33.4138       11.0793       3.94871      -2.07012      0.461414       23.9781       25.2160       19.1105       9.93672       5.63065       1.67896
   3  20 3082.1737    3.8526  0.9471 12.4704  0.0000  0.1183   0.2018   0.1633    0.6358   0.0000   461.0681       17.1403       5.42917      -24.5027      -1.66120      -2.15465       85.6366       79.5611       45.7017       18.0085       4.93935       1.30180
   3  21 3217.7421    3.9087  1.3610 12.0095  0.0000  0.0623   0.1755   0.1838    0.9590   0.0000   434.3938       12.5285       6.59326      -17.6980       6.09650       1.81984       28.9372       27.7298       22.0238       13.8972       6.22883       1.86723
   3  22 3353.2828    3.4977  1.8340 11.1550  0.0000  0.0762   0.1289   0.1926    1.0485   0.0000   448.6539       45.3582       3.92440      -28.3927      -1.59196      -1.11292       40.4879       36.3819       28.5023       16.9314       7.38432       1.97654
   3  23 3489.4699    2.9519  3.1543  8.4885  0.0016  0.0966   0.0813   0.2565    3.7700   0.0000   489.5884      -41.0530       10.4177     -0.489087       3.62897     -0.861202       48.3539       48.2856       34.1432       20.5208       8.83844       2.87948
   3  24 3625.9376    2.4892  3.9053 10.0769  0.0000  0.1095   0.0669   0.3097    0.7095   0.0000   401.8474       43.7496       1.85458      -16.7301      -10.7832      -2.82590       54.3542       52.3817       39.4528       23.4236       10.6188       3.19917
   4  11 1914.7528    0.4647  0.4076 10.1553  0.0004  0.0450   0.0370   0.1064    0.1052   0.0000   414.7531      -7.42871       16.0839      -2.38670      -3.25588      -1.21624       16.8840       18.2469       14.7052       8.77674       5.23092       2.93328
   4  12 2051.5688    0.5918  0.6473 10.1522  0.0000  0.0664   0.0363   0.1377    0.1524   0.0000   440.5826       13.8656       9.92837       11.7276      -3.94096      0.230297       22.5130       20.1445       13.8783       15.2459       8.63906       4.09881
   4  13 2188.3181    0.8788  0.7931  9.8259  0.0000  0.0503   0.0426   0.1108    0.3956   0.0000   413.8282       17.5162       2.88020       26.3318       5.78619      -9.71935       17.7525       18.4844       17.5687       10.3315       6.98842       3.43169
   4  14 2324.0812    1.1881  0.8159 10.6114  0.0000  0.0486   0.0604   0.1164    0.3801   0.0000   440.6990       12.0399      -3.20890      -14.3395      -7.97161      0.714616       18.4684       21.0005       15.5987       11.3063       6.49691       3.06137
   4  16 2593.0366    2.0334  1.0067 10.5559  0.0000  0.0565   0.0969   0.1448    1.3984   0.0000   439.2018      -47.7860       35.6077       2.71581      -2.89247      -4.18003       21.3347       19.8537       17.2802       14.6543       8.33582       3.98819
   4  17 2728.3764    2.7966  0.9421  4.5441  0.0000  0.0504   0.1244   0.1181  812.0017   0.0000   422.5428       23.3077      -12.9133       4.64464      -4.25957    0.00116003       18.3153       19.5753       17.6137       11.4590       6.08584       4.02309
   4  19 3000.1106    4.0837  0.8766  5.1078  0.0000  0.0425   0.1821   0.1083  802.1708   0.0000   418.3311      -10.8406       28.6558      -6.46808       8.15873      0.474974       16.1926       18.2408       14.7833       10.3274       5.18534       3.31340
   4  21 3271.6998    3.7702  1.4385 10.8005  0.0000  0.0556   0.1431   0.1564    2.2844   0.0000   400.9498      -27.3879      -29.7202       17.8636      -2.75368      -4.88188       20.8637       22.3945       17.4200       13.2884       7.93392       3.64449
   4  22 3408.0000    3.4129  2.0099 10.3086  0.0000  0.0672   0.1057   0.1804    1.7453   0.0000   465.4296     -0.588273       22.4524      -16.6657       6.01694      -5.22990       26.0025       24.2196       21.2574       16.9214       10.1446       4.78714
   4  23 3544.6494    2.7227  2.7889 10.7795  0.0000  0.0814   0.0747   0.2316    0.5765   0.0000   446.6720       15.8325      -19.7960       20.1126       16.8543      -1.38403       30.7178       32.8220       27.8791       18.3128       10.8926       5.49967
   4  24 3681.5034    2.2542  4.5827  9.7819  0.0000  0.1088   0.0491   0.2974    0.6371   0.0000   396.6194       35.2549      -10.3929       3.68926       27.0737       7.99994       39.4206       43.6047       34.1830       25.2225       14.6402       7.08893
   4  25 3818.4165    1.9165  5.9516  9.8530  0.0000  0.1362   0.0388   0.3558    0.3884   0.0000   446.8522      -30.0822       18.2697      -32.2107       12.3913      -18.6567       48.8124       51.4185       44.9145       31.4937       18.2231       9.85728
   5  10 1823.3173    0.3984  0.3448 10.1078  0.0000  0.0521   0.0294   0.0718    0.0817   0.0000   442.5079      -1.51781       5.39901      -7.89679      -12.6603       2.11811       18.8849       23.8980       20.0905       13.3837       6.68842       4.44048
   5  11 1960.5087    0.5236  0.4047 10.0550  0.0000  0.0317   0.0326   0.0738    0.1015   0.0000   438.9862       14.3918       2.88434      -7.39640      -1.34547       1.34670       8.96549       9.71829       9.71956       6.61601       4.93685       2.59877
   5  12 2098.4336    0.7142  0.6651 10.0907  0.0000  0.0402   0.0367   0.1011    0.1667   0.0000   442.4663       4.52134       7.21449      -2.54896       8.46351     -0.549382       12.8612       14.6763       11.6718       9.31692       6.76694       3.82395
   5  13 2235.3986    0.9892  0.7285 10.3401  0.0000  0.0440   0.0446   0.0918    0.2238   0.0000   423.3716       3.26770       5.00032      0.462937      -1.99838      -1.47026       14.7200       16.2279       13.0182       10.5746       7.49743       4.18006
   5  14 2371.0469    1.3359  0.9745 10.2740  0.0000  0.0418   0.0537   0.1196    0.3530   0.0000   428.7483       28.8646      -28.4397      -11.1744      -3.48002     -0.743971       13.4524       13.7906       13.5027       9.64487       6.82694       4.11068
   5  15 2506.0456    1.8498  0.8046 10.0335  0.0000  0.0365   0.0749   0.0881    0.6118   0.0000   420.9527      -4.92257       21.1003      -3.63546     0.0257812       1.60304       10.9646       11.6232       11.2855       8.06494       5.76423       3.46959
   5  16 2641.1956    2.2225  0.9547 10.7824  0.0000  0.0396   0.0887   0.1141    0.7578   0.0000   439.5993      -19.0819      -13.3740      0.257751      0.673726      -4.28726       12.6208       12.9722       11.2944       9.47785       6.85605       3.93357
   5  17 2777.3276    2.9949  0.9396  0.0760  0.0000  0.0418   0.1150   0.1035 1000.0000   0.0000   453.1096       2.31355      -5.49288       2.49093       4.19071      -2.16802       13.0325       15.2144       12.8103       9.30248       6.76056       3.71305
   5  18 2913.6516    3.7588  0.7127 12.4739 -0.0008  0.0418   0.1712   0.0966    0.5138   0.0000   444.0444       8.41053       2.89294       13.5461       3.33778       5.80875       14.3841       12.9149       11.2108       10.4647       7.94226       4.72769
   5  19 3049.9409    4.3018  0.9551 10.8152  0.0000  0.0470   0.1788   0.1145    4.3986   0.0000   448.0857      -16.1826       10.8025       2.88439       2.87593      -6.00651       14.6770       17.3512       13.0680       10.9351       7.01762       4.21827
   5  20 3186.2760    4.0471  1.1413 11.8782  0.0000  0.0544   0.1774   0.1285    1.7678   0.0000   438.8015      -11.7945       31.0725      -5.23885       4.59839       1.03222       15.2189       19.4912       14.4015       13.1484       7.95955       4.90561
   5  21 3322.4984    3.6053  1.4915 12.5826  0.0000  0.0573   0.1343   0.1703    0.5059   0.0000   465.9523       19.7838      -3.04427      -5.19577       2.98641       5.12314       17.5338       18.8734       17.3149       13.8683       9.09627       5.46971
   5  22 3459.3270    3.1905  2.2726 11.4192  0.0034  0.0738   0.0963   0.1988    0.6259   0.0000   432.5676       15.5950       17.7613       20.7429      -8.73037      -8.28437       20.6371       24.6613       20.1545       16.6617       12.3206       6.94645
   5  23 3596.5057    2.5229  3.6329 10.4270  0.0000  0.0884   0.0581   0.2445    0.5657   0.0000   442.7208      -45.1009      -2.64552       8.82737       14.5132     -0.795857       26.5180       30.1323       27.0129       21.2656       13.6060       8.51308
   5  24 3733.7810    2.1391  5.2494  9.7300 -0.0031  0.1090   0.0394   0.2987    0.4973   0.0000   418.2540      -13.6821      -26.7188       11.9870      -4.15152       21.5071       32.7722       36.2959       32.6004       25.4541       17.4814       10.2483
   6   8 1587.4428    0.2304  0.1661  9.9812  0.0000  0.0507   0.0234   0.0521    0.0576   0.0000   427.4431      -8.48012       12.6851      -3.57021      -5.89326      -6.44100       9.60245       11.7516       14.2512       6.33835       7.46427       3.44370
   6  12 2142.4401    0.8624  0.7313 10.0305  0.0000  0.0373   0.0375   0.0909    0.1919   0.0000   442.1896      -3.52383       17.4059      -2.21034      -3.33141      -1.65357       9.36468       10.1116       8.96616       7.81779       6.08925       4.48562
   6  13 2279.8136    1.1387  0.9486  9.9053  0.0000  0.0416   0.0440   0.1067    0.3541   0.0000   443.4623      -12.7125       26.6916      -10.6853     -0.634916      -1.66089       9.43332       10.9461       10.3606       8.49621       6.15105       4.41263
   6  14 2415.4878    1.5144  1.0830  8.4844  0.0000  0.0399   0.0514   0.1040    2.0296   0.0000   443.0120      -4.09229       7.80718       6.59797      -1.59758      -8.44388       10.2353       11.8810       11.0191       9.13170       6.26620       4.48960
   6  15 2550.9749    1.8936  1.1112  9.5230  0.0000  0.0415   0.0625   0.1061    1.2617   0.0000   459.8541       20.4836       8.56600      -3.44943      -5.22905       4.16463       11.4121       12.6567       11.1281       9.43128       7.22880       4.57063
   6  16 2687.0046    2.4335  0.9914 11.6250  0.0000  0.0423   0.0895   0.1055    0.3424   0.0000   434.1572      -12.4875       6.51433      -1.26466      -9.65378      -3.42320       12.2286       13.8842       13.0249       10.0168       7.09501       4.29973
   6  17 2823.6625    3.1186  1.0136 10.9213  0.0000  0.0389   0.1070   0.1007    0.9650   0.0000   457.3099      -7.65578       3.32782      -3.11499       3.24711      -3.34140       9.88945       11.4012       11.0853       8.12739       6.83389       4.49877
   6  18 2960.6111    3.6714  0.8933 10.4868  0.0000  0.0346   0.1326   0.0915    1.9165   0.0000   438.0136       3.01990       5.47766       12.6454       6.74390      -1.16395       9.44913       10.8924       9.14588       7.77530       6.19277       4.11237
   6  19 3097.1986    4.0817  1.0630 11.8694  0.0000  0.0429   0.1411   0.0958    0.8544   0.0000   430.0121      -3.23055       13.2726      -9.13467      -10.4341      -1.60624       12.0188       13.3952       12.2277       9.79555       7.54900       4.79095
   6  20 3233.9051    3.9921  1.4002  5.2168  0.0000  0.0467   0.1292   0.1202  676.2984   0.0000   435.2606       17.1376       9.48762       1.33930      -4.16963       2.36916       12.1948       13.6467       12.3390       10.4532       8.21618       5.48832
   6  21 3370.8528    3.3758  1.8582 11.9408 -0.0036  0.0590   0.0974   0.1578    0.4553   0.0000   461.5072       2.14653       13.5210       39.7852      -9.23743      -3.40036       15.2361       17.4207       16.1149       13.7534       9.91985       6.70635
   6  22 3508.1559    2.8614  2.8290 10.4668 -0.0031  0.0743   0.0639   0.1918    0.8196   0.0000   445.0026      -4.89789      -18.7934       19.6113       12.6216       2.92979       17.7699       21.5608       19.1223       16.2445       12.4466       8.02531
   6  23 3645.7684    2.4753  3.7081 10.5453  0.0000  0.0871   0.0509   0.2293    0.3899   0.0000   395.3233       9.74718       47.4141       8.44090      -5.64651       3.47406       20.7737       25.6259       22.5084       19.1387       14.2709       9.74212
   6  24 3783.7113    1.9341  5.9313  9.9931  0.0000  0.1117   0.0327   0.3029    0.2693   0.0000   445.3545       33.3390      -33.5340      -31.5684       17.3937       4.05257       28.6895       33.5426       31.4780       25.6089       19.2892       12.6911
   6  25 3921.8306    1.6969  7.8997  9.6172  0.0000  0.1339   0.0254   0.3762    0.2286   0.0000   498.6999       26.9278      -7.47562      -12.0190      -26.5724       21.2173       33.5127       39.1833       36.3812       30.4798       22.9061       15.1226
   7   9 1767.6750    0.3505  0.2189  9.9856  0.0000  0.0242   0.0265   0.0487    0.0596   0.0000   431.6270      -1.64131       8.76946       5.36282      0.301916      -2.21407       3.96826       5.77347       5.10283       3.72505       3.79107       2.28641
   7  10 1906.8055    0.5433  0.4392  9.9594  0.0000  0.0271   0.0277   0.0682    0.0975   0.0000   441.6047     -0.391687       3.96135       1.04625       2.52653     -0.508301       7.69274       8.50459       8.16087       6.95639       4.87262       3.85163
   7  11 2045.8286    0.6710  0.6339  9.8360  0.0000  0.0342   0.0283   0.0749    0.1442   0.0000   429.9010      -17.4462       12.1521      -17.6282      0.394411     -0.391143       8.16764       9.89071       10.0950       8.05802       5.94098       3.96354
   7  12 2184.5095    0.9181  0.8313  9.7970  0.0000  0.0357   0.0341   0.0853    0.2526   0.0000   419.2693      -11.4402       4.49141       9.12991      -7.09227      -5.24202       7.78306       9.51945       8.63362       8.05148       5.87329       3.97259
   7  13 2322.0171    1.1814  0.9823 10.0950  0.0000  0.0375   0.0418   0.1077    0.2897   0.0000   446.9135       5.45028       13.1503      -3.41218       1.40907       6.25447       8.40983       9.11827       8.10856       7.58361       6.41502       4.83524
   7  14 2458.1214    1.5846  1.0974 10.3559  0.0000  0.0387   0.0500   0.1093    0.4256   0.0000   438.9122      -11.3415      -7.75215      -7.84004     -0.136121     -0.319788       8.39228       9.55730       9.38001       8.66245       6.08960       4.67596
   7  15 2594.2628    2.1997  1.0750  8.1242  0.0002  0.0388   0.0676   0.0925    5.3240   0.0000   429.3900       20.4478       12.7274      -6.69372      -4.28382      0.815507       10.2028       12.4316       12.1110       9.68298       6.86027       4.61707
   7  16 2731.0878    2.7020  0.8632 11.2394  0.0000  0.0314   0.0949   0.0918    0.4291   0.0000   436.5039       4.94320       16.1683      -8.55203      -9.26390      -2.83621       7.76684       8.48259       7.86537       7.24958       5.61441       3.98790
   7  17 2868.1999    3.4818  0.7731 11.8295  0.0000  0.0356   0.1239   0.0784    0.3898   0.0000   429.0979      0.947407      0.296935      -12.7045      -4.37035       8.76964       9.44820       11.5125       10.3563       7.97567       5.90232       4.00756
   7  18 3005.6414    4.0882  0.9272 11.7591  0.0000  0.0425   0.1381   0.0914    0.6525   0.0000   446.4484      -9.03538     -0.189412       13.6431       4.62160      -2.49529       12.4478       14.0469       13.6721       10.6756       7.24546       5.28584
   7  19 3142.6205    4.1461  1.0206 11.9476  0.0000  0.0607   0.1350   0.0932    0.6535   0.0000   431.9162      -8.28294      -9.55384      -7.73090       5.88708      -9.48976       20.0488       25.9540       23.6853       17.5155       11.8725       6.62354
   7  20 3279.7521    3.7665  1.5401 11.9003  0.0000  0.0483   0.1074   0.1226    0.4824   0.0000   442.7558       3.59468       6.80553       3.24904       1.34287      -1.95791       11.0849       12.2154       10.7626       10.3394       8.22348       6.11958
   7  21 3417.4733    3.1953  2.0658 10.9581  0.0000  0.0531   0.0746   0.1383    0.5585   0.0000   433.0064       4.42892       22.4157      -9.02514      -5.25730       2.48290       11.9557       13.4439       13.2326       11.1300       9.06282       7.08660
   7  22 3555.2441    2.7808  3.2566  9.8731 -0.0003  0.0698   0.0514   0.1806    0.7240   0.0000   450.9117       2.85164       5.88409      -2.36771      -10.1848      -6.15547       15.3135       18.6939       17.4561       15.1513       11.5055       8.37141
   7  23 3693.2559    2.3275  4.5800  9.7886  0.0000  0.0867   0.0370   0.2280    0.4098   0.0000   399.8698      -1.59494       24.5145      -20.1736       25.7097      -12.3163       19.2411       23.3228       22.8696       19.2406       14.7058       10.0450
   7  24 3831.4895    1.9010  6.4305  9.6820  0.0000  0.1077   0.0273   0.2929    0.2629   0.0000   432.2764      -14.6714      -38.3739      -11.0361       7.26566      -4.95049       23.5745       28.5448       26.9022       23.6112       18.4454       12.8972
   7  26 4109.3232    1.3224  9.5255  9.8984  0.0000  0.1535   0.0189   0.4340    0.1180   0.0000   403.0027      -76.9528       11.6883      -24.8334       21.5780       9.02736       32.7539       40.2767       38.2445       33.5025       25.8071       18.2071
   7  29 4527.2184    0.7532 16.8925  9.8790  0.0000  0.3111   0.0122   0.8936    0.0670   0.0000   560.4564      -66.9501       15.5378      -16.2864      -4.97931      -41.9088       63.4038       77.2427       75.6952       65.4573       52.1717       38.0682
   8   9 1806.1837    0.3679  0.2687 10.1109  0.0000  0.0232   0.0227   0.0490    0.0610   0.0000   443.3535       7.79747       6.18420      -4.16729      -1.68584       2.04652       4.51796       4.47078       5.00170       4.84331       3.52465       2.67858
   8  10 1946.0388    0.5005  0.5532 10.0128  0.0000  0.0381   0.0223   0.0715    0.0959   0.0000   439.3379     -0.766963      -10.7109       2.07622       2.41805      -1.71213       9.07212       11.2829       11.6779       9.74852       6.65645       5.11623
   8  11 2086.0776    0.6810  0.6894 10.2556  0.0000  0.0333   0.0267   0.0790    0.1110   0.0000   432.2416      -10.2559       9.13066      -4.65891       7.38951      -2.73014       6.69251       7.24330       7.45613       6.93565       5.33501       4.08864
   8  12 2225.1088    0.9984  0.7421 10.2143  0.0000  0.0326   0.0368   0.0776    0.1676   0.0000   447.5106      -4.35520       7.81917      -4.64415      -9.80412       5.61242       7.82351       8.91604       8.24251       7.67678       5.48353       4.66279
   8  13 2362.8439    1.3142  1.0081  9.8607  0.0000  0.0358   0.0401   0.0878    0.3800   0.0000   436.9422       12.7923       7.19811     -0.984886       4.78432       3.76314       6.79048       8.20121       7.75546       7.24395       5.93358       4.48706
   8  14 2499.4016    1.8349  0.8714 10.9919  0.0000  0.0397   0.0597   0.0792    0.2618   0.0000   441.9029       1.88069       20.3325       5.20005      -3.28399       4.21782       8.85469       11.0751       10.6864       8.78095       7.35833       5.01046
   8  15 2636.1276    2.3040  0.9968 11.1345  0.0000  0.0345   0.0713   0.0883    0.3595   0.0000   436.7492      -4.09954       14.4509       2.01410     -0.722042      -2.69368       6.91348       7.74124       7.83873       7.27821       5.58914       4.32603
   8  16 2773.6903    3.0066  0.8487 11.2612  0.0000  0.0287   0.0989   0.0791    0.4300   0.0000   431.8633      -1.87903       17.5321      0.196650       4.11163       2.47518       5.84731       6.55650       6.32025       5.68218       4.77482       3.84642
   8  17 2911.4674    3.5546  0.8919 11.7340  0.0000  0.0306   0.1125   0.0775    0.3751   0.0000   427.5343      -11.4130       8.74791       5.80655      -11.3306      -8.80663       5.98675       7.23124       6.83033       6.27156       5.06061       3.74833
   8  18 3049.0995    4.1853  0.8700 12.2116  0.0000  0.0375   0.1333   0.0770    0.4079   0.0000   438.4149      -3.39308       19.9446      -1.64804      -2.59502       1.41804       9.85539       12.2257       12.1487       10.2047       7.53465       4.76741
   8  19 3186.7043    3.9879  1.0438 12.8497  0.0010  0.0364   0.1222   0.0986    0.2945   0.0000   445.1873       2.44930      0.341663      -4.51627     -0.430677      -10.1318       7.26682       7.93524       8.42018       7.60851       5.92093       4.69534
   8  20 3324.3602    3.5539  1.5575 11.8915  0.0000  0.0463   0.0897   0.1107    0.3484   0.0000   442.5536       16.0175       8.39137      -6.91606      0.861158      -4.71992       8.46785       10.3461       10.3165       9.10056       7.26933       6.13645
   8  21 3462.3511    3.1112  2.3442 11.0902  0.0000  0.0520   0.0651   0.1449    0.3363   0.0000   433.8272      -11.4065       6.02264       4.66783      -9.27002      -3.63236       10.4295       12.3769       11.6107       10.4693       8.59666       7.07734
   8  22 3600.6799    2.4651  3.8675 10.5495  0.0000  0.0731   0.0424   0.1900    0.2770   0.0000   424.8333      -29.7225       2.76928       8.78436      -15.2897       9.66192       14.0520       17.1338       16.1542       14.7607       12.0036       9.34492
   8  23 3739.2146    2.1787  5.0923  9.8568  0.0000  0.0879   0.0316   0.2242    0.3002   0.0000   430.9163      -10.9317       13.7104      -26.7934      -12.3971       8.33782       16.8419       20.2479       19.8008       18.3334       14.7439       10.8285
   8  24 3878.2432    1.7799  7.0323  9.9118  0.0000  0.1087   0.0236   0.2932    0.1698   0.0000   440.9311      -16.7858       65.0230      -27.9597       5.54513      0.310137       21.3043       26.0563       24.8491       22.6333       18.5716       13.5723
   8  25 4017.1306    1.4694  8.6743  9.8754  0.0000  0.1289   0.0186   0.3649    0.1205   0.0000   398.8918       59.9372      -28.8729      -54.2901     -0.571060       10.6793       24.5162       30.5343       29.3425       26.3820       21.4822       16.2687
   8  26 4156.6034    1.2348 11.0828  9.8574  0.0000  0.1595   0.0161   0.4719    0.0982   0.0000   451.6309      -3.69907       22.6811       15.6994      -23.0452      -1.99362       30.6345       37.7709       36.3761       32.5556       27.2525       20.1709
   8  27 4296.2615    1.0380 13.4778  9.8469  0.0000  0.1998   0.0142   0.5854    0.0830   0.0000   421.8701       3.82592       86.1137      -78.3195       18.1002      -15.4271       38.6377       47.1280       45.2308       41.0537       34.1379       25.6324
   8  28 4436.1514    0.8841 15.7285  9.8194  0.0000  0.2470   0.0124   0.7108    0.0726   0.0000   458.7478      -119.788       76.7526       38.7374       22.3463       15.8651       47.3923       58.0364       56.5858       51.3955       42.0016       31.6404
   9   8 1702.4187    0.2796  0.2176 10.0828  0.0000  0.0232   0.0189   0.0442    0.0503   0.0000   431.9728     -0.999146       15.7586      -3.18923     -0.516512       1.52967       3.59053       4.36833       4.42115       4.11382       3.03616       3.35250
   9   9 1843.5691    0.3914  0.4631 10.1085  0.0000  0.0277   0.0188   0.0731    0.0676   0.0000   436.9811       4.32342       8.68376      -6.34479      -5.50033     -0.237565       4.98311       6.15467       6.02606       5.10765       4.86372       3.62754
   9  10 1984.1870    0.5769  0.5383 10.0395  0.0000  0.0338   0.0237   0.0632    0.0958   0.0000   430.0569      -10.2460       15.6427     -0.337778      0.495843      -1.94420       5.03480       6.34126       5.88636       5.28961       5.52254       4.08065
   9  11 2125.0264    0.7736  0.8468  9.7182  0.0000  0.0344   0.0249   0.0798    0.1635   0.0000   432.8809       2.67032       9.08805       6.51512      -6.19420       5.95758       5.91259       7.08518       6.95355       6.13113       5.35434       4.27332
   9  12 2264.4715    1.0576  0.8789 10.3364  0.0000  0.0346   0.0348   0.0806    0.1824   0.0000   433.9732      -6.95562       13.7692       7.18841     -0.330100       2.37486       5.90781       6.83318       7.57850       5.99283       5.55789       4.24055
   9  13 2402.2493    1.5536  0.8508 10.1616  0.0000  0.0283   0.0493   0.0759    0.3219   0.0000   443.5894       4.80612       12.0532      -5.11597       6.21255      -7.80266       5.06978       5.81816       5.77838       5.57743       4.51636       3.74306
   9  14 2539.5352    1.8804  0.9702 10.8405  0.0000  0.0339   0.0549   0.0791    0.3213   0.0000   437.7375      -1.78794       16.4501      -5.30150      -2.24487      -5.43637       5.38946       7.09323       6.40385       6.34730       5.10916       4.37565
   9  15 2676.9561    2.5157  0.8360 11.3017  0.0000  0.0283   0.0793   0.0766    0.3073   0.0000   435.5898      -9.95444       16.5601       3.65539      0.351752       2.84106       5.41937       6.68594       6.62774       5.84506       4.80132       3.86564
   9  16 2815.1245    3.2309  0.8233 10.7653  0.0000  0.0271   0.0988   0.0692    0.7459   0.0000   433.6192      -12.5788       7.77616    -0.0141110     -0.994249      -5.21002       5.34054       6.29354       6.32956       5.27141       5.00513       3.98648
   9  17 2953.4564    3.8069  0.7837 12.0731  0.0000  0.0290   0.1210   0.0695    0.3569   0.0000   434.9806       6.05656       13.5233     -0.412060      -5.40820       3.19113       5.57217       6.02491       6.15994       5.42105       5.13716       3.87561
   9  18 3091.5101    4.0009  0.9367 12.3297  0.0000  0.0312   0.1191   0.0758    0.3488   0.0000   443.6139       5.84348       3.20933      -5.57563       1.28071       4.40670       5.81940       6.52284       6.55910       5.94458       5.32897       4.07743
   9  19 3229.4741    4.0780  1.2334 11.0611  0.0000  0.0369   0.1049   0.0855    1.1408   0.0000   437.7849   -0.00395322       10.3628      -9.41702      -4.17452     -0.806257       6.90715       8.07413       7.97140       7.98351       6.44891       4.75576
   9  20 3367.6075    3.3628  2.0843 11.9572  0.0000  0.0479   0.0707   0.1322    0.1926   0.0000   424.3937      -9.00908       12.7053      0.641550       9.15840       7.71578       8.44355       9.80700       10.0841       9.02302       7.77095       6.21950
   9  21 3506.1208    2.9680  2.6899 11.2152 -0.0000  0.0546   0.0562   0.1435    0.2255   0.0000   442.4955      -5.71830       42.6661      -13.5446      -8.84771      -3.08805       9.90993       11.8031       11.9688       10.8566       9.04005       7.12658
   9  22 3644.9615    2.3676  3.9882 10.6917  0.0000  0.0685   0.0379   0.1870    0.1851   0.0000   447.3486      -22.0596       15.0991       24.1278      -4.94647       7.78447       12.3582       14.7593       14.2833       13.2907       11.4961       8.93749
   9  23 3783.9646    1.9862  5.5144 10.4599  0.0000  0.0913   0.0281   0.2307    0.1522   0.0000   435.1377      -10.7343      -22.2116       11.7861      -2.00403       1.01963       16.1190       19.6917       20.1459       17.8994       15.1814       11.8190
   9  24 3923.1868    1.6440  7.1395 10.1793  0.0013  0.1077   0.0215   0.2937    0.1258   0.0000   461.3532      -35.6055       21.4242      -30.5622       36.0019       3.02957       18.6533       23.0816       22.1542       20.2626       17.6828       14.0049
   9  26 4202.5581    1.1691 11.2039  9.9448  0.0000  0.1563   0.0147   0.4491    0.0837   0.0000   458.3560       17.0772       33.9512      -6.11229       24.8942      -30.0306       26.4308       32.8218       32.8731       29.4999       25.5605       20.2169
  10   7 1592.9292    0.2036  0.1217 10.0094  0.0000  0.0161   0.0202   0.0417    0.0420   0.0000   433.0879      -1.56846       11.4874       1.47706      -2.77890      -2.31695       2.45449       3.23437       4.28604       4.14508       2.99077       2.22710
  10   8 1737.8127    0.2974  0.2884  9.9836  0.0000  0.0207   0.0172   0.0587    0.0521   0.0000   432.5987       2.49586       18.7064      -3.04804      -3.36444      -1.91191       4.06724       4.64898       4.05709       3.54074       3.50265       2.98274
  10   9 1879.9505    0.4542  0.3907 10.0236  0.0000  0.0235   0.0205   0.0516    0.0666   0.0000   433.5849      -3.71720       14.2237       1.45999       5.78833      -1.44654       3.46521       4.52069       4.61728       4.40331       4.07439       2.75465
  10  10 2021.4582    0.6124  0.5917 10.0242  0.0000  0.0347   0.0230   0.0632    0.1044   0.0000   440.0785      -11.1271       21.1859       4.87616      -1.95797       1.25020       7.00165       9.71768       9.48195       8.61113       6.25330       4.18688
  10  11 2162.9232    0.8350  0.8556  9.8165  0.0000  0.0307   0.0265   0.0836    0.1902   0.0000   439.5588      -7.84238       3.95012     -0.134327      0.243137      -5.79090       4.76817       5.60453       5.96325       6.26725       4.24402       4.00472
  10  12 2302.7478    1.1230  0.9542 10.5083  0.0000  0.0329   0.0338   0.0866    0.1951   0.0000   437.8031       2.94682       1.01426      -11.3797      -5.28473      -8.61817       4.93061       5.99544       6.31770       5.86508       5.20943       3.95201
  10  13 2440.7629    1.5413  0.9840 10.3918  0.0000  0.0296   0.0439   0.0806    0.2766   0.0000   430.7561       5.09605       4.22472      -5.12160      0.910206       4.82995       4.90964       5.58889       5.70098       5.53448       4.74679       3.84355
  10  14 2578.6016    2.0984  0.8841 11.2689  0.0000  0.0297   0.0605   0.0716    0.2376   0.0000   444.0957       7.82397       5.72696       3.96634      0.732389       1.35370       5.23480       6.03895       6.26874       5.89740       5.33294       4.02566
  10  15 2717.0045    2.6965  0.9177 10.2457  0.0000  0.0268   0.0767   0.0722    0.7461   0.0000   439.5626      0.178664       14.3149      -7.54418      -1.92069       1.12904       4.39867       5.38229       5.66506       5.34482       4.34503       3.38779
  10  16 2855.6642    3.1288  0.8936 11.0991  0.0000  0.0279   0.0885   0.0678    0.4619   0.0000   430.4736       6.64303       7.39461      -3.42961      -1.55926       1.82327       4.61817       4.98596       5.20844       5.13387       4.26073       3.62799
  10  17 2994.4642    3.8722  0.8329 11.8841  0.0000  0.0276   0.1111   0.0621    0.3578   0.0000   437.4258       5.86651       13.8564       9.15440     -0.195626      -1.55809       4.57674       5.44662       5.91423       5.37817       4.58783       3.64312
  10  18 3132.8131    4.1069  1.1474 11.8378  0.0000  0.0332   0.1064   0.0846    0.5647   0.0000   441.2197       11.5181       14.1315      -2.94196      0.853597      -3.99797       5.46707       6.51460       6.32325       6.19784       5.40980       4.49113
  10  19 3271.2875    3.7472  1.5055 11.5017  0.0000  0.0368   0.0846   0.1026    0.4432   0.0000   443.4445       14.4117     -0.580901      -2.22315       2.68437      0.112814       5.85377       7.18329       7.11669       6.96895       5.83749       4.76419
  10  20 3410.0741    3.2784  2.1592 11.3721  0.0000  0.0453   0.0632   0.1203    0.2619   0.0000   440.0235       3.73470       9.17886       2.59677       1.72643      -1.58864       7.36733       8.84419       9.04568       8.23231       7.48841       5.86412
  10  21 3548.9696    2.7099  3.1030 11.2964  0.0000  0.0596   0.0462   0.1452    0.1566   0.0000   469.4688      -16.5026       7.10109       1.61111      -3.80722       1.72927       9.61524       11.0120       11.2219       10.6748       9.58185       7.78497
  10  22 3688.2330    2.2939  4.1982 10.7365  0.0000  0.0683   0.0336   0.1829    0.1429   0.0000   427.7476      -5.54418       16.5132       10.5666      -22.1273       2.93482       10.6238       13.1485       13.0018       12.5786       10.8144       8.67697
  10  24 3967.5637    1.5478  7.8464 10.1549  0.0000  0.1065   0.0188   0.3006    0.1031   0.0000   455.4286       4.38123       23.4725       5.71488      -22.2236      -13.0277       16.9013       20.5558       21.0142       19.7468       17.2390       13.8292
  10  26 4247.6576    1.0786 11.6524 10.0036  0.0000  0.1616   0.0136   0.4567    0.0726   0.0000   441.3262       36.9076      -14.6605      -24.2597      -24.0580       6.02004       24.1146       30.9457       31.0982       30.1426       25.3180       20.2249
  10  27 4388.2140    0.8953 14.3944  9.9536  0.0000  0.2074   0.0121   0.6152    0.0666   0.0000   449.4496      -19.5041       77.0393      -39.8845       3.54388       13.2139       31.2864       39.8993       40.2053       37.5583       32.8479       26.6940
  11   6 1477.1307    0.1583  0.0876 10.0231  0.0000  0.0168   0.0191   0.0385    0.0386   0.0000   440.5839      -8.63013       14.6086      -8.43968      0.979149      -5.16087       2.70155       3.34955       3.01271       3.44684       2.48789       2.46930
  11   8 1772.2073    0.3836  0.2933 10.0189  0.0000  0.0228   0.0198   0.0440    0.0562   0.0000   435.5485      -3.95055       15.7304      -1.83637     -0.247779      0.801051       2.72206       3.61927       3.83987       3.12984       3.40895       2.68223
  11   9 1915.3579    0.5148  0.4635 10.0820  0.0000  0.0232   0.0214   0.0609    0.0730   0.0000   437.0266      -2.33058       8.65653       3.57353       9.76726      -2.09161       3.36466       3.85535       4.09449       4.13140       3.63985       2.90140
  11  10 2057.9700    0.6898  0.6347  9.9733  0.0000  0.0263   0.0231   0.0615    0.1070   0.0000   441.2984      -4.70195       10.8200       3.20535      -6.16905      -3.44747       3.46916       4.52933       4.62722       4.15565       3.79701       3.10040
  11  11 2199.7612    0.9234  0.6980 10.3815  0.0000  0.0274   0.0305   0.0673    0.1385   0.0000   432.0638      -4.99148       19.3447      -3.03840      -7.11309      -4.95918       4.09932       5.36027       5.29360       4.90527       4.59728       3.48497
  11  12 2339.9683    1.2727  0.9913 10.4199  0.0000  0.0318   0.0357   0.0793    0.2466   0.0000   433.3461     -0.329069       18.6628     -0.148853     -0.610376      -4.69332       4.25816       5.52631       5.67519       5.09078       4.75879       3.99064
  11  13 2478.4226    1.7182  0.9583 10.5841  0.0000  0.0300   0.0468   0.0786    0.3302   0.0000   444.9603       3.25438       5.40707      -1.19617       7.14096       6.44172       4.17280       4.99316       5.03662       5.04605       4.41926       3.76690
  11  14 2616.8776    2.2027  1.0312 10.7742  0.0000  0.0300   0.0563   0.0745    0.3744   0.0000   436.8701       5.54455       5.53659      -7.43673       7.69312       8.70252       4.35329       5.56703       5.58556       5.29638       4.71985       3.90521
  11  15 2756.0652    2.8094  1.0039 11.2066  0.0008  0.0284   0.0721   0.0737    0.3622   0.0000   434.3916       4.26632       15.7269       2.26711      0.694137      -2.86750       4.27497       5.01082       5.08118       4.84071       4.42688       3.73798
  11  16 2895.3282    3.5330  0.8756 11.9420  0.0000  0.0259   0.0984   0.0686    0.2928   0.0000   441.6376       5.71900       1.02271      -4.85718      -3.52920      -3.75798       3.95977       4.64129       4.96285       4.60804       3.95564       3.44424
  11  17 3034.4526    4.0165  0.9484 12.2697  0.0000  0.0290   0.1069   0.0696    0.3272   0.0000   435.1645       2.28195       6.35509      -4.27419      -2.52283       2.88287       4.12454       5.15986       5.33260       4.74763       4.22157       3.70746
  11  18 3173.3440    4.3568  1.0631 11.7397  0.0000  0.0285   0.1121   0.0755    0.5575   0.0000   444.9258       10.1895       19.1113      -8.70518      -4.58502       5.99597       4.48192       5.61720       5.73128       5.37444       4.43095       3.95146
  11  19 3312.2740    3.5558  1.7912 11.0960  0.0000  0.0385   0.0713   0.1004    0.4112   0.0000   436.9305       2.09422      -6.45491      -8.31878      -3.04828      -1.80772       5.76645       6.76185       6.79113       6.48251       5.98425       5.03316
  11  20 3451.5149    3.0626  2.4770 11.0788  0.0000  0.0477   0.0528   0.1165    0.2225   0.0000   431.9270      0.105723       8.64738      -7.10149      -3.10570      -5.49015       7.06152       8.56741       8.90580       8.31093       7.62467       6.35329
  11  21 3590.9576    2.6332  3.5895 10.6439  0.0000  0.0607   0.0385   0.1436    0.1799   0.0000   436.8337      -9.98137       5.04653      -3.35976      -9.71533       2.02196       8.64097       10.8192       10.8827       10.6985       9.22284       7.64730
  11  22 3730.7670    2.1469  5.2092 10.3444  0.0000  0.0739   0.0271   0.1968    0.1377   0.0000   440.5953       7.53153     -0.489253       13.3884       4.54626      -9.06714       10.7227       13.4952       13.4842       12.8008       11.6036       9.93355
  11  23 3870.5262    1.7785  7.1191 10.0666  0.0000  0.0913   0.0203   0.2536    0.1209   0.0000   445.6260       8.62034       25.9928       16.2266       2.76426      -4.28954       13.0943       16.4777       16.7013       16.4063       14.3264       11.8025
  11  24 4010.6478    1.4740  8.0978  9.9985  0.0000  0.1076   0.0172   0.2880    0.1057   0.0000   438.3429       10.8104      -4.17023       25.5546      -4.24922       1.39658       15.0291       18.6699       19.1661       18.1626       16.0930       13.6615
  11  25 4151.0870    1.2562 10.6886  9.9586  0.0000  0.1333   0.0140   0.3799    0.0816   0.0000   378.4724       26.6267      -32.4550      -26.9736       9.40664       10.7161       18.7325       23.3620       24.3978       23.2329       20.3567       17.0192
  11  26 4291.7198    1.0325 12.6602  9.9305  0.0003  0.1688   0.0124   0.4740    0.0719   0.0000   482.2750      -15.5894       15.8616      -9.21915       39.5512       5.70223       22.6748       29.4542       29.7045       28.1649       25.3983       21.3203
  11  28 4573.5377    0.7003 19.4220  9.9466 -0.0004  0.2971   0.0083   0.8249    0.0460   0.0000   399.9099      -38.9873      -13.1322       38.6472       21.7682       21.2143       40.4343       50.6039       53.0181       50.4523       44.0157       37.2050
  12   9 1949.9853    0.5684  0.4706 10.0948  0.0000  0.0239   0.0213   0.0507    0.0764   0.0000   437.5923      -4.27183       13.9366       4.75690      -3.08354      -1.67171       2.86702       3.72931       3.47701       3.72989       3.15616       3.03477
  12  10 2093.5861    0.7168  0.7175 10.0972  0.0000  0.0261   0.0222   0.0662    0.1100   0.0000   442.6007      -9.41688       8.74933       7.24597       2.32029      -5.27663       3.43923       4.20560       4.20515       4.06175       3.84062       3.14104
  12  11 2235.8076    1.0435  0.7551 10.3405  0.0000  0.0259   0.0304   0.0637    0.1362   0.0000   434.8266      0.274179       15.8836      -10.6424      -1.64329      -1.72438       3.30377       4.31140       4.25602       4.09514       3.82418       3.20483
  12  12 2376.3159    1.3825  0.9507 10.4965  0.0000  0.0300   0.0375   0.0719    0.2411   0.0000   434.1000      -4.88663       7.23670      -2.57659      -9.61644     -0.532463       4.39841       5.47014       5.69856       4.91942       4.78974       3.79135
  12  13 2515.4137    1.8229  0.9960 11.0186  0.0000  0.0310   0.0484   0.0742    0.2725   0.0000   430.7355      0.949672       13.3619     -0.265020      -5.29114       3.02524       3.85300       5.11457       4.77963       5.04300       4.73069       3.69203
  12  14 2654.5534    2.2869  1.0002 10.9318  0.0011  0.0281   0.0606   0.0741    0.4084   0.0000   441.0747      -5.23839       12.6341      -1.88769      -2.55148      -6.02171       3.68931       4.40687       4.46969       4.67431       4.15030       3.45659
  12  15 2794.4686    2.9520  0.8804 11.8454  0.0000  0.0261   0.0781   0.0663    0.2631   0.0000   441.5383      -3.66860       16.4277       10.7624    -0.0317703      -8.00696       3.31135       4.06879       4.21373       4.19977       3.72684       3.26797
  12  16 2934.3474    3.7491  0.8490 12.2655  0.0000  0.0254   0.1022   0.0634    0.2421   0.0000   437.1761      -3.01883       15.1367     -0.472479      -2.23679      -4.53909       3.63684       4.52236       4.72631       4.87777       4.33682       3.43506
  12  17 3073.7587    4.1328  0.9179 12.3998  0.0000  0.0265   0.1069   0.0653    0.2734   0.0000   438.0365    -0.0429860       13.8303       4.24772      0.535936      -2.22466       3.70679       4.50888       4.88540       4.42020       4.30048       3.53637
  12  18 3213.1688    3.9029  1.3334 12.3270  0.0000  0.0324   0.0878   0.0907    0.2596   0.0000   445.9236      -3.84399       14.8980       11.0909       1.07773      0.387476       4.24582       5.37418       5.48721       5.48394       4.72093       4.17238
  12  19 3352.6040    3.5744  1.7838 11.5982  0.0000  0.0374   0.0696   0.0972    0.2537   0.0000   446.2303     -0.488498       12.9005       8.02962      -1.90404      0.511374       5.15339       6.18803       6.49161       6.10892       5.75362       4.91911
  12  20 3492.3230    2.9315  2.5707 11.2505 -0.0003  0.0473   0.0475   0.1195    0.1588   0.0000   432.5372       1.51421       19.9234      -3.52373       4.26316      -6.78267       6.04553       7.70246       7.96027       7.75660       6.94188       5.94952
  12  21 3632.2088    2.3803  3.8845 10.7538  0.0000  0.0596   0.0322   0.1535    0.1239   0.0000   434.7838       2.35791      -10.2412      -13.7277       6.11466      -1.27204       7.93490       9.85706       10.1580       9.60812       8.86633       7.66454
  12  22 3772.4248    2.0531  5.5157 10.4201  0.0000  0.0751   0.0247   0.1996    0.1141   0.0000   438.1361       1.92164       25.5532      -5.54779      -1.74887       14.2480       10.0290       12.6821       13.0807       12.5628       11.4192       9.68847
  12  23 3912.7080    1.6751  7.2217 10.1575  0.0000  0.0910   0.0189   0.2469    0.1065   0.0000   454.1593       15.0760       26.5126      -25.5902      -1.88997       6.95722       11.9609       14.7215       15.0906       15.0088       13.3932       11.5404
  12  24 4053.2572    1.3932  9.7558  9.9995  0.0000  0.1164   0.0152   0.3267    0.0900   0.0000   432.3578      -12.4813       45.7678      -6.10033       2.59099      -14.1417       15.6217       19.4345       20.0238       19.2773       17.2922       14.9020
  12  27 4475.9799    0.7728 16.8433 10.0462  0.0000  0.2415   0.0093   0.6811    0.0489   0.0000   434.1432      -20.0250       50.8680      -73.0441       38.9023       20.2792       30.4669       38.7399       40.5102       38.3799       34.8682       30.4334
  13   5 1382.3548    0.1190  0.0528 10.0968  0.0000  0.0234   0.0256   0.0400    0.0341   0.0000   443.7063       2.56230       25.1450       4.20723      0.740626       3.22688       4.28251       3.60981       8.00038       4.06984       2.19988       7.48650
  13   6 1541.1689    0.1950  0.1026 10.0280  0.0000  0.0207   0.0229   0.0391    0.0370   0.0000   435.9657      -2.02978       12.9413      0.546255      -3.00835     -0.209350       3.47777       3.58603       5.02003       6.12591       5.60107       4.61658
  13   8 1838.6543    0.4406  0.3060 10.0583  0.0000  0.0173   0.0194   0.0404    0.0567   0.0000   440.3301      0.533385       14.9719       3.03399      -1.06547     -0.712785       2.35579       3.06180       3.06380       2.87656       2.64653       2.27817
  13   9 1983.8283    0.6091  0.4444  9.9974  0.0000  0.0201   0.0216   0.0459    0.0772   0.0000   438.3903       7.58004       12.5319      -2.34673      -2.83496     -0.771071       2.24383       3.07803       2.89171       2.95088       2.69892       2.27883
  13  10 2128.4319    0.8087  0.7992  9.8697  0.0029  0.0284   0.0224   0.0631    0.1326   0.0000   435.5190      -7.54595       11.8693       8.07490       4.06914      -4.77666       3.26163       4.06147       4.19334       4.16791       3.74456       3.37260
  13  11 2271.0979    1.1134  0.9186 10.0009  0.0000  0.0274   0.0291   0.0701    0.1994   0.0000   436.5232      -5.25259       6.65056       5.78332      -2.21207      -3.74553       3.48955       4.08606       4.33781       4.25501       4.00518       3.54750
  13  12 2411.8180    1.5349  0.8985 10.8221  0.0000  0.0263   0.0400   0.0663    0.1814   0.0000   435.8425      -2.06250       7.32662       1.17414       2.01305      -2.72810       3.15389       4.17268       4.38944       4.41483       3.84083       3.26722
  13  13 2551.6733    2.0121  0.9813 10.8759  0.0000  0.0274   0.0508   0.0703    0.3084   0.0000   437.3288     0.0686039       10.6816       4.46673       2.29350       1.57549       3.28839       3.99477       4.15944       4.08703       3.75261       3.37709
  13  14 2691.6284    2.5829  1.0904 10.3378  0.0000  0.0286   0.0614   0.0721    0.8977   0.0000   436.9786       1.53204       10.9505      -3.50496       2.96888      -1.66773       3.57980       4.40447       4.47230       4.59132       4.17838       3.65568
  13  15 2832.1462    3.2711  0.8164 11.6009  0.0000  0.0244   0.0861   0.0588    0.3736   0.0000   438.5927      -1.62457       13.5983       5.11219      0.104028      -4.18730       2.90958       3.78326       3.99500       3.90123       3.45935       2.97731
  13  16 2972.5189    3.8436  0.8706 12.3757  0.0000  0.0243   0.0991   0.0633    0.2611   0.0000   443.7123       6.47917       15.1191     -0.695367      -2.98076      -1.41247       3.13564       3.82834       3.81000       3.67002       3.61113       3.12010
  13  17 3112.4445    4.0456  1.0498 11.8459  0.0000  0.0267   0.0968   0.0690    0.4193   0.0000   435.3293     -0.362513       12.2567       1.53954       7.94885      -3.04571       3.51710       4.34125       4.55404       4.47070       3.92622       3.49840
  13  18 3252.2548    3.8335  1.4123 12.0351  0.0007  0.0318   0.0803   0.0861    0.2507   0.0000   439.7221       1.99840       6.79321       4.58789       4.85956      -7.98138       4.02036       5.13090       5.36546       4.92489       4.67021       3.89419
  13  19 3392.2828    3.3433  2.0880 11.5946 -0.0002  0.0401   0.0574   0.1010    0.1847   0.0000   436.1746      -17.2207       17.4275       3.41780     -0.924014       3.82558       4.94752       6.07026       6.31245       6.26192       5.74696       4.88450
  13  20 3532.4474    2.7719  3.1919 11.0325  0.0000  0.0507   0.0400   0.1290    0.1410   0.0000   433.6600    -0.0795822       5.55267      -12.2615      -5.48066       8.19390       6.47322       8.01708       8.35313       8.06487       7.46332       6.61686
  13  21 3672.9221    2.3064  4.3583 10.8295  0.0000  0.0611   0.0294   0.1636    0.1066   0.0000   445.3362      -9.79203       17.0477      -6.94096       12.1073      -4.70003       7.81312       9.74824       9.94781       10.0823       9.09254       7.72520
  13  22 3813.5315    1.9048  6.1891 10.3613  0.0000  0.0805   0.0214   0.2060    0.1044   0.0000   422.7018       9.26738       33.7377      -5.34982       4.29535      -7.90863       9.51226       12.2347       12.6548       12.6693       11.6059       9.69255
  13  23 3953.9538    1.5923  8.0961 10.2735  0.0000  0.0958   0.0173   0.2763    0.0875   0.0000   448.1263       28.2258       4.03659       2.82028       9.62594      -1.50967       11.4851       15.1113       15.2508       15.3015       13.6810       11.8861
  13  24 4095.2041    1.3062 10.2139 10.1293  0.0000  0.1191   0.0141   0.3430    0.0752   0.0000   454.3628       18.5648       20.3583       20.7545      -19.5754      -20.4839       14.2907       17.7759       18.9403       18.5223       16.7587       14.6545
  13  25 4236.5946    1.0856 11.4735 10.0776  0.0000  0.1429   0.0124   0.4018    0.0672   0.0000   445.4554       10.1451       33.5161      -3.13817      -4.17062      -17.1314       16.9511       21.5880       22.8571       22.2175       20.4730       17.6533
  13  27 4519.3306    0.7512 17.8370 10.0013  0.0000  0.2464   0.0085   0.6809    0.0457   0.0000   403.2149      -23.1743       49.6322       57.9686       2.91303      -11.7808       28.4903       36.4652       38.2999       38.1155       33.7703       29.9754
  13  28 4660.1524    0.6100 20.1815  9.8858  0.0096  0.3123   0.0072   0.8188    0.0395   0.0000   430.8967      -39.0481       80.3579       16.3782      -22.1177       18.8898       35.0209       46.7930       48.3723       48.0572       42.8698       37.6084
  14   6 1571.5572    0.2164  0.1437 10.0116  0.0000  0.0139   0.0148   0.0309    0.0369   0.0000   438.5330     -0.347182       14.2723      -1.88673      0.946282      0.742680       1.55179       2.06541       2.28909       2.40973       2.41291       1.81430
  14   8 1870.8407    0.4443  0.3253 10.1058  0.0000  0.0176   0.0199   0.0461    0.0535   0.0000   437.1615      -1.33183       16.2360      -3.57500     -0.187025       2.27572       2.51364       3.44300       4.18634       4.06632       3.28412       2.34589
  14   9 2016.9755    0.6467  0.5848 10.0371  0.0000  0.0256   0.0207   0.0562    0.0916   0.0000   438.7841      -8.60805       16.3140       2.37580      -5.92747      0.633652       3.20700       3.92360       4.35997       4.28163       3.92536       3.23458
  14  10 2162.5122    0.8817  0.7544 10.1421  0.0000  0.0273   0.0247   0.0623    0.1199   0.0000   439.1846      -5.37798       12.2941       1.58418      -1.92988      -2.67461       2.58969       3.85296       3.50321       3.60879       3.21328       2.94095
  14  11 2305.6867    1.2558  0.8731 10.0650  0.0000  0.0259   0.0312   0.0617    0.2184   0.0000   437.5164      -2.87695       12.6075      -3.24966      -2.80434      -2.73399       3.26315       4.06986       4.01828       3.96989       3.66785       3.28229
  14  12 2446.7073    1.6388  0.9867 10.3673  0.0000  0.0274   0.0384   0.0658    0.2647   0.0000   439.0855       11.7996       9.47133      -3.05027      -2.70978    -0.0897121       3.05268       3.91140       3.98607       3.93324       3.75232       3.28407
  14  13 2587.2534    2.0850  1.1271 11.0457  0.0000  0.0274   0.0488   0.0775    0.2547   0.0000   433.8111       6.47621       12.3915      -1.91250       3.75773      -3.65289       3.12631       3.75465       4.02424       4.04311       3.77955       3.27016
  14  14 2728.1726    2.6890  1.0369 10.5789  0.0000  0.0272   0.0626   0.0674    0.6493   0.0000   436.1698      0.778886       8.29720      -2.97527      -1.27311      -2.55459       3.14319       4.03002       3.92598       4.00610       3.53769       3.17180
  14  15 2869.2291    3.5208  0.7940 11.8881  0.0000  0.0233   0.0906   0.0544    0.3285   0.0000   441.4021      -2.39989       17.7139      0.210858      -4.28514      -6.25124       2.55585       3.26716       3.40995       3.59575       3.23503       2.75925
  14  16 3010.1038    3.9049  0.9604 11.3992  0.0000  0.0262   0.0922   0.0604    0.6922   0.0000   441.0612      -1.13812       11.0275      0.449897       1.43809      -2.30775       3.06173       3.91747       3.77776       3.75842       3.61575       3.22107
  14  17 3150.4618    4.1802  1.1818 12.0303  0.0000  0.0287   0.0925   0.0757    0.4869   0.0000   435.6668       2.65384       16.1644       2.24406       3.46404      0.874673       3.38474       4.19262       4.61171       4.41874       4.21577       3.74420
  14  18 3290.7428    3.7242  1.5117 11.9530  0.0000  0.0336   0.0724   0.0837    0.2721   0.0000   442.3557       3.09320       1.37494       6.01296     -0.180823      -5.28501       3.73563       4.85826       5.23407       4.92842       4.51480       4.24998
  14  19 3431.3083    3.2003  2.2843 11.3532  0.0000  0.0400   0.0517   0.1053    0.1869   0.0000   440.3354      -3.32094       21.5810      -12.0549      -5.17344      0.953399       4.63905       5.64542       5.94149       5.90580       5.45087       4.98299
  14  20 3572.0659    2.6498  3.1809 11.0530  0.0000  0.0495   0.0368   0.1285    0.1378   0.0000   437.6192      -16.8931       8.87791      -10.2227       6.46985      -2.96273       5.52428       7.01898       7.32343       7.23676       6.70096       6.08318
  14  21 3712.9227    2.2005  4.7034 10.5978  0.0000  0.0638   0.0260   0.1639    0.1120   0.0000   445.2368      -2.34752       2.90186       18.2816      -9.51523      -12.9722       6.84133       8.95420       9.09532       9.07972       8.72567       7.69361
  14  22 3853.8888    1.8107  6.8090 10.2952  0.0000  0.0806   0.0194   0.2213    0.0973   0.0000   437.3271       14.2937       2.08775      -13.3531      -9.73644       8.81566       9.06393       11.7239       12.1905       12.2168       11.3745       9.82880
  14  23 3994.9786    1.4833  8.4713 10.1813  0.0000  0.0989   0.0157   0.2768    0.0842   0.0000   444.7695      -7.86253       17.5124       11.8673     -0.527700      -9.42655       11.1938       13.9794       14.7659       14.6254       13.7201       12.0269
  14  24 4136.7073    1.2639 10.8614 10.1790  0.0000  0.1233   0.0133   0.3530    0.0673   0.0000   431.4146       10.3626       2.01963      -17.4467      -4.03520       9.75586       13.8462       17.2666       18.7243       18.4886       17.2025       15.0070
  14  26 4419.4129    0.8881 15.2131  9.9354  0.0001  0.1918   0.0093   0.5270    0.0541   0.0000   425.0605      -25.4768       28.9216      -5.24597      -20.1854       10.9295       20.8444       27.1469       28.0140       28.4044       26.0273       23.0315
  14  27 4561.6992    0.7072 17.7988  9.9795  0.0000  0.2472   0.0079   0.6696    0.0428   0.0000   508.7529       14.1674      -10.1655      -49.4752       46.5952      -16.9917       26.9829       34.0039       36.4548       36.7505       33.3189       29.1032
  15   7 1753.7882    0.3379  0.3169 10.0397  0.0000  0.0177   0.0146   0.0418    0.0463   0.0000   436.3494       1.71571       16.7023     -0.339624       1.16031      0.204173       1.87321       2.14047       2.58487       2.71524       2.47593       2.17358
  15   8 1902.3071    0.4775  0.3796 10.0860  0.0000  0.0180   0.0177   0.0398    0.0540   0.0000   435.1431    -0.0139331       15.0745      -3.62127      -1.92998      0.299857       1.77495       2.24611       2.57752       2.36648       2.34105       2.13516
  15   9 2049.6006    0.6873  0.5968 10.0298  0.0000  0.0219   0.0204   0.0521    0.0900   0.0000   438.0019      -3.08803       11.3148      -2.63094      0.414682       1.29045       2.16830       2.86351       2.69853       2.87790       2.61041       2.54317
  15  10 2195.8239    0.9594  0.7775 10.2207  0.0000  0.0236   0.0252   0.0570    0.1253   0.0000   440.1442      0.704159       11.3887       5.74523     -0.766124      0.563548       2.59090       3.16289       3.42233       3.41614       3.10414       2.73729
  15  11 2339.4309    1.2681  0.9551 10.4787  0.0000  0.0270   0.0295   0.0658    0.1675   0.0000   437.4697    -0.0797062       10.0460     0.0343827      -5.96297      0.402823       2.75327       3.51692       3.80596       3.65440       3.45370       3.15070
  15  12 2480.9656    1.7764  1.0562 10.0975  0.0000  0.0260   0.0395   0.0695    0.3644   0.0000   442.3394       1.60980       11.1723      -1.90363       3.06070      0.806289       2.75892       3.64678       3.71256       3.77835       3.42864       3.18218
  15  13 2622.3134    2.2681  0.9982 10.8893 -0.0010  0.0255   0.0506   0.0612    0.2827   0.0000   439.9320      -4.70371       8.83063      -10.5447      -2.31086       1.15843       2.80961       3.49588       3.79880       3.89453       3.65004       3.30071
  15  14 2764.0772    2.9197  0.9592 11.5814  0.0000  0.0240   0.0688   0.0649    0.2661   0.0000   439.6268      0.920765       22.1231      -3.82766      -3.38473       2.25960       2.63614       3.35745       3.38405       3.30344       3.23754       2.91522
  15  15 2905.7428    3.6049  0.8441 12.1310  0.0000  0.0231   0.0886   0.0568    0.2902   0.0000   440.0425      0.535101       19.5529      0.503044      -3.89444      -4.06286       2.47041       3.05929       3.29581       3.24002       3.02586       2.75370
  15  16 3047.0107    4.1364  0.9413 12.1445  0.0000  0.0239   0.0981   0.0642    0.3973   0.0000   434.9562      -5.15538       9.26269      -6.50700       2.45954       3.83220       2.81298       3.52481       3.71378       3.65525       3.40516       2.95816
  15  17 3187.9683    4.2053  1.0615 12.7131  0.0000  0.0289   0.0965   0.0666    0.2910   0.0000   438.0120      -2.49817       15.3890      -1.22552       1.90031      -2.83008       2.99059       3.80507       4.08392       4.04979       3.92970       3.36188
  15  18 3328.6989    3.5930  1.7054 11.6311  0.0000  0.0343   0.0653   0.0868    0.3456   0.0000   440.5464       7.47956       2.07332       5.34727      -8.73165      -3.46697       3.68151       4.67070       4.84688       5.16957       4.75172       4.17858
  15  19 3469.7573    3.0187  2.5168 11.5654 -0.0006  0.0441   0.0460   0.1102    0.1589   0.0000   449.5464      -11.3836       10.9541      -5.17855       4.22669      0.696456       5.15073       6.30654       6.59366       6.51052       5.97842       5.20062
  15  20 3611.0499    2.4973  3.8542 10.9836  0.0000  0.0545   0.0318   0.1449    0.1239   0.0000   437.2465      -9.48218      -1.95405       13.1327       4.88128      -12.4124       5.49885       7.16833       7.61109       7.26628       6.84161       6.22625
  15  21 3752.4446    2.0898  5.1886 10.6126  0.0000  0.0666   0.0234   0.1704    0.1020   0.0000   441.1703      -11.3313       29.1309       4.61526      -10.5133      -10.1179       7.13082       9.03155       9.44253       9.44765       8.96077       8.11120
  15  23 4035.4973    1.4254  9.3547 10.1803  0.0000  0.1049   0.0142   0.2922    0.0744   0.0000   426.7911       14.6239       30.1579      0.233729      -11.8792       24.8006       10.7150       14.1427       14.6908       14.8546       13.9722       12.6147
  15  24 4176.9736    1.1820 11.8052 10.0374  0.0000  0.1300   0.0119   0.3706    0.0688   0.0000   411.5336      -25.6752       10.9883       22.3585       5.48836       9.18771       13.7530       17.6421       18.7332       18.5987       17.1367       15.6497
  16   5 1467.2604    0.1375  0.1676  9.9976  0.0000  0.0173   0.0103   0.0424    0.0329   0.0000   435.4350     -0.805085       15.9288      0.163723      -2.38906      0.146510       1.73190       2.06476       2.52914       2.47117       2.32441       2.53649
  16   7 1783.2341    0.3915  0.2293 10.0196  0.0000  0.0136   0.0191   0.0335    0.0425   0.0000   437.1594       1.50442       16.3018      0.635076      -5.77293    -0.0965497       1.20762       1.53938       1.82090       1.71328       1.57676       1.58308
  16   8 1933.1238    0.5089  0.4648 10.1183  0.0000  0.0213   0.0171   0.0458    0.0580   0.0000   436.8845      -4.02622       6.88547      0.519753      0.574162      -4.52445       2.04928       2.98227       2.95761       3.00467       2.88656       2.44223
  16   9 2081.5839    0.7401  0.6163 10.0410  0.0000  0.0213   0.0213   0.0511    0.0947   0.0000   435.2759      -1.68662       10.0737      -3.10294      -3.69373      0.296150       2.23231       2.81198       2.86064       3.04999       2.79436       2.54412
  16  10 2228.3218    1.0375  0.8853 10.0148  0.0000  0.0257   0.0247   0.0610    0.1681   0.0000   438.0122      0.524883       13.9232     -0.568808      0.293562      -2.56074       2.30625       3.07532       3.19925       3.17463       3.02052       2.76714
  16  11 2372.5510    1.4268  1.0417 10.1898  0.0000  0.0256   0.0310   0.0669    0.2150   0.0000   434.8775       1.00225       14.8836       3.99753      -3.84762      -2.79457       2.70914       3.21982       3.21335       3.21678       3.13005       3.08933
  16  12 2514.7808    1.8646  1.0767 10.4301  0.0000  0.0247   0.0398   0.0671    0.2756   0.0000   438.2141     0.0228549       17.8738      -4.69030       1.08650      -1.87486       2.59383       3.32096       3.61422       3.72906       3.57542       3.12296
  16  13 2656.8145    2.4476  1.1149  9.9494  0.0000  0.0244   0.0509   0.0655    0.7154   0.0000   439.0304      -5.22708       11.8637      -6.93378       5.97720     -0.216341       2.56479       3.07121       3.28948       3.31231       3.31959       2.99481
  16  14 2799.4760    2.9827  1.0195 11.0768  0.0000  0.0249   0.0644   0.0594    0.4011   0.0000   438.9298       1.80831       14.0257       2.62977      -2.81288      0.913626       2.60815       3.35316       3.39894       3.32674       3.25080       2.97154
  16  15 2941.7005    3.5875  0.9186 12.3774  0.0000  0.0233   0.0835   0.0589    0.2038   0.0000   436.8951     -0.307005       7.65793      -2.78901      -1.18148       4.05576       2.41178       3.08363       3.16750       3.12847       3.07310       2.85677
  16  16 3083.4419    4.1220  0.8939 12.5577  0.0009  0.0233   0.0979   0.0602    0.2615   0.0000   437.1305       2.10284       5.20731      0.237114       1.40369     -0.479477       2.41577       2.92726       3.13912       3.09206       3.11781       2.71511
  16  17 3224.8776    4.0931  1.3480 11.4729  0.0000  0.0294   0.0840   0.0784    0.7383   0.0000   437.7129      -1.49559       8.07933       1.36405      -7.41931      -3.83754       2.85287       3.47105       3.73302       3.84036       3.63640       3.31122
  16  18 3366.2716    3.4792  1.8668 11.8046  0.0000  0.0354   0.0629   0.0945    0.2745   0.0000   437.8580      -3.08092       7.27083      -2.19901      -6.54571      -3.81639       3.82648       4.78839       4.95966       4.92953       4.75556       4.22943
  16  19 3507.8088    2.8920  2.9572 11.1211 -0.0031  0.0455   0.0389   0.1151    0.1730   0.0000   430.3985      0.632278       2.06150      -11.2176       2.34311      -1.15780       4.60557       5.95676       6.28451       6.34136       5.93294       5.37985
  16  20 3649.6358    2.3761  4.2469 10.7016  0.0000  0.0559   0.0278   0.1481    0.1254   0.0000   448.2551       1.86508       18.3463       3.82545       6.59710      -16.0218       5.65322       7.12489       7.45597       7.68338       7.29424       6.65197
  16  21 3791.4352    2.0147  5.5022 10.3593  0.0000  0.0663   0.0214   0.1764    0.1106   0.0000   442.7529      -19.6488       3.39331       11.7418       6.12710      -18.5500       6.69149       8.65189       8.90599       9.24279       8.53386       7.71725
  16  22 3933.2232    1.6300  7.8222 10.1002  0.0000  0.0843   0.0156   0.2350    0.0865   0.0000   441.2756       7.86262       10.5614      -20.2153      -6.42975       15.3556       8.34090       10.5693       11.2483       11.5464       10.7882       9.80152
  16  23 4075.2939    1.3769 10.0612 10.0243  0.0000  0.1043   0.0130   0.3056    0.0739   0.0000   413.1524       14.4952       22.4077       21.9721       8.01839      -5.93993       10.2984       13.1877       13.8741       14.3078       13.3298       12.0242
  16  24 4217.7720    1.1343 11.8445 10.0835  0.0000  0.1305   0.0116   0.3775    0.0618   0.0000   451.6977       16.1216      -1.63782      -30.1579       1.22024      -1.16757       12.5062       16.3680       17.2794       17.3729       16.2791       14.9192
  17   4 1318.0357    0.1020  0.0499 10.1240  0.0000  0.0173   0.0165   0.0334    0.0295   0.0000   437.5344     -0.778649       15.7221    0.00518423      -1.08037       1.37576       1.49914       2.14192       1.73463       2.02207       2.45881       1.99704
  17   5 1493.5003    0.1583  0.1151 10.0118  0.0000  0.0132   0.0114   0.0254    0.0314   0.0000   435.9366     -0.377684       15.8108     -0.262797     -0.279400       2.04043       1.48713       1.75274       1.96686       1.61307       1.78080       2.01417
  17   7 1811.9872    0.4063  0.3225 10.0480  0.0000  0.0168   0.0160   0.0380    0.0460   0.0000   440.0992     -0.518023       17.2970      -1.60525      -1.48419       2.06370       1.80846       2.21739       2.48761       2.49887       2.26118       1.95311
  17   8 1963.3175    0.5606  0.4617 10.0349  0.0000  0.0192   0.0180   0.0436    0.0651   0.0000   437.1573      -1.11151       17.3167       4.31072      -5.20097      -2.88638       1.63225       2.13291       2.25942       2.37430       2.08991       1.95162
  17   9 2112.9966    0.7920  0.6995 10.1797  0.0000  0.0217   0.0210   0.0546    0.0989   0.0000   437.8429      -3.92037       19.0299       1.23393      0.192734       4.88826       2.26730       2.80011       3.03260       2.95747       2.74168       2.60510
  17  10 2260.2457    1.0867  0.8411 10.3006  0.0000  0.0229   0.0256   0.0598    0.1416   0.0000   443.0910       2.29130       16.2744      -3.97014      -1.05137      -1.11702       2.09920       2.67417       2.87984       2.95341       2.93047       2.55339
  17  11 2404.9717    1.5443  0.9238 10.5687  0.0000  0.0232   0.0343   0.0566    0.1930   0.0000   435.3699      -6.21161       17.1391      -6.12586      -5.10660      -2.55897       2.28461       2.78302       3.05128       2.99931       2.95229       2.63234
  17  12 2547.9950    1.9638  1.1379 10.1872  0.0000  0.0252   0.0392   0.0664    0.3858   0.0000   438.2520     -0.401701       15.4903     -0.869613     0.0761145      -3.15275       2.37088       3.09138       3.21408       3.25256       2.97552       2.85506
  17  13 2690.9936    2.5155  0.9916 11.2234  0.0000  0.0234   0.0542   0.0632    0.2757   0.0000   435.4764      0.733174       5.54784       6.36008      -2.62886     -0.638957       2.41827       3.08076       3.41661       3.52472       3.31563       2.91053
  17  14 2834.2755    3.2131  0.9609 11.2750  0.0000  0.0234   0.0674   0.0581    0.3597   0.0000   436.8677       4.78140       13.7118      -3.37289      -3.29858     -0.427729       2.18388       2.87776       2.96154       2.95908       2.92158       2.69257
  17  15 2977.1295    3.7336  0.9791 11.8434  0.0000  0.0233   0.0786   0.0569    0.2979   0.0000   437.2332       1.42190       13.9160      0.569897     -0.233645      -3.85253       2.21787       2.77365       2.99130       2.88235       2.93623       2.52567
  17  16 3119.2833    4.0891  0.9780 12.2546  0.0000  0.0238   0.0893   0.0595    0.3123   0.0000   442.6685       5.66304       15.2536      -5.19215       1.25851     0.0691031       2.29639       2.56378       2.83333       3.09852       2.67560       2.64012
  17  17 3261.2437    3.7909  1.4280 12.3969  0.0000  0.0301   0.0741   0.0792    0.2495   0.0000   440.6082      -2.03709       14.3235     -0.416508       2.35768     -0.213461       2.79265       3.59924       3.70393       3.86227       3.56592       3.29899
  17  18 3403.3307    3.3244  2.1916 11.4207  0.0000  0.0374   0.0532   0.0988    0.3114   0.0000   442.1416      -9.16813       8.06807       6.76348      -6.77046       5.93306       3.45669       4.55579       4.83208       4.91168       4.49956       4.37996
  17  19 3545.3690    2.8670  2.9412 11.2284  0.0000  0.0443   0.0395   0.1159    0.1839   0.0000   437.8069       2.60533       21.9763      -3.13501      -1.24736      -6.32472       4.27014       5.43589       5.64828       5.72354       5.41960       5.06762
  17  20 3687.6264    2.3074  4.4984 10.6503  0.0000  0.0560   0.0260   0.1535    0.1303   0.0000   437.8956       8.83339       11.2101       3.13606       7.34306      -5.24706       5.32963       7.01860       7.22875       7.56282       7.05223       6.58415
  17  21 3829.9143    1.8782  6.3533 10.3704  0.0000  0.0697   0.0185   0.1945    0.0907   0.0000   426.4704      -12.7805       13.3575      -7.24621       5.04482       9.63949       6.71864       8.48183       9.11383       9.53633       8.88195       8.26581
  17  22 3972.2336    1.5790  8.0779 10.1122  0.0000  0.0842   0.0146   0.2360    0.0811   0.0000   431.5257      -8.53589      -4.86328       10.8659       18.9281      -11.3896       8.00696       10.1485       10.7078       10.8354       10.6597       9.57152
  17  23 4114.7008    1.2752 10.3777 10.1719  0.0000  0.1087   0.0122   0.3120    0.0629   0.0000   442.5635     -0.235671       8.58504       1.27345      -9.96187       4.32011       10.0991       13.0001       13.9330       14.2713       13.5586       12.4579
  17  24 4257.1726    1.0677 12.3365 10.1264 -0.0001  0.1348   0.0106   0.3859    0.0566   0.0000   455.3122      -24.8147       32.7567       1.80885      0.191005      -16.0127       12.4300       16.0107       17.2507       17.2980       16.6183       15.2570
  17  26 4542.6040    0.7400 18.0540  9.9829  0.0000  0.2225   0.0070   0.6059    0.0396   0.0000   454.1034       18.3161       48.0140      -44.1846       13.9917       10.9124       19.8932       26.0568       27.8747       28.4376       27.4264       24.9440
  18   4 1341.4942    0.0954  0.0623 10.1000  0.0000  0.0174   0.0117   0.0273    0.0290   0.0000   436.3362       1.08993       21.0231       1.07958      -1.84517      -4.25248       1.76828       2.23683       2.53221       2.39641       2.29086       2.08624
  18   5 1518.7125    0.1684  0.1654 10.0249  0.0000  0.0143   0.0108   0.0339    0.0321   0.0000   436.8048       1.88118       16.8229    0.00738201      -3.76964      -1.26911       1.46369       1.97147       1.91565       1.75740       2.14862       2.22194
  18   6 1683.6506    0.2812  0.2694 10.0489  0.0000  0.0170   0.0124   0.0346    0.0375   0.0000   435.9758      -3.59209       17.1788      -3.24027      -5.08880      0.568407       1.62084       2.17231       2.41945       2.55042       2.73157       1.94120
  18   7 1839.9947    0.4329  0.3620 10.0711  0.0000  0.0162   0.0156   0.0402    0.0474   0.0000   439.5929      -2.39144       11.3894      0.193035      -1.11947      -2.01842       1.59574       2.04820       2.29883       2.13767       2.09642       1.94525
  18   8 1992.7932    0.6127  0.5769 10.0869  0.0000  0.0191   0.0181   0.0527    0.0739   0.0000   437.3798      -3.08265       18.1466      -3.14268      -3.50206      0.488903       1.75028       2.31753       2.41534       2.50489       2.31631       2.08183
  18   9 2143.6914    0.8465  0.7512 10.0023  0.0000  0.0217   0.0204   0.0514    0.1017   0.0000   441.4788      -3.71828       17.4489       1.34299      -1.89826      -2.40255       1.73574       2.33169       2.54890       2.66170       2.51884       2.26181
  18  10 2291.6218    1.1859  0.9419 10.2438 -0.0006  0.0234   0.0262   0.0617    0.1655   0.0000   435.7017     -0.236857       10.5042       4.76883       1.06810      -1.75238       1.98249       2.45050       2.67202       2.84440       2.57141       2.40924
  18  11 2436.7811    1.5940  1.0456 10.7322  0.0000  0.0255   0.0326   0.0604    0.1811   0.0000   437.1041      0.580242       12.7268      0.400098      0.121852       1.04138       2.26238       2.82047       2.77324       3.05459       2.96186       2.74475
  18  12 2580.8111    2.1212  0.9642 11.1359 -0.0004  0.0226   0.0448   0.0587    0.1942   0.0000   435.8073       3.46626       13.9923      0.240161      -1.50294      -2.88976       1.99182       2.50291       2.72093       2.86241       2.67242       2.44157
  18  13 2724.6675    2.7053  1.0027 11.4385  0.0000  0.0229   0.0553   0.0578    0.2205   0.0000   436.9001      0.503005       12.2056      -6.37057      -5.79943       2.09058       2.11702       2.60861       2.88600       2.94085       2.90911       2.64005
  18  14 2868.6250    3.3162  0.9122 11.7865  0.0000  0.0220   0.0710   0.0558    0.2624   0.0000   441.0324       4.77561       7.50561     -0.704983       2.41713      0.133508       2.13224       2.66154       2.82679       2.93717       2.84897       2.55582
  18  15 3012.0542    3.9149  0.9959 12.3495  0.0000  0.0237   0.0816   0.0595    0.2379   0.0000   436.9929     -0.930519       17.8491       2.15651       1.44471      -1.42295       1.98603       2.60386       2.70309       2.86467       2.67835       2.51545
  18  16 3154.8046    4.0726  1.1311 11.8218  0.0000  0.0246   0.0790   0.0623    0.3913   0.0000   437.7971      0.833864       19.3046     -0.627680      -3.28496       2.99697       2.26199       2.85041       3.14112       3.13548       3.15027       2.91223
  18  17 3297.2809    3.7364  1.4797 12.0532  0.0000  0.0292   0.0681   0.0766    0.2708   0.0000   439.1202       4.93772       8.52497      -3.06298       1.89582       10.4549       2.58330       3.36922       3.65554       3.69411       3.50000       3.32036
  18  18 3439.8785    3.1732  2.5009 10.9438 -0.0033  0.0387   0.0438   0.0992    0.3234   0.0000   435.4611      -2.50951       7.95251      -3.05339       2.67251      -2.05721       3.34422       4.42302       4.60882       4.82055       4.52797       4.28525
  18  19 3582.4532    2.6085  3.7368 10.8846  0.0000  0.0501   0.0313   0.1297    0.1602   0.0000   442.5311       5.63617       9.00641      -1.45260       8.80611       3.70124       4.43546       5.79567       6.02653       6.22247       6.02808       5.63042
  18  20 3725.2733    2.1548  4.9407 10.6066  0.0000  0.0575   0.0224   0.1600    0.1075   0.0000   442.6097       5.18709       23.0905       2.49226      -7.90480      0.905785       5.14852       6.52302       6.98878       7.25619       7.04033       6.44059
  18  21 3867.9636    1.8025  6.6251 10.2601  0.0000  0.0695   0.0166   0.1968    0.0869   0.0000   436.7521      0.770661       12.3528      -16.4246      -6.10698      -1.74633       6.17159       8.01568       8.42510       8.68635       8.34647       7.69456
  18  22 4010.7479    1.5181  8.9355 10.0622  0.0000  0.0890   0.0133   0.2476    0.0752   0.0000   424.1032       4.03789       9.18957      -2.45663       19.3798      -8.12777       7.82300       10.0786       10.7751       11.3271       10.6148       9.77208
  18  23 4153.8050    1.2428 10.6807 10.0643  0.0000  0.1066   0.0113   0.3132    0.0637   0.0000   422.3523       4.73056       21.2652      0.912221     -0.513007     -0.856717       9.54226       12.0445       13.1406       13.4184       13.0700       11.9855
  18  25 4439.1529    0.8304 15.7488 10.1388 -0.0019  0.1841   0.0079   0.5134    0.0416   0.0000   390.7561       5.46819       51.3078       11.8951       23.0374       16.4848       15.7551       20.3176       21.9483       22.4340       21.0646       20.0117
  19   4 1364.3015    0.1075  0.0739 10.1424  0.0000  0.0154   0.0119   0.0289    0.0282   0.0000   437.6671      -2.67382       20.1794     -0.209177      -1.50144       2.26122       1.16302       1.66796       1.51003       1.70194       1.59764       1.58436
  19   7 1867.2701    0.4709  0.4483  9.9970  0.0000  0.0188   0.0146   0.0395    0.0546   0.0000   437.9656       2.15717       13.1238      0.611570      -1.78859     -0.801890       1.54434       2.15069       2.09034       2.19846       2.39353       2.17998
  19   8 2021.7166    0.6616  0.5982 10.0598  0.0000  0.0199   0.0181   0.0474    0.0756   0.0000   437.5896     -0.664311       10.5239       1.25649      -4.21168     -0.851068       1.69522       2.20628       2.36348       2.48781       2.53161       2.39722
  19   9 2173.7057    0.9076  0.8450 10.0174  0.0000  0.0220   0.0202   0.0554    0.1180   0.0000   438.4549      -3.13433       14.5122      -1.58323      -8.02096      -1.80328       1.76743       2.15168       2.54286       2.59294       2.50204       2.19328
  19  10 2322.2708    1.2801  0.9299 10.0471  0.0014  0.0230   0.0272   0.0560    0.1848   0.0000   442.9162      -4.87827       11.3845       4.48332      -4.26208       1.34448       1.99644       2.56285       2.57657       2.70329       2.60053       2.64718
  19  11 2468.1093    1.7285  1.0567 10.5155  0.0000  0.0237   0.0346   0.0610    0.2504   0.0000   440.0473      -2.42421       8.53903      -2.20004      -1.24792      -1.81480       2.02325       2.49414       2.72040       2.83413       2.72875       2.55889
  19  12 2613.0078    2.2532  1.0615 10.9246  0.0000  0.0244   0.0448   0.0610    0.2954   0.0000   441.9641       1.66805       15.5299      -1.53491      -3.81290      -1.69099       2.34263       3.05758       3.47489       3.42405       3.21625       2.84172
  19  13 2757.8758    2.9733  0.8722 11.6420  0.0006  0.0205   0.0622   0.0502    0.1995   0.0000   441.0941       2.54753       14.5750     -0.163620      -1.99363     -0.364039       1.76472       2.31495       2.45037       2.51474       2.44643       2.22641
  19  14 2902.4817    3.5968  0.8968 11.8674  0.0000  0.0203   0.0748   0.0521    0.2424   0.0000   437.7431       5.53650       16.4947     -0.397380      0.351150     -0.682635       1.66893       2.14757       2.38124       2.39340       2.62317       2.29724
  19  15 3046.5187    4.0508  1.0396 11.7421  0.0000  0.0229   0.0783   0.0571    0.3628   0.0000   435.9342       1.99593       12.6788       2.96976     -0.567419      -3.39863       2.05870       2.66969       2.88080       2.89830       2.75466       2.53172
  19  16 3189.7880    3.9718  1.2299 12.5292 -0.0002  0.0264   0.0747   0.0676    0.2241   0.0000   439.5845      -1.31503       11.3628     0.0380763      -2.70696      -5.43933       2.40016       3.15352       3.37371       3.39538       3.27581       3.00784
  19  17 3332.7651    3.5682  1.6768 12.3504  0.0000  0.0309   0.0591   0.0802    0.1498   0.0000   444.0402      0.718481       12.9855      0.964774       4.85187       1.31170       2.64972       3.38705       3.66096       3.81700       3.68325       3.46398
  19  18 3475.9905    3.0105  2.5457 11.3544  0.0000  0.0385   0.0409   0.1038    0.1860   0.0000   432.7910      -3.94647       14.5084       3.83406      -6.95558      -5.12906       3.34331       4.50473       4.56945       5.02441       4.87363       4.33221
  19  19 3619.2127    2.5117  3.8903 11.0202  0.0000  0.0495   0.0285   0.1351    0.1209   0.0000   436.1160       2.66850       12.7932     -0.975721   -0.00349608      -5.59310       4.11544       5.20110       5.48484       5.92896       5.45207       5.23642
  19  20 3762.3000    2.0743  5.7183 10.4807  0.0000  0.0641   0.0197   0.1676    0.0942   0.0000   443.4647       3.38662       15.0750      -2.92007       3.15513       5.92211       5.36961       7.05227       7.40596       7.51839       7.47315       6.97827
  19  21 3905.6004    1.7170  7.4490 10.2173  0.0000  0.0752   0.0149   0.2080    0.0765   0.0000   438.4385      0.747110     0.0274832      -15.0361       2.49469      -8.05788       6.30141       8.09137       8.70951       8.89106       8.59794       8.24354
  19  22 4048.8927    1.4043  9.2968 10.1567  0.0000  0.0935   0.0120   0.2605    0.0627   0.0000   440.0258      -9.08192       23.1627      -4.76194       9.55091      -4.37511       7.95697       10.4771       11.1798       11.3233       11.0193       10.1768
  19  23 4192.1137    1.1969 11.8672 10.0169  0.0000  0.1166   0.0101   0.3322    0.0597   0.0000   449.7795      -4.90209      -12.9948       13.3213       8.90405      -13.1023       9.73344       12.5324       13.4747       13.8916       13.1369       12.5745
  19  24 4335.5664    0.9789 14.6590 10.0522  0.0000  0.1537   0.0083   0.4297    0.0486   0.0000   453.8132      -17.1649       13.5805       1.15133       4.69277      -1.87028       12.8267       16.4551       18.0045       18.1858       18.0968       16.5294
  20   5 1566.5456    0.2031  0.1508  9.9935  0.0000  0.0165   0.0116   0.0264    0.0310   0.0000   439.8862      0.561481       16.9922      0.918707      -7.25999     -0.323278       2.00216       2.54626       2.83000       2.76334       2.22975       1.89857
  20   6 1734.1837    0.3607  0.2415 10.0399  0.0001  0.0131   0.0149   0.0292    0.0375   0.0000   438.4695     -0.791862       16.2013      -1.46172      -3.34233      0.184004       1.03927       1.29024       1.48402       1.51257       1.39952       1.49351
  20   7 1893.9211    0.4785  0.4448 10.0290  0.0000  0.0172   0.0148   0.0415    0.0500   0.0000   437.4859      -1.56473       13.3177       1.39673       1.04784       1.14059       1.34169       1.73080       1.98601       2.20083       2.18171       1.91864
  20   8 2050.0034    0.6900  0.6215 10.1659  0.0000  0.0194   0.0178   0.0477    0.0742   0.0000   439.4828       1.77326       13.4674      -1.44320      -4.82406      -4.27883       1.54025       1.95810       2.19289       2.16551       2.19767       2.16735
  20   9 2203.1048    1.0001  0.8942  9.9839  0.0000  0.0215   0.0214   0.0562    0.1358   0.0000   436.7429      0.739357       15.8829       4.79790      -1.64379      0.647059       1.69105       2.22391       2.41167       2.56173       2.53310       2.25262
  20  10 2352.3833    1.3623  1.0703 10.1680  0.0000  0.0242   0.0261   0.0591    0.1895   0.0000   435.5897      0.246076       10.4562      -1.66501     -0.518789     -0.530090       1.99327       2.54352       2.55877       2.64245       2.60146       2.56892
  20  11 2498.8876    1.7378  1.0025 11.0043  0.0000  0.0236   0.0356   0.0591    0.1808   0.0000   435.4810       1.91615       14.6678    -0.0748685      -4.12312     -0.884132       1.87674       2.36731       2.48129       2.69484       2.60749       2.41649
  20  12 2644.8106    2.3625  1.0262 10.4305  0.0000  0.0221   0.0455   0.0564    0.3963   0.0000   439.2992      -1.74325       12.5774      -4.21093       2.39242      0.747167       1.87751       2.38516       2.53140       2.53254       2.58032       2.41992
  20  13 2790.6514    3.0373  0.9171 11.5859  0.0000  0.0205   0.0614   0.0518    0.2185   0.0000   440.7580       3.63640       12.0063       2.37156       1.07656       1.28729       1.67999       2.16505       2.30603       2.44912       2.41388       2.20489
  20  14 2935.8915    3.7795  0.9585 11.4940  0.0000  0.0204   0.0734   0.0511    0.3195   0.0000   437.7199     -0.462718       14.9464      0.675934       1.33260      -4.67518       1.66417       2.16104       2.32608       2.40971       2.27382       2.25192
  20  15 3080.3753    4.1429  0.9303 12.2593  0.0000  0.0206   0.0828   0.0539    0.2421   0.0000   437.4373      -4.74282       12.0594      -1.37456     -0.883915      -3.49662       1.74738       2.29810       2.41630       2.49104       2.55411       2.42501
  20  16 3224.3429    3.9694  1.2380 12.3100  0.0000  0.0256   0.0717   0.0624    0.2277   0.0000   436.3767     -0.453088       14.9501       2.42304      0.787156     -0.924465       2.11365       2.65704       2.88932       2.95810       2.94645       2.65946
  20  17 3368.0116    3.5131  1.8746 11.5305  0.0000  0.0304   0.0508   0.0791    0.1748   0.0000   437.6211       6.24189       9.45530      -3.53218      -4.98054      -4.32619       2.50092       3.11555       3.19456       3.50748       3.26664       3.12668
  20  18 3511.7987    2.9028  2.8879 11.2347  0.0000  0.0410   0.0363   0.1039    0.1474   0.0000   429.9107      -1.74837       18.1825      -7.83430      -2.32664       1.73750       3.27266       4.37898       4.57366       4.78520       4.68885       4.43295
  20  19 3655.4894    2.4284  4.1525 10.3573  0.0000  0.0493   0.0252   0.1308    0.1617   0.0000   435.6189       2.14468       15.2755      -6.30515       7.77049      -1.74945       3.96519       5.20032       5.53957       5.76171       5.65149       5.28685
  20  20 3799.1641    1.9674  5.9959 10.4324  0.0000  0.0645   0.0179   0.1720    0.0832   0.0000   436.5828      0.506108       6.34181      -3.31672     -0.189708       5.07768       5.16293       6.58052       7.12554       7.40175       7.20932       6.71018
  20  21 3942.7452    1.6637  7.9349 10.1134  0.0000  0.0775   0.0138   0.2155    0.0736   0.0000   434.0145      -4.26484       35.9898      -10.6083       7.81648      -22.6378       6.10746       7.90573       8.41205       8.96197       8.45909       8.04046
  20  22 4086.6409    1.3594  9.9229 10.0976  0.0000  0.0949   0.0112   0.2706    0.0575   0.0000   425.1037     -0.261781       12.2057      -6.59794       11.1036       10.6081       7.59913       9.70476       10.4636       10.6934       10.4743       9.83593
  20  23 4230.2035    1.1414 12.8812 10.0340  0.0000  0.1270   0.0092   0.3512    0.0523   0.0000   436.6561       6.76449     0.0317018      -11.6584      -4.25791       29.4031       9.99997       13.0001       14.1498       14.5265       14.2507       13.2883
  20  25 4517.9394    0.7481 17.6449 10.0274  0.0000  0.2022   0.0065   0.5553    0.0356   0.0000   434.0088      -43.0080       17.5596       38.2542      -14.6320       3.33584       15.2891       20.2666       21.7269       22.7502       21.7434       20.7230
  21   4 1408.0740    0.1175  0.0868 10.0423  0.0000  0.0253   0.0104   0.0255    0.0274   0.0000   440.6551     -0.317143       19.6341      0.990353     -0.631168     -0.398452       1.21543       3.23716       3.78771       2.23274       3.25671       4.94536
  21   5 1589.2742    0.2205  0.1476 10.0225  0.0000  0.0113   0.0117   0.0227    0.0305   0.0000   438.6345      -2.07158       16.6793      0.241845      -2.61629     -0.474788      0.924010       1.09051       1.25964       1.33109       1.25074       1.12077
  21   6 1758.1976    0.3826  0.3672  9.9802  0.0000  0.0156   0.0130   0.0385    0.0428   0.0000   438.0710     -0.343337       19.6374       1.97741      -4.56107     -0.645121       1.13891       1.38861       1.61100       1.59221       1.53739       1.46679
  21   7 1919.8149    0.5364  0.4862 10.0010  0.0000  0.0162   0.0154   0.0413    0.0570   0.0000   438.8637      -2.70961       13.8601     -0.171981      -3.18535       1.05715       1.21534       1.57257       1.76686       1.69201       1.71656       1.60708
  21   8 2077.6879    0.7323  0.7343  9.8906  0.0000  0.0196   0.0169   0.0490    0.0852   0.0000   439.6813      -2.19467       14.2514       6.74423       1.46010      -2.21295       1.44347       1.84359       1.89648       2.15373       2.06041       1.88550
  21   9 2231.8562    1.0349  0.8252 10.2459  0.0000  0.0205   0.0224   0.0515    0.1231   0.0000   437.9008       2.67347       17.5168      -2.19747      -1.45785     -0.690360       1.64371       2.05991       2.22156       2.30805       2.23773       2.08570
  21  10 2381.8050    1.4289  1.0574 10.5088  0.0000  0.0233   0.0277   0.0597    0.1615   0.0000   438.2577      0.849390       13.9389      -5.39317      -2.68543       1.56710       1.71965       2.20484       2.28037       2.40868       2.30893       2.26874
  21  11 2529.2214    1.9326  1.0527 10.7864  0.0000  0.0225   0.0363   0.0561    0.2098   0.0000   437.8952     -0.213006       14.4754     -0.453879      -3.09838      -2.27711       1.79220       2.20175       2.39554       2.59968       2.40256       2.35880
  21  12 2676.1276    2.5609  1.0537 10.9562  0.0000  0.0223   0.0475   0.0551    0.2883   0.0000   439.1616       2.41877       12.8757       3.81223      -5.98406      -2.29195       1.78697       2.22075       2.57816       2.51662       2.45148       2.43475
  21  13 2822.8895    3.2290  0.9541 11.5694  0.0000  0.0219   0.0616   0.0495    0.2759   0.0000   437.2858       2.03063       12.8553       2.17317      0.428189       1.27738       1.59427       2.12285       2.32570       2.45167       2.48070       2.26020
  21  14 2968.8423    3.8799  0.9294 11.7538  0.0000  0.0205   0.0745   0.0479    0.2901   0.0000   439.3530       3.88551       7.73366     -0.236123     -0.135260       2.98876       1.75788       2.04391       2.21505       2.23780       2.18989       2.13222
  21  15 3113.8548    4.2446  0.9840 12.2783  0.0000  0.0203   0.0812   0.0541    0.2463   0.0000   438.7488      0.439551       19.1003    -0.0793754      0.703494      -3.43444       1.62680       2.09693       2.32460       2.37181       2.37768       2.26008
  21  16 3258.4008    3.8929  1.4616 11.9136  0.0000  0.0265   0.0619   0.0678    0.2185   0.0000   440.2338      0.403815       12.1778      0.341486       1.82421      -4.29837       2.06894       2.74500       2.93808       3.04429       3.04011       2.99189
  21  17 3402.7483    3.4454  2.0684 11.5661  0.0000  0.0313   0.0465   0.0822    0.1398   0.0000   440.7130       1.20599       18.1126       3.34273      -1.90119       2.13070       2.42987       3.10303       3.35199       3.48076       3.32989       3.25148
  21  18 3546.9837    2.7811  3.2596 11.0154  0.0000  0.0419   0.0309   0.1056    0.1230   0.0000   436.5457       1.60063       8.23128       3.35905       1.92075      -9.03630       3.22960       4.12550       4.46582       4.71657       4.73737       4.35954
  21  19 3691.2813    2.2973  4.5876 10.6472  0.0000  0.0512   0.0227   0.1403    0.1057   0.0000   433.8013      -4.11199       11.7092       1.85869      -12.1393       4.90808       3.95248       5.11420       5.39142       5.76392       5.47537       5.25108
  21  20 3835.4649    1.8732  6.6833 10.3174  0.0000  0.0665   0.0160   0.1829    0.0783   0.0000   437.2313      -8.72979       1.67248      -2.98904       6.80236      -8.15229       5.12787       6.58036       7.14801       7.37019       7.22923       6.83634
  21  21 3979.5701    1.5780  8.5713 10.1387 -0.0003  0.0813   0.0126   0.2267    0.0655   0.0000   437.1975      -2.66705       10.6297       16.2736     -0.484923      -13.7849       6.12658       7.94169       8.60025       9.03576       8.63538       8.27232
  21  22 4123.9653    1.2814 10.7962 10.1272  0.0000  0.1034   0.0102   0.2899    0.0536   0.0000   444.2538     -0.679872       23.0228      -2.96037      -1.38358     -0.317821       7.76828       10.0986       11.0149       11.4731       11.3318       10.5761
  21  23 4268.1352    1.0732 13.7195 10.0901 -0.0001  0.1350   0.0082   0.3768    0.0467   0.0000   448.1710       3.55698       15.4591       12.2996       17.5587       13.9825       10.0711       13.2951       14.2373       14.8007       14.5055       13.7482
  21  24 4412.4209    0.8404 15.4511 10.0723 -0.0007  0.1658   0.0070   0.4653    0.0408   0.0000   465.9226      -21.2756       13.5654      -14.0679       6.36216       16.6314       12.4291       16.2161       17.5753       18.3382       18.0464       16.8799
  22   5 1611.3382    0.2221  0.2001 10.0633  0.0000  0.0149   0.0107   0.0309    0.0308   0.0000   439.8711      -1.20297       17.4260     -0.678547      0.261820      -1.73891      0.891740       1.41307       1.29355       1.48602       1.31373       1.40242
  22   6 1781.5443    0.3936  0.3598 10.0397  0.0000  0.0158   0.0131   0.0365    0.0425   0.0000   437.8817     -0.549388       16.7575      0.194455     -0.810209     -0.491643       1.17187       1.26364       1.51336       1.52324       1.51841       1.40500
  22   7 1945.0479    0.5344  0.5335 10.0718  0.0000  0.0176   0.0142   0.0410    0.0561   0.0000   435.1865      0.198235       16.8988      -2.27082      -5.36179      -1.11020       1.28289       1.70844       1.85204       1.88007       1.84539       1.79564
  22   8 2104.7360    0.7750  0.8007 10.1080  0.0000  0.0212   0.0171   0.0505    0.0890   0.0000   438.6999      -2.28330       15.8021      -1.32154      0.507209      -2.19194       1.50255       1.93690       2.17133       2.21611       2.24173       2.10623
  22   9 2259.9829    1.1267  0.9210 10.1382  0.0000  0.0207   0.0222   0.0552    0.1416   0.0000   438.6050      0.340739       12.8255     -0.165938      -2.17585     -0.856423       1.49142       1.91576       2.10700       2.23722       2.18903       2.02030
  22  10 2410.7617    1.5458  1.0585 10.1636  0.0000  0.0213   0.0288   0.0560    0.2547   0.0000   440.9208     -0.943304       14.7182      -1.83314      -1.97617      -1.74873       1.59291       2.01944       2.18273       2.28204       2.23999       2.19501
  22  11 2559.1313    2.0254  1.0557 10.8700  0.0000  0.0218   0.0372   0.0543    0.2099   0.0000   438.1664     -0.243775       10.1861      -1.33183      -3.74212     -0.284735       1.60327       2.03203       2.23474       2.25554       2.25313       2.17458
  22  12 2707.0210    2.6657  1.0687 10.9502  0.0000  0.0216   0.0487   0.0558    0.3326   0.0000   437.6042      -1.14244       12.3639     -0.418468      -4.77047      -1.31507       1.61350       2.03031       2.10773       2.25485       2.13985       2.10928
  22  13 2854.6692    3.3474  1.0213 11.7873  0.0000  0.0214   0.0614   0.0544    0.2587   0.0000   439.0958      -1.56065       16.5731       2.19783       1.27022      -1.26141       1.54885       1.97040       2.16496       2.24647       2.25407       2.13988
  22  14 3001.3294    3.9529  0.9195 12.3482  0.0000  0.0194   0.0766   0.0508    0.2030   0.0000   437.5614      -1.42384       14.8530      0.935700      -2.06016     -0.126021       1.43095       1.81232       1.98915       2.02734       2.04399       1.90535
  22  15 3146.9325    4.1036  1.2086 11.8909  0.0000  0.0233   0.0716   0.0606    0.3513   0.0000   439.9348      -4.14497       16.4058      -1.30048      0.292472     -0.679227       1.76656       2.45801       2.47073       2.76620       2.69783       2.57268
  22  16 3292.0737    3.8313  1.6739 11.5001  0.0000  0.0271   0.0546   0.0690    0.2031   0.0000   439.5802       4.25514       13.3750      0.774407      -5.56769      -1.72367       2.01972       2.62190       2.87168       3.04928       2.90705       2.68164
  22  17 3437.0830    3.1547  2.4332 11.4437  0.0000  0.0344   0.0381   0.0864    0.1142   0.0000   439.5181       1.43391       16.7426      0.353981      -2.65366       1.64398       2.54600       3.30227       3.54053       3.67409       3.65627       3.49422
  22  18 3581.9246    2.5811  3.5786 11.2554 -0.0000  0.0439   0.0277   0.1134    0.0853   0.0000   439.6451       3.41421       3.60824      -7.50652      -3.53012      -5.34302       3.30690       4.24199       4.61692       4.80266       4.72528       4.61676
  22  19 3726.7743    2.1600  5.1111 10.5731  0.0000  0.0538   0.0197   0.1442    0.0900   0.0000   436.7563       4.08799       18.8435       9.55209      -6.20692       10.8933       3.98176       5.11833       5.60382       5.84956       5.68427       5.42352
  22  20 3871.4650    1.8119  6.8312 10.3058  0.0000  0.0660   0.0149   0.1789    0.0741   0.0000   438.4064     -0.744898       27.9360      0.180726      -3.98157      -3.43687       4.81972       6.18922       6.79954       7.12931       6.91910       6.66011
  22  21 4015.9453    1.4931  9.5367 10.1212  0.0000  0.0887   0.0113   0.2387    0.0604   0.0000   436.3359      -1.51130       24.0051      -10.2772       2.10998       3.88961       6.25788       8.33228       8.88807       9.34153       9.03305       8.58700
  22  22 4160.9258    1.2662 11.4120 10.0744  0.0005  0.1053   0.0096   0.2948    0.0538   0.0000   444.9105      -10.2258       10.0974       13.6271       14.6987      -5.13695       7.51996       9.86697       10.8387       11.1906       11.0913       10.5705
  22  23 4305.4524    1.0227 13.8062 10.1025  0.0007  0.1350   0.0078   0.3799    0.0443   0.0000   441.7910       25.5415       25.4874      -8.48457       29.1072      -22.2423       9.53385       12.5121       13.7304       14.3466       13.9362       13.2256
  23   3 1252.2442    0.0856  0.0440 10.1899  0.0000  0.0171   0.0116   0.0181    0.0249   0.0000   439.3672      0.658178       19.4860      0.754369      -1.61391      -2.59778      0.995595       1.52529       1.52064       1.47739       1.54955       1.50434
  23   4 1449.7223    0.1418  0.1307 10.1015  0.0000  0.0148   0.0095   0.0279    0.0271   0.0000   440.0140      -1.70824       18.5860       1.10722      -2.68850      -2.46761      0.992853       1.39112       1.45393       1.43040       1.44268       1.18257
  23   5 1632.7794    0.2349  0.2606  9.9838  0.0000  0.0137   0.0098   0.0366    0.0322   0.0000   439.9049     -0.617529       16.5317      0.433729     -0.949171       1.27205       1.04364       1.30147       1.53074       1.46208       1.47522       1.29155
  23   6 1804.1917    0.4063  0.3895 10.0047  0.0000  0.0152   0.0128   0.0386    0.0432   0.0000   439.7393      -2.29142       17.8569     -0.947000      -3.48637       1.22917       1.15612       1.69048       1.80491       1.97716       1.88564       1.89920
  23   7 1969.6089    0.6106  0.4878 10.1026  0.0000  0.0161   0.0162   0.0372    0.0595   0.0000   438.5803      -1.07589       18.3746     -0.405739      -1.81259       2.08983       1.08446       1.41070       1.44005       1.52327       1.61468       1.61714
  23   8 2131.0745    0.8656  0.7419 10.2058  0.0000  0.0195   0.0192   0.0482    0.0919   0.0000   436.3213      -2.11524       17.0110      0.295979      -2.12396      0.127501       1.32190       1.72568       1.81276       1.94758       1.96405       1.84349
  23   9 2287.4338    1.1556  0.9707 10.4526  0.0000  0.0216   0.0225   0.0549    0.1239   0.0000   437.9257      -3.48723       15.2944      0.939393      -2.86320      -1.69632       1.46470       1.83278       2.07162       2.14031       2.09907       2.04569
  23  10 2439.1487    1.6659  0.9438 10.4192  0.0000  0.0207   0.0310   0.0487    0.2014   0.0000   439.6674     -0.769908       16.6921     -0.119824     -0.273677      -3.94780       1.38485       1.79837       2.09599       2.01912       2.03087       1.93109
  23  11 2588.5811    2.1135  1.0802 11.0759  0.0000  0.0222   0.0376   0.0540    0.1972   0.0000   440.6887      -3.65336       13.1532      -4.52067      -4.53057      -2.30971       1.65893       2.14958       2.33802       2.46002       2.42712       2.36205
  23  12 2737.5652    2.7545  1.0809 11.0673  0.0000  0.0218   0.0481   0.0539    0.2946   0.0000   436.9845      0.229876       17.3325      -1.68740      -5.70330      0.940426       1.57191       1.98388       2.16043       2.25600       2.16580       2.09478
  23  13 2886.0317    3.4265  0.9250 12.3064  0.0000  0.0199   0.0663   0.0502    0.1740   0.0000   439.1404       4.04545       17.8070   -0.00195556     -0.681840      -1.04801       1.47840       1.89145       2.12921       2.23656       2.12343       2.04220
  23  14 3033.3279    4.0081  1.0484 12.2028  0.0002  0.0213   0.0722   0.0528    0.2411   0.0000   438.6885       1.94719       15.6881       2.28728      -1.13327      -3.22484       1.48676       1.97496       2.13770       2.30396       2.20428       2.09664
  23  15 3179.6233    4.1663  1.2156 12.6525  0.0000  0.0244   0.0725   0.0594    0.2064   0.0000   438.4464      0.971597       13.0252      0.864254      -1.12858       1.73274       1.70992       2.33970       2.41840       2.62337       2.49585       2.46393
  23  16 3325.4063    3.7086  1.7275 12.2086  0.0000  0.0280   0.0531   0.0721    0.1274   0.0000   443.1850       1.21513       18.4087      -3.41300     -0.862533     -0.768068       1.94256       2.50382       2.62525       2.78684       2.85435       2.71378
  23  17 3471.0800    3.0372  2.6188 11.2896  0.0000  0.0353   0.0346   0.0882    0.1071   0.0000   440.8427      -2.21181       14.3256    -0.0465604      -3.48418     -0.138169       2.36480       3.16164       3.42306       3.68398       3.46726       3.30660
  23  18 3616.5804    2.4949  3.8258 11.1527  0.0000  0.0447   0.0253   0.1159    0.0789   0.0000   441.8233     -0.248021       18.4308      -6.24717      -2.25677     -0.203051       3.10437       4.00848       4.35899       4.62252       4.60994       4.36041
  23  19 3761.9633    2.0789  5.3348 10.6084  0.0013  0.0551   0.0185   0.1456    0.0785   0.0000   437.6301      -3.53827       12.7997       3.22157      -5.76255      -9.90221       3.96225       5.04745       5.56409       5.68592       5.72653       5.35539
  23  20 3907.1803    1.7106  7.5267 10.3626  0.0000  0.0718   0.0137   0.1909    0.0637   0.0000   435.2457       3.55482       25.9064     -0.961916      -1.90160       2.49332       5.01868       6.47933       7.09475       7.41524       7.48809       7.04300
  23  21 4052.0186    1.4320  9.9932 10.1291  0.0000  0.0905   0.0107   0.2501    0.0574   0.0000   438.0043       22.6659       1.39276      0.505165      -1.57117      -5.93728       6.21773       8.32765       8.81447       9.30771       9.46817       8.82928
  23  22 4197.1490    1.1612 12.0948 10.1715 -0.0009  0.1150   0.0089   0.3220    0.0480   0.0000   427.7371       10.2309     -0.219571      -6.22293    -0.0462658      -15.4475       7.76576       10.3897       11.1727       11.8859       11.6661       10.9508
  23  23 4342.5531    0.9542 14.7728 10.1086  0.0000  0.1451   0.0071   0.4047    0.0415   0.0000   436.2068      -21.4285       33.7153       14.7429      -24.9058      -9.17097       9.97423       12.9549       14.0181       14.5619       14.3652       13.6440
  24   4 1469.7757    0.1603  0.1412 10.0412  0.0000  0.0122   0.0096   0.0296    0.0273   0.0000   439.0288      -2.38230       17.8824      -1.62794      -3.14855     -0.286734      0.895321       1.35253       1.43638       1.58248       1.54223       1.46968
  24   5 1653.6945    0.2778  0.2113  9.9923  0.0000  0.0114   0.0116   0.0266    0.0315   0.0000   439.3755      -1.52907       18.6925      0.315720      -3.29893       1.69682      0.795461      0.913939       1.15657       1.20284       1.18030       1.07199
  24   6 1826.2810    0.4240  0.3809 10.0325  0.0000  0.0149   0.0128   0.0330    0.0422   0.0000   439.4159     -0.582295       19.2023      0.535452      -4.20357      0.230317       1.10271       1.25296       1.34479       1.41882       1.48520       1.47369
  24   7 1993.5470    0.6082  0.5556 10.1761  0.0000  0.0181   0.0151   0.0386    0.0583   0.0000   439.6761    0.00810760       18.6838     -0.887115      -2.01577      0.461745       1.15283       1.50149       1.60476       1.64141       1.78329       1.63139
  24   8 2156.7178    0.8895  0.7535 10.1901  0.0000  0.0183   0.0187   0.0460    0.0889   0.0000   440.5998      0.230159       13.8288      0.520809      -1.99378     -0.384412       1.22484       1.54170       1.63174       1.81345       1.71921       1.68934
  24   9 2314.2536    1.2803  0.9626 10.4294  0.0000  0.0206   0.0240   0.0529    0.1337   0.0000   441.8987      -1.63309       12.1121      0.114988      -4.37763      0.479680       1.27203       1.69700       1.83104       1.94405       1.92466       1.82445
  24  10 2467.0038    1.7705  1.0000 10.7546  0.0000  0.0203   0.0324   0.0531    0.1841   0.0000   437.7582      -1.13374       16.2614      -2.05423     -0.953016       2.23218       1.32086       1.72635       1.93517       1.98011       1.96950       1.90578
  24  11 2617.5874    2.2878  1.0998 10.9976  0.0000  0.0212   0.0400   0.0559    0.2444   0.0000   437.8953    -0.0572613       17.9834      0.433117      -3.33208       2.36170       1.40427       1.90325       2.00165       2.10087       2.01917       2.13879
  24  12 2767.5952    2.9613  1.0117 10.5355  0.0000  0.0194   0.0512   0.0491    0.4572   0.0000   439.0696     -0.606516       16.0485      -2.46984     -0.714247     -0.558459       1.35588       1.76627       1.84622       1.99476       2.02552       1.87141
  24  13 2916.8915    3.9133  0.8948 11.2937  0.0000  0.0178   0.0719   0.0446    0.4119   0.0000   439.8515      0.556362       15.6980       1.53093     -0.393594       2.25299       1.24314       1.59523       1.77230       1.86361       1.91708       1.77882
  24  14 3064.9457    4.2200  0.9953 11.8588  0.0000  0.0192   0.0751   0.0513    0.3510   0.0000   438.8690       1.55370       13.9718       1.54499       1.78324     -0.384300       1.35389       1.71721       1.85604       2.01386       1.98857       1.90906
  24  15 3211.9044    4.1001  1.2797 12.2876  0.0004  0.0231   0.0676   0.0604    0.2293   0.0000   439.0825      0.353888       12.9663      -5.79808      -3.74304       3.76342       1.52731       1.94183       2.08593       2.35412       2.27975       2.16809
  24  16 3358.4035    3.4457  1.8569 12.0123 -0.0031  0.0284   0.0459   0.0724    0.1107   0.0000   438.2172       1.18926       12.0282       4.09654      -2.03149       3.09809       2.01794       2.53167       2.85033       2.99902       2.93463       2.75907
  24  17 3504.6946    2.9401  2.9068 11.2961  0.0000  0.0358   0.0316   0.0930    0.0900   0.0000   439.5708       4.26254       14.2321     0.0442948       4.42511      -3.07676       2.46637       3.16228       3.41548       3.62678       3.57859       3.55901
  24  18 3650.8260    2.4137  4.3722 10.8120 -0.0012  0.0465   0.0220   0.1207    0.0773   0.0000   439.9844       2.80155       16.3805      -5.69892      -7.69824      0.227168       3.16715       4.10816       4.40980       4.65096       4.63351       4.43181
  24  19 3796.5387    1.9906  5.8924 10.5813  0.0000  0.0573   0.0167   0.1565    0.0708   0.0000   438.2810      -4.89669       13.3332       1.45160      -10.3010      -4.74978       3.84714       4.92809       5.33925       5.71124       5.64846       5.38523
  24  20 3942.5207    1.6245  8.2420 10.3052  0.0000  0.0746   0.0124   0.2099    0.0592   0.0000   443.1805      -17.5227       14.9673       8.98734      -10.9786       3.27727       4.84856       6.36280       7.00627       7.30283       7.21719       6.98324
  24  21 4087.8031    1.3412 10.5142 10.1898  0.0003  0.0949   0.0099   0.2650    0.0520   0.0000   439.7062       6.73154       26.3620       3.32222      -12.9361      -5.75523       6.38739       8.42490       9.24529       9.64287       9.60527       9.25733
  24  22 4233.3502    1.1460 13.0660 10.0961  0.0016  0.1188   0.0081   0.3301    0.0460   0.0000   442.0684       5.23639      -1.32701      -10.1766       10.0773      -6.03070       7.72686       10.1401       10.9785       11.5586       11.3905       11.0522
  24  23 4378.9442    0.9264 15.4292 10.0783 -0.0018  0.1500   0.0066   0.4138    0.0395   0.0000   460.2844      -13.8092      -5.77977      -13.2248       5.62832       8.08753       9.74314       12.8583       14.2605       14.7895       14.7917       13.9977
  25   3 1289.3848    0.0811  0.0590 10.1420  0.0000  0.0150   0.0098   0.0264    0.0242   0.0000   441.6743      -2.27788       19.3770       3.53799      -4.77640     0.0992951      0.784781       1.35620       1.05708       1.52675       1.17157       1.10526
  25   4 1489.4649    0.1738  0.1179 10.0646  0.0000  0.0116   0.0110   0.0248    0.0262   0.0000   438.7586      -1.61005       21.0569      0.459732      -2.52024       1.16910      0.831201      0.816212      0.943372       1.09432       1.17121       1.06153
  25   5 1674.0837    0.2799  0.2179 10.0971  0.0000  0.0120   0.0113   0.0256    0.0305   0.0000   438.6375    -0.0658499       19.4507      -1.18066      -3.71127     -0.290672      0.743178       1.02361       1.08434       1.15996       1.15354       1.07147
  25   6 1847.9119    0.4474  0.3978 10.1248  0.0000  0.0147   0.0134   0.0357    0.0426   0.0000   439.5591     -0.450833       19.4253      0.517333      -2.84948      0.100559      0.986752       1.25798       1.44220       1.51106       1.44114       1.44188
  25   7 2016.9024    0.6450  0.6246 10.1585  0.0000  0.0183   0.0149   0.0416    0.0640   0.0000   438.9074     -0.143417       19.0356       1.59547      -2.30251     -0.137188       1.10145       1.57817       1.60729       1.77158       1.66727       1.71769
  25   8 2181.7070    0.9845  0.7982 10.2949  0.0000  0.0190   0.0199   0.0455    0.0996   0.0000   438.6055      -1.72045       18.7710      -4.44682       1.27169      -2.95999       1.23387       1.51143       1.70271       1.84504       1.85872       1.75042
  25   9 2340.4626    1.3431  1.0676 10.3698  0.0000  0.0218   0.0237   0.0549    0.1559   0.0000   436.7484      -1.62772       17.0980       2.27739      -2.16016      0.373144       1.32621       1.68845       1.89393       2.00678       1.94414       1.89452
  25  10 2494.3373    1.8670  1.0887 10.5217  0.0000  0.0218   0.0319   0.0506    0.2372   0.0000   439.5437      -4.36997       18.4387       1.49083      -3.82418      -4.74965       1.36828       1.86251       1.94927       2.13518       2.07895       2.05334
  25  11 2646.1764    2.3995  1.0641 11.0392  0.0000  0.0204   0.0422   0.0536    0.2664   0.0000   437.5674       1.54914       16.1357     -0.848214     -0.638938      -6.01149       1.35890       1.71769       1.93599       2.01345       1.97754       1.89780
  25  12 2797.2805    3.1471  0.9048 11.6503  0.0000  0.0181   0.0572   0.0452    0.1997   0.0000   438.1435      -2.71830       12.2644       1.26174      -1.35515       1.23101       1.18570       1.51866       1.67071       1.77191       1.78046       1.74493
  25  13 2947.3212    3.8962  0.9564 11.7248  0.0000  0.0186   0.0682   0.0458    0.2784   0.0000   436.9816      -1.34304       14.6863      -1.51484     -0.660073       1.32203       1.22947       1.51427       1.67631       1.83174       1.79814       1.75770
  25  14 3096.0909    4.0602  0.9150 12.7901  0.0000  0.0197   0.0747   0.0465    0.1609   0.0000   439.0950       2.00630       14.7278      0.170716     -0.779943     -0.803502       1.33075       1.60561       1.70434       1.82074       1.84421       1.83186
  25  15 3243.7910    4.0123  1.4177 11.9483  0.0015  0.0243   0.0610   0.0622    0.2625   0.0000   439.4778      -2.41851       14.5149      -1.49469      -4.07143      -1.09311       1.58695       2.07060       2.12830       2.37011       2.39245       2.26749
  25  16 3390.9381    3.4178  2.0396 11.8765  0.0000  0.0290   0.0434   0.0761    0.1211   0.0000   438.3319       2.01514       13.0449      -3.03180      0.210485      -1.24240       1.89424       2.43408       2.62331       2.77055       2.69865       2.68180
  25  17 3537.9204    2.7682  3.1900 11.3542  0.0000  0.0388   0.0282   0.0953    0.0782   0.0000   439.2489       2.45312       16.3804       1.92655      0.564723       3.04014       2.45312       3.25413       3.51915       3.67598       3.67181       3.57499
  25  18 3684.6821    2.2977  4.6920 10.8071 -0.0007  0.0490   0.0201   0.1236    0.0718   0.0000   443.8277      -3.46297       18.1817       12.6501      -1.99800       3.67878       3.10660       4.04761       4.37589       4.60429       4.64074       4.49354
  25  19 3830.9222    1.8707  6.6783 10.4454  0.0000  0.0609   0.0147   0.1685    0.0676   0.0000   440.0901       2.51754       15.0253       3.92326       3.07836      -7.52770       4.00344       5.06217       5.53744       5.85784       5.92191       5.62168
  25  20 3977.4203    1.5529  8.7850 10.2400  0.0000  0.0776   0.0114   0.2147    0.0594   0.0000   442.7000      -2.08458       20.0953       2.57629     -0.453009      -6.78263       4.98986       6.57511       7.18112       7.58699       7.55501       7.26739
  25  21 4123.4344    1.3056 10.9918 10.2144  0.0000  0.0970   0.0096   0.2739    0.0500   0.0000   437.7005       1.31395       6.29483      -17.4376       1.79339      -9.10586       6.21191       8.07867       8.84095       9.43843       9.39912       9.09670
  25  22 4269.7405    1.0618 13.4732 10.1403 -0.0009  0.1250   0.0074   0.3483    0.0427   0.0000   429.3178       4.53456       27.3824       4.40418       1.97763      -14.8809       7.81441       10.2702       11.1975       11.7528       11.6988       11.3626
  26   3 1307.4738    0.0959  0.0642 10.1257  0.0000  0.0223   0.0092   0.0198    0.0241   0.0000   438.7798     -0.517157       19.4931      -2.01448      -1.03563      -1.14490      0.963799       1.42160       1.77938       1.49304       1.43265       1.39144
  26   4 1508.6866    0.1847  0.1382 10.0539  0.0000  0.0109   0.0101   0.0248    0.0263   0.0000   438.5158     -0.252506       20.5823       1.05218      -2.11181       1.16442      0.795706       1.04290       1.17425       1.13272       1.01079      0.903272
  26   5 1694.0328    0.3068  0.2458 10.0480  0.0000  0.0121   0.0111   0.0251    0.0315   0.0000   440.9096     -0.525591       20.0691     -0.173050     -0.703524      0.661194      0.770440      0.993677       1.07427       1.08506       1.15607       1.08004
  26   6 1869.0020    0.5078  0.4151 10.0238  0.0000  0.0133   0.0140   0.0334    0.0461   0.0000   440.1947      -3.21209       19.8680       1.31131     -0.429634       3.02993      0.883679       1.13079       1.22376       1.33626       1.34279       1.24112
  26   7 2039.7081    0.6902  0.6485 10.2039  0.0000  0.0178   0.0155   0.0430    0.0651   0.0000   441.1020      0.494358       22.7609      0.690199      -4.98904      -1.15738       1.08991       1.34718       1.48094       1.58342       1.62461       1.51991
  26   8 2206.0178    0.9957  0.9361 10.1807  0.0000  0.0203   0.0187   0.0520    0.1137   0.0000   439.5101     -0.855710       16.8659       1.96945     -0.395164       1.83490       1.23120       1.66731       1.77177       1.93688       1.83615       1.89962
  26   9 2365.9875    1.3984  1.1503 10.4706  0.0000  0.0224   0.0235   0.0554    0.1525   0.0000   439.6030      -1.25686       19.5130       1.24735      -2.05837      0.419387       1.37578       1.86020       1.95868       2.09926       2.07141       2.00843
  26  10 2521.1286    1.9267  1.1452 10.6606  0.0000  0.0211   0.0315   0.0537    0.2161   0.0000   439.0537     -0.255553       12.7172      0.787045      -1.85081       2.67347       1.29223       1.64192       1.85987       1.97448       2.01597       1.96035
  26  11 2674.3141    2.5315  1.0965 11.3056  0.0000  0.0208   0.0435   0.0519    0.2440   0.0000   441.1529     -0.703179       14.1691      -3.48787       1.33833       3.32771       1.28252       1.65207       1.85755       1.97809       1.90576       1.91862
  26  12 2826.4979    3.2878  0.9285 11.6501  0.0000  0.0182   0.0579   0.0441    0.2282   0.0000   437.0768     -0.345348       17.8136      -1.00920      -3.04575      -4.32357       1.19895       1.52713       1.71089       1.82327       1.82187       1.74181
  26  13 2977.4095    3.9819  0.9497 11.8648  0.0000  0.0182   0.0685   0.0457    0.2675   0.0000   439.3750      -2.44399       13.8118      -1.01121      -1.57484      0.239520       1.15378       1.48263       1.62083       1.66517       1.68330       1.68898
  26  14 3126.8122    4.2314  0.9775 12.6275  0.0000  0.0189   0.0747   0.0493    0.1847   0.0000   442.5082       3.67608       13.8288     -0.668805      -5.06070      -2.11496       1.21681       1.52119       1.74792       1.76056       1.75065       1.67811
  26  15 3275.2897    3.8837  1.4941 11.9220  0.0000  0.0243   0.0560   0.0628    0.2216   0.0000   436.8152       3.65575       18.1603      0.687090      -2.40044     -0.384830       1.54302       1.97540       2.18839       2.27834       2.21104       2.24904
  26  16 3423.1699    3.2228  2.1974 12.0514  0.0000  0.0308   0.0399   0.0799    0.0989   0.0000   438.2122       2.53532       16.8735     -0.745033       2.10133      0.915015       1.93186       2.48687       2.70962       2.81366       2.82855       2.70994
  26  17 3570.8203    2.6678  3.3906 11.3246 -0.0002  0.0390   0.0264   0.0991    0.0778   0.0000   439.7933     -0.700226       16.7248      -1.45377      -5.28499     -0.184300       2.44007       3.11522       3.47327       3.66145       3.64070       3.60552
  26  18 3718.2081    2.1759  5.1582 10.7619  0.0000  0.0500   0.0182   0.1345    0.0674   0.0000   440.8514       4.96867       19.3665      -4.61697      -5.28644       2.75688       3.10581       3.97328       4.48221       4.76769       4.70619       4.65488
  26  19 3865.1524    1.8006  7.0559 10.4665  0.0000  0.0629   0.0136   0.1745    0.0604   0.0000   446.4351       7.10238       16.6725      -5.28235      -4.93599       5.11605       3.88690       5.15608       5.62864       5.96476       5.85948       5.70255
  26  20 4011.9267    1.5224  9.1984 10.2410 -0.0006  0.0792   0.0110   0.2186    0.0576   0.0000   439.2718      -8.93068       12.6696      -14.3035      -7.85356      -9.11433       4.93542       6.50291       7.06554       7.41906       7.45023       7.14327
  26  21 4158.6541    1.2451 11.8241 10.1936  0.0009  0.1040   0.0086   0.2868    0.0475   0.0000   443.1438      -7.19809       1.37627      -8.02948     -0.848058      -7.00898       6.41298       8.35988       9.19275       9.62309       9.67527       9.34206
  26  22 4305.0659    1.0308 14.3037 10.2034  0.0007  0.1312   0.0070   0.3632    0.0389   0.0000   441.6013      -1.79526       13.0311      -12.1784      -8.63627       12.7126       7.83451       10.3997       11.4449       11.9659       12.0739       11.6633
  27   3 1325.2506    0.0839  0.0372 10.1225  0.0000  0.0171   0.0132   0.0195    0.0234   0.0000   443.6390       2.01209       19.5223      0.956372      -2.54379      -2.99875       1.13265       1.49569       1.17668       1.46899       1.52411       1.30722
  27   4 1527.5660    0.1784  0.1108 10.1063  0.0000  0.0131   0.0106   0.0218    0.0253   0.0000   439.1870     -0.720729       20.7872     -0.794555      -3.20976     -0.907680      0.922552       1.11206       1.04369      0.984898       1.13504       1.05106
  27   5 1713.5609    0.3131  0.3191 10.0643  0.0000  0.0151   0.0104   0.0319    0.0337   0.0000   439.3011      -1.69115       21.3632      0.222600      -2.41283   -0.00889182      0.915944       1.10285       1.14697       1.31330       1.33931       1.22011
  27   6 1889.7689    0.5182  0.4376 10.0645  0.0000  0.0145   0.0137   0.0339    0.0473   0.0000   438.7431      0.262800       17.4454      -1.70665      -2.18768      0.722581      0.834374       1.11962       1.26832       1.34948       1.41571       1.28102
  27   7 2062.0205    0.7291  0.6984 10.1030  0.0000  0.0172   0.0152   0.0425    0.0718   0.0000   437.9561       3.32558       15.7180      -1.48575      -2.59908     -0.843321       1.04507       1.27768       1.45366       1.57727       1.57571       1.53838
  27   8 2229.6868    1.0943  0.9257 10.2654  0.0000  0.0195   0.0198   0.0485    0.1126   0.0000   440.9007      -1.46045       19.7521      0.529410      -2.08674      -2.10837       1.10168       1.41291       1.64961       1.74432       1.75550       1.71907
  27   9 2390.9199    1.4472  1.2044 10.5849  0.0000  0.0219   0.0239   0.0597    0.1525   0.0000   439.1503     -0.955064       21.2091     -0.546891      -7.08853     -0.470033       1.31747       1.79434       1.95159       2.11494       2.06135       2.01506
  27  10 2547.4950    2.0358  1.0626 11.0761  0.0000  0.0195   0.0342   0.0527    0.1668   0.0000   439.7891     -0.501257       14.6534      0.397605      -1.48475   -0.00168107       1.15669       1.49794       1.64479       1.73121       1.77591       1.70803
  27  11 2702.0167    2.7091  0.9706 11.5297  0.0000  0.0186   0.0464   0.0471    0.1881   0.0000   439.0151       1.31707       12.5184       2.32463      -1.17437       1.07569       1.21595       1.54272       1.73376       1.79483       1.76620       1.73377
  27  12 2855.2821    3.4687  0.9421 11.5678  0.0000  0.0184   0.0596   0.0449    0.2942   0.0000   440.0492       1.06811       12.9949      -2.13591      0.870027      -4.63495       1.09157       1.47723       1.53690       1.59583       1.66716       1.63399
  27  13 3006.9962    4.0853  1.0059 11.6668  0.0000  0.0185   0.0678   0.0452    0.3376   0.0000   439.5543       1.27420       14.3373      -2.09374      -1.26530     0.0396671       1.14048       1.43825       1.59737       1.67386       1.69188       1.66382
  27  14 3157.1471    4.1231  1.1501 12.3719  0.0000  0.0209   0.0668   0.0521    0.2309   0.0000   439.9701       2.75157       14.4480     -0.533451      -4.16580     -0.677603       1.31594       1.63985       1.75803       1.94025       1.89947       1.81447
  27  15 3306.4229    3.7511  1.6858 12.0812  0.0000  0.0257   0.0506   0.0642    0.1528   0.0000   439.8462     -0.508202       17.4449     -0.117865       1.68974       2.02143       1.57897       2.03185       2.24750       2.32802       2.34457       2.29384
  27  16 3455.0765    3.1478  2.4350 11.7986 -0.0000  0.0317   0.0364   0.0827    0.1012   0.0000   438.4634      0.426349       10.2648      -3.66085       2.11905     -0.401376       1.81377       2.39937       2.62492       2.81979       2.73035       2.71870
  27  17 3603.4441    2.5935  3.7105 11.3087  0.0000  0.0405   0.0249   0.1069    0.0729   0.0000   438.0419      0.604997       11.5053      -4.31341      0.498196      -3.80785       2.39601       3.10643       3.42257       3.67316       3.63815       3.55391
  27  18 3751.4772    2.0813  5.6334 10.6791  0.0000  0.0518   0.0164   0.1427    0.0619   0.0000   439.0625    -0.0411622       6.23618       2.49428      -2.02170      0.311751       3.08427       4.05132       4.43084       4.73505       4.75565       4.65919
  27  19 3898.8561    1.7235  7.7382 10.4082  0.0000  0.0658   0.0125   0.1878    0.0573   0.0000   442.7781       6.22724       10.1920       4.06969       8.33826      -1.76584       3.92025       5.14036       5.62177       5.99014       5.96569       5.85417
  27  20 4046.2436    1.4196  9.7739 10.3355 -0.0003  0.0843   0.0101   0.2351    0.0497   0.0000   435.4220       4.38826       13.7720      -1.25639     -0.368430      0.622628       4.91587       6.43953       7.14340       7.47545       7.55696       7.46670
  27  21 4193.3317    1.1772 12.2537 10.2383 -0.0018  0.1090   0.0080   0.3015    0.0434   0.0000   431.9800       11.4169       15.1098       4.94217       3.35920      -11.5640       6.27264       8.31011       9.12690       9.62477       9.65024       9.36632
  27  22 4340.2983    0.9614 15.0161 10.1630 -0.0010  0.1416   0.0064   0.3827    0.0376   0.0000   458.6846       4.60485       6.70063       6.53883      -5.12928      -10.4470       8.17677       10.9067       11.9423       12.6785       12.7544       12.2150
  28   4 1546.0213    0.2153  0.1489 10.0631  0.0000  0.0135   0.0107   0.0261    0.0266   0.0000   441.1399      0.818023       20.8393      -1.47141      -1.46240     -0.674843      0.955801       1.47210       1.44945       1.45654       1.39204       1.04995
  28   5 1732.7322    0.3575  0.3089 10.0024  0.0000  0.0124   0.0112   0.0273    0.0339   0.0000   439.5810      -1.26205       21.2813     -0.903125      -2.44853      0.864707      0.702379      0.891257      0.939970       1.00297       1.06114       1.10794
  28   6 1910.1108    0.5284  0.5394 10.0483  0.0000  0.0155   0.0128   0.0401    0.0504   0.0000   441.5466       2.37744       19.0279      -2.36681      -2.20207       1.80292      0.917080       1.19348       1.36743       1.42640       1.51628       1.44222
  28   7 2083.8666    0.7823  0.8238  9.8853  0.0000  0.0183   0.0147   0.0453    0.0915   0.0000   440.6943      -1.90847       20.3874      -1.32073      -3.73183       1.14144       1.06095       1.39514       1.51247       1.68044       1.70702       1.54527
  28   8 2252.7594    1.1561  0.9497 10.1981  0.0000  0.0187   0.0202   0.0483    0.1283   0.0000   440.2738      -2.84683       18.4430      0.182404      -4.67586      0.868652       1.12531       1.47493       1.63062       1.77763       1.79784       1.73122
  28   9 2415.2737    1.5677  1.1108 10.6547  0.0000  0.0225   0.0258   0.0535    0.1584   0.0000   438.1773     -0.295016       18.1027      0.578774      -3.17084       3.66344       1.48461       2.07860       2.28118       2.45169       2.48217       2.29478
  28  10 2573.3113    2.1915  1.1150 11.1155  0.0000  0.0203   0.0351   0.0511    0.1834   0.0000   438.2826     -0.225400       18.2058       1.48239      -3.71011    -0.0651779       1.26127       1.62452       1.82938       1.96077       1.93227       1.90454
  28  11 2729.2693    2.8395  1.0790 10.9476  0.0000  0.0187   0.0450   0.0489    0.3119   0.0000   437.2991       2.64694       14.9414   -0.00529059      -2.82385      0.435119       1.12411       1.42215       1.58989       1.66058       1.65786       1.67199
  28  12 2883.6669    3.6640  1.0234 11.3112  0.0000  0.0188   0.0596   0.0452    0.3858   0.0000   440.5987       3.36642       17.7103      -1.48578      -2.62408      -2.32317       1.14644       1.49560       1.63498       1.73559       1.75246       1.75451
  28  13 3036.1531    4.0725  1.0112 12.3545  0.0000  0.0181   0.0684   0.0495    0.1997   0.0000   438.1874      0.266570       13.3882     -0.773380      -2.76717      0.118810       1.06827       1.38295       1.55863       1.57433       1.63496       1.58776
  28  14 3187.0939    4.1855  1.2646 11.8534  0.0000  0.0209   0.0630   0.0538    0.3120   0.0000   440.8181       1.75594       16.3183      0.145859       2.24493      -4.47669       1.24046       1.58156       1.75665       1.83254       1.87041       1.84100
  28  15 3337.1386    3.6463  1.6705 12.1422  0.0000  0.0252   0.0493   0.0651    0.1486   0.0000   439.7567       2.94739       13.7328      0.890379      -3.70975      0.498502       1.43913       1.92125       2.16424       2.25233       2.28197       2.26768
  28  16 3486.6349    2.9986  2.7418 11.6154  0.0000  0.0335   0.0321   0.0862    0.0964   0.0000   439.8816      -2.75657       13.3893      -3.78079      0.846881      -2.69718       1.92384       2.55308       2.73269       3.00028       3.05095       2.97873
  28  17 3635.5365    2.3965  4.1265 11.0952  0.0000  0.0420   0.0214   0.1149    0.0702   0.0000   442.5611      -1.68613       10.3100       4.54577       5.12766       4.38504       2.40432       3.12983       3.40102       3.67708       3.65316       3.64457
  28  18 3784.2384    1.9838  6.0551 10.6698  0.0009  0.0541   0.0150   0.1477    0.0570   0.0000   434.8039       2.97949       26.2572     -0.920739      -1.25928       2.16962       3.15492       4.11704       4.53137       4.87612       4.88944       4.81208
  28  19 3932.2945    1.6426  7.8357 10.4493  0.0000  0.0684   0.0116   0.1852    0.0523   0.0000   441.2621      -1.49500       17.1185      -3.73603      -9.64438       7.30947       3.83270       5.12256       5.54307       5.94996       5.94691       5.87296
  28  20 4080.3403    1.3885 10.8004 10.2253  0.0005  0.0897   0.0092   0.2522    0.0504   0.0000   434.8491       12.4792       18.2493       1.26849      -1.19115      -12.5046       5.09366       6.74663       7.48754       7.84624       7.96054       7.77188
  28  21 4227.9219    1.1472 13.4108 10.2116  0.0011  0.1166   0.0073   0.3190    0.0410   0.0000   429.3639      -15.7983       23.2005      -11.9969      -4.70660      -3.82547       6.41935       8.58338       9.51739       9.93633       10.1285       9.93493
  29   4 1564.1373    0.2067  0.1598 10.0537  0.0000  0.0095   0.0096   0.0243    0.0260   0.0000   439.6961     -0.229400       20.5910      -1.01250      -1.74910       1.13813      0.581952      0.671327      0.751054      0.785525      0.866366      0.824471
  29   5 1751.5454    0.3502  0.3533 10.0751  0.0000  0.0137   0.0106   0.0325    0.0347   0.0000   441.0404      -1.84490       19.6457     -0.221721      -3.38466       1.95711      0.789756       1.00370       1.09574       1.18905       1.14404       1.08370
  29   6 1930.1838    0.5724  0.5031 10.1135  0.0000  0.0148   0.0137   0.0348    0.0503   0.0000   440.2201     -0.233962       18.9939      -1.33369      -4.90709      -3.26583      0.870694       1.07124       1.18667       1.31437       1.35785       1.27117
  29   7 2105.3091    0.8419  0.7795 10.1356  0.0000  0.0175   0.0161   0.0452    0.0831   0.0000   441.9543      -4.76646       20.7527       1.09922     -0.845760     -0.991401      0.920394       1.21797       1.31786       1.38699       1.40496       1.40104
  29   8 2275.2892    1.2299  1.0335 10.1156  0.0000  0.0192   0.0205   0.0511    0.1553   0.0000   438.8751      0.878206       20.6787      -2.05715      -1.30559      -1.71045       1.10042       1.46641       1.57767       1.72687       1.74674       1.65947
  29   9 2439.0185    1.6868  1.1577 10.3987  0.0000  0.0204   0.0265   0.0550    0.2101   0.0000   441.0253     -0.520956       17.2368      0.863599      0.196483      -1.26706       1.09059       1.44239       1.60556       1.67733       1.71181       1.68003
  29  10 2598.6282    2.2990  1.1641 10.9880  0.0000  0.0199   0.0357   0.0529    0.2082   0.0000   438.9629      -1.08214       16.4484     -0.388140       2.59920     -0.764514       1.09732       1.44143       1.50940       1.67185       1.69120       1.71189
  29  11 2756.0833    3.0904  1.0212 11.1092  0.0000  0.0175   0.0494   0.0468    0.2982   0.0000   439.4887      0.957393       19.1940       2.49546      -1.17675     -0.798482       1.02379       1.31200       1.45016       1.54057       1.55550       1.55880
  29  12 2911.5638    3.7741  0.9595 12.0240  0.0000  0.0172   0.0641   0.0458    0.2232   0.0000   438.1667       1.12210       15.4871     -0.210178      -2.30948     -0.512972       1.01874       1.31447       1.52206       1.65693       1.64557       1.61114
  29  13 3064.9134    4.1614  1.0514 12.6003  0.0000  0.0191   0.0683   0.0500    0.1911   0.0000   439.8927      -1.27349       15.5303       1.81636     0.0795383     -0.432282       1.10871       1.49216       1.60912       1.79609       1.75477       1.70846
  29  14 3216.6696    4.0848  1.3068 12.2666  0.0000  0.0206   0.0611   0.0583    0.2017   0.0000   439.4239     -0.595021       14.1463       2.11987      -3.59442      -2.11593       1.18457       1.53621       1.70514       1.85073       1.89796       1.80677
  29  15 3367.5112    3.5389  1.9166 11.9384  0.0000  0.0263   0.0431   0.0675    0.1212   0.0000   438.9709       2.38607       11.2330      -2.62488      -1.50820     -0.186209       1.46644       1.93002       2.11118       2.28655       2.27164       2.28004
  29  16 3517.8335    2.8443  3.0484 11.5382  0.0000  0.0351   0.0286   0.0902    0.0827   0.0000   443.1461      -3.69394       9.86735     -0.920458       1.97452      -2.74007       1.92582       2.46163       2.78025       2.96939       3.00532       2.97235
  29  17 3667.3344    2.3593  4.6343 10.8422  0.0000  0.0446   0.0193   0.1160    0.0713   0.0000   437.2956       3.23319       11.4371      -2.99067       2.74200     -0.633287       2.44959       3.18691       3.54785       3.76216       3.84570       3.73940
  29  18 3816.5930    1.9467  6.4011 10.5393  0.0000  0.0550   0.0141   0.1524    0.0582   0.0000   441.2881      -5.57078       10.7587       1.01448      -2.01256      -1.50110       3.04077       3.98973       4.38209       4.67942       4.68660       4.55297
  29  19 3965.3884    1.6148  8.9754 10.3189  0.0001  0.0728   0.0105   0.2000    0.0512   0.0000   441.3405     -0.812320       21.2294      -1.29847      -4.58051       3.43666       4.01816       5.23363       5.80153       6.19950       6.25825       6.13481
  29  20 4113.7429    1.3005 11.0808 10.2939 -0.0008  0.0941   0.0085   0.2591    0.0458   0.0000   436.7002       5.68434       28.7486      -3.29124       2.16933      -12.3374       5.13230       6.73231       7.42570       8.00269       8.18229       7.80899
  29  21 4262.1277    1.0646 13.6512 10.2707 -0.0011  0.1202   0.0068   0.3357    0.0379   0.0000   432.0014       6.68391       10.2652      -5.29248       13.3032      -5.82633       6.45767       8.56877       9.47929       10.0121       10.1717       10.0424
  30   2 1150.1902    0.0531  0.0273 10.2524  0.0000  0.0167   0.0119   0.0172    0.0216   0.0000   436.6339      -1.26533       20.4981       3.29843       6.53821      0.278165      0.864731       1.01522       1.15007       1.36394       1.24261       1.26505
  30   3 1376.6054    0.1160  0.0700 10.1126  0.0000  0.0113   0.0099   0.0195    0.0227   0.0000   439.6093      0.223000       21.6045      0.238742      -3.25217      -1.18942      0.627837      0.717228      0.990540       1.10889       1.16823       1.13937
  30   4 1581.9079    0.2282  0.1708 10.0484  0.0000  0.0100   0.0100   0.0242    0.0260   0.0000   440.2666     0.0290473       20.2412     -0.628303      -2.97984      0.123966      0.599185      0.777001      0.867795      0.799905      0.786328      0.803636
  30   5 1770.0310    0.3981  0.3561 10.0033  0.0000  0.0181   0.0116   0.0331    0.0361   0.0000   439.7933      -1.30369       21.6487     -0.166003      -1.70650       2.15289       1.43701       2.03507       2.16907       2.09122       1.77787       1.53958
  30   6 1949.9620    0.6120  0.5599 10.0623  0.0000  0.0150   0.0137   0.0378    0.0551   0.0000   439.4384      -1.12344       19.2788      0.839022      -4.02758      0.757642      0.778378      0.959840       1.08356       1.21841       1.20698       1.21923
  30   7 2126.3132    0.8990  0.7575 10.0500  0.0000  0.0169   0.0169   0.0399    0.0912   0.0000   440.3751      -1.78336       21.5217       1.15544      -4.51146      -2.12809      0.880072       1.10487       1.21556       1.35310       1.33631       1.32151
  30   8 2297.2931    1.2854  1.0533 10.2236  0.0000  0.0191   0.0210   0.0503    0.1563   0.0000   440.8224      -1.72546       16.5490      0.825607      -2.19013      -2.88172       1.07955       1.30677       1.45360       1.57304       1.56765       1.52096
  30   9 2462.2278    1.7671  1.1987 10.4098  0.0000  0.0201   0.0267   0.0522    0.2173   0.0000   440.9314      -2.24200       16.6627      -1.03944      0.341228       1.01114       1.11167       1.38425       1.60798       1.72299       1.68106       1.68178
  30  10 2623.4515    2.3177  1.1450 11.0620  0.0000  0.0195   0.0356   0.0526    0.2054   0.0000   442.3550      -2.25156       17.6149     0.0568492      -3.41024      -2.27290       1.06342       1.37307       1.43467       1.54001       1.56898       1.59262
  30  11 2782.4280    3.1277  1.0031 11.4167  0.0000  0.0176   0.0502   0.0458    0.2407   0.0000   439.6969       2.42808       13.2074      -2.16804      -2.26891     -0.438100      0.994701       1.25891       1.36395       1.46330       1.51710       1.46652
  30  12 2939.0233    3.8631  1.0171 12.0363  0.0000  0.0175   0.0619   0.0471    0.2135   0.0000   438.2959      -1.77895       16.1562      -1.97163      -1.84454      0.868233      0.975413       1.26096       1.37547       1.55096       1.58843       1.51618
  30  13 3093.2928    4.0766  1.1936 12.3255  0.0000  0.0199   0.0627   0.0540    0.2259   0.0000   441.1866       1.52589       13.9230      0.228519     -0.589637      -2.75241       1.12464       1.48368       1.63930       1.75506       1.78776       1.72929
  30  14 3245.9154    4.0214  1.4206 11.7604  0.0036  0.0217   0.0555   0.0560    0.2478   0.0000   439.6453       5.24133       14.0235      -1.68938     -0.417545      0.491292       1.20005       1.54898       1.71562       1.89820       1.92081       1.87172
  30  15 3397.5515    3.4418  2.1406 11.7713  0.0000  0.0272   0.0384   0.0708    0.0985   0.0000   441.2394       1.70364       11.6203       3.35156      -1.72354      -1.63913       1.45794       1.83999       2.02785       2.20408       2.25739       2.19039
  30  16 3548.5746    2.7762  3.1831 11.5549  0.0000  0.0363   0.0267   0.0915    0.0718   0.0000   440.0042       3.55796       14.8422      -1.85487      -4.87111      -1.61676       1.87134       2.52540       2.68639       2.99640       2.97184       3.00522
  30  17 3699.0190    2.2699  4.7992 10.8703  0.0000  0.0444   0.0182   0.1223    0.0638   0.0000   439.6510       1.54463       12.8320      -4.38146       4.30941      -7.18685       2.36781       3.07737       3.43246       3.69324       3.67307       3.65966
  30  18 3848.6952    1.8468  6.7578 10.5533  0.0000  0.0577   0.0131   0.1576    0.0528   0.0000   444.2868      -7.12388       14.3874      0.711414     -0.657872       2.48521       3.09091       3.92887       4.29979       4.65904       4.69423       4.69459
  30  19 3998.2696    1.5296  9.0659 10.2914  0.0000  0.0751   0.0099   0.2023    0.0500   0.0000   435.8258      -4.25862       24.8668       5.87820      -4.77677       14.1656       3.93051       5.22430       5.76311       6.19847       6.36452       6.21506
  30  20 4147.1214    1.2680 12.0504 10.2785 -0.0005  0.1006   0.0079   0.2748    0.0427   0.0000   437.5860       11.8536       29.3644      -1.09630      -8.23427       7.35435       5.31658       7.09785       7.80607       8.28694       8.47677       8.50539
  30  21 4295.7041    1.0198 13.9555 10.2249 -0.0013  0.1234   0.0064   0.3403    0.0364   0.0000   447.6293      -5.67765       5.41140       2.41635      -1.34941       4.30782       6.45332       8.58983       9.46799       10.0480       10.3536       10.1239
  31   3 1393.1551    0.1221  0.1185 10.1265  0.0000  0.0117   0.0080   0.0285    0.0228   0.0000   440.8461     -0.837680       19.3636      0.979027      -1.22817     -0.838829      0.533158      0.801255      0.886112       1.10436      0.966224      0.960997
  31   4 1599.3398    0.2381  0.1781 10.1113  0.0000  0.0113   0.0098   0.0192    0.0259   0.0000   441.7670     -0.623501       20.3609     -0.446130      -2.32816     0.0151661      0.603965      0.753269      0.826875      0.874337      0.869242      0.846691
  31   5 1788.2221    0.4073  0.3842 10.0784  0.0000  0.0127   0.0110   0.0315    0.0358   0.0000   441.3145      0.343345       19.7963     -0.426398      -1.59679      -1.94714      0.647888      0.861051      0.941340      0.988316       1.14784       1.11090
  31   6 1969.4136    0.6015  0.6655 10.0754  0.0000  0.0166   0.0125   0.0413    0.0568   0.0000   440.5775     -0.590358       21.4861       2.14960     0.0353145     -0.671656      0.862360       1.21650       1.28724       1.53713       1.51452       1.50439
  31   7 2147.0090    0.9276  0.8363  9.9835  0.0000  0.0166   0.0164   0.0439    0.1014   0.0000   439.3043      -2.24684       20.9344     -0.442641      -3.81588       1.05956      0.851221       1.10796       1.21969       1.33083       1.33059       1.29842
  31   8 2318.8689    1.3104  1.0927 10.4704  0.0000  0.0206   0.0213   0.0502    0.1381   0.0000   440.5003     -0.300710       20.1234      -1.59863      -3.22842      -1.73518       1.02743       1.37831       1.46877       1.68622       1.66601       1.62516
  31   9 2484.9274    1.8654  1.2657 10.7731  0.0000  0.0205   0.0278   0.0548    0.1751   0.0000   441.7468     0.0688733       16.5178      -2.39176      -1.29776      0.115186       1.06258       1.38868       1.52378       1.69159       1.65846       1.65004
  31  10 2647.7626    2.5294  1.1817 10.8461  0.0000  0.0194   0.0375   0.0505    0.2861   0.0000   440.6565       1.23000       17.2738      -2.95237      -1.64375     -0.951247       1.05126       1.34305       1.47355       1.60669       1.64829       1.62450
  31  11 2808.2477    3.2078  1.0727 11.6399  0.0000  0.0181   0.0491   0.0475    0.2088   0.0000   438.9040      0.664321       14.9806       1.17217      -2.64672      -2.83291      0.958498       1.26110       1.35629       1.45783       1.49596       1.50055
  31  12 2966.0408    3.9971  0.9901 11.9710  0.0000  0.0172   0.0631   0.0433    0.2359   0.0000   438.2191     0.0114200       16.1518      -2.67998      -3.95015      0.295579      0.923319       1.19491       1.31180       1.39227       1.41547       1.40062
  31  13 3121.2582    4.2466  1.2108 11.8815  0.0000  0.0195   0.0640   0.0522    0.3811   0.0000   439.5961      -1.37674       17.2954      -1.46661      -2.83842      -1.33115       1.07611       1.33725       1.45382       1.57845       1.60131       1.57553
  31  14 3274.6474    3.9275  1.7342 11.4806 -0.0002  0.0237   0.0478   0.0600    0.2346   0.0000   438.5817      -1.70419       14.9114      -1.35540      -1.59565      -1.89816       1.26450       1.63093       1.76508       1.99308       1.98462       1.97461
  31  15 3427.2902    3.2572  2.3777 11.6826  0.0000  0.0288   0.0339   0.0734    0.0897   0.0000   441.5352       1.64103       15.5760       1.02882     -0.283289      -5.11506       1.47605       1.97296       2.16545       2.32100       2.29709       2.31394
  31  16 3579.0457    2.6408  3.7003 11.2588  0.0000  0.0377   0.0229   0.0985    0.0678   0.0000   438.5372      0.561395       12.3037       1.55150      -4.17629      -5.46571       1.99347       2.61494       2.87082       3.09001       3.11897       3.11818
  31  17 3730.1093    2.1435  5.2145 10.8711  0.0000  0.0475   0.0164   0.1264    0.0565   0.0000   445.8448       6.96353       17.4581      -7.04560      -4.47247      0.929297       2.43935       3.21925       3.52344       3.76513       3.77387       3.76504
  31  18 3880.7735    1.7566  7.4780 10.4771  0.0000  0.0611   0.0116   0.1671    0.0501   0.0000   440.8266      -12.2044       9.92300      -1.40349      -4.77547     -0.765412       3.22022       4.23056       4.69105       4.97658       5.14830       5.07576
  31  19 4030.5809    1.4781 10.0516 10.2740  0.0000  0.0796   0.0091   0.2227    0.0487   0.0000   452.5693      -4.88167       13.8926       10.2940      -8.98767      -2.26154       4.14888       5.42378       6.00904       6.36904       6.53351       6.37874
  31  20 4180.3796    1.1908 12.6977 10.2975 -0.0017  0.1060   0.0071   0.2972    0.0401   0.0000   439.8586      0.274678       12.6166       6.06661     -0.880295       14.4609       5.30390       7.06373       7.78766       8.44277       8.50202       8.38624
  32   3 1409.4267    0.1339  0.1433 10.1277  0.0000  0.0127   0.0079   0.0282    0.0230   0.0000   439.5970     0.0222004       21.1521      0.723791      -3.67097     -0.584360      0.668023      0.821057      0.969740      0.960586      0.935066      0.909619
  32   4 1616.4182    0.2547  0.2205 10.0074  0.0000  0.0101   0.0094   0.0262    0.0266   0.0000   441.1697     0.0748172       21.1091     -0.245811      -3.21072      0.389025      0.536992      0.706954      0.874786       1.02083       1.02007      0.921781
  32   5 1806.1752    0.4368  0.3319 10.1215  0.0000  0.0110   0.0122   0.0273    0.0351   0.0000   440.0097     -0.605656       20.9642       1.60949      -3.95072      -1.20370      0.563573      0.733236      0.770069      0.879292      0.882866      0.871843
  32   6 1988.6325    0.6446  0.7004 10.0238  0.0000  0.0168   0.0127   0.0408    0.0628   0.0000   441.4744     -0.171120       20.3462      -1.02050      -2.85110     -0.203165      0.852492       1.10317       1.17711       1.27793       1.33432       1.32993
  32   7 2167.2991    0.9696  0.9096 10.1946  0.0000  0.0180   0.0168   0.0465    0.0995   0.0000   439.6165       1.83182       20.5132     -0.832952      -2.84634      -1.03965      0.887811       1.16825       1.32362       1.40344       1.46835       1.49092
  32   8 2340.0061    1.3565  1.1064 10.6045  0.0000  0.0195   0.0213   0.0513    0.1270   0.0000   439.9652      -1.94941       18.0021      -1.90689      -1.12473      -2.08887      0.987671       1.30802       1.48894       1.55548       1.59706       1.55225
  32   9 2507.2062    1.9803  1.2127 10.8175 -0.0080  0.0196   0.0286   0.0508    0.1814   0.0000   439.8325      -3.21003       21.2223      -1.52063      -4.58329      -1.41547       1.02804       1.34117       1.47782       1.57868       1.61685       1.61134
  32  10 2671.5703    2.6153  1.1503 10.9848  0.0000  0.0188   0.0386   0.0487    0.2618   0.0000   440.3860     -0.162058       16.6960       1.08412      -3.07316      0.580728      0.968025       1.29648       1.41202       1.52548       1.54622       1.58347
  32  11 2833.6360    3.3804  0.9809 11.8561  0.0000  0.0173   0.0528   0.0423    0.1972   0.0000   438.7806      -2.14666       16.2882      0.103156      -4.32063      -1.52381      0.874335       1.14829       1.28733       1.37803       1.39751       1.36394
  32  12 2992.6244    4.0226  1.1209 11.6319  0.0000  0.0183   0.0593   0.0474    0.3235   0.0000   440.2394      0.339012       17.8862      0.284642      -3.24662     0.0472181      0.946999       1.18206       1.30003       1.43371       1.49674       1.45063
  32  13 3148.8000    4.2396  1.2650 12.3346  0.0000  0.0202   0.0608   0.0512    0.2238   0.0000   437.7349       1.16100       15.1605     -0.844560     -0.520096      -1.47323       1.03518       1.33238       1.47520       1.60305       1.60843       1.69333
  32  14 3303.2096    3.8545  1.7904 11.6316 -0.0001  0.0242   0.0454   0.0605    0.1893   0.0000   437.4139      -1.39063       13.7103       1.73831      0.840306     -0.686650       1.20548       1.62595       1.79834       1.93316       1.99779       1.92884
  32  15 3456.6225    3.1457  2.5281 11.8915  0.0000  0.0296   0.0319   0.0778    0.0724   0.0000   441.3922      -2.34240       15.0952     -0.965643      -4.31637      -5.65617       1.47590       1.96769       2.15067       2.28230       2.34447       2.34609
  32  16 3609.1679    2.5219  4.0499 11.3183  0.0010  0.0394   0.0210   0.1058    0.0594   0.0000   441.1181       5.62969       15.2630      -3.62883      -1.94381      -2.53285       1.99181       2.60577       2.92422       3.15271       3.22667       3.09582
  32  17 3761.0014    2.0925  5.6582 10.7684  0.0000  0.0497   0.0151   0.1290    0.0553   0.0000   442.0538       1.03875       14.3194       3.11724       2.04917      -4.71418       2.51879       3.33001       3.68582       3.92416       4.01635       4.00588
  32  18 3912.0901    1.7177  7.9193 10.3988  0.0000  0.0630   0.0108   0.1733    0.0494   0.0000   444.5247       2.26294       18.7939      -8.42971      -2.30578       8.93337       3.13114       4.14586       4.59167       4.92843       5.10865       5.07425
  32  19 4062.6618    1.4332 10.4632 10.2969  0.0002  0.0824   0.0086   0.2342    0.0458   0.0000   443.2393      0.878230      -3.77028     -0.915242      -10.4015      -4.09278       4.13193       5.40292       6.03337       6.41082       6.47352       6.42728
  32  20 4212.9315    1.1636 13.5272 10.2419  0.0006  0.1109   0.0066   0.3032    0.0396   0.0000   437.3671      -1.44250       15.0119       8.75001       14.4009      0.509071       5.59878       7.29279       8.17540       8.71973       8.87304       8.82179
  33   2 1193.8650    0.0627  0.0588 10.1912  0.0000  0.0181   0.0087   0.0336    0.0211   0.0000   439.9579     -0.673521       20.0200     -0.632825      -3.90427       1.93063      0.722375       1.11016       1.21796       1.23307       1.35598       1.14106
  33   3 1425.4145    0.1385  0.1320 10.0993  0.0000  0.0133   0.0080   0.0237    0.0229   0.0000   441.2692     -0.624804       20.4129       2.84354      -2.23029      0.759275      0.586184      0.704290       1.00567      0.989053      0.991256       1.12655
  33   4 1633.2214    0.2638  0.2368 10.0379  0.0000  0.0115   0.0091   0.0234    0.0274   0.0000   440.6469      -1.11314       20.7306      0.348249      -2.18828       1.32891      0.639149      0.815355      0.946645      0.877278      0.892899       1.04240
  33   5 1823.7986    0.4580  0.4311 10.1290  0.0000  0.0128   0.0115   0.0333    0.0382   0.0000   440.9089     -0.556163       20.8696     -0.888957      -3.61719      0.697277      0.674279      0.859916      0.940711      0.966827      0.964097       1.02222
  33   6 2007.5884    0.6849  0.6535 10.1485  0.0000  0.0160   0.0136   0.0377    0.0615   0.0000   440.6670     -0.172242       20.9686      0.664022      -1.96420       1.54813      0.734241       1.03036       1.08110       1.20121       1.17702       1.17575
  33   7 2187.3185    1.0189  0.9040 10.1365  0.0000  0.0174   0.0169   0.0443    0.1036   0.0000   442.1647     -0.429182       18.9297     -0.118514      -4.36942      -1.55740      0.817798       1.12339       1.20311       1.26662       1.33108       1.29292
  33   8 2360.7722    1.4768  1.2151 10.4002  0.0000  0.0194   0.0214   0.0539    0.1578   0.0000   441.0772      0.126281       18.3426     -0.874107      -1.95023       1.55209      0.946351       1.24363       1.37189       1.46907       1.45911       1.47071
  33   9 2529.1189    2.0352  1.2385 10.6590  0.0000  0.0195   0.0289   0.0519    0.2050   0.0000   440.5932      -1.04214       20.8148       2.42289      -3.62026       1.84203      0.962183       1.25136       1.33187       1.45113       1.46756       1.46786
  33  10 2694.9694    2.7745  1.1051 10.9890  0.0000  0.0178   0.0407   0.0465    0.2945   0.0000   440.9679       1.46443       19.6152      -1.64020      -4.37703       1.39648      0.892712       1.13880       1.28740       1.36554       1.38430       1.38012
  33  11 2858.4666    3.5012  1.1664 11.5136  0.0000  0.0185   0.0500   0.0499    0.2959   0.0000   439.4022     -0.337212       14.1320      0.922801      -1.07852      0.469743      0.901245       1.22844       1.34275       1.42523       1.48479       1.45651
  33  12 3018.7265    4.1316  1.0888 12.3774 -0.0002  0.0185   0.0613   0.0457    0.2051   0.0000   440.8292      -3.47462       16.4815      0.114158      -1.65161      -1.16700      0.964046       1.29019       1.38182       1.48400       1.50483       1.47309
  33  13 3175.9603    4.3093  1.2582 11.9806  0.0000  0.0190   0.0600   0.0506    0.2771   0.0000   439.5096     -0.960970       15.8840      -1.65523      -1.59983     -0.420268      0.936414       1.26398       1.35696       1.53364       1.49889       1.51584
  33  14 3331.3360    3.6148  1.9754 11.7795 -0.0007  0.0249   0.0399   0.0638    0.1275   0.0000   441.2152     -0.296344       16.0902       1.95154      0.578846      -3.81252       1.19464       1.59163       1.76077       1.88275       1.91597       1.90730
  33  15 3485.5394    3.0642  2.7981 11.3688 -0.0000  0.0309   0.0288   0.0768    0.0960   0.0000   439.5966       1.75906       13.2527      -2.61762      -1.81534      -3.15534       1.46849       1.97850       2.11936       2.36268       2.33420       2.37112
  33  16 3639.0124    2.4711  4.2063 11.1460  0.0000  0.0392   0.0196   0.1033    0.0608   0.0000   433.4824       1.07382       21.3180      -1.55841       1.27313      0.582805       1.94917       2.49813       2.80601       3.00741       3.05920       3.00560
  33  17 3791.4867    2.0219  6.2219 10.6561  0.0000  0.0508   0.0136   0.1387    0.0539   0.0000   439.7504       1.62056       20.5847      0.846189       2.97281       3.31986       2.53483       3.31164       3.72388       3.96168       4.01863       3.97794
  33  18 3943.4215    1.6628  8.2421 10.3873  0.0000  0.0646   0.0101   0.1766    0.0478   0.0000   435.0405      -3.59544       16.7360       9.17692      -10.3073      -4.32603       3.15560       4.17848       4.66877       4.85835       5.02228       4.94867
  33  19 4094.5378    1.3468 11.1369 10.3529  0.0000  0.0882   0.0078   0.2497    0.0418   0.0000   448.4195       1.57147       7.84592      -10.9743       4.92021       3.87963       4.28434       5.69645       6.38449       6.80713       6.97218       6.82690
  33  20 4245.3863    1.0895 13.8070 10.2943 -0.0019  0.1149   0.0063   0.3147    0.0373   0.0000   434.2730      -7.21652       11.7821      -4.75481       2.30734       6.44822       5.48135       7.25580       8.07425       8.74079       8.86679       8.83109
  34   2 1207.9944    0.0769  0.0848 10.1722  0.0001  0.0205   0.0085   0.0267    0.0211   0.0000   441.7215      0.370633       18.5074      0.111199      -3.78069      0.549793      0.780564       1.24622       1.12994       1.52223       1.16000       1.19405
  34   3 1441.1702    0.1345  0.0850 10.1031  0.0000  0.0194   0.0104   0.0262    0.0216   0.0000   440.6051      -1.17896       20.8123       1.20751      -2.80461      -1.21279       1.17379      0.577388       1.20510       1.42758      0.999929       1.07310
  34   4 1649.7118    0.2859  0.2192 10.0147  0.0000  0.0094   0.0097   0.0219    0.0266   0.0000   440.5199      -1.10622       20.8789      -1.01834      -2.81054      0.863198      0.453398      0.563149      0.613786      0.673681      0.696953      0.704729
  34   5 1841.2315    0.4742  0.4352 10.0117  0.0000  0.0124   0.0114   0.0325    0.0393   0.0000   440.9186      -1.08906       21.7631     -0.229992      -3.04279      0.313453      0.579734      0.801842      0.897794      0.946772       1.00314       1.00790
  34   6 2026.3025    0.6986  0.7159 10.1803  0.0000  0.0159   0.0134   0.0421    0.0614   0.0000   440.3582     0.0341233       20.0178      0.323250      -2.05216      -1.43020      0.743710      0.943530       1.10933       1.10547       1.18901       1.14300
  34   7 2206.9650    1.0621  0.9944 10.2329  0.0000  0.0189   0.0170   0.0458    0.1118   0.0000   442.4176      0.316797       21.7783      0.671564      -5.21298       2.14485      0.898449       1.19448       1.27990       1.34379       1.43967       1.38883
  34   8 2381.1860    1.5365  1.1176 10.7861  0.0000  0.0188   0.0234   0.0500    0.1326   0.0000   441.4110      0.367763       20.9194      -1.25980      -1.84782       1.31440      0.902545       1.18847       1.27958       1.42053       1.40549       1.37554
  34   9 2550.6143    2.1463  1.1955 10.7532  0.0000  0.0188   0.0301   0.0490    0.2159   0.0000   441.1423     -0.879356       19.8022       1.31330      -4.22277     -0.600239      0.909353       1.18731       1.31060       1.44853       1.51104       1.47384
  34  10 2717.9103    2.8180  1.1845 11.2647  0.0000  0.0188   0.0401   0.0472    0.2371   0.0000   441.3729     -0.132553       18.6780      0.707256      -1.49892      0.425979      0.928336       1.19803       1.31961       1.37323       1.46183       1.40915
  34  11 2882.8744    3.6539  1.0217 11.8915  0.0000  0.0169   0.0544   0.0426    0.2101   0.0000   440.5924     -0.311998       17.2959      -1.45353      -1.47435      -3.44792      0.824159       1.07632       1.20080       1.29922       1.28780       1.30769
  34  12 3044.3344    4.2140  1.1246 12.0767  0.0000  0.0172   0.0611   0.0478    0.2428   0.0000   439.6372      0.397014       19.3058      -1.47140      -1.76408      -2.31150      0.844907       1.09452       1.20920       1.31803       1.31373       1.30208
  34  13 3202.6877    4.2613  1.3334 11.9770  0.0000  0.0191   0.0571   0.0537    0.2538   0.0000   439.8348      0.658610       15.1076      0.601934     -0.861886     -0.254916      0.926866       1.25443       1.36069       1.51221       1.53935       1.51000
  34  14 3359.1003    3.5834  1.9408 11.9583  0.0000  0.0247   0.0406   0.0628    0.1213   0.0000   440.5173       1.72849       17.5239      -2.08803     -0.101210       1.27010       1.14073       1.52376       1.66436       1.84979       1.83832       1.85850
  34  15 3514.2334    2.9588  3.2579 11.2039  0.0000  0.0326   0.0255   0.0849    0.0849   0.0000   443.1213       1.80111       11.4832     -0.748674      -3.93008      0.354703       1.50810       2.00022       2.20216       2.37908       2.42045       2.37224
  34  16 3668.3825    2.3752  4.5807 10.9522  0.0000  0.0404   0.0178   0.1079    0.0595   0.0000   441.0277      0.984439       13.5547      -3.46548      -3.69690      -4.58697       1.96324       2.57279       2.88002       3.05795       3.15046       3.13330
  34  17 3821.8014    1.9294  6.8247 10.5836  0.0000  0.0542   0.0124   0.1478    0.0510   0.0000   437.6532      -3.65884       13.5805     -0.617852     -0.532459      -3.33945       2.57938       3.38708       3.75243       4.06450       4.14340       4.11217
  34  18 3974.4022    1.5913  9.3467 10.3241  0.0000  0.0716   0.0092   0.1971    0.0464   0.0000   435.9359       7.85248       23.7752       2.55750      -7.52114      -12.5597       3.39834       4.53747       4.94684       5.30315       5.41534       5.47643
  34  19 4126.2629    1.2905 12.0312 10.3369 -0.0006  0.0943   0.0071   0.2681    0.0394   0.0000   431.4547      -4.94863       6.73123      -1.03280      -4.46374      -2.91925       4.38858       5.82032       6.41918       6.98496       7.14955       7.15499
  34  20 4277.3567    1.0682 14.7807 10.2268  0.0006  0.1202   0.0059   0.3326    0.0359   0.0000   443.0760      -1.46395      -1.82057      -3.02077      -12.3165       1.58452       5.60964       7.42407       8.24800       8.79324       9.05725       8.96077
  35   3 1456.6169    0.1572  0.1195 10.0698  0.0000  0.0099   0.0083   0.0215    0.0222   0.0000   441.9215     -0.343836       21.2885     -0.757030      -3.09087     -0.560493      0.413988      0.632980      0.577258      0.740965      0.595187      0.739477
  35   4 1665.9416    0.2991  0.2621  9.9736  0.0000  0.0105   0.0093   0.0248    0.0279   0.0000   441.5034      -1.37208       20.3102     -0.529060      -2.35180    0.00435917      0.490467      0.668245      0.712481      0.738282      0.780407      0.792468
  35   5 1858.4411    0.4890  0.4460 10.1055  0.0000  0.0124   0.0115   0.0325    0.0395   0.0000   439.5867     -0.138916       22.0569      -1.27474      -1.59240       2.32053      0.563268      0.715031      0.855103      0.896590      0.919921      0.903164
  35   6 2044.8162    0.7457  0.7843 10.0944  0.0000  0.0163   0.0133   0.0416    0.0702   0.0000   441.4298      -1.40240       19.4997      -1.53501     -0.730675     -0.861282      0.744309      0.956761       1.04124       1.11163       1.16761       1.16773
  35   7 2226.3828    1.1357  0.9927 10.2560  0.0000  0.0175   0.0175   0.0442    0.1088   0.0000   439.6673      -1.14325       19.9435     -0.383093      -1.93821      0.211939      0.817836       1.06821       1.20048       1.34265       1.33879       1.29088
  35   8 2401.2722    1.5792  1.1802 10.5332  0.0001  0.0192   0.0226   0.0492    0.1611   0.0000   439.1551       1.65724       19.2333     -0.777344      -1.08548      0.432017      0.894950       1.20765       1.31069       1.38327       1.43695       1.43062
  35   9 2571.8118    2.2680  1.2321 10.5561  0.0000  0.0187   0.0309   0.0486    0.2520   0.0000   439.8702      -1.45129       20.2008      0.106679      -2.02393      -1.83041      0.882515       1.16368       1.31435       1.41137       1.41715       1.42923
  35  10 2740.4694    2.9913  1.0997 11.4603  0.0000  0.0175   0.0429   0.0442    0.2093   0.0000   440.1465      -2.50443       19.0417     -0.275946      -1.33711     -0.822160      0.827533       1.08872       1.23841       1.34309       1.37935       1.40973
  35  11 2906.7617    3.6755  1.1411 11.8971  0.0000  0.0179   0.0525   0.0471    0.2287   0.0000   440.0349       2.24437       19.8776     -0.257247      -4.60540      -3.91773      0.829021       1.03943       1.12619       1.29297       1.28258       1.28126
  35  12 3069.5095    4.2909  1.1084 12.2949  0.0000  0.0176   0.0613   0.0452    0.2128   0.0000   438.3593       1.94843       18.2904       1.58809      -3.31356      -2.33234      0.866494       1.13314       1.25212       1.39116       1.41394       1.37221
  35  13 3229.0781    4.1842  1.4643 12.1923  0.0000  0.0207   0.0522   0.0537    0.1649   0.0000   439.5294       1.96339       16.3400      -1.64462      -1.40840     -0.233202      0.951931       1.31035       1.39311       1.58139       1.49136       1.53587
  35  14 3386.5491    3.4548  2.1682 11.9036 -0.0000  0.0256   0.0359   0.0660    0.0920   0.0000   439.0317       1.07176       14.1900     -0.628150       1.34345      -4.13352       1.22876       1.58747       1.74366       1.86725       1.89668       1.90195
  35  15 3542.5637    2.7920  3.4678 11.3617  0.0000  0.0341   0.0233   0.0891    0.0696   0.0000   441.0234       4.51673       18.4277      -1.65493      -1.26163      0.678749       1.52366       2.07500       2.27287       2.46917       2.54880       2.50993
  35  16 3697.5924    2.3139  5.1328 10.7095  0.0000  0.0428   0.0159   0.1118    0.0594   0.0000   437.3433      -1.13163       19.6942      -2.67078       1.40677      0.504981       1.94891       2.56292       2.82242       3.10228       3.15350       3.22162
  35  17 3851.6345    1.8705  7.2836 10.5069  0.0000  0.0556   0.0114   0.1535    0.0511   0.0000   442.1745      -1.80770       15.3831      -1.03620      -5.28575      0.639638       2.59472       3.40460       3.76089       4.10148       4.15885       4.14916
  35  18 4005.0174    1.5175  9.9403 10.3651  0.0000  0.0752   0.0084   0.2105    0.0438   0.0000   439.0373      -1.44553       11.7681      -7.91759       1.68086       1.52929       3.49203       4.61585       5.16893       5.56950       5.75585       5.77231
  35  19 4157.2508    1.2671 12.8907 10.2526  0.0000  0.0992   0.0065   0.2744    0.0402   0.0000   446.7659     -0.774874       6.97021      -1.66089       2.74167       8.75446       4.56524       5.94539       6.64581       7.16692       7.44585       7.37843
  36   2 1235.6403    0.0931  0.1068 10.1639  0.0000  0.0151   0.0080   0.0336    0.0209   0.0000   440.7315     -0.729888       20.3506      0.511873      -3.50311      -2.75578      0.617467      0.957254       1.04061       1.19100       1.52273       1.47521
  36   3 1471.8449    0.1793  0.1328 10.0773  0.0000  0.0086   0.0087   0.0215    0.0221   0.0000   441.4040     -0.170613       20.6059      0.711213      -3.77338    -0.0270103      0.372065      0.464145      0.573546      0.590901      0.637515      0.683659
  36   4 1681.9030    0.3034  0.2568 10.0861  0.0000  0.0105   0.0095   0.0239    0.0272   0.0000   441.5166     -0.466372       21.3170      -1.21157      -3.13309     0.0142277      0.491272      0.609732      0.648346      0.705887      0.774525      0.751843
  36   5 1875.4168    0.5199  0.4726 10.0736  0.0000  0.0127   0.0116   0.0315    0.0405   0.0000   441.1782       1.10637       21.2256      0.274230      -3.42337     -0.550078      0.525327      0.696990      0.772315      0.828818      0.898918      0.859476
  36   6 2063.0808    0.7838  0.7664  9.9891  0.0000  0.0159   0.0136   0.0385    0.0731   0.0000   440.5440      -1.85466       21.1499     -0.658360      -2.43637     -0.809014      0.710458      0.979491       1.03800       1.08986       1.16365       1.16619
  36   7 2245.5297    1.1478  1.0375 10.1882  0.0000  0.0178   0.0173   0.0461    0.1203   0.0000   440.6151      0.252346       20.9424     -0.284533      -1.99503      0.900904      0.814372       1.07525       1.19396       1.33158       1.41112       1.36302
  36   8 2421.1060    1.6929  1.2167 10.6997  0.0000  0.0194   0.0239   0.0498    0.1571   0.0000   441.4577      -2.10403       18.1965      0.689124      -2.07769      0.757252      0.849425       1.16318       1.24454       1.39157       1.38137       1.42314
  36   9 2592.6543    2.3159  1.2921 10.8178  0.0002  0.0194   0.0306   0.0496    0.2238   0.0000   440.6117       1.46299       19.6954     -0.298872      -3.01971      -1.09673      0.854925       1.14011       1.22464       1.36534       1.41153       1.37798
  36  10 2762.6666    3.1120  1.1411 11.2808  0.0000  0.0177   0.0433   0.0454    0.2715   0.0000   440.1198      -2.98105       18.4550      0.308184      -3.63843      -1.04444      0.817142       1.07512       1.18990       1.30707       1.32079       1.30457
  36  11 2930.2118    3.8681  0.9863 12.1199  0.0000  0.0161   0.0569   0.0414    0.1808   0.0000   440.9062     -0.117639       17.5805     -0.700313      -1.14179     -0.570156      0.735012      0.924686       1.04883       1.11787       1.17293       1.21174
  36  12 3094.1996    4.3876  1.1233 12.4575  0.0000  0.0175   0.0622   0.0452    0.1978   0.0000   439.3821       2.22302       18.7131       1.96948      -3.89144     -0.657685      0.809974       1.06641       1.17114       1.24391       1.30026       1.29849
  36  13 3254.9895    4.0774  1.5344 12.4272  0.0000  0.0212   0.0499   0.0542    0.1215   0.0000   440.2042     -0.614176       16.1209      -1.60738      -2.07377     -0.185728      0.973804       1.33137       1.45738       1.59637       1.69726       1.71901
  36  14 3413.5638    3.3508  2.3769 11.8884  0.0000  0.0269   0.0325   0.0678    0.0732   0.0000   439.8959      0.848558       16.0684     -0.541875      -1.56453     -0.573086       1.18607       1.57604       1.76721       1.89340       1.94357       1.96466
  36  15 3570.6452    2.7434  3.6939 11.2025  0.0000  0.0347   0.0217   0.0886    0.0677   0.0000   442.9722     -0.988177       14.0828       2.48154      -1.92703       1.29094       1.53724       2.01710       2.27479       2.40625       2.51385       2.50993
  36  16 3726.4048    2.1818  5.5191 10.6817  0.0000  0.0446   0.0145   0.1212    0.0564   0.0000   435.5278     -0.499147       16.4125      -3.71391      0.122815      -3.32774       2.00484       2.63685       2.98085       3.14158       3.24999       3.23597
  36  17 3881.2646    1.8210  7.7631 10.3712  0.0002  0.0583   0.0106   0.1570    0.0521   0.0000   441.7614      -4.65035       15.1679      -5.18612      -1.24509      -3.80276       2.60828       3.44359       3.83374       4.13541       4.24584       4.25551
  36  18 4035.2591    1.4778 10.1389 10.3300  0.0001  0.0778   0.0081   0.2129    0.0444   0.0000   442.9140       1.57953       16.4549       1.39274      -7.68456     -0.736788       3.41880       4.58074       5.01122       5.48339       5.63537       5.64093
  36  19 4188.5483    1.2281 13.6147 10.1821  0.0010  0.1045   0.0061   0.2841    0.0394   0.0000   444.3419      -3.04780       9.69773       26.6694       9.26774      -7.86199       4.60542       6.12282       6.92160       7.33533       7.52998       7.55674
  37   2 1249.2109    0.0931  0.0699 10.1566  0.0000  0.0120   0.0087   0.0234    0.0202   0.0000   441.2211     -0.818966       21.4263     -0.365885      -3.45590     -0.258478      0.505218      0.555463      0.776222      0.821839      0.944924      0.700470
  37   3 1486.8216    0.1709  0.1272 10.0710  0.0000  0.0103   0.0084   0.0215    0.0218   0.0000   441.1886     -0.559378       21.2455      0.202771      -3.56950     -0.543292      0.360396      0.513633      0.625808      0.577362      0.672734      0.649681
  37   4 1697.5970    0.3363  0.2792 10.0079  0.0000  0.0109   0.0100   0.0252    0.0285   0.0000   441.0126      0.212891       20.6592      0.439585      -2.82234     -0.682281      0.464521      0.673526      0.753219      0.830131      0.876435      0.829074
  37   5 1892.2004    0.5352  0.5221 10.0898  0.0000  0.0140   0.0114   0.0329    0.0442   0.0000   439.9306      -1.23843       21.6669     -0.136865      -4.21247      0.415133      0.643104      0.864724      0.946718      0.970223      0.979772      0.953648
  37   6 2081.1079    0.8232  0.7703 10.1411  0.0000  0.0156   0.0139   0.0379    0.0706   0.0000   441.4640      -1.42244       19.7592       1.10452      -2.82318      0.898696      0.662780      0.831452      0.926315       1.04056       1.01868       1.05089
  37   7 2264.2910    1.2511  1.1029 10.1766  0.0000  0.0184   0.0180   0.0453    0.1377   0.0000   441.0407     -0.399846       19.6474       1.46233      -2.70493     -0.217341      0.810788       1.07385       1.21466       1.33369       1.42975       1.43793
  37   8 2440.6328    1.7141  1.2315 10.9567  0.0000  0.0195   0.0239   0.0514    0.1302   0.0000   440.8358      0.112496       20.6270      0.117591      -2.91924       3.71551      0.886925       1.19054       1.31004       1.40476       1.46516       1.40754
  37   9 2613.3149    2.4096  1.1862 11.0408  0.0000  0.0183   0.0331   0.0472    0.2194   0.0000   440.2753     -0.274287       20.8026       1.05741      -1.46942      -3.83503      0.838147       1.13458       1.23725       1.37653       1.39916       1.39880
  37  10 2784.4593    3.2216  1.1827 10.8997  0.0000  0.0176   0.0432   0.0452    0.4012   0.0000   440.0055      0.125730       19.7358     -0.206254      -4.34702      -1.40006      0.786938       1.02272       1.09918       1.23084       1.26763       1.27790
  37  11 2953.2269    4.0895  1.0440 11.5415  0.0000  0.0162   0.0570   0.0409    0.3212   0.0000   440.7286      -1.25247       17.4382      0.210358      -2.46510     -0.524284      0.737174      0.966214       1.04500       1.15759       1.19967       1.20956
  37  12 3118.4557    4.4306  1.1822 12.4045  0.0000  0.0179   0.0612   0.0466    0.2267   0.0000   440.8329      0.594787       15.8953      0.199246      -2.90021      -2.75970      0.810342       1.06449       1.20014       1.28611       1.29631       1.33149
  37  13 3280.4802    3.9696  1.6837 12.0067 -0.0000  0.0217   0.0453   0.0549    0.1360   0.0000   441.4531     -0.671208       16.3729     -0.567426      -2.02429     -0.174789      0.947326       1.28116       1.38267       1.50937       1.53333       1.59385
  37  14 3440.2212    3.2352  2.5181 12.0689  0.0000  0.0276   0.0305   0.0720    0.0597   0.0000   441.3729      0.778615       15.8268     -0.317533      -1.73716      -3.50490       1.19582       1.61208       1.75997       1.92633       1.99660       1.98941
  37  15 3598.2490    2.6236  4.0439 11.0282 -0.0004  0.0356   0.0196   0.0936    0.0664   0.0000   439.3522      0.766853       11.7124      0.758776     0.0553512     -0.724599       1.58641       2.07872       2.34618       2.55702       2.65331       2.59600
  37  16 3754.8706    2.1227  6.0405 10.6626  0.0000  0.0473   0.0134   0.1271    0.0523   0.0000   439.7600      -2.33492       14.0541      -2.08210      -1.10562      -1.43434       2.04307       2.68735       3.03254       3.19960       3.38338       3.37777
  37  17 3910.4641    1.7265  8.3164 10.3795  0.0000  0.0617   0.0097   0.1695    0.0496   0.0000   441.5331       1.68211       13.1311      -2.22730       8.45888      -4.96608       2.71602       3.53061       4.01214       4.30402       4.44545       4.44172
  37  18 4065.2777    1.4224 10.9061 10.3159  0.0000  0.0813   0.0074   0.2255    0.0424   0.0000   443.8704      -1.17436       6.71023       6.21271      -3.93554       1.80942       3.49181       4.59836       5.14007       5.52922       5.73808       5.76211
  37  19 4219.0042    1.1442 13.9614 10.2838 -0.0014  0.1107   0.0058   0.3014    0.0356   0.0000   444.8814       8.64484       3.35016     0.0943201      -2.87965       2.56777       4.76485       6.32630       7.08108       7.55172       7.89859       7.94520
  38   2 1262.5397    0.0910  0.0838 10.1894  0.0000  0.0143   0.0080   0.0250    0.0201   0.0000   440.6574     -0.304049       20.4146     -0.810326      -3.88002      0.877716      0.579512      0.802756      0.749582       1.04276      0.983626       1.05334
  38   3 1501.5477    0.1856  0.1413 10.0817  0.0000  0.0084   0.0084   0.0215    0.0221   0.0000   441.8488      -1.34679       21.3843      0.687607      -2.68766     -0.998342      0.366747      0.466705      0.565872      0.589788      0.595267      0.610566
  38   4 1713.0435    0.3395  0.3274 10.0282  0.0000  0.0111   0.0091   0.0270    0.0292   0.0000   442.0083     -0.495652       20.6186      0.328742      -1.74106     -0.497239      0.456771      0.598669      0.706445      0.750953      0.763766      0.747465
  38   5 1908.8047    0.5405  0.5117 10.1628  0.0000  0.0135   0.0113   0.0310    0.0418   0.0000   439.1498     -0.740266       21.2622     -0.502508     -0.906536     -0.115822      0.569431      0.739622      0.859163      0.947393      0.988108      0.992719
  38   6 2098.9070    0.8681  0.8101 10.0493  0.0000  0.0162   0.0144   0.0390    0.0828   0.0000   441.6911      0.157257       21.7598      0.728025      -2.85002       1.10636      0.651063      0.916320      0.995307       1.12644       1.17476       1.10575
  38   7 2282.8868    1.2751  1.1891 10.0646  0.0000  0.0186   0.0178   0.0478    0.1621   0.0000   440.6768      -1.21023       20.8200      -2.11803      -3.59430     -0.989081      0.795233       1.05178       1.14671       1.28023       1.34008       1.35663
  38   8 2459.9046    1.8229  1.2548 10.5634  0.0000  0.0181   0.0241   0.0506    0.1691   0.0000   440.6160      0.766722       23.1029     -0.148552      -4.13228      -1.34279      0.770415      0.983536       1.07417       1.16908       1.23140       1.22698
  38   9 2633.6457    2.5013  1.2737 11.2753  0.0000  0.0184   0.0335   0.0503    0.1732   0.0000   440.0327       1.97117       21.5717     -0.124513      -1.71077      -1.79085      0.799282       1.03596       1.20484       1.32094       1.34940       1.37388
  38  10 2805.9883    3.3156  1.1860 10.9437  0.0000  0.0173   0.0435   0.0459    0.4041   0.0000   441.5822      0.802117       19.4242      0.260032      -2.82462     -0.393354      0.761890       1.01608       1.11338       1.24422       1.26405       1.24490
  38  11 2975.8001    4.0355  1.1695 12.2783  0.0000  0.0173   0.0548   0.0463    0.1847   0.0000   440.5199    -0.0143247       20.4799      0.217851      -5.92611      -1.19260      0.779837      0.984884       1.09006       1.20208       1.23780       1.21440
  38  12 3142.2208    4.4744  1.2406 12.1347  0.0000  0.0179   0.0585   0.0462    0.2434   0.0000   441.7873     -0.455372       17.4458     -0.540375      -4.21340      -3.75235      0.776989       1.00324       1.10941       1.22537       1.23378       1.23618
  38  13 3305.5602    3.9098  1.8758 12.0258  0.0000  0.0227   0.0409   0.0567    0.1030   0.0000   441.1658      0.727296       17.9922      -1.89346      -2.76073      -2.15347      0.999124       1.33328       1.43648       1.59042       1.66777       1.71534
  38  14 3466.5547    3.0576  2.8616 11.8786 -0.0000  0.0297   0.0267   0.0753    0.0562   0.0000   441.7643       1.05200       16.9135     -0.896025     -0.296679      -3.25202       1.27799       1.71096       1.89397       2.05058       2.05318       2.14389
  38  15 3625.6273    2.5322  4.5185 11.1231 -0.0000  0.0377   0.0178   0.1006    0.0524   0.0000   439.6393      0.530930       17.9374       4.45280       2.81660      -1.99384       1.60384       2.10288       2.38122       2.56139       2.66168       2.69802
  38  16 3783.0044    2.0318  6.3595 10.6872 -0.0000  0.0484   0.0125   0.1329    0.0494   0.0000   442.1038      -2.07961       12.3642      -4.36089       5.21840      0.396129       2.08793       2.67250       3.06973       3.26229       3.40691       3.44424
  38  17 3939.4508    1.6813  8.8991 10.3866  0.0006  0.0647   0.0091   0.1779    0.0468   0.0000   441.3090       2.54572       22.7742    -0.0539379      -4.44142      -10.3611       2.80075       3.68701       4.13273       4.46764       4.67268       4.66913
  38  18 4094.9449    1.3716 11.6441 10.3440 -0.0003  0.0872   0.0068   0.2370    0.0396   0.0000   435.6916       8.50514       19.7153       12.8526      -7.33530       5.58188       3.63614       4.84930       5.47990       5.88383       6.11698       6.06173
  38  19 4249.3396    1.1169 14.5972 10.2751  0.0009  0.1137   0.0056   0.3093    0.0337   0.0000   443.1516      -3.71871       34.2601      -5.35437      -6.23217       6.46226       4.73061       6.31017       7.15574       7.62408       7.82923       7.90869
  39   2 1275.7297    0.1005  0.1162 10.1242  0.0000  0.0132   0.0072   0.0323    0.0201   0.0000   441.4614     -0.375820       21.9315      0.797866      -3.54750     0.0357915      0.537733      0.739195      0.808463      0.857380      0.887002      0.898348
  39   4 1728.2320    0.3719  0.3444  9.9872  0.0000  0.0116   0.0095   0.0266    0.0306   0.0000   440.6943     -0.574390       21.3538      0.347533      -4.15059     -0.732650      0.549778      0.737005      0.877634      0.950954      0.977980      0.941578
  39   5 1925.1784    0.5868  0.5833 10.0182  0.0000  0.0138   0.0114   0.0331    0.0477   0.0000   440.6525      -1.20253       20.7682       1.53858      -3.80463     -0.458566      0.579567      0.776148      0.894232      0.930075      0.964685      0.977353
  39   6 2116.5498    0.9014  0.8052 10.1927  0.0000  0.0155   0.0146   0.0366    0.0764   0.0000   440.9784    -0.0479843       20.5272      0.702966      -3.07566      0.734346      0.647636      0.858761      0.955219       1.01231       1.07570       1.11168
  39   7 2301.2229    1.3088  1.1038 10.4613  0.0000  0.0175   0.0186   0.0480    0.1163   0.0000   442.0202      -1.04395       21.1953       1.00946      -4.22115     -0.600096      0.702598      0.925924       1.02178       1.12317       1.15297       1.16267
  39   8 2478.9868    1.9083  1.2232 10.3493  0.0000  0.0175   0.0249   0.0462    0.2057   0.0000   440.6152     -0.739737       21.7861     -0.218260      -2.85569      -2.36261      0.765271      0.986936       1.08074       1.21189       1.21035       1.20142
  39   9 2653.8227    2.6079  1.2002 11.0933  0.0000  0.0173   0.0347   0.0466    0.2194   0.0000   442.2489     -0.538147       22.4954       2.56662      -1.89391      0.253460      0.747661      0.958856       1.06472       1.16407       1.15902       1.19694
  39  10 2827.2009    3.4634  1.2368 11.2870 -0.0000  0.0175   0.0444   0.0451    0.2749   0.0000   440.8051       1.17347       20.4369      0.632440      -1.74183      0.441864      0.736985      0.935346       1.06261       1.19300       1.23443       1.26597
  39  11 2998.0535    4.1930  1.1528 11.8067  0.0000  0.0170   0.0554   0.0435    0.2726   0.0000   441.0343      0.115193       20.4047      0.719824      -1.35359      -1.32525      0.676182      0.917774       1.00191       1.09423       1.14412       1.17291
  39  12 3165.6245    4.4058  1.2767 12.1810  0.0000  0.0182   0.0562   0.0464    0.2250   0.0000   441.4870      0.660053       16.8121      0.544574      -3.41515      0.581328      0.773697      0.997681       1.14016       1.25026       1.26670       1.24908
  39  13 3330.2990    3.7876  1.9503 12.0695  0.0000  0.0228   0.0390   0.0591    0.0932   0.0000   441.9987      -1.72139       17.0112      0.611334      -4.23929     -0.661929      0.972170       1.25691       1.39561       1.54688       1.60473       1.64268
  39  14 3492.5264    2.9969  3.0479 11.6690  0.0000  0.0296   0.0247   0.0780    0.0563   0.0000   441.6281      0.145488       16.3935      -1.30006      -3.32995      0.399796       1.20986       1.55331       1.75958       1.89293       1.94400       1.98387
  39  15 3652.6053    2.4302  4.4550 11.1801  0.0000  0.0381   0.0170   0.0997    0.0480   0.0000   438.7240      0.823028       16.7982     -0.454104       1.16873     -0.410927       1.52971       2.06502       2.34595       2.53278       2.65843       2.65057
  39  16 3810.9438    2.0062  6.8972 10.5631  0.0002  0.0511   0.0115   0.1380    0.0484   0.0000   440.7900       5.48792       11.2619      -1.97087     -0.615670      -9.08779       2.10368       2.82733       3.09953       3.35409       3.44328       3.52014
  39  17 3968.2050    1.5950  9.3409 10.4442 -0.0007  0.0686   0.0085   0.1893    0.0438   0.0000   437.2303      -7.28410       14.8285      -2.57617       1.11141      -3.67550       2.81097       3.69767       4.09911       4.46716       4.57168       4.63611
  39  18 4124.3162    1.3104 11.8750 10.3975  0.0000  0.0910   0.0066   0.2451    0.0374   0.0000   439.3495       6.05321       8.08261      -2.98622       4.98110      -13.6688       3.68634       4.92927       5.52823       5.93332       6.18165       6.20498
  40   2 1288.7330    0.0952  0.0915 10.1275  0.0000  0.0115   0.0076   0.0265    0.0195   0.0000   442.1748     -0.943465       20.3717       1.02185      -2.75734     -0.511169      0.451978      0.567008      0.682796      0.694992      0.696374      0.738452
  40   3 1530.3062    0.2088  0.1672 10.0636  0.0000  0.0087   0.0081   0.0210    0.0222   0.0000   442.3575     -0.446759       22.0294     -0.474570      -2.95772     -0.837288      0.310354      0.485714      0.483087      0.547530      0.520776      0.526615
  40   4 1743.2509    0.3868  0.3595 10.0229  0.0000  0.0111   0.0096   0.0274    0.0306   0.0000   440.9907     -0.311559       21.3514      0.360129      -2.74480      0.570297      0.453834      0.641038      0.653759      0.772253      0.815772      0.781281
  40   5 1941.3960    0.6055  0.6206 10.0051  0.0000  0.0139   0.0113   0.0338    0.0516   0.0000   442.4785      0.140492       21.2114      0.879417      -3.78069      -1.05943      0.593006      0.742855      0.836111      0.911515      0.964751       1.05558
  40   6 2133.9183    0.9328  0.8726 10.0673  0.0000  0.0156   0.0145   0.0389    0.0879   0.0000   440.6633     -0.351932       22.2157     0.0689734      -2.49211      0.413905      0.622492      0.821272      0.903893       1.02793       1.03991       1.08272
  40   7 2319.2603    1.4107  1.2019 10.2331  0.0000  0.0175   0.0189   0.0486    0.1535   0.0000   440.8150     -0.287977       19.3125      -1.20441      -3.96612      -1.53784      0.705427      0.925957       1.02842       1.10625       1.16165       1.16278
  40   8 2497.8244    1.9708  1.3038 10.8868  0.0000  0.0188   0.0247   0.0477    0.1304   0.0000   441.5050      0.573773       21.4502      -1.06196      -3.26978     -0.543125      0.761996       1.01979       1.11303       1.21419       1.25276       1.23366
  40   9 2673.7279    2.6894  1.2424 11.0974  0.0000  0.0176   0.0345   0.0454    0.2110   0.0000   440.7758     -0.834642       18.8350     -0.207292      -3.46125     -0.661817      0.720570      0.942253       1.05075       1.15618       1.16846       1.20322
  40  10 2848.1610    3.4548  1.1700 11.6722  0.0000  0.0170   0.0454   0.0444    0.2242   0.0000   439.6467      0.791702       21.9990      -1.38509      -3.10760     -0.361810      0.690253      0.873500      0.993831       1.12418       1.13208       1.12892
  40  11 3019.9681    4.2306  1.1440 12.1734  0.0000  0.0166   0.0563   0.0440    0.2179   0.0000   440.8589      0.460860       18.5218     -0.991813      -3.14140      -1.96720      0.700140      0.897105      0.989637       1.08798       1.10955       1.14986
  40  12 3188.6000    4.3494  1.4029 12.3256  0.0000  0.0188   0.0526   0.0488    0.1661   0.0000   439.8132       1.11577       18.5265      0.825303      -3.32229      -1.08532      0.779484       1.00745       1.15158       1.24951       1.29713       1.33141
  40  13 3354.5131    3.7296  2.0652 11.9856 -0.0001  0.0236   0.0364   0.0589    0.0880   0.0000   441.3692       1.35049       17.7011     -0.638537      -2.08598      -2.86805      0.956169       1.29262       1.39952       1.57547       1.58168       1.57690
  40  14 3518.0350    2.9461  3.3556 11.6980  0.0000  0.0309   0.0231   0.0826    0.0486   0.0000   441.3171       1.10506       14.2012    -0.0191617      -3.97927      -2.28545       1.21692       1.61446       1.82001       1.94345       2.03228       2.02987
  40  15 3679.2046    2.3114  5.1878 11.1676  0.0000  0.0418   0.0151   0.1107    0.0418   0.0000   440.5085      -1.01212       12.0400      -1.05347       4.48939      -3.35182       1.67702       2.23394       2.48370       2.65686       2.77777       2.75412
  40  16 3838.5097    1.9139  7.7496 10.5182 -0.0002  0.0554   0.0103   0.1508    0.0466   0.0000   438.2842      -1.79703       16.7747      -4.24382    -0.0781152      0.554894       2.24041       2.97398       3.28624       3.55525       3.68750       3.72171
  40  17 3996.5105    1.5463 10.2488 10.4736  0.0008  0.0753   0.0078   0.2069    0.0412   0.0000   433.3541      -2.32162       5.30039      -1.23646       1.93314      -9.68353       2.97801       4.00827       4.46409       4.85398       5.00836       5.11317
  40  18 4153.4584    1.2643 12.7922 10.3791  0.0006  0.0957   0.0061   0.2613    0.0358   0.0000   440.4018       3.12281       15.9786      -2.16858      -11.9929      -10.5495       3.81898       5.05020       5.62139       6.17143       6.28090       6.35389
  41   2 1301.5542    0.1021  0.0913 10.1348  0.0000  0.0106   0.0079   0.0267    0.0195   0.0000   440.9809     -0.123672       21.6024      0.970181      -3.24835     -0.534491      0.499077      0.604423      0.573003      0.663072      0.710566      0.682492
  41   3 1544.3615    0.2160  0.1864 10.0563  0.0000  0.0091   0.0079   0.0208    0.0226   0.0000   442.1241     -0.429346       22.0021      0.589321      -4.64483      0.427200      0.366316      0.501944      0.539188      0.622740      0.595060      0.646117
  41   4 1758.0428    0.4116  0.3723 10.0516  0.0000  0.0112   0.0097   0.0257    0.0315   0.0000   441.7312      -1.05201       20.8246      0.325702      -3.55854     -0.387468      0.441355      0.598694      0.662434      0.687154      0.727237      0.736222
  41   5 1957.4278    0.6398  0.6470 10.0558  0.0000  0.0140   0.0114   0.0338    0.0518   0.0000   441.4101     0.0568736       20.2449      -1.40131      -2.37629     -0.736751      0.550241      0.746752      0.839631      0.912349      0.923519      0.909981
  41   6 2151.0778    0.9369  1.0140 10.1574  0.0000  0.0172   0.0137   0.0442    0.0889   0.0000   441.0589      -1.74013       20.1317       1.24478      -1.97089     -0.710587      0.655676      0.872023      0.964944       1.05634       1.08643       1.06868
  41   7 2337.1167    1.4418  1.2455 10.1776  0.0000  0.0182   0.0187   0.0464    0.1617   0.0000   442.6270     0.0451910       20.4603      -1.95793      -2.70443     -0.466549      0.721576      0.949648       1.04522       1.20578       1.19945       1.23575
  41   8 2516.4802    2.0506  1.3635 10.7201 -0.0000  0.0189   0.0250   0.0480    0.1590   0.0000   440.6201       1.97412       21.7013      -1.78536      -3.39196      -1.72399      0.752830       1.01738       1.06685       1.21090       1.23410       1.21666
  41   9 2693.4849    2.8025  1.2568 10.7780  0.0000  0.0172   0.0348   0.0453    0.2878   0.0000   441.7411     -0.198825       19.9999      0.771730      -2.66890      -1.18065      0.696069      0.892185      0.989462       1.05300       1.11311       1.10977
  41  10 2868.8771    3.7101  1.1416 11.6169  0.0000  0.0164   0.0484   0.0419    0.2575   0.0000   440.1521      0.998007       19.3022     0.0188027      -1.55600     -0.506824      0.648305      0.871739      0.983629       1.06351       1.09828       1.13785
  41  11 3041.5589    4.4869  1.1835 11.1139  0.0000  0.0161   0.0569   0.0444    0.5772   0.0000   441.3578      0.258871       21.7801      0.577658      -1.84537     -0.763005      0.645067      0.821248      0.948262       1.05081       1.02105       1.07083
  41  12 3211.2225    4.1855  1.5209 12.2944  0.0000  0.0197   0.0478   0.0497    0.1416   0.0000   439.2961     -0.389128       19.2076      -1.81856      -4.41819      -2.31462      0.799038       1.04449       1.16058       1.27831       1.34249       1.38209
  41  13 3378.3740    3.5793  2.1895 12.2057  0.0040  0.0241   0.0343   0.0627    0.0718   0.0000   439.9494      -1.11750       21.2661      -2.74118      0.103910      -4.18718      0.969944       1.27416       1.39192       1.53452       1.65960       1.61482
  41  14 3543.0296    2.8440  3.5780 11.5476  0.0000  0.0321   0.0213   0.0832    0.0510   0.0000   440.7593     -0.459213       15.8094      -1.17793      -5.17138      -4.90564       1.25725       1.63647       1.84330       1.97419       2.09186       2.08551
  41  15 3705.4842    2.2491  5.2459 11.1163  0.0000  0.0415   0.0144   0.1114    0.0422   0.0000   442.3782       1.09713       17.7318      0.818671      -1.61125      -1.42960       1.63248       2.17675       2.42468       2.62733       2.73208       2.80387
  41  16 3865.8108    1.8426  8.0022 10.6095  0.0000  0.0569   0.0098   0.1584    0.0444   0.0000   442.3693       6.20749       14.5537      -2.64519      -2.89368      -4.66231       2.24817       2.93018       3.34871       3.61990       3.76052       3.79913
  41  17 4024.4838    1.4918 10.4979 10.4573 -0.0013  0.0758   0.0073   0.2134    0.0409   0.0000   437.8334      -1.04681       5.66083       4.17980       4.12029     -0.287008       2.93386       3.96866       4.40915       4.80311       5.01580       5.02661
  41  18 4182.2084    1.2027 13.4859 10.4341  0.0000  0.1023   0.0059   0.2800    0.0339   0.0000   436.7572       4.08537       9.42558       5.38646      -3.53839      -11.6516       3.98436       5.27389       5.94254       6.46498       6.61183       6.68790
  42   2 1314.2064    0.0933  0.0840 10.1067  0.0000  0.0118   0.0072   0.0198    0.0191   0.0000   441.7391      0.294097       20.8829      -1.19751      -3.70625     -0.486015      0.433689      0.580671      0.694307      0.670162      0.775695      0.770893
  42   4 1772.6065    0.4033  0.4187 10.0393  0.0000  0.0118   0.0093   0.0299    0.0323   0.0000   441.0382     -0.769709       21.8121      0.832229      -4.39673      -1.41881      0.452302      0.592282      0.681855      0.744202      0.752040      0.782586
  42   5 1973.3161    0.6625  0.6503 10.0718  0.0000  0.0139   0.0117   0.0337    0.0515   0.0000   442.4393     -0.429835       21.1932     -0.645070      -3.87737    -0.0838501      0.540681      0.691129      0.762367      0.824256      0.850082      0.911428
  42   6 2168.0360    1.0090  1.0660  9.8715  0.0000  0.0170   0.0139   0.0426    0.1152   0.0000   441.6598     -0.359870       22.6985      -2.33836      -2.70246      0.227652      0.650293      0.851711      0.978124       1.06494       1.10819       1.10032
  42   7 2354.7654    1.4767  1.2137 10.3730  0.0000  0.0175   0.0195   0.0468    0.1527   0.0000   440.3559      0.285938       20.3188     -0.182410      -1.50333      0.431272      0.691615      0.925731       1.03175       1.08461       1.13982       1.16265
  42   8 2534.9766    2.1244  1.2166 11.1951  0.0000  0.0179   0.0282   0.0465    0.1541   0.0000   440.1910     -0.964354       20.4341     -0.634314      -3.31448      -1.35140      0.698478      0.900671       1.01446       1.11226       1.17360       1.24528
  42   9 2712.9832    2.9565  1.2109 11.1324  0.0000  0.0170   0.0378   0.0449    0.2806   0.0000   441.6712     -0.708382       20.1049     -0.234815      -2.92480      0.470759      0.670661      0.883269      0.992023       1.04441       1.10869       1.11558
  42  10 2889.3331    3.8107  1.1906 11.6643  0.0007  0.0169   0.0488   0.0430    0.2705   0.0000   440.6511     -0.314574       21.5166      0.127689      -2.92970     -0.695483      0.683067      0.881983      0.968298       1.03481       1.09897       1.10897
  42  11 3062.8631    4.3887  1.2170 12.1007 -0.0001  0.0171   0.0555   0.0446    0.2507   0.0000   440.6702      0.343157       19.9154     -0.783965      -2.16500      -1.20286      0.672690      0.896729      0.959219       1.06280       1.08648       1.11890
  42  12 3233.5431    4.2718  1.5936 12.0175  0.0000  0.0195   0.0466   0.0505    0.1491   0.0000   441.6201      0.742809       18.8369     -0.414554      -4.87408      -2.37254      0.766014       1.00880       1.09529       1.21847       1.25122       1.31647
  42  13 3401.9274    3.4777  2.4403 11.9443  0.0001  0.0256   0.0305   0.0641    0.0678   0.0000   440.1661      0.361223       17.6589      0.337406     -0.522557       1.84953      0.969236       1.28718       1.43265       1.55800       1.61103       1.64183
  42  14 3567.8443    2.7418  3.9651 11.4819  0.0000  0.0343   0.0194   0.0886    0.0474   0.0000   441.3049      0.751731       17.0462       1.49458      -2.42265     -0.613673       1.29295       1.70926       1.92948       2.06864       2.14530       2.18851
  42  15 3731.4236    2.1888  5.8931 10.9196  0.0001  0.0437   0.0129   0.1196    0.0417   0.0000   443.4927      -2.56310       14.0610       4.19987       2.27315       1.33545       1.68575       2.24049       2.48070       2.71313       2.77477       2.82505
  42  16 3892.6921    1.7776  8.5413 10.6045  0.0002  0.0612   0.0092   0.1660    0.0431   0.0000   437.1094       10.8390       10.4302      -2.26069       1.52704     -0.791233       2.35350       3.14640       3.50478       3.83080       3.92223       4.08689
  42  17 4052.3697    1.4818 11.3731 10.3640  0.0017  0.0804   0.0068   0.2208    0.0408   0.0000   436.3449      -4.14038       25.9206      -12.3798     0.0652479      -1.14955       3.07135       4.05440       4.56114       4.93209       5.12740       5.24073
  43   2 1326.7376    0.1257  0.1030 10.1399  0.0000  0.0095   0.0074   0.0198    0.0193   0.0000   442.3129     -0.758268       21.8125       1.09659      -3.44933     0.0860156      0.378981      0.500934      0.617287      0.615353      0.610014      0.667050
  43   3 1571.7845    0.2425  0.2054 10.0439  0.0000  0.0094   0.0079   0.0197    0.0225   0.0000   441.7455     -0.531739       22.1522      -1.20328      -2.74067      0.533808      0.375791      0.520555      0.563548      0.604764      0.651935      0.585230
  43   4 1787.0047    0.4329  0.4392 10.0063  0.0000  0.0116   0.0093   0.0283    0.0340   0.0000   441.3889     -0.323909       21.2727      0.128374      -3.08189     -0.346737      0.427874      0.576770      0.670953      0.698641      0.709580      0.724680
  43   5 1989.0018    0.6640  0.7095 10.0532  0.0000  0.0138   0.0111   0.0357    0.0545   0.0000   441.6334      0.305512       20.4608     -0.895523      -2.30865      0.904646      0.515947      0.682136      0.750416      0.820599      0.865731      0.880377
  43   6 2184.8261    1.0360  1.0390 10.1593  0.0000  0.0165   0.0144   0.0428    0.0990   0.0000   441.6995       1.19050       21.0783    0.00496851      -2.79207      -1.31559      0.618968      0.793928      0.901537       1.02664       1.05308       1.03333
  43   7 2372.1584    1.5537  1.3251  9.9965 -0.0002  0.0176   0.0188   0.0479    0.1855   0.0000   441.1769      0.446701       22.5100     -0.384377      -3.25270      -1.20972      0.685548      0.889556      0.973744       1.10952       1.15244       1.16789
  43   8 2553.2736    2.1686  1.3910 10.7639  0.0000  0.0180   0.0252   0.0481    0.1526   0.0000   441.5121       1.35933       22.0324      -1.11760      -3.57089      0.976363      0.696062      0.896513      0.997026       1.06012       1.12157       1.16127
  43   9 2732.3129    3.0258  1.2511 11.0897  0.0000  0.0170   0.0369   0.0433    0.2632   0.0000   441.0060      0.221550       21.2642       1.02133      -1.80351     -0.587552      0.649146      0.837177      0.948650       1.04397       1.05114       1.05734
  43  10 2909.5374    3.9416  1.1113 12.0630 -0.0001  0.0159   0.0513   0.0417    0.2178   0.0000   440.4445      0.147026       20.7730     -0.213258      -2.32567      0.430761      0.618296      0.786205      0.877631      0.981212      0.980290       1.04824
  43  11 3083.9258    4.3433  1.2227 12.6012 -0.0038  0.0168   0.0561   0.0450    0.1898   0.0000   439.8581    -0.0854033       19.6362      0.452964      -3.74063      0.412294      0.646763      0.850196      0.934491       1.06102       1.05567       1.07467
  43  12 3255.4936    4.0789  1.7096 12.1694  0.0000  0.0200   0.0429   0.0541    0.1145   0.0000   441.0976      0.489239       20.5836      -5.79120      -2.11917     0.0280271      0.755175       1.01364       1.07451       1.23105       1.29638       1.32180
  43  13 3425.0299    3.4043  2.5596 12.0586  0.0000  0.0256   0.0292   0.0673    0.0619   0.0000   442.4804      0.953877       19.6314      -3.26509      -1.11989      -1.41090      0.970072       1.27401       1.43151       1.57880       1.65899       1.67151
  43  14 3592.2311    2.6743  4.0837 11.4700  0.0000  0.0346   0.0184   0.0898    0.0459   0.0000   440.5308      -1.60645       21.6168     -0.721041      -2.33025      -1.79567       1.26913       1.70924       1.89708       2.09460       2.16388       2.17636
  43  15 3756.9823    2.1231  6.0660 11.0556  0.0000  0.0449   0.0125   0.1252    0.0389   0.0000   439.1096     -0.354534       13.6625       5.24171      -4.93031       1.24311       1.67117       2.24760       2.51537       2.76028       2.85070       2.86604
  43  16 3919.1820    1.7372  9.0084 10.5853 -0.0007  0.0630   0.0085   0.1733    0.0420   0.0000   441.5809       7.71170       18.9723     -0.859619      -3.84882       1.61274       2.37744       3.12307       3.54049       3.85436       4.05304       4.08426
  43  17 4079.9527    1.4139 12.1350 10.4403 -0.0008  0.0870   0.0063   0.2397    0.0382   0.0000   439.3922      0.108772       13.5673      -7.85205      -2.19782      -10.5940       3.20189       4.25661       4.80680       5.22051       5.44338       5.50357
  44   2 1339.0580    0.1094  0.1107 10.0924  0.0000  0.0128   0.0070   0.0215    0.0192   0.0000   441.8212     -0.609386       21.0037     -0.190628      -4.51471       1.02381      0.507438      0.755599      0.963140       1.03378       1.13450       1.20492
  44   3 1585.2215    0.2406  0.2233 10.0349  0.0000  0.0091   0.0077   0.0221    0.0226   0.0000   441.2528     -0.266050       22.3910     -0.358145      -2.62113      0.322413      0.356932      0.451634      0.521873      0.528976      0.558707      0.587330
  44   4 1801.2453    0.4490  0.4371 10.0314  0.0000  0.0116   0.0095   0.0273    0.0326   0.0000   441.6336      -1.09782       21.3822     -0.250963      -3.19512     -0.563629      0.400067      0.535114      0.599395      0.665987      0.663523      0.703985
  44   5 2004.6067    0.6972  0.7215 10.0829 -0.0007  0.0141   0.0116   0.0349    0.0567   0.0000   440.9882      -1.72526       22.0994      0.936809      -3.11646     -0.707502      0.507445      0.672059      0.761732      0.829905      0.866439      0.885283
  44   6 2201.3527    1.0775  1.1131  9.9661  0.0000  0.0170   0.0143   0.0435    0.1160   0.0000   440.6615     -0.803141       21.7073     -0.489639      -3.89023       1.08712      0.619717      0.862778      0.918022       1.01426       1.06212       1.08563
  44   7 2389.4058    1.5961  1.2628 10.3223  0.0000  0.0176   0.0198   0.0461    0.1631   0.0000   441.6455     0.0273161       22.0701      0.917845      -2.91237      -1.44141      0.633204      0.848831      0.948204       1.01409       1.05336       1.09240
  44   8 2571.4046    2.2844  1.3906 10.8462  0.0000  0.0180   0.0266   0.0468    0.1566   0.0000   440.6802     -0.100203       20.5391      0.362463      -3.47070      -1.88043      0.673111      0.882513      0.992844       1.12318       1.11631       1.17745
  44   9 2751.4796    3.0519  1.1771 11.6696  0.0000  0.0166   0.0392   0.0443    0.1932   0.0000   442.3084      -1.65936       21.9417      -1.85075      -2.64581      0.286232      0.631336      0.833042      0.944426       1.04511       1.08919       1.09328
  44  10 2929.5751    4.0382  1.1930 10.9925  0.0000  0.0158   0.0498   0.0422    0.5265   0.0000   441.1784     0.0147301       19.9545       1.11195      -2.09843     -0.710604      0.602140      0.789775      0.889149      0.985496       1.02810       1.04637
  44  11 3104.7291    4.5050  1.2784 11.9158  0.0000  0.0171   0.0539   0.0434    0.2667   0.0000   441.3833     -0.531152       19.8356       1.62906      -2.49764      0.343317      0.619895      0.839746      0.931196       1.02900       1.03624       1.07319
  44  12 3277.2151    4.0698  1.8547 12.0663  0.0000  0.0213   0.0401   0.0525    0.1076   0.0000   442.0707      0.863010       20.6291     -0.299112     -0.354102      0.548320      0.800083       1.04011       1.15426       1.26506       1.33147       1.33744
  44  13 3447.7988    3.2884  2.8833 11.9000  0.0000  0.0269   0.0262   0.0718    0.0537   0.0000   441.8064      0.271988       18.9289     -0.789513      0.452224      -1.04542      0.976977       1.29080       1.42135       1.57967       1.64171       1.66830
  44  14 3616.1406    2.5784  4.4321 11.3103  0.0000  0.0356   0.0170   0.0959    0.0464   0.0000   441.9774      0.397646       17.2822       1.18849     -0.869950     -0.387670       1.29935       1.71630       1.91933       2.08492       2.19075       2.22239
  44  15 3782.1283    2.0704  6.7152 10.9133  0.0000  0.0491   0.0114   0.1322    0.0401   0.0000   443.2201      -3.35756       16.1572      -1.33188      -3.41316      -3.14813       1.76813       2.34825       2.64371       2.87679       3.00551       3.06920
  44  16 3945.6573    1.6777  9.5096 10.5344 -0.0001  0.0673   0.0079   0.1839    0.0412   0.0000   441.0520       1.71129       12.4656      -8.93670      -2.32202     -0.750064       2.45393       3.27262       3.68655       4.05323       4.28642       4.33742
  44  17 4107.0086    1.3636 12.7804 10.3896  0.0009  0.0923   0.0059   0.2487    0.0364   0.0000   441.0641       1.51851       28.4622     0.0936216       2.60272      -4.67568       3.34056       4.49710       4.99278       5.41731       5.64441       5.75777
  45   2 1351.2730    0.1201  0.1154 10.0958  0.0000  0.0108   0.0067   0.0207    0.0192   0.0000   442.7908      0.179016       21.7336     -0.388552      -2.71891     -0.256871      0.465335      0.588140      0.674920      0.704396      0.820153      0.839407
  45   3 1598.4059    0.2565  0.2470 10.0319  0.0000  0.0096   0.0077   0.0239    0.0232   0.0000   441.7755     -0.378388       22.2780     0.0675410      -3.44796     -0.318083      0.337243      0.386439      0.509103      0.558461      0.541702      0.567283
  45   4 1815.2741    0.4584  0.4553 10.0667  0.0000  0.0116   0.0095   0.0278    0.0339   0.0000   441.7940     -0.245038       22.4046     -0.917346      -3.42546     -0.845818      0.417865      0.557891      0.632256      0.642264      0.675621      0.692503
  45   5 2019.9334    0.7234  0.8002 10.1366  0.0000  0.0150   0.0114   0.0383    0.0615   0.0000   442.3248      0.325497       21.1312     -0.160634      -2.71025     -0.148305      0.509898      0.699852      0.763662      0.877716      0.899016      0.908306
  45   6 2217.7482    1.1044  1.0706 10.2724  0.0000  0.0164   0.0148   0.0436    0.1002   0.0000   441.4830      0.612278       21.0651      0.547125      -3.53661     0.0798840      0.608126      0.786186      0.876435      0.934490       1.00672       1.05321
  45   7 2406.3867    1.7091  1.3746  9.9765 -0.0001  0.0179   0.0195   0.0454    0.1877   0.0000   440.1045      -1.30726       21.3442     -0.647407      -3.24475     -0.390648      0.650392      0.850471      0.951070       1.07982       1.09268       1.10894
  45   8 2589.3876    2.3480  1.3045 11.1715  0.0000  0.0177   0.0282   0.0456    0.1490   0.0000   442.0387      0.405145       19.7271      -1.57609      -2.78460      -1.52187      0.667657      0.901310       1.00068       1.09376       1.19401       1.20770
  45   9 2770.4425    3.1877  1.2535 11.3767 -0.0001  0.0169   0.0385   0.0434    0.2258   0.0000   441.3087     -0.723920       21.0701     -0.915315      -3.46688     -0.466689      0.630720      0.815558      0.890804       1.00175       1.00944       1.07649
  45  10 2949.4015    4.1568  1.1128 12.0052  0.0000  0.0155   0.0521   0.0406    0.2267   0.0000   440.8257    -0.0556750       21.3391     -0.339976      -2.34535      0.307681      0.562277      0.733999      0.809126      0.918430      0.942798      0.953015
  45  11 3125.2653    4.4832  1.3530 12.1773  0.0000  0.0172   0.0515   0.0442    0.1793   0.0000   441.5335       1.74796       18.3078     -0.488601      -3.56156      -2.18190      0.637885      0.848294      0.926661       1.02096       1.05487       1.07014
  45  12 3298.7029    4.0255  1.8824 12.1417 -0.0000  0.0213   0.0389   0.0525    0.0951   0.0000   442.1221      0.898312       20.0670      0.407783    -0.0600139     0.0352243      0.765042       1.00601       1.07199       1.20958       1.24549       1.26967
  45  13 3470.3428    3.1597  2.9684 11.9125  0.0000  0.0273   0.0246   0.0728    0.0511   0.0000   442.1012      -1.58372       19.7872     -0.700311      0.236909      -1.41207      0.977051       1.29645       1.48192       1.62880       1.70814       1.72407
  45  14 3639.7857    2.5416  5.0935 11.1170  0.0000  0.0384   0.0151   0.1010    0.0456   0.0000   443.0607       1.50831       15.9562   -0.00215806     -0.169865       1.81019       1.38019       1.82506       2.06415       2.24818       2.33133       2.40478
  45  15 3806.8079    2.0256  7.3408 10.8403  0.0000  0.0527   0.0106   0.1405    0.0431   0.0000   444.0513     -0.209578       15.3074      -1.86708      -3.54930      -4.56033       1.88326       2.47187       2.83287       3.04208       3.22761       3.29578
  45  16 3971.4236    1.6275  9.8040 10.6181  0.0000  0.0684   0.0075   0.1897    0.0389   0.0000   444.5702      -1.36295       16.8104     -0.697089      -11.3609      -5.19435       2.45024       3.21508       3.64646       3.96261       4.18673       4.25059
  46   2 1363.3144    0.1261  0.1233 10.1047  0.0000  0.0091   0.0069   0.0253    0.0191   0.0000   441.9763     -0.340672       21.7652     0.0608617      -3.49718     -0.286862      0.423022      0.511461      0.615914      0.615282      0.688770      0.859204
  46   3 1611.4145    0.2667  0.2558  9.9810  0.0000  0.0093   0.0076   0.0224    0.0234   0.0000   441.6378     -0.728988       22.0823     -0.142756      -2.77625     -0.264986      0.317703      0.433489      0.476710      0.555392      0.595848      0.553781
  46   4 1829.1775    0.4795  0.5044  9.9911  0.0000  0.0120   0.0094   0.0295    0.0370   0.0000   442.1546     -0.577307       22.0731     -0.704275      -2.54863      0.207563      0.437913      0.536129      0.612857      0.660187      0.687862      0.701951
  46   5 2035.1809    0.7813  0.8135  9.9877  0.0000  0.0144   0.0118   0.0364    0.0673   0.0000   442.3295     -0.432268       20.5203     -0.238252      -3.77457     -0.204884      0.502843      0.688946      0.770187      0.871798      0.903422      0.904897
  46   6 2233.8929    1.1733  1.1438 10.1671  0.0000  0.0166   0.0154   0.0441    0.1209   0.0000   440.6850       1.00572       23.1721     -0.551295      -3.39368     0.0716562      0.601257      0.785186      0.887651      0.987526       1.00307       1.02635
  46   7 2423.2571    1.7163  1.3300 10.6209  0.0000  0.0177   0.0203   0.0467    0.1286   0.0000   441.2926     -0.119206       21.6737      0.478636      -1.86343      -1.21926      0.635429      0.860448      0.954844       1.04294       1.09742       1.15897
  46   8 2607.1770    2.3762  1.3624 11.1179  0.0000  0.0176   0.0272   0.0460    0.1394   0.0000   442.0507     -0.472746       21.2537       1.24589      -1.44263     -0.140342      0.637944      0.832793      0.930899       1.02479       1.08096       1.09655
  46   9 2789.2789    3.3209  1.2039 11.4011 -0.0062  0.0160   0.0395   0.0411    0.2315   0.0000   441.0145     0.0442288       21.1959      -1.26232      -2.90160      0.578595      0.597136      0.756866      0.836542      0.945285      0.962673      0.990051
  46  10 2968.9535    4.2786  1.1705 11.4346  0.0000  0.0154   0.0521   0.0410    0.3842   0.0000   441.1737      0.586960       21.1582      0.522806      -4.04142      -1.72262      0.543899      0.712558      0.778999      0.888471      0.893763      0.910356
  46  11 3145.6072    4.4918  1.3854 12.0228  0.0000  0.0174   0.0501   0.0448    0.2013   0.0000   441.5351      0.426403       20.3628     -0.768590      -2.16295      -2.97005      0.622696      0.832749      0.898120       1.02398       1.06149       1.07141
  46  12 3319.9153    3.9048  2.0758 11.8285  0.0000  0.0219   0.0347   0.0549    0.0920   0.0000   440.9123      0.213764       20.7065      -1.52557      -1.56780     -0.440537      0.760950       1.05729       1.14618       1.26255       1.34051       1.35670
  46  13 3492.5058    3.0589  3.3204 11.8562  0.0000  0.0291   0.0225   0.0775    0.0474   0.0000   442.2898      0.685445       17.6931     -0.490526      0.748006     -0.969123       1.03173       1.37163       1.54967       1.66244       1.79764       1.81140
  46  14 3663.1395    2.4479  5.2053 11.1628 -0.0000  0.0390   0.0143   0.1051    0.0428   0.0000   441.0538      -2.42743       17.6942       2.18687     -0.396038      -6.18196       1.35438       1.80138       2.02439       2.17449       2.30391       2.31298
  46  15 3831.2769    1.9584  7.7318 10.8142  0.0000  0.0548   0.0098   0.1474    0.0411   0.0000   445.3440     -0.383382       14.9403      -5.82678     -0.703991      0.578324       1.89172       2.50923       2.83196       3.07217       3.23775       3.28555
  46  16 3996.8369    1.5857 10.6591 10.5278 -0.0005  0.0745   0.0068   0.2046    0.0392   0.0000   442.1782       3.80036       19.0291       2.29238      -2.11982      -7.61836       2.59253       3.42428       3.88623       4.25644       4.42864       4.48083
  47   1 1081.8658    0.0517  0.0219 10.2703  0.0000  0.0238   0.0121   0.0131    0.0173   0.0000   441.5895     -0.720354       20.5587    -0.0457074      -2.04934      -1.05818      0.689432       1.11508      0.971688       1.14186       1.37691       1.79819
  47   2 1375.1930    0.1297  0.1312 10.0728  0.0000  0.0099   0.0065   0.0223    0.0189   0.0000   442.3976      0.623903       21.4046     -0.464092      -4.58110     -0.146924      0.353408      0.471822      0.579780      0.552486      0.586596      0.571125
  47   3 1624.2402    0.2846  0.2349 10.0025  0.0000  0.0088   0.0080   0.0192    0.0228   0.0000   442.4510     -0.866814       21.6617      0.156871      -2.99696     -0.253828      0.289704      0.381280      0.417947      0.476038      0.494174      0.514429
  47   4 1842.9150    0.4963  0.5120  9.9957  0.0000  0.0121   0.0094   0.0284    0.0381   0.0000   441.4198     -0.781700       21.6950     -0.629371      -2.92173     -0.335025      0.428220      0.572926      0.628484      0.674567      0.704332      0.710651
  47   5 2050.2993    0.7950  0.7784 10.1176  0.0000  0.0141   0.0121   0.0351    0.0647   0.0000   441.7071      0.204354       21.4308     -0.537481      -3.77514      -1.26647      0.489805      0.611466      0.706270      0.762522      0.806204      0.813698
  47   6 2249.8702    1.1782  1.1697 10.3687  0.0000  0.0171   0.0152   0.0454    0.1041   0.0000   441.8088     -0.490562       21.4551      0.815633      -3.68938      -1.05487      0.567675      0.750502      0.825583      0.915240      0.944307      0.972062
  47   7 2439.9068    1.7984  1.3369 10.7842  0.0000  0.0179   0.0212   0.0467    0.1267   0.0000   441.3957      0.660248       20.1327     -0.155616      -2.44768     -0.129632      0.604768      0.807749      0.905983       1.01425       1.04076       1.02663
  47   8 2624.8491    2.5191  1.1946 11.5621  0.0000  0.0167   0.0316   0.0437    0.1467   0.0000   441.8289       1.76021       21.7567     -0.133117      -2.14545     -0.422400      0.563379      0.758899      0.818615      0.925396      0.972733      0.958223
  47   9 2807.9271    3.4154  1.2349 11.5365  0.0000  0.0159   0.0402   0.0424    0.1996   0.0000   440.4776     0.0916740       22.2169     0.0761091      -3.91357      -1.45735      0.561737      0.707619      0.795988      0.900451      0.919660      0.947128
  47  10 2988.3939    4.3111  1.2227 11.4329  0.0022  0.0156   0.0513   0.0427    0.3654   0.0000   442.1872     -0.323396       20.0213       1.52309      -3.23387      -1.45218      0.558844      0.716528      0.835707      0.917918      0.967927      0.968718
  47  11 3165.7615    4.5016  1.4920 11.8337  0.0000  0.0177   0.0477   0.0455    0.1982   0.0000   441.6927       1.02628       19.0330    -0.0160447      -1.70597       1.03151      0.621886      0.805306      0.891712      0.990343       1.02140       1.04278
  47  12 3340.9025    3.8555  2.1299 11.9965  0.0000  0.0217   0.0341   0.0567    0.0827   0.0000   442.6460    -0.0274385       19.9796      -1.66104      -3.26670       1.09274      0.743145      0.978273       1.11226       1.19443       1.25696       1.28949
  47  13 3514.4253    3.0319  3.5247 11.7007  0.0002  0.0300   0.0212   0.0780    0.0486   0.0000   440.3291     -0.902928       17.7376       1.57565     -0.592206       2.09956       1.02631       1.37898       1.55213       1.71042       1.76047       1.80049
  47  14 3686.0305    2.3955  5.6940 11.0648  0.0000  0.0411   0.0132   0.1115    0.0428   0.0000   441.7763      -2.06711       17.3618       2.29005      -3.63669      -4.84450       1.39673       1.87312       2.09428       2.29161       2.38666       2.44942
  47  15 3855.3343    1.9080  8.2890 10.7778  0.0000  0.0581   0.0091   0.1609    0.0416   0.0000   436.6913      -1.74878       13.4771      -2.23914      -3.23883      0.674009       1.97552       2.67957       2.98085       3.27466       3.37321       3.44452
  47  16 4021.9571    1.5534 11.3129 10.4716  0.0011  0.0791   0.0064   0.2136    0.0391   0.0000   443.2985       1.62673       17.3395       2.74146      -4.65945       2.44107       2.71052       3.60026       4.02764       4.40672       4.58110       4.71957
  48   3 1636.8695    0.2805  0.2860 10.0162  0.0000  0.0099   0.0074   0.0236    0.0238   0.0000   442.2060      0.255633       21.8388     -0.371526      -2.67985     -0.568010      0.302543      0.441522      0.470550      0.513526      0.551247      0.552920
  48   4 1856.5146    0.5030  0.5411 10.0998  0.0000  0.0127   0.0094   0.0307    0.0374   0.0000   441.4360     -0.170040       21.7995      -1.01468      -2.70523       1.21448      0.428311      0.578497      0.670171      0.716874      0.746558      0.771412
  48   5 2065.2267    0.8150  0.8867 10.1047  0.0000  0.0147   0.0118   0.0395    0.0697   0.0000   440.8589      -1.01655       21.8188     -0.860644      -3.30914    -0.0659714      0.488495      0.640698      0.736536      0.785062      0.840889      0.837669
  48   6 2265.6880    1.2492  1.1760 10.3944  0.0000  0.0170   0.0158   0.0431    0.1141   0.0000   441.0605     0.0986303       22.1007      0.517636      -3.39182      -1.05595      0.576956      0.761243      0.875008      0.949226      0.997244      0.988791
  48   7 2456.4285    1.8412  1.3769 10.8328  0.0000  0.0178   0.0212   0.0467    0.1193   0.0000   441.1480    -0.0521575       21.7002      -1.70816      -3.99242      -1.30041      0.594094      0.792322      0.869040      0.981412       1.00038       1.02737
  48   8 2642.3539    2.6025  1.3521 10.8348  0.0034  0.0169   0.0294   0.0441    0.2127   0.0000   441.8842     -0.882168       22.2811    -0.0328254      -2.76920      -2.14485      0.567325      0.746266      0.821089      0.916834      0.942131      0.976503
  48   9 2826.4445    3.5327  1.1034 11.9338  0.0000  0.0152   0.0437   0.0390    0.1770   0.0000   441.2483     -0.917827       21.3346      0.907886      -4.34364     -0.580757      0.515633      0.687477      0.736562      0.818436      0.851180      0.884986
  48  10 3007.6197    4.2937  1.1631 12.4618  0.0000  0.0154   0.0527   0.0423    0.1776   0.0000   439.9851     -0.642696       20.9326      0.376984      -2.08981     -0.262863      0.537770      0.697632      0.785255      0.863895      0.905123      0.901747
  48  11 3185.7102    4.4080  1.4553 12.4896  0.0000  0.0176   0.0480   0.0464    0.1308   0.0000   441.1420      0.140121       21.2401      -2.79708      -3.91263      -1.21245      0.603300      0.811489      0.879780       1.00283       1.05672       1.08056
  48  12 3361.7356    3.7305  2.1458 12.3966  0.0001  0.0223   0.0335   0.0579    0.0654   0.0000   441.5593      0.495218       19.5018      0.323256      -4.78032      -1.36803      0.748188       1.00360       1.11085       1.24337       1.28292       1.30381
  48  13 3536.1502    2.9534  3.7416 11.6784 -0.0000  0.0309   0.0198   0.0810    0.0467   0.0000   441.2928      -1.09788       18.5677      -2.95939      -3.39893      -2.32635       1.01851       1.36446       1.51324       1.65915       1.75086       1.79911
  48  14 3708.6930    2.3273  6.1149 11.1215  0.0000  0.0440   0.0125   0.1183    0.0423   0.0000   441.8295      -1.67187       17.3036      -1.47337      -1.25950       2.18682       1.48023       2.00468       2.22777       2.42526       2.55743       2.63795
  48  15 3878.9215    1.8702  8.3584 10.8459  0.0002  0.0591   0.0089   0.1607    0.0411   0.0000   439.8663      -5.65812       13.7355       1.37394      -5.18820      -4.80059       1.95684       2.60210       2.92605       3.22918       3.40100       3.39193
  49   2 1398.5201    0.1410  0.1230 10.0806  0.0000  0.0088   0.0067   0.0197    0.0186   0.0000   442.0400     -0.646748       21.3167     0.0981177      -3.53968      0.632580      0.312303      0.422194      0.432387      0.490856      0.462562      0.495582
  49   3 1649.3238    0.3139  0.2725 10.0672  0.0000  0.0094   0.0081   0.0210    0.0239   0.0000   441.7722     -0.742680       21.1192      0.620503      -2.19628      0.552521      0.322624      0.427901      0.448752      0.508690      0.564883      0.576861
  49   4 1869.9670    0.5274  0.5834 10.0535  0.0000  0.0128   0.0093   0.0307    0.0400   0.0000   441.9136     -0.529041       21.6454     -0.270032      -3.27190     -0.879356      0.398184      0.543948      0.600330      0.670722      0.713992      0.727720
  49   5 2080.0031    0.8455  0.9359  9.9948  0.0000  0.0150   0.0118   0.0389    0.0777   0.0000   441.3941      -1.08625       21.5847     -0.612399      -2.62319     -0.708946      0.495004      0.656621      0.764682      0.822315      0.877043      0.873857
  49   6 2281.2998    1.2930  1.1432 10.5433  0.0000  0.0163   0.0165   0.0425    0.1037   0.0000   441.9178      0.562200       20.5171       1.19584      -3.02150      0.349375      0.548402      0.725844      0.822817      0.889440      0.940954      0.952382
  49   7 2472.7678    1.9264  1.4073 10.5129  0.0000  0.0176   0.0213   0.0455    0.1551   0.0000   441.1039      0.654521       23.9512       1.16104      -2.28578      0.343641      0.571956      0.758671      0.865842      0.916751      0.972237      0.975050
  49   8 2659.7347    2.6701  1.3477 11.1873  0.0000  0.0167   0.0300   0.0445    0.1703   0.0000   441.1947     -0.776913       21.2379      0.218767      -3.11962     -0.612922      0.567104      0.730081      0.822752      0.906671      0.940469      0.973264
  49   9 2844.7072    3.6385  1.2592 11.4654  0.0000  0.0158   0.0418   0.0422    0.2509   0.0000   442.2218     -0.373780       20.7127      -1.29631      -4.66117     -0.207944      0.518181      0.678279      0.752776      0.832810      0.871842      0.898021
  49  10 3026.6876    4.4365  1.2366 11.9726  0.0000  0.0157   0.0514   0.0411    0.2492   0.0000   441.4699     -0.738966       21.6784     -0.330243      -4.89404     -0.689265      0.528531      0.676139      0.780038      0.864267      0.911062      0.911508
  49  11 3205.5176    4.3715  1.5963 11.9317  0.0000  0.0178   0.0444   0.0480    0.1671   0.0000   441.8453      0.781982       20.7002     -0.329742      -2.05857      -1.31322      0.596045      0.792862      0.879884      0.983269       1.00250       1.03083
  49  12 3382.3642    3.6371  2.3817 12.1948  0.0001  0.0230   0.0301   0.0599    0.0597   0.0000   441.2308       2.11878       19.5770      -2.01989      -2.99083      -1.85009      0.788032       1.03955       1.17500       1.31713       1.39246       1.42918
  49  13 3557.6033    2.8751  3.9762 11.6262  0.0000  0.0320   0.0188   0.0838    0.0460   0.0000   441.4531      0.930132       21.8556      -1.39997     -0.801275      0.917862       1.04434       1.37478       1.57256       1.73937       1.81518       1.88016
  49  14 3731.0992    2.2438  6.3285 11.0799 -0.0002  0.0448   0.0119   0.1236    0.0436   0.0000   440.0999       3.04395       17.1037       4.43462      -3.57926       2.07351       1.49239       1.98379       2.25372       2.45592       2.58734       2.63142
  49  15 3902.3794    1.8056  8.9590 10.8720  0.0000  0.0627   0.0081   0.1732    0.0382   0.0000   440.2905      -3.58680       20.0045       4.25432      -3.19243     -0.635574       2.06721       2.73930       3.09112       3.39826       3.52959       3.65507
  50   2 1409.9294    0.1345  0.1285 10.1025  0.0000  0.0089   0.0063   0.0197    0.0183   0.0000   440.9623     0.0342172       21.1428      0.638083      -3.36447      0.484107      0.319421      0.446731      0.486242      0.564746      0.586348      0.594048
  50   3 1661.6093    0.2938  0.2956 10.0540  0.0000  0.0094   0.0075   0.0237    0.0235   0.0000   442.2126     -0.600180       20.6595      0.200963      -3.89124      0.299793      0.292987      0.411414      0.448834      0.522028      0.519843      0.533487
  50   4 1883.2368    0.5496  0.5793 10.0387  0.0000  0.0117   0.0096   0.0314    0.0403   0.0000   441.9938     -0.202817       21.6748       1.33176      -3.77316     0.0341828      0.386729      0.502941      0.565487      0.609596      0.667517      0.654487
  50   5 2094.6242    0.8784  0.9947  9.9694  0.0000  0.0156   0.0117   0.0392    0.0838   0.0000   441.5802      0.373054       21.0668     -0.595445      -3.78259       1.62551      0.497666      0.680760      0.739911      0.813934      0.866430      0.878473
  50   6 2296.7187    1.3692  1.1658 10.4870  0.0000  0.0160   0.0169   0.0430    0.1181   0.0000   441.3126      -1.02919       22.6223     -0.127400      -4.01447     0.0246741      0.521676      0.674503      0.775391      0.846855      0.905852      0.920809
  50   7 2488.9187    1.9962  1.3852 10.7051  0.0000  0.0173   0.0219   0.0449    0.1433   0.0000   441.2872    -0.0875831       21.8381      0.506473      -2.99140     -0.991297      0.555736      0.741273      0.815788      0.915841      0.970442       1.00014
  50   8 2676.9437    2.7857  1.3240 11.2657 -0.0003  0.0160   0.0313   0.0442    0.1636   0.0000   441.6952    -0.0151818       21.5928     -0.733239      -2.49625     -0.660303      0.527340      0.690267      0.764197      0.856697      0.896522      0.941416
  50   9 2862.8711    3.7520  1.1240 11.5158  0.0001  0.0146   0.0444   0.0384    0.2695   0.0000   440.4929     -0.413273       23.6404       1.06514      -3.13077      0.361466      0.491330      0.655035      0.720328      0.800969      0.837194      0.861397
  50  10 3045.5683    4.5369  1.2097 11.9088  0.0000  0.0149   0.0526   0.0423    0.2925   0.0000   441.6952     -0.833015       21.3700     -0.640401     -0.791443     -0.570227      0.489955      0.651249      0.717288      0.811189      0.834739      0.854394
  50  11 3225.0949    4.2718  1.6324 12.1361  0.0000  0.0180   0.0420   0.0471    0.1203   0.0000   441.6813      0.618724       21.2107     -0.105683      -4.18949      -2.99639      0.611352      0.795369      0.888567      0.991797       1.02625       1.06711
  50  12 3402.7210    3.5347  2.5886 12.0837 -0.0000  0.0242   0.0277   0.0617    0.0589   0.0000   441.1866      0.406519       20.3072      -1.58061     -0.367312      0.401343      0.789705       1.03264       1.18677       1.30133       1.37825       1.42924
  50  13 3578.9323    2.7490  4.4185 11.5330 -0.0002  0.0340   0.0168   0.0905    0.0437   0.0000   442.9575     -0.315834       21.2098       2.28061      -4.20775      -4.06441       1.08940       1.44849       1.61167       1.78637       1.86483       1.91762
  50  14 3753.2171    2.2113  6.8725 11.0264  0.0007  0.0478   0.0110   0.1309    0.0437   0.0000   441.2873       1.18099       19.3228       1.44852      0.838980       1.44278       1.53975       2.05226       2.28917       2.50644       2.60962       2.66770
  50  15 3925.5339    1.7479  9.8599 10.8565  0.0000  0.0687   0.0074   0.1878    0.0373   0.0000   442.3947      -6.65607       22.3668       4.00673      -7.27538      -1.54554       2.21876       2.93392       3.34853       3.62901       3.80705       3.91102
  51   2 1421.2788    0.1626  0.1117 10.0700  0.0000  0.0079   0.0070   0.0145    0.0183   0.0000   441.8424     -0.315177       22.4044      0.244731      -3.47377      0.353664      0.243244      0.321605      0.378648      0.407074      0.500819      0.464738
  51   3 1673.7104    0.3062  0.2955 10.0848  0.0000  0.0096   0.0077   0.0225    0.0236   0.0000   441.6254     0.0753988       21.5071      0.692666      -3.50007     -0.616008      0.300326      0.415406      0.455069      0.484797      0.493219      0.522354
  51   4 1896.4524    0.5605  0.6382 10.0702  0.0000  0.0129   0.0094   0.0328    0.0424   0.0000   441.4134     0.0873682       20.9918     -0.271683      -2.95967      0.351488      0.382964      0.531104      0.579014      0.650469      0.698052      0.703011
  51   5 2109.1496    0.9073  0.9321 10.0813  0.0000  0.0146   0.0123   0.0372    0.0807   0.0000   441.6960    -0.0102444       22.7345      0.381091      -1.80646      -1.96818      0.459664      0.598462      0.664443      0.750647      0.766440      0.780386
  51   6 2311.9623    1.3788  1.1972 10.3805  0.0002  0.0164   0.0169   0.0422    0.1372   0.0000   442.7661      -1.29040       21.9145     -0.911135      -3.33128     -0.689445      0.539005      0.696850      0.805598      0.856038      0.893355      0.937243
  51   7 2504.9981    2.0502  1.4476 10.4702  0.0000  0.0176   0.0215   0.0439    0.1600   0.0000   441.3147      0.323628       19.7425     0.0534907      -4.11443       2.14896      0.569867      0.751012      0.828215      0.929446      0.960181       1.01262
  51   8 2694.0780    2.8819  1.2603 11.1115  0.0000  0.0159   0.0327   0.0414    0.2335   0.0000   441.1780      0.810865       23.3253      0.641886      -3.35815      -1.24079      0.535103      0.684154      0.754529      0.850623      0.901867      0.929404
  51   9 2880.8732    3.8132  1.2416 11.9690  0.0000  0.0159   0.0434   0.0405    0.1863   0.0000   442.8246      0.683718       21.2957      0.605882      -3.22165      -1.74540      0.512994      0.680004      0.745935      0.839745      0.867038      0.890742
  51  10 3064.2656    4.5715  1.2821 12.0710  0.0000  0.0158   0.0513   0.0416    0.2436   0.0000   441.3008       1.32279       21.7133     -0.135234      -2.01381     -0.168886      0.502541      0.661903      0.738574      0.829147      0.857238      0.862661
  51  11 3244.5928    4.2195  1.7320 12.4356 -0.0000  0.0192   0.0413   0.0492    0.1018   0.0000   440.8753      0.254390       22.5221     -0.394052      -1.18926    -0.0614025      0.631050      0.824246      0.917533       1.01957       1.06908       1.10134
  51  12 3423.0660    3.4707  2.8246 12.0294  0.0000  0.0250   0.0258   0.0659    0.0537   0.0000   441.1917     -0.816612       20.0767      -1.73432      -1.38346      -1.53066      0.772752       1.01980       1.17062       1.26820       1.36827       1.39491
  51  13 3599.8974    2.7288  4.6044 11.4405  0.0000  0.0344   0.0161   0.0916    0.0445   0.0000   443.1874      -1.97604       18.1045      -2.34004      -2.37337      -2.02998       1.08377       1.43255       1.62814       1.78002       1.88514       1.91953
  51  14 3775.1012    2.1490  6.9400 11.0669 -0.0009  0.0479   0.0105   0.1357    0.0419   0.0000   444.7898     -0.303624       21.2112      -6.32473       1.11112      -4.65544       1.51147       2.00885       2.22568       2.44548       2.59705       2.65341
  51  15 3948.3485    1.7141 10.3168 10.8005  0.0005  0.0724   0.0071   0.1936    0.0384   0.0000   436.9511      0.310625       16.0949       7.41527       1.95942      -7.72119       2.29153       3.01232       3.48007       3.73574       3.95292       4.04937
  52   3 1685.6664    0.3294  0.3340 10.0357  0.0000  0.0095   0.0077   0.0241    0.0249   0.0000   441.9109     -0.521707       22.0174     -0.240677      -4.17902    0.00420777      0.319251      0.395898      0.452374      0.489472      0.525164      0.508819
  52   4 1909.5414    0.5772  0.6282 10.0877  0.0000  0.0127   0.0095   0.0311    0.0425   0.0000   442.2240      -1.64878       21.6146     -0.833524      -4.43717      0.728986      0.372032      0.514174      0.568468      0.619283      0.680634      0.672220
  52   5 2123.4633    0.9472  1.0485  9.8938  0.0000  0.0152   0.0121   0.0407    0.1001   0.0000   441.8656      -1.79290       20.1278     0.0358799      -1.72829     -0.649391      0.452813      0.589055      0.680990      0.745995      0.769489      0.809976
  52   6 2327.0178    1.4131  1.2869 10.6831  0.0000  0.0170   0.0165   0.0443    0.0936   0.0000   441.3182     -0.234780       20.9686     0.0669205      -3.66711      -1.45259      0.528606      0.690900      0.757950      0.862477      0.862279      0.905985
  52   7 2520.8962    2.0789  1.4222 11.0354  0.0000  0.0173   0.0224   0.0454    0.1116   0.0000   441.7436       1.14114       21.7395     0.0741168      -1.81775      0.640926      0.544163      0.714688      0.787818      0.871711      0.924887      0.970268
  52   8 2711.0391    2.9289  1.2525 11.5076  0.0000  0.0157   0.0332   0.0417    0.1683   0.0000   442.0311     -0.873279       22.7808     -0.499842      -3.19092      -1.05655      0.502883      0.662229      0.725659      0.802203      0.815276      0.868066
  52   9 2898.7125    3.8875  1.2504 11.9968  0.0000  0.0155   0.0439   0.0409    0.1824   0.0000   442.4210     -0.211876       21.9230     -0.272851      -3.00534     -0.430148      0.482169      0.632024      0.719955      0.805754      0.836700      0.843479
  52  10 3082.8302    4.5713  1.3604 11.3859  0.0000  0.0160   0.0480   0.0409    0.3597   0.0000   441.7093      0.878843       19.7978     -0.204012      -2.28562     -0.745862      0.507789      0.677778      0.763358      0.830615      0.894230      0.886072
  52  11 3263.8861    4.2614  1.7917 12.0333  0.0000  0.0187   0.0392   0.0485    0.1148   0.0000   440.3198     -0.828785       21.2411     -0.813566      -1.94419     -0.860335      0.599107      0.780654      0.857046      0.942850       1.00390       1.05079
  52  12 3443.0868    3.3414  3.0566 11.7940 -0.0000  0.0258   0.0236   0.0679    0.0574   0.0000   440.7045     -0.436709       19.7853      -1.22666      -3.56996      -3.01291      0.805823       1.05245       1.19695       1.29801       1.36278       1.38371
  52  13 3620.7926    2.6107  4.9685 11.3656 -0.0003  0.0362   0.0148   0.0973    0.0443   0.0000   441.4536      -1.59462       22.5969      -6.22799      -2.56307     -0.286180       1.11746       1.49026       1.71069       1.84187       1.96994       2.01919
  52  14 3796.8643    2.0830  7.9288 11.0415  0.0011  0.0547   0.0094   0.1507    0.0415   0.0000   443.8356     -0.251389       22.1206      -1.72697      -2.17731       1.44884       1.68585       2.24439       2.52840       2.75462       2.90430       2.94202
  52  15 3970.7357    1.6610 10.8686 10.8480  0.0000  0.0762   0.0068   0.2057    0.0357   0.0000   439.0325     -0.340261       23.1348       1.14763      -9.23904      -9.49218       2.34429       3.12898       3.52376       3.91639       4.04612       4.17452
  53   1 1138.7524    0.0524  0.0467 10.2878  0.0000  0.0238   0.0085   0.0261    0.0165   0.0000   440.1274      0.213286       22.5968       1.27717      -4.46854      -1.68822      0.769365      0.925653       1.03800      0.978206       1.12251       1.15813
  53   2 1443.4924    0.1575  0.1373 10.0890  0.0000  0.0084   0.0066   0.0200    0.0183   0.0000   442.0319     -0.208683       21.6003     -0.199662      -3.74877      0.238602      0.259954      0.356297      0.397705      0.452760      0.448705      0.451497
  53   3 1697.4568    0.3427  0.3464 10.0641  0.0000  0.0100   0.0077   0.0238    0.0253   0.0000   442.1630     -0.608454       21.8958      0.210184      -4.18739     -0.325831      0.293114      0.393502      0.419345      0.489646      0.486323      0.498436
  53   4 1922.4630    0.5955  0.6767 10.1076  0.0000  0.0129   0.0095   0.0331    0.0441   0.0000   441.2197      -1.38087       22.1455     -0.219819      -4.19581     -0.779104      0.380799      0.525056      0.567348      0.649193      0.658271      0.683128
  53   5 2137.6575    0.9580  1.0251 10.1041  0.0000  0.0150   0.0123   0.0394    0.0878   0.0000   441.7079     -0.797587       22.8365      0.106439      -2.50231      0.138287      0.463624      0.620493      0.699334      0.777737      0.822169      0.809046
  53   6 2341.9475    1.5160  1.3723 10.2380  0.0000  0.0171   0.0164   0.0432    0.1257   0.0000   441.7869    -0.0495315       21.9623      -1.09989      -3.40491    -0.0390026      0.515370      0.660552      0.747169      0.834636      0.850484      0.863394
  53   7 2536.6699    2.1680  1.5003 10.5899  0.0000  0.0175   0.0219   0.0437    0.1522   0.0000   441.8921     0.0649225       22.2533       1.54179      -3.44121       1.18224      0.539798      0.739648      0.812557      0.931852      0.964127      0.977913
  53   8 2727.8415    3.1091  1.3469 11.0800  0.0029  0.0161   0.0331   0.0402    0.1963   0.0000   442.0141     -0.617407       21.5680      0.151190      -4.15935      -2.15351      0.502446      0.649600      0.727109      0.791858      0.837376      0.880790
  53   9 2916.4287    3.9902  1.2686 11.9548  0.0000  0.0160   0.0444   0.0403    0.2125   0.0000   442.2356     -0.128335       21.8978      0.125031      -3.41894      -2.05265      0.480369      0.640001      0.710404      0.798815      0.825585      0.845092
  53  10 3101.2202    4.5877  1.3928 11.6145  0.0000  0.0159   0.0477   0.0418    0.2888   0.0000   442.0969       1.91827       21.1969     -0.243635      -4.24116     -0.861905      0.512857      0.671049      0.745808      0.826402      0.865036      0.894829
  53  11 3283.0652    4.1203  2.0050 12.2314  0.0000  0.0198   0.0355   0.0521    0.0793   0.0000   441.5026     -0.573142       19.4906     -0.300463      -2.31052      -2.07702      0.613619      0.803766      0.908740       1.01341       1.06524       1.08171
  53  12 3463.0918    3.3039  3.1923 11.8145  0.0000  0.0264   0.0226   0.0691    0.0539   0.0000   440.8358     -0.137274       21.3312      -1.45399     -0.725788      -1.70209      0.810398       1.06725       1.21048       1.33448       1.41655       1.42362
  53  13 3641.5554    2.5494  5.2594 11.3275  0.0000  0.0374   0.0140   0.1023    0.0447   0.0000   441.3815       2.35089       17.9255      -1.01887      -3.74091      -5.20677       1.12463       1.50374       1.69797       1.86163       1.98625       2.02245
  53  14 3818.2854    2.0317  7.8794 11.0776 -0.0003  0.0550   0.0093   0.1505    0.0408   0.0000   444.5261      -4.23267       22.7447      -1.95054      -1.06615      -2.22683       1.67224       2.22983       2.53866       2.75942       2.91822       3.00096
  54   2 1454.3982    0.1717  0.1604 10.0152  0.0000  0.0075   0.0063   0.0204    0.0185   0.0000   441.8477     -0.787045       22.2887     0.0409534      -3.88110    -0.0608013      0.242254      0.333491      0.347450      0.339639      0.406642      0.388045
  54   3 1709.1167    0.3640  0.3637 10.0352  0.0000  0.0098   0.0079   0.0237    0.0260   0.0000   441.6940      -1.26212       22.2830     0.0784954      -3.54620      0.486820      0.292553      0.377633      0.459387      0.473849      0.489011      0.507242
  54   4 1935.3003    0.6227  0.7363 10.1016  0.0000  0.0129   0.0096   0.0367    0.0469   0.0000   442.0765     -0.274435       22.0981     -0.144471      -3.69991       1.14898      0.374076      0.512197      0.577949      0.629312      0.653795      0.693879
  54   5 2151.7224    1.0009  1.0037 10.2666  0.0000  0.0151   0.0129   0.0384    0.0820   0.0000   442.4264     -0.418393       21.1200     -0.156970      -2.81095      -1.82257      0.434057      0.588148      0.658406      0.735126      0.763888      0.798578
  54   6 2356.6809    1.5617  1.3160 10.3472  0.0000  0.0165   0.0172   0.0425    0.1310   0.0000   442.1266       1.06267       21.0949      0.357694      -2.87319      0.250805      0.484550      0.645236      0.716381      0.786142      0.824837      0.842689
  54   7 2552.3033    2.2489  1.4783 10.6091  0.0000  0.0168   0.0227   0.0445    0.1588   0.0000   440.9895     -0.878443       21.3586       1.68769      -1.78104     -0.209628      0.513932      0.691431      0.778777      0.867743      0.904149      0.929798
  54   8 2744.5714    3.1794  1.3099 11.0912  0.0000  0.0158   0.0339   0.0398    0.2408   0.0000   441.8710     -0.417674       21.0234      0.441699      -3.26653      -1.28646      0.473853      0.627767      0.678679      0.786690      0.824666      0.862964
  54   9 2933.9493    4.1105  1.2549 11.7970  0.0000  0.0151   0.0448   0.0395    0.2269   0.0000   440.6921    -0.0950097       21.5852     0.0686616      -2.68927    0.00103022      0.472476      0.613401      0.694913      0.776850      0.788567      0.822405
  54  10 3119.4962    4.6380  1.3882 11.7591  0.0000  0.0157   0.0480   0.0416    0.2542   0.0000   442.5219      0.777264       21.8267      0.391184      -3.07004      -1.72434      0.499723      0.647388      0.715956      0.812646      0.850482      0.896615
  54  11 3302.0548    4.0822  2.0348 11.8091  0.0000  0.0198   0.0339   0.0502    0.1012   0.0000   441.1832      -1.40166       20.1872     -0.882780      -2.16910      0.882541      0.608050      0.810873      0.903376      0.994665       1.04985       1.10296
  54  12 3482.8290    3.2083  3.4256 11.6376  0.0000  0.0274   0.0207   0.0700    0.0535   0.0000   441.0761     -0.207007       19.0503      0.313141      -3.21404      -1.20116      0.832254       1.08040       1.21256       1.34878       1.41175       1.48838
  54  13 3662.0491    2.4771  5.7471 11.2144 -0.0002  0.0396   0.0128   0.1095    0.0458   0.0000   442.2625      0.871638       19.1156      0.709809      -5.33452      -3.74220       1.18646       1.56436       1.77228       1.95233       2.04390       2.09718
  54  14 3839.5554    1.9493  8.4668 11.0674  0.0001  0.0593   0.0085   0.1593    0.0395   0.0000   443.3173      -3.91140       19.5857       1.39998      -4.31321      0.891212       1.74791       2.33580       2.67335       2.86139       3.10839       3.13299
  55   2 1465.1519    0.1754  0.1418 10.0741  0.0000  0.0067   0.0067   0.0184    0.0181   0.0000   442.3351     -0.524529       22.3736     0.0462227      -3.19230      0.425349      0.203136      0.265975      0.296454      0.310912      0.381197      0.379941
  55   3 1720.6026    0.3657  0.3851 10.0905  0.0000  0.0101   0.0078   0.0266    0.0256   0.0000   442.1740      0.314636       21.7045      0.189136      -4.16749      0.528602      0.294815      0.357132      0.456706      0.476797      0.514594      0.547471
  55   4 1948.0119    0.6413  0.6890 10.0824  0.0000  0.0127   0.0098   0.0311    0.0465   0.0000   441.5125      -1.38988       22.3335     -0.554529      -2.45254     0.0268154      0.362610      0.485844      0.528843      0.585578      0.607994      0.651455
  55   5 2165.6241    1.0445  1.1135 10.1532  0.0000  0.0152   0.0127   0.0415    0.0955   0.0000   441.5754      0.218341       22.7588    -0.0979546      -4.74909      -1.00449      0.445216      0.595396      0.658977      0.715220      0.783421      0.802989
  55   6 2371.3196    1.5466  1.3778 10.4428  0.0000  0.0168   0.0167   0.0441    0.1209   0.0000   442.4465      0.572874       20.8332     -0.391537      -3.82178     -0.323993      0.505645      0.659374      0.740987      0.825577      0.861484      0.898343
  55   7 2567.8414    2.3331  1.4395 10.8470  0.0001  0.0167   0.0236   0.0431    0.1419   0.0000   442.1734     -0.158692       21.8454      0.839953      -3.14084      -1.14030      0.477113      0.659073      0.705988      0.808502      0.844934      0.843603
  55   8 2761.1652    3.2582  1.2465 11.5448  0.0000  0.0151   0.0358   0.0399    0.1854   0.0000   442.0954      0.312849       21.7143     -0.425838      -3.62405      -1.44965      0.452768      0.604925      0.658689      0.736985      0.778771      0.811185
  55   9 2951.3060    4.1925  1.2095 12.0147  0.0000  0.0149   0.0470   0.0394    0.2333   0.0000   443.0006     -0.165992       22.4426     -0.913911      -3.51731     -0.551962      0.456180      0.590296      0.661975      0.734972      0.785629      0.806927
  55  10 3137.5907    4.5508  1.4942 11.6460  0.0000  0.0163   0.0443   0.0419    0.2284   0.0000   441.1308      0.708860       21.5487    -0.0712470      -3.28129     0.0676355      0.494499      0.654121      0.735551      0.828125      0.871256      0.882230
  55  11 3320.9117    3.9891  2.0925 12.2415 -0.0000  0.0202   0.0330   0.0522    0.0729   0.0000   442.0924      0.221327       21.1286      0.363691      -2.57910      -3.16095      0.582850      0.779336      0.874898      0.964149      0.996958       1.03255
  55  12 3502.4340    3.1349  3.4646 11.7647  0.0000  0.0275   0.0202   0.0725    0.0488   0.0000   440.7485      0.263930       20.1104      0.606107      -2.14888      -1.16383      0.790013       1.06878       1.17665       1.30117       1.38792       1.41976
  55  13 3682.4123    2.4241  5.8688 11.2646  0.0003  0.0411   0.0124   0.1105    0.0443   0.0000   440.7096       1.31779       17.0549       1.93731      0.547934     -0.606443       1.20712       1.62917       1.80861       1.98408       2.11499       2.16066
  55  14 3860.4983    1.9122  8.6790 11.0460 -0.0015  0.0616   0.0082   0.1638    0.0399   0.0000   443.2860      -3.66701       19.2079       1.45867      -1.22708      -2.59043       1.79759       2.46469       2.75515       2.95796       3.15146       3.19998
  56   1 1165.8669    0.0699  0.0664 10.2095  0.0000  0.0153   0.0070   0.0213    0.0164   0.0000   441.4836      0.858084       21.7987      0.962375      -3.77380      0.759292      0.428295      0.492701      0.617191      0.801903      0.843525      0.707544
  56   2 1475.8036    0.1799  0.1552 10.0354  0.0000  0.0070   0.0065   0.0186    0.0182   0.0000   441.9421      -1.01874       21.9369     -0.112690      -3.22185     -0.167337      0.218689      0.280428      0.329898      0.355295      0.385067      0.439009
  56   3 1731.9468    0.3838  0.3978  9.9940  0.0000  0.0099   0.0078   0.0245    0.0270   0.0000   442.3022   -0.00901840       21.7409      0.394123      -3.07845    -0.0398481      0.282515      0.346656      0.429365      0.451626      0.478241      0.490410
  56   4 1960.6238    0.6507  0.7629 10.0877  0.0000  0.0137   0.0096   0.0339    0.0496   0.0000   442.1834     -0.187143       22.9299      0.579805      -3.88052      0.452461      0.374018      0.525424      0.578772      0.628308      0.693065      0.675078
  56   5 2179.3567    1.0626  1.1401 10.1187  0.0000  0.0155   0.0126   0.0415    0.0984   0.0000   441.6703     0.0861506       22.5414     -0.619837      -3.73487       1.89689      0.434011      0.600324      0.650616      0.722160      0.771446      0.808713
  56   6 2385.7290    1.6606  1.4416 10.3943  0.0000  0.0169   0.0172   0.0442    0.1201   0.0000   442.0310      0.437139       20.7034    -0.0485995      -4.22321      0.239544      0.496126      0.677088      0.738804      0.843047      0.846779      0.890953
  56   7 2583.2246    2.4362  1.4797 10.4708  0.0000  0.0163   0.0238   0.0431    0.1840   0.0000   441.7405      0.701876       20.8722      0.776371      -2.68960     0.0827997      0.474707      0.623978      0.699140      0.800393      0.825764      0.855927
  56   8 2777.5461    3.2969  1.3434 11.3028  0.0000  0.0155   0.0344   0.0404    0.2081   0.0000   441.9663      0.835168       22.4127       1.04861      -3.07682     -0.800455      0.455265      0.605125      0.674923      0.736088      0.795725      0.819156
  56   9 2968.5644    4.3052  1.2607 11.5850 -0.0000  0.0146   0.0461   0.0392    0.2982   0.0000   442.3813     -0.763027       21.8883      -1.74603      -3.89726     -0.356547      0.448643      0.572882      0.649021      0.729593      0.729649      0.769131
  56  10 3155.5546    4.5924  1.5591 11.7462  0.0001  0.0164   0.0435   0.0434    0.1929   0.0000   441.2055     -0.487379       21.5677      0.860244      -4.93609     -0.956499      0.489922      0.645074      0.717661      0.803152      0.828225      0.866461
  56  11 3339.6626    3.8964  2.2651 12.2722  0.0000  0.0210   0.0310   0.0551    0.0646   0.0000   441.7714       1.41500       20.0303     0.0440165      -3.26904      0.500219      0.603963      0.815895      0.910875       1.00421       1.06744       1.09860
  56  12 3521.9869    3.0600  3.7321 11.6785  0.0000  0.0289   0.0190   0.0749    0.0487   0.0000   443.4567      0.566897       20.3609     -0.214430      -1.93495     -0.186066      0.827120       1.11450       1.23197       1.36951       1.43565       1.49537
  56  13 3702.5579    2.3318  6.2016 11.2829 -0.0010  0.0434   0.0115   0.1170    0.0420   0.0000   441.3753     -0.123789       21.5864      0.139141       1.62328      0.501100       1.24022       1.65850       1.89096       2.05789       2.18038       2.23430
  56  14 3881.2528    1.9135  9.5338 10.8884  0.0013  0.0641   0.0075   0.1744    0.0398   0.0000   443.0386      -2.32182       18.0869      -1.78736     -0.933308      -4.30311       1.84591       2.45760       2.77117       2.97837       3.22762       3.27692
  57   2 1486.3152    0.1900  0.1878 10.0777  0.0000  0.0082   0.0062   0.0193    0.0184   0.0000   441.5555    -0.0155128       22.1104     -0.690132      -3.84802      0.533171      0.231956      0.283494      0.345845      0.388059      0.400896      0.423573
  57   3 1743.2010    0.3883  0.4397 10.0325  0.0000  0.0104   0.0076   0.0263    0.0275   0.0000   442.2904     -0.635897       21.9674      0.682235      -3.25399     -0.763325      0.310076      0.372319      0.418010      0.477044      0.488682      0.517322
  57   4 1973.1203    0.6949  0.8061 10.0756  0.0000  0.0140   0.0098   0.0328    0.0536   0.0000   442.3431      0.636220       22.4018    -0.0740341      -3.40643      0.242516      0.371945      0.515963      0.587228      0.622086      0.691306      0.681890
  57   5 2192.9946    1.0719  1.1467 10.2954  0.0000  0.0156   0.0128   0.0422    0.0912   0.0000   442.2200      -1.01074       21.8302     -0.133984      -1.76310      0.321552      0.432897      0.589232      0.652486      0.742676      0.776900      0.820791
  57   6 2400.0630    1.6703  1.4612 10.5154  0.0000  0.0171   0.0168   0.0437    0.1110   0.0000   441.6693       1.29087       21.4133      -1.70785      -3.68041     -0.236740      0.479127      0.645224      0.726858      0.811353      0.841915      0.875261
  57   7 2598.4988    2.4550  1.5030 10.9248  0.0000  0.0167   0.0239   0.0434    0.1347   0.0000   441.3232     -0.499553       22.3638      -1.14016      -3.16668      0.586745      0.472180      0.614406      0.687503      0.765837      0.801531      0.819715
  57   8 2793.8837    3.3884  1.3179 11.2570  0.0000  0.0154   0.0351   0.0390    0.2360   0.0000   440.6115       1.86446       21.6444     -0.705758      -2.43885    -0.0516943      0.436857      0.593102      0.664476      0.735575      0.778222      0.782580
  57   9 2985.7158    4.3800  1.2497 11.8148  0.0000  0.0148   0.0465   0.0386    0.2642   0.0000   442.3476      0.948209       21.4281      0.225454      -2.97071      -1.13036      0.424967      0.544886      0.617023      0.681377      0.699886      0.733330
  57  10 3173.3635    4.5456  1.5170 12.0508 -0.0000  0.0161   0.0439   0.0436    0.1665   0.0000   441.0493      0.212815       20.7210      -1.22629      -3.77991     -0.407187      0.466589      0.605610      0.674661      0.763741      0.794276      0.826568
  57  11 3358.3060    3.8259  2.3624 12.2164  0.0000  0.0216   0.0297   0.0559    0.0687   0.0000   441.4634       1.20131       20.6690     -0.579107      -3.74087      -1.79198      0.617138      0.834653      0.922512       1.02555       1.08645       1.12026
  57  12 3541.3339    2.9928  4.1571 11.5070  0.0000  0.0300   0.0172   0.0810    0.0494   0.0000   444.7149      -1.18941       19.3893      -1.92549      -2.58878     -0.640190      0.842774       1.12913       1.27555       1.39266       1.48086       1.55147
  57  13 3722.6705    2.3455  7.0114 11.1436  0.0016  0.0466   0.0106   0.1271    0.0452   0.0000   441.8152       1.02406       22.9964      -2.01391     -0.595312      -3.54410       1.32181       1.75482       2.00112       2.19619       2.27303       2.35669
  57  14 3902.3003    1.8224 10.0119 10.9580 -0.0008  0.0692   0.0072   0.1847    0.0382   0.0000   442.0385       5.67950       16.6254       2.37709      -7.12498      -8.79416       1.94570       2.60232       2.95559       3.25569       3.41109       3.50086
  58   1 1183.5249    0.0710  0.0433 10.2323  0.0000  0.0117   0.0078   0.0142    0.0160   0.0000   440.0344      0.817432       21.8945      -1.50258      -3.98457       1.12088      0.379227      0.415991      0.531919      0.564372      0.653495      0.670272
  58   2 1496.7070    0.1976  0.1916 10.0685  0.0000  0.0079   0.0062   0.0183    0.0185   0.0000   441.6635     -0.346321       22.3751      0.245471      -3.42786     -0.222222      0.213109      0.280896      0.320311      0.343413      0.410410      0.389174
  58   3 1754.2909    0.4217  0.4602 10.0383  0.0000  0.0107   0.0079   0.0255    0.0296   0.0000   442.1578     -0.552546       22.0757     -0.412805      -4.07259      0.899228      0.299145      0.409591      0.455085      0.491470      0.519962      0.538040
  58   4 1985.5134    0.7098  0.7619 10.1529  0.0000  0.0125   0.0100   0.0328    0.0510   0.0000   442.6942     -0.526859       20.8383     -0.840590      -2.94525      -1.84087      0.337403      0.435668      0.514584      0.565094      0.617310      0.623469
  58   5 2206.4522    1.1683  1.1330 10.3047  0.0000  0.0151   0.0137   0.0394    0.1035   0.0000   441.7079      0.299159       20.7490     -0.250563      -3.94174       1.22760      0.429522      0.571763      0.635273      0.701499      0.747513      0.761074
  58   6 2414.2563    1.7516  1.4548 10.5918  0.0000  0.0166   0.0177   0.0440    0.1136   0.0000   442.5607      0.126573       21.0705     -0.713933      -3.32227      0.388336      0.462904      0.604627      0.690981      0.749648      0.788052      0.816591
  58   7 2613.6918    2.5172  1.4439 11.1877  0.0000  0.0162   0.0252   0.0428    0.1285   0.0000   441.6000     0.0530476       21.5863      -1.10325      -3.43734     -0.121398      0.449815      0.598805      0.674835      0.763843      0.785818      0.827106
  58   8 2810.0639    3.5408  1.2569 11.4550  0.0000  0.0145   0.0375   0.0396    0.2381   0.0000   442.0273      0.289207       22.5635      0.866697      -3.82655      -2.32560      0.411408      0.540276      0.599747      0.671644      0.705801      0.727147
  58   9 3002.6503    4.3527  1.3801 11.7656  0.0000  0.0153   0.0437   0.0409    0.2313   0.0000   442.3515      0.640773       21.1294      -1.69322      -2.95139      -1.11735      0.420647      0.571884      0.623663      0.709207      0.747590      0.770495
  58  10 3191.0739    4.5294  1.6442 12.1503  0.0000  0.0173   0.0418   0.0441    0.1397   0.0000   442.1633     -0.594223       20.4627      0.294124      -1.54618      0.836163      0.482896      0.655472      0.713790      0.812670      0.854077      0.893800
  58  11 3376.7402    3.6860  2.5107 12.1946 -0.0000  0.0220   0.0273   0.0574    0.0579   0.0000   443.2625     -0.290695       21.7055     -0.268406      -2.12518     -0.169484      0.608867      0.813790      0.907747       1.00779       1.07363       1.10375
  58  12 3560.5230    2.8694  4.2605 11.6169  0.0000  0.0306   0.0164   0.0840    0.0452   0.0000   441.7333     -0.525277       20.9915      -2.90114     -0.733761     0.0883302      0.849484       1.13075       1.26832       1.40163       1.48314       1.52419
  58  13 3742.6325    2.2082  6.7220 11.3370 -0.0015  0.0467   0.0106   0.1277    0.0413   0.0000   443.0117     -0.623568       21.1087       5.69533      -2.71068      -1.43053       1.28151       1.72818       1.91954       2.12257       2.24927       2.29882
  59   1 1192.2196    0.0919  0.0978 10.1654  0.0000  0.0119   0.0067   0.0207    0.0163   0.0000   440.6565     -0.230507       22.1554    -0.0314863      -3.43508      0.187948      0.407356      0.444130      0.543214      0.583976      0.667490      0.694486
  59   2 1506.9604    0.1973  0.1892 10.0723  0.0000  0.0076   0.0063   0.0191    0.0183   0.0000   441.9663    -0.0503928       21.4297    0.00646850      -3.36824      0.964106      0.219292      0.270041      0.322737      0.359741      0.389533      0.383645
  59   3 1765.2670    0.4392  0.4703 10.0104  0.0000  0.0105   0.0079   0.0253    0.0297   0.0000   442.2797      -1.22241       21.6659      0.640972      -3.26568      0.403880      0.288063      0.377699      0.431001      0.460921      0.489521      0.523624
  59   4 1997.8136    0.7389  0.8193 10.0920  0.0000  0.0130   0.0100   0.0339    0.0550   0.0000   442.3309     -0.829102       21.1465     -0.660704      -4.36918     -0.891193      0.350839      0.455527      0.535873      0.596690      0.634167      0.654987
  59   5 2219.8017    1.1956  1.2356 10.0219  0.0000  0.0152   0.0132   0.0405    0.1149   0.0000   442.1268     -0.198644       22.1683     -0.115146      -3.21922     0.0707704      0.421482      0.544510      0.626959      0.683970      0.698442      0.739336
  59   6 2428.3066    1.7951  1.4586 10.5542  0.0000  0.0163   0.0180   0.0438    0.1225   0.0000   441.1973    -0.0143315       21.9498      0.175167      -2.70951      0.524025      0.466998      0.611315      0.686321      0.777051      0.814571      0.837599
  59   7 2628.7517    2.5791  1.5470 10.6996  0.0000  0.0163   0.0242   0.0431    0.1620   0.0000   442.2266     -0.219804       20.5702      0.934489      -3.61553     -0.533348      0.455970      0.623111      0.679089      0.769598      0.817600      0.837054
  59   8 2826.1374    3.5911  1.3518 11.2250  0.0016  0.0151   0.0367   0.0402    0.2725   0.0000   441.7752      0.719395       23.1837      0.785934      -2.72705     -0.210853      0.431263      0.569005      0.627419      0.712756      0.743375      0.781676
  59   9 3019.4638    4.4996  1.2781 12.1429  0.0000  0.0148   0.0475   0.0386    0.2165   0.0000   442.0766      0.724237       21.2700      0.509335      -2.76071      0.365926      0.424581      0.546121      0.613788      0.696954      0.758426      0.783548
  59  10 3208.6336    4.4482  1.6324 12.3984  0.0000  0.0169   0.0414   0.0450    0.1144   0.0000   441.7458     0.0945526       20.4989    -0.0954196      -2.22032    -0.0669062      0.486465      0.634365      0.703036      0.787186      0.809945      0.847449
  59  11 3395.0606    3.6202  2.7460 11.9962  0.0000  0.0228   0.0253   0.0601    0.0613   0.0000   443.0276      0.790986       21.5974      -2.31098      -4.31549      -1.36595      0.628922      0.812245      0.922412       1.02096       1.06710       1.10722
  59  12 3579.6529    2.7838  4.7017 11.5807  0.0000  0.0333   0.0152   0.0888    0.0442   0.0000   440.2955      -1.48381       21.0933     -0.618192      -3.00753       3.90095      0.907485       1.21632       1.38777       1.52087       1.62830       1.66696
  59  13 3762.3764    2.2097  7.3341 11.2534  0.0006  0.0501   0.0099   0.1350    0.0424   0.0000   443.7229      -3.54905       21.7074     -0.725367      -4.84891     -0.151684       1.35310       1.85049       2.08604       2.27733       2.41263       2.48974
  60   1 1200.8685    0.0685  0.0755 10.1858  0.0000  0.0127   0.0068   0.0255    0.0159   0.0000   440.8318     -0.153236       21.7250      0.438279      -4.79907     0.0592351      0.373229      0.482872      0.501695      0.564049      0.633620      0.601493
  60   2 1517.0753    0.2084  0.1908 10.0653  0.0000  0.0079   0.0063   0.0181    0.0185   0.0000   441.5860     -0.522025       22.5140      0.222810      -3.81274     -0.392672      0.211963      0.268192      0.341655      0.385890      0.406966      0.422683
  60   3 1776.1045    0.4411  0.4963 10.0309  0.0000  0.0109   0.0078   0.0265    0.0306   0.0000   441.7947     -0.503632       21.2319      0.263697      -4.26843      0.353717      0.279430      0.381703      0.434279      0.490830      0.528954      0.553883
  60   4 2010.0158    0.7443  0.8916 10.0859  0.0000  0.0140   0.0100   0.0365    0.0609   0.0000   442.5676     -0.472788       21.5318      0.162393      -3.75545     0.0152038      0.364292      0.479010      0.549134      0.616045      0.654496      0.684885
  60   5 2233.0222    1.2183  1.2257 10.2965  0.0000  0.0155   0.0137   0.0417    0.1005   0.0000   442.0811      -1.00573       22.6521       1.20563      -3.64817     0.0204397      0.413545      0.548304      0.625314      0.708383      0.762403      0.765899
  60   6 2442.2281    1.8257  1.4258 10.7692  0.0000  0.0162   0.0185   0.0433    0.1052   0.0000   442.4094     -0.174655       22.9599     -0.205761      -3.38673      0.372294      0.451826      0.592098      0.657229      0.743566      0.793747      0.830351
  60   7 2643.7272    2.6618  1.4807 11.1343 -0.0000  0.0163   0.0253   0.0413    0.1263   0.0000   441.4642      0.165841       21.5158     -0.428261      -1.66483      -1.36502      0.437167      0.594460      0.640201      0.710492      0.741256      0.779613
  60   8 2842.0663    3.6726  1.2906 11.6676  0.0000  0.0147   0.0377   0.0382    0.1823   0.0000   441.3724     -0.351805       20.8420     0.0856740      -3.33482     -0.971530      0.405372      0.526427      0.601147      0.682723      0.712859      0.734484
  60   9 3036.2103    4.4517  1.2926 12.1997  0.0000  0.0146   0.0459   0.0391    0.1765   0.0000   441.5069     -0.447635       23.3561      0.815925      -2.20139      -1.79038      0.397056      0.524204      0.586990      0.668710      0.686743      0.729371
  60  10 3226.0854    4.3997  1.7956 12.0443  0.0000  0.0176   0.0377   0.0453    0.1184   0.0000   442.1744      0.812648       21.2594     -0.170218      -2.32074     -0.588244      0.486656      0.635668      0.698991      0.808002      0.854115      0.868397
  60  11 3413.2696    3.5870  2.8897 11.9668  0.0000  0.0232   0.0243   0.0621    0.0576   0.0000   441.6277      0.210430       20.7410     -0.408303      -1.48095      -2.01737      0.636958      0.840435      0.941431       1.03577       1.10443       1.15115
  60  12 3598.5110    2.7607  4.8815 11.5266  0.0000  0.0340   0.0148   0.0922    0.0455   0.0000   442.7392     -0.583261       22.9370       1.40099     -0.802740      -1.92050      0.913364       1.21611       1.37677       1.49822       1.58984       1.63705
  60  13 3781.8805    2.1635  7.9164 11.1651  0.0001  0.0529   0.0089   0.1445    0.0417   0.0000   442.7368      -2.93317       19.6598      0.613600      -4.57997      -4.29609       1.42726       1.88083       2.15458       2.35548       2.52766       2.60243
  61   2 1527.1169    0.2202  0.2084 10.0552  0.0000  0.0074   0.0063   0.0193    0.0189   0.0000   441.8151     -0.533177       21.7215    0.00141937      -3.48580     -0.699632      0.215242      0.263067      0.296284      0.329058      0.359895      0.364312
  61   3 1786.8615    0.4600  0.4811 10.0259  0.0000  0.0104   0.0080   0.0254    0.0316   0.0000   441.8355     -0.397715       21.9897      0.298746      -3.59746       1.29810      0.268764      0.343961      0.400283      0.455212      0.459502      0.494094
  61   4 2022.1169    0.7698  0.9453 10.0620  0.0000  0.0142   0.0099   0.0363    0.0648   0.0000   441.8323      0.153925       22.1648     -0.557747      -3.44678      0.189482      0.354485      0.480104      0.535549      0.610483      0.620140      0.647136
  61   5 2246.0850    1.2341  1.2528 10.4431  0.0000  0.0159   0.0138   0.0411    0.0982   0.0000   441.7670     -0.450762       21.4505     -0.657951      -3.15067       1.72673      0.432605      0.550826      0.626923      0.702664      0.741116      0.768008
  61   6 2455.9938    1.9339  1.4852 10.5992 -0.0005  0.0163   0.0186   0.0422    0.1236   0.0000   441.6162     0.0348680       22.4122     -0.489563      -3.48784     -0.184490      0.438309      0.589946      0.648795      0.722137      0.758898      0.793134
  61   7 2658.5709    2.7193  1.4837 10.9780  0.0000  0.0159   0.0257   0.0415    0.1578   0.0000   441.7661      0.948886       21.0776    -0.0167261      -3.19142     -0.130108      0.429133      0.560851      0.623258      0.715666      0.743607      0.775553
  61   8 2857.9068    3.7030  1.3378 11.5394  0.0000  0.0146   0.0373   0.0399    0.2131   0.0000   441.6037     -0.360107       21.7260     -0.183881      -3.58824     -0.259903      0.399486      0.515001      0.577309      0.645018      0.685365      0.697751
  61   9 3052.7405    4.6080  1.4177 11.8315  0.0000  0.0154   0.0442   0.0386    0.2154   0.0000   442.5132     -0.199319       21.6573      -1.52494      -2.26765      0.174793      0.416871      0.548483      0.593709      0.685052      0.708287      0.754388
  61  10 3243.3801    4.3596  1.7767 12.4184 -0.0000  0.0175   0.0380   0.0467    0.0959   0.0000   441.8062      0.752368       21.9358      0.289554      -3.76215     -0.982884      0.467785      0.623796      0.691705      0.779655      0.810825      0.854667
  61  11 3431.3651    3.4592  3.0480 11.8742  0.0000  0.0241   0.0225   0.0630    0.0568   0.0000   441.6950     -0.451799       21.0593     -0.269593      -2.95916      0.923850      0.645706      0.865284      0.954048       1.06030       1.13470       1.17130
  61  12 3617.4409    2.6673  5.0272 11.5473 -0.0002  0.0347   0.0140   0.0946    0.0445   0.0000   441.6196       1.36084       19.0029     -0.592531      -1.17440       2.01544      0.929761       1.24349       1.40956       1.54559       1.65218       1.67443
  61  13 3801.4396    2.0776  8.1735 11.1581 -0.0005  0.0550   0.0084   0.1511    0.0413   0.0000   443.0945      -1.21082       18.0430       3.80219      0.665634       1.09516       1.44248       1.92590       2.18863       2.41921       2.51283       2.59104
  62   1 1217.8435    0.0931  0.1027 10.1665  0.0000  0.0109   0.0060   0.0240    0.0158   0.0000   440.2555     -0.128960       21.8340     0.0225584      -3.79764     -0.278392      0.263114      0.334999      0.406286      0.424939      0.463379      0.498994
  62   2 1536.9987    0.2161  0.2723 10.0525  0.0000  0.0092   0.0058   0.0242    0.0190   0.0000   441.6323     -0.780124       22.4042      0.757812      -3.44038      0.479152      0.236449      0.322992      0.381495      0.423637      0.439508      0.465231
  62   3 1797.4918    0.4591  0.5185 10.0970  0.0000  0.0106   0.0078   0.0273    0.0300   0.0000   442.0155     -0.416495       21.8896     0.0713962      -4.44167      0.600677      0.269443      0.363234      0.411257      0.453855      0.474342      0.486546
  62   4 2034.1090    0.7993  0.9013 10.0770  0.0000  0.0131   0.0101   0.0346    0.0610   0.0000   442.8709      0.485289       21.8464      0.466801      -5.22220      0.239135      0.338355      0.456860      0.495847      0.558022      0.600172      0.628007
  62   5 2259.0232    1.3026  1.2616 10.3493  0.0000  0.0152   0.0141   0.0404    0.1030   0.0000   442.2747     -0.882773       23.4667      0.545903      -2.48543      -1.25930      0.396735      0.529877      0.581746      0.647523      0.659623      0.694455
  62   6 2469.7028    1.9945  1.5250 10.5888  0.0000  0.0163   0.0188   0.0430    0.1291   0.0000   442.3222      -1.32576       21.9932    -0.0628252      -1.81442      -1.44248      0.434194      0.579754      0.648205      0.734137      0.781389      0.814137
  62   7 2673.2997    2.8730  1.5180 10.6831  0.0000  0.0155   0.0265   0.0415    0.2053   0.0000   442.0546     -0.619319       21.3079       1.30169      -4.69923      0.413726      0.404135      0.540561      0.607238      0.678075      0.697380      0.742010
  62   8 2873.6080    3.8994  1.3421 11.3503  0.0000  0.0145   0.0385   0.0392    0.2733   0.0000   441.8336      0.557685       22.0631      0.387593      -2.86755     -0.220757      0.381813      0.512042      0.557030      0.635669      0.657153      0.683189
  62   9 3069.1896    4.5662  1.4429 11.9682  0.0000  0.0152   0.0432   0.0404    0.1842   0.0000   441.8308     -0.621279       21.5457     -0.310543      -3.56743     -0.506350      0.404488      0.536226      0.587508      0.662500      0.701292      0.724194
  62  10 3260.5735    4.3180  1.9568 12.0009 -0.0000  0.0181   0.0346   0.0466    0.1038   0.0000   441.6008     -0.396580       21.1472      0.111295      -2.16546     -0.732537      0.474456      0.622626      0.698856      0.779409      0.841100      0.852104
  62  11 3449.3747    3.3031  3.3589 11.9681  0.0000  0.0256   0.0206   0.0678    0.0480   0.0000   440.7017     -0.371108       22.3682      0.456804      -2.45125      -3.38003      0.672796      0.886490       1.01173       1.11005       1.16336       1.22374
  62  12 3636.1183    2.6319  5.6781 11.3628  0.0000  0.0378   0.0128   0.1021    0.0476   0.0000   441.9750      -1.11896       21.7572       4.31892      -3.94643     -0.984692      0.996061       1.30793       1.48656       1.62128       1.72002       1.80723
  62  13 3820.8991    2.0670  8.7262 11.1037  0.0000  0.0573   0.0080   0.1582    0.0406   0.0000   441.2862       1.27848       19.8731       2.41576       1.34299      -4.58516       1.48046       1.97452       2.23019       2.47451       2.61984       2.70162
  63   1 1226.2359    0.0880  0.1102 10.2205  0.0000  0.0118   0.0061   0.0278    0.0158   0.0000   440.5484     -0.337489       22.2290     -0.205892      -3.98809   -0.00195797      0.279793      0.401877      0.436760      0.472785      0.494056      0.522427
  63   2 1546.8084    0.2283  0.2116 10.0817  0.0000  0.0076   0.0063   0.0177    0.0185   0.0000   441.8291     -0.552300       22.3762     -0.122830      -4.41395      0.455821      0.201120      0.254950      0.293612      0.324232      0.331640      0.333890
  63   3 1808.0141    0.4837  0.5293 10.0838  0.0000  0.0112   0.0080   0.0260    0.0325   0.0000   441.9199      -1.23354       21.0411     0.0288818      -3.38933     -0.206145      0.271970      0.397699      0.401116      0.478620      0.515953      0.514805
  63   4 2046.0361    0.8218  0.8870 10.1589  0.0000  0.0131   0.0104   0.0336    0.0620   0.0000   441.9757    -0.0905754       22.1659      -1.04907      -3.93582      0.116875      0.329156      0.449481      0.505079      0.550094      0.589510      0.606259
  63   5 2271.8528    1.3069  1.2845 10.4614 -0.0048  0.0157   0.0138   0.0395    0.0936   0.0000   441.9583      -1.47507       22.8472     -0.488727      -3.85062     -0.741918      0.402621      0.530075      0.585746      0.655507      0.663472      0.710529
  63   6 2483.2112    2.0179  1.6146 10.5540  0.0000  0.0168   0.0182   0.0431    0.1215   0.0000   441.1337     -0.461326       21.0743      0.561719      -3.75902     -0.892788      0.434613      0.586729      0.631167      0.722119      0.781938      0.814429
  63   7 2687.9403    2.8969  1.4182 11.4012  0.0000  0.0152   0.0278   0.0406    0.1311   0.0000   441.3222      0.880637       22.3746     -0.465879      -2.74115     -0.846027      0.392066      0.526043      0.586068      0.671194      0.706293      0.754595
  63   8 2889.1808    3.9370  1.3225 11.7010  0.0000  0.0144   0.0391   0.0390    0.2123   0.0000   441.7313    0.00794896       22.0801      0.216250      -2.76998      -1.53653      0.383675      0.518650      0.570656      0.645983      0.672046      0.694922
  63   9 3085.5134    4.5906  1.4044 12.1716  0.0000  0.0150   0.0445   0.0401    0.1855   0.0000   441.7788      0.269423       21.4168      0.294327      -2.74301     -0.141093      0.401657      0.534709      0.580571      0.658131      0.707235      0.746962
  63  10 3277.6796    4.2273  2.0063 12.1521  0.0000  0.0186   0.0332   0.0471    0.0887   0.0000   442.6872      0.576765       21.4292     0.0514245      -2.13206      -2.03027      0.463379      0.635829      0.701552      0.794587      0.828520      0.865719
  63  11 3467.2583    3.3542  3.3065 11.7902 -0.0000  0.0249   0.0206   0.0658    0.0556   0.0000   442.0659      0.959481       20.5380       1.99219     -0.920795      -2.27114      0.632376      0.857118      0.961809       1.07463       1.14036       1.18248
  63  12 3654.7547    2.5242  5.8237 11.5715  0.0004  0.0394   0.0125   0.1090    0.0430   0.0000   443.5928      -1.69381       19.3549       1.71285      -1.53999      -1.92202       1.00156       1.34119       1.51100       1.67242       1.76727       1.83422
  63  13 3840.1187    2.0233  9.0016 11.0854  0.0006  0.0603   0.0077   0.1614    0.0408   0.0000   441.3458      -1.72931       24.3631       2.72724      -4.68252      -5.45143       1.53905       2.04872       2.33043       2.54483       2.68937       2.76166
  64   1 1234.5451    0.0938  0.0864 10.1885  0.0000  0.0090   0.0061   0.0190    0.0156   0.0000   440.9446     0.0369120       21.7248       1.50543      -3.10676      -1.78685      0.236869      0.308530      0.369191      0.383928      0.377487      0.438996
  64   2 1556.4510    0.2460  0.2378 10.0467  0.0000  0.0079   0.0063   0.0188    0.0190   0.0000   441.7913     -0.372364       22.3456     0.0336284      -3.87859      0.256391      0.203225      0.275665      0.317003      0.340914      0.373465      0.399601
  64   3 1818.4444    0.4761  0.5985 10.0922  0.0000  0.0119   0.0076   0.0293    0.0327   0.0000   441.9300     -0.130852       21.8389      0.680360      -3.82522     -0.112255      0.286460      0.401349      0.451251      0.492413      0.531741      0.562026
  64   4 2057.8141    0.8484  0.8977 10.1443  0.0000  0.0132   0.0106   0.0331    0.0641   0.0000   442.6085      0.511297       21.7913    -0.0987289      -3.46400      0.179718      0.328394      0.448966      0.491767      0.565376      0.591660      0.614297
  64   5 2284.5227    1.3558  1.3384 10.3346  0.0000  0.0155   0.0141   0.0411    0.1049   0.0000   442.9620     -0.573087       21.4071    -0.0823791      -3.12597     -0.303602      0.405694      0.535440      0.602849      0.664432      0.706831      0.718847
  64   6 2496.7024    2.0856  1.5414 10.6682  0.0000  0.0161   0.0193   0.0427    0.1281   0.0000   442.7862      -1.17897       21.8083      0.647254      -3.42242    -0.0162685      0.426347      0.560504      0.611941      0.694622      0.729764      0.751519
  64   7 2702.4924    2.9624  1.5394 10.9359  0.0000  0.0157   0.0270   0.0417    0.1860   0.0000   441.7108    0.00753870       21.6896      -1.14325      -3.31577      -2.18476      0.405475      0.545006      0.587710      0.674258      0.700846      0.737755
  64   8 2904.6399    3.9928  1.3381 11.9114  0.0000  0.0146   0.0392   0.0384    0.1779   0.0000   442.1809      0.613932       22.0578     -0.375735      -2.14006     -0.128714      0.379937      0.489603      0.555328      0.610551      0.667421      0.692743
  64   9 3101.7074    4.7229  1.4567 11.9974 -0.0000  0.0151   0.0440   0.0392    0.1932   0.0000   441.9500      0.228369       21.6651     -0.156350      -3.40802      -1.04117      0.387559      0.509769      0.572048      0.650351      0.680560      0.718429
  64  10 3294.6105    4.2039  2.1287 12.2441 -0.0000  0.0189   0.0317   0.0491    0.0720   0.0000   442.6556      -1.16844       22.1836     -0.479319      -2.40661     -0.959766      0.468961      0.631546      0.709578      0.791600      0.829516      0.855241
  64  11 3485.0186    3.2367  3.6539 11.7369  0.0000  0.0265   0.0187   0.0702    0.0506   0.0000   441.2505       1.40707       21.7773       1.78000      -1.29540      -3.79190      0.665932      0.893351       1.00883       1.11197       1.19351       1.23371
  64  12 3673.2446    2.4662  5.8694 11.5640 -0.0016  0.0399   0.0121   0.1090    0.0426   0.0000   443.8751     -0.155170       20.7642      -1.93181      -1.73004     -0.416599       1.00783       1.33314       1.52775       1.65954       1.81054       1.86602
  64  13 3859.2601    1.9563  9.2710 11.1387 -0.0005  0.0628   0.0075   0.1677    0.0380   0.0000   443.2708      -1.15930       20.2701      0.122712       5.70175      -2.92699       1.54789       2.11347       2.37894       2.62831       2.75848       2.83477
  65   1 1242.7611    0.0956  0.0926 10.1378  0.0000  0.0093   0.0059   0.0187    0.0154   0.0000   440.8109      0.116335       21.7728     -0.595820      -4.11054      0.176899      0.224538      0.310144      0.353630      0.381601      0.421777      0.454436
  65   2 1566.0166    0.2472  0.2217 10.0360  0.0000  0.0077   0.0064   0.0169    0.0189   0.0000   441.6066     -0.289946       22.1630     -0.290375      -4.31363     -0.424947      0.202180      0.257683      0.314296      0.337736      0.373250      0.382111
  65   3 1828.7791    0.5056  0.5607 10.0569  0.0000  0.0107   0.0079   0.0264    0.0329   0.0000   441.3208    0.00568825       21.6711     -0.189814      -3.71208    -0.0320755      0.265247      0.364052      0.416342      0.467348      0.483959      0.509450
  65   4 2069.5014    0.8616  0.9931 10.1965  0.0000  0.0139   0.0105   0.0364    0.0668   0.0000   442.4383     0.0530807       22.1170      0.960658      -2.83911     -0.803786      0.343891      0.470131      0.528385      0.585572      0.612519      0.647958
  65   5 2297.0967    1.3939  1.3340 10.4762  0.0000  0.0158   0.0145   0.0407    0.1019   0.0000   442.7185     -0.567107       21.5653     0.0382779      -4.91937     -0.814404      0.391665      0.535053      0.596343      0.686480      0.708325      0.749953
  65   6 2510.0576    2.1270  1.6336 10.6972  0.0000  0.0166   0.0189   0.0433    0.1147   0.0000   442.8490     -0.482047       20.6399      0.378337      -2.53565    -0.0828289      0.416215      0.537800      0.608986      0.679224      0.701046      0.741224
  65   7 2716.9561    3.0642  1.4927 11.0324  0.0000  0.0154   0.0279   0.0398    0.1759   0.0000   442.3988     -0.181494       21.6561      -1.41272      -1.74158     -0.474666      0.388285      0.522545      0.585915      0.651478      0.712277      0.723154
  65   8 2919.9640    4.0890  1.3112 12.0042  0.0000  0.0144   0.0403   0.0374    0.1703   0.0000   442.1740      0.594534       21.0222     -0.138399      -3.24021      -1.14274      0.362727      0.489180      0.544880      0.622712      0.660134      0.690199
  65   9 3117.7911    4.6957  1.5094 11.9761  0.0000  0.0151   0.0423   0.0404    0.1691   0.0000   442.3486      0.591863       21.9977      -1.16082      -3.12888      -1.38124      0.378161      0.508531      0.557929      0.646845      0.670941      0.693729
  65  10 3311.5113    4.0550  2.2649 12.1140  0.0000  0.0193   0.0295   0.0506    0.0728   0.0000   442.9997     -0.798878       20.7459       1.98393      -1.64413      -1.97327      0.490941      0.656346      0.737112      0.819764      0.873700      0.912228
  65  11 3502.6275    3.1645  3.9258 11.7229 -0.0001  0.0275   0.0177   0.0746    0.0486   0.0000   443.5920       1.52828       19.3268    -0.0550936      -2.25345      -1.02747      0.691742      0.906879       1.04476       1.14302       1.24068       1.25567
  65  12 3691.5528    2.5110  6.9061 11.2841  0.0043  0.0448   0.0106   0.1212    0.0469   0.0000   442.1933      -2.49778       19.1338       1.13125      -1.20102      -3.45612       1.11595       1.48203       1.69869       1.86985       1.98433       2.05879
  66   1 1250.9337    0.0952  0.0702 10.1555  0.0000  0.0101   0.0059   0.0140    0.0152   0.0000   440.2462     -0.358598       22.3985      0.574403      -3.96748      0.119312      0.227893      0.295741      0.454148      0.351427      0.402297      0.428487
  66   2 1575.4731    0.2519  0.2215 10.0551  0.0000  0.0073   0.0065   0.0172    0.0187   0.0000   442.0242      0.392968       21.9497     0.0438481      -4.19916     -0.224491      0.180474      0.244039      0.269211      0.318769      0.341882      0.378402
  66   3 1838.9955    0.5378  0.6131  9.9951  0.0000  0.0107   0.0080   0.0281    0.0358   0.0000   441.8598    -0.0393549       21.4728    -0.0262724      -3.44423      0.178424      0.263287      0.342089      0.383783      0.441486      0.471157      0.492593
  66   4 2081.1119    0.8705  1.0786 10.1101  0.0000  0.0144   0.0101   0.0374    0.0729   0.0000   442.0901      0.742270       22.5566      0.192511      -4.42152      -1.02840      0.350001      0.457883      0.520739      0.580674      0.607876      0.635626
  66   5 2309.5075    1.4367  1.4144 10.3504  0.0000  0.0156   0.0141   0.0416    0.1043   0.0000   441.6677      0.835229       22.0243      -1.62779      -2.30159       1.43703      0.394059      0.519838      0.585090      0.666361      0.708071      0.729963
  66   6 2523.3105    2.2199  1.5696 10.7421  0.0000  0.0158   0.0197   0.0421    0.1183   0.0000   442.2833     -0.552994       21.4242    -0.0690790      -2.94934      0.118664      0.392614      0.530687      0.594107      0.670541      0.718716      0.744566
  66   7 2731.2818    3.1035  1.4974 11.4700  0.0000  0.0152   0.0284   0.0410    0.1299   0.0000   442.7807      0.127389       21.2783     -0.479686      -2.93034     -0.457116      0.387142      0.501737      0.565213      0.644208      0.687222      0.711704
  66   8 2935.2036    4.1724  1.3431 12.2329  0.0000  0.0145   0.0410   0.0387    0.1530   0.0000   442.2035      0.771977       21.3171     -0.320360      -3.68014      -1.00091      0.361760      0.482703      0.541645      0.615312      0.640126      0.670273
  66   9 3133.7341    4.6139  1.5422 12.1262 -0.0015  0.0155   0.0406   0.0400    0.1433   0.0000   442.0350      0.593960       22.8217      -1.11703      -3.29750     -0.988069      0.388726      0.520680      0.583757      0.656435      0.686060      0.720492
  66  10 3328.2565    3.9741  2.4679 12.1311  0.0009  0.0203   0.0276   0.0535    0.0655   0.0000   442.5891     -0.738291       20.5786     -0.303916     -0.779708     0.0740455      0.497178      0.678691      0.755938      0.845761      0.903413      0.930112
  66  11 3520.1672    3.0429  4.1282 11.6279 -0.0000  0.0289   0.0165   0.0768    0.0503   0.0000   443.1577       1.12992       20.8627      -2.58161     -0.728707     -0.874072      0.702980      0.936688       1.05868       1.17574       1.26080       1.30274
  66  12 3709.8555    2.3383  6.5141 11.4934 -0.0036  0.0444   0.0105   0.1196    0.0417   0.0000   442.9038       1.36728       19.0057       1.29370      -2.04615      -2.84074       1.07339       1.45003       1.61541       1.79869       1.94979       1.97737
  67   1 1259.0080    0.1044  0.0982 10.1530  0.0000  0.0118   0.0060   0.0182    0.0155   0.0000   440.6152     -0.466738       21.8036     -0.513223      -3.35395     -0.194371      0.357910      0.666704      0.594856      0.808757      0.669625      0.808916
  67   2 1584.7989    0.2681  0.2802 10.0446  0.0000  0.0081   0.0062   0.0204    0.0196   0.0000   442.2110     0.0925196       21.6643     -0.234949      -3.42364     0.0986814      0.191668      0.244358      0.286719      0.321862      0.352014      0.364322
  67   3 1849.1288    0.5428  0.6470 10.0655  0.0000  0.0116   0.0080   0.0291    0.0370   0.0000   441.7233     -0.301879       22.1322     -0.293058      -2.70508    -0.0894264      0.283495      0.391735      0.435592      0.478462      0.512758      0.521410
  67   4 2092.6520    0.9120  1.0417 10.2112  0.0000  0.0140   0.0106   0.0366    0.0707   0.0000   442.6259      -1.09808       22.4670    -0.0147081      -3.55517      0.833131      0.322673      0.442202      0.505292      0.549359      0.578103      0.613436
  67   5 2321.8471    1.4978  1.4145 10.2910  0.0007  0.0153   0.0145   0.0410    0.1189   0.0000   441.7730      0.740091       22.8550     -0.189820      -3.66190     -0.280416      0.374851      0.484859      0.558289      0.622126      0.661468      0.713299
  67   6 2536.4726    2.2657  1.6272 10.6058  0.0000  0.0159   0.0194   0.0419    0.1249   0.0000   442.0552     -0.381021       21.8689      0.541217      -4.06025      -1.48365      0.387616      0.507112      0.581802      0.660229      0.710686      0.720054
  67   7 2745.5576    3.2284  1.4892 11.2049  0.0000  0.0151   0.0289   0.0392    0.1717   0.0000   442.4343     -0.428140       22.7192      0.244851      -3.73180     -0.196344      0.371345      0.484719      0.555217      0.621675      0.667239      0.690412
  67   8 2950.3324    4.3188  1.3241 11.9362  0.0000  0.0141   0.0417   0.0372    0.2013   0.0000   441.8738     -0.202437       22.3458      0.328384      -3.41583      -1.14468      0.349779      0.456160      0.506221      0.566590      0.600494      0.628332
  67   9 3149.5913    4.6245  1.5845 12.3871  0.0000  0.0159   0.0410   0.0408    0.1250   0.0000   441.7731      0.214786       19.9014      0.270570      -3.21256     -0.440447      0.400029      0.538302      0.586179      0.662204      0.716634      0.734301
  67  10 3344.8665    3.9080  2.4427 12.1132  0.0000  0.0201   0.0273   0.0531    0.0695   0.0000   442.6325     -0.143007       21.1761      0.115885      -2.06528      -1.16995      0.487399      0.651897      0.732167      0.813329      0.857404      0.896320
  67  11 3537.5713    3.0527  4.4971 11.6139  0.0000  0.0301   0.0158   0.0818    0.0500   0.0000   443.5393     -0.263740       21.8639    -0.0566653      -2.41105      -2.28795      0.725875      0.972794       1.09422       1.22604       1.30817       1.34357
  67  12 3727.9525    2.3742  7.2904 11.3647  0.0036  0.0474   0.0098   0.1307    0.0441   0.0000   443.5469       1.01720       18.3458      -1.29059      -2.49896      -4.15942       1.13552       1.51991       1.76469       1.90804       2.07017       2.12837
  68   1 1267.0897    0.0994  0.1484 10.1750  0.0000  0.0114   0.0056   0.0299    0.0156   0.0000   440.6755     -0.505771       21.5497      0.179098      -3.84978      0.192197      0.247411      0.348473      0.409363      0.491869      0.582878      0.535757
  68   2 1594.0163    0.2776  0.2914 10.0385  0.0000  0.0083   0.0062   0.0201    0.0198   0.0000   441.6945      0.162890       21.9289     -0.750247      -4.00758      0.836792      0.199326      0.250098      0.284578      0.318158      0.317013      0.347534
  68   3 1859.2122    0.5506  0.6540 10.1238  0.0000  0.0113   0.0081   0.0302    0.0369   0.0000   441.7792     -0.649999       22.7813     -0.204919      -3.95325     -0.107043      0.275693      0.359483      0.397436      0.453220      0.490194      0.508610
  68   4 2104.0605    0.9414  1.0670 10.2228  0.0000  0.0138   0.0108   0.0371    0.0740   0.0000   442.0363      0.103913       22.0988     -0.544828      -4.34956      0.351390      0.323848      0.425231      0.481043      0.539754      0.565037      0.585814
  68   5 2334.0252    1.5341  1.4569 10.3970  0.0000  0.0158   0.0146   0.0417    0.1056   0.0000   442.3801     0.0899089       22.2785     -0.172101      -3.08828     -0.421418      0.369772      0.509987      0.560678      0.625003      0.657004      0.687631
  68   6 2549.5560    2.3327  1.6943 10.6328  0.0000  0.0165   0.0196   0.0425    0.1328   0.0000   442.0477      0.580151       21.6526      0.503346      -2.31744      0.500639      0.396465      0.526788      0.572463      0.660275      0.700317      0.713025
  68   7 2759.7143    3.3278  1.4731 11.1240  0.0000  0.0150   0.0302   0.0390    0.2172   0.0000   442.0332     -0.145182       22.9393     -0.869143      -3.44809     -0.571897      0.362528      0.481387      0.537482      0.596337      0.643370      0.663957
  68   8 2965.3537    4.3604  1.3443 12.3051 -0.0000  0.0141   0.0422   0.0388    0.1521   0.0000   442.3808     0.0714111       22.3263      0.372229      -3.72504     -0.325261      0.353010      0.461138      0.512237      0.577111      0.607593      0.639719
  68   9 3165.3619    4.6534  1.6191 12.3790  0.0000  0.0157   0.0402   0.0412    0.1146   0.0000   442.6645     -0.702034       22.2967      0.297987      -1.90149     -0.493176      0.384596      0.513320      0.569629      0.636149      0.671701      0.699109
  68  10 3361.4020    3.8757  2.5588 12.1747  0.0000  0.0208   0.0263   0.0538    0.0641   0.0000   442.2351      -1.03680       22.7313      -1.22837      -2.01529      -1.97409      0.495734      0.668995      0.737808      0.828054      0.871718      0.902839
  68  11 3554.9098    2.9191  4.4837 11.7237  0.0000  0.0308   0.0154   0.0829    0.0473   0.0000   443.2442      0.245459       20.7901     -0.713371      -1.28916       1.47448      0.737464      0.986777       1.10545       1.23273       1.31578       1.36181
  68  12 3745.9525    2.2845  7.3812 11.4626 -0.0002  0.0488   0.0095   0.1336    0.0411   0.0000   441.4929     -0.405341       21.5360      -3.00999      -5.61703      -2.67002       1.15078       1.54183       1.76130       1.93542       2.06434       2.11662
  69   1 1275.0126    0.1042  0.1189 10.1460  0.0000  0.0092   0.0055   0.0229    0.0153   0.0000   440.4833      0.206095       21.8967     -0.718691      -4.25460      0.642508      0.212643      0.265568      0.322747      0.358273      0.390030      0.391355
  69   2 1603.1400    0.2722  0.3113 10.0506  0.0000  0.0091   0.0060   0.0217    0.0199   0.0000   441.7575     -0.241418       21.6462    -0.0236282      -4.51476    -0.0242969      0.222375      0.282512      0.325234      0.358917      0.379347      0.377420
  69   3 1869.1654    0.5754  0.6620 10.0669  0.0000  0.0116   0.0082   0.0286    0.0391   0.0000   442.1527     -0.255989       21.7470     -0.262563      -4.25257      0.226803      0.267347      0.355314      0.393224      0.444568      0.454346      0.476793
  69   4 2115.4153    0.9605  1.1168 10.1037  0.0000  0.0142   0.0106   0.0371    0.0819   0.0000   442.3589     -0.175026       21.8761      0.138350      -4.18178     -0.589218      0.325897      0.441307      0.493185      0.554446      0.574452      0.599374
  69   5 2346.1081    1.5776  1.4732 10.4022  0.0000  0.0158   0.0148   0.0416    0.1132   0.0000   442.6190     -0.585858       21.3603    -0.0791110      -3.12936      0.365069      0.376666      0.499226      0.557000      0.630677      0.671286      0.704429
  69   6 2562.5383    2.3883  1.6365 10.7115 -0.0000  0.0160   0.0203   0.0416    0.1334   0.0000   442.0516      0.465550       21.8498     -0.141439      -3.63264     -0.352143      0.375366      0.509578      0.564800      0.638485      0.663086      0.676200
  69   7 2773.7895    3.3484  1.4668 11.3656  0.0000  0.0148   0.0303   0.0390    0.1729   0.0000   442.1195      0.370955       20.9485     -0.562654      -3.70242     -0.699232      0.353756      0.464833      0.520972      0.584797      0.608262      0.632894
  69   8 2980.2440    4.3949  1.4290 11.8127  0.0001  0.0143   0.0396   0.0375    0.1857   0.0000   443.1586     0.0184011       22.6229      0.530833      -3.21194      -1.35814      0.341451      0.439890      0.519094      0.577937      0.615348      0.650363
  69   9 3180.9808    4.5852  1.7964 11.8990 -0.0001  0.0164   0.0364   0.0420    0.1405   0.0000   442.0528      0.480321       21.8971     0.0422301      -3.50558      -1.03810      0.399332      0.526354      0.584642      0.650179      0.695821      0.725086
  69  10 3377.9056    3.7707  2.7782 12.2168 -0.0000  0.0215   0.0244   0.0576    0.0546   0.0000   442.2152       1.51567       21.6967     -0.215808      -4.19236      -2.00873      0.499500      0.672156      0.742521      0.854713      0.887441      0.922342
  69  11 3572.1078    2.8836  4.9160 11.7279  0.0001  0.0327   0.0146   0.0908    0.0457   0.0000   441.5595       1.07014       21.1472      0.469191      -2.14422      -1.40103      0.751431       1.02274       1.13912       1.26156       1.34162       1.40008
  69  12 3763.8557    2.1983  7.4589 11.5416 -0.0011  0.0509   0.0093   0.1379    0.0386   0.0000   443.2758      -1.71346       22.5244     0.0245440       1.22949      -3.21512       1.14954       1.60022       1.79682       2.03115       2.13126       2.20311
  70   1 1282.9187    0.1041  0.1053 10.0848  0.0000  0.0091   0.0054   0.0192    0.0151   0.0000   440.4251      0.101539       22.0691      0.358843      -4.36646     -0.579848      0.242768      0.335908      0.355828      0.402957      0.419944      0.413985
  70   2 1612.1567    0.2820  0.3041 10.0085  0.0000  0.0084   0.0061   0.0205    0.0200   0.0000   441.6014     -0.765795       22.6138    -0.0798273      -4.17970      -1.11761      0.194522      0.268708      0.301089      0.328626      0.345050      0.383474
  70   3 1879.0681    0.5932  0.7055  9.9334  0.0000  0.0115   0.0080   0.0285    0.0422   0.0000   442.0811     0.0435551       21.8825      0.549711      -2.86664    0.00538473      0.261716      0.353233      0.385218      0.445342      0.487348      0.494633
  70   4 2126.6503    0.9750  1.1838 10.1708  0.0003  0.0148   0.0107   0.0387    0.0821   0.0000   443.0225     -0.533760       22.7523     -0.515137      -3.27214     -0.833196      0.341110      0.468669      0.528751      0.569280      0.613171      0.650962
  70   5 2358.0512    1.6148  1.5782 10.3491  0.0000  0.0161   0.0143   0.0420    0.0985   0.0000   442.4148      0.103047       21.8809       1.01501      -3.12405     -0.889821      0.380894      0.519653      0.578852      0.647706      0.676187      0.705361
  70   6 2575.4487    2.4077  1.6553 10.9510 -0.0000  0.0162   0.0202   0.0420    0.1108   0.0000   441.9143     -0.368667       21.5879    -0.0538775      -3.65613     -0.372368      0.381322      0.508069      0.574215      0.639554      0.669543      0.715220
  70   7 2787.7758    3.5136  1.4291 11.5079  0.0000  0.0143   0.0319   0.0382    0.1603   0.0000   442.5737     -0.252521       22.5143      -1.20217      -3.79573     -0.373182      0.337142      0.443971      0.503304      0.556477      0.585174      0.619806
  70   8 2995.0284    4.4935  1.3996 12.0085  0.0000  0.0143   0.0414   0.0371    0.1829   0.0000   442.4616      0.585524       22.6110      0.428023      -4.11758     -0.559901      0.345189      0.453514      0.512881      0.572424      0.623640      0.648683
  70   9 3196.5496    4.5837  1.7580 12.2598  0.0000  0.0162   0.0373   0.0426    0.1077   0.0000   442.6849     -0.381498       20.6236      0.509230      -3.53612     -0.193291      0.384027      0.519003      0.579453      0.654017      0.674673      0.703772
  70  10 3394.2153    3.6402  2.8751 12.2446  0.0000  0.0222   0.0233   0.0594    0.0513   0.0000   441.8151      0.395031       21.0781     -0.303549      -3.41670      -1.96126      0.515881      0.690069      0.783389      0.857010      0.933021      0.968450
  70  11 3589.2266    2.7990  5.1013 11.6873 -0.0001  0.0338   0.0138   0.0929    0.0456   0.0000   442.5092      -1.32047       21.0027      0.806337     -0.627344      -3.62942      0.774334       1.04221       1.14542       1.30370       1.39713       1.43777
  70  12 3781.6687    2.1567  7.8574 11.5113  0.0010  0.0523   0.0088   0.1430    0.0368   0.0000   443.3747      -1.37819       20.3487      0.311025       3.65783       1.47497       1.19795       1.60932       1.83387       2.01847       2.15832       2.24830
  71   1 1290.7389    0.0977  0.1239 10.1164  0.0000  0.0105   0.0056   0.0217    0.0152   0.0000   440.3109     -0.131879       23.4071      0.282088      -4.31989     -0.188405      0.265794      0.332571      0.387826      0.490780      0.521904      0.546509
  71   2 1621.0682    0.2842  0.2995 10.0474  0.0000  0.0081   0.0062   0.0203    0.0196   0.0000   442.1248     -0.184317       22.0241      0.128634      -4.22137      0.393178      0.193523      0.258981      0.300220      0.345402      0.367763      0.380630
  71   3 1888.8601    0.6019  0.7583 10.0099  0.0000  0.0118   0.0080   0.0306    0.0426   0.0000   442.0358     -0.880384       23.1073     0.0502605      -3.34524     -0.423629      0.267821      0.358655      0.404227      0.433349      0.474879      0.495513
  71   4 2137.7856    1.0133  1.1713 10.1306  0.0000  0.0142   0.0110   0.0372    0.0890   0.0000   442.2996     -0.340275       23.2410     -0.594633      -4.07442      -1.76825      0.333416      0.441704      0.493549      0.561865      0.602273      0.615780
  71   5 2369.9185    1.6663  1.5876 10.1230  0.0001  0.0158   0.0145   0.0423    0.1306   0.0000   441.8103     -0.294224       21.9078     -0.240316      -4.89481      -1.28298      0.359306      0.489733      0.539738      0.599952      0.656558      0.661117
  71   6 2588.2734    2.5117  1.6447 10.7834  0.0000  0.0158   0.0210   0.0416    0.1389   0.0000   442.5237     -0.154581       22.4116     -0.897347      -2.77598     -0.516924      0.364317      0.482301      0.542886      0.610449      0.634693      0.677066
  71   7 2801.6393    3.5608  1.4980 11.2852  0.0000  0.0147   0.0312   0.0383    0.1905   0.0000   442.3380      0.751958       21.5989     -0.334476      -4.25890     -0.872557      0.340733      0.455912      0.516372      0.591498      0.612937      0.641848
  71   8 3009.7262    4.6068  1.3888 12.0837 -0.0000  0.0141   0.0421   0.0369    0.1797   0.0000   442.7198      0.296342       22.6436      0.326227      -3.27886      -1.59408      0.331338      0.439095      0.487035      0.548486      0.582631      0.611758
  71   9 3211.9607    4.5440  1.7824 12.1390  0.0001  0.0164   0.0366   0.0424    0.1259   0.0000   442.3356      0.469431       21.6179     -0.458004      -4.84042      -1.13867      0.379966      0.506230      0.572409      0.641835      0.672812      0.695280
  71  10 3410.4392    3.5983  3.1404 12.0057  0.0000  0.0232   0.0215   0.0607    0.0540   0.0000   442.1908      0.665338       21.0985     0.0687314      -1.72818      -2.30123      0.521576      0.709830      0.792243      0.888019      0.937049      0.977096
  71  11 3606.2182    2.7878  5.3157 11.5983 -0.0005  0.0347   0.0133   0.0960    0.0494   0.0000   442.2760      -1.62525       22.1700       1.22472      -3.51754     -0.511994      0.791569       1.06300       1.20072       1.29844       1.41052       1.46079
  71  12 3799.2780    2.1005  8.3858 11.4698 -0.0007  0.0563   0.0084   0.1514    0.0372   0.0000   441.7394     -0.823483       17.1188      -3.07357      0.882486      -3.44289       1.27165       1.71889       1.93769       2.15116       2.29781       2.41133
  72   1 1298.5173    0.1183  0.1231 10.1073  0.0000  0.0082   0.0053   0.0187    0.0151   0.0000   440.5514     -0.103816       22.2573      0.147978      -3.69485    -0.0188337      0.192021      0.261998      0.289186      0.316189      0.375602      0.369930
  72   2 1629.8996    0.3072  0.3203 10.0446  0.0000  0.0082   0.0063   0.0206    0.0203   0.0000   441.6150     -0.381567       22.1191    -0.0529228      -4.19146      0.226174      0.188139      0.250962      0.285428      0.315635      0.335935      0.354081
  72   3 1898.6128    0.5985  0.7814 10.0773  0.0000  0.0120   0.0079   0.0320    0.0412   0.0000   441.6408     -0.512034       21.7701      0.595974      -4.74339     -0.513268      0.272672      0.369584      0.408356      0.468463      0.499702      0.521213
  72   4 2148.8312    1.0266  1.1397 10.4178  0.0000  0.0140   0.0112   0.0382    0.0732   0.0000   442.6692      0.462573       22.1429      0.342041      -3.03620     -0.382941      0.312578      0.423881      0.474976      0.535420      0.561564      0.601472
  72   5 2381.7126    1.7081  1.5703 10.4225  0.0000  0.0155   0.0149   0.0423    0.1037   0.0000   442.3568      0.331429       22.3356       1.78543      -3.28475    -0.0194665      0.352688      0.474021      0.527426      0.588915      0.625486      0.632303
  72   6 2601.0002    2.5634  1.6320 10.9222  0.0000  0.0157   0.0213   0.0403    0.1257   0.0000   442.9450     0.0300890       21.2481     -0.217629      -2.47996     -0.402397      0.365395      0.480202      0.537989      0.598776      0.637319      0.660270
  72   7 2815.3964    3.5525  1.5313 11.7326  0.0000  0.0148   0.0309   0.0402    0.1325   0.0000   442.3697      0.909631       21.6227      0.105154      -3.46930       1.19225      0.343568      0.454059      0.517443      0.572529      0.616761      0.638917
  72   8 3024.2789    4.6433  1.4076 12.1340  0.0001  0.0142   0.0425   0.0372    0.1838   0.0000   442.3637     -0.263681       21.5500      0.565556      -3.08198    -0.0843503      0.328574      0.430083      0.482667      0.539629      0.572657      0.600961
  72   9 3227.2634    4.4787  1.8847 12.2637  0.0000  0.0165   0.0344   0.0441    0.0953   0.0000   442.3710     -0.243634       22.0579     -0.844456      -3.13478      -2.04519      0.381252      0.510310      0.576457      0.637034      0.674944      0.710091
  72  10 3426.6204    3.4927  3.2462 12.1250  0.0000  0.0237   0.0208   0.0632    0.0494   0.0000   442.1999     -0.923932       21.2231      0.405242      -3.07683      0.557299      0.538480      0.716845      0.809949      0.905195      0.968692      0.996998
  72  11 3623.1297    2.7436  5.6327 11.5285  0.0010  0.0367   0.0124   0.0994    0.0499   0.0000   442.9530      0.239471       22.0334     0.0128896      -4.01232      0.194732      0.838774       1.12166       1.27323       1.40853       1.51744       1.58125
  73   1 1306.2117    0.1199  0.1175 10.0992  0.0000  0.0080   0.0054   0.0180    0.0150   0.0000   440.5617     -0.123837       21.8028    -0.0267141      -3.68576      0.365388      0.178964      0.233497      0.274446      0.284726      0.308312      0.326029
  73   2 1638.5979    0.3134  0.3489 10.0603  0.0000  0.0086   0.0062   0.0216    0.0207   0.0000   441.7103     -0.309650       22.2109      0.303118      -3.33669      0.697680      0.190183      0.261458      0.297051      0.335411      0.338291      0.358902
  73   3 1908.2838    0.6409  0.8083  9.9523  0.0001  0.0119   0.0080   0.0312    0.0472   0.0000   441.4079     -0.828143       21.8181     0.0781412      -4.97982      0.101028      0.263493      0.352114      0.407228      0.452716      0.469196      0.494077
  73   4 2159.7945    1.0538  1.1871 10.2954  0.0000  0.0141   0.0113   0.0392    0.0858   0.0000   441.5685      0.104789       22.7630     -0.276832      -3.79503     -0.676447      0.308606      0.410289      0.459722      0.520254      0.544906      0.575977
  73   5 2393.3621    1.7170  1.6722 10.5105  0.0000  0.0165   0.0144   0.0425    0.0917   0.0000   442.5859     -0.655207       21.9938     -0.772671      -4.12160     -0.243584      0.359241      0.481796      0.553272      0.603646      0.653326      0.685520
  73   6 2613.6662    2.6071  1.6704 11.0571  0.0002  0.0158   0.0214   0.0415    0.1182   0.0000   442.5115     -0.104959       22.1242      0.178098      -3.71098      0.331839      0.361454      0.477664      0.530504      0.597618      0.624680      0.664640
  73   7 2829.1095    3.6787  1.4432 11.6161  0.0000  0.0142   0.0324   0.0377    0.1589   0.0000   442.3157     -0.454110       21.7832      0.281189      -2.95489     -0.165411      0.323612      0.423549      0.477821      0.539492      0.577282      0.607515
  73   8 3038.7317    4.5629  1.4713 12.4490  0.0000  0.0146   0.0410   0.0388    0.1312   0.0000   442.6836     -0.467144       21.8205     -0.674051      -2.95107     -0.923488      0.335083      0.444813      0.489282      0.556979      0.589133      0.616114
  73   9 3242.5473    4.4576  2.0765 12.0122  0.0000  0.0173   0.0316   0.0440    0.0964   0.0000   442.2039      0.581742       20.8531     -0.469089      -3.54234     0.0683731      0.399119      0.528170      0.602976      0.675312      0.717555      0.751596
  73  10 3442.6484    3.4576  3.2919 12.1007  0.0000  0.0238   0.0201   0.0632    0.0485   0.0000   443.4676     -0.945180       22.4570     -0.628909      -1.93610      -1.11532      0.521872      0.690297      0.787053      0.874071      0.936393      0.977876
  73  11 3639.9231    2.6553  5.8887 11.6296 -0.0015  0.0386   0.0121   0.1063    0.0487   0.0000   442.6301     -0.679475       20.2370      -2.39945      -4.45265       1.14252      0.860839       1.17565       1.31689       1.47118       1.58431       1.62919
  74   1 1313.8521    0.1357  0.1344 10.1148  0.0000  0.0081   0.0054   0.0207    0.0152   0.0000   440.8694      0.318044       21.8406      0.301802      -3.42245      0.186860      0.170982      0.244573      0.317316      0.330199      0.328086      0.309370
  74   2 1647.2133    0.3299  0.3434 10.0394  0.0000  0.0083   0.0064   0.0204    0.0213   0.0000   441.6225     -0.105809       21.9422     -0.428798      -3.97879     0.0635846      0.182777      0.250406      0.276944      0.311391      0.317325      0.329572
  74   3 1917.8841    0.6428  0.7584 10.1491  0.0000  0.0116   0.0083   0.0302    0.0428   0.0000   442.0938     -0.514314       21.7297    -0.0718310      -4.35799     -0.766990      0.250849      0.337259      0.378458      0.417198      0.442146      0.460768
  74   4 2170.6245    1.0898  1.2586 10.2343  0.0000  0.0144   0.0110   0.0387    0.0852   0.0000   441.8847     -0.420743       22.3634     -0.463466      -4.27542     -0.949902      0.313513      0.421777      0.470705      0.524281      0.561636      0.599476
  74   5 2404.9531    1.7929  1.6304 10.5288  0.0000  0.0161   0.0152   0.0418    0.1017   0.0000   441.7812     -0.642951       21.9899      0.442223      -3.29883     -0.381269      0.354729      0.481194      0.526993      0.600775      0.634065      0.668020
  74   6 2626.2223    2.7133  1.6723 10.9019  0.0055  0.0156   0.0222   0.0410    0.1382   0.0000   442.3215      0.777752       21.8740      0.582666      -2.65963      -1.05947      0.349004      0.471570      0.524847      0.585146      0.609248      0.642776
  74   7 2842.6766    3.7781  1.5283 11.0906  0.0000  0.0147   0.0317   0.0375    0.2469   0.0000   442.7918      0.331532       22.2944     0.0479474      -3.81659     -0.682636      0.326252      0.451642      0.492928      0.548403      0.575768      0.598661
  74   8 3053.1139    4.6743  1.4570 12.1758  0.0000  0.0140   0.0407   0.0377    0.1574   0.0000   442.3197      0.505544       22.6550     -0.433740      -3.27376      -1.10964      0.316035      0.419682      0.471700      0.533293      0.558433      0.595198
  74   9 3257.7134    4.4093  2.1154 12.0649 -0.0000  0.0175   0.0311   0.0460    0.0976   0.0000   442.0572      0.115845       20.2882      0.457741      -1.78097      -2.20198      0.382988      0.510034      0.571624      0.645764      0.687041      0.720636
  74  10 3458.5672    3.3810  3.7086 11.9735  0.0000  0.0258   0.0185   0.0686    0.0497   0.0000   444.4768      0.528031       20.8856      0.608241      -2.31105      0.718024      0.552417      0.757253      0.842648      0.928432       1.00970       1.04862
  74  11 3656.5776    2.5896  6.1858 11.6687  0.0013  0.0398   0.0113   0.1110    0.0453   0.0000   444.7449      0.533198       22.8357     -0.734719      -2.88787      -2.50482      0.858263       1.14571       1.31578       1.43734       1.52714       1.60035
  75   1 1321.4286    0.1278  0.1494 10.0712  0.0000  0.0081   0.0051   0.0230    0.0152   0.0000   440.5800     -0.223875       21.6570      0.108013      -4.10944     0.0485309      0.177590      0.234111      0.277392      0.302293      0.320827      0.307829
  75   2 1655.7485    0.3249  0.3589 10.0694  0.0000  0.0087   0.0062   0.0215    0.0208   0.0000   441.7104     -0.161013       21.8452      0.117625      -4.13969     -0.592147      0.183722      0.232596      0.268403      0.303251      0.317423      0.336114
  75   3 1927.4067    0.6553  0.7848 10.1377  0.0000  0.0116   0.0083   0.0308    0.0439   0.0000   441.9086     0.0122238       21.1879      0.388333      -4.03179     0.0150983      0.251535      0.334822      0.382069      0.427532      0.456970      0.472930
  75   4 2181.4208    1.1401  1.3122 10.0344  0.0000  0.0145   0.0110   0.0383    0.0956   0.0000   442.6584     -0.465684       21.7710     -0.538436      -3.76647    -0.0958810      0.310212      0.421791      0.475423      0.537737      0.572431      0.593846
  75   5 2416.3878    1.8486  1.6684 10.5786 -0.0020  0.0159   0.0152   0.0424    0.0948   0.0000   442.4557     -0.536851       22.7554     -0.864820      -2.53959    -0.0430388      0.345772      0.456988      0.519932      0.565513      0.611856      0.651429
  75   6 2638.7145    2.7549  1.6224 11.1933  0.0001  0.0154   0.0227   0.0408    0.1134   0.0000   442.7081     -0.124724       21.8398      -1.16072      -2.43491      0.115933      0.325635      0.444246      0.484195      0.542443      0.569624      0.612621
  75   7 2856.1986    3.9007  1.3918 11.9642  0.0000  0.0140   0.0351   0.0365    0.1446   0.0000   442.2877     -0.353629       22.6508     0.0995077      -2.81208      0.401036      0.312884      0.415512      0.462970      0.527463      0.542115      0.575935
  75   8 3067.3821    4.6825  1.5399 12.1136  0.0000  0.0145   0.0398   0.0387    0.1578   0.0000   443.0386     -0.200211       22.5237    -0.0727042      -3.62912     -0.122900      0.316414      0.424580      0.472143      0.527742      0.564560      0.595338
  75   9 3272.7945    4.3393  2.2208 12.0052  0.0000  0.0179   0.0295   0.0462    0.0886   0.0000   443.1221     -0.990040       22.4782     -0.563531      -2.71900      -2.55442      0.386812      0.527112      0.579187      0.656697      0.680855      0.725616
  75  10 3474.4611    3.3191  3.7258 12.0717 -0.0000  0.0258   0.0183   0.0698    0.0461   0.0000   442.9783      -1.36883       21.0679      0.827366      -1.93581     -0.593159      0.557765      0.748298      0.846786      0.939652      0.997930       1.03760
  75  11 3673.1984    2.5450  6.4556 11.6509 -0.0006  0.0425   0.0108   0.1151    0.0445   0.0000   442.4004     -0.485957       18.4839      -3.38481      -1.92408      -1.04975      0.893634       1.21804       1.36492       1.52414       1.61734       1.67517
  76   1 1328.9471    0.1236  0.1432 10.1031  0.0000  0.0077   0.0051   0.0208    0.0150   0.0000   440.5236     -0.261186       21.6046      0.102574      -4.26961     -0.163931      0.158587      0.213478      0.229867      0.253541      0.271879      0.264133
  76   2 1664.1639    0.3405  0.4138 10.0083  0.0000  0.0094   0.0061   0.0228    0.0225   0.0000   441.3500     -0.448871       22.6258    -0.0839920      -4.29023     -0.372144      0.196332      0.255879      0.297553      0.336789      0.351432      0.388766
  76   3 1936.8779    0.6928  0.8660 10.0328  0.0000  0.0122   0.0083   0.0317    0.0496   0.0000   441.6326     -0.147610       22.8218    -0.0381636      -4.24950     -0.573705      0.251661      0.343826      0.379305      0.442534      0.455206      0.468921
  76   4 2192.0979    1.1637  1.3260 10.0708  0.0000  0.0144   0.0112   0.0387    0.0972   0.0000   442.2012      0.448961       21.6508      0.143022      -4.73809      0.314192      0.314945      0.410060      0.468400      0.532362      0.552037      0.576456
  76   5 2427.7793    1.8274  1.7314 10.7456  0.0000  0.0167   0.0150   0.0439    0.0867   0.0000   442.8217    -0.0241465       22.1861      0.400732      -3.45574     -0.890176      0.350279      0.472004      0.526399      0.580561      0.616262      0.651971
  76   6 2651.1534    2.8052  1.6627 11.2599  0.0000  0.0155   0.0227   0.0405    0.1108   0.0000   443.2340      0.656283       22.1116      -1.19772      -2.87459      -1.24188      0.335582      0.450602      0.511133      0.573433      0.604170      0.634002
  76   7 2869.6084    3.9696  1.4466 11.8056  0.0000  0.0142   0.0344   0.0365    0.1568   0.0000   442.8039      0.149259       22.0285     0.0882303      -3.10208      -1.43193      0.304258      0.409227      0.449970      0.509895      0.540801      0.555090
  76   8 3081.5763    4.6540  1.7222 11.5942 -0.0001  0.0150   0.0359   0.0401    0.1866   0.0000   441.9943      0.301596       22.1639     -0.898936      -2.78991     -0.363554      0.327951      0.432853      0.490536      0.550226      0.585991      0.611510
  76   9 3287.7246    4.3003  2.2806 11.9306  0.0000  0.0180   0.0288   0.0471    0.0947   0.0000   443.1413      0.190219       21.1588    -0.0731243      -3.17151     -0.692134      0.384444      0.517181      0.584805      0.658716      0.690577      0.723313
  76  10 3490.2436    3.2579  3.9695 11.9322  0.0000  0.0271   0.0173   0.0720    0.0498   0.0000   443.4652     0.0983718       20.8329     -0.309588      -1.32090      -2.77615      0.574559      0.771566      0.864327      0.962580       1.02179       1.07136
  76  11 3689.6228    2.4814  6.7521 11.6431  0.0009  0.0441   0.0103   0.1211    0.0433   0.0000   445.4858      0.695399       18.8247      0.558230      -2.34236      -4.29509      0.928675       1.25507       1.42221       1.58251       1.66302       1.74724
  77   1 1336.4200    0.1389  0.1421 10.0904  0.0000  0.0082   0.0052   0.0173    0.0150   0.0000   440.2788    0.00827466       22.1642     -0.257974      -4.38059      0.747857      0.200212      0.269919      0.315467      0.308757      0.330382      0.331167
  77   2 1672.5196    0.3431  0.4289 10.0515  0.0000  0.0095   0.0061   0.0249    0.0226   0.0000   441.2587     -0.301771       22.5334      0.376700      -4.30373     -0.138150      0.192777      0.264841      0.300397      0.323153      0.347524      0.383605
  77   3 1946.2724    0.7009  0.8721 10.0600  0.0000  0.0121   0.0083   0.0329    0.0499   0.0000   441.5346     -0.865324       21.5896     -0.517424      -3.84273     -0.670335      0.243193      0.332858      0.368893      0.421932      0.452338      0.465871
  77   4 2202.6731    1.1708  1.3399 10.1957  0.0000  0.0145   0.0113   0.0396    0.0888   0.0000   442.2768      0.179726       22.3759      0.353137      -3.67182     -0.131876      0.305003      0.398546      0.451702      0.508991      0.536977      0.547437
  77   5 2439.0594    1.8952  1.7823 10.5259  0.0000  0.0166   0.0150   0.0432    0.1037   0.0000   442.3028      0.398812       21.5148     -0.229869      -3.69667     -0.323113      0.353290      0.471217      0.537099      0.591915      0.642038      0.668181
  77   6 2663.4898    2.7870  1.6629 11.3919  0.0000  0.0155   0.0227   0.0415    0.1045   0.0000   442.7889      0.605033       22.4399     -0.412949      -2.55840      0.232034      0.331699      0.439280      0.494459      0.561386      0.593807      0.619428
  77   7 2882.9463    3.9709  1.4434 12.0782  0.0000  0.0143   0.0344   0.0371    0.1266   0.0000   443.0323     -0.476648       22.5479     -0.610232      -3.45141      -1.32878      0.298374      0.404123      0.452759      0.501271      0.534221      0.568935
  77   8 3095.6841    4.6454  1.6024 12.1882 -0.0039  0.0150   0.0372   0.0379    0.1232   0.0000   441.8501     0.0498173       22.5041     -0.588206      -3.47564      -1.07288      0.311992      0.423755      0.464546      0.532476      0.563141      0.588061
  77   9 3302.6211    4.1994  2.4195 12.0527  0.0000  0.0187   0.0271   0.0487    0.0776   0.0000   443.1424       1.17407       21.5313      0.590365      -2.45413     -0.845226      0.402756      0.538616      0.611569      0.686018      0.741864      0.775105
  77  10 3505.9457    3.2343  4.1177 11.8549 -0.0000  0.0274   0.0166   0.0736    0.0507   0.0000   443.3705     -0.386320       22.4048     -0.484867      -3.98921      -3.88335      0.575914      0.766063      0.872683      0.973172       1.03703       1.08518
  77  11 3706.0876    2.4114  7.1621 11.6236 -0.0008  0.0462   0.0096   0.1281    0.0411   0.0000   442.8637     -0.802883       24.0391      0.224654      -1.76053      -3.34677      0.959855       1.29371       1.47445       1.62426       1.72667       1.80110
  78   1 1343.8077    0.1294  0.1601 10.0772  0.0000  0.0079   0.0049   0.0230    0.0150   0.0000   440.5119      0.135522       21.9717      0.254836      -4.08281     -0.138669      0.144034      0.204246      0.221371      0.259394      0.261037      0.266388
  78   2 1680.7696    0.3597  0.4090 10.0126  0.0000  0.0089   0.0063   0.0223    0.0228   0.0000   441.2161     -0.241312       21.8638    -0.0526282      -4.29551      0.194159      0.183344      0.239858      0.270723      0.297261      0.307791      0.321197
  78   3 1955.5898    0.7035  0.9168 10.0379  0.0000  0.0123   0.0081   0.0331    0.0503   0.0000   442.1036      0.216850       21.7990     -0.628812      -3.60854     -0.204395      0.254064      0.335133      0.377952      0.406400      0.448884      0.462009
  78   4 2213.1331    1.1988  1.4199 10.1911  0.0000  0.0150   0.0110   0.0397    0.0810   0.0000   442.6217      0.314828       21.1300      0.555177      -4.57703      0.129068      0.305589      0.409650      0.467981      0.516127      0.562902      0.576653
  78   5 2450.3035    1.9794  1.7133 10.5932  0.0001  0.0159   0.0158   0.0417    0.1049   0.0000   442.8328     -0.312601       21.8386     -0.170731      -2.40952     0.0503884      0.335474      0.439353      0.512408      0.564201      0.597609      0.623115
  78   6 2675.7434    2.9418  1.6634 10.9430 -0.0000  0.0153   0.0233   0.0389    0.1555   0.0000   442.5259     -0.181413       22.2763    -0.0605072      -3.13013      -1.70546      0.325480      0.436644      0.486324      0.547166      0.584146      0.615474
  78   7 2896.1483    4.1323  1.5338 11.4551  0.0000  0.0142   0.0340   0.0376    0.2036   0.0000   442.3116      0.605018       21.7822      0.256292      -2.45583     -0.665058      0.291541      0.394487      0.432387      0.490321      0.509422      0.534285
  78   8 3109.6549    4.7457  1.6522 12.1010  0.0000  0.0149   0.0377   0.0392    0.1350   0.0000   442.5110      0.260862       21.9433      0.370511      -4.33062     -0.623058      0.311335      0.426743      0.460048      0.530053      0.561399      0.589664
  78   9 3317.3942    4.0524  2.5922 12.1353  0.0000  0.0194   0.0252   0.0518    0.0636   0.0000   442.7343      0.576048       20.1086      0.104331      -3.10766      -1.79109      0.396820      0.530078      0.594694      0.666169      0.713182      0.750921
  78  10 3521.5273    3.0955  4.3308 12.0120  0.0002  0.0288   0.0158   0.0795    0.0449   0.0000   442.5262     -0.847983       21.0222       1.19724     -0.256548      -3.02987      0.602270      0.798795      0.909583       1.00607       1.08096       1.10932
  78  11 3722.4541    2.3904  7.4768 11.5636  0.0000  0.0487   0.0093   0.1318    0.0425   0.0000   443.8889       1.63869       20.0612       3.33653      -1.58371      -3.92313      0.993243       1.34680       1.52620       1.68631       1.78923       1.85833
  79   1 1351.1567    0.1403  0.1240 10.0713  0.0000  0.0064   0.0052   0.0160    0.0146   0.0000   440.1595     -0.621998       22.1883      0.363896      -3.62048     0.0940455      0.132162      0.164901      0.200952      0.229894      0.264527      0.253958
  79   2 1688.9445    0.3707  0.4289 10.0144  0.0000  0.0089   0.0063   0.0230    0.0231   0.0000   441.2267     -0.270970       22.5067     -0.167143      -3.76645     -0.270489      0.173085      0.237221      0.267156      0.301811      0.311924      0.339353
  79   3 1964.8719    0.7221  0.9631 10.0591  0.0000  0.0127   0.0082   0.0343    0.0539   0.0000   441.8027     -0.176993       21.6010      0.586246      -3.99052     -0.472086      0.256748      0.343272      0.390314      0.435603      0.462118      0.482907
  79   4 2223.5586    1.2341  1.4246 10.2413  0.0000  0.0147   0.0112   0.0401    0.0828   0.0000   441.8161     -0.103385       22.3370     -0.692999      -3.62397     -0.243167      0.309055      0.408700      0.450308      0.505183      0.552623      0.573177
  79   5 2461.3816    2.0553  1.7161 10.7035  0.0000  0.0159   0.0163   0.0419    0.1062   0.0000   442.0022      0.329686       21.9602    -0.0236781      -3.42435     -0.234334      0.329327      0.435146      0.505178      0.557037      0.596693      0.612593
  79   6 2688.0075    2.9718  1.7160 11.0709 -0.0000  0.0154   0.0232   0.0401    0.1430   0.0000   442.5070    -0.0912770       22.5150     -0.561930      -3.97823      -1.58444      0.322449      0.418685      0.478077      0.541105      0.579152      0.614150
  79   7 2909.3300    4.1817  1.4110 11.9613 -0.0006  0.0138   0.0358   0.0356    0.1463   0.0000   443.0307     -0.349512       22.4002     0.0806950      -2.95253     -0.184524      0.287433      0.394252      0.435569      0.499442      0.527004      0.559116
  79   8 3123.5702    4.7492  1.6700 12.0613 -0.0000  0.0149   0.0372   0.0388    0.1443   0.0000   442.4012     -0.333565       22.2109     -0.192689      -3.68312      -1.31405      0.310633      0.418143      0.468642      0.529271      0.559522      0.593304
  79   9 3332.0919    4.0633  2.6954 12.2625  0.0000  0.0200   0.0249   0.0529    0.0595   0.0000   443.0190      0.313719       21.5161      0.532079      -2.52529      -1.03260      0.404460      0.560072      0.618048      0.692101      0.734153      0.780807
  79  10 3536.9677    3.0671  4.7113 11.8622 -0.0003  0.0308   0.0149   0.0831    0.0504   0.0000   443.2724      0.352797       21.0622      0.302059      -1.31812      -1.82354      0.633722      0.849359      0.960766       1.05869       1.14336       1.20598
  79  11 3738.6646    2.3383  7.6180 11.6035  0.0000  0.0500   0.0092   0.1351    0.0418   0.0000   440.6008     -0.702205       23.4479       1.84031      -2.13430      -3.52232       1.01161       1.34553       1.56394       1.71429       1.82567       1.90798
  80   1 1358.4415    0.1385  0.1362 10.1024  0.0000  0.0071   0.0051   0.0167    0.0147   0.0000   440.2990    0.00314606       21.1991     -0.214015      -3.69205     -0.193400      0.140205      0.180292      0.219978      0.234881      0.267371      0.268497
  80   2 1697.0196    0.3756  0.4433 10.0281  0.0000  0.0095   0.0062   0.0223    0.0233   0.0000   441.1107     -0.105576       22.1649    -0.0159638      -3.65069      0.591512      0.175971      0.249752      0.281654      0.317047      0.342264      0.364568
  80   3 1974.1197    0.7369  0.9076 10.1730  0.0000  0.0122   0.0086   0.0331    0.0510   0.0000   441.7225     -0.420272       22.2168     -0.632498      -4.08190      0.243538      0.240802      0.329422      0.364643      0.407431      0.438551      0.461103
  80   4 2233.9140    1.2612  1.4492 10.4181  0.0000  0.0151   0.0115   0.0405    0.0778   0.0000   441.9527      0.273176       22.0564      0.499152      -3.71413      0.677168      0.304891      0.402571      0.450959      0.511367      0.566385      0.586262
  80   5 2472.4323    2.0402  1.8061 10.6324  0.0000  0.0162   0.0154   0.0421    0.0990   0.0000   442.6338     -0.270817       22.4434      -1.37816      -3.80586     -0.389255      0.335163      0.443739      0.505901      0.554517      0.598915      0.613356
  80   6 2700.1209    3.0256  1.6225 11.4553 -0.0000  0.0150   0.0242   0.0387    0.1077   0.0000   442.3161     -0.152006       23.1005     -0.124562      -3.24985     -0.223597      0.311024      0.415759      0.467822      0.525835      0.566146      0.589657
  80   7 2922.3750    4.2117  1.5467 11.9298  0.0001  0.0144   0.0340   0.0365    0.1360   0.0000   442.7232    -0.0437710       21.5254      0.224987      -4.42349     -0.254426      0.296991      0.403081      0.450300      0.511398      0.544355      0.569718
  80   8 3137.3879    4.7334  1.5854 12.6131  0.0000  0.0150   0.0384   0.0380    0.1039   0.0000   442.4367      0.227145       21.8025      0.193387      -2.84338      -1.31708      0.297434      0.402894      0.462327      0.509534      0.531144      0.549940
  80   9 3346.7350    3.9658  2.6877 12.3144  0.0000  0.0200   0.0242   0.0531    0.0563   0.0000   443.2149     -0.237999       21.2395     0.0273858      -2.58036      -1.18121      0.398819      0.542303      0.614344      0.685151      0.736813      0.760562
  80  10 3552.4291    3.0514  4.8562 11.8383  0.0009  0.0313   0.0144   0.0851    0.0504   0.0000   442.8241     -0.489794       21.8563      -1.70078      -3.20357      -2.07287      0.629043      0.848432      0.965461       1.06917       1.15046       1.18925
  81   1 1365.7035    0.1456  0.1587 10.0806  0.0000  0.0071   0.0050   0.0179    0.0149   0.0000   440.5183      0.232491       22.3895    -0.0862510      -3.79666     0.0632970      0.152198      0.202830      0.228990      0.240551      0.259511      0.267738
  81   2 1705.0228    0.3741  0.4546 10.0280  0.0000  0.0094   0.0061   0.0226    0.0237   0.0000   441.4476    -0.0349102       22.4302      0.650748      -4.45947     -0.783562      0.184203      0.239187      0.285138      0.318900      0.320409      0.337090
  81   3 1983.2771    0.7506  0.9372 10.1179  0.0000  0.0122   0.0084   0.0335    0.0534   0.0000   442.0732      0.622818       21.8719     -0.546521      -3.75836     -0.789021      0.234532      0.326987      0.358296      0.411531      0.433356      0.447800
  81   4 2244.1184    1.3016  1.4589 10.3771  0.0000  0.0150   0.0117   0.0399    0.0827   0.0000   442.2597      0.482857       21.0890    0.00681301      -3.38510     -0.342169      0.292732      0.399251      0.443039      0.499882      0.526431      0.558431
  81   5 2483.4004    2.0816  1.8219 10.8809  0.0000  0.0163   0.0158   0.0436    0.0865   0.0000   441.9776      0.455727       21.5610    -0.0515543      -3.59939     -0.527608      0.327039      0.439404      0.491040      0.564545      0.585344      0.610136
  81   6 2712.1681    3.0888  1.6246 11.4401  0.0000  0.0145   0.0245   0.0391    0.1128   0.0000   443.0186     -0.144332       21.9198     -0.496178      -2.59199     -0.383525      0.299265      0.389903      0.445887      0.495948      0.520502      0.560837
  81   7 2935.3973    4.2328  1.5449 11.9190  0.0042  0.0142   0.0350   0.0373    0.1531   0.0000   442.5951     -0.493622       21.7591     -0.480137      -3.06358     -0.349050      0.290528      0.388521      0.431923      0.493468      0.514496      0.548424
  81   8 3151.1282    4.7831  1.7603 12.1304  0.0000  0.0151   0.0357   0.0395    0.1227   0.0000   443.1448     -0.328633       21.3005     -0.194579      -3.09194     0.0195752      0.306411      0.408626      0.455930      0.511095      0.546081      0.571980
  81   9 3361.2372    3.9265  2.6981 12.3726  0.0000  0.0199   0.0241   0.0539    0.0552   0.0000   442.8733      0.516545       20.8893       1.59529      -3.67030     -0.946003      0.402445      0.532418      0.609816      0.675601      0.726792      0.766154
  81  10 3567.7769    2.9540  5.1259 11.8849 -0.0010  0.0332   0.0137   0.0913    0.0486   0.0000   442.6026      -1.29714       20.6313      0.719489     -0.882464      -1.36813      0.668136      0.899557       1.01063       1.13928       1.22156       1.26996
  81  11 3770.7826    2.2364  7.8941 11.6601  0.0007  0.0524   0.0088   0.1406    0.0381   0.0000   443.2572      -1.17452       20.7287       4.64202       2.05730      -2.50879       1.02149       1.38237       1.59023       1.74361       1.86948       1.97406
  82   1 1372.8874    0.1427  0.1628 10.0681  0.0000  0.0076   0.0049   0.0172    0.0148   0.0000   440.3206    -0.0213128       21.5177      0.105744      -4.63090      0.674941      0.148853      0.192184      0.228210      0.240229      0.246633      0.278221
  82   2 1712.9565    0.3865  0.4816 10.0194  0.0000  0.0095   0.0062   0.0240    0.0245   0.0000   441.4267     -0.350004       21.0579      0.212052      -3.78261     -0.350027      0.186625      0.255130      0.294929      0.330205      0.353019      0.362531
  82   3 1992.3676    0.7820  0.9841 10.0797  0.0000  0.0124   0.0086   0.0337    0.0582   0.0000   441.5802     -0.172184       21.8934      0.664877      -3.74602     -0.331107      0.237667      0.325471      0.370219      0.408481      0.445475      0.464905
  82   4 2254.2582    1.3066  1.5629 10.3330  0.0000  0.0156   0.0112   0.0412    0.0791   0.0000   442.6071     -0.291493       22.3678     -0.317576      -3.66766     -0.685432      0.302928      0.411512      0.457969      0.513936      0.559244      0.575793
  82   5 2494.2788    2.1247  1.8820 10.7170  0.0000  0.0165   0.0156   0.0428    0.0969   0.0000   442.4121   -0.00700362       21.2994      0.325153      -3.21543     -0.588322      0.328739      0.436050      0.487020      0.558731      0.579632      0.613323
  82   6 2724.1410    3.1775  1.7229 11.2765  0.0000  0.0152   0.0243   0.0392    0.1320   0.0000   442.5211     -0.276387       22.0734      -1.54172      -3.68620     0.0645099      0.304550      0.409241      0.469205      0.522934      0.555558      0.595059
  82   7 2948.2555    4.2843  1.5344 12.1347  0.0000  0.0144   0.0353   0.0370    0.1345   0.0000   442.7142      0.195793       22.0657     0.0902869      -3.52246     -0.670914      0.287113      0.380688      0.416260      0.472992      0.499337      0.526798
  82   8 3164.7677    4.6366  1.8016 12.2880  0.0000  0.0153   0.0339   0.0404    0.0982   0.0000   442.6556      0.271526       22.7972     0.0507450      -2.90691     -0.758610      0.304324      0.411992      0.448244      0.515522      0.538167      0.568392
  82   9 3375.7057    3.8675  3.1212 12.0358  0.0000  0.0218   0.0214   0.0566    0.0596   0.0000   443.1201       1.84832       21.8756     -0.587692      -2.09533     -0.911661      0.423116      0.579240      0.657840      0.733407      0.781348      0.813017
  82  10 3583.0255    2.9122  5.3529 11.9125  0.0006  0.0347   0.0133   0.0950    0.0483   0.0000   443.5584      0.927511       19.7343      -1.38591      -3.15958      -1.06756      0.674140      0.910646       1.03126       1.15385       1.21983       1.27758
  83   0  927.6065    0.0378  0.0080 10.4539  0.0000  0.0090   0.0075   0.0057    0.0128   0.0000   436.5613      0.430870       22.4285       1.38526      -3.27924       1.14525      0.221877      0.283652      0.319354      0.325225      0.350553      0.395692
  83   1 1380.0107    0.1472  0.1678 10.0556  0.0000  0.0068   0.0049   0.0192    0.0147   0.0000   440.3405     -0.388833       21.5329      0.100508      -4.33895      0.416119      0.142848      0.182559      0.202524      0.229146      0.260890      0.243859
  83   2 1720.7955    0.4033  0.5032 10.0721  0.0000  0.0100   0.0062   0.0237    0.0248   0.0000   441.4634     -0.106179       21.8876    -0.0633188      -3.81471      0.217888      0.184756      0.261136      0.287716      0.334463      0.353414      0.346716
  83   3 2001.4017    0.7684  0.9721 10.2430  0.0000  0.0128   0.0086   0.0337    0.0533   0.0000   441.7325     -0.786852       21.8809    -0.0205909      -4.64867      0.210605      0.240868      0.330155      0.376440      0.405096      0.442947      0.463354
  83   4 2264.3359    1.3642  1.5572 10.4317 -0.0000  0.0153   0.0117   0.0408    0.0777   0.0000   442.4820     -0.163006       22.8566    -0.0825646      -3.82192     -0.291375      0.303258      0.402991      0.443926      0.508556      0.544803      0.570874
  83   5 2505.1085    2.1793  1.8036 10.9990  0.0054  0.0161   0.0168   0.0424    0.0888   0.0000   442.6174     -0.217632       21.7256     -0.411179      -2.35616    -0.0181826      0.321017      0.435409      0.495532      0.552982      0.587881      0.628630
  83   6 2736.0670    3.2169  1.7349 11.4007  0.0000  0.0151   0.0245   0.0402    0.1255   0.0000   442.6044    -0.0687270       22.0392      0.583664      -4.45847     -0.833476      0.304631      0.405723      0.461314      0.508982      0.557756      0.579855
  83   7 2961.0549    4.4105  1.5556 11.8282 -0.0000  0.0138   0.0349   0.0369    0.1561   0.0000   443.0124      0.572439       21.7390     -0.581314      -3.57000     -0.491327      0.271837      0.360376      0.400095      0.453240      0.481853      0.504852
  83   8 3178.3167    4.7342  1.8218 12.4247 -0.0000  0.0153   0.0344   0.0403    0.0911   0.0000   442.2330      0.759436       22.0332     -0.275737      -2.83815     -0.625820      0.300122      0.391079      0.455510      0.497841      0.537409      0.564636
  83   9 3390.1277    3.7718  2.9978 12.2906  0.0001  0.0214   0.0218   0.0568    0.0537   0.0000   443.0074      0.982349       21.7153      -1.10973      -3.14803      -1.92540      0.423285      0.560127      0.640700      0.720476      0.767659      0.798196
  83  10 3598.2756    2.8643  5.6124 11.9247  0.0003  0.0361   0.0127   0.0990    0.0472   0.0000   442.0906      0.892777       19.3795     0.0509172      -3.47378      -2.61266      0.692139      0.942883       1.05314       1.17891       1.26074       1.31875
  84   1 1387.1004    0.1553  0.1707 10.0871  0.0000  0.0078   0.0049   0.0173    0.0148   0.0000   440.0618      0.151573       21.8261     -0.596416      -4.32646      0.883572      0.155415      0.220196      0.248121      0.273321      0.295678      0.281739
  84   2 1728.5761    0.4077  0.5162 10.0644  0.0000  0.0097   0.0062   0.0243    0.0248   0.0000   441.5055     -0.560751       22.1229     -0.206231      -4.07390     -0.524783      0.185253      0.248010      0.274558      0.322297      0.343001      0.350937
  84   3 2010.3863    0.7931  1.0704 10.1735  0.0000  0.0131   0.0085   0.0355    0.0574   0.0000   442.2903      0.315812       22.4795     -0.318709      -4.40820    -0.0384551      0.247935      0.336115      0.384427      0.427462      0.460632      0.475223
  84   4 2274.2974    1.3747  1.5527 10.5544  0.0000  0.0155   0.0119   0.0407    0.0743   0.0000   442.5539      0.600086       22.3310      0.796600      -3.69172      0.634278      0.298692      0.401138      0.452244      0.509189      0.531939      0.568883
  84   5 2515.8632    2.2249  1.8190 10.9152  0.0003  0.0160   0.0165   0.0416    0.0931   0.0000   442.1666      0.579131       22.6259     -0.589307      -2.55498     -0.970592      0.309452      0.416870      0.471585      0.524630      0.570100      0.606480
  84   6 2747.9664    3.2793  1.6920 11.4385 -0.0000  0.0149   0.0245   0.0386    0.1140   0.0000   442.9268    -0.0428295       21.7710     0.0117771      -4.00208    -0.0101702      0.281638      0.382677      0.418827      0.482759      0.510512      0.529825
  84   7 2973.7998    4.4558  1.5284 12.2405  0.0000  0.0140   0.0359   0.0365    0.1255   0.0000   443.0051      0.467014       22.3562      0.580714      -2.41582     -0.236767      0.276173      0.372398      0.425765      0.472303      0.506938      0.529188
  84   8 3191.8065    4.5738  1.9416 12.4885 -0.0001  0.0160   0.0325   0.0423    0.0823   0.0000   442.7733      0.398507       22.0178     -0.783870      -3.52209     -0.719109      0.311382      0.413820      0.462533      0.519255      0.551036      0.583844
  84   9 3404.4196    3.7202  3.3492 12.2191 -0.0001  0.0228   0.0203   0.0616    0.0525   0.0000   443.0373     -0.402304       21.9114     -0.802292      -2.66832      -1.99367      0.441658      0.596696      0.671949      0.757404      0.812381      0.841019
  84  10 3613.3120    2.7585  5.8692 11.9623 -0.0003  0.0384   0.0119   0.1055    0.0453   0.0000   443.1458     -0.233150       20.1563      0.233013     -0.519241       1.45318      0.727561      0.996270       1.11268       1.25724       1.32861       1.39072
  85   1 1394.1266    0.1534  0.1961 10.0801  0.0000  0.0077   0.0047   0.0213    0.0149   0.0000   439.9888      0.124748       21.4800    -0.0672674      -3.95341     -0.569001      0.150373      0.185260      0.231177      0.261091      0.286344      0.302883
  85   2 1736.2581    0.4274  0.5403 10.0645  0.0000  0.0101   0.0063   0.0241    0.0265   0.0000   441.0149     -0.569239       21.9483      0.363044      -3.94823    -0.0854736      0.184483      0.246046      0.287554      0.318790      0.337880      0.347022
  85   3 2019.3164    0.8185  1.0740 10.1372  0.0000  0.0130   0.0086   0.0340    0.0605   0.0000   441.9638     -0.148267       22.3741     -0.346800      -4.11806      0.199898      0.239540      0.323707      0.364865      0.409222      0.440436      0.459146
  85   4 2284.1789    1.4278  1.6123 10.4876  0.0000  0.0156   0.0119   0.0409    0.0790   0.0000   442.2052      0.318951       23.0895      -1.00203      -3.69380     -0.636095      0.292726      0.393160      0.439446      0.514132      0.533546      0.558901
  85   5 2526.5323    2.2863  1.8428 10.9308  0.0004  0.0160   0.0168   0.0416    0.0985   0.0000   442.3555     -0.651908       21.6557     -0.780850      -4.43905      0.281520      0.305657      0.411182      0.458634      0.523993      0.548615      0.570028
  85   6 2759.7636    3.3214  1.6706 11.6690  0.0000  0.0147   0.0255   0.0394    0.1096   0.0000   443.4015     -0.272601       22.2995    -0.0621341      -3.54901      0.536391      0.286420      0.380924      0.433713      0.492947      0.509453      0.549733
  85   7 2986.4559    4.5338  1.5570 11.9833  0.0000  0.0138   0.0357   0.0362    0.1519   0.0000   442.7243      0.586715       22.4836   -0.00845038      -3.62103     -0.805613      0.272471      0.361883      0.411073      0.463942      0.486136      0.509561
  85   8 3205.2139    4.6284  1.9545 12.3941  0.0000  0.0158   0.0321   0.0415    0.0861   0.0000   443.0172     -0.402288       21.9489      0.332511      -4.21621     -0.709468      0.307862      0.406634      0.454883      0.513265      0.539099      0.581711
  85   9 3418.6752    3.6533  3.5486 12.0907  0.0000  0.0235   0.0190   0.0636    0.0551   0.0000   443.0009     -0.278605       22.2779     -0.731834      -3.60806      -2.59985      0.450739      0.599992      0.675942      0.759600      0.808358      0.850275
  85  10 3628.2879    2.7205  6.0642 11.9927 -0.0008  0.0392   0.0117   0.1083    0.0447   0.0000   442.7301      0.137719       22.4464       1.64090      -1.77847      -2.95643      0.737806      0.989577       1.11364       1.25960       1.33659       1.39141
  86   1 1401.1099    0.1590  0.1956 10.0492  0.0000  0.0077   0.0047   0.0186    0.0148   0.0000   440.0897     -0.114672       21.6211     -0.246562      -4.64368     -0.120313      0.147924      0.192778      0.235049      0.243167      0.248733      0.258440
  86   2 1743.8749    0.4349  0.5296 10.0541  0.0000  0.0099   0.0063   0.0233    0.0262   0.0000   440.9909     -0.639413       22.0575      0.120909      -4.05615     -0.461034      0.173920      0.242137      0.267928      0.302415      0.316256      0.334815
  86   3 2028.1758    0.8366  1.0648 10.1367  0.0000  0.0126   0.0087   0.0342    0.0613   0.0000   442.0327    -0.0754602       22.3452     -0.265380      -3.71353      0.376991      0.232573      0.310194      0.350454      0.402169      0.416951      0.444430
  86   4 2293.9765    1.4251  1.6453 10.5095  0.0000  0.0156   0.0116   0.0421    0.0749   0.0000   442.2607     -0.462039       21.4372      0.404296      -3.37583      0.380111      0.291747      0.392372      0.439012      0.495251      0.533610      0.564612
  86   5 2537.1491    2.3126  1.9304 10.7630  0.0053  0.0162   0.0163   0.0430    0.1032   0.0000   442.2588     -0.559144       22.2077      0.289585      -3.34111     -0.577977      0.307442      0.406362      0.461689      0.523037      0.547780      0.584053
  86   6 2771.4369    3.4815  1.6697 11.6746  0.0000  0.0147   0.0269   0.0384    0.1207   0.0000   442.5947     -0.629100       22.0940     -0.301314      -3.15179      0.131723      0.288064      0.379221      0.426529      0.488170      0.529609      0.555005
  86   7 2999.0036    4.6130  1.5546 12.0603  0.0000  0.0138   0.0360   0.0359    0.1420   0.0000   442.9175     -0.261232       21.8584     -0.262911      -4.62277      -1.23054      0.261556      0.349033      0.393415      0.434492      0.463831      0.490482
  86   8 3218.5323    4.6052  1.9947 12.4881  0.0000  0.0161   0.0317   0.0415    0.0793   0.0000   443.5600      0.117595       21.4959     -0.572221      -3.66806     -0.878019      0.316823      0.416418      0.470976      0.536836      0.564931      0.594039
  86   9 3432.8442    3.5558  3.6704 12.2475 -0.0001  0.0246   0.0184   0.0659    0.0476   0.0000   442.2760     -0.326860       20.8519     -0.788529      -1.11264     -0.460774      0.457762      0.612518      0.695119      0.781039      0.829211      0.867934
  86  10 3643.2715    2.7000  6.3670 11.9459  0.0012  0.0411   0.0114   0.1126    0.0453   0.0000   443.2347     -0.678834       21.1729     -0.151725      0.670885     -0.735470      0.761654       1.03784       1.17745       1.29530       1.39006       1.44249
  87   1 1408.0095    0.1598  0.1849 10.0710  0.0000  0.0077   0.0048   0.0168    0.0148   0.0000   440.2272      0.319651       22.2072     -0.326978      -5.14265   -0.00723066      0.137474      0.188180      0.203870      0.223968      0.265531      0.253660
  87   2 1751.4178    0.4397  0.5653 10.0497  0.0000  0.0099   0.0063   0.0253    0.0271   0.0000   440.9117     -0.259780       21.9736      0.282378      -4.08326     -0.526047      0.174367      0.242472      0.268192      0.304107      0.313346      0.332058
  87   3 2036.9852    0.8484  1.1737  9.9924  0.0000  0.0132   0.0084   0.0362    0.0702   0.0000   442.3525    -0.0884174       22.1490     -0.380922      -4.66265      0.763098      0.243454      0.330972      0.373952      0.427193      0.447337      0.458385
  87   4 2303.7053    1.4977  1.7370 10.3592  0.0014  0.0159   0.0117   0.0421    0.0868   0.0000   442.4685      0.370027       21.5688     -0.159634      -3.49066     -0.453183      0.292605      0.394570      0.446291      0.504323      0.536699      0.549504
  87   5 2547.7127    2.3641  1.9190 10.8833  0.0002  0.0159   0.0168   0.0436    0.1046   0.0000   442.4859      0.375130       21.3078      0.265006      -3.56396      0.142141      0.297912      0.395866      0.453519      0.509980      0.531091      0.558169
  87   6 2783.1203    3.4589  1.6289 11.8002  0.0000  0.0144   0.0266   0.0383    0.1047   0.0000   442.3120      0.252396       21.6843    -0.0642848      -3.60555     -0.269150      0.277327      0.378017      0.425985      0.476000      0.500263      0.537628
  87   7 3011.4995    4.6597  1.5796 11.9948 -0.0000  0.0139   0.0358   0.0355    0.1565   0.0000   442.8096     0.0124705       22.0668     0.0285943      -3.28455     -0.786793      0.267517      0.350325      0.397218      0.450490      0.479870      0.512725
  87   8 3231.8332    4.5105  2.1834 12.3023  0.0000  0.0167   0.0292   0.0443    0.0804   0.0000   443.5075      0.351632       21.5367     -0.304423      -3.49145     -0.715812      0.314382      0.415624      0.471488      0.529132      0.559636      0.593034
  87   9 3446.9011    3.5480  3.7478 12.1317  0.0000  0.0246   0.0181   0.0672    0.0525   0.0000   442.7421      -1.02209       21.8547       1.00604      -3.18928      -1.02800      0.454346      0.615090      0.707133      0.788476      0.841992      0.883907
  87  10 3658.0544    2.6053  6.4161 11.9397 -0.0006  0.0418   0.0110   0.1138    0.0445   0.0000   443.1593      0.209705       21.7378      0.402322      -3.21573      -2.21148      0.767146       1.01631       1.18209       1.28584       1.38902       1.45300
  88   1 1414.8984    0.1664  0.2119 10.0786  0.0000  0.0073   0.0047   0.0210    0.0149   0.0000   440.0275     0.0848267       21.7675     0.0478840      -4.10600    -0.0238971      0.142443      0.183319      0.218794      0.241067      0.248761      0.267409
  88   2 1758.8946    0.4423  0.6397 10.0364  0.0000  0.0106   0.0061   0.0280    0.0286   0.0000   440.9054     -0.193879       21.9902      0.491175      -4.88851      0.644972      0.199901      0.266839      0.307656      0.344715      0.368279      0.379935
  88   3 2045.7880    0.8730  1.1505 10.1478 -0.0002  0.0131   0.0088   0.0357    0.0676   0.0000   441.8120     0.0724202       21.5901    0.00496863      -3.60693     -0.533928      0.237429      0.323877      0.360739      0.409495      0.429675      0.454755
  88   4 2313.3472    1.5200  1.7250 10.4119  0.0000  0.0160   0.0119   0.0412    0.0892   0.0000   442.3243      0.108049       21.0744      0.164710      -3.56652    -0.0776142      0.293457      0.388165      0.438338      0.497931      0.526162      0.553472
  88   5 2558.1952    2.4153  1.8935 11.0410  0.0000  0.0159   0.0172   0.0429    0.0943   0.0000   442.0475     -0.468409       23.4179      -1.27263      -3.60248     -0.816046      0.289367      0.397742      0.444236      0.502787      0.535863      0.563717
  88   6 2794.7028    3.5167  1.6994 11.7215  0.0000  0.0147   0.0261   0.0382    0.1097   0.0000   442.5295      0.289732       22.1748      0.845910      -3.34105     -0.527523      0.280009      0.364357      0.417112      0.466364      0.490704      0.522305
  88   7 3023.8790    4.6294  1.6703 11.9491  0.0000  0.0142   0.0345   0.0373    0.1551   0.0000   442.6814      0.480804       22.5150      0.294786      -3.85822     -0.792109      0.267678      0.356676      0.397485      0.448459      0.482645      0.512713
  88   8 3245.0027    4.4566  2.2349 12.3569  0.0000  0.0168   0.0284   0.0448    0.0742   0.0000   442.9143      0.853124       21.3265      0.212939      -2.26159     -0.993519      0.315890      0.414613      0.475703      0.531674      0.568475      0.608573
  88   9 3460.9759    3.4294  3.9470 12.3279  0.0001  0.0260   0.0174   0.0712    0.0450   0.0000   442.8045      -1.01778       23.1235      0.500334      -2.31499      -1.13765      0.470053      0.639795      0.719781      0.806083      0.882164      0.924141
  88  10 3672.8524    2.5894  7.0172 11.8769  0.0000  0.0455   0.0101   0.1221    0.0431   0.0000   442.7698      0.293886       21.3170     -0.195859      -2.12269     -0.519582      0.828330       1.10874       1.27379       1.41519       1.51423       1.58699
  89   1 1421.7392    0.1721  0.2206 10.0759  0.0000  0.0078   0.0047   0.0200    0.0149   0.0000   440.2534     -0.348234       21.6210      0.144560      -4.18867      0.166434      0.133194      0.190346      0.204300      0.229758      0.244290      0.256462
  89   2 1766.3124    0.4650  0.6182 10.0631  0.0000  0.0106   0.0064   0.0256    0.0292   0.0000   440.9273    -0.0464613       22.1724     -0.211865      -4.29754     -0.447067      0.182911      0.251838      0.288916      0.313853      0.340657      0.358074
  89   3 2054.4985    0.8906  1.1736 10.2309  0.0000  0.0132   0.0090   0.0368    0.0670   0.0000   441.9835     -0.139730       22.1834      0.227521      -4.10744      0.683499      0.239780      0.320121      0.366188      0.416747      0.438227      0.449397
  89   4 2322.9028    1.5329  1.7787 10.4961  0.0000  0.0161   0.0118   0.0426    0.0823   0.0000   442.2747      0.234676       21.3870      0.151358      -3.32352      0.725919      0.289088      0.389695      0.437771      0.499114      0.534378      0.567244
  89   5 2568.6307    2.4614  1.9000 11.2681  0.0000  0.0161   0.0175   0.0424    0.0831   0.0000   442.3025     -0.371688       22.7498      0.248554      -3.62221     -0.684535      0.290228      0.396368      0.438784      0.503531      0.533304      0.554121
  89   6 2806.2124    3.6311  1.7324 11.4567  0.0000  0.0145   0.0264   0.0381    0.1401   0.0000   443.4168      0.496589       22.3345      0.303014      -3.59954     -0.335687      0.269902      0.350154      0.393588      0.445036      0.474692      0.496973
  89   7 3036.2197    4.7124  1.6846 12.2180 -0.0001  0.0142   0.0347   0.0378    0.1186   0.0000   443.0283      0.414006       21.6996      0.440072      -2.75610     -0.596677      0.261668      0.357490      0.389486      0.451963      0.475313      0.510088
  89   8 3258.0893    4.4189  2.2513 12.5127  0.0000  0.0172   0.0279   0.0454    0.0655   0.0000   443.0490      0.479993       21.9706      -1.24745      -2.89215      -1.25136      0.311001      0.421138      0.480428      0.538234      0.573939      0.612634
  89   9 3474.8195    3.3935  3.9616 12.2325 -0.0003  0.0262   0.0172   0.0716    0.0504   0.0000   443.6558     -0.819144       20.1736     -0.679612     -0.829052      -2.38620      0.469265      0.642286      0.719704      0.814045      0.883617      0.928082
  90   1 1428.5101    0.1731  0.2075 10.0725  0.0000  0.0072   0.0048   0.0188    0.0149   0.0000   440.2942     -0.345431       21.9785      0.162149      -4.80448     -0.475568      0.133214      0.172255      0.190559      0.211207      0.235830      0.247425
  90   2 1773.6612    0.4746  0.6160 10.0408  0.0000  0.0100   0.0063   0.0261    0.0291   0.0000   440.8128     -0.256053       22.3959      0.128318      -4.40039     -0.940837      0.170821      0.237011      0.258531      0.287290      0.311891      0.326619
  90   3 2063.1550    0.9140  1.2502 10.1227  0.0000  0.0136   0.0088   0.0372    0.0684   0.0000   442.1250     -0.205230       22.1034    -0.0289414      -3.95647      0.487415      0.240409      0.323648      0.368467      0.419038      0.439293      0.469001
  90   4 2332.3888    1.5674  1.8318 10.4507  0.0000  0.0162   0.0116   0.0426    0.0828   0.0000   442.0221      0.363508       21.6426      0.196994      -3.20570     -0.760953      0.290091      0.394667      0.445890      0.494553      0.520196      0.542558
  90   5 2578.9795    2.5262  1.8989 11.1563  0.0000  0.0160   0.0179   0.0418    0.0948   0.0000   442.1163      0.351579       22.1433     -0.996102      -3.85295      0.452602      0.295164      0.389048      0.439633      0.496042      0.537513      0.555327
  90   6 2817.6797    3.6961  1.5946 11.8611 -0.0001  0.0139   0.0285   0.0373    0.1192   0.0000   442.7087      0.350905       21.7330     -0.902797      -3.35710      0.305017      0.264201      0.353995      0.403202      0.456073      0.486276      0.505178
  90   7 3048.4552    4.7591  1.6661 12.1183 -0.0047  0.0139   0.0348   0.0368    0.1292   0.0000   442.6031      0.361834       22.4796     -0.942598      -3.95019     -0.222158      0.256698      0.342660      0.384797      0.429466      0.458708      0.480813
  90   8 3271.1604    4.4110  2.3485 12.4941  0.0000  0.0174   0.0272   0.0464    0.0639   0.0000   442.5711     0.0110020       22.7576     0.0810375      -2.96352      -1.03531      0.314741      0.426902      0.474007      0.542298      0.587958      0.619857
  90   9 3488.6767    3.3584  4.2913 12.1355  0.0011  0.0278   0.0160   0.0753    0.0510   0.0000   444.2910     -0.455928       21.4171      0.156476      -3.89848      -2.17425      0.480963      0.660277      0.737488      0.833751      0.882016      0.918690
  91   1 1435.2408    0.1859  0.2293 10.0684  0.0000  0.0079   0.0047   0.0188    0.0151   0.0000   439.9597     -0.187077       22.3534     -0.415936      -4.43153    -0.0767025      0.162555      0.211674      0.253172      0.242175      0.250759      0.262920
  91   2 1780.9654    0.4770  0.6220 10.1127  0.0000  0.0103   0.0064   0.0252    0.0293   0.0000   440.9210     -0.174342       22.4656      0.493322      -4.78367      0.121365      0.179708      0.247129      0.274571      0.304461      0.322097      0.338720
  91   3 2071.7535    0.9137  1.2912 10.1666  0.0000  0.0139   0.0086   0.0376    0.0652   0.0000   441.3016     -0.109696       21.4416      0.123792      -5.11668     -0.958071      0.243243      0.335974      0.377625      0.418773      0.441061      0.468116
  91   4 2341.8064    1.6251  1.8122 10.6278  0.0000  0.0162   0.0123   0.0426    0.0806   0.0000   442.2228     -0.398998       22.0159      0.110407      -4.52029      -1.83909      0.285403      0.384200      0.430407      0.485340      0.524214      0.550609
  91   5 2589.3203    2.5266  1.8480 11.4092  0.0000  0.0156   0.0182   0.0420    0.0818   0.0000   442.5282      0.248138       21.4701     -0.706312      -3.85316     -0.612461      0.280795      0.380393      0.425978      0.478860      0.515691      0.545561
  91   6 2829.0869    3.7192  1.7375 11.7579  0.0000  0.0145   0.0265   0.0376    0.1093   0.0000   442.3020     -0.394003       21.9605     -0.290480      -4.14298     -0.911032      0.262511      0.352993      0.400793      0.449447      0.478201      0.502628
  91   7 3060.6481    4.7934  1.6458 12.3170  0.0000  0.0140   0.0357   0.0371    0.1245   0.0000   442.9601      0.306072       21.8816     -0.787437      -3.34768      -1.00197      0.249072      0.330709      0.369599      0.425967      0.446964      0.473375
  91   8 3284.0892    4.2933  2.4651 12.4945  0.0000  0.0182   0.0257   0.0473    0.0613   0.0000   443.0741      0.449268       21.3087     -0.685662      -3.96572      -1.19949      0.320472      0.436725      0.480797      0.548504      0.592185      0.610191
  91   9 3502.5142    3.2812  4.4523 12.2413 -0.0018  0.0286   0.0155   0.0792    0.0483   0.0000   442.9334      0.333676       21.5626       1.71411      -3.08172     -0.340467      0.500570      0.674442      0.770025      0.859158      0.918908      0.962827
  92   1 1441.9316    0.1725  0.2085 10.0841  0.0000  0.0072   0.0046   0.0182    0.0147   0.0000   440.0434      0.103838       22.3862      0.373656      -4.51772    -0.0383735      0.127199      0.174524      0.209760      0.219148      0.234490      0.242159
  92   2 1788.1623    0.4846  0.6829 10.0901  0.0000  0.0107   0.0062   0.0277    0.0304   0.0000   441.4065     -0.134765       21.4204      0.329656      -4.80392      0.231367      0.180205      0.247423      0.282669      0.317023      0.335867      0.342537
  92   3 2080.3125    0.9367  1.2504 10.2754  0.0000  0.0137   0.0090   0.0368    0.0656   0.0000   441.9689     -0.177446       21.9726      0.216346      -3.69233     -0.245192      0.237510      0.327066      0.367241      0.404183      0.428937      0.456955
  92   4 2351.1714    1.6592  1.7953 10.5617  0.0000  0.0158   0.0124   0.0421    0.0907   0.0000   442.0596    -0.0989610       21.9867      -1.01253      -3.92447     -0.720513      0.279282      0.373952      0.416655      0.468021      0.502512      0.527383
  92   5 2599.5511    2.5877  1.9554 11.3893  0.0000  0.0162   0.0179   0.0428    0.0812   0.0000   442.4353     -0.701322       21.7510     -0.194109      -4.35234     -0.852583      0.284192      0.383963      0.427846      0.487841      0.528551      0.551677
  92   6 2840.4107    3.8629  1.6194 11.9601  0.0000  0.0139   0.0290   0.0365    0.1158   0.0000   442.5111      0.362418       21.4055     -0.319794      -2.98961     -0.409954      0.252192      0.331088      0.377061      0.430446      0.456082      0.491208
  92   7 3072.7613    4.7700  1.6951 12.3318  0.0000  0.0142   0.0346   0.0370    0.1171   0.0000   442.2527     -0.109853       22.3597     -0.699370      -3.22253      -1.14168      0.257027      0.338223      0.382880      0.426260      0.457984      0.483719
  92   8 3297.0405    4.2997  2.6572 12.3464  0.0000  0.0185   0.0247   0.0499    0.0659   0.0000   442.5931      0.431331       21.0848      0.272214      -3.32998      -1.63284      0.327842      0.437468      0.495593      0.562063      0.603251      0.639651
  92   9 3516.2033    3.2356  4.6571 12.1949  0.0019  0.0300   0.0150   0.0817    0.0508   0.0000   444.3369      0.539955       22.0852      0.566413      -3.61265      -1.61076      0.520199      0.699756      0.793272      0.883909      0.956113      0.985928
  93   1 1448.5625    0.1846  0.2359 10.0404  0.0000  0.0075   0.0046   0.0193    0.0150   0.0000   439.9219     -0.415833       22.1518      0.407174      -3.77102      0.368583      0.126319      0.173008      0.191119      0.227529      0.221987      0.239039
  93   2 1795.3394    0.5028  0.6610 10.0771  0.0000  0.0101   0.0064   0.0269    0.0308   0.0000   440.8223     -0.274285       22.1711     -0.305231      -4.98395     -0.849244      0.168530      0.233874      0.261368      0.293067      0.325453      0.339421
  93   3 2088.7810    0.9548  1.2749 10.2056  0.0000  0.0135   0.0090   0.0368    0.0710   0.0000   441.3542      0.608029       22.7994     -0.249344      -5.08514     -0.437022      0.233714      0.313183      0.350441      0.401214      0.418160      0.451634
  93   4 2360.4397    1.6753  1.8938 10.6778  0.0000  0.0164   0.0120   0.0431    0.0759   0.0000   442.7359    -0.0886386       21.6472      0.482564      -4.14275     -0.352170      0.285820      0.380947      0.433471      0.491706      0.527263      0.550760
  93   5 2609.8096    2.6168  1.9801 11.2391  0.0000  0.0161   0.0178   0.0432    0.0917   0.0000   442.2686     -0.715448       23.1300      0.860559      -3.85561     -0.518963      0.277653      0.373843      0.416141      0.475565      0.498324      0.521900
  93   6 2851.6517    3.8711  1.6484 11.8586  0.0000  0.0139   0.0284   0.0369    0.1195   0.0000   442.8497     0.0535604       21.7486     -0.301569      -4.08200     -0.234513      0.248275      0.328424      0.372179      0.423901      0.453245      0.473869
  93   7 3084.8192    4.8267  1.7633 12.1384  0.0000  0.0143   0.0339   0.0378    0.1321   0.0000   443.0344     -0.100013       21.6032     0.0105798      -3.59246     -0.311889      0.253729      0.342422      0.381507      0.431048      0.463325      0.480436
  93   8 3309.8420    4.2330  2.6817 12.4217  0.0000  0.0191   0.0242   0.0500    0.0620   0.0000   443.2699      0.680633       21.7324     0.0775446      -3.14249      -1.22983      0.328160      0.445573      0.502427      0.572155      0.610058      0.639788
  93   9 3529.9060    3.1514  4.9627 12.2657 -0.0010  0.0320   0.0144   0.0875    0.0479   0.0000   443.2504     -0.307968       21.5821     -0.687015      -1.81923      0.593454      0.544232      0.732717      0.835761      0.933447       1.00889       1.05053
  94   1 1455.1604    0.1929  0.2532 10.0292  0.0000  0.0081   0.0046   0.0195    0.0152   0.0000   440.0701     -0.424598       22.1743      0.296817      -4.09114    -0.0479952      0.135922      0.195224      0.220411      0.246829      0.267460      0.285550
  94   2 1802.4511    0.5091  0.6989 10.0412  0.0000  0.0104   0.0064   0.0269    0.0324   0.0000   440.8802     -0.436258       22.0389      0.131487      -4.41272     -0.166262      0.182224      0.243418      0.287662      0.309161      0.346116      0.351894
  94   3 2097.2590    0.9631  1.3107 10.3519  0.0000  0.0141   0.0092   0.0384    0.0645   0.0000   441.8847     0.0184547       22.2996      0.245139      -3.55463    -0.0695132      0.242029      0.335260      0.375462      0.421134      0.450585      0.471556
  94   4 2369.6323    1.7107  1.8423 10.7603 -0.0000  0.0160   0.0126   0.0431    0.0783   0.0000   442.2888     -0.453860       22.1683      0.815786      -3.86421      0.470133      0.275714      0.370744      0.417856      0.464312      0.493578      0.527399
  94   5 2619.9578    2.6699  1.9186 11.5270  0.0000  0.0161   0.0184   0.0411    0.0771   0.0000   442.9106      0.165714       22.2583      -1.04400      -4.65098      0.526385      0.282766      0.374585      0.415454      0.477862      0.513667      0.542179
  94   6 2862.8493    3.9987  1.6457 11.8849 -0.0000  0.0140   0.0294   0.0363    0.1264   0.0000   442.7013     0.0735169       21.1524      0.545866      -3.62159     -0.672075      0.243681      0.326435      0.366365      0.415503      0.436927      0.464033
  94   7 3096.7689    4.8210  1.7998 12.4896  0.0000  0.0146   0.0339   0.0385    0.0986   0.0000   442.8455      0.366090       22.7823     -0.361250      -3.35405      -1.01052      0.255646      0.338588      0.384549      0.441322      0.468555      0.484345
  94   8 3322.6469    4.1824  2.7449 12.4467  0.0000  0.0191   0.0237   0.0515    0.0597   0.0000   443.4085      0.163675       21.5241      0.455370      -4.25520      -1.58289      0.330661      0.438482      0.497690      0.554256      0.589325      0.618611
  94   9 3543.4390    3.0943  4.9032 12.2567 -0.0001  0.0320   0.0142   0.0879    0.0483   0.0000   442.4755     -0.660523       21.9031       2.17415      -3.78348      -2.90630      0.537489      0.734728      0.830793      0.921120      0.991605       1.04026
  95   1 1461.6857    0.1980  0.2375 10.0306  0.0000  0.0073   0.0047   0.0179    0.0151   0.0000   440.0181     -0.169038       22.1317    -0.0283998      -3.69007     0.0568391      0.124099      0.175131      0.198025      0.221815      0.250229      0.265601
  95   2 1809.4878    0.5145  0.7049 10.0989  0.0000  0.0106   0.0064   0.0274    0.0321   0.0000   440.7425    0.00200102       22.0058    -0.0615261      -5.04727     0.0345113      0.184365      0.244626      0.280455      0.310854      0.335268      0.346425
  95   3 2105.6313    1.0026  1.3934 10.1619  0.0000  0.0142   0.0089   0.0379    0.0696   0.0000   441.4981     -0.680254       21.8307      0.908955      -3.93313     -0.851114      0.241533      0.319956      0.364950      0.408906      0.445921      0.469122
  95   4 2378.7925    1.7266  2.0166 10.5245 -0.0001  0.0167   0.0119   0.0445    0.0875   0.0000   442.0737    -0.0615771       22.7988     -0.438344      -4.61674     -0.139747      0.288474      0.381577      0.440057      0.490915      0.529577      0.548581
  95   5 2630.0150    2.7247  2.0185 11.3374 -0.0000  0.0161   0.0181   0.0430    0.0871   0.0000   441.9035      0.354674       23.0392     -0.300284      -3.89001      0.382625      0.277026      0.373624      0.415439      0.475058      0.502536      0.530105
  95   6 2873.9944    4.0413  1.7318 11.5489 -0.0000  0.0143   0.0284   0.0368    0.1602   0.0000   442.8007     -0.411104       22.2419     -0.134060      -3.73377     -0.804991      0.248635      0.324541      0.361515      0.413973      0.442276      0.463391
  95   7 3108.6631    4.7879  1.7860 12.4815  0.0000  0.0143   0.0333   0.0386    0.0932   0.0000   442.6790      0.169317       22.0025     -0.576970      -2.86724      -1.43882      0.250086      0.332228      0.378631      0.425064      0.448963      0.476585
  95   8 3335.3316    4.1133  2.8401 12.5061  0.0000  0.0196   0.0228   0.0526    0.0539   0.0000   443.3675      0.165037       21.9433      0.684054      -2.48269     -0.624778      0.333502      0.448760      0.509566      0.569248      0.607537      0.630783
  95   9 3556.9386    3.1033  5.3614 12.0732  0.0004  0.0338   0.0131   0.0937    0.0524   0.0000   443.5199    -0.0157549       20.6490       2.56540      -3.61839      -1.63096      0.569491      0.775175      0.878310      0.978047       1.04947       1.10355
  96   1 1468.1905    0.2019  0.2644 10.0267  0.0000  0.0075   0.0046   0.0201    0.0153   0.0000   439.9401     -0.163451       21.9203      0.409352      -4.43608     -0.267449      0.133143      0.181024      0.208108      0.224712      0.249401      0.246802
  96   2 1816.4802    0.5286  0.7083 10.0197  0.0000  0.0105   0.0065   0.0271    0.0349   0.0000   440.5485     0.0275375       21.9810     -0.306518      -4.11862   -0.00118840      0.168005      0.236654      0.261722      0.300048      0.320364      0.332997
  96   3 2113.9484    1.0160  1.4472 10.2855  0.0000  0.0143   0.0089   0.0394    0.0627   0.0000   441.6299     -0.369736       21.9404     -0.696090      -4.32216      0.411456      0.244900      0.322030      0.371459      0.419718      0.446000      0.469989
  96   4 2387.8316    1.7489  1.9377 10.8546 -0.0000  0.0168   0.0123   0.0434    0.0713   0.0000   442.1356      -1.12846       21.6518      0.390941      -4.98606     -0.496308      0.278750      0.376947      0.423280      0.479160      0.494732      0.529923
  96   5 2640.0954    2.7552  1.9616 11.4801  0.0000  0.0159   0.0185   0.0422    0.0816   0.0000   442.1326     0.0185045       22.4087     -0.355074      -4.04467     -0.687863      0.268471      0.355737      0.408307      0.458760      0.489358      0.509496
  96   6 2885.0420    4.0693  1.7064 12.0330  0.0000  0.0140   0.0291   0.0371    0.1074   0.0000   443.0024    -0.0273798       22.3391     0.0394450      -3.72600      -1.46031      0.240304      0.318235      0.355981      0.409224      0.435424      0.453898
  96   7 3120.5028    4.8205  1.8645 12.4596  0.0000  0.0147   0.0329   0.0392    0.0977   0.0000   442.7074     -0.400392       22.4157     -0.667852      -3.14074     -0.519459      0.258436      0.337601      0.380485      0.433877      0.466196      0.493906
  96   8 3348.0280    4.0321  3.0573 12.4998 -0.0000  0.0206   0.0219   0.0558    0.0530   0.0000   443.0008      0.314576       22.3790      0.257578      -3.04950      -1.09749      0.343404      0.467886      0.537052      0.600887      0.636220      0.664022
  96   9 3570.4364    3.0597  5.5997 12.0245 -0.0000  0.0353   0.0122   0.0957    0.0504   0.0000   443.1646     -0.165283       20.1672      0.698285      -2.03653      -2.51244      0.597322      0.796635      0.913741       1.01668       1.09776       1.16504
  97   0 1000.6135    0.0357  0.0128 10.3303 -0.0084  0.0124   0.0070   0.0081    0.0120   0.0000   436.9763     0.0943970       20.6759      0.568503      -3.33129     -0.151226      0.225537      0.269529      0.342189      0.387586      0.309445      0.387370
  97   1 1474.6325    0.1935  0.3003 10.0283  0.0000  0.0089   0.0045   0.0224    0.0155   0.0000   439.9404    -0.0178873       21.8144     -0.199559      -3.86957      0.470339      0.147306      0.205904      0.234916      0.261020      0.284075      0.286909
  97   2 1823.4343    0.5473  0.7731 10.0245  0.0000  0.0109   0.0064   0.0284    0.0362   0.0000   440.8240      0.367373       21.2384      0.203349      -3.82331     -0.588330      0.176431      0.242805      0.278695      0.305498      0.327246      0.343111
  97   3 2122.2549    1.0245  1.4351 10.2753  0.0000  0.0141   0.0089   0.0395    0.0626   0.0000   441.9344     -0.434833       21.5919    -0.0491704      -5.19725     -0.807044      0.232861      0.312275      0.356641      0.389970      0.429597      0.443553
  97   4 2396.8247    1.8243  1.9048 10.8281  0.0000  0.0160   0.0129   0.0434    0.0782   0.0000   442.0061     -0.448833       22.0508     -0.169309      -4.17313     0.0990708      0.269318      0.360073      0.400530      0.459661      0.484342      0.512726
  97   5 2650.0806    2.8320  1.8869 11.5470  0.0000  0.0154   0.0193   0.0411    0.0836   0.0000   442.4010     -0.574039       22.2135      0.299748      -4.08859      0.156828      0.262272      0.353749      0.398988      0.451284      0.485845      0.506969
  97   6 2896.0660    4.1662  1.6602 11.8588 -0.0000  0.0137   0.0298   0.0360    0.1338   0.0000   442.9252     -0.343387       22.3662     -0.441451      -3.48587     0.0118798      0.232820      0.314933      0.354378      0.396536      0.439870      0.452344
  97   7 3132.2316    4.8986  1.9477 12.0630  0.0000  0.0147   0.0317   0.0391    0.1194   0.0000   442.8231    -0.0574676       22.1933     -0.137294      -3.38369      -1.03259      0.247298      0.330780      0.375850      0.421621      0.452089      0.474454
  97   8 3360.6491    3.9814  3.1459 12.4152  0.0000  0.0212   0.0211   0.0567    0.0564   0.0000   443.1821     0.0227084       21.6207     -0.900013      -3.45553      0.302796      0.357373      0.484466      0.552758      0.615894      0.654772      0.697263
  97   9 3583.8394    2.9314  5.6459 12.1580 -0.0008  0.0364   0.0120   0.0989    0.0454   0.0000   443.2074     -0.593839       20.6079     -0.573623      -4.00620      -4.48069      0.591195      0.812213      0.909257       1.03799       1.09499       1.15961
  98   1 1481.0550    0.2161  0.2669 10.0511  0.0000  0.0071   0.0047   0.0191    0.0152   0.0000   439.7642    -0.0311408       21.9508      0.449562      -4.21688     -0.439838      0.117405      0.161738      0.184592      0.212470      0.216645      0.225715
  98   2 1830.3451    0.5612  0.7907 10.0061  0.0000  0.0109   0.0065   0.0284    0.0380   0.0000   440.9086     -0.530212       22.0406      0.469413      -4.31970     -0.369956      0.173503      0.238533      0.266549      0.295896      0.316795      0.331525
  98   3 2130.5332    1.0343  1.3812 10.4175  0.0000  0.0140   0.0091   0.0379    0.0613   0.0000   441.5195    0.00210843       22.4547      0.702474      -4.43334      0.627399      0.229186      0.308255      0.352738      0.400424      0.421534      0.447849
  98   4 2405.7591    1.8042  1.9848 10.9384  0.0000  0.0169   0.0127   0.0453    0.0758   0.0000   442.6129     0.0524468       22.6849      0.268739      -3.91211     -0.586766      0.275126      0.378637      0.422747      0.474795      0.510283      0.538210
  98   5 2660.0212    2.9309  1.9924 11.3103  0.0001  0.0157   0.0190   0.0407    0.0972   0.0000   442.9183     -0.802268       22.3755      0.414191      -3.22787     -0.118526      0.259193      0.353998      0.396344      0.447542      0.476191      0.507285
  98   6 2906.9741    4.2124  1.6955 12.0147  0.0000  0.0138   0.0294   0.0364    0.1142   0.0000   442.6893      0.104608       21.2966     -0.274442      -3.49332     -0.993408      0.233878      0.309650      0.353635      0.404938      0.438341      0.459380
  98   7 3143.9779    4.7992  1.9798 12.2792  0.0000  0.0150   0.0308   0.0401    0.1011   0.0000   442.8386      0.100352       22.6038      0.428990      -3.31064     -0.507655      0.254299      0.342470      0.383837      0.433088      0.461272      0.490752
  98   8 3373.1101    4.0062  3.3097 12.3619  0.0000  0.0216   0.0206   0.0589    0.0590   0.0000   443.6603     -0.696381       20.7290     -0.951338      -3.30559      -1.06556      0.355212      0.479888      0.538932      0.604525      0.646138      0.676536
  98   9 3597.1238    2.9059  5.9085 12.1569  0.0006  0.0381   0.0117   0.1029    0.0455   0.0000   442.6690     -0.204697       21.2716      -1.53087      -2.50096      -1.37047      0.622092      0.842051      0.950556       1.06978       1.15304       1.21239
  99   1 1487.4282    0.2104  0.2964 10.0270  0.0000  0.0082   0.0046   0.0212    0.0157   0.0000   439.6393     -0.136998       22.0016     -0.222799      -3.99518     -0.259286      0.131616      0.180156      0.201646      0.225881      0.240269      0.238974
  99   2 1837.1529    0.5623  0.8153 10.0654  0.0000  0.0111   0.0064   0.0288    0.0370   0.0000   440.8449      0.163280       21.7307     0.0386803      -3.16140     -0.143586      0.181231      0.246164      0.279810      0.304952      0.333029      0.349362
  99   3 2138.6821    1.0556  1.4280 10.2965  0.0000  0.0142   0.0091   0.0381    0.0669   0.0000   441.5384    -0.0307384       22.2623      0.449471      -4.40996     0.0968924      0.231674      0.313636      0.352039      0.396388      0.417290      0.437220
  99   4 2414.6181    1.8714  2.0544 10.8612  0.0000  0.0169   0.0127   0.0454    0.0804   0.0000   441.7879    -0.0148593       22.7797     -0.384280      -3.07722     -0.106251      0.273273      0.374446      0.418830      0.475941      0.507405      0.539689
  99   5 2669.9443    2.8904  1.8832 11.7585  0.0000  0.0156   0.0197   0.0410    0.0747   0.0000   442.8424     0.0730708       22.5009      0.333218      -4.73016     -0.192206      0.251893      0.346201      0.391560      0.435762      0.463156      0.494750
  99   6 2917.8643    4.2846  1.6759 12.0701  0.0001  0.0138   0.0301   0.0357    0.1107   0.0000   442.5955      0.420365       22.5843      0.107767      -3.60422     -0.574474      0.227620      0.306063      0.341773      0.394712      0.413885      0.439661
  99   7 3155.5768    4.7751  2.0618 12.3219 -0.0000  0.0153   0.0298   0.0410    0.0901   0.0000   443.0149     0.0246694       22.0366      -1.09139      -2.09004      -1.22329      0.254155      0.345185      0.378325      0.435942      0.468854      0.495120
  99   8 3385.5803    3.8650  3.4217 12.4466  0.0000  0.0225   0.0195   0.0614    0.0526   0.0000   443.0255      0.647718       21.4996      0.239395      -2.37277      -1.09412      0.360008      0.495624      0.559763      0.619434      0.675644      0.697529
  99   9 3610.3831    2.8976  6.3342 12.0669  0.0003  0.0401   0.0100   0.1078    0.0377   0.0000   444.0183     -0.638085       20.9812      -1.80663      0.146332     -0.917861      0.653033      0.884410       1.00064       1.11497       1.21068       1.26742
 100   1 1493.7262    0.2074  0.2992 10.0134  0.0000  0.0080   0.0045   0.0215    0.0154   0.0000   439.8922     -0.152305       21.6071     -0.181666      -4.07652     0.0825174      0.131341      0.175701      0.191706      0.214597      0.227159      0.245195
 100   2 1843.9441    0.5791  0.8712 10.0615  0.0000  0.0115   0.0065   0.0302    0.0393   0.0000   440.7591     0.0809884       21.5400     -0.218095      -3.90817     -0.917552      0.188387      0.252452      0.279474      0.324415      0.350519      0.367936
 100   3 2146.8215    1.0940  1.5783 10.3241  0.0000  0.0150   0.0090   0.0407    0.0652   0.0000   441.4610     -0.225937       22.3384      0.183445      -4.17982   -0.00929626      0.241932      0.331828      0.374465      0.420604      0.446438      0.463602
 100   4 2423.4318    1.8857  2.0824 10.9366  0.0000  0.0168   0.0125   0.0462    0.0744   0.0000   441.8943     -0.287769       22.3550       1.19898      -4.16068     -0.173170      0.274538      0.368338      0.407506      0.468943      0.496775      0.529917
 100   5 2679.7777    2.9859  1.9839 11.6473  0.0000  0.0157   0.0198   0.0420    0.0844   0.0000   442.0141     -0.114442       21.6866     -0.645046      -4.50285     -0.144753      0.253401      0.336996      0.381312      0.427880      0.455472      0.476234
 100   6 2928.6759    4.3207  1.7243 11.8880 -0.0000  0.0139   0.0297   0.0361    0.1350   0.0000   442.6630      0.124875       22.0149     -0.875312      -3.82001      0.116893      0.224717      0.299688      0.337248      0.378187      0.411334      0.425052
 100   7 3167.1835    4.8139  2.0121 12.4715 -0.0000  0.0150   0.0306   0.0404    0.0857   0.0000   442.5605      0.647480       23.0779      0.611097      -3.30189     -0.815612      0.250169      0.335186      0.378861      0.425426      0.455913      0.481167
 100   8 3397.9720    3.8072  3.5971 12.4674  0.0001  0.0236   0.0193   0.0634    0.0535   0.0000   442.8902      0.485371       21.0696     0.0982535      -3.76383     -0.303354      0.385412      0.519928      0.586089      0.657522      0.703491      0.743640
 100   9 3623.5577    2.8074  6.3694 12.2252  0.0000  0.0345   0.0071   0.0882    0.0052   0.0000   443.5161       3.84651       18.7099      -2.66080      0.185711     -0.833705      0.653519      0.744842      0.977176      0.975525       1.15488       1.08698
 101   1 1500.0115    0.2173  0.2765 10.0364  0.0000  0.0079   0.0046   0.0181    0.0155   0.0000   439.8192     -0.326494       22.2547      0.214587      -4.43857     -0.274220      0.121215      0.163026      0.170894      0.208503      0.217805      0.226301
 101   2 1850.6762    0.5827  0.9013 10.0697  0.0000  0.0116   0.0064   0.0312    0.0398   0.0000   440.4309      0.105586       22.1129     -0.310803      -4.54525     -0.102174      0.182794      0.249386      0.282587      0.312341      0.340916      0.352534
 101   3 2154.9213    1.0888  1.4823 10.3816 -0.0000  0.0144   0.0091   0.0390    0.0660   0.0000   441.7116      0.272799       22.2737     -0.903084      -3.38996     -0.522234      0.232383      0.310642      0.357889      0.396007      0.427887      0.452263
 101   4 2432.1573    1.9139  2.0806 11.0821  0.0000  0.0169   0.0128   0.0461    0.0709   0.0000   441.9913     -0.164861       21.6014    -0.0108073      -3.72325     -0.440313      0.270159      0.366736      0.414707      0.469728      0.499946      0.527949
 101   5 2689.5941    3.0331  1.9596 11.7623  0.0000  0.0155   0.0202   0.0420    0.0808   0.0000   442.3478      0.271172       22.5408     -0.556757      -4.10985     -0.593188      0.250374      0.336213      0.376502      0.426823      0.459120      0.483123
 101   6 2939.4315    4.3335  1.7483 12.1974  0.0000  0.0139   0.0294   0.0371    0.0999   0.0000   442.8285     -0.225395       21.8638    -0.0651894      -4.21144     -0.394783      0.224927      0.307095      0.343352      0.391915      0.415839      0.447745
 101   7 3178.6818    4.7606  2.0902 12.7470 -0.0000  0.0158   0.0299   0.0413    0.0676   0.0000   443.0672     -0.489234       22.3255      0.345082      -3.47572     -0.606548      0.246804      0.335978      0.378787      0.429276      0.456051      0.483410
 101   8 3410.3068    3.7298  3.5243 12.6628 -0.0000  0.0236   0.0193   0.0639    0.0470   0.0000   442.8690    -0.0620986       20.7685      -1.03229      -2.40707     -0.835596      0.372877      0.505344      0.578979      0.642821      0.692447      0.733396
 102   1 1506.2507    0.2254  0.3078 10.0289  0.0000  0.0083   0.0046   0.0196    0.0158   0.0000   439.7862     0.0781730       22.3541    -0.0469902      -4.54833     -0.217254      0.119884      0.171494      0.194523      0.215703      0.226680      0.239700
 102   2 1857.3967    0.5884  0.8423 10.0766  0.0000  0.0111   0.0066   0.0293    0.0401   0.0000   440.6292     -0.478540       22.0031    -0.0780741      -4.19180      0.189925      0.172307      0.232240      0.267090      0.294962      0.318631      0.341629
 102   3 2162.9126    1.1322  1.6128 10.2272  0.0000  0.0148   0.0089   0.0400    0.0713   0.0000   441.6817      0.542312       22.6458     -0.215643      -3.85593    -0.0529010      0.234877      0.315335      0.353296      0.407520      0.437648      0.449323
 102   4 2440.8910    1.9899  2.0780 11.0259 -0.0000  0.0169   0.0133   0.0451    0.0793   0.0000   441.2775     -0.483930       21.5081      0.818479      -4.53190      0.204656      0.263326      0.358290      0.408161      0.453945      0.484630      0.515346
 102   5 2699.3595    3.0827  2.0494 11.5814 -0.0000  0.0157   0.0198   0.0433    0.0925   0.0000   442.5663     -0.276920       22.9024      0.199908      -4.07290    -0.0698241      0.249796      0.338324      0.379068      0.432484      0.464463      0.478806
 102   6 2950.1328    4.4122  1.7746 12.2951 -0.0003  0.0141   0.0304   0.0373    0.1020   0.0000   443.0958    -0.0443200       22.1372     -0.964186      -3.30029     -0.630274      0.231112      0.306767      0.350368      0.392337      0.417185      0.436804
 102   7 3190.1346    4.7217  2.1194 12.6549  0.0000  0.0159   0.0296   0.0417    0.0753   0.0000   443.1659      0.356874       22.3877     -0.505249      -3.92441     -0.850648      0.251805      0.339732      0.380199      0.431476      0.456856      0.477610
 102   8 3422.5756    3.7446  3.7786 12.5636  0.0000  0.0247   0.0186   0.0662    0.0505   0.0000   443.3289      0.634207       21.6075    -0.0520312      -4.23154      -2.51383      0.392795      0.534328      0.610797      0.681854      0.721791      0.757672
 103   1 1512.4444    0.2251  0.3339  9.9996  0.0000  0.0083   0.0045   0.0217    0.0161   0.0000   440.0203     -0.211293       21.9912      0.136024      -4.34500     -0.149904      0.131118      0.171349      0.207500      0.234643      0.241481      0.253459
 103   2 1864.0586    0.5999  0.8854 10.1319  0.0000  0.0116   0.0066   0.0303    0.0406   0.0000   440.8334    -0.0220440       21.8051     0.0791891      -4.24385    -0.0869913      0.174353      0.243680      0.276153      0.301179      0.319099      0.331445
 103   3 2170.9071    1.1436  1.6476 10.2382  0.0001  0.0151   0.0088   0.0401    0.0695   0.0000   441.2283     -0.354769       22.7802      0.250053      -3.48420     -0.509656      0.235606      0.323184      0.365245      0.406034      0.437950      0.466865
 103   4 2449.5159    1.9942  2.0152 11.1152  0.0000  0.0166   0.0135   0.0446    0.0765   0.0000   442.0506     -0.470574       22.6079     -0.202600      -3.75058    -0.0658286      0.255320      0.347296      0.391174      0.443757      0.468863      0.499351
 103   5 2709.0649    3.1255  1.9873 11.7003  0.0000  0.0154   0.0201   0.0416    0.0838   0.0000   442.3493     -0.375211       22.5946    -0.0379163      -3.76287      0.111358      0.245810      0.330293      0.371225      0.420248      0.463673      0.486085
 103   6 2960.7596    4.4247  1.7331 12.4584 -0.0044  0.0140   0.0304   0.0368    0.0897   0.0000   442.8746      0.145102       22.4723    -0.0796661      -3.96757     -0.278686      0.222372      0.295351      0.336948      0.376054      0.408870      0.436625
 103   7 3201.5332    4.6329  2.1902 12.8721  0.0000  0.0161   0.0283   0.0431    0.0570   0.0000   443.3036       1.07030       22.2422     -0.136628      -3.30750     -0.614331      0.256037      0.345029      0.386734      0.438366      0.466468      0.505634
 103   8 3434.8978    3.6412  4.0404 12.5330 -0.0002  0.0261   0.0174   0.0712    0.0501   0.0000   443.6721      0.285797       22.1658       1.00369      -1.67531      -1.90943      0.403601      0.546043      0.630450      0.698831      0.753966      0.781490
 104   1 1518.5985    0.2314  0.3389 10.0080  0.0000  0.0081   0.0045   0.0217    0.0161   0.0000   439.8287     -0.291445       21.8344     -0.180167      -4.58221      0.346924      0.127997      0.166575      0.193937      0.215157      0.246758      0.245716
 104   2 1870.6618    0.6139  0.9140 10.0827  0.0000  0.0114   0.0066   0.0306    0.0417   0.0000   440.6075     -0.238635       22.1071     -0.227648      -3.80596      0.231953      0.174794      0.233859      0.269517      0.302202      0.312347      0.332840
 104   3 2178.8003    1.1625  1.6618 10.3786  0.0000  0.0153   0.0092   0.0410    0.0691   0.0000   441.7902   -0.00677238       21.5557      0.131286      -4.06991      0.185021      0.235025      0.323342      0.366792      0.411789      0.438750      0.463704
 104   4 2458.0854    2.0411  2.0526 11.0709  0.0000  0.0167   0.0137   0.0446    0.0833   0.0000   442.0970      0.459166       21.9125      0.394099      -4.16833     -0.832423      0.261410      0.354029      0.401715      0.453195      0.483537      0.502545
 104   5 2718.7558    3.1958  1.9731 11.8784  0.0000  0.0153   0.0207   0.0416    0.0767   0.0000   442.9337      0.309224       22.4286      0.183632      -2.97425     -0.150681      0.239605      0.323811      0.362921      0.410865      0.440442      0.461480
 104   6 2971.3178    4.4686  1.8039 12.1825 -0.0002  0.0140   0.0292   0.0368    0.1017   0.0000   442.7515      0.363806       22.7152    -0.0865474      -3.76525    -0.0882258      0.221726      0.298851      0.333731      0.379770      0.402320      0.427608
 104   7 3212.8591    4.6852  2.3090 12.4576 -0.0000  0.0166   0.0275   0.0432    0.0798   0.0000   443.2419    -0.0500258       22.3004     -0.477307      -4.18660      -1.18559      0.256753      0.349316      0.393820      0.445113      0.478175      0.503607
 104   8 3447.0645    3.5916  4.0005 12.5381  0.0005  0.0259   0.0171   0.0711    0.0498   0.0000   443.3353    -0.0718409       23.1335    -0.0132114      -3.80216      -1.39658      0.401925      0.543096      0.623535      0.692408      0.744474      0.778730
 105   0 1039.9747    0.0391  0.0137 10.3061 -0.0021  0.0146   0.0067   0.0076    0.0115   0.0000   437.1067      0.783128       20.8495     0.0452397      -3.56327      0.448910      0.242992      0.314541      0.359021      0.365325      0.508272      0.396665
 105   1 1524.7023    0.2386  0.3418 10.0388  0.0000  0.0082   0.0045   0.0212    0.0161   0.0000   439.9373     -0.315056       21.9476      0.310223      -4.07658      0.273766      0.126813      0.169746      0.191976      0.211920      0.227504      0.236573
 105   2 1877.2408    0.6352  0.9245 10.0398  0.0000  0.0114   0.0067   0.0299    0.0444   0.0000   440.1021     -0.440233       22.0703     0.0797012      -4.43377    -0.0547610      0.172241      0.226992      0.267058      0.295060      0.322347      0.338109
 105   3 2186.6752    1.1984  1.6672 10.3911  0.0000  0.0151   0.0093   0.0406    0.0709   0.0000   441.4839     -0.569417       21.3877     0.0390523      -3.45359      0.435794      0.231549      0.315679      0.355619      0.403170      0.435725      0.459517
 105   4 2466.5878    2.0834  2.1908 11.0111  0.0000  0.0172   0.0132   0.0462    0.0861   0.0000   441.7178      0.205046       21.5019      0.113256      -4.34976     -0.714077      0.266908      0.358805      0.402123      0.459264      0.497686      0.512024
 105   5 2728.3504    3.2372  1.9950 11.7808 -0.0002  0.0152   0.0207   0.0409    0.0837   0.0000   442.7748      0.226286       22.3161     -0.198597      -3.97384     -0.234935      0.241638      0.324219      0.372478      0.414725      0.445100      0.472839
 105   6 2981.8446    4.5940  1.7845 12.1269 -0.0000  0.0139   0.0304   0.0364    0.1193   0.0000   442.9898      0.491448       22.2661     -0.947694      -4.22925     -0.369609      0.215032      0.289574      0.323700      0.367730      0.389260      0.412384
 105   7 3224.1577    4.6399  2.3981 12.6030  0.0000  0.0169   0.0267   0.0451    0.0687   0.0000   442.5129      0.536880       22.1793      0.681960      -2.88227     -0.142784      0.258823      0.354806      0.396347      0.450774      0.485449      0.515434
 105   8 3459.1527    3.5574  4.2631 12.5001 -0.0004  0.0274   0.0163   0.0748    0.0514   0.0000   443.7904       1.57185       22.7917     -0.253769      -3.25783    -0.0600711      0.416654      0.570047      0.644808      0.724379      0.775740      0.817051
 106   0 1044.8067    0.0381  0.0131 10.3236  0.0000  0.0094   0.0059   0.0064    0.0115   0.0000   436.9149      0.516235       21.5753     -0.134205      -3.87822      0.451730      0.145681      0.197497      0.261295      0.227768      0.259092      0.247294
 106   1 1530.7636    0.2293  0.3129 10.0736  0.0000  0.0079   0.0045   0.0198    0.0156   0.0000   439.7726     -0.354142       22.2424      0.445982      -5.09093    -0.0742820      0.117514      0.162681      0.183201      0.203073      0.220499      0.231572
 106   2 1883.7581    0.6280  0.9314 10.1865  0.0000  0.0117   0.0067   0.0309    0.0423   0.0000   440.4567     0.0978245       22.0945     -0.359627      -4.60124      0.325819      0.171130      0.234777      0.264773      0.300387      0.317516      0.336667
 106   3 2194.4895    1.2015  1.6594 10.3580 -0.0003  0.0149   0.0093   0.0409    0.0743   0.0000   441.7217      0.350984       21.9311     -0.513472      -4.11407     0.0875502      0.227632      0.304629      0.347761      0.392324      0.415788      0.436779
 106   4 2475.0965    2.0964  2.2240 11.2058  0.0000  0.0174   0.0133   0.0477    0.0758   0.0000   441.4277     -0.324154       21.9279      0.430120      -4.18120      0.499396      0.261609      0.355489      0.403051      0.448715      0.483137      0.510869
 106   5 2737.9589    3.2655  1.9594 11.9572  0.0000  0.0154   0.0211   0.0406    0.0769   0.0000   442.3769     -0.128746       22.1299     -0.342090      -4.04041     -0.118661      0.227993      0.314055      0.351688      0.392070      0.424271      0.444949
 106   6 2992.2837    4.5995  1.8232 12.3985  0.0000  0.0139   0.0300   0.0374    0.0909   0.0000   443.2041      0.244288       22.5449      0.226370      -3.58937      -1.55319      0.219487      0.293910      0.329674      0.383859      0.409412      0.432938
 106   7 3235.3753    4.5712  2.4136 12.8166 -0.0002  0.0173   0.0267   0.0458    0.0610   0.0000   442.8777      0.642411       21.4494    0.00878297      -3.16751      -1.18845      0.262103      0.355038      0.405762      0.453561      0.491250      0.517376
 106   8 3471.2289    3.5138  4.4304 12.4657  0.0000  0.0284   0.0157   0.0782    0.0525   0.0000   443.0152     -0.303310       23.1859      0.311242      -1.60911      -1.61521      0.427393      0.579398      0.659766      0.731221      0.794713      0.837372
 107   0 1049.6337    0.0434  0.0286 10.3141  0.0000  0.0139   0.0060   0.0126    0.0116   0.0000   437.1919      0.336293       22.0200       1.39600      -3.66151      0.253250      0.210466      0.300617      0.324101      0.363932      0.496303      0.452461
 107   1 1536.7814    0.2439  0.3535 10.0235  0.0000  0.0084   0.0045   0.0208    0.0162   0.0000   439.4828   -0.00707731       22.1798    -0.0507078      -4.73626      0.269775      0.121411      0.169351      0.188838      0.214365      0.240393      0.246129
 107   2 1890.2315    0.6484  0.9760 10.1916  0.0000  0.0120   0.0068   0.0317    0.0433   0.0000   440.8252     -0.310688       22.2633      0.363702      -4.21917     -0.364831      0.179450      0.241156      0.276067      0.299480      0.332324      0.356877
 107   3 2202.2855    1.2299  1.7311 10.4225  0.0000  0.0154   0.0094   0.0416    0.0713   0.0000   441.6654      0.133457       22.2589     -0.146978      -3.98514      0.185903      0.233104      0.314753      0.352823      0.393135      0.429919      0.450371
 107   4 2483.5135    2.1199  2.1100 11.3766  0.0000  0.0167   0.0140   0.0470    0.0711   0.0000   442.3113      0.391994       22.0671     -0.280339      -3.93294    -0.0647620      0.254264      0.347097      0.392029      0.443521      0.467581      0.498173
 107   5 2747.4647    3.3181  2.0026 11.9353 -0.0000  0.0155   0.0211   0.0410    0.0793   0.0000   442.1025     -0.124531       21.9563     -0.525004      -4.32188     -0.805902      0.232468      0.314924      0.349323      0.399599      0.425766      0.452356
 107   6 3002.6682    4.6269  1.8713 12.3216  0.0000  0.0139   0.0296   0.0382    0.0965   0.0000   442.4906     -0.741506       22.5283     0.0949515      -3.71685      -1.29980      0.212620      0.284659      0.321965      0.361588      0.389320      0.413655
 107   7 3246.5626    4.5972  2.5121 12.6296 -0.0000  0.0174   0.0257   0.0460    0.0658   0.0000   443.0263      0.531022       21.8437      0.112050      -3.48648      -1.21942      0.260260      0.353559      0.400244      0.450178      0.476270      0.503668
 107   8 3483.2459    3.5456  4.6659 12.4112  0.0011  0.0294   0.0152   0.0798    0.0532   0.0000   443.3695      0.256729       21.0805     -0.752603      -3.23098       1.32723      0.442601      0.601692      0.674720      0.758117      0.815262      0.857462
 108   0 1054.3931    0.0408  0.0178 10.3112 -0.0094  0.0119   0.0057   0.0087    0.0115   0.0000   436.8090      0.382710       22.0927      0.618907      -4.84835      0.373744      0.162620      0.183047      0.228033      0.243061      0.277979      0.276857
 108   1 1542.7755    0.2484  0.3688 10.0356  0.0000  0.0081   0.0045   0.0222    0.0166   0.0000   439.4697     -0.123168       22.2439      0.452912      -4.56004     -0.645668      0.121889      0.160786      0.186979      0.204844      0.224186      0.231660
 108   2 1896.7190    0.6562  0.9188 10.2270  0.0000  0.0114   0.0069   0.0306    0.0432   0.0000   440.4686      0.192014       22.1108     -0.195995      -4.35690      0.179296      0.164219      0.226463      0.255419      0.291670      0.304645      0.319295
 108   3 2210.0065    1.2310  1.7507 10.5112 -0.0000  0.0154   0.0092   0.0419    0.0685   0.0000   441.5971    -0.0701094       21.9470      0.147177      -4.59320      0.201040      0.232346      0.313907      0.360871      0.400102      0.430352      0.457892
 108   4 2491.8928    2.1667  2.2100 11.3084  0.0001  0.0174   0.0138   0.0465    0.0767   0.0000   441.9903     -0.527827       21.3175      0.281138      -3.43382     -0.141251      0.258429      0.353399      0.395846      0.449709      0.483052      0.507396
 108   5 2756.9210    3.3862  1.9369 12.1390  0.0000  0.0151   0.0222   0.0408    0.0745   0.0000   442.4814      0.442524       22.4117      0.414463      -3.97715     -0.437094      0.225974      0.309948      0.344423      0.396029      0.417010      0.442179
 108   6 3013.0046    4.6980  1.8212 12.5512  0.0000  0.0140   0.0306   0.0377    0.0874   0.0000   442.7326      0.502381       21.9948     0.0139334      -3.32856     -0.209414      0.209758      0.283956      0.309828      0.358980      0.380627      0.409292
 108   7 3257.6378    4.4669  2.6452 12.7862 -0.0001  0.0181   0.0244   0.0487    0.0565   0.0000   443.0091     0.0935376       21.2772      0.174109      -2.93090     -0.765258      0.268120      0.366039      0.409972      0.467834      0.499077      0.524755
 108   8 3495.2188    3.3115  4.6046 12.6397 -0.0011  0.0301   0.0150   0.0837    0.0468   0.0000   442.8904     0.0655636       20.7598     -0.323963      -2.22571      -1.09113      0.446537      0.606480      0.689505      0.760763      0.827962      0.879767
 109   0 1059.1438    0.0475  0.0312 10.2607  0.0000  0.0159   0.0062   0.0107    0.0115   0.0000   437.7611      -1.00895       22.1097      0.416654      -3.99451     -0.373720      0.348001      0.512668      0.561331      0.574291      0.499716      0.493945
 109   1 1548.7293    0.2560  0.3868 10.0139  0.0000  0.0086   0.0045   0.0218    0.0169   0.0000   439.5091   0.000933844       21.8800     -0.134794      -4.58582      0.369948      0.133062      0.185833      0.210869      0.229610      0.249570      0.256984
 109   2 1903.0938    0.6537  1.0536 10.1598  0.0000  0.0124   0.0067   0.0334    0.0459   0.0000   439.9698      0.156240       22.1381     -0.168713      -3.79397      0.214174      0.176397      0.240425      0.276098      0.308581      0.331666      0.354217
 109   3 2217.6347    1.2622  1.8503 10.3689  0.0000  0.0159   0.0092   0.0430    0.0755   0.0000   441.4629      0.718074       22.0120     -0.626719      -4.50155     -0.877134      0.234931      0.314777      0.361926      0.403291      0.440137      0.466070
 109   4 2500.2347    2.2266  2.2061 11.2478 -0.0002  0.0172   0.0140   0.0469    0.0832   0.0000   441.6328      0.330377       23.0818     -0.367247      -3.59440      0.655515      0.256207      0.346418      0.393954      0.449055      0.474818      0.496168
 109   5 2766.3730    3.4332  2.0057 11.9733  0.0000  0.0151   0.0216   0.0410    0.0816   0.0000   442.2462      0.300624       22.0969     0.0717039      -3.58625      0.405163      0.229790      0.303202      0.347083      0.384647      0.416639      0.440528
 109   6 3023.2770    4.6908  1.9151 12.3496  0.0000  0.0143   0.0296   0.0382    0.0982   0.0000   442.8339     0.0668538       22.7656     0.0126760      -3.45006     -0.543140      0.215363      0.288364      0.319022      0.368684      0.397060      0.424014
 109   7 3268.6929    4.4422  2.7699 12.6703 -0.0000  0.0186   0.0234   0.0495    0.0582   0.0000   443.1334    -0.0124362       22.1809       1.07589      -3.30095     -0.992581      0.279659      0.379255      0.424003      0.483393      0.524057      0.548329
 109   8 3507.0506    3.3385  5.0068 12.5309  0.0001  0.0320   0.0144   0.0887    0.0486   0.0000   443.3150      0.155996       20.1095     -0.886371      -2.95274      -2.05967      0.461603      0.631207      0.711877      0.791707      0.859901      0.912877
 110   0 1063.8905    0.0448  0.0346 10.2763  0.0000  0.0116   0.0058   0.0144    0.0115   0.0000   436.8524     -0.190941       22.4013    -0.0500472      -4.12989      0.530816      0.178654      0.272206      0.337759      0.349406      0.363337      0.396650
 110   1 1554.6388    0.2555  0.3826 10.0223  0.0000  0.0084   0.0045   0.0226    0.0169   0.0000   439.5247     -0.182972       21.8330      0.260671      -4.29114      0.293009      0.116581      0.164853      0.183967      0.203975      0.210486      0.230804
 110   2 1909.4488    0.6665  1.0965 10.1356  0.0000  0.0127   0.0068   0.0339    0.0489   0.0000   440.6374     -0.233004       21.9370     -0.275390      -4.03096      0.459906      0.180781      0.247505      0.275376      0.312047      0.330144      0.351297
 110   3 2225.2975    1.2772  1.8492 10.4580  0.0000  0.0160   0.0093   0.0436    0.0746   0.0000   441.6442      0.171527       21.6598     0.0260845      -4.09628      0.440886      0.237060      0.329418      0.366913      0.418223      0.440429      0.464289
 110   4 2508.4770    2.2780  2.2945 11.3149  0.0000  0.0179   0.0144   0.0477    0.0862   0.0000   441.9334      0.705582       21.9846     -0.493322      -3.32558      0.396391      0.260810      0.354366      0.402832      0.453112      0.491804      0.513515
 110   5 2775.7741    3.5263  2.0591 11.9047  0.0000  0.0154   0.0218   0.0411    0.0896   0.0000   442.4665     -0.338847       22.4253     -0.308118      -3.91631     -0.449387      0.226815      0.306467      0.338858      0.391364      0.413605      0.443464
 110   6 3033.5522    4.7480  1.9059 12.3856  0.0000  0.0143   0.0297   0.0378    0.0966   0.0000   442.6862      0.107482       22.4383    -0.0429225      -3.43894     -0.528198      0.209699      0.284119      0.320323      0.362884      0.391782      0.418873
 110   7 3279.7285    4.4521  2.7796 12.6570  0.0000  0.0185   0.0237   0.0511    0.0619   0.0000   443.0791     0.0314273       21.8349      0.375743      -3.45208     -0.999029      0.271769      0.368824      0.415652      0.467129      0.495006      0.535333
 110   8 3518.9540    3.3368  5.2013 12.4636  0.0000  0.0331   0.0139   0.0904    0.0503   0.0000   443.0336     -0.229603       20.8637     -0.546946      -1.78811      -2.74472      0.482487      0.653923      0.746907      0.836262      0.903889      0.945868
 111   0 1068.5761    0.0551  0.0617 10.2732  0.0000  0.0134   0.0057   0.0184    0.0116   0.0000   437.3218      0.195035       22.0412     -0.664747      -4.60552      0.722457      0.196883      0.254934      0.258427      0.321841      0.361982      0.380263
 111   1 1560.5069    0.2629  0.3820 10.0365  0.0000  0.0082   0.0045   0.0214    0.0168   0.0000   439.6032     -0.140711       21.7812     0.0670450      -3.71527      0.316697      0.124345      0.168579      0.189478      0.209856      0.233605      0.235223
[truncated: 140,180 more chars]
