# Supplementary material for: Global-Mode Analysis of Full-Disk Data from the Michelson Doppler Imager and the Helioseismic and Magnetic Imager
Source: Sol Phys. 2018 Jan 31;293(2):29. doi: 10.1007/s11207-017-1201-5 (PMC6566312; doi:10.1007/s11207-017-1201-5)
Supplement: Supplementary file 2 — (TAR 362.4 MB) [file 11207_2017_1201_MOESM2_ESM.tar › HMI/hmiv72d.6616]

   0  13 1957.6433    0.5466  0.3704 10.3429  0.0000  0.0908   0.1126   0.2219    0.3165   0.0000    -0.0000       0.00000       0.00000       0.00000       0.00000       0.00000       0.00000       0.00000       0.00000       0.00000       0.00000       0.00000
   0  16 2362.9502    1.1585  0.8342 10.6390  0.0000  0.1542   0.1733   0.6464    1.5221   0.0000    -0.0000       0.00000       0.00000       0.00000       0.00000       0.00000       0.00000       0.00000       0.00000       0.00000       0.00000       0.00000
   0  19 2764.2282    2.9203  0.6763 11.3186  0.0000  0.0988   0.4777   0.4175    2.6302   0.0000    -0.0000       0.00000       0.00000       0.00000       0.00000       0.00000       0.00000       0.00000       0.00000       0.00000       0.00000       0.00000
   0  21 3033.6467    4.0046  0.5599 13.2003  0.0000  0.1278   0.6952   0.4180    1.4508   0.0000    -0.0000       0.00000       0.00000       0.00000       0.00000       0.00000       0.00000       0.00000       0.00000       0.00000       0.00000       0.00000
   0  23 3303.7068    4.6466  0.9637  1.4209  0.0000  0.1251   0.6319   0.4080 1000.0000   0.0000    -0.0000       0.00000       0.00000       0.00000       0.00000       0.00000       0.00000       0.00000       0.00000       0.00000       0.00000       0.00000
   1  12 1885.1389    0.4195  0.2954 10.1155  0.0000  0.1016   0.0640   0.1993    0.1764   0.0000   446.0308      -15.2997       0.00000       0.00000       0.00000       0.00000       67.3307       90.6425       0.00000       0.00000       0.00000       0.00000
   1  13 2020.8368    0.5006  0.2267 10.5445  0.0000  0.0551   0.0800   0.1181    0.1487   0.0000   451.3123      -68.3922       0.00000       0.00000       0.00000       0.00000       72.2484       37.4573       0.00000       0.00000       0.00000       0.00000
   1  14 2156.8672    0.7584  0.5866 10.4417  0.0000  0.0721   0.0796   0.2043    0.3187   0.0000   447.0081       19.5342       0.00000       0.00000       0.00000       0.00000       98.6688       49.2317       0.00000       0.00000       0.00000       0.00000
   1  15 2291.8855    1.2505  1.2685 -0.5838  0.0000  0.0955   0.0968   0.2943 1000.0000   0.0000   548.2007      -10.9899       0.00000       0.00000       0.00000       0.00000       114.929       63.8738       0.00000       0.00000       0.00000       0.00000
   1  16 2425.4941    1.5271  0.7253 11.3606  0.0000  0.0752   0.1397   0.1872    0.4553   0.0000   482.4909       55.6511       0.00000       0.00000       0.00000       0.00000       90.9417       55.6029       0.00000       0.00000       0.00000       0.00000
   1  17 2559.1302    2.0449  0.8327 10.1455  0.0000  0.0813   0.1763   0.2749    2.5578   0.0000   500.0766      -34.8886       0.00000       0.00000       0.00000       0.00000       72.8332       72.5975       0.00000       0.00000       0.00000       0.00000
   1  19 2828.2090    3.3053  0.8216 12.0310  0.0000  0.0762   0.2826   0.2076    1.1446   0.0000   380.2121       18.3194       0.00000       0.00000       0.00000       0.00000       92.6934       51.7133       0.00000       0.00000       0.00000       0.00000
   1  20 2963.4439    3.6620  1.0669  7.5905  0.0039  0.0822   0.2852   0.3128   30.4800   0.0000   276.5754      -17.7320       0.00000       0.00000       0.00000       0.00000       104.309       52.8931       0.00000       0.00000       0.00000       0.00000
   1  21 3098.2868    3.3410  1.0683 13.2397  0.0000  0.1042   0.2972   0.3363    0.6446   0.0000   687.7506       124.170       0.00000       0.00000       0.00000       0.00000       124.380       73.9546       0.00000       0.00000       0.00000       0.00000
   1  22 3233.2128    3.5931  0.9484 12.6582  0.0000  0.0854   0.2976   0.2685    0.9973   0.0000   476.1927       61.7811       0.00000       0.00000       0.00000       0.00000       109.086       57.6266       0.00000       0.00000       0.00000       0.00000
   1  23 3368.7604    3.6810  1.7272 10.8531  0.0000  0.1105   0.2604   0.4022    5.2345   0.0000   543.2699       8.31617       0.00000       0.00000       0.00000       0.00000       124.405       85.4257       0.00000       0.00000       0.00000       0.00000
   1  26 3777.1528    2.0147  5.7728 -0.0971  0.0000  0.2206   0.0726   0.7904 1000.0000   0.0000   133.1604      -84.1956       0.00000       0.00000       0.00000       0.00000       256.984       163.125       0.00000       0.00000       0.00000       0.00000
   2  12 1945.8361    0.4766  0.3326 10.3447  0.0000  0.0909   0.0506   0.1258    0.1566   0.0000   443.9121       12.7151       11.8139      -4.80354       0.00000       0.00000       54.0055       38.1312       48.8698       12.6440       0.00000       0.00000
   2  13 2081.9615    0.7703  0.6530 10.0515  0.0000  0.0522   0.0580   0.1587    0.2576   0.0000   408.5806       94.6132       12.7804      -19.0445       0.00000       0.00000       39.5095       31.4943       17.5634       7.80489       0.00000       0.00000
   2  14 2217.5364    0.9351  0.7897  9.8556  0.0000  0.0734   0.0622   0.1576    0.4905   0.0000   412.8105      -28.8736      -9.46250       3.02123       0.00000       0.00000       44.1030       35.5462       30.2260       9.78378       0.00000       0.00000
   2  15 2352.1890    1.2443  0.9236 10.7308  0.0000  0.0649   0.0791   0.1885    0.4428   0.0000   358.8442      -8.63999      -8.78568      -2.62395       0.00000       0.00000       43.0407       41.6647       19.4234       9.54481       0.00000       0.00000
   2  16 2485.7914    1.4725  0.7856 11.8484  0.0000  0.0688   0.1049   0.1727    0.2880   0.0000   395.4193      -84.5055       1.73128       11.4911       0.00000       0.00000       46.4905       37.1991       27.7897       9.10685       0.00000       0.00000
   2  18 2754.5204    2.9760  0.8560  3.2251  0.0000  0.0515   0.1886   0.1564 1000.0000   0.0000   448.4318      -8.39361      -5.51846       6.52380       0.00000       0.00000       35.3643       29.4488       18.2952       6.94310       0.00000       0.00000
   2  19 2889.5990    3.2937  0.9626 11.6085  0.0000  0.0640   0.1910   0.1649    1.2082   0.0000   470.3466      -25.5955      -10.0677       5.14773       0.00000       0.00000       45.8589       39.5113       21.5992       8.73604       0.00000       0.00000
   2  20 3024.7790    3.9900  0.8548 11.9506  0.0000  0.0610   0.2533   0.1714    1.2861   0.0000   401.0758       24.1607     -0.729248       9.81775       0.00000       0.00000       43.4459       34.5727       20.7603       7.16046       0.00000       0.00000
   2  21 3159.8745    4.2025  1.0164 13.2489  0.0000  0.0745   0.2617   0.2197    0.5679   0.0000   396.9953       41.8255      -8.42073      -12.8707       0.00000       0.00000       65.5456       49.5027       22.6995       7.74315       0.00000       0.00000
   2  22 3294.9788    3.5769  1.4832 12.5933  0.0000  0.0826   0.1881   0.2440    0.5645   0.0000   405.0136       53.6221      -1.75579       8.13742       0.00000       0.00000       56.7058       46.8454       30.4440       10.6762       0.00000       0.00000
   2  23 3430.7623    3.0735  2.2526 11.2188  0.0000  0.1030   0.1262   0.2693    0.8577   0.0000   448.5912      -22.2628       7.09487       29.6208       0.00000       0.00000       74.2076       65.2718       33.4352       14.1485       0.00000       0.00000
   3  13 2137.7292    0.8343  0.6828  9.7649  0.0000  0.0473   0.0487   0.1249    0.3015   0.0000   422.1520     -0.153168      -11.2284       3.75538      0.148261      -1.18157       21.8857       18.7826       16.7191       11.4117       4.85888       1.33664
   3  14 2273.2836    0.9517  0.8243 10.8309  0.0000  0.0670   0.0583   0.1306    0.2165   0.0000   424.6798      -38.0799      -12.3511       3.26388      0.512278     -0.620405       30.6084       31.5265       23.1903       14.4117       6.30004       1.95029
   3  15 2407.6880    1.5192  0.9489  9.6219  0.0000  0.0552   0.0808   0.1410    1.2658   0.0000   439.9586      -2.91541       11.3206       12.0730      -8.53030     -0.409470       26.5521       25.9768       19.7070       10.8714       5.12599       1.52793
   3  16 2541.6469    1.6964  1.0038 11.5125  0.0000  0.0581   0.0920   0.1574    0.3621   0.0000   395.1818      -20.7463      -25.0907     -0.847479      -3.56106     -0.819701       29.7882       28.0710       20.9693       12.9916       5.50871       1.65572
   3  17 2676.1404    2.4347  1.0089 11.1485  0.0000  0.0558   0.1215   0.1607    0.6849   0.0000   445.2079       25.1431       10.5557       23.0576      -4.47380    -0.0922093       24.3640       23.8432       18.8631       12.1947       5.32994       1.65289
   3  19 2946.8986    3.2132  0.9412 12.5568  0.0000  0.0672   0.1677   0.1328    0.4153   0.0000   365.8252       8.34758       16.4637      -11.5097       1.34256      -1.35995       28.6543       30.3101       25.1658       11.9151       7.58725       2.16285
   3  20 3082.3734    4.0592  0.7751 13.0658  0.0000  0.0557   0.2222   0.1211    0.3850   0.0000   402.1353       43.4100       8.63580       6.76823       2.15775      0.297356       28.8286       21.9742       21.0273       14.0518       5.76450       1.29368
   3  21 3217.7035    3.7022  1.2996 12.7574 -0.0079  0.0645   0.1733   0.2010    0.5131   0.0000   409.3344      -22.1524      -58.8249       7.47561      -5.56590      -1.46622       35.3938       34.0049       23.7236       12.4220       5.84838       1.74320
   3  22 3353.6561    3.5100  1.8657 11.5670  0.0000  0.0743   0.1370   0.2143    0.6996   0.0000   408.1696       59.4426      -40.2958      0.462189      0.196234       1.88490       38.0875       34.0681       26.6720       17.0220       6.96117       1.92497
   3  23 3489.6333    2.7386  2.6105 11.5945  0.0000  0.1005   0.0910   0.2585    0.3196   0.0000   392.8510       61.2990       8.87450       1.11474       16.6505       1.66660       43.7805       45.6412       36.0497       18.8549       10.6846       3.15653
   3  24 3626.1768    2.5768  3.5871 10.6427  0.0000  0.1059   0.0742   0.3074    0.4887   0.0000   467.2154      -30.4601       15.3216       1.57963      -13.5259      -1.78138       57.0748       53.1633       39.2470       21.6640       9.93781       2.80933
   4  10 1777.9830    0.3316  0.2592  9.9923  0.0000  0.0365   0.0287   0.0655    0.0802   0.0000   431.8450       31.7472      -2.10029      -5.23781      -4.89801     -0.397770       13.4275       13.7998       10.7068       8.79231       5.10598       2.18355
   4  11 1914.7102    0.5145  0.3066 10.0932  0.0000  0.0362   0.0406   0.0670    0.1011   0.0000   433.3528      -35.9736       10.1540       2.25170       1.10745      -5.09604       16.1040       14.7335       11.6903       10.6942       5.10666       2.86622
   4  12 2051.6955    0.6698  0.3751 10.2438  0.0000  0.0470   0.0514   0.0863    0.1239   0.0000   398.8630      -1.32908      -2.03982      -5.33144     -0.665063       2.28125       15.7024       13.0885       10.5712       9.00079       6.89968       3.42153
   4  14 2324.0756    1.2329  1.1031  1.3496  0.0000  0.0592   0.0522   0.1335 1000.0000   0.0000   452.1642       23.7626       8.17133      -7.57229      -8.57276      -1.47078       23.4543       23.8493       21.0414       12.4870       8.29981       3.66685
   4  15 2458.6653    1.6466  0.9215 11.1354  0.0000  0.0547   0.0817   0.1288    0.5143   0.0000   413.7480      -43.0037      -11.7229       23.8567       9.23968      -2.01660       18.6991       22.0025       15.4934       13.0641       8.40510       3.27667
   4  16 2593.0202    2.1062  0.9855 11.4589  0.0000  0.0536   0.0997   0.1385    0.5490   0.0000   398.0804      -9.36335       10.3517      -20.0448      -11.5263       3.85896       18.7955       21.7078       17.3148       11.7906       7.35628       3.33885
   4  17 2728.4332    2.6715  0.7302 11.9277  0.0000  0.0538   0.1329   0.1002    0.4761   0.0000   424.2781       13.4293      -5.10558      -10.3122     -0.482740     -0.470802       24.7536       25.0971       19.1863       12.4244       6.93286       2.90133
   4  19 3000.1495    3.8209  0.6246 13.2398  0.0000  0.0396   0.2183   0.1034    0.2659   0.0000   468.4862       13.5270       4.59029       8.91411      0.614317       3.24144       16.8379       15.0255       14.3144       9.72382       4.92246       2.84411
   4  20 3135.9967    4.0339  0.9854 12.5632  0.0000  0.0467   0.1858   0.1275    0.5714   0.0000   456.1465       18.3055       12.5221       9.76278       7.64067      -2.53486       19.8717       20.5648       16.5434       10.9995       6.58165       2.83503
   4  21 3271.7504    3.5953  1.3602 13.1204  0.0000  0.0630   0.1547   0.1695    0.3453   0.0000   463.7688       12.0095       1.20570       9.04670       19.3349      -1.74260       23.9860       24.1773       20.3183       15.5038       10.3237       4.17407
   4  22 3408.1991    3.1963  1.7282 12.8568  0.0055  0.0823   0.1250   0.1983    0.2563   0.0000   425.7877      -33.2801       11.7039      -1.11005      -10.1285     -0.835988       26.9050       30.0085       26.1519       17.0812       10.9192       5.48555
   4  23 3544.7024    2.6917  3.3288 11.3693  0.0000  0.0941   0.0717   0.2723    0.2729   0.0000   405.5429      -28.1672      -23.5811       18.8558      -19.3856      -2.82650       34.6518       36.9846       31.2076       21.8474       12.4839       6.60827
   4  24 3681.3678    2.1982  3.8256 11.4406  0.0000  0.1109   0.0592   0.2941    0.1886   0.0000   547.2562      -15.5914      -24.7968       9.55173       31.8668      -24.7503       39.0323       42.4512       35.3470       26.3327       15.6451       7.82466
   5   8 1545.2918    0.1758  0.0693 10.0855  0.0000  0.0493   0.0314   0.0330    0.0541   0.0000   421.3264      -7.77541       17.1872      0.807212       2.43377     -0.507242       13.1803       13.1834       13.0914       8.60516       6.18971       4.59140
   5  10 1823.3754    0.3648  0.2898 10.0648  0.0000  0.0321   0.0268   0.0624    0.0771   0.0000   436.1309      -2.70619       12.6760      0.220791       2.55082      0.412774       9.25550       9.58299       8.28308       7.80367       5.65946       3.33592
   5  11 1960.5439    0.5879  0.4359  9.8769  0.0000  0.0388   0.0343   0.0700    0.1195   0.0000   445.0401      -9.97973       2.60289       3.00526      0.953980     0.0802896       12.8176       11.0083       9.46169       9.77891       6.93113       3.60063
   5  12 2098.4341    0.7228  0.5787 10.3025  0.0000  0.0370   0.0394   0.0974    0.1447   0.0000   444.4556       10.4086      -3.56544       2.90614       12.5365       5.69148       11.4092       12.0192       10.4528       8.36997       5.91766       3.23411
   5  13 2235.3985    0.9431  0.7444 10.7381  0.0000  0.0462   0.0450   0.0932    0.1752   0.0000   435.6665       14.5491       17.9219       7.49993      -7.01555      -5.14188       13.3770       14.0067       14.1468       10.9317       6.19267       4.27393
   5  14 2371.0684    1.3723  0.8189 10.8108 -0.0003  0.0372   0.0616   0.1150    0.2469   0.0000   451.3159       3.89217      -18.0632      -19.9824      -9.66304      -2.22305       12.2943       12.5394       11.7588       8.47932       6.31111       3.61312
   5  15 2506.0784    1.6598  1.0330 11.4190  0.0000  0.0496   0.0691   0.1238    0.2776   0.0000   414.8491      -3.58912      -19.6614      -1.35238      -2.75277      -3.72955       15.9045       17.6009       14.5205       11.4302       8.33569       4.72098
   5  16 2641.1309    2.2412  0.9468 11.6511  0.0000  0.0554   0.0965   0.1085    0.4007   0.0000   453.4989      -12.5072       19.8728      -3.91841      -2.76616     -0.689043       16.1694       14.3724       16.3316       12.1871       7.68138       5.00111
   5  17 2777.3009    2.8275  0.9674 11.5601  0.0000  0.0432   0.1160   0.1120    0.7136   0.0000   419.2191       8.04298       3.02817       2.11054      -1.92420       1.60603       14.5853       14.9636       13.7895       10.7218       6.57723       4.18810
   5  20 3186.2886    4.0102  1.1337 13.1337 -0.0013  0.0560   0.1809   0.1392    0.5738   0.0000   427.8195     -0.837776       14.0996    0.00289519      -5.74850      -3.48599       16.0081       18.0684       15.3855       12.7695       9.76562       5.39671
   5  21 3322.5998    3.4426  1.6160 12.8129  0.0000  0.0605   0.1270   0.1951    0.3602   0.0000   435.4448     -0.139460       2.30230      0.202826       6.51795       2.10098       19.2359       21.5414       18.3656       14.1603       9.85789       5.88943
   5  22 3459.3590    3.1519  2.3053  2.8225  0.0000  0.0707   0.0881   0.1790 1000.0000   0.0000   412.8937       58.9095      -34.0454       4.92738      -14.4419      -4.60021       22.3430       24.1181       20.7564       17.2040       11.0784       6.63326
   5  23 3596.7173    2.4407  3.1822 11.9711  0.0000  0.0959   0.0686   0.2454    0.1972   0.0000   429.5462      -9.27031      -24.4108      -12.9895      -26.7552       15.3897       31.6483       33.1406       30.0812       23.2502       16.1748       9.65241
   5  24 3733.9632    2.1065  4.6023 11.0725  0.0000  0.1116   0.0463   0.3248    0.1844   0.0000   458.7283      -4.27336       13.8666       4.60138       15.2994     -0.931050       30.7700       36.4133       31.3456       26.7092       16.7376       10.5161
   5  26 4009.4688    1.4348  7.6329 10.5610  0.0000  0.1600   0.0287   0.4737    0.1201   0.0000   458.4496       70.5392       122.443       22.9679       12.0547      -13.5479       48.1300       55.6701       47.5712       37.9843       25.8821       15.2957
   5  28 4286.4209    0.9460 11.3123 10.3335  0.0000  0.2464   0.0203   0.7308    0.0848   0.0000   425.2796       43.8410       64.2473       22.0128      -19.2586       12.0452       73.0729       85.6576       73.9334       58.9442       40.1507       23.9352
   6  11 2004.0153    0.5725  0.5948 10.0590  0.0000  0.0404   0.0285   0.0859    0.1167   0.0000   427.8468      -3.86003       13.7024       3.07554       7.44021      -4.95938       10.8644       11.5504       9.12292       8.69454       7.11839       5.72965
   6  12 2142.4990    0.8532  0.4804 10.4110  0.0000  0.0311   0.0431   0.0658    0.1311   0.0000   432.8860      -25.8880       6.65949       10.5105      -9.97843      0.996886       9.02765       9.66627       8.24408       7.10348       5.64245       3.48146
   6  13 2279.7538    1.1052  0.9242 10.0160  0.0000  0.0416   0.0419   0.0980    0.2954   0.0000   431.5465       11.1203       16.6736       5.27385       14.5368      -7.19374       10.7848       11.8289       9.91300       9.82772       6.81460       4.62274
   6  14 2415.4988    1.4328  0.9229 11.1593  0.0000  0.0406   0.0562   0.1052    0.2100   0.0000   429.6523      -18.7753       7.05647       12.0004       6.43630       2.42092       11.3201       12.1647       10.6771       10.2180       7.34321       4.89752
   6  15 2551.1008    1.8324  0.8989 11.9369  0.0000  0.0965   0.0755   0.1091    0.1885   0.0000   455.6242       3.28242       13.0164       14.3141       8.00462      -2.03576       37.1144       43.9849       37.3320       24.0056       13.7136       6.91376
   6  16 2687.1525    2.4154  0.9165 12.3612  0.0000  0.0396   0.0950   0.1052    0.1979   0.0000   439.7554       8.53891       6.76931       10.3080       9.75300      -1.84135       10.6654       12.0878       11.3537       9.11151       6.60490       4.40386
   6  17 2823.7435    3.0885  0.8685 12.2650  0.0000  0.0391   0.1188   0.1056    0.2832   0.0000   420.4916       3.86772       13.5820       10.4059      0.867231       3.31469       9.93978       13.5229       11.0118       9.62919       6.32004       3.81580
   6  18 2960.6312    3.5963  0.7593 12.8660  0.0000  0.0366   0.1519   0.0881    0.2299   0.0000   437.0617       3.01637       8.43401       2.47345      -7.47368       3.65247       10.6560       10.6126       10.5115       8.78363       6.25727       3.63163
   6  19 3097.3028    3.9308  1.1032 12.5335  0.0000  0.0498   0.1432   0.1150    0.4597   0.0000   424.9626       28.3037       10.8509      -2.03187       2.62213      -2.25239       14.8804       18.0960       15.6114       11.9309       8.43551       4.74314
   6  20 3234.0062    3.4057  1.1623 13.6917  0.0000  0.0540   0.1452   0.1374    0.2196   0.0000   423.1876       37.9987       18.8321      -2.29652      -5.92968      -4.17552       14.1673       16.3324       14.8569       13.0394       8.80640       5.21067
   6  21 3370.9626    3.3529  1.6233 12.6382  0.0000  0.0577   0.1108   0.1476    0.3129   0.0000   437.4396      -7.49827      -23.7178       11.7041      -5.21864      -1.02187       14.1656       16.7579       14.8508       12.1871       9.87343       7.06102
   6  22 3508.1705    2.8506  2.8412 11.6284  0.0000  0.0775   0.0695   0.2093    0.2792   0.0000   459.9354       18.6577       17.2963      -27.2441      -13.8353     -0.570557       19.4361       24.5643       20.7341       17.8051       12.8253       8.29848
   6  23 3646.1542    2.2976  3.7163 11.5315  0.0000  0.0893   0.0507   0.2569    0.1623   0.0000   431.6450      -31.7979       62.1082       1.69945       7.29092      -15.0087       23.4304       26.8438       25.7600       20.7398       15.3282       10.0017
   6  24 3783.7562    1.8522  4.7968 11.3903  0.0000  0.1154   0.0402   0.3130    0.1229   0.0000   415.4492      -10.0724      -3.76515       14.4782      -30.2767      -2.43819       29.2134       36.1107       32.1033       27.7242       19.1880       12.6101
   6  25 3921.9292    1.6852  7.5637 10.4729  0.0000  0.1425   0.0274   0.3963    0.1177   0.0000   411.6449       13.5136       29.7394       14.4598      -15.0908       1.54588       33.2591       40.9547       37.1808       32.0004       23.1245       15.2255
   6  26 4060.7636    1.3482  9.8245 10.2163 -0.0019  0.1723   0.0209   0.5014    0.0979   0.0000   461.8874       46.4894      -12.4075      -1.00926       16.6108     -0.908075       42.9391       50.0560       47.6918       39.7363       28.9212       19.1404
   6  27 4199.0313    1.1560 10.4163 10.2084  0.0000  0.1906   0.0191   0.5548    0.0849   0.0000   463.5661       38.3095      -32.8674      -5.08313      -35.9243       5.93147       45.8302       54.5889       52.8799       41.6201       32.3671       20.9888
   6  28 4337.8172    0.9303 12.1910 10.1388  0.0000  0.2346   0.0172   0.6947    0.0777   0.0000   565.4000       59.0823       5.13794      -37.1041      -20.8738       26.3897       56.5652       68.5254       64.0236       53.0457       39.1155       27.0988
   7   8 1627.5411    0.1992  0.2280 10.0628  0.0000  0.0310   0.0169   0.0637    0.0537   0.0000   444.0325      -3.32133       21.2727       1.21497      -3.42246      0.300679       8.30407       10.6069       12.9064       6.99459       6.44765       6.00265
   7   9 1767.6970    0.3165  0.1912 10.1082  0.0000  0.0189   0.0237   0.0405    0.0585   0.0000   443.1114      -5.47087      -1.55050      -4.79713      -1.78891      -5.07061       4.34057       4.88783       4.92782       4.34560       3.19369       2.11817
   7  10 1906.8333    0.4830  0.4777 10.1485  0.0000  0.0320   0.0246   0.0745    0.0870   0.0000   435.0960       8.85283       5.27073     -0.393218      -1.37012      -2.79619       6.57435       8.58222       7.87235       6.69979       4.76515       3.87637
   7  11 2045.7988    0.6116  0.6463 10.2038  0.0000  0.0345   0.0280   0.0988    0.1075   0.0000   427.8887       1.82346       3.90417      0.646415      -4.69200      0.856723       8.24424       7.96127       7.48267       6.99589       5.61086       4.46815
   7  12 2184.5305    0.8492  0.6540 10.5169  0.0000  0.0401   0.0355   0.0775    0.1294   0.0000   430.1574       10.1833       4.26385       5.42529      -6.19073       2.24480       12.9549       15.2813       13.9497       11.8393       7.82344       5.15658
   7  13 2322.1042    1.0712  0.8485 10.7882 -0.0036  0.0377   0.0415   0.0923    0.1752   0.0000   440.5685     -0.483756       18.7517      -5.33569       6.66584      -6.93082       8.83590       9.55625       8.94137       8.15496       6.40757       4.62379
   7  14 2458.2157    1.6203  0.8951 11.2804  0.0000  0.0381   0.0580   0.0974    0.1959   0.0000   436.2872      -17.5515     -0.107114      0.361550       18.1121      -3.94278       8.95551       10.6942       10.4547       8.58289       6.42106       4.60593
   7  15 2594.2285    1.8459  0.8992 11.9976  0.0000  0.0417   0.0678   0.1045    0.1642   0.0000   451.0007       5.44952       11.2407      -10.0113      -5.41685    -0.0319750       11.5016       13.3392       11.8267       10.0178       7.15368       5.18800
   7  16 2731.1358    2.4022  1.0935 12.1762  0.0000  0.0402   0.0812   0.1151    0.1968   0.0000   434.9086       14.7332       16.8758      -20.4511      -1.84537      -1.63950       9.01260       9.91612       8.70747       8.45653       7.15306       4.80197
   7  17 2868.3437    3.3630  0.8424 12.3657  0.0000  0.0330   0.1209   0.0884    0.2719   0.0000   442.9333      -13.3526       14.2020       12.2334      -7.55491      -4.20502       8.58643       9.47989       9.19098       7.51204       5.78041       4.13888
   7  18 3005.6239    3.8305  0.9348 12.5036  0.0000  0.0351   0.1334   0.0906    0.2999   0.0000   432.3268       29.9245       2.78786      -14.7183      0.664967       3.10280       8.23458       9.98920       8.95973       7.59101       5.83719       4.46243
   7  19 3142.7674    3.7301  1.0028 13.0617  0.0000  0.0437   0.1321   0.0972    0.2381   0.0000   440.7930       16.3733      -15.3300      -13.5782       3.79375      -13.3223       9.38659       12.0631       11.0009       8.79935       7.37770       4.56064
   7  20 3279.8768    3.6061  1.4851 12.4511 -0.0011  0.0456   0.1039   0.1263    0.2549   0.0000   438.2318       12.5234       36.4185      -8.80835      -8.69779      -2.57102       10.1711       12.1338       11.1119       9.80541       7.67340       5.48382
   7  21 3417.4423    3.1080  2.1785 11.7915  0.0000  0.0582   0.0765   0.1513    0.2597   0.0000   448.2625       6.09327       36.0121      -15.9675       2.16838      -9.54249       12.8460       15.1667       14.7370       12.1312       9.83850       6.77049
   7  22 3555.3004    2.6718  3.1748 11.3078  0.0000  0.0706   0.0568   0.1971    0.2436   0.0000   451.5675      -5.00870       21.3850       20.6024      -3.31280      -1.91927       16.1333       18.5317       18.1861       16.1513       11.7702       8.36286
   7  23 3693.5658    2.1866  4.4058 11.3082  0.0011  0.0942   0.0425   0.2574    0.1456   0.0000   446.1017       14.4354       11.6890      -18.1580       15.1652      -18.2883       19.9658       23.6379       22.5791       20.1220       15.5153       11.8238
   7  25 3970.2362    1.4966  7.4819 10.5481  0.0000  0.1358   0.0241   0.3759    0.0998   0.0000   452.2552      0.367204       37.7672      -2.26029       34.9652       9.08415       29.8806       35.1470       35.0379       29.9462       23.0681       16.2292
   7  28 4387.6272    0.8978 13.3219 10.1982 -0.0003  0.2414   0.0152   0.6947    0.0610   0.0000   435.6395       11.8145       88.6921      -51.1119      -12.2014      -20.2738       52.7445       62.4030       61.7278       52.5931       41.9950       29.6065
   8   9 1806.2039    0.3616  0.2822 10.0710  0.0000  0.0225   0.0222   0.0506    0.0618   0.0000   432.9220    -0.0206706       9.98201       4.32808      0.240461       1.37052       4.52172       5.11025       6.29895       4.89365       3.64880       3.37624
   8  10 1946.0269    0.5076  0.4127 10.1801  0.0000  0.0275   0.0252   0.0612    0.0793   0.0000   432.7841      -1.95897       10.9056       7.39282      -2.42875       1.76447       6.48066       7.02542       7.55537       7.04458       4.97762       3.29512
   8  11 2086.1487    0.6932  0.5367 10.4741  0.0000  0.0275   0.0304   0.0703    0.0949   0.0000   440.7636      -7.53022       12.3825      -9.59606      0.143942       2.17924       5.21608       5.99048       6.50069       5.38721       4.38253       3.66412
   8  12 2225.1848    0.9731  0.7559 10.3643  0.0000  0.0296   0.0352   0.0824    0.1389   0.0000   437.6322     -0.452408       7.45614       3.41165      -4.10809      -3.72670       5.48968       6.53613       6.63916       5.51204       4.97327       3.92001
   8  13 2362.9133    1.3693  0.7821 10.8283  0.0000  0.0317   0.0484   0.0750    0.1821   0.0000   431.8181       5.58678       18.8738      -1.47086      -1.91281      -2.57294       6.23032       7.62344       7.29348       6.23016       5.52901       4.01426
   8  14 2499.4868    1.6781  0.8402 11.7510  0.0000  0.0331   0.0601   0.0906    0.1477   0.0000   441.3061       10.2391       22.7738       5.67548      -9.12995       2.63207       6.24724       7.63455       7.20126       6.21318       5.66864       4.52338
   8  15 2636.1451    2.1766  1.0197 11.9617  0.0000  0.0382   0.0695   0.0945    0.1795   0.0000   444.5319       9.62335       13.9333       8.69706      -4.69347       6.45891       7.98002       8.92361       7.73817       7.29029       6.72510       5.23929
   8  16 2773.7866    2.8116  0.8696 12.1409  0.0000  0.0327   0.0957   0.0858    0.2181   0.0000   425.1474       6.18069       11.0089      -1.60093      -1.11991       8.87873       7.24208       7.67212       6.85865       6.55312       5.86163       4.51804
   8  17 2911.5801    3.2187  0.8410 13.0755  0.0000  0.0325   0.1123   0.0878    0.1541   0.0000   437.2475       4.65514      -1.98617      -2.96563      -4.04834       4.97146       6.59108       7.72202       7.56520       6.96926       5.60234       3.95206
   8  18 3049.0879    3.8934  1.0096 12.8939  0.0000  0.0351   0.1231   0.0974    0.2332   0.0000   439.6773       4.20369       11.9443      -11.5686      -4.21727       3.95844       6.61536       8.15333       7.76560       7.37594       5.50790       4.27183
   8  19 3186.7799    3.7290  1.0515 13.1689  0.0000  0.0388   0.1211   0.0952    0.2098   0.0000   426.0980       17.0953       4.17888       5.19475      -9.11512      -4.67957       7.89371       9.38045       9.20949       7.48128       6.68955       5.42669
   8  20 3324.3652    3.4637  1.5788 12.8302  0.0003  0.0475   0.0949   0.1275    0.1780   0.0000   428.6237       7.69386       1.64196      0.997398       8.53565      -1.62823       9.95337       11.1110       10.9339       9.62217       8.39910       6.18286
   8  21 3462.4855    2.8552  2.2852 12.2451  0.0000  0.0605   0.0683   0.1511    0.1519   0.0000   434.5668      -8.09212       32.5480       17.5087      -7.48685       10.3465       11.3798       13.6762       13.7288       11.9877       9.76238       7.69650
   8  23 3739.2818    2.0757  4.7231 11.1248  0.0000  0.0885   0.0367   0.2438    0.1295   0.0000   466.2833       3.74507      -6.18929       10.8659       22.6674     -0.932379       17.7297       20.3101       21.0861       18.2993       14.8156       11.0781
   8  25 4017.0788    1.4458  8.7708 10.4605  0.0000  0.1410   0.0205   0.3978    0.0812   0.0000   456.0115      -84.7723       34.6122      -26.3068      -11.7482       2.25474       26.2333       32.6519       31.1306       29.2841       22.8344       17.8124
   8  26 4156.8941    1.2058 10.5690 10.3324 -0.0005  0.1664   0.0171   0.4834    0.0671   0.0000   460.6411       33.6049      -1.49044       19.6288      -48.5122      -42.8578       31.7475       38.6812       37.7616       34.3019       28.1898       20.7650
   9   8 1702.3823    0.2677  0.2320  9.9814  0.0000  0.0268   0.0177   0.0492    0.0517   0.0000   442.6364      -3.20460       10.1138       1.40657      -6.25460       4.71720       5.14522       5.62584       4.14485       4.37368       4.02036       4.15364
   9  10 1984.2021    0.5718  0.4735 10.2519  0.0000  0.0257   0.0250   0.0634    0.0822   0.0000   429.1320      -7.18484       18.2973      -5.44641       1.32829      -5.28046       4.57394       6.05770       5.41270       5.27330       4.58197       3.43105
   9  11 2125.0881    0.7524  0.6758 10.2985  0.0000  0.0313   0.0274   0.0690    0.1187   0.0000   434.5236      -5.12734       9.21202      -9.20545       5.79858      -4.20725       5.76050       7.70076       7.42927       6.88505       5.36489       4.07542
   9  12 2264.5640    0.9616  0.7984 10.7608  0.0000  0.0312   0.0335   0.0853    0.1207   0.0000   442.1552      -3.57507       13.5276       8.40976      -3.41611      -5.73475       5.84146       6.69922       6.29666       5.90830       5.13389       4.17089
   9  13 2402.2868    1.4412  0.7704 11.5586  0.0000  0.0339   0.0507   0.0768    0.1178   0.0000   435.4122       1.62909       9.38459      -2.70468      -2.44236      -4.14835       7.45496       9.46268       9.22628       7.79209       5.91678       4.29553
   9  14 2539.5591    1.8291  0.8339 11.8145  0.0000  0.0300   0.0624   0.0849    0.1462   0.0000   431.3076       21.3951       6.82685      0.582759       5.03938      -3.58866       5.41598       6.55074       6.44583       5.80674       4.82353       4.14552
   9  15 2676.9919    2.3017  0.9270 12.1571  0.0000  0.0323   0.0733   0.0900    0.1667   0.0000   440.7946       5.94211       26.2270       1.39113      -5.65247     -0.755317       5.90420       7.05067       6.92743       6.53947       5.41168       4.12640
   9  16 2815.2639    2.8599  0.7962 12.8242  0.0000  0.0295   0.0974   0.0785    0.1370   0.0000   439.9590       3.73284      0.379427      -15.4036       4.46496       2.58849       5.58391       6.24831       5.99857       6.02601       5.24703       3.65122
   9  17 2953.5795    3.6682  0.8866 12.5459  0.0000  0.0293   0.1159   0.0791    0.2161   0.0000   445.5902      -3.04116       5.61289       2.94973       4.85091       2.15359       4.91655       6.35761       5.93117       5.73030       4.86536       3.67851
   9  18 3091.6209    3.9801  0.9991 12.9837  0.0000  0.0343   0.1171   0.0830    0.1927   0.0000   446.3548       17.2424       19.4673      -1.25302       1.93637      -9.42011       5.78564       7.31913       7.48011       6.85039       5.36900       4.58802
   9  19 3229.5802    3.7282  1.1985 13.1368  0.0000  0.0367   0.1113   0.1036    0.1970   0.0000   420.4230       13.0166       10.3682      -17.1782      -4.80890       4.39347       6.76265       8.14278       8.11480       8.01070       6.28526       4.84874
   9  20 3367.7234    3.2015  1.8407 12.7647  0.0000  0.0488   0.0781   0.1331    0.1281   0.0000   421.4688       30.2060       22.7750      -6.27946       4.56754      -2.14526       8.79716       10.3805       9.89664       9.10667       8.20135       6.69196
   9  21 3506.3407    2.7916  2.5639 12.2832  0.0000  0.0617   0.0590   0.1568    0.1104   0.0000   439.2271       22.0517       23.9425      -12.2562       2.95280      -6.84721       10.2085       13.0229       11.6339       11.5274       9.89425       7.98729
   9  22 3645.2054    2.3256  3.5441 11.6864  0.0000  0.0723   0.0436   0.1884    0.1024   0.0000   426.0422      -8.01042       31.0379       1.76657      -2.38474      -5.02724       12.8778       16.0909       15.9998       14.1860       12.3277       9.11226
   9  23 3784.2591    1.9473  5.3016 11.1231  0.0000  0.0907   0.0307   0.2522    0.0939   0.0000   448.5248       30.9122      -25.9519       2.76644       2.28216      -1.23146       15.9890       20.4462       19.6568       18.2413       15.0334       11.5232
   9  24 3923.5006    1.6393  6.9262 10.8082  0.0000  0.1140   0.0241   0.3056    0.0820   0.0000   423.6128       23.0098       57.7414       28.4636      -5.33765      -3.93367       18.8428       23.2321       23.1780       21.7954       17.9045       14.5535
   9  25 4063.0630    1.3958  8.8694 10.3911  0.0000  0.1287   0.0181   0.3752    0.0715   0.0000   431.6632      -15.5119      -3.32563       10.6058       42.9124      0.684901       22.3418       27.9800       27.3675       25.4831       20.7476       16.9877
   9  26 4202.8307    1.1224 10.6253 10.2685  0.0000  0.1622   0.0152   0.4514    0.0618   0.0000   370.7421       13.0536       108.165      -72.4813      -27.1295      -15.2568       27.2342       33.0035       34.1200       30.7163       26.2060       21.0021
   9  27 4342.9847    0.9389 13.2578 10.1833  0.0025  0.2060   0.0134   0.5917    0.0561   0.0000   388.5107      -84.7157      -17.6265       53.0049      -23.4219      -18.3540       35.4327       44.0625       44.6887       40.1720       33.6472       26.7830
  10   8 1737.8259    0.3210  0.2878 10.0552  0.0000  0.0409   0.0222   0.0610    0.0528   0.0000   438.2834       5.19207       7.02667      0.139713       2.48619     0.0811872       9.69955       9.81506       10.3843       9.50742       9.43207       7.57042
  10   9 1880.0375    0.4505  0.3393 10.1541  0.0000  0.0211   0.0222   0.0473    0.0643   0.0000   438.3351       6.27272       7.00514       1.67252      -1.31021       1.37580       3.42477       4.16495       4.22614       3.47297       3.50324       3.03065
  10  10 2021.4915    0.6104  0.4843 10.3264  0.0000  0.0249   0.0257   0.0595    0.0785   0.0000   439.4807       8.72071       17.5528      -1.81850       1.17316       2.92092       3.95651       5.39439       5.18674       5.00115       4.05100       3.13778
  10  11 2162.9418    0.8539  0.6399 10.4114  0.0000  0.0272   0.0306   0.0648    0.1108   0.0000   426.6802      -2.12703       24.7963      -4.18353      -6.73811      -2.02486       4.44771       5.61114       5.82499       5.64600       5.11241       3.56849
  10  12 2302.8186    1.1893  0.7093 10.9583  0.0000  0.0277   0.0400   0.0690    0.1254   0.0000   441.1132       2.77287       12.4692       4.91499      0.354127       1.31473       4.92693       5.90052       5.92910       5.26815       4.48983       3.89091
  10  13 2440.7072    1.4987  1.0607 11.2437  0.0000  0.0349   0.0430   0.0892    0.1553   0.0000   435.9639       5.94919       23.2114      -12.2897      -2.34885       3.84161       5.31564       6.58876       6.57369       6.10209       5.24658       4.51074
  10  14 2578.5996    1.9691  0.9537 11.4857  0.0000  0.0326   0.0570   0.0757    0.1790   0.0000   436.6948      -10.9450       20.9073      -4.44193       3.19820      -3.07973       5.41715       6.07735       6.66703       5.98421       4.98203       4.42674
  10  15 2717.0343    2.4281  0.9196 12.4630  0.0000  0.0319   0.0743   0.0819    0.1363   0.0000   436.1756      -5.65985       8.13788      -12.5983      -4.88125      -1.19228       5.09172       5.95638       5.91946       5.95499       4.67763       4.55116
  10  16 2855.7223    3.1474  0.8044 12.6176  0.0000  0.0275   0.1006   0.0738    0.1456   0.0000   439.7224      -8.56978       12.8319       3.20752      -2.36956       3.21134       4.53221       5.50114       5.60457       5.11563       4.63049       3.53478
  10  17 2994.5170    3.8577  0.8089 13.1168  0.0000  0.0268   0.1201   0.0717    0.1383   0.0000   433.0511       1.84290       9.37256       5.46244       4.99011       2.26909       4.32991       5.08636       5.35339       4.82295       4.20997       3.66526
  10  18 3132.9550    3.9220  0.9893 13.2711  0.0000  0.0315   0.1158   0.0845    0.1657   0.0000   440.2031       5.23921       10.1483      -13.7867     -0.734985       1.26280       5.20436       6.28003       6.35895       6.24787       5.26183       4.04574
  10  19 3271.4232    3.5144  1.2423 13.2592  0.0000  0.0397   0.0993   0.0998    0.1599   0.0000   444.3921       15.0697       17.0790       5.91243       3.77206      -4.30534       6.76700       7.95288       7.95845       7.59306       6.42037       5.13964
  10  20 3410.1444    3.1303  1.9352 12.4303  0.0000  0.0484   0.0674   0.1196    0.1234   0.0000   440.1513       23.4909       2.53811       1.39085      -14.7827      -3.92892       7.37832       9.21120       9.69281       9.07924       7.50152       6.16019
  10  21 3549.1441    2.6103  3.0673 11.7523  0.0000  0.0606   0.0465   0.1595    0.1055   0.0000   440.3052       14.7667       24.0103      0.496075       7.60295      -9.13012       9.48024       11.9938       11.8977       11.2587       9.53517       7.77212
  10  22 3688.5046    2.1465  3.9260 11.6518  0.0000  0.0723   0.0367   0.2029    0.0787   0.0000   444.1273      0.818789       19.8636       1.59686      -12.5969      -20.0681       11.2219       14.1610       13.6931       13.5945       11.4618       9.37305
  10  23 3827.9429    1.8771  5.4850 11.1256  0.0000  0.0893   0.0277   0.2376    0.0789   0.0000   458.7989      -5.88066       10.6796      -3.89615      -9.70338      -5.47567       14.1986       17.6430       17.8082       16.9759       14.5150       11.6979
  10  24 3967.7054    1.5204  7.3851 10.7136 -0.0018  0.1126   0.0201   0.3004    0.0679   0.0000   436.6730       9.07153       15.3513       10.0312      -8.35664       4.47363       17.0816       21.2050       20.9265       20.1979       17.8207       14.2975
  10  25 4107.7408    1.2390  9.0343 10.6371  0.0000  0.1356   0.0173   0.4029    0.0569   0.0000   444.2620       52.0643      -4.91338      0.118886       8.95903      -1.78386       21.0036       25.8345       26.6361       24.2545       21.5679       17.7095
  10  26 4247.9794    1.0283 11.9330 10.2856  0.0000  0.1765   0.0138   0.4959    0.0541   0.0000   425.9187       10.3055      -24.1709      -42.4907       35.9802       2.18499       26.2896       33.9438       32.7008       32.0468       27.4557       22.3228
  10  29 4668.8692    0.5730 19.4871 10.1320  0.0000  0.3787   0.0088   1.0207    0.0355   0.0000   422.3597      -89.6539       21.9909       44.2756      -14.4853      -17.8614       56.2870       70.3337       72.6702       67.8899       58.8151       48.3400
  11   6 1477.1781    0.1271  0.0840 10.0710  0.0000  0.0231   0.0229   0.0600    0.0377   0.0000   434.7242      -6.53695       14.2166       2.95901      -1.58870      0.688240       3.58187       3.23365       4.03529       3.43870       6.14509       3.14119
  11   8 1772.2021    0.3398  0.2889 10.1093  0.0000  0.0194   0.0190   0.0557    0.0518   0.0000   434.3943      -3.73860       21.7765       1.98007      -4.09454      -1.34767       2.67526       3.28437       3.17572       3.19124       3.02796       2.34098
  11   9 1915.4005    0.5004  0.3988 10.1590  0.0000  0.0227   0.0212   0.0494    0.0653   0.0000   436.1079      -3.58894       12.2676     -0.458991       3.52021       2.76580       3.08198       4.29564       3.75302       3.86116       3.54852       2.91411
  11  10 2057.9717    0.6855  0.5911 10.3344  0.0000  0.0247   0.0248   0.0667    0.0867   0.0000   434.4451       6.05494       2.46619      -2.85471       2.60657      -3.78937       4.12169       5.18240       5.21316       4.48849       4.02812       3.63829
  11  11 2199.7917    0.8897  0.6917 10.5331  0.0000  0.0267   0.0298   0.0658    0.1068   0.0000   435.9639      -2.37178       17.4027       3.16198      -3.25225       3.47711       4.06384       5.09882       5.39154       4.88648       4.26498       3.33289
  11  12 2340.0440    1.2263  0.7571 10.9042  0.0000  0.0272   0.0391   0.0673    0.1379   0.0000   446.7710      -12.3965       6.89916       1.13445       4.35869       3.48739       4.41688       5.63846       5.85690       5.90095       5.12090       3.90707
  11  13 2478.4303    1.5405  0.9866 11.6645  0.0000  0.0325   0.0446   0.0883    0.1265   0.0000   443.6171      0.996097       11.4277      -5.31678       6.55169      -5.51668       4.44497       5.56685       5.37586       5.15899       4.97160       4.20586
  11  14 2616.9414    2.1191  0.8637 11.9824  0.0000  0.0282   0.0623   0.0711    0.1398   0.0000   437.1737      -1.80385       10.7635      -5.79358      0.254254       4.88886       4.02750       4.73331       5.00216       4.95993       4.21788       3.64805
  11  15 2756.1910    2.7240  0.8668 12.3203  0.0000  0.0298   0.0777   0.0680    0.1457   0.0000   437.5920       4.12710       11.9916       1.48997      -2.11698      -10.0662       4.37181       5.54225       5.82881       5.55867       4.64960       3.74273
  11  16 2895.4576    3.1746  0.8360 13.1989  0.0000  0.0283   0.0972   0.0774    0.1155   0.0000   430.2016       3.49119       7.17579      -2.21534      -1.64246      -7.66369       4.17061       5.09034       5.00876       4.75534       4.21000       3.56187
  11  17 3034.5641    3.7144  0.8839 13.2671  0.0000  0.0302   0.1080   0.0697    0.1334   0.0000   442.1449       9.89794       5.18440       12.4965      -7.24242      -2.48302       4.81317       6.05063       6.35590       5.92136       4.64182       4.22720
  11  18 3173.4705    3.5988  1.0443 13.2855  0.0000  0.0319   0.1006   0.0867    0.1492   0.0000   449.7994       12.3525       12.1993       1.90775     0.0403827      -10.6615       4.58930       5.58503       6.04886       5.86281       4.83993       4.06991
  11  19 3312.3601    3.4415  1.2841 13.3720  0.0000  0.0383   0.0932   0.1035    0.1391   0.0000   441.8525       23.1350       10.3155       5.12833      -6.48632       3.66354       5.74749       7.45266       7.67520       7.16869       6.18836       5.24199
  11  20 3451.6075    3.0155  2.3351 12.1276  0.0000  0.0488   0.0569   0.1277    0.1101   0.0000   429.1965       13.2998       20.7200       7.17597      -1.85459       2.91321       7.01300       8.61475       8.79829       8.28490       7.38286       6.25431
  11  21 3591.2063    2.4863  3.2433 11.8213  0.0000  0.0602   0.0426   0.1597    0.0854   0.0000   427.8815      -14.9617       16.7116       16.1151       7.14122      -16.2262       8.82622       11.0015       11.1243       10.8364       9.55891       8.03097
  11  22 3730.6870    2.0668  4.6447 11.2329  0.0000  0.0755   0.0299   0.1948    0.0772   0.0000   441.1554       33.8420       30.2091      -9.98792      -18.1609       2.47084       11.0214       13.2672       13.5536       12.8078       11.6971       9.84229
  11  23 3870.7124    1.7279  6.0825 11.0488  0.0000  0.0929   0.0235   0.2512    0.0648   0.0000   446.6807       1.20614       10.0814      -6.72227       6.44234       2.37510       13.3046       16.8627       16.4567       16.0950       14.1328       11.9336
  11  24 4011.1074    1.4148  7.9119 10.6350  0.0000  0.1133   0.0181   0.3140    0.0626   0.0000   454.2413       23.3083       22.2345      -35.1173       20.2958       8.57062       15.9313       19.8489       20.2130       19.5685       17.1588       14.5374
  11  25 4151.3285    1.1822  9.8174 10.5138  0.0000  0.1380   0.0157   0.4007    0.0550   0.0000   464.1140       48.5119      -8.15073      -26.6533       6.63955      -1.22162       19.9182       25.0103       25.5391       24.5525       21.1539       18.0783
  11  26 4291.8718    0.9921 12.4209 10.2798  0.0007  0.1779   0.0128   0.5055    0.0506   0.0000   455.8967       18.0392      -4.49272      -15.3138       3.49016      -5.17207       24.4156       30.9955       31.5776       30.6032       27.0081       22.3694
  11  27 4432.7283    0.8349 15.5551 10.1431 -0.0010  0.2283   0.0104   0.6424    0.0448   0.0000   441.9525      -93.8855       28.4272       20.9879      -4.95608      -12.8203       31.6931       40.3930       42.4123       39.3392       35.5032       29.5534
  12   5 1351.8857    0.1030  0.0544 10.0245  0.0000  0.0290   0.0207   0.0327    0.0350   0.0000   435.8374       9.21908       15.3591      -8.57139      -2.83481       5.02918       2.36342       4.95868       3.08600       4.69402       3.35470       2.40766
  12   6 1509.6713    0.1640  0.1187 10.1021  0.0000  0.0187   0.0176   0.0525    0.0372   0.0000   437.2758     -0.669515       9.31308       1.08965      -1.54731       1.33638       3.97061       3.45900       2.24526       2.73251       3.29778       2.81135
  12   9 1949.9317    0.5107  0.4763 10.1797  0.0000  0.0250   0.0199   0.0533    0.0668   0.0000   439.3418      -1.96166       15.7832       1.25930      0.780774      -1.48806       3.37575       3.76464       4.77235       4.84752       4.78770       3.33186
  12  10 2093.6027    0.6883  0.5314 10.4600  0.0000  0.0235   0.0251   0.0547    0.0814   0.0000   434.8001       1.46866       14.4282     -0.742780       1.04071      0.857926       3.35725       3.67743       3.80924       3.57307       3.34100       3.23040
  12  11 2235.8212    1.0144  0.7367 10.5387  0.0000  0.0248   0.0305   0.0654    0.1106   0.0000   435.8270       3.80053       15.6823      -3.21890       4.34924       4.28613       3.31462       3.89584       4.16208       4.03606       3.74319       2.94250
  12  12 2376.2878    1.3015  0.8488 11.3942  0.0000  0.0306   0.0387   0.0764    0.1157   0.0000   441.8474       5.64181       6.79503      -1.58296      -1.26179      -2.76625       3.86192       5.18141       4.64061       4.89080       4.13042       3.73088
  12  13 2515.3800    1.6983  1.0135 11.4461 -0.0001  0.0321   0.0468   0.0800    0.1637   0.0000   439.3826       10.2979       5.91633      -2.45082      -2.63209     -0.297963       3.98554       5.21577       5.61554       5.18599       4.66481       3.92071
  12  14 2654.5888    2.2456  0.9548 12.0391  0.0000  0.0285   0.0617   0.0784    0.1580   0.0000   437.3626       8.19197       17.4016     -0.255137       1.13917       3.05390       3.88706       4.87554       5.04037       4.96050       4.28853       3.66330
  12  15 2794.5612    2.9647  0.7923 12.4949  0.0000  0.0266   0.0841   0.0626    0.1379   0.0000   430.9232      -3.74219       1.89606     -0.738791       2.18160      -8.95389       3.72553       4.63262       4.42928       4.33546       4.02918       3.37518
  12  16 2934.3688    3.4095  0.8176 13.1499  0.0000  0.0266   0.1020   0.0741    0.1198   0.0000   442.9910      -2.58890       14.9244       4.67054      -4.49714       1.64044       3.74996       4.65793       4.30008       4.36353       4.07707       3.63510
  12  17 3073.8909    3.7784  0.9242 13.4523  0.0000  0.0292   0.1056   0.0702    0.1189   0.0000   435.4614      0.530287       6.31409       1.30251       3.89319      -7.99177       4.00152       5.02512       5.10212       5.09480       4.46676       3.85101
  12  18 3213.2370    3.5658  1.2114 13.3664  0.0000  0.0363   0.0920   0.0960    0.1423   0.0000   441.4179      0.410740       20.5940      -7.69156      -10.2853      -5.18037       5.04060       6.46902       6.56080       6.47647       5.69799       4.86332
  12  19 3352.6951    3.4665  1.5963 12.8320  0.0000  0.0398   0.0746   0.1049    0.1230   0.0000   442.7928       6.40301       18.0896       5.27503     -0.301613      -9.48957       4.85833       6.73918       6.21593       6.90493       5.71914       4.95167
  12  20 3492.3058    2.7935  2.2401 12.4474  0.0000  0.0495   0.0538   0.1266    0.0918   0.0000   439.8925       11.8940      -5.12352       12.8611       10.1513      -8.74311       6.34795       7.87875       7.65097       8.10814       7.13924       6.05232
  12  21 3632.4916    2.3556  3.6048 11.5329  0.0000  0.0601   0.0355   0.1613    0.0780   0.0000   446.3682       2.38471       12.6681      -13.3475      -26.0652      -5.30184       8.07649       9.87152       10.0424       10.0470       8.78388       7.75656
  12  22 3772.5156    1.9653  5.2047 11.0874  0.0013  0.0775   0.0258   0.2029    0.0676   0.0000   414.9150       8.33592       28.9586       5.57131       9.57628      -7.11978       10.2606       12.8273       13.0302       13.2320       11.3106       10.1400
  12  23 3912.9083    1.6303  7.2642 10.7562  0.0000  0.0991   0.0198   0.2657    0.0639   0.0000   448.5671       8.53875       3.02692       10.4274       21.4682       17.1866       13.5682       17.2923       17.9886       16.8956       15.0602       12.8957
  12  24 4053.6421    1.3431  8.9256 10.6061  0.0000  0.1173   0.0158   0.3336    0.0527   0.0000   449.1029      -4.70003       14.0126       18.6226       10.4568      -35.1616       15.1741       18.9615       19.7353       19.0990       17.6010       14.7088
  12  25 4194.0660    1.1087 11.0918 10.3881  0.0000  0.1483   0.0132   0.4242    0.0493   0.0000   455.8692       23.1226       1.15282       43.5941      -14.8977      -13.8654       18.1782       23.9419       24.4440       24.1475       21.1889       18.3670
  12  26 4334.9947    0.9514 13.1488 10.2721  0.0000  0.1783   0.0117   0.5162    0.0460   0.0000   437.5869       37.5661       41.8000      -10.4030      -30.3030      -4.60963       22.8505       28.7301       29.7153       28.7353       25.9706       22.4194
  13   6 1541.0994    0.1719  0.1702 10.0545  0.0000  0.0298   0.0129   0.0560    0.0392   0.0000   432.4296      -2.08136       6.33204      -1.46426       1.06869      -1.55890       2.84033       4.83602       4.09301       6.30621       6.82066       3.45576
  13   7 1692.3451    0.2928  0.1867 10.0484  0.0000  0.0134   0.0175   0.0338    0.0409   0.0000   437.9069      -4.51504       15.4529    -0.0672025     -0.489833      0.524468       1.61464       2.13839       1.92031       2.34061       1.77361       1.68407
  13   8 1838.6890    0.4041  0.3114 10.1544  0.0000  0.0191   0.0183   0.0407    0.0505   0.0000   439.8087       3.81872       15.4161     -0.553509       1.38903      -5.02620       2.46115       2.95560       3.39206       3.22168       2.68782       2.42003
  13   9 1983.7847    0.5756  0.4641 10.1179  0.0000  0.0209   0.0212   0.0503    0.0678   0.0000   437.0329       3.73073       13.1608      0.677989      0.735146       1.04984       2.34164       3.18793       3.19315       3.20836       2.94606       2.54242
  13  10 2128.4934    0.8312  0.6233 10.3616  0.0000  0.0237   0.0265   0.0591    0.0916   0.0000   436.0271      -1.75950       8.78053      -2.50971      -7.06032      -6.41282       2.66271       3.86454       3.65444       3.67161       3.40425       3.02280
  13  11 2271.1557    1.0720  0.7445 10.8150  0.0000  0.0248   0.0315   0.0656    0.1000   0.0000   437.9198      -2.77269       14.6975       2.23538      -5.49157       1.43233       2.92549       3.75292       3.92287       3.83119       3.22893       3.13375
  13  12 2411.8628    1.4963  0.9118 11.3007  0.0000  0.0277   0.0404   0.0712    0.1252   0.0000   435.9473     -0.277484       12.9844       3.76786      0.474560      -5.39291       3.28913       4.24819       4.27368       4.48491       3.86998       3.30395
  13  13 2551.7499    1.8189  0.9784 11.7728  0.0000  0.0298   0.0488   0.0775    0.1473   0.0000   436.8197       2.00590       7.20414       4.69787       4.68203      -3.52276       3.81600       4.49285       4.65157       4.80710       4.06963       3.89182
  13  14 2691.7421    2.5411  0.8069 11.8998  0.0000  0.0241   0.0726   0.0656    0.1670   0.0000   437.2771      -6.90874       11.2201       1.24205       8.37732      -1.60107       2.77533       3.74238       3.75060       3.83703       3.27677       2.99915
  13  15 2832.1788    3.0104  0.8731 12.6238  0.0000  0.0260   0.0826   0.0699    0.1553   0.0000   430.5104       3.80784       9.81154      -5.90534      0.110546      -3.27459       3.17771       4.08529       4.17277       4.31909       3.81566       3.31646
  13  16 2972.6752    3.5603  0.8701 13.2052  0.0000  0.0277   0.0976   0.0656    0.1348   0.0000   434.4622       3.56589       13.9358       1.78994       6.11780      -2.74549       3.35384       4.09660       4.14242       4.24718       3.87957       3.39255
  13  17 3112.4652    4.0226  0.8938 13.3499  0.0000  0.0256   0.1063   0.0700    0.1317   0.0000   443.5496      0.144233       11.9058       3.17894      -4.02580       2.72152       3.33255       3.96453       4.17155       4.08238       3.79740       3.39647
  13  18 3252.4002    3.5614  1.1276 13.4003  0.0000  0.0326   0.0913   0.0850    0.1335   0.0000   439.3422       9.41692       6.95890       9.07423      -9.26949      -4.18461       4.27097       5.54521       5.63049       5.44321       5.18035       4.23816
  13  19 3392.3728    3.1733  1.9389 12.7462 -0.0061  0.0412   0.0628   0.1140    0.0949   0.0000   443.9444       13.6105       9.71310       7.64626      -3.91428      -13.2411       5.05478       6.35817       6.31823       6.43238       5.73443       5.12301
  13  20 3532.5682    2.6988  2.7944 11.9003  0.0000  0.0499   0.0438   0.1302    0.0844   0.0000   448.0249       8.19209       16.1128      -17.7593       12.6917      -12.6532       6.35399       7.52026       7.77934       7.75859       7.28761       6.17051
  13  21 3673.0496    2.1970  3.7503 11.6132  0.0000  0.0621   0.0317   0.1638    0.0680   0.0000   443.8573       7.44521       9.07988      -3.52078      -7.39096      -20.9582       7.51347       8.98804       9.68182       9.59720       8.79323       7.47756
  13  22 3813.6201    1.8473  5.6394 11.0882  0.0000  0.0801   0.0231   0.2123    0.0610   0.0000   451.8537       17.0870       9.98119       2.37921      -2.97243      -2.10207       9.74705       12.4568       12.8348       12.7762       11.3899       10.0624
  13  23 3954.1786    1.5323  7.6351 10.7674  0.0000  0.0984   0.0176   0.2765    0.0535   0.0000   417.0834       26.7934       13.0920       12.1153       2.46128      -11.5252       11.6978       14.5037       16.1347       15.1993       13.8579       12.2527
  13  24 4095.1815    1.2626  9.3001 10.6054  0.0000  0.1212   0.0151   0.3425    0.0504   0.0000   442.4468       28.7264       33.8088      -15.3614       30.5508       25.2479       14.8927       18.6666       19.4296       19.4742       17.5457       15.4129
  13  25 4236.8961    1.0603 11.4573 10.3736  0.0000  0.1475   0.0125   0.4286    0.0470   0.0000   431.7673       27.0837      -39.6260       19.3166      -12.5917      -27.0399       17.6324       21.8546       23.2094       22.8883       21.0114       18.0720
  13  26 4377.6377    0.8815 13.7119 10.2414  0.0000  0.1890   0.0106   0.5248    0.0424   0.0000   396.0715       40.5958       46.3790      -8.18613      -5.69749       25.1151       22.2901       28.4063       30.0114       28.5845       27.0049       23.1382
  14   6 1571.5765    0.2078  0.1553 10.0136  0.0000  0.0146   0.0138   0.0310    0.0371   0.0000   438.7987      -1.70184       16.7585      -1.57340      -2.26888     0.0765688       1.94557       2.41463       2.47252       2.26840       2.03661       2.28338
  14   7 1723.4966    0.3091  0.2152  9.9857  0.0000  0.0144   0.0165   0.0358    0.0423   0.0000   435.0719       3.08121       15.2211      0.154973      -1.99448      -1.91925       1.73229       2.42452       2.40974       2.02498       2.09104       1.99368
  14   8 1870.8492    0.4549  0.3321 10.1308  0.0000  0.0176   0.0193   0.0425    0.0549   0.0000   435.3527       3.43718       18.5368     -0.672649      -2.05167      -2.68825       2.06355       2.44792       2.64671       2.49842       2.34148       2.07744
  14   9 2016.9843    0.6333  0.5002 10.2599  0.0000  0.0210   0.0216   0.0488    0.0734   0.0000   440.3209       1.48817       10.6539       1.78631      -1.14053       3.54581       2.27004       2.72114       2.99455       3.00588       2.68065       2.47988
  14  10 2162.5569    0.8554  0.7012 10.3308  0.0000  0.0229   0.0251   0.0616    0.0928   0.0000   435.4691      -5.83202       22.0111       2.42616      -4.93878      0.778934       2.59871       3.32485       3.46047       3.43445       3.05727       2.72881
  14  11 2305.7319    1.1395  0.8067 10.9929  0.0000  0.0253   0.0315   0.0678    0.1004   0.0000   434.7623      -4.53247       19.2307       5.58997      -4.38535       2.79382       2.91681       3.64914       4.11293       4.02168       3.66793       3.20106
  14  12 2446.7548    1.4575  0.8823 11.5338  0.0000  0.0264   0.0387   0.0685    0.1030   0.0000   434.8388      -4.93851       10.7873       6.36492       4.84773      -3.54927       3.07158       3.81210       4.00040       3.95281       3.46920       3.33457
  14  13 2587.3235    1.9946  1.0329 11.7887  0.0000  0.0278   0.0489   0.0753    0.1299   0.0000   438.6957       5.41872       4.57054      -3.55507       7.63512      -6.64099       3.15638       4.04577       4.08647       3.86424       3.65756       3.53163
  14  14 2728.2232    2.5873  0.8295 12.3855  0.0000  0.0248   0.0699   0.0631    0.1321   0.0000   436.0748       3.91483       16.4982     -0.979543      -1.92899       1.24436       2.91581       3.81527       3.73269       3.74681       3.34173       3.08825
  14  15 2869.3104    3.3126  0.8117 12.6690  0.0000  0.0242   0.0895   0.0615    0.1543   0.0000   432.4962       9.45264       9.06237      -3.01497      -5.09163       3.43439       3.20117       4.01835       4.08026       4.28809       3.73137       3.33089
  14  16 3010.1770    3.9145  0.8216 13.1677  0.0000  0.0241   0.1038   0.0612    0.1452   0.0000   438.8143       9.46218       9.74180      -4.53846      -4.81459      -3.85617       2.87908       3.63813       3.83177       3.86973       3.45499       3.13635
  14  17 3150.5820    3.9919  0.9124 13.6004  0.0000  0.0266   0.1064   0.0659    0.1233   0.0000   432.0959       7.41284       17.8253     0.0822625       2.65818      -3.99393       3.22927       3.83258       4.06575       4.20671       3.66523       3.27045
  14  18 3290.8794    3.4982  1.2311 13.7630  0.0000  0.0353   0.0882   0.0955    0.1087   0.0000   442.4086       1.65359       18.8355       1.55515       4.06636      -9.33770       3.86046       5.10780       5.04267       4.99124       4.75450       4.13235
  14  19 3431.5130    2.9905  1.9389 12.7407  0.0000  0.0423   0.0582   0.1109    0.0925   0.0000   441.6395       9.46104       17.0150       1.77053       8.49426      -7.52908       4.96229       6.55739       6.77766       6.60885       6.01555       5.07648
  14  20 3572.0982    2.4820  3.2483 11.8835  0.0000  0.0531   0.0375   0.1474    0.0731   0.0000   447.3911       16.1369       13.4534      -4.19987      0.837174      -16.3513       6.11342       7.63243       8.27187       7.94450       7.30859       6.56670
  14  21 3713.0571    2.1074  4.3799 11.4775  0.0000  0.0658   0.0282   0.1754    0.0613   0.0000   440.5617       5.19861       9.69042      -3.74307      -3.00846      -10.0317       7.06758       9.26577       9.45427       9.47439       8.74588       7.79933
  14  22 3854.1664    1.7439  6.0387 11.0131  0.0000  0.0815   0.0206   0.2176    0.0571   0.0000   432.2306       14.2506       8.12345       4.90955       4.75495       6.31065       9.15286       11.5418       12.1148       12.1639       11.4834       9.99157
  14  23 3995.4687    1.4077  8.0655 10.8147  0.0000  0.1022   0.0160   0.2929    0.0474   0.0000   421.0377       22.1761       7.41749      -7.36822       1.84967       1.38873       11.3805       14.5219       15.1720       14.8073       14.0194       12.3736
  14  24 4136.5962    1.1950  9.9254 10.5709  0.0000  0.1241   0.0136   0.3531    0.0460   0.0000   426.6643      -14.8802       4.27441      -12.6869       3.33597      -3.52917       13.8762       17.6205       18.5648       18.2742       17.0634       15.1769
  14  26 4419.8028    0.8308 15.4467 10.2482  0.0000  0.2109   0.0092   0.5887    0.0386   0.0000   495.4847       44.8656      -1.78083       17.7029      -7.38615      -4.90022       22.4027       29.0770       31.2781       30.0649       28.0283       24.9714
  15   5 1440.0630    0.1312  0.0839 10.1040  0.0000  0.0224   0.0136   0.0267    0.0321   0.0000   437.5372     -0.883071       12.5216       2.15893      -1.42337      -1.29326       1.96200       4.93284       3.10792       3.67510       2.85167       3.48511
  15   7 1753.7708    0.3199  0.3700  9.9242  0.0000  0.0207   0.0134   0.0476    0.0481   0.0000   438.4350      -4.74349       11.4812      0.873559      -3.20605       1.58279       2.34530       2.77148       2.71995       2.95688       2.69411       2.43911
  15   8 1902.2933    0.5152  0.3741 10.0941  0.0000  0.0175   0.0199   0.0422    0.0568   0.0000   436.4121      -1.57997       16.1979      -2.28040     -0.259971      -2.63352       1.76204       2.22209       2.27604       2.18372       2.12812       1.87378
  15   9 2049.6194    0.6340  0.5716 10.3579  0.0000  0.0204   0.0206   0.0606    0.0679   0.0000   443.9777      -4.22643       12.5677       3.86002      -2.29839      -3.50287       2.07656       2.78206       2.84019       3.08778       2.69872       2.53276
  15  10 2195.7771    0.9237  0.7598 10.4649  0.0000  0.0240   0.0250   0.0570    0.0967   0.0000   440.1320    0.00419677       11.0848      -7.69264      -1.05221       2.46800       2.84403       3.50672       3.74875       3.74924       3.43977       2.83922
  15  11 2339.4926    1.2788  0.8399 11.0770  0.0000  0.0252   0.0327   0.0638    0.1045   0.0000   436.8546       1.68783       5.00046       5.25823       1.91547      -3.26911       2.78652       3.44332       3.40212       3.44099       3.24994       3.01155
  15  12 2481.0278    1.6420  0.9081 11.6720  0.0000  0.0264   0.0417   0.0687    0.1075   0.0000   441.0771       5.32063       8.38448      -3.21233      0.825973      0.653511       2.81965       3.89586       3.78548       4.14218       3.48400       3.27038
  15  13 2622.4033    2.2188  0.9082 11.9527  0.0000  0.0251   0.0544   0.0636    0.1214   0.0000   440.2196      -2.18486       13.0878       5.78673       1.33837      -1.38487       2.70653       3.52646       3.60562       3.79837       3.36999       3.17178
  15  14 2764.1190    2.7562  0.8639 12.4911  0.0000  0.0256   0.0696   0.0602    0.1272   0.0000   436.2121       3.27277       19.9605       6.29972      -3.92587      -2.50978       2.89773       3.68325       3.68746       3.48758       3.47827       3.31367
  15  15 2905.8166    3.5585  0.7590 12.7775  0.0000  0.0231   0.0951   0.0538    0.1467   0.0000   440.4891       6.68157       11.2889     -0.590446      -5.14791      -4.14113       2.41357       3.00030       3.26655       3.22035       2.99477       2.87145
  15  16 3047.1488    3.8283  0.9041 13.1891  0.0000  0.0256   0.0973   0.0638    0.1426   0.0000   437.4738       8.25996       8.11491       1.99214       2.16298     -0.251892       2.76403       3.40757       3.66270       3.70630       3.68090       3.19226
  15  17 3188.0342    3.7271  1.0071 13.7345  0.0000  0.0294   0.0973   0.0769    0.1210   0.0000   438.6435       5.85708       15.5487      -2.39065      -5.14950      -3.79907       3.31341       4.33310       4.52762       4.49040       4.02616       3.50449
  15  18 3328.9052    3.3164  1.5105 13.2686  0.0000  0.0367   0.0718   0.0978    0.1041   0.0000   437.8887       11.5025       20.0561       6.12021       7.93051      -3.68765       3.76572       4.99208       5.20359       5.26873       4.69968       4.18206
  15  19 3469.9103    2.9039  2.2453 12.4183  0.0016  0.0433   0.0511   0.1120    0.0932   0.0000   435.6480       4.68703       12.0449       1.77854      -8.52707       5.76122       4.76456       5.75443       6.14811       6.09637       5.54219       5.34173
  15  20 3611.3171    2.3907  3.5316 11.7522  0.0010  0.0548   0.0336   0.1504    0.0687   0.0000   444.4030       3.81658       21.7880      -3.28815      -2.11732      -5.20890       5.79386       7.44398       7.58390       7.84638       7.29204       6.37679
  15  21 3752.6245    2.0248  4.8319 11.3120  0.0000  0.0685   0.0249   0.1796    0.0599   0.0000   423.4806       7.03854       17.4799       2.78698       2.57040       6.77591       7.18421       9.85751       9.87862       10.1601       9.25301       8.22361
  15  22 3894.2267    1.6875  6.6187 10.9136  0.0000  0.0852   0.0186   0.2250    0.0532   0.0000   442.6442      -4.17057       1.77844       7.99577       18.9213       4.31155       8.57954       11.1111       11.8490       11.6517       10.9274       9.52065
  15  23 4035.7799    1.3513  8.6510 10.7480  0.0000  0.1069   0.0151   0.2997    0.0456   0.0000   445.9969      -7.31678      -5.52594       34.8969       2.67593       4.96641       11.1064       14.1272       15.3658       14.8716       14.0065       12.8394
  15  25 4319.5293    0.9516 13.2670 10.3305  0.0000  0.1680   0.0104   0.4717    0.0407   0.0000   444.7944      -46.0409       7.71058       25.4002      -19.9162      -19.1436       16.5760       21.9845       22.9208       22.8809       21.7527       19.1475
  15  27 4603.2093    0.6167 17.9258 10.1902  0.0000  0.2797   0.0074   0.7446    0.0301   0.0000   458.1824       5.81728       23.9051       24.5939      -14.8948      -16.6496       27.7614       36.3974       39.3943       38.2453       36.8932       32.1231
  16   5 1467.2673    0.1421  0.1448 10.0474  0.0000  0.0181   0.0114   0.0437    0.0329   0.0000   434.4164       1.23552       14.6128      -3.73706      -4.37777       1.73515       1.82601       2.60497       2.76736       2.79887       2.59770       2.04281
  16   6 1629.5012    0.2394  0.1977 10.1043  0.0000  0.0136   0.0133   0.0356    0.0356   0.0000   435.3891      -1.74518       12.9284      0.972818      -2.17730     -0.391069       1.34650       1.60782       1.76611       1.73973       1.72912       1.47866
  16   7 1783.2755    0.3445  0.3305 10.0795  0.0000  0.0205   0.0141   0.0417    0.0449   0.0000   437.8593     -0.148004       13.5109      -1.02902      -1.68525      -1.62397       1.60970       2.63020       2.44682       2.85449       2.13327       2.17941
  16   8 1933.1178    0.5180  0.4324 10.1679  0.0000  0.0185   0.0183   0.0466    0.0569   0.0000   434.4590      -1.87438       17.7646      0.535965      -1.70075     0.0673206       1.83599       2.51772       2.84878       2.89180       2.83573       2.61279
  16   9 2081.6233    0.7101  0.5888 10.3564  0.0000  0.0221   0.0217   0.0518    0.0773   0.0000   439.8841       3.36953       16.3680       2.34429      -3.93880      -4.97662       2.02508       2.62598       2.62052       2.83425       2.62627       2.26684
  16  10 2228.3300    1.0003  0.8066 10.3529  0.0000  0.0237   0.0256   0.0624    0.1140   0.0000   437.6547       3.75192       10.6887      -1.79165      -8.46843      -4.01727       2.57953       3.29368       3.69757       3.65228       3.57646       2.89095
  16  11 2372.6244    1.3795  0.7933 11.1802  0.0000  0.0229   0.0351   0.0573    0.1022   0.0000   440.9316     -0.379834       13.6197       1.53559       4.41248      -3.84965       2.23486       2.79208       2.79248       2.92628       2.71335       2.65478
  16  12 2514.8403    1.7903  0.9780 11.5855 -0.0011  0.0265   0.0411   0.0639    0.1187   0.0000   434.6678      -1.88575       13.1177       3.37751      -1.98861       2.57484       2.70084       3.30648       3.49931       3.70561       3.24396       3.15717
  16  13 2656.9583    2.3505  0.9129 12.1723  0.0000  0.0247   0.0572   0.0667    0.1117   0.0000   435.4583      -1.72563       14.3341      -1.31454     -0.643686       1.70080       2.49315       3.24414       3.38492       3.36180       3.19093       2.89038
  16  14 2799.5426    2.8478  0.7837 12.9892  0.0000  0.0231   0.0751   0.0607    0.0957   0.0000   438.8857       3.93368       8.79477      -8.17196      -5.49535      -2.65939       2.45789       2.99817       2.94697       3.17666       3.06282       2.82283
  16  15 2941.7734    3.6840  0.7673 13.0604  0.0000  0.0218   0.0944   0.0561    0.1218   0.0000   438.8762       3.34136       12.1930      -1.28854       2.58086      -2.89959       2.34019       2.47421       2.83458       3.07938       2.71363       2.51976
  16  16 3083.5263    3.8355  0.9394 13.4806  0.0000  0.0258   0.0951   0.0673    0.1174   0.0000   440.7964       3.93844       17.2134      -2.11344     -0.946427     -0.597895       2.52781       3.18782       3.19911       3.48213       3.18152       2.86181
  16  17 3224.9602    3.8268  1.1250 13.2586  0.0000  0.0291   0.0872   0.0751    0.1582   0.0000   437.5156       11.8625       14.2042       5.19193      0.564410      -2.06320       2.80696       3.65708       4.00905       3.90887       3.79967       3.50376
  16  18 3366.4066    3.3043  1.7990 12.7167  0.0000  0.0369   0.0627   0.0983    0.1222   0.0000   432.1416      0.775743       11.4295      -1.56255     -0.474751      -5.73802       3.84013       4.86427       5.00393       5.06090       4.84780       4.40649
  16  19 3507.9752    2.8476  2.4351 12.2359  0.0000  0.0438   0.0471   0.1125    0.0991   0.0000   440.7409      0.135764       11.7605       9.38969      -6.64855      -21.5214       4.42474       5.78968       6.02381       6.31958       5.72716       5.20337
  16  20 3649.7473    2.3055  3.9362 11.5991  0.0000  0.0557   0.0301   0.1578    0.0681   0.0000   439.6824       1.79477       5.49527      -2.95131    -0.0194131       5.49752       5.73091       7.01325       7.68100       7.61299       7.25151       6.54162
  16  21 3791.5461    1.9156  5.5164 11.0661  0.0016  0.0706   0.0218   0.1917    0.0590   0.0000   447.6045       6.43688       10.2511      -10.8745      -7.65885       7.29880       6.96967       8.93392       9.19465       9.50213       9.00840       8.20397
  16  22 3933.5315    1.6158  7.2749 10.8250  0.0000  0.0874   0.0169   0.2368    0.0500   0.0000   440.0291       18.4482       21.9140      -15.8444      -12.6468      -5.68506       8.60338       11.2743       11.9641       12.1138       11.4443       10.1996
  16  23 4075.3243    1.2943  9.1018 10.6389  0.0000  0.1087   0.0135   0.2979    0.0440   0.0000   421.0706       14.9295     0.0413366      -9.01315       3.90735      -7.32002       10.6761       13.3942       14.8242       14.7401       14.1194       12.4579
  16  24 4217.8172    1.0938 11.8434 10.4235  0.0000  0.1397   0.0111   0.3883    0.0418   0.0000   456.4907       3.69178       36.8441       15.3574       7.04730       11.3194       13.4062       17.6732       18.1994       19.0110       17.5655       16.2040
  16  25 4359.8125    0.8900 13.9165 10.3369  0.0000  0.1762   0.0093   0.4877    0.0373   0.0000   459.6991       30.5918       28.5888      -27.4851      -16.2530       4.10400       16.6305       21.4647       22.8860       23.2183       22.3756       19.8357
  16  26 4502.7186    0.7254 16.4218 10.2640  0.0000  0.2262   0.0078   0.6099    0.0320   0.0000   463.7029       9.87878      -3.31867       33.0142       20.9931      -11.8601       21.3144       27.5076       29.8823       29.9554       28.1916       25.2188
  16  27 4644.8150    0.5775 19.1845 10.2012  0.0000  0.3080   0.0069   0.7886    0.0272   0.0000   454.2572       17.9117       56.3102       54.9553      -20.2998      -33.8901       28.7253       37.3264       40.9006       39.9770       37.7430       33.9809
  17   5 1493.4893    0.1585  0.1282 10.1096  0.0000  0.0142   0.0117   0.0308    0.0317   0.0000   439.3154      -2.70667       17.6497      -1.46490      -4.35907      -1.34346       1.51075       1.69754       1.94421       1.79195       1.90716       1.65450
  17   6 1657.0657    0.2343  0.2172 10.0995  0.0000  0.0189   0.0123   0.0321    0.0360   0.0000   437.0151     0.0184987       12.3542      -1.34529      -3.74264       1.91162       2.14432       2.98751       2.82233       2.93922       2.49844       2.45584
  17   7 1811.9746    0.3836  0.3101 10.1400  0.0000  0.0164   0.0155   0.0360    0.0440   0.0000   435.9203       2.30369       13.4627     -0.823638      0.483476       1.95563       1.53191       2.02998       2.34779       2.57545       2.43736       2.23603
  17   8 1963.2900    0.5686  0.5657  9.9833  0.0000  0.0204   0.0172   0.0514    0.0689   0.0000   434.6517      -2.68133       17.9778       2.65557      0.518404      -2.08376       1.94510       2.56364       2.68231       2.55686       2.38526       2.23648
  17   9 2113.0107    0.7680  0.5719 10.5779  0.0000  0.0194   0.0233   0.0514    0.0700   0.0000   436.0268     0.0386530       11.9490      0.767258      -1.14713       1.76932       1.81564       2.29273       2.31655       2.37921       2.21926       2.17374
  17  10 2260.3198    1.0790  0.7915 10.9153  0.0000  0.0234   0.0272   0.0597    0.0909   0.0000   437.4184      0.538205       12.7365       1.02497      -4.27003      -2.44974       2.19818       2.70075       2.71618       2.76181       2.79818       2.59723
  17  11 2404.9817    1.4164  1.0090 11.3544  0.0000  0.0258   0.0326   0.0715    0.1032   0.0000   438.1365       1.32464       17.3683      0.428526      -6.11139       1.12010       2.41556       2.90911       3.08370       3.28239       3.22282       2.77094
  17  12 2548.1066    1.8460  0.8860 11.9426  0.0000  0.0241   0.0439   0.0617    0.1010   0.0000   434.9086     -0.395644       14.9385       2.57497      -4.90595     -0.129640       2.21261       2.89129       2.94077       3.09446       2.79823       2.73990
  17  13 2691.0633    2.4243  0.8701 12.2584  0.0000  0.0217   0.0580   0.0638    0.1032   0.0000   435.0359       4.23371       14.8227      0.491143      -3.88445      -1.06680       2.03131       2.54374       2.70779       2.82613       2.49061       2.45089
  17  14 2834.3436    3.1008  0.8769 12.7147  0.0000  0.0227   0.0718   0.0591    0.1164   0.0000   436.8500     0.0272797       10.1781      0.343371       2.96640      0.800364       2.15380       2.83215       2.94751       2.99684       2.71017       2.48248
  17  15 2977.2199    3.6775  0.9356 13.0566  0.0000  0.0239   0.0837   0.0614    0.1226   0.0000   440.2847       3.77063       16.1522       4.21351      -1.94296      -2.20487       2.23603       2.75064       2.94937       3.22004       2.92341       2.67478
  17  16 3119.3800    3.7870  0.9811 13.5160  0.0000  0.0253   0.0884   0.0649    0.1116   0.0000   441.6227       4.31641       10.8569      -2.28313      -4.37617       1.18271       2.50333       3.14629       3.28523       3.42241       3.15164       2.93392
  17  17 3261.4064    3.5902  1.2197 13.6756  0.0010  0.0301   0.0840   0.0843    0.1107   0.0000   441.0711      -1.92796       13.6159       5.68185      -2.57896      -3.53511       2.81931       3.49983       3.79957       4.03414       3.40374       3.30486
  17  18 3403.3866    3.1234  1.9737 12.5882  0.0000  0.0374   0.0557   0.1025    0.1145   0.0000   438.9962       3.85631       21.3650      0.468776       2.85929      -11.2201       3.48349       4.45448       4.68552       4.75490       4.65660       4.15481
  17  19 3545.4925    2.6704  2.8358 12.0197 -0.0003  0.0449   0.0395   0.1261    0.0914   0.0000   437.1858       13.5428       20.4238      -9.69840      -7.36355      -7.08682       4.14132       5.23520       5.60304       5.84437       5.49609       5.04390
  17  20 3687.8161    2.2066  4.3176 11.4832  0.0000  0.0581   0.0269   0.1617    0.0664   0.0000   444.4861       12.3921       16.9461      -3.68196      -4.94727      -18.5400       5.55282       7.07390       7.51491       7.48567       7.46743       6.82004
  17  21 3830.1583    1.8636  5.6363 11.0130  0.0000  0.0688   0.0206   0.1906    0.0594   0.0000   430.8458       7.58035       25.2377      -2.43125      -6.98998       3.15670       6.62197       8.26121       8.89590       8.83364       8.72104       8.01094
  17  22 3972.4324    1.5015  7.7967 10.6883  0.0000  0.0883   0.0149   0.2481    0.0483   0.0000   417.1364      -2.09547       8.10152       10.9827      -24.4058      -10.9255       8.31840       10.6787       11.2487       11.3701       11.1583       10.1038
  17  23 4114.6006    1.2396 10.1176 10.5577  0.0000  0.1129   0.0120   0.3192    0.0412   0.0000   432.0705     -0.329373       2.10402      -15.4219      0.112680    -0.0300714       10.4407       13.3954       14.3806       14.8156       13.9761       12.9040
  18   4 1341.5056    0.1014  0.0395 10.1470  0.0000  0.0147   0.0161   0.0177    0.0284   0.0000   439.1379       2.42501       19.5047      -1.81682      -2.24304       1.73288       1.08859       1.55059       1.53691       1.88626       1.39608       1.72407
  18   5 1518.7412    0.1633  0.1697 10.1022  0.0000  0.0202   0.0105   0.0399    0.0313   0.0000   437.4753     -0.621875       18.8210       2.53029      -4.73801      -1.43605       2.18111       1.98141       1.63182       1.84874       2.35409       2.13922
  18   6 1683.6589    0.2911  0.2162 10.0382  0.0000  0.0150   0.0135   0.0277    0.0367   0.0000   439.6261      -2.91393       15.2274       1.42781      -1.91992      -1.74828       1.33204       1.70549       1.77630       2.04583       1.85919       1.56769
  18   7 1839.9736    0.4325  0.3767 10.0666  0.0000  0.0161   0.0151   0.0387    0.0478   0.0000   438.4930     -0.339356       18.9170       2.59107      -1.82500      -2.20644       1.51781       1.76375       1.88614       1.96030       1.90487       1.72890
  18   8 1992.8417    0.6081  0.4651 10.1701  0.0000  0.0169   0.0190   0.0438    0.0628   0.0000   436.7260      -5.33308       15.7925       2.24849      -3.24535      -4.42760       1.40856       1.83482       1.87029       2.15045       1.87459       1.77841
  18   9 2143.7173    0.8570  0.5825 10.4758  0.0000  0.0184   0.0247   0.0501    0.0728   0.0000   435.2656      0.463314       14.4436      -1.58522      0.730539      0.422031       1.57731       2.16016       2.25490       2.38479       2.32169       2.01245
  18  10 2291.6168    1.1585  0.8022 10.7588  0.0000  0.0223   0.0278   0.0533    0.1016   0.0000   435.6123    -0.0878221       18.2485       3.08236     -0.280893      -1.30710       1.93643       2.57028       2.60204       2.58646       2.59523       2.43344
  18  11 2436.8784    1.5444  0.9359 11.3148  0.0000  0.0232   0.0352   0.0642    0.1128   0.0000   435.1497       2.27225       12.5336      -6.20659      0.550750      -3.77404       2.08639       2.48124       2.67282       2.82107       2.71142       2.42716
  18  12 2580.8408    1.9673  1.0568 11.8606  0.0000  0.0259   0.0429   0.0675    0.1150   0.0000   438.2954     -0.990017       12.0928       2.52235      -8.65977      -4.12523       2.55597       3.27201       3.47724       3.59040       3.35597       3.16033
  18  13 2724.7777    2.5516  0.9040 12.3280  0.0000  0.0238   0.0567   0.0551    0.1144   0.0000   440.9877     0.0442022       17.0095      -3.68350      -1.07974      -1.52331       2.26755       2.93832       3.11519       3.33114       3.09912       2.77424
  18  14 2868.6869    3.2694  0.7656 12.9257  0.0000  0.0198   0.0789   0.0540    0.0960   0.0000   441.1005      -1.37586       12.8438      -1.89999      -2.15084      -4.50580       1.88363       2.38287       2.60412       2.81799       2.59583       2.51341
  18  15 3012.1528    3.8425  0.8814 13.1894  0.0000  0.0218   0.0881   0.0590    0.1077   0.0000   443.7201       1.30474       19.0327      -1.58211     -0.213783      -1.26569       2.07784       2.77115       3.07026       3.23824       2.95731       2.76887
  18  16 3154.8602    4.0152  0.9591 13.4299  0.0000  0.0232   0.0891   0.0628    0.1061   0.0000   437.8505       4.87791       14.0007     -0.324410      -1.11539      -4.08273       2.00427       2.54165       2.78994       2.84093       2.67678       2.57118
  18  17 3297.4485    3.5359  1.2799 13.5716  0.0000  0.0292   0.0769   0.0869    0.1082   0.0000   440.9181       6.74952       20.9035       2.25460      -7.53560       1.37494       2.68227       3.40427       3.62674       3.72281       3.37191       3.21863
  18  18 3440.0406    2.9959  2.0687 12.6535  0.0000  0.0391   0.0523   0.1022    0.0944   0.0000   439.1035       5.96653       17.5633      -2.73039       2.10148      -7.21276       3.37874       4.51005       4.40389       4.97887       4.53103       4.25140
  18  19 3582.6419    2.5608  3.2769 11.8065  0.0000  0.0485   0.0348   0.1297    0.0858   0.0000   440.5562       17.8164       18.3642      -13.7017      -9.08900       1.89986       4.36987       5.52869       5.81410       6.16593       5.96957       5.50139
  18  20 3725.3940    2.0978  4.6313 11.3722  0.0014  0.0598   0.0242   0.1695    0.0587   0.0000   430.6742      -6.49541       49.6314       4.50169      -13.0477       9.65619       5.08706       6.59939       7.05511       7.20883       7.05152       6.51894
  18  21 3867.9866    1.7626  6.3736 10.8799  0.0000  0.0736   0.0179   0.2058    0.0528   0.0000   442.9707     -0.195400       12.7259      -5.83224       12.6307       8.95905       6.47754       8.39539       9.00066       9.21984       8.68170       8.11026
  18  22 4010.9916    1.4335  8.7367 10.5968  0.0000  0.0932   0.0131   0.2656    0.0433   0.0000   444.2890       6.87669       8.98869       18.6925       28.5781      -15.4480       8.31636       10.7268       11.4979       11.6309       11.2285       10.4308
  18  23 4153.6493    1.1906 11.3948 10.4751  0.0000  0.1226   0.0107   0.3473    0.0385   0.0000   421.2944       9.19601       17.5242      -5.05550      -30.8396       8.17251       10.4225       13.7791       14.6415       15.2444       14.6642       13.2971
  18  25 4439.6596    0.8016 15.4859 10.3157  0.0000  0.1943   0.0076   0.5333    0.0313   0.0000   424.2939      0.103125      -3.89650      -19.5247      -17.5001       12.7863       16.3393       21.4546       22.9460       23.5027       22.1192       20.7829
  18  26 4583.0391    0.6590 18.6015 10.2367  0.0012  0.2507   0.0065   0.6732    0.0269   0.0000   444.5794      -19.7768       22.5186       14.6906      -30.3824      -14.3124       20.9940       28.0261       29.9011       30.7342       29.1440       27.2054
  19   6 1709.3407    0.2932  0.1870 10.1456  0.0000  0.0115   0.0142   0.0270    0.0345   0.0000   436.4661      -1.15843       13.8012     -0.593244     -0.602737       2.27952       1.01215       1.33217       1.29372       1.35047       1.20074       1.22757
  19   7 1867.2763    0.4675  0.3571 10.1314  0.0000  0.0148   0.0164   0.0386    0.0477   0.0000   440.3842      -4.77152       14.2225      0.830622     -0.328678      -1.04279       1.27390       1.61169       1.90501       1.66718       1.71220       1.56711
  19   8 2021.7141    0.6300  0.5901 10.1776  0.0000  0.0195   0.0176   0.0492    0.0683   0.0000   438.6187     -0.451146       14.1010      0.649973      -1.97493       2.32313       1.54591       1.96404       2.19605       2.15878       2.06853       1.94566
  19   9 2173.7776    0.8878  0.6272 10.7376  0.0000  0.0186   0.0242   0.0530    0.0714   0.0000   437.6409      -2.02665       14.0378     -0.435267      -5.04643       1.28166       1.65936       2.18477       2.27584       2.43199       2.44222       2.14704
  19  10 2322.3196    1.2571  0.8837 10.9182  0.0000  0.0219   0.0286   0.0580    0.1001   0.0000   436.5397       6.00357       14.0628     -0.369088       2.12266      0.759043       1.86516       2.40635       2.57322       2.61394       2.49806       2.27953
  19  11 2468.0955    1.6436  0.9896 11.3854  0.0000  0.0245   0.0348   0.0618    0.1137   0.0000   441.6662      -1.53132       12.6102      -1.74210      -2.54299      -4.06013       2.01406       2.85375       2.87866       3.15953       2.81354       2.80000
  19  12 2613.0709    2.0501  1.0830 11.6002 -0.0000  0.0258   0.0413   0.0611    0.1427   0.0000   439.0989      0.765620       18.0715       5.18199       1.72859     -0.322981       2.11446       2.77334       3.07142       3.12667       3.06072       2.77006
  19  13 2757.9747    2.5950  0.8657 12.6743  0.0000  0.0227   0.0600   0.0592    0.0966   0.0000   440.2024      -1.45034       14.4545      -4.86532     -0.439071       1.61852       1.83075       2.44634       2.32330       2.65514       2.45353       2.29556
  19  14 2902.5705    3.3987  0.8355 12.9788  0.0000  0.0213   0.0758   0.0530    0.1048   0.0000   439.4925       6.09943       11.1333       1.00906     -0.310144       2.39716       1.88702       2.47008       2.59389       2.66887       2.52682       2.39749
  19  15 3046.5614    3.9537  0.8684 13.3108  0.0000  0.0220   0.0875   0.0562    0.1016   0.0000   435.7180       2.01427       14.0409      -3.06109      -2.55610      -3.21649       1.85642       2.56776       2.65851       2.77460       2.59510       2.53953
  19  16 3189.7971    3.8532  1.2526 13.2637  0.0000  0.0273   0.0759   0.0748    0.1172   0.0000   439.5998       3.00078       12.5242      0.272735       4.98366      -3.33617       2.36582       3.05442       3.31839       3.47234       3.29093       3.12660
  19  17 3332.9698    3.4600  1.5920 13.0836  0.0000  0.0327   0.0614   0.0824    0.0940   0.0000   439.9216       4.14878       9.61957      -5.08932       1.09699      -5.51761       2.78669       3.59724       3.64268       3.81851       3.74760       3.53400
  19  18 3476.1302    2.9073  2.3757 12.4778 -0.0014  0.0412   0.0445   0.1081    0.0816   0.0000   440.4818       12.7136       13.0347       9.04671       2.83512      -8.41955       3.40735       4.51815       4.61832       4.90879       4.82545       4.50468
  19  19 3619.3666    2.3547  3.4174 11.9547  0.0000  0.0504   0.0318   0.1367    0.0667   0.0000   442.5796       15.9876       14.4398      -3.15678       3.30404      -15.7911       4.17962       5.47508       5.83741       6.13343       5.84304       5.57037
  19  20 3762.4441    1.9852  4.9007 11.3706  0.0000  0.0616   0.0223   0.1707    0.0547   0.0000   445.9621      -2.04000       29.9879       6.54530      -3.31772       1.16740       5.08790       6.56188       7.08603       7.24447       7.00150       6.55285
  19  21 3905.7602    1.6936  6.9458 10.8602  0.0000  0.0770   0.0161   0.2137    0.0467   0.0000   440.9538      -12.8518       13.7046      -2.26592       8.72970      -17.8900       6.42045       8.40516       8.67232       9.24811       8.86550       8.36478
  19  22 4049.0657    1.3620  9.0709 10.6362  0.0000  0.0975   0.0123   0.2726    0.0395   0.0000   431.7887       8.92270       26.7140      -18.8945      -4.26776      -1.16068       8.03909       10.6894       11.3028       11.6431       11.2722       10.4071
  19  23 4192.3263    1.1252 11.4218 10.4758  0.0000  0.1242   0.0100   0.3475    0.0363   0.0000   430.8406    -0.0199225       24.9500      -4.28476       7.21026      -5.69868       10.2091       13.4131       14.5258       14.6913       14.4778       13.3025
  19  24 4335.8788    0.9366 14.0883 10.4324  0.0000  0.1608   0.0084   0.4455    0.0317   0.0000   478.4801      -19.4399       3.59671       14.2305      -6.59828      -26.2709       13.0338       16.9830       18.4701       18.8242       18.3246       17.0511
  19  25 4479.6113    0.7653 16.1826 10.2763  0.0000  0.2010   0.0070   0.5374    0.0295   0.0000   432.0662       14.9597      -4.02516       13.8779       21.9920      -41.8147       15.6824       21.0633       22.2622       23.1849       22.2122       20.8699
  20   3 1193.6423    0.0854  0.0290 10.1561  0.0000  0.0183   0.0185   0.0178    0.0269   0.0000   440.7462       4.34972       19.2902      -7.18670      -8.07608    -0.0358679       2.04554       2.04495       2.49716       2.71732       2.65845       2.43659
  20   4 1386.5059    0.1308  0.0752 10.0433  0.0000  0.0165   0.0120   0.0201    0.0279   0.0000   439.2595     -0.183214       19.2037      -1.98979      -2.37404       1.17308       1.09306       1.24707       1.67289       1.69196       1.37625       1.32067
  20   6 1734.1917    0.3453  0.2667 10.0490  0.0000  0.0136   0.0140   0.0328    0.0373   0.0000   440.2386      -1.22436       15.6479      0.700097      -4.52601     -0.122131       1.06971       1.38684       1.35088       1.32629       1.41955       1.37380
  20   7 1893.9230    0.4783  0.3716 10.2433  0.0000  0.0155   0.0159   0.0353    0.0452   0.0000   438.6947      0.357054       16.2964      0.768284      -3.47209       2.01111       1.22688       1.65619       1.82403       1.99814       2.15242       1.99238
  20   8 2050.0752    0.6580  0.5641 10.3320  0.0000  0.0185   0.0180   0.0459    0.0604   0.0000   438.8886     -0.265697       17.5746    -0.0613559       2.01484      -2.07048       1.43961       1.85966       2.02475       1.99779       1.83478       1.91928
  20   9 2203.1657    0.9703  0.7201 10.7019  0.0000  0.0202   0.0238   0.0526    0.0809   0.0000   438.3364      -2.35670       14.3359      0.185322     -0.157618       1.58274       1.58719       2.04190       2.11405       2.28828       2.09000       2.22167
  20  10 2352.3868    1.2897  0.9288 11.0987  0.0000  0.0228   0.0282   0.0596    0.0934   0.0000   438.1202      -1.83612       12.6813      -1.73286      -1.37113       1.01685       1.82268       2.14023       2.44927       2.58395       2.46772       2.26978
  20  11 2498.9763    1.6994  0.9333 11.5106  0.0000  0.0225   0.0366   0.0584    0.1022   0.0000   439.3260     -0.426161       12.1951      -2.54582      -2.52642      0.473547       1.72433       2.24303       2.44345       2.65339       2.68875       2.24784
  20  12 2644.8744    2.2878  0.8225 12.2436  0.0000  0.0216   0.0512   0.0516    0.0934   0.0000   439.4199      -1.42613       15.6333     -0.483546      -5.13858       2.38377       1.74781       2.24200       2.26238       2.33363       2.35836       2.18231
  20  13 2790.6994    2.9526  0.7854 12.8416  0.0000  0.0195   0.0687   0.0524    0.0850   0.0000   437.8968       3.28982       13.5931       2.20311      -1.62836      -3.32589       1.60630       2.04695       2.10487       2.23440       2.19147       2.06783
  20  14 2935.9355    3.7583  0.7789 12.9712  0.0000  0.0189   0.0853   0.0505    0.1041   0.0000   439.2656       2.93535       12.0371      -3.47439      -1.91150      -2.65176       1.47735       1.93551       1.96148       2.25247       2.00969       2.05854
  20  15 3080.4833    3.8983  0.8391 13.4447  0.0000  0.0223   0.0858   0.0502    0.0982   0.0000   437.5991       3.22448       9.73762       4.27615      -4.10944      -2.13513       1.79437       2.28709       2.40140       2.67281       2.52540       2.44138
  20  16 3224.4145    3.8510  1.1336 13.6119  0.0000  0.0258   0.0797   0.0706    0.1004   0.0000   436.9276       6.58931       11.4744      -2.13728      -2.05342      -5.39604       2.09149       2.66292       2.83124       2.96688       2.85459       2.80298
  20  17 3368.1476    3.3237  1.7994 12.8430  0.0000  0.0334   0.0540   0.0861    0.0824   0.0000   434.1950       2.13871       13.8683      -1.67137      -2.17260      -3.51919       2.72347       3.46421       3.60583       3.81771       3.69260       3.46195
  20  18 3511.8700    2.7808  2.6929 12.2020  0.0000  0.0425   0.0377   0.1086    0.0713   0.0000   437.2478       5.31805       9.83502      0.445981      -1.30514       3.32018       3.43091       4.30623       4.48672       4.75346       4.61331       4.42878
  20  19 3655.5230    2.2787  3.9412 11.6177  0.0000  0.0527   0.0272   0.1401    0.0641   0.0000   442.8508       6.29189       10.4937       4.47530      -11.1762      -3.82693       4.28531       5.31594       5.89746       5.96044       5.91043       5.70485
  20  20 3799.2953    1.9051  5.6092 11.2117  0.0000  0.0665   0.0198   0.1836    0.0501   0.0000   437.8881      0.206766       5.77431       4.88081      -4.40757       5.42975       5.17698       6.93617       7.24956       7.58854       7.41503       6.92531
  20  21 3943.0670    1.5873  7.4410 10.8217 -0.0007  0.0800   0.0147   0.2262    0.0421   0.0000   444.3498      -1.26010      -5.21954      0.810989     -0.384966      -10.0156       6.27557       8.10423       8.77630       9.08442       9.00346       8.30260
  20  22 4086.6792    1.3084  9.5507 10.5988  0.0000  0.0995   0.0114   0.2806    0.0365   0.0000   434.6869      -1.42905       19.2323     -0.697620      -6.84120      -5.30428       7.79268       10.1229       10.8793       11.2456       11.1617       10.4133
  20  23 4230.4858    1.0836 12.1933 10.4836  0.0000  0.1307   0.0094   0.3686    0.0337   0.0000   461.8443       34.5582       18.0971       4.30040      -10.2519       4.28848       10.2770       12.9800       13.8056       14.9130       14.1855       13.3523
  20  24 4374.7349    0.8668 14.0291 10.4227 -0.0001  0.1679   0.0080   0.4580    0.0301   0.0000   431.2963      -3.70891       11.0544       19.6837       14.1556      -18.6385       12.8808       17.1310       18.7157       19.0852       18.5162       17.4789
  20  25 4518.3859    0.7277 17.0470 10.2655  0.0019  0.2089   0.0065   0.5712    0.0271   0.0000   438.7970      -2.51277       31.2735       8.74774       26.4630       24.5400       16.0432       20.6346       22.8293       23.3381       22.5368       21.0926
  21   5 1589.2793    0.2098  0.1702 10.0818  0.0000  0.0125   0.0110   0.0294    0.0311   0.0000   438.7377      -3.41906       18.4032       2.98889      -3.38202      -1.12412      0.893005       1.25155       1.15739       1.36552       1.34339       1.22336
  21   6 1758.2227    0.3380  0.2772 10.1085  0.0000  0.0141   0.0128   0.0306    0.0368   0.0000   439.4625      -1.32044       19.3406       1.26694      -3.27689       1.69424       1.04800       1.40551       1.61295       1.63697       1.58465       1.41322
  21   7 1919.8320    0.5162  0.4616 10.1863  0.0000  0.0164   0.0153   0.0416    0.0503   0.0000   439.3034      -1.11519       18.8303      -2.32817      -3.40219      -1.95227       1.24840       1.74819       1.84527       1.87971       1.83960       1.63480
  21   8 2077.7339    0.7060  0.6026 10.5393  0.0000  0.0182   0.0185   0.0473    0.0602   0.0000   437.5002      -1.13311       18.5679       2.27240      -2.25252      -3.26081       1.37500       1.77250       1.88353       1.96829       1.95263       1.84961
  21   9 2231.8759    0.9907  0.7433 10.7154  0.0000  0.0204   0.0230   0.0490    0.0852   0.0000   439.2174       1.58048       14.3409      -1.37682      -1.46153      -1.22174       1.60922       2.08624       2.38441       2.43458       2.38520       2.34783
  21  10 2381.9063    1.3549  1.0025 11.2926  0.0000  0.0229   0.0286   0.0636    0.0906   0.0000   439.8634      -1.24132       17.6472       2.02956      -3.60121      -5.36845       1.74624       2.18138       2.45525       2.56667       2.57667       2.33120
  21  11 2529.3374    1.7850  0.9808 11.8914  0.0000  0.0228   0.0373   0.0619    0.0908   0.0000   438.9010      -3.17610       15.0655     -0.338938      -2.80367       2.47368       1.77434       2.28272       2.48068       2.63937       2.47486       2.41909
  21  12 2676.2098    2.3375  0.9143 12.4100  0.0000  0.0218   0.0504   0.0601    0.0932   0.0000   435.1846       1.55097       15.8585      0.988747      -3.80563     -0.265157       1.71602       2.34371       2.45033       2.51353       2.39947       2.56175
  21  13 2822.9586    3.0346  0.8760 12.8258  0.0000  0.0208   0.0647   0.0554    0.0972   0.0000   436.3028       1.64656       17.0622       5.52155      0.719166      0.364743       1.57886       1.94561       2.04060       2.31219       2.15588       2.13582
  21  14 2968.9271    3.6760  0.8637 13.0972  0.0000  0.0209   0.0775   0.0508    0.0995   0.0000   438.0005       4.58417       15.9098       1.81951      -3.91648      -1.58972       1.59102       2.10148       2.21627       2.24819       2.32193       2.26693
  21  15 3113.9619    4.0877  0.9763 13.4989  0.0000  0.0212   0.0851   0.0611    0.0967   0.0000   441.6577       3.23169       15.5439     -0.154190     -0.284975      -3.60022       1.69335       2.12253       2.33519       2.51189       2.35645       2.40304
  21  16 3258.5185    3.6644  1.3705 13.4618  0.0000  0.0286   0.0679   0.0775    0.0884   0.0000   441.6998      0.516253       18.8356     -0.903275      -2.52059      -2.85899       2.35708       3.03225       3.11382       3.27401       3.25234       3.08172
  21  17 3402.9539    3.1074  1.8316 12.9216  0.0000  0.0337   0.0493   0.0888    0.0709   0.0000   429.8989       7.05671       9.91878      -3.81898       1.65862      0.917922       2.58225       3.14029       3.48618       3.67662       3.57256       3.36960
  21  18 3547.1520    2.7027  2.8689 12.0496  0.0000  0.0409   0.0339   0.1106    0.0637   0.0000   436.8776       7.04601       17.0788      -1.44961      0.726789      -6.62779       3.09543       4.04783       4.33756       4.48469       4.52185       4.17484
  21  19 3691.5171    2.2076  4.1001 11.6235  0.0000  0.0526   0.0248   0.1414    0.0550   0.0000   439.9052       5.98885       14.4296       14.0776       4.60481      -5.11118       3.84185       5.01162       5.46432       5.64347       5.39934       5.25654
  21  20 3835.7830    1.8115  5.7088 11.2029  0.0000  0.0654   0.0184   0.1830    0.0470   0.0000   434.3705       8.05626       19.5684       2.80351       1.97411      0.119937       4.97639       6.31696       6.86715       7.12072       7.14231       6.74349
  21  21 3979.8674    1.4923  7.8249 10.8493  0.0000  0.0837   0.0135   0.2310    0.0390   0.0000   439.0976       13.4087       20.5719      -2.84463      -5.83325       8.89782       6.43161       8.34697       9.16607       9.49988       9.48417       8.62726
  21  22 4124.0558    1.2417 10.1323 10.5391 -0.0002  0.1035   0.0103   0.2851    0.0353   0.0000   439.3376       10.7791       30.3137       2.40167      -15.0201      -12.6978       7.93076       10.0852       11.1757       11.5579       11.4152       10.7381
  21  24 4412.4848    0.8091 15.0996 10.4845  0.0000  0.1796   0.0074   0.4939    0.0277   0.0000   432.1777      -3.61490       5.67972       20.8998       7.66611      -24.0038       13.2198       17.1967       18.9618       19.6281       19.2951       18.3157
  21  25 4556.7080    0.6757 18.1593 10.3000  0.0017  0.2299   0.0061   0.6100    0.0251   0.0000   426.0616      -28.7098       8.40473       8.49473       28.8054      -15.5120       16.5764       21.6676       23.8610       24.6598       24.1429       22.8670
  22   3 1233.0905    0.0948  0.0340 10.1430  0.0000  0.0155   0.0234   0.0287    0.0256   0.0000   440.6805       2.92777       20.1322      -1.39859     -0.926237       1.09841      0.929919       1.54991       1.41987       1.58076       1.53577       1.19441
  22   4 1429.1120    0.1099  0.0896 10.1106 -0.0022  0.0214   0.0104   0.0218    0.0272   0.0000   439.0259     -0.880761       21.2880      -3.74557      -3.65558     -0.798026       1.45398       1.79644       2.41947       2.46831       2.65102       2.15849
  22   6 1781.5280    0.3936  0.3166  9.9795  0.0000  0.0127   0.0139   0.0346    0.0399   0.0000   439.8489      0.671125       16.6084     -0.596358      -2.95013     -0.755159      0.891638       1.14907       1.33560       1.33188       1.36869       1.18201
  22   7 1945.0258    0.5515  0.4746 10.2147  0.0000  0.0159   0.0157   0.0409    0.0510   0.0000   440.5596     -0.552308       16.7315      -2.91571       1.65984       2.81491       1.09328       1.47195       1.54019       1.73328       1.50813       1.44874
  22   8 2104.7536    0.7860  0.6690 10.3581  0.0000  0.0190   0.0188   0.0465    0.0695   0.0000   437.8712       1.64887       11.2108      -3.93950      -3.43792     -0.214939       1.32093       1.70521       1.76378       2.02163       1.88308       1.76436
  22   9 2259.9843    1.0685  0.8530 10.8192  0.0000  0.0212   0.0227   0.0534    0.0846   0.0000   437.6994     -0.123378       15.7023     -0.396766       3.15989       1.01149       1.58259       2.04162       2.30068       2.46559       2.49348       2.29930
  22  10 2410.7700    1.4861  0.8499 11.4969  0.0000  0.0205   0.0327   0.0547    0.0871   0.0000   439.7554      -2.78592       17.2830      -1.37884       1.95459      -2.25057       1.50175       1.92350       2.08391       2.19640       2.20374       2.03555
  22  11 2559.2204    1.9783  0.9295 11.9654  0.0000  0.0220   0.0407   0.0528    0.0896   0.0000   437.0853   0.000174364       14.1058     -0.879057      -1.84200       3.88175       1.60092       2.08260       2.12421       2.31567       2.24983       2.16869
  22  12 2707.0624    2.4785  0.9053 12.3553  0.0000  0.0210   0.0513   0.0535    0.1020   0.0000   433.9920       2.05920       15.4233      -2.43294      0.224603      -4.22395       1.57634       2.02568       2.20806       2.34359       2.21417       2.16339
  22  13 2854.7198    3.1222  0.8493 13.1134  0.0000  0.0215   0.0667   0.0512    0.0849   0.0000   441.4918       4.26747       11.5337      -1.68336       1.87465     0.0592556       1.53988       2.11891       2.21559       2.38508       2.44185       2.33234
  22  14 3001.3812    3.6852  0.8961 13.3550  0.0000  0.0209   0.0769   0.0531    0.0912   0.0000   436.6529       6.00701       15.8569     0.0193652      -2.39844       1.85859       1.48689       2.00681       2.10318       2.24508       2.18404       2.11708
  22  15 3147.0160    4.0061  1.0322 13.5716  0.0000  0.0232   0.0797   0.0593    0.0940   0.0000   439.9094       7.59086       15.3732       1.48294      -3.39530       1.34474       1.67360       2.19570       2.37108       2.55520       2.43893       2.23570
  22  16 3292.2423    3.5892  1.4535 13.2074  0.0000  0.0279   0.0624   0.0758    0.0900   0.0000   441.1142       2.89664       12.1361      -5.67690       1.69361      -2.83062       2.05920       2.61881       2.78290       2.96597       2.90444       2.85080
  22  17 3437.2316    3.0085  2.2374 12.6941  0.0000  0.0365   0.0429   0.0986    0.0614   0.0000   436.9447       4.87734       15.2811       3.65327      -8.35508      -7.64813       2.55031       3.49402       3.56211       3.98855       3.62436       3.58284
  22  18 3582.1392    2.5278  3.0381 12.0661  0.0000  0.0429   0.0307   0.1155    0.0546   0.0000   443.7949       6.08977       8.48534      -7.20928       1.50010      -4.75663       3.01206       3.99739       4.33882       4.48874       4.45832       4.26721
  22  19 3727.0409    1.9773  4.5200 11.6507  0.0000  0.0569   0.0217   0.1548    0.0452   0.0000   440.2045       9.32001       17.3545     -0.399455      -9.42064      -1.42304       4.06333       5.28226       5.75870       5.87123       5.86885       5.59098
  22  20 3871.6009    1.7238  6.4471 11.0369  0.0000  0.0697   0.0160   0.1893    0.0418   0.0000   440.8191       10.5494       13.9108      0.829187       8.25515      -5.64021       5.05351       6.55308       7.10884       7.50404       7.32223       6.88928
  22  21 4016.3932    1.4126  8.6933 10.7653 -0.0004  0.0889   0.0120   0.2514    0.0348   0.0000   432.7916       4.85929      -2.66242       9.54246       11.3409      -2.62976       6.31888       8.32995       8.88107       9.45067       9.29333       8.86999
  22  22 4160.9466    1.1899 10.6114 10.5402 -0.0009  0.1095   0.0099   0.2985    0.0334   0.0000   427.4898      0.882008       46.7042       17.1885      -10.1698      -13.8751       7.82170       10.2075       11.1722       11.6351       11.3535       10.7620
  22  23 4305.6047    0.9609 13.3712 10.4900  0.0006  0.1450   0.0080   0.4084    0.0291   0.0000   438.4224       3.74783       11.0021      -25.2074       9.56254      -13.7923       9.86185       13.3292       14.4846       14.9830       14.7780       13.8999
  22  24 4450.2016    0.7754 15.6486 10.4143  0.0027  0.1868   0.0068   0.5096    0.0262   0.0000   449.8758       13.9611       27.2576      -15.8944      -4.12021      -21.9669       12.8211       17.1312       18.6272       19.2645       18.9427       17.9814
  23   4 1449.7008    0.1361  0.1068 10.0681  0.0000  0.0169   0.0097   0.0296    0.0269   0.0000   439.9809      -2.56165       18.2369     -0.820234      -1.55064      -1.36732      0.978317       1.32901       1.75802       1.23347       1.55747       1.16770
  23   5 1632.8075    0.2669  0.1915 10.0331  0.0000  0.0108   0.0120   0.0264    0.0308   0.0000   440.5693     -0.178536       18.4358       1.00108     -0.644963      0.573493      0.768854      0.955903      0.942921       1.10002      0.969141      0.971462
  23   6 1804.2055    0.3881  0.4010 10.0546  0.0000  0.0156   0.0124   0.0405    0.0405   0.0000   441.8897      -1.30317       22.9124      -1.62448      -4.78493       1.56912       1.16556       1.52369       1.52243       1.65948       1.56338       1.54602
  23   7 1969.5904    0.5592  0.5774 10.1281  0.0000  0.0190   0.0144   0.0433    0.0542   0.0000   439.6867     -0.920121       18.4668       2.65605      -3.76969     -0.574940       1.14576       1.66478       1.69990       1.87535       1.70880       1.73992
  23   8 2131.0847    0.7978  0.7256 10.3987  0.0000  0.0191   0.0182   0.0499    0.0699   0.0000   440.0663      -2.74185       17.7690      -3.03767      -1.28285      -2.70227       1.37027       1.70488       1.95782       1.99265       1.98288       1.85923
  23   9 2287.4228    1.1517  0.8327 10.8742  0.0000  0.0194   0.0242   0.0526    0.0840   0.0000   438.9266      0.335987       12.9566   -0.00559386     -0.343906       1.32686       1.39129       1.81505       1.97292       2.06612       1.98564       1.88289
  23  10 2439.1672    1.5631  1.0028 11.3541  0.0000  0.0239   0.0306   0.0564    0.0991   0.0000   436.8691      -2.44599       17.8733       2.02717      -2.63059      -2.69891       1.54939       2.05454       2.18834       2.33611       2.27525       2.14192
  23  11 2588.6785    2.0547  0.9575 12.0356  0.0002  0.0222   0.0412   0.0545    0.0932   0.0000   438.6742     -0.211614       15.4571      -1.20044       2.74784     -0.672108       1.57552       2.07953       2.25622       2.38907       2.41338       2.30032
  23  12 2737.5737    2.6699  0.8895 12.5095  0.0000  0.0198   0.0549   0.0522    0.0907   0.0000   437.4184     -0.623732       11.4753      -1.63964      0.111622      -3.22945       1.41482       1.86532       2.04837       2.09687       2.07366       1.96908
  23  13 2886.0574    3.3090  0.8577 13.0431  0.0000  0.0204   0.0677   0.0489    0.0901   0.0000   437.0323       4.71841       12.0939      -3.58891      -3.89353      -3.13600       1.41060       1.87313       2.03810       2.15428       2.23096       2.19684
  23  14 3033.4718    3.9124  0.9388 13.4545  0.0000  0.0216   0.0790   0.0534    0.0918   0.0000   438.3504       1.22943       14.2019       2.13526      -1.83365     -0.375458       1.60454       1.91038       1.98431       2.20017       2.26668       2.14887
  23  15 3179.7279    3.9468  0.9883 13.6291  0.0000  0.0224   0.0784   0.0583    0.0888   0.0000   441.8106       3.41940       11.5552      -2.71219      -4.86867      -1.64532       1.53786       2.12054       2.25416       2.39068       2.44942       2.21966
  23  16 3325.6035    3.5064  1.4493 13.2203  0.0000  0.0280   0.0596   0.0741    0.0820   0.0000   440.8416       2.54339       11.1783     -0.810914     -0.735393      -4.26218       1.90428       2.50069       2.77333       2.89893       2.94592       2.68273
  23  17 3471.2439    2.8680  2.2873 12.5953  0.0000  0.0369   0.0399   0.0968    0.0609   0.0000   440.0996       3.63231       9.66183      -1.27304      -1.89832      -9.72242       2.51272       3.38388       3.44693       3.71556       3.62455       3.57791
  23  18 3616.7635    2.3705  3.7545 11.8113  0.0000  0.0469   0.0256   0.1261    0.0460   0.0000   439.4882     -0.397446       12.8966      -6.34196      0.218086      -12.7466       3.27279       4.20452       4.59809       4.90344       4.72354       4.48505
  23  19 3762.1361    1.9669  5.0902 11.3821  0.0000  0.0572   0.0194   0.1615    0.0424   0.0000   436.5183       9.63736       12.3912       3.09218       6.77488      -8.65408       3.90509       5.17583       5.52632       5.84729       5.75815       5.51245
  23  20 3907.4437    1.6267  6.8403 10.9207  0.0000  0.0707   0.0144   0.1995    0.0396   0.0000   452.1408       6.21578       7.73791       10.8907      -4.04235      -1.43721       4.98908       6.42105       7.16368       7.41703       7.34944       7.13106
  23  21 4052.5514    1.3615  9.3673 10.6562  0.0000  0.0919   0.0111   0.2576    0.0341   0.0000   438.7443       14.3391       11.4327       6.16336       6.99282      -13.0953       6.45719       8.26977       9.15405       9.66316       9.40654       9.03493
  23  22 4197.5011    1.1288 11.8152 10.5012  0.0000  0.1200   0.0089   0.3255    0.0313   0.0000   433.9127      -10.6478       35.4501      -22.2686      -11.1021      -2.73502       8.29988       11.0024       11.9720       12.4588       12.4632       11.8228
  23  23 4342.3870    0.9179 13.8277 10.4507  0.0019  0.1505   0.0076   0.4162    0.0279   0.0000   430.5892       17.7288       36.4972      0.251413      -8.14992       5.10319       10.2738       13.5852       14.8943       15.5825       15.3251       14.5870
  24   4 1469.7908    0.1396  0.0927 10.0631  0.0000  0.0119   0.0106   0.0242    0.0260   0.0000   440.2283    0.00617091       19.1742     -0.520216      -3.13040     -0.545517      0.713913      0.979510       1.02740       1.08353       1.05808      0.954470
  24   5 1653.6934    0.2604  0.2532 10.0389  0.0000  0.0132   0.0105   0.0317    0.0319   0.0000   440.6954      0.212947       19.4276     -0.220096      -5.41061    -0.0927894      0.944663       1.26524       1.31335       1.25582       1.32492       1.29690
  24   6 1826.3136    0.4123  0.3810 10.1284  0.0000  0.0149   0.0130   0.0372    0.0410   0.0000   439.8152     -0.933221       20.7062      -1.58358      -3.49331      -1.37975      0.972315       1.27927       1.47567       1.53061       1.65024       1.60175
  24   7 1993.5589    0.6241  0.5506 10.1974  0.0000  0.0159   0.0158   0.0411    0.0574   0.0000   438.3490      -1.68411       17.3423     -0.434535      -2.87236     0.0334710       1.07574       1.34068       1.47860       1.55848       1.64501       1.53827
  24   8 2156.7410    0.8882  0.6837 10.5473  0.0000  0.0170   0.0203   0.0471    0.0683   0.0000   441.0206    -0.0465944       15.5314      0.918380      0.494847      -1.57360       1.18331       1.46431       1.64509       1.79306       1.82218       1.59443
  24   9 2314.2699    1.2313  0.8488 11.1717  0.0000  0.0201   0.0254   0.0517    0.0767   0.0000   437.2385      -2.40695       9.92533       2.15693      -1.41613      -5.44148       1.42904       1.76392       2.00255       2.01822       2.02128       2.00979
  24  10 2467.0515    1.6758  0.9607 11.6322  0.0000  0.0212   0.0332   0.0564    0.0894   0.0000   438.9896       1.57481       17.9331     -0.769937      -2.90436      0.678623       1.40615       1.84893       1.87892       2.13587       1.97930       2.01769
  24  11 2617.6264    2.1802  0.9684 12.1627  0.0000  0.0213   0.0427   0.0551    0.0918   0.0000   440.2760       1.47469       8.68762       1.97654      -2.84693     -0.437433       1.52687       2.03320       2.20525       2.38920       2.27498       2.16400
  24  12 2767.7023    2.8447  0.8837 12.5104  0.0000  0.0194   0.0563   0.0496    0.0926   0.0000   439.9137      -2.24734       12.8924       4.60907      -3.94519      -3.54720       1.38921       1.78873       1.92963       2.02625       1.92077       1.89750
  24  13 2916.9894    3.5067  0.9034 12.9922  0.0000  0.0199   0.0681   0.0511    0.0954   0.0000   438.1062       2.70944       15.6985      -1.21860     -0.494293      -2.37142       1.28305       1.71472       1.76871       1.87952       1.97738       1.82075
  24  14 3065.0035    4.0439  0.9480 13.5217  0.0000  0.0213   0.0784   0.0525    0.0911   0.0000   436.4587       7.79108       15.2939       1.78736      0.902590      -5.53433       1.43671       1.88931       1.91033       2.13237       2.12455       2.03723
  24  15 3212.0401    3.7383  1.2415 13.3826  0.0000  0.0252   0.0673   0.0667    0.0996   0.0000   442.4685       5.29673       13.9233       1.61597      -1.32918      -4.29978       1.74427       2.21364       2.33118       2.52503       2.48349       2.34189
  24  16 3358.5006    3.3397  1.5947 13.1793  0.0000  0.0288   0.0536   0.0769    0.0733   0.0000   440.1377       6.45936       20.3341     -0.377210     0.0404232       1.63284       1.93473       2.51744       2.73006       2.90058       2.81066       2.72201
  24  17 3504.9068    2.7936  2.6763 12.4078  0.0000  0.0381   0.0344   0.1006    0.0521   0.0000   441.5768       3.85585       12.0707      0.393930     -0.808071      -6.04009       2.54331       3.25220       3.58353       3.79843       3.76352       3.67368
  24  18 3651.0016    2.2874  3.8338 11.8226  0.0000  0.0472   0.0241   0.1269    0.0437   0.0000   433.1866       2.67011       18.3344      -2.79022      -1.73957      -8.35206       3.13187       4.13379       4.39158       4.61741       4.57471       4.52116
  24  19 3796.8546    1.8734  5.2978 11.4185  0.0000  0.0579   0.0179   0.1646    0.0387   0.0000   442.1303       10.5442       3.11389      -6.39785       7.06830      -10.9916       3.93643       5.07982       5.53111       5.87392       5.79086       5.59389
  24  20 3942.6727    1.5758  7.3463 10.9595  0.0000  0.0739   0.0134   0.2045    0.0357   0.0000   445.8773      -3.19192       16.5051      -4.61471     -0.208281      -12.1774       4.95071       6.44330       7.17838       7.50746       7.41448       7.05310
  24  21 4088.1522    1.2991  9.7702 10.6914 -0.0001  0.0953   0.0103   0.2651    0.0317   0.0000   450.7633      -6.98262       2.35832      -15.1856      -9.86053       14.9107       6.30902       8.16219       8.97629       9.30032       9.21304       8.94228
  24  22 4233.6273    1.0765 12.5880 10.5228  0.0000  0.1260   0.0081   0.3515    0.0291   0.0000   435.4564      -1.56088       17.7648      -2.10665      -2.61094      -22.2096       8.35162       10.8962       11.9800       12.6692       12.6615       12.0083
  24  23 4379.2349    0.8885 14.7113 10.4519  0.0007  0.1567   0.0069   0.4279    0.0263   0.0000   447.9775       8.70421       33.3845      -29.6272       19.7514      -2.52428       10.0927       13.1756       14.5612       15.2848       14.9949       14.6420
  24  24 4525.2665    0.7091 17.0495 10.3044 -0.0003  0.2012   0.0058   0.5327    0.0242   0.0000   415.4577      -26.4731       13.1721      -37.2065      -27.7918       20.8239       12.6688       16.7151       18.5518       19.5729       18.7954       18.3888
  25   3 1289.3899    0.0831  0.0447 10.1699  0.0000  0.0179   0.0119   0.0149    0.0243   0.0000   440.6329    -0.0596145       16.8181      -4.06434      -2.79840      0.531132       1.27095       1.52857       1.54840       1.86447       1.80015       1.73351
  25   4 1489.4657    0.1569  0.0896 10.0666  0.0000  0.0128   0.0104   0.0171    0.0259   0.0000   440.1928      -2.54678       20.1257      -3.17435      -3.12757      -1.00849       1.09517       1.16634       1.06599       1.14054       1.22945       1.18588
  25   5 1674.0898    0.2694  0.2333 10.0863  0.0000  0.0175   0.0110   0.0281    0.0309   0.0000   439.6459     -0.667275       20.5642      0.585317      -3.98820      -2.46815       1.89970       2.69311       3.41720       3.65204       3.23819       2.79726
  25   6 1847.8802    0.4170  0.4472 10.0841  0.0000  0.0162   0.0120   0.0408    0.0418   0.0000   439.6236      0.575807       19.5578      -2.54343      -2.89268       2.26342      0.961228       1.30562       1.41950       1.40431       1.40898       1.34070
  25   7 2016.9118    0.6771  0.5454 10.2040  0.0000  0.0158   0.0164   0.0374    0.0572   0.0000   440.8022     -0.604895       18.9602      0.285010      -3.85255      -1.64986       1.00603       1.25541       1.39284       1.49466       1.50165       1.42651
  25   8 2181.7351    0.9381  0.8028 10.6060  0.0000  0.0195   0.0194   0.0474    0.0739   0.0000   441.8148     -0.389960       18.2333       1.09941      -5.88372      -3.39079       1.27147       1.53722       1.81537       1.84757       1.88235       1.84934
  25   9 2340.5144    1.3432  0.8849 11.2274  0.0000  0.0202   0.0268   0.0514    0.0782   0.0000   438.4219       3.32971       14.7858     -0.837995     -0.226213      -1.40821       1.28414       1.58230       1.79447       1.93422       1.86319       1.78669
  25  10 2494.3799    1.7167  1.0166 11.6076  0.0000  0.0214   0.0321   0.0561    0.0906   0.0000   438.9807      -2.89797       16.2620      -2.01418      -4.29404       2.63644       1.34315       1.75120       1.86552       2.00419       1.86523       1.86655
  25  11 2646.2213    2.3543  0.9212 12.2712  0.0000  0.0200   0.0452   0.0505    0.0898   0.0000   440.6250      0.705620       14.0054      -1.14395     -0.645695     -0.863569       1.28665       1.71726       1.88367       1.97728       1.96395       1.93299
  25  12 2797.3521    2.9897  0.8980 12.7296  0.0000  0.0194   0.0575   0.0494    0.0874   0.0000   438.7925       3.27247       15.4060      0.247861       1.60377     -0.420694       1.31613       1.70947       1.94951       1.96191       1.90769       1.84002
  25  13 2947.3978    3.5848  0.8294 13.1168  0.0000  0.0182   0.0709   0.0468    0.0869   0.0000   442.6344       4.09709       17.2835      0.931737      -5.03036     -0.613914       1.18573       1.44629       1.61748       1.68871       1.64904       1.59846
  25  14 3096.2130    3.9853  0.9890 13.3618  0.0000  0.0210   0.0736   0.0528    0.0945   0.0000   439.9496       4.22272       18.0390       1.53219      -3.42129      0.602308       1.31019       1.78928       1.86526       2.00689       2.05106       2.03211
  25  15 3243.9087    3.6695  1.3617 13.4422  0.0000  0.0269   0.0630   0.0669    0.0838   0.0000   438.9864       3.60477       15.5501       1.91014       3.12188      -3.72386       1.70801       2.25460       2.34874       2.67272       2.48521       2.46819
  25  16 3391.0850    3.1286  1.7751 12.9541  0.0000  0.0305   0.0465   0.0803    0.0669   0.0000   437.6340       4.93149       20.2841      0.456757     -0.367699     -0.886063       1.86973       2.64814       2.71710       2.92731       2.85746       2.79224
  25  17 3538.0812    2.6274  2.9419 12.2937  0.0000  0.0395   0.0307   0.1063    0.0483   0.0000   443.0239       8.15363       14.6179       4.65924     -0.329833      -8.81993       2.51600       3.33138       3.62373       3.80960       3.77031       3.72453
  25  18 3684.8365    2.1593  4.2667 11.6306  0.0000  0.0487   0.0210   0.1319    0.0417   0.0000   440.9197       5.92908       9.76659      -8.93619      -7.37970      -6.03462       3.25516       4.16465       4.58312       4.75362       4.92655       4.60332
  25  19 3831.2462    1.7802  6.0500 11.3251  0.0000  0.0644   0.0157   0.1742    0.0343   0.0000   440.3704       4.60619       17.6947      -3.40212      -8.47549     -0.606046       3.91312       5.23541       5.72903       6.08733       5.92062       5.70098
  25  20 3977.5726    1.4690  7.9244 10.9275  0.0000  0.0799   0.0121   0.2160    0.0332   0.0000   426.1036       6.52184       17.6516       6.54440       3.03192      -8.97550       4.94951       6.55639       7.18329       7.55733       7.61922       7.21304
  25  21 4123.8583    1.2092  9.9553 10.7393  0.0000  0.0986   0.0097   0.2815    0.0298   0.0000   435.1777      -7.64801       33.2023     -0.671517      -9.08052      -15.7686       6.09464       7.88841       8.86732       9.24407       9.30205       9.04819
  25  22 4269.7389    1.0271 13.1477 10.5371  0.0000  0.1333   0.0076   0.3609    0.0276   0.0000   428.2168       4.85994       25.7703      -1.91969      -2.51932       3.46034       8.40802       10.9001       12.0206       12.7811       12.6155       12.2218
  25  23 4415.2792    0.8180 14.6966 10.4534  0.0009  0.1603   0.0066   0.4499    0.0255   0.0000   441.5542       3.07679      -7.36037       12.3164       4.97885      -1.99842       9.98587       13.0540       14.6603       15.0631       15.2761       14.7244
  26   3 1307.4711    0.0886  0.0876 10.0786  0.0000  0.0239   0.0095   0.0350    0.0243   0.0000   440.3148     -0.380232       19.1558     -0.894969      -2.60261     -0.273357      0.901346       2.26155       1.51855       2.40523       1.44766       1.94436
  26   4 1508.7038    0.1855  0.1016 10.0461  0.0000  0.0097   0.0122   0.0232    0.0258   0.0000   440.9949      0.409074       20.6804     -0.815456      -1.72968      -1.49499      0.678770      0.830544       1.01211      0.964513      0.882651       1.08131
  26   5 1694.0414    0.2961  0.3117 10.0173  0.0000  0.0133   0.0103   0.0364    0.0328   0.0000   438.8041     -0.972685       20.5636       1.66551     -0.820245      0.293901      0.872608       1.16734       1.21849       1.30571       1.26811       1.22576
  26   6 1869.0232    0.4408  0.4643 10.1404  0.0000  0.0161   0.0122   0.0387    0.0432   0.0000   438.0490      -1.65650       19.0436     -0.635987      -2.41327      -1.71109      0.958986       1.30201       1.37559       1.48009       1.56265       1.47809
  26   7 2039.7073    0.6913  0.6711 10.2167  0.0000  0.0177   0.0157   0.0463    0.0624   0.0000   442.0350      -1.30576       18.4429       1.10508      -2.93783     -0.703653       1.05856       1.40913       1.48448       1.50864       1.52213       1.61366
  26   8 2206.0380    0.9770  0.7722 10.7825  0.0000  0.0184   0.0206   0.0496    0.0667   0.0000   438.7917     -0.222926       16.5522      0.185506      -5.33959      0.686906       1.16546       1.48634       1.67082       1.81401       1.77677       1.68433
  26   9 2366.0643    1.3416  0.8881 11.4535  0.0000  0.0204   0.0265   0.0515    0.0704   0.0000   438.7420      -2.57300       13.7227     -0.277335      -1.00172     -0.269754       1.19708       1.64711       1.77571       1.90388       1.89718       1.86111
  26  10 2521.1870    1.8548  1.0149 11.7765  0.0000  0.0209   0.0341   0.0554    0.0875   0.0000   441.4005       1.14047       14.9973      -1.01497     -0.888681      -3.03829       1.28470       1.75419       1.87096       1.94548       2.00108       1.94551
  26  11 2674.3442    2.4778  1.0076 12.0552  0.0000  0.0197   0.0452   0.0545    0.1082   0.0000   441.4703       3.16914       16.0231      -2.62530      -3.96957     -0.910660       1.28914       1.60612       1.70805       1.90983       1.81952       1.82437
  26  12 2826.5648    3.1223  0.8030 13.0049  0.0000  0.0187   0.0615   0.0443    0.0764   0.0000   440.2495      -1.46825       12.8299       2.46070      -4.82671      -2.86793       1.13094       1.54195       1.58278       1.76862       1.70119       1.71605
  26  13 2977.4441    3.8840  0.8574 13.2983  0.0000  0.0180   0.0753   0.0478    0.0843   0.0000   437.8956       1.55955       14.6224      -4.52816      -2.16466      -2.55707       1.17728       1.45848       1.58190       1.67733       1.73410       1.65998
  26  14 3126.9491    3.9649  0.9562 13.5688  0.0000  0.0198   0.0761   0.0540    0.0858   0.0000   438.1334       2.25556       14.7694       1.13932     -0.767381     -0.446758       1.24739       1.56284       1.61694       1.84913       1.76052       1.72579
  26  15 3275.4344    3.5950  1.4333 13.1559  0.0000  0.0264   0.0571   0.0686    0.0839   0.0000   441.2135       5.83160       15.1698       3.01507      -1.76264      -2.03898       1.58598       2.11395       2.29356       2.57512       2.62022       2.39693
  26  16 3423.3228    3.1057  2.1314 12.6468  0.0000  0.0323   0.0411   0.0864    0.0631   0.0000   440.3994       6.10676       10.9689       4.53119       3.05148      -4.09152       1.95135       2.54447       2.81028       2.94458       2.96704       2.82160
  26  17 3570.9576    2.4731  3.2127 12.1099  0.0000  0.0414   0.0274   0.1100    0.0477   0.0000   440.8583       6.78694       13.0003       3.55360       3.93444      -4.49351       2.47422       3.33256       3.59819       3.86411       3.70562       3.64182
  26  18 3718.4081    2.0987  4.7130 11.5583  0.0000  0.0515   0.0194   0.1384    0.0388   0.0000   438.9783       4.11913       17.6305      -1.31467     -0.288701      -4.27290       3.16522       4.16811       4.46311       4.78389       4.80912       4.70904
  26  19 3865.2965    1.7031  6.3651 11.1979  0.0000  0.0651   0.0144   0.1768    0.0343   0.0000   432.5398       10.3107       12.0474      -4.51949     -0.658298      -7.24406       3.99911       5.23875       5.71177       5.97226       6.11141       5.93485
  26  20 4012.1598    1.4246  8.7033 10.8075  0.0000  0.0831   0.0109   0.2289    0.0319   0.0000   442.9522       15.1696       27.2644       14.5424      -6.47619      0.335773       4.99832       6.62245       7.15444       7.62487       7.73016       7.42633
  26  21 4158.8345    1.2023 11.1010 10.6058  0.0000  0.1050   0.0088   0.2916    0.0293   0.0000   435.1990       4.69720      -8.82422       5.26402      -4.44258      -11.0448       6.35672       8.20882       9.21447       9.61624       9.56610       9.39627
  26  22 4305.2004    0.9478 13.8468 10.5442 -0.0006  0.1426   0.0070   0.3974    0.0259   0.0000   421.3184       17.7963       32.7205       9.68206     -0.521264       10.6637       8.49692       11.4087       12.4274       13.1313       13.1484       12.7363
  26  23 4451.4737    0.7647 15.9788 10.4149 -0.0016  0.1807   0.0060   0.4831    0.0241   0.0000   464.3617       34.1123       16.2744       11.2285       18.2100      -36.3243       10.6350       14.2004       15.4296       16.6204       16.4331       15.7845
  27   3 1325.1899    0.1027  0.1243 10.0993  0.0000  0.0182   0.0086   0.0328    0.0244   0.0000   440.8109     -0.836575       19.3607       1.33891      -3.12632      0.890488       1.14964       1.58386       1.60742       1.83033       2.14052       1.90362
  27   5 1713.5705    0.3197  0.3694 10.0165  0.0000  0.0147   0.0100   0.0368    0.0349   0.0000   440.0833      -1.38579       20.6843      0.420313      -2.21168      0.235846      0.913306       1.21388       1.38125       1.47970       1.46731       1.38459
  27   6 1889.7572    0.4940  0.4574 10.1883  0.0000  0.0144   0.0132   0.0366    0.0443   0.0000   440.3154     -0.621649       19.5251      0.948205      -3.99403      -1.82475      0.888503       1.16490       1.21911       1.40943       1.43237       1.42727
  27   7 2062.0466    0.7171  0.6055 10.4236  0.0000  0.0164   0.0163   0.0407    0.0580   0.0000   440.2540      -1.89396       16.2924       3.66652      -3.00509     -0.719058       1.02336       1.31657       1.39023       1.47610       1.53252       1.47928
  27   8 2229.7207    1.0253  0.8685 10.8308  0.0000  0.0202   0.0199   0.0498    0.0706   0.0000   440.8872      0.384920       19.1501     -0.623150      -1.50413      -2.92411       1.17642       1.54368       1.82384       1.82525       1.79359       1.74140
  27   9 2390.9113    1.4593  0.9726 11.2794  0.0000  0.0197   0.0265   0.0526    0.0801   0.0000   437.7216      0.572534       18.5707      -2.16616      -3.07370      0.126867       1.15518       1.49869       1.65357       1.80194       1.77894       1.72850
  27  10 2547.5337    1.9090  1.0216 12.0349  0.0000  0.0210   0.0347   0.0555    0.0773   0.0000   438.8203     -0.590163       12.5430       3.81137     -0.363185      -3.27143       1.19548       1.57072       1.77117       1.84718       1.75358       1.73799
  27  11 2702.0521    2.5041  0.9705 12.4829  0.0000  0.0207   0.0452   0.0505    0.0830   0.0000   441.5886     0.0633858       16.1251     -0.740619       1.45152      -4.81079       1.17338       1.65202       1.67299       1.93543       1.80883       1.74177
  27  12 2855.3351    3.3098  0.9003 12.9120  0.0000  0.0191   0.0609   0.0464    0.0909   0.0000   439.4953       2.45802       16.1528       1.55040      -4.53329      -3.88354       1.14614       1.55237       1.65669       1.78724       1.76763       1.69496
  27  13 3007.0480    3.8409  0.9411 13.2252  0.0000  0.0189   0.0698   0.0501    0.0890   0.0000   437.7519       2.14934       11.3987      0.255288      -4.40006     -0.738844       1.23154       1.51971       1.64340       1.85908       1.87415       1.87015
  27  14 3157.2457    3.8719  1.0636 13.6427  0.0000  0.0216   0.0699   0.0561    0.0821   0.0000   440.5773       2.94307       14.0207      -3.52309       2.44705      -1.41422       1.25063       1.63919       1.76704       1.86401       1.92201       1.82057
  27  15 3306.5319    3.4757  1.5360 13.3977  0.0000  0.0274   0.0552   0.0725    0.0719   0.0000   440.8432    -0.0837294       10.8548      -2.05122      -4.31616       2.13377       1.68057       2.20473       2.42686       2.51707       2.52128       2.48328
  27  16 3455.2216    2.9326  2.3010 12.6524  0.0000  0.0339   0.0372   0.0871    0.0574   0.0000   441.7353       3.90280       10.4474      -1.45895      0.359603      -5.93114       2.01211       2.61387       2.87761       3.02285       3.02993       3.01396
  27  17 3603.4186    2.3867  3.4656 12.0734  0.0000  0.0416   0.0251   0.1155    0.0430   0.0000   441.3468       2.50013       10.6519       3.13366      0.973569      0.248537       2.52313       3.23511       3.62418       3.85736       3.86854       3.63850
  27  18 3751.5086    2.0118  4.9833 11.4879  0.0000  0.0530   0.0178   0.1444    0.0372   0.0000   441.2515       3.72247       10.2437      -6.32663       6.94477      -2.13990       3.03479       4.09950       4.36097       4.64441       4.64026       4.56315
  27  19 3899.0357    1.6597  7.3503 11.0306  0.0000  0.0694   0.0129   0.1916    0.0334   0.0000   442.5788      -13.3578       12.4012      -9.05077      0.220221      -4.73319       4.13731       5.47293       5.99691       6.38681       6.36184       6.16693
  27  20 4046.5945    1.3952  9.6253 10.7293  0.0000  0.0869   0.0100   0.2433    0.0309   0.0000   440.8520      -5.26924       10.0097       2.91514      -5.43779      -7.42303       5.10387       6.66522       7.45411       7.75905       7.87126       7.66998
  27  21 4193.6732    1.1332 11.2137 10.6237  0.0000  0.1069   0.0084   0.2991    0.0288   0.0000   455.8890       5.97831       26.3429       2.01686       10.7544       14.0241       6.28130       8.21554       9.13812       9.53459       9.74512       9.39129
  27  22 4340.6323    0.9347 14.5042 10.4988 -0.0000  0.1455   0.0065   0.3965    0.0251   0.0000   434.0674       4.69747       15.4261      -4.15111      -3.36954       8.28709       8.35940       11.1052       12.1349       12.8330       13.0019       12.6850
  28   4 1546.0042    0.1911  0.1715 10.0442  0.0000  0.0113   0.0092   0.0278    0.0262   0.0000   440.3526     -0.664018       20.9895      -1.71008      -2.44708      -1.84429      0.676558      0.961791       1.06929       1.11974       1.18432       1.01914
  28   5 1732.7487    0.3330  0.3617 10.0215  0.0000  0.0156   0.0104   0.0342    0.0343   0.0000   439.8788      -1.90142       22.4723     -0.142909      -3.35299       1.09266       1.01004       1.78277       1.71392       2.42622       2.01631       2.17140
  28   6 1910.1481    0.5388  0.4834 10.1844  0.0000  0.0150   0.0139   0.0396    0.0457   0.0000   441.0441     0.0808366       18.4997      -1.08775      -1.82480       1.95013      0.851175       1.00503       1.15061       1.14831       1.20679       1.15584
  28   7 2083.8889    0.7547  0.6612 10.4133  0.0000  0.0166   0.0162   0.0419    0.0598   0.0000   440.2908     -0.226167       18.5934      -1.19167      -3.65064    -0.0127363      0.975631       1.19790       1.37450       1.47186       1.51352       1.40505
  28   8 2252.7751    1.1282  0.7764 10.9159  0.0000  0.0172   0.0220   0.0447    0.0681   0.0000   439.7859      0.147105       19.4211      -4.36810      -1.16184      -2.34711       1.02341       1.34026       1.46722       1.54566       1.54768       1.44096
  28   9 2415.2721    1.5655  1.0135 11.3528  0.0000  0.0206   0.0277   0.0527    0.0896   0.0000   440.5633       1.62958       15.8818       4.47074      -3.01755     -0.589412       1.26274       1.61157       1.75496       1.90376       1.87314       1.79782
  28  10 2573.3694    2.0875  0.9673 12.0687  0.0000  0.0200   0.0377   0.0502    0.0820   0.0000   438.3136      0.928778       21.4534      -4.35435     -0.638954      -1.12032       1.12201       1.52094       1.55947       1.73770       1.69195       1.72419
  28  11 2729.3531    2.6854  1.0175 12.2055  0.0000  0.0192   0.0462   0.0513    0.1042   0.0000   439.7504     -0.173107       14.7275       2.69156      -3.11947      0.386501       1.15317       1.50100       1.65884       1.74767       1.77840       1.72272
  28  12 2883.7039    3.3084  0.9147 13.1298  0.0000  0.0188   0.0606   0.0493    0.0782   0.0000   438.6542       3.46873       12.2074       1.79571      -2.21444      0.297386       1.08505       1.42741       1.52981       1.63414       1.61031       1.62778
  28  13 3036.2140    3.9277  1.0154 13.2830  0.0000  0.0194   0.0685   0.0524    0.0886   0.0000   438.7513       1.81971       17.1059      -1.12782      -4.74682      -1.85400       1.16074       1.42913       1.60128       1.68008       1.65556       1.65448
  28  14 3187.1981    3.8809  1.1565 13.5765  0.0000  0.0226   0.0672   0.0596    0.0866   0.0000   438.5538       4.24577       16.7679     -0.877523      -1.04495      -2.42526       1.29687       1.79609       1.84744       1.99584       2.01537       2.00329
  28  15 3337.2740    3.4034  1.7502 13.0486  0.0000  0.0281   0.0482   0.0746    0.0676   0.0000   440.5423      0.734497       14.9849      -4.49650      -4.32703      -3.10201       1.62123       2.06518       2.19467       2.44636       2.40820       2.39364
  28  16 3486.7765    2.8732  2.5286 12.4662  0.0000  0.0346   0.0340   0.0917    0.0533   0.0000   439.1567       9.91106       9.26610       4.81656     -0.871717     -0.326316       1.94255       2.57082       2.82942       3.06201       2.98814       3.05611
  28  17 3635.7195    2.3448  3.9184 11.7055  0.0000  0.0443   0.0224   0.1161    0.0446   0.0000   435.8879       9.30940       14.2890       5.23167      -5.20882      0.653082       2.47447       3.34481       3.64705       3.94361       3.77417       3.76073
  28  18 3784.3034    1.9362  5.4265 11.3676  0.0000  0.0550   0.0163   0.1493    0.0359   0.0000   446.3309       3.38350       13.3482       5.47550      -1.66575       6.77461       3.10892       4.04764       4.39943       4.76259       4.80934       4.64391
  28  19 3932.4949    1.5712  7.5250 11.0043 -0.0002  0.0706   0.0120   0.1963    0.0316   0.0000   439.1804       10.5014       9.85740      -1.28078       11.4295      -1.07806       4.06602       5.31572       5.77782       6.24764       6.34906       6.25311
  28  20 4080.3109    1.3127  9.6866 10.7483  0.0006  0.0916   0.0096   0.2448    0.0299   0.0000   437.3782      0.492117      -3.22359       9.16646     -0.998836      -9.30053       5.12851       6.80849       7.38179       7.87701       7.85350       7.70848
  28  21 4227.9279    1.0783 12.1334 10.6269 -0.0009  0.1172   0.0076   0.3233    0.0263   0.0000   431.2767       18.1126       41.5458      -5.17635      -28.9102      -2.13814       6.46162       8.56644       9.52500       10.1525       10.0979       9.77905
  28  22 4375.5664    0.8994 15.4579 10.4525  0.0010  0.1521   0.0059   0.4175    0.0237   0.0000   456.3375       11.8192       10.9906      -8.16677       23.3791       5.28848       8.44661       11.1718       12.1909       12.9782       13.1890       12.8084
  29   4 1564.1548    0.2173  0.1800 10.0110  0.0000  0.0105   0.0096   0.0276    0.0267   0.0000   441.3933     -0.163690       20.3907      0.815823      -2.66004    -0.0898559      0.602825      0.744449      0.930591      0.989569      0.979918      0.899353
  29   5 1751.5374    0.3667  0.3286 10.0882  0.0000  0.0131   0.0112   0.0300    0.0342   0.0000   440.6953     -0.457427       21.3235      0.886050      -4.18269      0.165257      0.766307      0.943324       1.04098       1.00006       1.15698       1.14405
  29   6 1930.2018    0.5678  0.5499 10.0987  0.0000  0.0154   0.0132   0.0373    0.0510   0.0000   438.5170     -0.280712       21.8705      0.642936      -2.83811      0.369743      0.912385       1.18366       1.33676       1.39108       1.48602       1.44708
  29   7 2105.3267    0.8297  0.7030 10.5655  0.0000  0.0170   0.0173   0.0422    0.0592   0.0000   440.8532     -0.896629       20.3146      -2.87237      -5.26267       1.24004      0.963174       1.24035       1.26591       1.39837       1.40481       1.46272
  29   8 2275.3054    1.1659  0.9370 10.8940  0.0000  0.0192   0.0210   0.0492    0.0778   0.0000   438.8725      -1.17872       16.4812      0.846868      -3.18194       1.33697       1.08164       1.42426       1.49177       1.66733       1.67392       1.64560
  29   9 2439.0608    1.6258  1.0806 11.5232  0.0000  0.0205   0.0277   0.0571    0.0843   0.0000   441.0946      0.986983       17.4636      0.293052     -0.363903       2.31383       1.11065       1.49471       1.57966       1.76029       1.81285       1.76491
  29  10 2598.7280    2.1463  1.0202 12.0688  0.0000  0.0200   0.0368   0.0512    0.0842   0.0000   441.1161       1.57235       14.4622      -1.20285     -0.185136     -0.275336       1.11741       1.45534       1.66921       1.78295       1.79418       1.79734
  29  11 2756.1125    2.7797  0.8920 12.8481  0.0000  0.0181   0.0511   0.0479    0.0711   0.0000   440.0380       2.09529       18.5587       2.26250     -0.800797      -2.26511       1.06709       1.34078       1.55564       1.61878       1.57151       1.64808
  29  12 2911.6250    3.5518  1.0164 12.8017  0.0000  0.0194   0.0592   0.0480    0.1064   0.0000   439.8573      0.394404       13.1897       1.07041       1.95107      -2.10959       1.09659       1.35633       1.51950       1.60344       1.67152       1.65353
  29  13 3065.0170    3.9745  0.9845 13.5844  0.0000  0.0191   0.0708   0.0533    0.0800   0.0000   436.3864       2.07060       12.3830       1.17121      0.296825      -4.67475       1.07659       1.42100       1.59566       1.70354       1.63786       1.63165
  29  14 3216.8290    3.7846  1.3694 13.2712  0.0000  0.0236   0.0580   0.0642    0.0830   0.0000   438.3224      0.616071       18.3580      0.803086      -4.25297      -3.14828       1.29455       1.71967       1.87297       2.04350       2.03969       1.99817
  29  15 3367.6707    3.3372  1.6575 13.2421 -0.0005  0.0277   0.0483   0.0723    0.0630   0.0000   436.3602       5.29421       14.7764      0.623497     -0.228816      -5.66412       1.51181       2.07221       2.18285       2.38552       2.37168       2.34934
  29  16 3517.9245    2.7564  2.8475 12.3717  0.0000  0.0354   0.0303   0.0998    0.0474   0.0000   436.7463       8.30348       16.8243     0.0405645      -3.33528      -5.72519       1.95170       2.62079       2.86906       3.13574       3.12328       3.05423
  29  17 3667.5994    2.2689  4.2203 11.7029  0.0000  0.0459   0.0209   0.1223    0.0422   0.0000   436.9488      0.690461       11.2495       2.18352      -1.29184      -2.40795       2.53687       3.31054       3.54547       3.78799       3.88474       3.80478
  29  18 3816.8412    1.8601  6.0732 11.2402 -0.0000  0.0570   0.0146   0.1595    0.0336   0.0000   441.6812       6.22303       10.1116       4.22852      -5.48793       9.04291       3.15723       4.06089       4.51090       4.80857       4.93109       4.87335
  29  19 3965.6909    1.5111  8.1253 10.9683  0.0000  0.0739   0.0110   0.2075    0.0298   0.0000   436.3412       16.0445       21.6430       1.97213      -6.14306      -5.42120       4.05208       5.34175       5.89876       6.40734       6.40107       6.31193
  29  20 4113.9971    1.2337 10.5848 10.7708 -0.0003  0.0977   0.0087   0.2706    0.0279   0.0000   444.2500      -2.76875       3.68806      -3.84141       4.54448       4.79885       5.29898       6.98861       7.84049       8.16329       8.32558       8.19230
  29  21 4262.1811    1.0325 13.0661 10.6406  0.0005  0.1245   0.0069   0.3441    0.0247   0.0000   427.7341      -9.04535     -0.885382       16.2108      -3.69314      0.600162       6.73124       8.73098       9.92904       10.3502       10.6973       10.2765
  29  22 4409.8264    0.8362 15.4918 10.4778 -0.0001  0.1592   0.0057   0.4268    0.0230   0.0000   436.6239       5.55556       28.5906       14.2151      -7.46957       16.3096       8.45563       11.3441       12.5666       13.2907       13.4191       13.1411
  30   2 1150.2100    0.0581  0.0266 10.2176  0.0000  0.0183   0.0137   0.0192    0.0216   0.0000   441.2608       4.32346       24.2038       3.02461       1.94567       4.61184       1.13113       1.11714       1.56118       1.55879       1.60287       1.52457
  30   3 1376.5903    0.1100  0.0567 10.0754  0.0000  0.0100   0.0099   0.0169    0.0226   0.0000   440.1986      0.837770       18.8214     -0.399704      -1.89197      0.547046      0.584464      0.728911      0.756021      0.955474      0.928258      0.916350
  30   4 1581.8941    0.2254  0.2079 10.0185  0.0000  0.0111   0.0091   0.0259    0.0267   0.0000   440.3998     -0.147162       22.0394       1.25681      -1.53906      -1.52309      0.572890      0.759237      0.899772      0.831792      0.936857       1.08044
  30   5 1770.0288    0.3775  0.3378 10.0291  0.0000  0.0119   0.0111   0.0312    0.0339   0.0000   440.4061      -1.80148       17.6932      -2.00246      -2.69894     -0.420898      0.714387      0.926061       1.01396       1.08796       1.07916       1.17183
  30   6 1949.9521    0.5859  0.5287 10.2215  0.0000  0.0156   0.0136   0.0360    0.0467   0.0000   442.0078      -2.15254       21.9423      0.647452      -2.74775      -1.16888      0.794342       1.18611       1.17101       1.35052       1.37475       1.32980
  30   7 2126.3744    0.8144  0.7425 10.5996  0.0000  0.0176   0.0164   0.0449    0.0583   0.0000   441.4722      -2.72648       19.2904      0.651226      -2.32931     -0.289771      0.871108       1.20468       1.27879       1.38681       1.32840       1.34515
  30   8 2297.3355    1.1905  0.9462 10.9617  0.0000  0.0187   0.0211   0.0506    0.0730   0.0000   440.2050      -1.73413       18.8563     -0.438603      -1.11534      -1.73241      0.988275       1.27996       1.44372       1.52579       1.59697       1.52886
  30   9 2462.2676    1.7408  1.0419 11.5820  0.0000  0.0196   0.0295   0.0538    0.0820   0.0000   438.5655      0.757201       15.7422      -2.10960     -0.946619       2.13864       1.01337       1.34835       1.45025       1.57950       1.58207       1.56274
  30  10 2623.4477    2.2506  1.0427 12.2377  0.0000  0.0196   0.0384   0.0535    0.0817   0.0000   440.5614      0.247170       16.2630      -3.24748      -4.28086     -0.581086       1.05200       1.39738       1.49737       1.60997       1.57311       1.59663
  30  11 2782.4842    2.9640  0.8808 12.7802  0.0000  0.0173   0.0528   0.0470    0.0744   0.0000   440.9174       1.28498       14.8104      -1.50744    -0.0492852     -0.225273      0.908388       1.18780       1.26936       1.43541       1.37046       1.46359
  30  12 2939.1081    3.6417  0.9021 13.2652  0.0000  0.0175   0.0652   0.0465    0.0791   0.0000   438.0849       1.63319       14.3853     -0.370129     -0.246097      -1.27985      0.984505       1.24119       1.37417       1.53967       1.52338       1.54685
  30  13 3093.3628    4.1200  0.9650 13.5485  0.0000  0.0183   0.0718   0.0499    0.0808   0.0000   439.1463       1.24893       13.2275      0.542725      -2.42993      -3.68371      0.993784       1.30180       1.41818       1.55413       1.53678       1.48222
  30  14 3246.0101    3.8912  1.3330 13.3688  0.0000  0.0224   0.0605   0.0638    0.0815   0.0000   441.2880       4.22424       16.5081      0.486857      -3.33313      -6.26223       1.18150       1.56082       1.70962       1.81401       1.75570       1.85354
  30  15 3397.6608    3.2041  1.9230 12.9893  0.0000  0.0283   0.0415   0.0786    0.0544   0.0000   438.6795       3.77381       17.3826      -1.68223      -1.45119      -3.29608       1.48869       1.95948       2.14751       2.34164       2.37369       2.32852
  30  16 3548.7234    2.6113  3.0622 12.2564  0.0000  0.0379   0.0274   0.0994    0.0450   0.0000   445.3516       6.62107       13.4448      -5.66622      -1.11779      -7.75224       2.01184       2.59645       2.89817       3.07664       3.09826       3.05123
  30  17 3699.1063    2.1830  4.6640 11.4596  0.0000  0.0462   0.0185   0.1285    0.0392   0.0000   433.9826       2.56288       18.5455     -0.943582      0.918173      0.230913       2.49596       3.25368       3.57984       3.83934       3.86389       3.80850
  30  18 3848.9881    1.7597  6.5190 11.1745  0.0000  0.0617   0.0136   0.1647    0.0323   0.0000   435.1105       2.55245       10.6557      0.924819      -1.38213     -0.622518       3.36369       4.33673       4.77197       5.11997       5.14562       5.14829
  30  19 3998.4423    1.4684  8.4453 10.8902  0.0000  0.0753   0.0103   0.2103    0.0288   0.0000   433.6412       8.68024       14.7013      -10.7827      -11.6949      -15.3095       3.98859       5.25228       5.76124       6.23504       6.36098       6.23702
  30  20 4147.1509    1.2089 11.5073 10.6576  0.0006  0.1052   0.0078   0.2882    0.0270   0.0000   427.8108      -5.90215       14.7435       9.23118      -17.2553      -5.84056       5.38002       7.17470       7.87103       8.36933       8.45165       8.47638
  30  21 4296.1307    0.9615 13.3711 10.6163  0.0009  0.1321   0.0066   0.3591    0.0242   0.0000   440.3485       3.90574       26.4825      -3.61530     -0.713866      -4.67184       6.91356       9.06896       10.2295       10.6645       11.0436       10.7627
  31   4 1599.3349    0.2413  0.2001 10.0021  0.0000  0.0122   0.0092   0.0218    0.0266   0.0000   440.5167      0.215887       19.9357     -0.535269      -3.21541     -0.754307      0.758350      0.820138      0.806631      0.946914       1.00348      0.873426
  31   5 1788.2384    0.3983  0.3597 10.1221  0.0000  0.0130   0.0113   0.0304    0.0351   0.0000   441.0894     -0.203405       20.9574      0.973932      -3.70391      0.975704      0.705688      0.766594      0.941120       1.01875       1.01427       1.01013
  31   6 1969.3927    0.5981  0.6143 10.2048  0.0000  0.0152   0.0130   0.0399    0.0492   0.0000   441.0800     -0.126376       19.9474      0.566962      -3.09075      -1.89240      0.816991       1.08479       1.15502       1.26063       1.25185       1.28319
  31   7 2147.0418    0.9016  0.7179 10.6098  0.0000  0.0162   0.0177   0.0403    0.0605   0.0000   440.2269      -1.72949       16.9451      -2.61086      -2.30425      -3.34774      0.846290       1.12671       1.19699       1.33650       1.30096       1.28281
  31   8 2318.9148    1.2965  0.9356 11.1217  0.0000  0.0180   0.0228   0.0506    0.0730   0.0000   440.7305      -1.05065       20.3991     -0.632407      -1.64555      -2.13941      0.936696       1.22847       1.33538       1.47567       1.49053       1.50044
  31   9 2485.0174    1.8073  1.0150 11.8122  0.0000  0.0197   0.0306   0.0499    0.0768   0.0000   441.1517     -0.868716       19.4898      0.854241      -4.45831     -0.104257       1.02866       1.37673       1.53290       1.66025       1.70186       1.64256
  31  10 2647.8181    2.3822  1.0408 12.3129  0.0000  0.0195   0.0398   0.0522    0.0843   0.0000   440.0393       1.51411       15.7884       1.61605      -1.20691      -2.60926       1.00405       1.36351       1.48679       1.63432       1.64421       1.63360
  31  11 2808.3039    3.0173  1.0118 13.0070  0.0000  0.0187   0.0516   0.0531    0.0743   0.0000   441.4656       1.20014       16.1360      0.810915      -3.08670      -4.83794       1.01930       1.32995       1.46805       1.61705       1.62496       1.59356
  31  12 2966.1008    3.7474  0.9125 13.3976  0.0000  0.0176   0.0652   0.0464    0.0715   0.0000   439.4549       2.05448       15.7523      -1.38371      0.643639      -4.45756      0.957061       1.24612       1.35135       1.47238       1.53641       1.48997
  31  13 3121.3492    3.9553  1.1002 13.6042  0.0000  0.0208   0.0660   0.0555    0.0838   0.0000   439.3345       2.87229       16.9473      0.748481      -2.95221      -2.22237       1.05070       1.37571       1.43533       1.63560       1.69988       1.65866
  31  14 3274.8203    3.6380  1.3366 13.5969  0.0000  0.0233   0.0576   0.0649    0.0726   0.0000   438.8285      0.625712       14.6019     0.0565985      -5.13322      -4.27552       1.23276       1.60859       1.74249       1.91970       1.88595       1.91084
  31  15 3427.3470    3.0812  2.2574 12.6732  0.0000  0.0301   0.0361   0.0815    0.0510   0.0000   442.0387       8.72086       10.7699     -0.985049      -6.32831      -4.78815       1.58384       2.07629       2.29056       2.40873       2.52695       2.42323
  31  16 3579.2168    2.5278  3.2768 12.0705  0.0000  0.0379   0.0250   0.1021    0.0449   0.0000   437.9522       5.28523       13.5326      -2.60244      0.146155      -1.32465       1.96262       2.56872       2.87407       3.02997       3.04510       2.99391
  31  17 3730.4264    2.0634  4.8275 11.6122  0.0000  0.0499   0.0175   0.1308    0.0345   0.0000   442.5587       6.28232       14.0692      -7.35469      -1.37198      -2.93133       2.48968       3.42994       3.63267       4.05868       3.97993       4.07029
  31  18 3880.7326    1.7243  7.1634 11.0267 -0.0000  0.0629   0.0122   0.1761    0.0315   0.0000   441.1793       5.03754       16.8580     -0.922442      -2.64951      -1.51863       3.25013       4.18146       4.70698       4.95751       5.13188       5.05972
  31  19 4030.6730    1.4252  9.6675 10.7734  0.0000  0.0830   0.0092   0.2297    0.0288   0.0000   439.4430      -2.21360       20.4857      -4.97385      -8.47922      -1.90023       4.30373       5.66217       6.19441       6.68071       6.81341       6.75266
  31  20 4180.5336    1.1958 12.0385 10.6428  0.0007  0.1067   0.0074   0.2929    0.0267   0.0000   436.6579       9.98676       7.61840       2.45669       3.19000      -2.68191       5.47017       7.30583       8.01033       8.64109       8.81062       8.75220
  31  21 4329.5371    0.9546 15.2373 10.5487  0.0013  0.1446   0.0059   0.3859    0.0232   0.0000   439.6896      -4.52087       17.2469       7.43500       23.5776      -11.6780       7.24175       9.60649       10.7703       11.3206       11.6122       11.4176
  32   3 1409.4431    0.1316  0.1085 10.0530  0.0000  0.0113   0.0082   0.0236    0.0226   0.0000   441.4148     -0.852749       19.9460      0.260919      -2.11873     -0.892916      0.600184      0.702509      0.802147      0.874006      0.857351      0.957372
  32   4 1616.4331    0.2342  0.1846 10.0814  0.0000  0.0107   0.0095   0.0226    0.0255   0.0000   440.9367     -0.132065       20.2642      0.246471      -2.65188     -0.171537      0.551997      0.778670      0.815826      0.858598      0.954101      0.879627
  32   5 1806.1667    0.4040  0.3888 10.1142  0.0000  0.0129   0.0110   0.0319    0.0351   0.0000   440.6948     -0.752861       20.9774      -1.44096      -2.05323     -0.525376      0.656936      0.837924      0.915712      0.951182      0.973814      0.995515
  32   6 1988.6397    0.6684  0.6280 10.2066  0.0000  0.0160   0.0138   0.0383    0.0526   0.0000   440.7564      0.680643       18.4552     -0.491140      -1.68819     -0.199860      0.769814      0.995618       1.06480       1.15652       1.18928       1.25742
  32   7 2167.3291    0.9195  0.7740 10.5731  0.0000  0.0161   0.0172   0.0445    0.0645   0.0000   439.9711      0.572410       20.3016       1.09687     -0.589741     -0.587615      0.817971       1.08559       1.19034       1.26729       1.30049       1.25653
  32   8 2340.0848    1.3481  0.9831 11.2006  0.0000  0.0184   0.0229   0.0509    0.0757   0.0000   438.3941     -0.249281       18.4732       3.08890      -3.95465      -2.09072      0.942470       1.26406       1.39710       1.44386       1.40203       1.45104
  32   9 2507.2439    1.8236  1.0633 11.8196  0.0000  0.0199   0.0299   0.0534    0.0779   0.0000   439.6747       1.51945       17.5885    -0.0264385      -1.76249       1.60264      0.958061       1.34329       1.38119       1.56852       1.54814       1.55844
  32  10 2671.6714    2.4937  1.0424 12.4366  0.0000  0.0191   0.0411   0.0504    0.0774   0.0000   441.2598      0.632735       18.4341      0.568933      -2.29026      -1.65137      0.971507       1.28112       1.33776       1.54083       1.50591       1.60277
  32  11 2833.6997    3.2171  0.9546 12.9423  0.0000  0.0176   0.0540   0.0465    0.0763   0.0000   439.8091       2.91739       15.0161      -1.72430      -4.04728     -0.933847      0.907770       1.16873       1.32859       1.36289       1.42155       1.47393
  32  12 2992.7167    3.9119  0.9507 13.3215  0.0000  0.0178   0.0651   0.0469    0.0798   0.0000   440.5480       2.24374       16.9836      0.380453      -3.51889      -2.04062      0.895235       1.17139       1.26408       1.36523       1.33715       1.40789
  32  13 3148.8759    4.0529  1.1914 13.4398  0.0000  0.0210   0.0633   0.0545    0.0912   0.0000   439.3824       2.57395       15.5459     -0.147021     -0.672385      -2.10347       1.06108       1.35879       1.47195       1.60581       1.59994       1.66581
  32  14 3303.2877    3.5276  1.5205 13.4985  0.0000  0.0255   0.0520   0.0673    0.0629   0.0000   437.7807       2.45846       13.2247      -2.32891       1.22782      -1.42751       1.24962       1.69801       1.82142       1.94949       1.95983       1.94772
  32  15 3456.7827    2.9896  2.3042 12.8045 -0.0043  0.0310   0.0347   0.0830    0.0466   0.0000   437.4806       2.54859       14.0889      -3.48528       3.45333      -1.88215       1.54099       2.04881       2.24152       2.40324       2.43530       2.41751
  32  16 3609.3831    2.4541  3.7899 11.8895  0.0012  0.0406   0.0220   0.1079    0.0384   0.0000   438.2244       6.28937       15.8317      0.645234      -2.99532      -6.36171       2.00723       2.69101       2.95161       3.22830       3.17460       3.18768
  32  17 3761.2702    2.0315  5.3307 11.3607  0.0000  0.0499   0.0158   0.1375    0.0346   0.0000   431.4206       5.73274       20.8210       4.94708      -10.0235      -9.15706       2.52058       3.23955       3.56810       3.92433       3.99956       3.89522
  32  18 3912.3561    1.6619  7.7961 10.9275  0.0000  0.0663   0.0111   0.1858    0.0298   0.0000   440.4704      -3.90426       14.2821       2.17163      -8.70580      -8.96321       3.28687       4.30312       4.78730       5.18650       5.17406       5.23121
  32  19 4062.8218    1.3545 10.3488 10.7877  0.0000  0.0896   0.0086   0.2489    0.0271   0.0000   438.4842       8.66208       14.8261       6.10798       5.27074      -24.5763       4.49372       5.84339       6.40626       6.92382       7.10428       7.04830
  32  20 4212.9935    1.0981 12.5906 10.6526 -0.0004  0.1151   0.0068   0.3133    0.0252   0.0000   432.0856      -15.4147       26.5182      -6.46340      0.110829       3.77489       5.52970       7.43132       8.13396       8.73263       8.72075       8.77774
  32  21 4362.6440    0.8949 15.3482 10.4672 -0.0003  0.1499   0.0055   0.3882    0.0230   0.0000   442.2063      0.321072       20.9830      -4.65883      -17.3955      0.436210       7.31422       9.73167       10.7963       11.5509       11.9063       11.7489
  33   3 1425.4208    0.1435  0.1113 10.0424  0.0000  0.0113   0.0085   0.0223    0.0226   0.0000   441.2899     -0.347122       20.6481     -0.346601      -2.80699      0.410690      0.559351      0.650097      0.903767       1.10249       1.00550       1.01035
  33   4 1633.2187    0.2568  0.2468 10.0939  0.0000  0.0117   0.0091   0.0289    0.0268   0.0000   440.3728      -1.71282       21.0541      -2.38732      -4.09186     -0.622525      0.687253      0.910363      0.986018      0.984332      0.986317      0.905278
  33   5 1823.8094    0.4273  0.4829 10.1243  0.0000  0.0154   0.0105   0.0363    0.0377   0.0000   440.7328      -1.41577       22.8396      0.128623      -1.83300     -0.998012      0.803774       1.10155       1.21631       1.26838       1.24056       1.25979
  33   6 2007.6122    0.6659  0.5783 10.3461  0.0000  0.0146   0.0141   0.0362    0.0480   0.0000   441.1009     -0.931880       23.1096      -1.21344      -3.00144     -0.248949      0.696054      0.912302      0.979814       1.14797       1.15443       1.11886
  33   7 2187.3286    0.9986  0.7816 10.7832  0.0000  0.0164   0.0183   0.0421    0.0617   0.0000   440.8183      -1.28892       21.3666       1.18235      -3.28012      -2.58779      0.821690       1.00859       1.10392       1.27723       1.33527       1.26495
  33   8 2360.8100    1.4195  1.0557 11.2080  0.0000  0.0197   0.0228   0.0500    0.0808   0.0000   439.1725       1.10761       21.1587       2.16950      -2.11910      -2.03521      0.944496       1.28475       1.37509       1.50213       1.55762       1.57421
  33   9 2529.1135    1.9337  1.1688 11.8452  0.0000  0.0199   0.0303   0.0563    0.0818   0.0000   440.0623       2.83120       17.3989     -0.647947      -2.04260      0.110727      0.973437       1.26554       1.34228       1.51516       1.52635       1.51663
  33  10 2695.0284    2.6513  0.9969 12.6436  0.0000  0.0182   0.0438   0.0495    0.0742   0.0000   440.7001       1.60009       18.2789       2.40294     0.0937683      -1.23597      0.915665       1.19030       1.26303       1.32993       1.34598       1.34323
  33  11 2858.5423    3.3756  0.9817 13.0351  0.0000  0.0175   0.0558   0.0478    0.0748   0.0000   439.6520       1.32444       15.8581      0.893214      -2.09729     -0.856346      0.886470       1.18214       1.34796       1.43196       1.45112       1.49661
  33  12 3018.8620    3.9013  0.9580 13.6114  0.0000  0.0172   0.0662   0.0492    0.0657   0.0000   439.5933       2.11561       14.5342       1.72559      -2.88403      -1.69262      0.831922       1.08227       1.20853       1.32774       1.35144       1.32054
  33  13 3176.0542    4.0037  1.1698 13.6705  0.0000  0.0201   0.0634   0.0581    0.0760   0.0000   441.3651       1.39968       15.4807      0.471863      -1.69310     -0.626254      0.958068       1.26102       1.36318       1.48447       1.42520       1.51657
  33  14 3331.4222    3.6333  1.7534 12.9550  0.0000  0.0252   0.0452   0.0665    0.0630   0.0000   440.1282       4.12338       13.3281       4.04705      -2.19972      -2.24425       1.19881       1.61200       1.72143       1.85665       1.91794       1.88582
  33  15 3485.7567    2.9079  2.6793 12.3349  0.0005  0.0317   0.0300   0.0875    0.0484   0.0000   439.8686       7.35481       15.0148     -0.459948      0.708277      -2.26585       1.53804       2.03850       2.20696       2.38907       2.45091       2.47377
  33  16 3639.1898    2.3755  3.9323 11.7835  0.0000  0.0405   0.0202   0.1086    0.0368   0.0000   437.1719       3.12938       20.0463      -2.47106      -2.60083      -5.48094       1.92565       2.61059       2.82848       3.06734       3.09859       3.03903
  33  17 3791.8267    1.9479  5.6693 11.3034  0.0000  0.0522   0.0144   0.1421    0.0329   0.0000   441.2806      0.333427       10.9726      -2.10897       2.05308      -1.61606       2.49936       3.29099       3.65127       3.97893       3.99748       3.96670
  33  18 3943.6488    1.5664  7.9748 10.9556  0.0000  0.0694   0.0105   0.1914    0.0286   0.0000   442.5330       4.52566       27.0365      0.932307      -6.08642      -2.42136       3.26883       4.39028       4.79781       5.22318       5.23513       5.20098
  33  19 4094.8270    1.3142 10.8038 10.7613  0.0000  0.0930   0.0080   0.2570    0.0264   0.0000   437.2324       6.37647       18.8681       7.06094       6.11545      -8.33630       4.46930       5.89210       6.51293       6.98386       7.21133       7.11050
  33  20 4245.7735    1.0603 13.7354 10.6593  0.0000  0.1248   0.0063   0.3346    0.0236   0.0000   447.3168       18.3435       8.28544       5.89708       11.0593      -2.95871       5.93410       7.83231       8.65197       9.34498       9.42359       9.34021
  33  21 4395.7856    0.8858 15.8336 10.4188  0.0000  0.1482   0.0052   0.3878    0.0221   0.0000   443.2119       13.9009       40.4459      -18.8387      -2.82179      -8.00224       6.96258       9.21340       10.4427       10.9708       11.2661       11.1831
  34   2 1208.0186    0.0585  0.0250 10.1782  0.0000  0.0183   0.0107   0.0126    0.0203   0.0000   442.6944     -0.916687       22.7816      0.543055      -6.75255    -0.0205134       1.00469       1.13112       1.17911       1.12162       1.43195       1.79978
  34   3 1441.1586    0.1398  0.1257 10.0707  0.0000  0.0102   0.0082   0.0298    0.0223   0.0000   441.8382     -0.676879       20.5617    -0.0850509      -3.79213    -0.0199197      0.424118      0.598417      0.721323      0.685678      0.769118      0.752474
  34   4 1649.7459    0.2861  0.2193 10.0619  0.0000  0.0123   0.0100   0.0227    0.0269   0.0000   441.2317      -1.16074       21.3714     -0.511460      -3.56477     -0.676275      0.649516       1.06008       1.05915       1.25575       1.05320       1.23612
  34   5 1841.2591    0.4612  0.4602 10.0549  0.0000  0.0136   0.0109   0.0319    0.0392   0.0000   440.6712     -0.795946       21.1976      0.712043      -2.79125     -0.554046      0.668710      0.873462      0.947796       1.00063       1.07367       1.04379
  34   6 2026.3123    0.7142  0.5955 10.3313  0.0000  0.0142   0.0146   0.0355    0.0522   0.0000   440.3342       1.39985       18.8674      -2.61448      -2.18373     -0.218566      0.656793      0.832843      0.953963      0.995526       1.10493       1.05943
  34   7 2206.9787    0.9879  0.8699 10.8366  0.0000  0.0176   0.0175   0.0454    0.0636   0.0000   441.9109      0.860357       17.2855      -2.34492      -1.83029       1.10089      0.872330       1.19835       1.36124       1.50066       1.52971       1.51756
  34   8 2381.2300    1.4785  1.0126 11.4363  0.0000  0.0193   0.0245   0.0494    0.0758   0.0000   440.6041      0.599393       17.3043       1.40913      -2.37104      -1.21092      0.884464       1.20534       1.23453       1.40927       1.40893       1.49099
  34   9 2550.6631    2.0358  1.1355 11.9655  0.0000  0.0198   0.0312   0.0543    0.0801   0.0000   441.4687       2.41714       19.8575     -0.631572      -2.93587      0.597379      0.898880       1.20898       1.31759       1.44204       1.42477       1.39960
  34  10 2718.0264    2.7410  1.0740 12.4546  0.0000  0.0187   0.0430   0.0504    0.0860   0.0000   440.3381       1.35149       21.0408      0.103572      -3.13350     -0.222292      0.917159       1.21777       1.34788       1.43889       1.43072       1.42488
  34  11 2882.9256    3.4718  0.9494 13.1926  0.0000  0.0174   0.0565   0.0453    0.0727   0.0000   440.6265      0.467436       19.4903     0.0901019      0.805490      -3.52563      0.872424       1.15019       1.29375       1.39372       1.41930       1.41689
  34  12 3044.4405    4.1777  0.9106 13.6086  0.0000  0.0168   0.0698   0.0443    0.0736   0.0000   439.1592       3.34939       17.7183    0.00495809      -1.44880     -0.390890      0.833925       1.09396       1.21101       1.26042       1.27603       1.27962
  34  13 3202.8333    3.9830  1.2689 13.5515  0.0000  0.0209   0.0595   0.0578    0.0756   0.0000   440.5905       2.03898       17.0335      0.262227     -0.418732      -3.62940       1.01269       1.33749       1.44936       1.64060       1.60459       1.60991
  34  14 3359.1694    3.4001  1.8187 13.1420  0.0000  0.0259   0.0433   0.0711    0.0565   0.0000   440.2725       4.37354       15.9932      -1.51288      -3.39538      -1.24727       1.22227       1.58817       1.70963       1.87634       1.95795       1.92041
  34  15 3514.4480    2.7768  2.8042 12.4378  0.0000  0.0338   0.0284   0.0884    0.0440   0.0000   437.5266       1.39399       13.2430       3.08414     -0.140997      -3.43564       1.59254       2.15770       2.34257       2.48240       2.52778       2.53528
  34  16 3668.6305    2.3401  4.4091 11.6285  0.0000  0.0425   0.0187   0.1128    0.0363   0.0000   437.1334       2.49468       13.2911       2.65198      -2.87743       1.59575       1.99735       2.64124       2.87960       3.20946       3.19447       3.19670
  34  17 3821.9603    1.8712  6.4632 11.1656  0.0000  0.0557   0.0128   0.1532    0.0309   0.0000   439.5998       1.57090       8.36635       2.66572       5.82829      -6.62732       2.60096       3.42590       3.77178       4.15467       4.27301       4.19267
  34  18 3974.3943    1.5439  8.3535 10.8876  0.0000  0.0696   0.0098   0.1935    0.0282   0.0000   437.3184       2.39118       13.1254      -1.98512       2.72221      -6.55751       3.32820       4.38011       4.80690       5.26331       5.42765       5.39170
  34  19 4126.4285    1.2792 11.0601 10.6906 -0.0003  0.0938   0.0074   0.2559    0.0263   0.0000   442.5341      -1.77985       25.0919      0.247326       1.25532      -6.12051       4.38135       5.76984       6.45278       6.91900       7.04488       7.03447
  34  20 4277.6502    1.0018 13.5311 10.6529  0.0000  0.1268   0.0060   0.3405    0.0228   0.0000   451.4034       11.4253       14.4521       15.1660       6.03963       1.66391       5.72178       7.74329       8.52854       9.22994       9.28275       9.35363
  35   3 1456.6294    0.1526  0.1418 10.0381  0.0000  0.0092   0.0079   0.0283    0.0226   0.0000   440.9012      0.164467       21.3735      0.333435      -3.26707      -1.02040      0.453219      0.519357      0.609491      0.726498      0.772822      0.691841
  35   4 1665.9444    0.2790  0.2567 10.0877  0.0000  0.0106   0.0091   0.0254    0.0264   0.0000   440.5771     -0.757620       19.4530     -0.720469      -4.28931     -0.498296      0.533275      0.679338      0.759920      0.797581      0.823592      0.824839
  35   5 1858.4328    0.4798  0.4707 10.0791  0.0000  0.0126   0.0112   0.0341    0.0389   0.0000   440.4971      0.610715       21.0212     -0.356949      -1.27666     -0.794354      0.609858      0.797052      0.940784      0.977268       1.00552       1.03151
  35   6 2044.8305    0.7060  0.7501 10.2189  0.0000  0.0168   0.0130   0.0409    0.0558   0.0000   441.4939      0.371868       20.4688     -0.192550    -0.0296278      0.947461      0.754513       1.07325       1.10312       1.27987       1.31737       1.31474
  35   7 2226.3801    1.1000  0.8947 10.6310  0.0000  0.0171   0.0182   0.0424    0.0701   0.0000   440.7475      0.407743       20.0190      0.368699      -2.98818     -0.355805      0.768064       1.00171       1.13301       1.24507       1.24014       1.26901
  35   8 2401.3623    1.5680  0.9855 11.5849  0.0000  0.0180   0.0255   0.0487    0.0714   0.0000   440.2511     -0.961747       21.4090      -2.05154      -4.63186     -0.831803      0.837023       1.06641       1.17250       1.29612       1.31771       1.31124
  35   9 2571.8466    2.1495  1.0723 12.1162  0.0000  0.0187   0.0337   0.0516    0.0783   0.0000   441.9549       4.68721       20.3830      0.115228      -3.41858      0.324173      0.865295       1.12428       1.22807       1.27435       1.32766       1.35722
  35  10 2740.5501    2.7997  1.0068 12.7766  0.0000  0.0179   0.0448   0.0472    0.0714   0.0000   440.0513       3.24930       18.6658     -0.603609      -2.27827      -2.42211      0.826166       1.07322       1.21673       1.30875       1.31668       1.33605
  35  11 2906.8530    3.6049  0.9421 13.1447  0.0000  0.0163   0.0582   0.0458    0.0728   0.0000   439.2606       1.42394       21.0704       1.27160     -0.640969      -1.27107      0.783398      0.978350       1.08395       1.19668       1.20674       1.26372
  35  12 3069.6335    4.0410  1.0584 13.6591  0.0000  0.0185   0.0638   0.0499    0.0704   0.0000   439.2313       1.66682       16.0853       2.43982      -3.40913      -3.58762      0.838965       1.12092       1.21336       1.34388       1.35152       1.32597
  35  13 3229.1541    3.7557  1.4084 13.5056  0.0000  0.0222   0.0534   0.0638    0.0648   0.0000   441.1764       1.95148       16.9956       1.71126      -1.97722      -1.95831      0.970657       1.32248       1.42672       1.51863       1.53756       1.56660
  35  14 3386.6512    3.2843  2.0283 12.9482  0.0000  0.0274   0.0388   0.0733    0.0519   0.0000   440.7956       2.82919       16.8290       3.18901       3.35042      -1.27265       1.25587       1.71858       1.79462       2.07235       2.08927       2.06289
  35  15 3542.7119    2.6771  3.1644 12.2670  0.0000  0.0349   0.0250   0.0931    0.0394   0.0000   438.3130       1.91816       20.2184       1.20339      0.320726      -4.23352       1.60138       2.07290       2.29819       2.47613       2.62074       2.59284
  35  16 3697.8517    2.1983  4.6073 11.6105  0.0000  0.0440   0.0174   0.1167    0.0348   0.0000   440.0674       2.39382       13.1842     -0.233918      -4.84012       2.23536       2.03824       2.64104       2.93621       3.18257       3.32008       3.34567
  35  17 3851.7149    1.8075  6.7366 11.1116  0.0000  0.0570   0.0121   0.1567    0.0305   0.0000   439.8216     -0.536858       17.0797      -8.58080      -1.52558      -1.13543       2.63954       3.51430       3.85533       4.18215       4.32576       4.34400
  35  18 4004.9273    1.4909  9.3141 10.8710  0.0008  0.0777   0.0090   0.2085    0.0266   0.0000   443.2418       1.32419       15.7351       3.24894      -8.51218      -5.83957       3.46289       4.68992       5.17115       5.59068       5.66080       5.63375
  35  19 4157.6045    1.2076 12.1713 10.6553 -0.0010  0.1059   0.0066   0.2805    0.0252   0.0000   430.5046       10.7219       13.6496       14.9545      -9.11584      -3.78650       4.69717       6.39014       7.05129       7.64676       7.80334       7.78867
  35  20 4309.4435    0.9763 14.6862 10.5585 -0.0004  0.1326   0.0054   0.3563    0.0223   0.0000   430.3497      -3.18044       28.8848       17.3381       2.81061      -8.44406       5.87112       7.76493       8.78850       9.33115       9.45296       9.39709
  36   2 1235.6306    0.0742  0.0328 10.1272  0.0000  0.0133   0.0096   0.0132    0.0200   0.0000   440.4907      0.897631       22.5727      0.223854      -4.88482      -1.20251      0.731389       1.07551      0.962949      0.834499       1.36342       1.12831
  36   4 1681.8842    0.3191  0.2662 10.0548  0.0000  0.0101   0.0097   0.0248    0.0276   0.0000   441.0657     -0.195412       21.1210      0.696950      -3.20787      0.703666      0.453479      0.600601      0.657431      0.723172      0.725206      0.725930
  36   5 1875.4656    0.5090  0.4688 10.2031  0.0000  0.0123   0.0116   0.0326    0.0381   0.0000   441.3034     -0.336429       21.7405      0.969798      -2.14437      0.135182      0.572787      0.741852      0.805297      0.883532      0.912668      0.856237
  36   6 2063.0503    0.7611  0.7492 10.4079  0.0000  0.0161   0.0139   0.0412    0.0562   0.0000   440.4125      0.351210       21.4464     0.0451324      -5.47598     -0.542144      0.699958      0.932404       1.04984       1.09881       1.16053       1.16229
  36   7 2245.5178    1.1300  0.9527 10.9747  0.0000  0.0184   0.0183   0.0453    0.0667   0.0000   439.8620      -1.79133       20.9523     -0.929944      -3.17831     -0.734961      0.780376       1.05658       1.18090       1.26209       1.32275       1.34803
  36   8 2421.1187    1.5956  1.1087 11.6363  0.0000  0.0201   0.0246   0.0502    0.0730   0.0000   440.2616      0.661980       19.8357      -3.18607      -3.56969       2.34812      0.864314       1.20156       1.27353       1.39421       1.44149       1.43525
  36   9 2592.7000    2.2018  1.1116 12.3881  0.0000  0.0191   0.0346   0.0521    0.0696   0.0000   440.6077       2.15512       19.7355       1.00670      -3.76950      -2.69269      0.871893       1.11855       1.22505       1.34484       1.37776       1.42218
  36  10 2762.7243    2.9520  0.9649 12.8363  0.0000  0.0173   0.0473   0.0447    0.0742   0.0000   441.5039       2.63302       17.4383      0.324663      -3.43502      -1.12731      0.781652       1.06252       1.12241       1.26771       1.24621       1.26330
  36  11 2930.2885    3.7381  0.9399 13.3489  0.0000  0.0168   0.0596   0.0432    0.0711   0.0000   440.0370       2.91955       17.9531      -1.13386      -2.48285     -0.146836      0.781978      0.989510       1.07270       1.20344       1.22112       1.21335
  36  12 3094.3478    4.1147  1.0694 13.6398  0.0000  0.0186   0.0636   0.0494    0.0764   0.0000   440.8009       2.77721       18.1003    -0.0899896      -2.67880      -4.37654      0.870509       1.19436       1.27532       1.41375       1.43904       1.43161
  36  13 3255.0668    3.8446  1.4860 13.3593  0.0000  0.0225   0.0514   0.0598    0.0649   0.0000   440.5018       2.26728       15.1726      -1.05986      -1.94569     -0.856885       1.00680       1.38332       1.48164       1.61152       1.61447       1.65699
  36  14 3413.7695    3.2157  2.0735 12.8904  0.0000  0.0268   0.0363   0.0726    0.0474   0.0000   442.1562       6.22826       16.1418     -0.401533     -0.798379      -4.11329       1.19112       1.57279       1.74270       1.84792       1.99167       1.94108
  36  15 3570.7447    2.5909  3.3349 12.1594  0.0000  0.0351   0.0234   0.0971    0.0391   0.0000   439.6146       1.62762       15.8431     -0.414891       1.33808      -2.37920       1.57588       2.12810       2.31839       2.52132       2.63086       2.60028
  36  16 3726.5395    2.1034  5.0980 11.5016  0.0002  0.0460   0.0155   0.1257    0.0322   0.0000   439.0146       8.04984       13.5858       2.30570     -0.671326     -0.781951       2.03939       2.70388       2.96167       3.27858       3.28160       3.28006
  36  17 3881.2828    1.7259  7.1579 11.1572  0.0000  0.0603   0.0113   0.1652    0.0284   0.0000   441.0438       6.23328       12.8023     0.0478572      -5.95632      -2.33300       2.68077       3.51022       3.92115       4.19497       4.37169       4.38482
  36  18 4035.4348    1.3698  9.4690 10.9098 -0.0018  0.0806   0.0085   0.2232    0.0261   0.0000   437.2067       9.21585       11.6260      -7.12784       12.5526       3.76467       3.51895       4.66913       5.23407       5.69335       5.84336       5.76112
  36  19 4188.6813    1.1833 13.0551 10.6757  0.0010  0.1094   0.0062   0.2972    0.0235   0.0000   438.9656       15.5731       7.50775      -11.5999      -4.48183       1.86327       4.75274       6.35969       7.03140       7.59220       7.76141       7.72584
  37   2 1249.1999    0.0719  0.0495 10.1394  0.0000  0.0169   0.0086   0.0181    0.0199   0.0000   440.8141      -2.32223       20.5418      -2.73193      -5.61374     -0.543959      0.577767      0.920847      0.919421       1.31564      0.946505       1.42563
  37   3 1486.8194    0.1641  0.1517 10.0592  0.0000  0.0098   0.0077   0.0254    0.0222   0.0000   441.9726      0.157287       21.8093     -0.755484      -2.86945     -0.159353      0.465984      0.617019      0.682312      0.787435      0.772151      0.766301
  37   4 1697.5789    0.3156  0.3189 10.0559  0.0000  0.0110   0.0090   0.0302    0.0285   0.0000   441.6863     -0.809664       21.2365     -0.298845      -2.34321     -0.752997      0.499765      0.608835      0.716630      0.770429      0.745865      0.725067
  37   5 1892.1960    0.5350  0.5121 10.1557  0.0000  0.0133   0.0115   0.0327    0.0397   0.0000   441.5174     -0.398468       21.4870      0.208319      -1.38414    -0.0400914      0.603327      0.814330      0.878449      0.978079       1.01620       1.02712
  37   6 2081.1389    0.7631  0.6998 10.5694  0.0000  0.0152   0.0142   0.0384    0.0505   0.0000   440.1746      -1.75819       21.6471       1.06252      -3.83680       1.72465      0.678033      0.884959      0.992931       1.07593       1.10077       1.09909
  37   7 2264.3649    1.1547  0.9511 10.9954  0.0000  0.0176   0.0185   0.0456    0.0666   0.0000   440.7379       1.22552       20.7318      -1.32368      -2.35575      -2.34183      0.749749       1.00088       1.09956       1.21809       1.28130       1.24934
  37   8 2440.6579    1.6380  1.0657 11.8075  0.0000  0.0188   0.0257   0.0500    0.0671   0.0000   439.4530     -0.375284       19.2822      -2.20581      0.763943     -0.532249      0.864345       1.12448       1.29398       1.42545       1.40642       1.42450
  37   9 2613.3345    2.2745  1.1673 12.4381  0.0000  0.0197   0.0344   0.0527    0.0736   0.0000   440.6313       1.84570       20.3751      0.343003      -2.07687      -2.33250      0.885767       1.09571       1.23398       1.38979       1.39657       1.48767
  37  10 2784.5560    3.1077  0.9616 12.8615  0.0000  0.0168   0.0489   0.0432    0.0756   0.0000   441.3348       3.75630       19.5906       2.79343      -4.47818      -1.41313      0.781902       1.03113       1.14762       1.29430       1.30883       1.24297
  37  11 2953.3079    3.7675  0.9807 13.4037  0.0000  0.0170   0.0591   0.0453    0.0720   0.0000   441.0025       1.97462       20.5283       1.37156      -3.56067      -1.11808      0.755680       1.00855       1.08687       1.19174       1.23030       1.25380
  37  12 3118.4937    4.1041  1.2078 13.5682  0.0000  0.0198   0.0598   0.0533    0.0786   0.0000   440.7175       3.25363       18.2328      0.638245     -0.554684      -2.85768      0.842425       1.11325       1.24923       1.32190       1.34804       1.40854
  37  13 3280.6444    3.7803  1.5585 13.3959  0.0000  0.0230   0.0489   0.0602    0.0592   0.0000   440.6572       5.35464       17.1224      0.718909      -3.23097      -2.86501      0.983207       1.29960       1.47794       1.57353       1.60067       1.60797
  37  14 3440.3731    3.1061  2.5017 12.7084  0.0000  0.0295   0.0319   0.0805    0.0433   0.0000   440.0007       3.12615       17.9217      -2.39927     -0.487167     -0.504510       1.26835       1.64360       1.78704       2.03835       2.01553       2.00033
  37  15 3598.4978    2.5310  3.7138 12.0471  0.0000  0.0370   0.0214   0.0998    0.0366   0.0000   441.1091       4.19427       12.6270       3.43005      -2.43628      -1.54033       1.64188       2.18553       2.39934       2.63153       2.76985       2.73904
  37  16 3755.1337    2.0409  5.5476 11.4386  0.0000  0.0487   0.0144   0.1315    0.0309   0.0000   440.2209       5.78305       15.4386      -1.89198      -1.66002      -8.81797       2.06784       2.76623       3.06349       3.33049       3.37552       3.45148
  37  17 3910.6880    1.6973  7.8375 11.0273  0.0005  0.0635   0.0104   0.1726    0.0285   0.0000   441.5924       5.46329       18.4182    -0.0697148      -16.6377      -13.2890       2.74822       3.59960       4.01473       4.37613       4.46986       4.53456
  37  18 4065.3109    1.3943 10.6625 10.8645  0.0015  0.0877   0.0078   0.2401    0.0254   0.0000   448.9515       3.44370       14.8977       5.91878       5.15838      -3.46013       3.70734       4.95619       5.42299       5.94166       6.14601       6.11192
  37  19 4219.3905    1.1063 13.0653 10.7552  0.0000  0.1130   0.0060   0.3085    0.0223   0.0000   440.8340       4.37426       19.4747      -12.5623      -9.90256      -5.04387       4.85705       6.34587       7.14064       7.67744       7.93833       7.90719
  38   2 1262.5573    0.0610  0.0321 10.1474  0.0000  0.0134   0.0084   0.0152    0.0194   0.0000   439.9488      -1.39373       22.7722       2.38497      -3.41348      -1.41948      0.661423      0.874473      0.755739      0.714812      0.920470       1.34433
  38   3 1501.5433    0.1787  0.1546 10.0424  0.0000  0.0097   0.0078   0.0208    0.0221   0.0000   441.0795      -1.20347       21.2901    -0.0687291      -2.98261      -1.17968      0.487243      0.535248      0.640042      0.683785      0.743290      0.712292
  38   4 1713.0389    0.3451  0.2671 10.0658  0.0022  0.0094   0.0101   0.0238    0.0276   0.0000   441.4047      0.296317       20.9328     -0.549199      -3.17778      0.716674      0.400318      0.542698      0.590396      0.665123      0.654444      0.651684
  38   5 1908.8006    0.5429  0.5508 10.1092  0.0000  0.0139   0.0112   0.0346    0.0434   0.0000   442.0988     -0.608408       20.5401     -0.582919      -2.77644      0.325865      0.567558      0.725197      0.788415      0.876768      0.913684      0.916487
  38   6 2098.9519    0.8312  0.6995 10.5414  0.0000  0.0144   0.0149   0.0372    0.0524   0.0000   440.9473      0.886113       23.7968      0.727939      -2.19040     -0.950503      0.627213      0.836062      0.894649      0.995876       1.04190       1.07702
  38   7 2282.9324    1.1947  0.9809 11.1690  0.0000  0.0181   0.0190   0.0458    0.0636   0.0000   441.7722      -1.23775       21.1055      -1.39018      -2.07363    -0.0960377      0.777788       1.02778       1.10023       1.17238       1.28096       1.32515
  38   8 2460.0094    1.7531  1.1383 11.8387  0.0000  0.0191   0.0265   0.0522    0.0713   0.0000   443.0046     -0.320212       21.2305      0.250835      -3.16278     -0.293929      0.861159       1.13438       1.25026       1.41086       1.41748       1.39034
  38   9 2633.7348    2.3486  1.1442 12.4165  0.0000  0.0190   0.0349   0.0510    0.0732   0.0000   442.1440     0.0820433       20.7188       1.01238      -2.53225    -0.0974119      0.820362       1.08937       1.24397       1.37723       1.42372       1.39178
  38  10 2806.0816    3.1637  1.0396 13.0977  0.0000  0.0172   0.0485   0.0494    0.0673   0.0000   441.1845      0.711231       18.2001     -0.930151      -3.90335      -1.52861      0.737380      0.945872       1.06411       1.18722       1.19102       1.20304
  38  11 2975.9298    3.8987  1.0171 13.3537  0.0000  0.0173   0.0586   0.0446    0.0729   0.0000   440.8178       2.62230       18.6325     0.0386913     -0.329333      -1.24137      0.719226      0.969272       1.04882       1.18943       1.15526       1.19967
  38  12 3142.3561    4.2145  1.1361 13.7002  0.0000  0.0188   0.0626   0.0504    0.0744   0.0000   439.5366       3.18807       16.0216       1.86680      -3.74507      -4.76466      0.784129       1.07623       1.13811       1.30365       1.30702       1.34187
  38  13 3305.6888    3.6455  1.7371 13.1596 -0.0026  0.0233   0.0431   0.0640    0.0550   0.0000   441.4941       1.29003       17.1436      -1.56125      -1.18055      -1.92427       1.00320       1.30183       1.39254       1.53288       1.57171       1.56100
  38  14 3466.7661    3.0326  2.4826 12.7447  0.0000  0.0297   0.0310   0.0790    0.0416   0.0000   440.6635       5.88249       14.7912     0.0725456      -3.63169      -4.41291       1.21788       1.63465       1.79540       1.93395       1.97177       2.03948
  38  15 3625.7819    2.4144  3.9748 11.9316  0.0000  0.0386   0.0197   0.1035    0.0346   0.0000   440.0293       1.12739       11.6127       1.87558      -5.00458      0.136363       1.60456       2.12287       2.35775       2.60868       2.66688       2.67434
  38  16 3783.4645    1.9902  6.0895 11.3415  0.0000  0.0507   0.0132   0.1382    0.0293   0.0000   435.7212      0.769620       17.1213       3.35779       2.24158      -5.70055       2.17335       2.87982       3.22819       3.47070       3.54783       3.56247
  38  17 3939.6255    1.6033  8.4504 11.0425 -0.0003  0.0680   0.0096   0.1900    0.0267   0.0000   433.0235       4.31778       6.01682      -1.52911       7.28895       3.26525       2.83737       3.77580       4.24149       4.56262       4.78254       4.78533
  38  18 4095.1276    1.2883 11.0271 10.8606 -0.0007  0.0909   0.0072   0.2584    0.0244   0.0000   442.7815       6.63826       25.8468      -5.79585      -12.9811       7.28513       3.81090       5.01653       5.66103       5.98955       6.32701       6.22843
  38  19 4249.7649    1.0594 13.2435 10.7544  0.0008  0.1159   0.0059   0.3148    0.0216   0.0000   431.1645       7.47379       17.6454      0.158975      -9.31095     0.0448818       4.77720       6.37403       7.04373       7.71127       7.79482       7.83733
  39   2 1275.7375    0.0918  0.0945 10.1230  0.0000  0.0150   0.0074   0.0263    0.0198   0.0000   441.5397      0.521082       21.0548     -0.447031      -3.03218      0.239080      0.576100      0.818105      0.932582      0.947523       1.06754      0.989751
  39   3 1516.0645    0.1644  0.1986 10.0540  0.0000  0.0107   0.0070   0.0292    0.0223   0.0000   440.8638     -0.687725       22.1935      0.355206      -1.87915       1.21623      0.439907      0.619345      0.667988      0.702149      0.793559      0.717944
  39   4 1728.2467    0.3365  0.3501 10.1147  0.0000  0.0140   0.0090   0.0284    0.0286   0.0000   441.4812    -0.0301311       21.1951     -0.255309      -2.25845      0.422420      0.647262       1.01736       1.32851       1.42138       1.37249       1.34555
  39   5 1925.1967    0.5796  0.5302 10.2227  0.0000  0.0128   0.0119   0.0328    0.0408   0.0000   441.5036      0.848876       19.5157     -0.616853      -1.53214       1.15731      0.532119      0.687959      0.817904      0.910612      0.974379      0.957062
  39   6 2116.5466    0.8458  0.8979 10.4738  0.0000  0.0166   0.0137   0.0442    0.0591   0.0000   439.3090     -0.403071       21.9080     -0.775403      -3.69770      0.444129      0.695241      0.909725      0.993858       1.08703       1.12559       1.12614
  39   7 2301.2325    1.2720  1.0362 11.0701  0.0000  0.0180   0.0190   0.0452    0.0702   0.0000   440.1775      0.207000       20.3347       2.85563      -5.35763     -0.212302      0.730649      0.960982       1.07788       1.18311       1.18951       1.23832
  39   8 2479.0559    1.8008  1.0424 11.9904  0.0000  0.0178   0.0275   0.0489    0.0651   0.0000   440.6980      0.221560       18.8397       1.43154      -4.64856       2.15331      0.737005       1.00560       1.09617       1.21384       1.22184       1.23167
  39   9 2653.8651    2.4889  1.1973 12.3612  0.0000  0.0191   0.0355   0.0507    0.0798   0.0000   441.0192     -0.501914       18.5607     -0.853750      0.931513     -0.359436      0.827029       1.10382       1.23534       1.33870       1.38304       1.35825
  39  10 2827.2918    3.2711  1.0417 12.9860 -0.0006  0.0173   0.0480   0.0457    0.0731   0.0000   438.0492      0.332903       19.4126      0.952209      -1.52972      -1.42431      0.762169       1.01855       1.11066       1.20445       1.23816       1.25603
  39  11 2998.1464    3.9181  0.9510 13.6426  0.0000  0.0163   0.0612   0.0443    0.0648   0.0000   441.1751       1.77015       19.1794       1.46317      -3.78390     -0.788442      0.685976      0.911318      0.998742       1.13238       1.12365       1.13481
  39  12 3165.7049    4.0694  1.2471 13.6081  0.0000  0.0201   0.0572   0.0522    0.0730   0.0000   440.7276       3.47433       18.2224       1.06081      -2.52204      -1.98893      0.811866       1.13866       1.19729       1.35555       1.35372       1.38639
  39  13 3330.4160    3.5800  1.7001 13.3408  0.0000  0.0237   0.0443   0.0647    0.0539   0.0000   439.0613      0.629167       15.2882       1.25614      -3.32769      -1.86918      0.980416       1.32293       1.44453       1.56895       1.61320       1.61522
  39  14 3492.6065    2.9114  2.8961 12.4473  0.0000  0.0309   0.0264   0.0838    0.0376   0.0000   441.1218       4.07107       16.1524       2.79021      -2.56021      -4.55647       1.25385       1.68377       1.89517       2.07840       2.10514       2.18142
  39  15 3652.8351    2.3365  4.3999 11.8701  0.0000  0.0399   0.0180   0.1127    0.0315   0.0000   439.2961       1.51593       16.3342      -5.14826      -2.71502      -2.69636       1.64551       2.17269       2.46723       2.64427       2.73566       2.72034
  39  16 3811.1250    1.8981  6.2947 11.3323  0.0000  0.0526   0.0124   0.1422    0.0286   0.0000   437.5291       5.47413       17.2031      -5.11060       1.33699      -3.14343       2.16072       2.88019       3.19637       3.48770       3.57361       3.61186
  39  17 3968.2141    1.5762  8.9680 11.0198  0.0002  0.0719   0.0091   0.1981    0.0266   0.0000   438.1966       10.8441       12.4904       5.45238      -10.7417      -8.81821       2.92015       3.93426       4.34610       4.80596       4.92405       4.94890
  39  18 4124.4069    1.2700 11.4366 10.8741  0.0009  0.0957   0.0069   0.2575    0.0237   0.0000   442.1957       5.67182       16.0497     -0.213033      -5.34773      -11.5311       3.83485       5.13725       5.61021       6.25441       6.34871       6.34570
  39  19 4279.7217    1.0069 14.1062 10.7498 -0.0007  0.1265   0.0055   0.3361    0.0208   0.0000   453.8021      -8.65347       22.1105       5.12415       4.94662      -18.6749       5.06540       6.81003       7.59472       8.22329       8.53085       8.45499
  40   2 1288.7467    0.0915  0.0939 10.1248  0.0000  0.0131   0.0075   0.0255    0.0196   0.0000   441.6561     -0.630256       21.2645     -0.785328      -3.73765      0.845708      0.485321      0.670218      0.804980      0.738442      0.990378      0.926681
  40   3 1530.3195    0.1965  0.1443 10.0759  0.0000  0.0102   0.0093   0.0276    0.0222   0.0000   441.4732      0.159629       22.0592     -0.442205      -2.71276     -0.107390      0.458137      0.851946       1.18355       1.22757       1.32377      0.974383
  40   4 1743.2595    0.3730  0.3641 10.0678  0.0000  0.0112   0.0094   0.0279    0.0299   0.0000   442.0704     -0.812320       21.2822     -0.133037      -3.26956     -0.898003      0.464763      0.594611      0.649320      0.720100      0.707868      0.739375
  40   5 1941.4162    0.6027  0.5833 10.1039  0.0000  0.0136   0.0116   0.0328    0.0460   0.0000   440.5259    -0.0536173       20.8704     -0.670597      -3.73343      0.142029      0.573615      0.757821      0.828471      0.900171      0.964275      0.944497
  40   6 2133.9443    0.8829  0.7858 10.5786  0.0000  0.0150   0.0146   0.0384    0.0544   0.0000   441.7619      -1.01276       20.6953     0.0257695      -2.90865     0.0992168      0.616951      0.805314      0.909163      0.971912       1.00280       1.02963
  40   7 2319.3256    1.3158  1.0857 11.1799  0.0000  0.0183   0.0195   0.0496    0.0707   0.0000   440.3465     -0.634586       22.0959       1.92241      -2.18362      -1.00203      0.707415      0.956460       1.02865       1.16911       1.19404       1.20798
  40   8 2497.8941    1.8830  1.2343 11.7286  0.0000  0.0195   0.0261   0.0507    0.0742   0.0000   441.6976       3.80004       21.6798       1.81921      -2.70497     -0.537586      0.771271       1.02426       1.11067       1.25568       1.29366       1.31388
  40   9 2673.7992    2.4944  1.1641 12.5355  0.0000  0.0192   0.0362   0.0493    0.0744   0.0000   441.7477       1.53782       20.7719       1.41662      -2.12548      -2.41523      0.771822       1.04257       1.12686       1.25378       1.24476       1.27813
  40  10 2848.2784    3.4098  1.0475 13.0752  0.0000  0.0171   0.0499   0.0449    0.0736   0.0000   441.1825       1.14982       20.5157      -1.02065      -2.69323      -2.20513      0.689458      0.895918      0.985434       1.09011       1.08311       1.13125
  40  11 3020.0862    4.0838  1.0687 13.4516  0.0008  0.0176   0.0588   0.0448    0.0733   0.0000   440.9107      0.746524       20.7754    -0.0156444      -2.83677     -0.765186      0.703480      0.932189       1.00218       1.11122       1.12542       1.19162
  40  12 3188.6792    4.1949  1.3415 13.4399  0.0014  0.0199   0.0551   0.0527    0.0682   0.0000   441.2499       1.86793       17.9539      -3.33455      -4.19574      -2.77124      0.810689       1.03434       1.17494       1.28509       1.32604       1.27906
  40  13 3354.6561    3.5595  1.8841 13.0428  0.0000  0.0243   0.0396   0.0640    0.0505   0.0000   443.3560       3.13471       15.7340       3.69902       1.61072      -3.46305      0.956348       1.29669       1.39825       1.58101       1.59046       1.59795
  40  14 3518.1215    2.7876  3.0941 12.4618  0.0001  0.0320   0.0250   0.0903    0.0350   0.0000   440.2169       3.72835       16.4687       4.14213      -3.29590      -1.59785       1.30317       1.71243       1.87542       2.08492       2.08974       2.16698
  40  15 3679.3972    2.2704  4.6994 11.7323  0.0000  0.0419   0.0165   0.1121    0.0305   0.0000   440.0534       2.29138       15.4588      -1.65230      -7.90672      -4.08159       1.68982       2.23557       2.45425       2.69339       2.75731       2.85808
  40  16 3838.7749    1.8375  7.0077 11.2771 -0.0006  0.0569   0.0114   0.1531    0.0269   0.0000   439.7303       1.73097       9.95382      -4.49364       1.22049      -7.26388       2.25189       3.04627       3.31816       3.66540       3.81880       3.81484
  40  17 3996.6178    1.5086 10.0433 10.9820  0.0000  0.0790   0.0081   0.2199    0.0250   0.0000   436.7514       5.33404       18.8343       3.74518      -1.82681     -0.869394       3.10585       4.12183       4.69546       5.07183       5.30049       5.27914
  40  18 4153.6269    1.2175 12.4319 10.8163 -0.0002  0.1015   0.0062   0.2780    0.0226   0.0000   441.7821       7.67388       23.4080       3.43991      -5.70808      -15.8144       3.97936       5.39258       6.06009       6.53217       6.75748       6.84581
  41   2 1301.5461    0.0965  0.0861 10.0909  0.0000  0.0110   0.0075   0.0259    0.0195   0.0000   441.3931     -0.527519       22.5840     -0.350185      -2.25320     -0.907672      0.440151      0.637830      0.756464      0.761418      0.886644      0.838744
  41   3 1544.3830    0.1984  0.1849 10.0583  0.0000  0.0093   0.0075   0.0228    0.0220   0.0000   441.5220     -0.589134       22.3999      0.468060      -3.67547     -0.339884      0.372120      0.524016      0.601064      0.571905      0.656728      0.705922
  41   4 1758.0345    0.3746  0.3739 10.1178  0.0000  0.0113   0.0092   0.0291    0.0295   0.0000   441.5617     -0.789468       22.1920      -1.03680      -2.62847     -0.851188      0.451751      0.550923      0.679082      0.737357      0.754155      0.795561
  41   5 1957.4778    0.6058  0.5601 10.3167  0.0000  0.0131   0.0118   0.0321    0.0410   0.0000   441.7431     -0.146147       21.7518       1.59551      -4.17350     -0.616198      0.501368      0.671759      0.757520      0.835658      0.891387      0.853503
  41   6 2151.1337    0.9293  0.8557 10.6852  0.0000  0.0159   0.0149   0.0409    0.0577   0.0000   442.1213       1.16112       23.0279      0.649531      -4.23881     -0.392864      0.667031      0.896662      0.986140       1.11853       1.21254       1.17371
  41   7 2337.1570    1.3802  1.0292 11.3403  0.0000  0.0173   0.0206   0.0463    0.0668   0.0000   440.1516      0.416243       20.8204       2.27634      -4.23661     -0.370173      0.697954      0.909083      0.998441       1.08793       1.12619       1.19496
  41   8 2516.5586    1.9193  1.1529 12.0255  0.0000  0.0187   0.0276   0.0502    0.0682   0.0000   442.4118      0.622509       21.4733      -1.43548      -2.38211     -0.949223      0.708840      0.976596       1.06091       1.20049       1.27576       1.25400
  41   9 2693.5399    2.6400  1.0672 12.7092  0.0000  0.0176   0.0386   0.0467    0.0676   0.0000   441.8943      0.313773       18.7624       1.67972      -3.62914      -1.11173      0.708379      0.901007      0.981510       1.08907       1.14633       1.16696
  41  10 2868.9472    3.5399  1.0166 13.1618  0.0000  0.0162   0.0515   0.0446    0.0685   0.0000   441.7437       1.36859       21.1935     -0.421600      -2.38368      -2.39859      0.618658      0.824276      0.901673       1.02128       1.00854       1.03856
  41  11 3041.6914    4.1844  1.0192 13.5343  0.0000  0.0164   0.0606   0.0435    0.0721   0.0000   440.2632       2.21470       19.4844      0.656809      -3.40395      -1.51901      0.673588      0.886548      0.996940       1.11406       1.12456       1.14177
  41  12 3211.3717    3.9796  1.3187 13.7718  0.0000  0.0204   0.0552   0.0552    0.0620   0.0000   440.9819       2.54530       20.5573      -2.04076      -2.73021      -5.10369      0.796538       1.07876       1.13244       1.31053       1.34749       1.33951
  41  13 3378.5565    3.3694  2.1198 12.9614  0.0000  0.0257   0.0356   0.0704    0.0462   0.0000   440.4214      0.664965       20.5998       3.03257      0.501924      -2.57360      0.994158       1.36079       1.44675       1.59537       1.64719       1.68817
  41  14 3543.2503    2.7210  3.4013 12.2841  0.0000  0.0334   0.0228   0.0927    0.0344   0.0000   442.5928       6.15231       18.8286     -0.877495      -1.99464       1.18790       1.30970       1.75448       1.94665       2.17423       2.23609       2.25090
  41  15 3705.6770    2.2264  5.0568 11.5976  0.0000  0.0421   0.0152   0.1172    0.0296   0.0000   441.2137       1.02985       17.6624      -1.37775       1.85880      -4.45991       1.66574       2.16793       2.48297       2.71382       2.74428       2.78815
  41  16 3865.9634    1.7673  7.4036 11.3046  0.0000  0.0601   0.0108   0.1631    0.0259   0.0000   440.5363      -1.99740       11.1477      -2.82878      -6.29409      -7.42280       2.29650       3.08879       3.43789       3.70868       3.88113       3.90188
  41  17 4024.8761    1.4614  9.9287 10.9736 -0.0003  0.0797   0.0077   0.2172    0.0246   0.0000   438.8344       1.47454       14.5955    -0.0648770      -5.38827      -4.01902       3.09546       4.14004       4.64806       4.99445       5.19302       5.22134
  41  18 4182.5798    1.1632 12.2441 10.8101 -0.0005  0.1032   0.0060   0.2761    0.0223   0.0000   440.4137       6.15612       26.2378      -12.2148      -5.00827       1.89622       3.92934       5.27718       5.96281       6.35980       6.69873       6.73464
  42   2 1314.2275    0.1045  0.0672 10.1123  0.0000  0.0096   0.0076   0.0153    0.0190   0.0000   441.4703     -0.974179       20.9579     -0.319452      -3.98633    0.00610490      0.390411      0.519697      0.542104      0.532697      0.650928      0.619781
  42   3 1558.1855    0.2223  0.1973 10.0271  0.0000  0.0080   0.0079   0.0251    0.0225   0.0000   441.5818      -1.10390       20.4570      0.298969      -2.13692      -1.11436      0.319925      0.411906      0.457702      0.565077      0.592186      0.589755
  42   4 1772.6192    0.4034  0.4050 10.0286  0.0000  0.0117   0.0092   0.0273    0.0316   0.0000   441.4018    -0.0931500       21.9303    -0.0789418      -2.92381     0.0609434      0.489970      0.631637      0.742699      0.804543      0.891598      0.925349
  42   5 1973.3206    0.6305  0.5980 10.3144  0.0000  0.0137   0.0117   0.0319    0.0432   0.0000   440.5154     0.0553210       21.0125     -0.487542      -3.13134       1.01962      0.521969      0.683669      0.770350      0.821372      0.843822      0.902073
  42   6 2168.1320    0.9827  0.8758 10.5491  0.0000  0.0153   0.0151   0.0403    0.0619   0.0000   441.0790       1.47405       21.4066      0.978433      -3.15222      -1.05366      0.594893      0.775882      0.897341      0.965481       1.02357      0.998158
  42   7 2354.7812    1.4236  1.0362 11.4163  0.0000  0.0176   0.0208   0.0449    0.0659   0.0000   442.0289      0.863819       21.8783       1.14923      -1.62937      -3.09269      0.679569      0.877974       1.00173       1.09066       1.14185       1.11563
  42   8 2535.0613    2.0465  1.1587 11.9327  0.0000  0.0185   0.0281   0.0494    0.0770   0.0000   441.4394       2.06757       20.1460     -0.524172      -4.54177     -0.736509      0.681456      0.935979       1.04999       1.13314       1.17528       1.18716
  42   9 2713.0705    2.6715  1.1859 12.7034  0.0000  0.0189   0.0370   0.0497    0.0691   0.0000   440.1955       1.55248       19.5498      -2.24819      -2.24993     -0.270741      0.685296      0.945027       1.01714       1.16061       1.15140       1.15157
  42  10 2889.4087    3.6372  1.0363 13.1870  0.0000  0.0165   0.0523   0.0444    0.0757   0.0000   440.3664       1.25630       22.4076    -0.0665066      -2.44241      -1.20245      0.661221      0.868215      0.955209       1.06793       1.06806       1.11282
  42  11 3062.9504    4.2673  1.0999 13.6494  0.0000  0.0169   0.0608   0.0471    0.0696   0.0000   440.6003       2.24043       20.0975      0.937268      -2.20724     -0.218290      0.659959      0.866248      0.963662       1.08884       1.10400       1.15592
  42  12 3233.6250    4.0395  1.3923 13.5277  0.0000  0.0201   0.0520   0.0540    0.0653   0.0000   441.5240       1.80385       20.2067      -1.41944      -1.61150      -1.14748      0.790839       1.04205       1.13925       1.30169       1.29756       1.34438
  42  13 3402.0290    3.3405  2.2232 12.8555  0.0000  0.0257   0.0335   0.0698    0.0440   0.0000   441.6804       2.79297       20.7181       2.46454      -5.88758     -0.793378      0.988669       1.29081       1.45287       1.58527       1.60536       1.65097
  42  14 3568.0795    2.6700  3.6135 12.1570  0.0000  0.0345   0.0214   0.0929    0.0343   0.0000   437.9612       2.07682       15.3264       4.17688     -0.334210      -2.86050       1.32312       1.75667       1.95208       2.13596       2.21255       2.22656
  42  15 3731.6129    2.1504  5.4937 11.5290  0.0000  0.0448   0.0139   0.1229    0.0283   0.0000   441.2881       6.66130       19.6618     -0.406978     -0.721515      -7.94468       1.72794       2.28206       2.58752       2.80371       2.84920       2.94330
  42  16 3892.8598    1.7379  7.9607 11.2119 -0.0001  0.0621   0.0100   0.1725    0.0261   0.0000   441.6051       2.99785       21.6584       10.2392      -3.86688       2.34715       2.36302       3.16423       3.52853       3.86945       4.05402       4.14534
  42  17 4052.6226    1.4135 10.7316 10.9518  0.0008  0.0851   0.0071   0.2307    0.0237   0.0000   438.6721       4.21472       19.5177      -13.3953      -12.2009      -7.41776       3.21087       4.25139       4.73498       5.24479       5.40747       5.43593
  42  18 4210.8965    1.1409 13.5986 10.7967  0.0000  0.1116   0.0056   0.3016    0.0208   0.0000   428.1648       2.33717       22.7521      -4.70104       7.91952      -1.95551       4.20778       5.54847       6.30461       6.75141       7.09843       7.08764
  43   2 1326.7464    0.1000  0.1167 10.1465  0.0000  0.0142   0.0071   0.0261    0.0193   0.0000   441.5153     -0.477306       21.9280      0.181842      -3.14523      0.272512      0.640262      0.779615      0.881251       1.00728       1.18506       1.16062
  43   3 1571.8066    0.2305  0.1984 10.0580  0.0000  0.0088   0.0079   0.0206    0.0222   0.0000   441.6755     -0.853215       22.6313      0.690399      -3.19261      0.197775      0.358943      0.427184      0.511543      0.604111      0.649011      0.648084
  43   4 1787.0428    0.4232  0.3502 10.0908  0.0000  0.0101   0.0101   0.0252    0.0297   0.0000   441.5416      0.126479       21.2934     -0.222782      -2.95873    -0.0885208      0.386142      0.472570      0.537116      0.575513      0.623891      0.604730
  43   5 1989.0769    0.6574  0.6356 10.3006  0.0000  0.0132   0.0118   0.0339    0.0441   0.0000   441.4921     -0.786232       21.4242      0.514192      -2.68104     -0.967487      0.492359      0.656823      0.733349      0.771207      0.822891      0.835983
  43   6 2184.8924    1.0088  0.8478 10.8554  0.0000  0.0149   0.0160   0.0411    0.0526   0.0000   441.3102     -0.930634       22.0198     -0.793677      -2.44222     -0.784181      0.583601      0.787825      0.877547      0.947307       1.00458       1.05250
  43   7 2372.2483    1.4527  1.0841 11.5137  0.0000  0.0174   0.0208   0.0487    0.0621   0.0000   439.6908       1.27537       22.2702     -0.408607      -3.50578      0.472392      0.648808      0.833644      0.947378       1.10006       1.08963       1.10823
  43   8 2553.3926    2.1275  1.1978 11.9771  0.0000  0.0183   0.0286   0.0494    0.0778   0.0000   440.8848       1.20946       22.0576     -0.406283     -0.861959      0.337373      0.669645      0.912160      0.973067       1.11953       1.14300       1.09767
  43   9 2732.3791    2.8709  1.0772 12.7068  0.0000  0.0170   0.0396   0.0438    0.0692   0.0000   442.5121      0.919121       21.0527     -0.267912      -3.67697      -1.31957      0.633384      0.839089      0.940377       1.07274       1.09671       1.15310
  43  10 2909.6323    3.6939  1.0236 13.3033  0.0000  0.0162   0.0525   0.0437    0.0666   0.0000   440.7196       1.48508       20.7269       2.12791      -4.98032       1.16063      0.603887      0.770591      0.878415      0.994576       1.00194       1.03596
  43  11 3084.0048    4.2159  1.1003 13.6967  0.0001  0.0172   0.0589   0.0446    0.0655   0.0000   440.8586       1.22473       20.1535      -1.33438      -2.28174      -2.52982      0.651893      0.862737      0.953272       1.05730       1.04504       1.10264
  43  12 3255.6768    3.9375  1.6137 13.3468  0.0000  0.0216   0.0459   0.0564    0.0548   0.0000   441.2509       4.53212       18.7590      -1.55228     -0.143221      -4.04885      0.807972       1.09332       1.20201       1.32534       1.37119       1.38506
  43  13 3425.1919    3.2551  2.4453 12.6973  0.0000  0.0264   0.0307   0.0730    0.0418   0.0000   441.2885       2.89992       19.0351       2.46084      -4.97908     -0.740421       1.01265       1.31967       1.47294       1.63715       1.71015       1.72221
  43  14 3592.4361    2.5896  3.6977 12.1629  0.0000  0.0350   0.0203   0.0943    0.0324   0.0000   441.7009       4.12630       14.4849      -2.10615      -3.53789      -4.43504       1.30296       1.73476       1.93806       2.09418       2.15212       2.20299
  43  15 3757.0247    2.0822  5.9019 11.4863  0.0000  0.0478   0.0130   0.1281    0.0276   0.0000   440.1116       5.71643       20.3709       1.98955      -4.22038      -7.17345       1.76034       2.34675       2.61679       2.87474       2.91714       2.98515
  43  16 3919.3562    1.6734  8.5411 11.1699 -0.0005  0.0668   0.0092   0.1809    0.0253   0.0000   437.7257      0.246203       25.3981      -4.86845      -9.41921      -7.45517       2.46590       3.31855       3.68728       4.11098       4.16065       4.21811
  43  17 4080.2876    1.3420 10.9526 11.0060 -0.0009  0.0894   0.0068   0.2412    0.0230   0.0000   437.1916     -0.281520       19.3261      -3.50925      -3.74890      -5.99256       3.18099       4.33688       4.87451       5.21980       5.41925       5.51576
  44   2 1339.0917    0.1090  0.0923 10.0903  0.0000  0.0103   0.0075   0.0247    0.0189   0.0000   442.3288     -0.711536       22.1971     -0.681709      -4.59572      0.912534      0.382164      0.390848      0.547912      0.545541      0.613202      0.691079
  44   3 1585.2116    0.2367  0.1822 10.0362  0.0000  0.0076   0.0081   0.0195    0.0216   0.0000   441.9122     -0.404615       21.5794     -0.679422      -3.58608     -0.197849      0.308385      0.411206      0.463796      0.525964      0.574151      0.553218
  44   4 1801.2363    0.4168  0.4290 10.1029  0.0000  0.0120   0.0091   0.0276    0.0315   0.0000   442.2011      0.414359       20.5669      0.100348      -3.23025      0.558006      0.434264      0.581358      0.618893      0.713719      0.699874      0.723305
  44   5 2004.6170    0.6879  0.7032 10.2309  0.0000  0.0138   0.0118   0.0366    0.0487   0.0000   440.9184     -0.445369       22.4638     0.0691590      -3.01114    -0.0387043      0.488341      0.648561      0.737688      0.784825      0.827120      0.847743
  44   6 2201.4489    1.0243  0.8809 10.9323  0.0000  0.0158   0.0158   0.0399    0.0538   0.0000   441.9670     -0.238055       20.6748       1.12021      -1.90186     -0.787232      0.562980      0.768319      0.821002      0.941565      0.938961       1.01073
  44   7 2389.4517    1.5391  1.0959 11.5525  0.0000  0.0176   0.0216   0.0457    0.0652   0.0000   441.7236      0.604792       21.1193       1.40157      -3.41774      -2.47199      0.650831      0.873736      0.955708       1.05621       1.11795       1.15701
  44   8 2571.4556    2.1152  1.1701 12.2438  0.0000  0.0178   0.0295   0.0502    0.0673   0.0000   443.3335      0.508634       21.2810     -0.751980      -3.97731    -0.0683774      0.683341      0.867814      0.983113       1.07670       1.12846       1.17146
  44   9 2751.5399    2.8791  1.1654 12.7135  0.0000  0.0173   0.0388   0.0480    0.0705   0.0000   441.9416       1.60196       19.9397     -0.628618      -3.16718     -0.257888      0.655563      0.872201      0.969419       1.05968       1.10115       1.15207
  44  10 2929.6426    3.8122  1.0495 13.2999  0.0000  0.0166   0.0526   0.0423    0.0695   0.0000   441.3571      0.964096       22.0980      -1.11235      -1.07360     -0.294756      0.608753      0.829972      0.894354      0.968928       1.00686       1.02179
  44  11 3104.8484    4.2234  1.1430 13.6977  0.0000  0.0174   0.0580   0.0473    0.0695   0.0000   441.5363       2.82066       20.1885     -0.603994      -2.28602      -3.56857      0.673606      0.857481      0.959702       1.04546       1.05374       1.07081
  44  12 3277.3455    3.9370  1.7125 13.2435  0.0000  0.0219   0.0438   0.0588    0.0539   0.0000   441.5478       2.05296       21.5959      -2.17193      -4.10912      -3.20277      0.777073       1.04937       1.13303       1.29296       1.30384       1.33302
  44  13 3447.9746    3.1977  2.6061 12.6654  0.0000  0.0278   0.0289   0.0745    0.0394   0.0000   442.8146     0.0359670       18.2269      0.569476      -5.41092      -2.73771      0.993921       1.32849       1.45129       1.59144       1.63260       1.63464
  44  14 3616.4112    2.4812  4.0795 12.0470  0.0000  0.0371   0.0185   0.0998    0.0308   0.0000   442.7994       6.31164       18.1254      0.834139      -3.95292      -2.64034       1.33759       1.78850       2.00538       2.15908       2.29895       2.29210
  44  15 3782.2438    2.0139  6.3830 11.4804  0.0000  0.0499   0.0122   0.1414    0.0262   0.0000   440.5601       5.06517       15.6308       5.37232      -4.92283      -1.25250       1.81589       2.40073       2.65041       2.93930       2.99733       3.04726
  44  16 3945.8696    1.6315  8.8562 11.1987  0.0013  0.0689   0.0088   0.1908    0.0242   0.0000   443.5176       3.20528       16.1916       3.93705      -3.83001      -1.75215       2.48904       3.35430       3.72869       4.09129       4.28883       4.31066
  44  17 4107.0375    1.3187 12.1190 10.9750  0.0000  0.0965   0.0063   0.2598    0.0218   0.0000   439.9497      -2.39137       18.2828      -11.1372      -2.29864      -7.79246       3.46912       4.59868       5.22124       5.61911       5.84111       5.90059
  45   2 1351.2642    0.1090  0.1291 10.0651  0.0000  0.0116   0.0065   0.0277    0.0192   0.0000   442.2107      -1.18297       23.1694     0.0310772      -4.94709      0.982334      0.395841      0.514942      0.664537      0.660042      0.808327      0.851805
  45   3 1598.4167    0.2347  0.2203 10.0701  0.0000  0.0098   0.0075   0.0203    0.0221   0.0000   441.0358      -1.36185       21.0412     -0.284600      -3.12471     -0.800052      0.395826      0.515352      0.617391      0.610079      0.676001      0.681010
  45   4 1815.3195    0.4436  0.4527 10.1186  0.0000  0.0121   0.0093   0.0285    0.0324   0.0000   440.5892      -1.89023       20.8583       1.75468      -2.51457       2.01200      0.406344      0.561846      0.579141      0.677687      0.655060      0.680465
  45   5 2020.0014    0.7030  0.6930 10.4716  0.0002  0.0139   0.0121   0.0365    0.0441   0.0000   442.8059      -1.26891       21.2262      -1.02796      -3.47156     0.0701666      0.475663      0.629200      0.720347      0.798673      0.790194      0.843192
  45   6 2217.7983    1.0722  0.8629 11.0018  0.0000  0.0155   0.0164   0.0397    0.0536   0.0000   439.6435     -0.861815       20.8738      0.678543      -3.45900     -0.394296      0.553580      0.773672      0.806621      0.905348      0.950740      0.988529
  45   7 2406.4227    1.5956  1.2549 11.4600  0.0000  0.0189   0.0208   0.0480    0.0687   0.0000   440.7397     -0.393419       22.5458     -0.312552      -1.91523     -0.204725      0.680858      0.918580       1.01623       1.11149       1.17540       1.19160
  45   8 2589.4109    2.2786  1.1736 12.2739  0.0000  0.0182   0.0306   0.0470    0.0718   0.0000   440.7223       1.08187       21.0663     -0.429849      -2.86522      -1.91544      0.631984      0.866941      0.917360       1.06007       1.03648       1.08745
  45   9 2770.5387    3.0921  1.0536 12.9147  0.0000  0.0162   0.0423   0.0436    0.0662   0.0000   440.6215       2.60332       20.6994     -0.778673     -0.959419      0.769776      0.595038      0.790853      0.874299      0.974036       1.01551       1.04645
  45  10 2949.4687    3.9192  1.1151 13.2627  0.0000  0.0170   0.0524   0.0444    0.0770   0.0000   441.0615       1.16026       20.0284      -2.21638      -3.90072      -1.26036      0.639650      0.893260      0.948705       1.04691       1.05012       1.07897
  45  11 3125.3794    4.2978  1.2263 13.7191  0.0006  0.0180   0.0573   0.0501    0.0718   0.0000   442.1241       2.20797       20.4318      0.107932      -3.49778      -1.84951      0.618485      0.868201      0.893982       1.03750       1.04163       1.04620
  45  12 3298.8221    3.7317  1.7718 13.2615  0.0000  0.0224   0.0407   0.0587    0.0495   0.0000   442.1504       5.24084       20.4342       1.53095      -2.58912      -4.09335      0.804647       1.07614       1.18234       1.30462       1.35494       1.40710
  45  13 3470.4830    3.1286  2.7870 12.6176  0.0000  0.0286   0.0271   0.0765    0.0372   0.0000   441.9027       5.70815       19.8661     -0.570060     -0.232127      -4.33924       1.00867       1.34497       1.49389       1.64544       1.71562       1.71732
  45  14 3639.9911    2.4515  4.7018 11.7990  0.0000  0.0393   0.0164   0.1064    0.0308   0.0000   443.2376       1.30747       18.5511     -0.850023     -0.597854      -2.04306       1.41482       1.86185       2.08914       2.28069       2.39652       2.46458
  45  15 3807.0438    1.9589  6.8870 11.4603 -0.0000  0.0534   0.0113   0.1473    0.0256   0.0000   438.0915       2.61109       18.2271       4.55807      -4.68853     -0.725247       1.91595       2.54679       2.85902       3.12341       3.24696       3.33204
  45  16 3971.4101    1.5348  9.0669 11.2551 -0.0028  0.0738   0.0083   0.2005    0.0239   0.0000   440.0505       7.10401       20.9079      -3.16088       3.07623       1.88151       2.55323       3.43692       3.80610       4.22322       4.28019       4.40057
  45  17 4133.8798    1.2710 12.2458 10.9664  0.0001  0.0975   0.0060   0.2645    0.0215   0.0000   438.2880       1.61689       14.0274      -5.60203      -10.3756       7.93944       3.36987       4.57080       5.05459       5.52838       5.78164       5.83355
  46   1 1072.0080    0.0525  0.0281 10.2921  0.0000  0.0188   0.0080   0.0132    0.0175   0.0000   440.5887      0.713837       21.0718      -1.59132      -3.50434      -1.17022      0.537473      0.899828      0.952596       1.20882      0.862386      0.977931
  46   2 1363.3017    0.1293  0.1254 10.0574  0.0000  0.0091   0.0066   0.0223    0.0191   0.0000   441.7326    0.00232930       22.0144     -0.668427      -3.35609    -0.0201105      0.325718      0.441156      0.517194      0.550200      0.526479      0.665153
  46   3 1611.4288    0.2535  0.2544 10.0412  0.0000  0.0096   0.0075   0.0233    0.0227   0.0000   442.1848      -1.53128       21.6443     0.0129718      -3.73991     -0.251335      0.345763      0.429025      0.534621      0.517525      0.606119      0.599712
  46   4 1829.1868    0.4723  0.4485 10.1170  0.0000  0.0112   0.0097   0.0270    0.0324   0.0000   441.9583     -0.948231       21.3446     -0.495715      -2.07350      0.286697      0.406251      0.534467      0.606763      0.647373      0.656872      0.701574
  46   5 2035.2509    0.7348  0.7599 10.3127  0.0000  0.0142   0.0117   0.0362    0.0484   0.0000   442.2033      -1.09200       21.0947     0.0531504      -2.63355      0.668883      0.471899      0.650369      0.723284      0.769084      0.848539      0.879713
  46   6 2233.9484    1.1220  1.0208 10.9303  0.0000  0.0165   0.0158   0.0432    0.0604   0.0000   442.5804       1.55585       21.5692     -0.534814      -2.82352      0.267070      0.583876      0.772080      0.854328      0.965941      0.994805       1.00298
  46   7 2423.2963    1.6774  1.2102 11.5324  0.0000  0.0180   0.0220   0.0466    0.0731   0.0000   442.2758     -0.103784       21.4363      0.255350      -2.50408     -0.622171      0.653943      0.840663      0.936285       1.03624       1.06841       1.09879
  46   8 2607.2387    2.3250  1.2369 12.1849  0.0000  0.0177   0.0296   0.0484    0.0686   0.0000   442.2263      0.760142       21.9912       2.42124      -1.57902     -0.691964      0.629679      0.829701      0.916587       1.01433       1.05768       1.05663
  46   9 2789.3437    3.1300  1.0596 13.0181  0.0000  0.0163   0.0426   0.0439    0.0649   0.0000   441.3153       1.85070       21.0409     -0.494678      -2.81647     -0.753743      0.566923      0.774474      0.855378      0.938494      0.987875      0.996252
  46  10 2969.0612    4.0699  1.0841 13.3907  0.0000  0.0160   0.0544   0.0435    0.0716   0.0000   441.9866       1.23151       19.7867     -0.599652      -1.37616     -0.571390      0.591303      0.790971      0.870717      0.965924      0.993742       1.00996
  46  11 3145.7182    4.3324  1.2957 13.6225  0.0012  0.0177   0.0552   0.0496    0.0685   0.0000   442.3200       2.14243       20.3794      -1.32329      -4.04769      -3.62137      0.628044      0.801140      0.919940       1.02699       1.02651       1.06788
  46  12 3320.1012    3.8160  1.8292 13.2248  0.0000  0.0223   0.0403   0.0593    0.0482   0.0000   441.9864       1.46851       20.6136      0.687225      -4.38576      -4.70118      0.765764       1.02820       1.12070       1.25397       1.31216       1.33475
  46  13 3492.6684    3.0314  3.1113 12.3433  0.0000  0.0302   0.0242   0.0779    0.0379   0.0000   439.6171       3.76313       19.3088       1.21792      -1.46568      -3.81125       1.07052       1.39138       1.56991       1.72861       1.82793       1.88239
  46  14 3663.2745    2.3976  4.8226 11.8176  0.0000  0.0408   0.0159   0.1068    0.0301   0.0000   446.2349      0.904382       16.7048       1.11770       1.61680      -2.22029       1.43431       1.93343       2.11342       2.35345       2.44504       2.51694
  46  15 3831.4193    1.9078  7.3157 11.3935  0.0005  0.0566   0.0105   0.1547    0.0254   0.0000   438.7406       4.14643       20.2375       1.66325     -0.301332       4.09565       1.92867       2.60568       2.92236       3.19747       3.29698       3.33644
  46  16 3997.0049    1.5620 10.0853 11.1729  0.0010  0.0771   0.0077   0.2097    0.0235   0.0000   445.2839       8.10390       14.4240      -5.21172       5.82539      -5.68333       2.65449       3.55954       4.02390       4.39950       4.52829       4.64944
  47   2 1375.1654    0.1226  0.1319 10.0349  0.0000  0.0110   0.0064   0.0256    0.0188   0.0000   442.1695      0.163767       20.9567      -1.05832      -3.09587      0.591621      0.324003      0.454917      0.587260      0.621587      0.573915      0.653632
  47   3 1624.2388    0.2649  0.2377 10.0858  0.0000  0.0092   0.0077   0.0209    0.0224   0.0000   442.2160      0.258052       21.8104      0.238066      -3.21174    -0.0789131      0.306662      0.409215      0.457062      0.509904      0.566556      0.598399
  47   4 1842.9321    0.4966  0.4639 10.1827  0.0000  0.0116   0.0100   0.0274    0.0338   0.0000   441.5543     0.0329084       20.2879      0.405043      -1.96454     0.0208441      0.376989      0.502004      0.567900      0.631326      0.616535      0.650377
  47   5 2050.3301    0.7685  0.6801 10.3982  0.0000  0.0131   0.0126   0.0331    0.0467   0.0000   441.2042    -0.0922609       21.2900      -1.65867      -3.99920     -0.816354      0.469072      0.593746      0.636346      0.737791      0.776741      0.773436
  47   6 2249.9336    1.1805  0.9898 10.9273  0.0000  0.0157   0.0165   0.0415    0.0608   0.0000   442.4605       1.30349       20.9180      0.748667      -2.70635      0.202749      0.546692      0.722446      0.806553      0.888737      0.916565      0.966931
  47   7 2439.9711    1.6879  1.1158 11.8910  0.0000  0.0174   0.0234   0.0466    0.0613   0.0000   441.1171       1.04457       21.1833     -0.250262      -3.94289      -2.35802      0.589700      0.791589      0.879049      0.994333       1.01382       1.05350
  47   8 2624.9116    2.4256  1.2034 12.2066  0.0000  0.0172   0.0309   0.0480    0.0756   0.0000   440.9346       1.35687       20.1533     -0.824902      -2.64308      0.870674      0.584877      0.760298      0.858985      0.955862       1.02794       1.00835
  47   9 2807.9952    3.2630  1.0222 12.9754  0.0000  0.0156   0.0440   0.0408    0.0673   0.0000   441.1613       1.44440       20.6877       1.06317      -2.65048      -1.66265      0.542233      0.727401      0.813614      0.884044      0.876708      0.932272
  47  10 2988.5287    4.0458  1.0468 13.4803  0.0000  0.0156   0.0544   0.0421    0.0662   0.0000   439.4578      0.715951       21.8312       1.23171      -1.93799      -2.27381      0.554176      0.725043      0.813593      0.874537      0.937155      0.940551
  47  11 3165.8351    4.1955  1.3463 13.6034  0.0043  0.0186   0.0519   0.0521    0.0599   0.0000   442.2200      0.918112       21.0134      0.356290      -2.72659      -3.52014      0.649549      0.856958      0.941334       1.05072       1.12029       1.12072
  47  12 3341.0755    3.7322  2.1123 12.9262  0.0000  0.0239   0.0355   0.0607    0.0476   0.0000   441.3071       3.92179       20.2619      -1.37181      -2.17818     -0.551310      0.822033       1.09075       1.21674       1.32101       1.38506       1.40197
  47  13 3514.6589    2.9284  3.2933 12.2907  0.0000  0.0304   0.0228   0.0836    0.0357   0.0000   439.8478       3.51605       21.4992     -0.187824      -5.00358      -2.28686       1.07434       1.44071       1.60933       1.77873       1.83963       1.86033
  47  14 3686.3044    2.3400  5.3440 11.7409  0.0000  0.0432   0.0146   0.1150    0.0282   0.0000   441.7464       1.52413       19.9395      -3.27989       2.54863     -0.611435       1.45644       1.98323       2.19778       2.38937       2.54357       2.53009
  47  15 3855.5546    1.8337  7.5808 11.3829 -0.0001  0.0585   0.0099   0.1621    0.0254   0.0000   439.0754       2.04662       12.1443      -7.49272      -1.02928      -2.15686       2.00821       2.64971       3.01555       3.29361       3.46501       3.50086
  47  16 4022.2629    1.4376 10.3265 11.1856 -0.0015  0.0833   0.0071   0.2247    0.0227   0.0000   441.3708       5.08075       20.9012      -5.78955      -8.94682       7.49089       2.81225       3.74738       4.22355       4.61655       4.84566       4.91304
  48   2 1386.9327    0.1290  0.1141 10.0564  0.0000  0.0115   0.0067   0.0206    0.0186   0.0000   441.7468      -1.17388       22.2846      0.133259      -4.27815     0.0680506      0.272149      0.468868      0.485843      0.488393      0.590047      0.583392
  48   3 1636.8709    0.2836  0.2585 10.0640  0.0000  0.0090   0.0078   0.0226    0.0229   0.0000   441.8818     -0.355087       21.9085      0.540038      -3.75799     -0.172331      0.304921      0.375226      0.485690      0.526577      0.551499      0.563712
  48   4 1856.4994    0.4904  0.5445 10.1859  0.0000  0.0126   0.0093   0.0315    0.0355   0.0000   441.9636     -0.385476       22.1063     -0.336363      -3.78763     0.0852443      0.418356      0.559632      0.622364      0.683036      0.737728      0.726581
  48   5 2065.2735    0.8072  0.7615 10.3855  0.0000  0.0137   0.0125   0.0356    0.0519   0.0000   442.2819      0.275002       21.6096       1.20484      -5.76452     -0.641565      0.448812      0.607209      0.666390      0.745912      0.773901      0.799513
  48   6 2265.7107    1.2150  1.0892 10.9479  0.0000  0.0165   0.0164   0.0446    0.0691   0.0000   440.9371      0.489371       20.5502      0.478243      -2.92137      -1.18920      0.552561      0.729748      0.816834      0.887220      0.942460      0.960000
  48   7 2456.4954    1.7835  1.1881 11.8146  0.0000  0.0176   0.0235   0.0474    0.0665   0.0000   442.3531       1.86782       22.0967     -0.954697      -2.71538      0.263339      0.586412      0.788689      0.876404       1.02263      0.994182       1.01041
  48   8 2642.4134    2.4981  1.2826 12.2237  0.0034  0.0178   0.0304   0.0471    0.0668   0.0000   441.4593      0.917321       22.2941      0.727932      -1.83443      0.581175      0.618777      0.836941      0.913672       1.00563       1.02833       1.05818
  48   9 2826.5045    3.2991  1.0899 13.1529  0.0000  0.0163   0.0439   0.0434    0.0645   0.0000   441.2261      0.957477       20.8044       1.11231      -2.09381     -0.300842      0.552630      0.741945      0.818720      0.909364      0.948791      0.998571
  48  10 3007.7048    4.1659  1.1549 13.5041  0.0000  0.0168   0.0540   0.0451    0.0711   0.0000   442.4194       2.60786       22.1005      0.307945      -1.52330      -3.74634      0.590462      0.805325      0.868257      0.943809       1.00589       1.02023
  48  11 3185.8596    4.1945  1.3495 13.6716  0.0037  0.0188   0.0516   0.0507    0.0596   0.0000   440.8935       3.11558       20.2912       1.40636      0.533356      -2.01754      0.645703      0.837620      0.932457       1.02154       1.06199       1.10940
  48  12 3361.8582    3.5712  2.0722 13.1448  0.0000  0.0231   0.0349   0.0651    0.0412   0.0000   441.8736       2.41576       21.5951       1.71035      -2.79688      -3.87816      0.786295       1.04335       1.14555       1.25723       1.28751       1.31360
  48  13 3536.3346    2.8770  3.6796 12.2130  0.0000  0.0324   0.0207   0.0867    0.0326   0.0000   443.4900       2.72978       22.1343       1.19335      -4.67722      -4.17288       1.09069       1.45574       1.64035       1.79918       1.87917       1.91722
  48  14 3708.8597    2.2627  5.5734 11.7325  0.0000  0.0442   0.0139   0.1214    0.0286   0.0000   441.7000       2.59497       21.0966      -2.89270      -1.70512      -2.62137       1.50429       1.98034       2.23900       2.43703       2.55145       2.63975
  48  15 3879.2465    1.8137  8.2294 11.4108 -0.0000  0.0636   0.0094   0.1716    0.0255   0.0000   439.8015       4.66033       20.0652      -2.12438      -3.02924       2.79636       2.10504       2.81944       3.18604       3.45764       3.66191       3.70494
  48  16 4047.0258    1.4346 11.1323 11.1606  0.0012  0.0866   0.0067   0.2348    0.0220   0.0000   443.3282      -6.84781       23.8859      -1.38198      0.956407      0.607143       2.85552       3.80421       4.29081       4.67387       4.89013       5.02006
  49   1 1101.2380    0.0577  0.0207 10.2444  0.0000  0.0176   0.0107   0.0098    0.0170   0.0000   440.5595     0.0773693       22.6814     -0.444108      -3.14994     -0.416655      0.749728      0.675671      0.710436      0.947933      0.996651       1.39998
  49   2 1398.5121    0.1338  0.1329 10.0700  0.0000  0.0101   0.0065   0.0250    0.0186   0.0000   442.2128     0.0115993       21.7464     -0.204757      -3.73671     0.0524112      0.306692      0.325196      0.435867      0.506861      0.463074      0.480594
  49   3 1649.3178    0.2915  0.3126 10.0249  0.0000  0.0100   0.0074   0.0256    0.0239   0.0000   441.5310     -0.111708       21.5619      0.227224      -2.56116      0.175644      0.320078      0.424328      0.482095      0.489490      0.531952      0.565144
  49   4 1869.9853    0.5090  0.5645 10.1236  0.0000  0.0123   0.0094   0.0323    0.0372   0.0000   442.5803     -0.223370       21.3533      0.886788      -1.42309       1.59242      0.418365      0.551144      0.613019      0.645194      0.668693      0.675984
  49   5 2080.0420    0.8191  0.8247 10.5224  0.0000  0.0144   0.0124   0.0372    0.0497   0.0000   442.8862      -1.03614       20.6269      0.629308      -2.99140      0.954336      0.486209      0.631339      0.720011      0.767137      0.795618      0.824033
  49   6 2281.3320    1.2456  1.0291 11.2444  0.0000  0.0165   0.0173   0.0426    0.0583   0.0000   441.5399      0.913672       21.5153      0.347175      -3.82587       1.11488      0.547770      0.719174      0.790960      0.848984      0.891892      0.918913
  49   7 2472.8015    1.7787  1.2381 11.8589  0.0000  0.0178   0.0227   0.0484    0.0605   0.0000   441.2013     -0.375027       19.4582      0.290097      -3.24345     -0.466009      0.592572      0.793514      0.885059       1.00009       1.04739       1.04507
  49   8 2659.8280    2.5485  1.2010 12.5135  0.0000  0.0173   0.0329   0.0472    0.0701   0.0000   441.5910      0.861953       23.1585      -2.26165      -4.42401      -2.58688      0.555626      0.753525      0.838261      0.923965      0.976667      0.983101
  49   9 2844.8000    3.3897  1.1331 13.1349  0.0000  0.0165   0.0439   0.0448    0.0655   0.0000   441.1610      0.792060       21.2671     -0.346759      -2.66576     -0.304746      0.541410      0.727466      0.822819      0.889926      0.913081      0.960584
  49  10 3026.7855    4.0924  1.1595 13.5505  0.0000  0.0164   0.0531   0.0463    0.0681   0.0000   441.4375       3.65997       22.1155      -1.82889      -2.74382      -2.80230      0.561789      0.742933      0.818814      0.909127      0.921401      0.952689
  49  11 3205.6248    4.2348  1.5131 13.3715  0.0000  0.0188   0.0470   0.0527    0.0572   0.0000   442.0048      0.553586       21.3832     -0.303023     -0.246639      -2.54957      0.618528      0.839223      0.926117      0.999062       1.03348       1.09313
  49  12 3382.4877    3.5423  2.1615 13.0404  0.0000  0.0238   0.0341   0.0644    0.0429   0.0000   441.9043       5.10910       19.8582       1.36693     -0.436180     -0.258884      0.808305       1.06013       1.19168       1.30604       1.39081       1.43118
  49  13 3557.8077    2.7657  3.6880 12.2160  0.0000  0.0331   0.0199   0.0879    0.0318   0.0000   441.4743       2.29684       20.1194       1.35232      -2.21997      -1.07222       1.05147       1.44149       1.59177       1.74888       1.81687       1.86644
  49  14 3731.2782    2.2194  5.8600 11.6647  0.0000  0.0448   0.0130   0.1273    0.0273   0.0000   438.3888     -0.801210       20.6306       2.57936      -7.70109      -4.80234       1.48134       1.93065       2.20014       2.40827       2.50848       2.57483
  49  15 3902.5883    1.7694  8.6496 11.3645  0.0012  0.0666   0.0087   0.1826    0.0247   0.0000   439.3422       5.29078       19.0397       3.85446      -3.04439     -0.600088       2.14670       2.88720       3.20856       3.49501       3.66416       3.72467
  49  16 4071.6804    1.3775 11.7270 11.1307 -0.0003  0.0933   0.0063   0.2490    0.0212   0.0000   438.5924       5.94401       22.6420       3.62838       1.10409     -0.457124       2.96038       3.96327       4.49178       4.89840       5.05585       5.25536
  50   2 1409.9646    0.1275  0.1062 10.0882  0.0000  0.0107   0.0065   0.0151    0.0182   0.0000   441.4809     -0.900791       20.7856     0.0524192      -3.40632     -0.431415      0.331653      0.457615      0.525516      0.651851      0.619254      0.628936
  50   3 1661.5988    0.2974  0.3390 10.0400  0.0000  0.0108   0.0073   0.0260    0.0247   0.0000   442.0351     -0.636059       21.8428      0.892010      -3.82104     -0.945604      0.362348      0.470650      0.480391      0.550544      0.581394      0.593901
  50   4 1883.2840    0.5185  0.5471 10.2416  0.0000  0.0129   0.0095   0.0292    0.0352   0.0000   441.8339     -0.233039       23.3965       1.03606      -4.13292      0.262587      0.397275      0.522982      0.615586      0.666449      0.666955      0.698316
  50   5 2094.6765    0.8453  0.9578 10.2973  0.0000  0.0156   0.0118   0.0407    0.0622   0.0000   442.8043    0.00340305       20.4881      -1.65995      -2.72470      0.134788      0.510477      0.667916      0.713714      0.815054      0.832668      0.873499
  50   6 2296.7702    1.2764  1.1185 11.2304  0.0000  0.0168   0.0167   0.0444    0.0604   0.0000   442.2023      0.504277       22.1681      -1.17760      -2.90423     -0.928006      0.559907      0.751510      0.854057      0.939337      0.990568       1.00324
  50   7 2489.0633    1.8816  1.1563 12.0492  0.0000  0.0173   0.0246   0.0463    0.0626   0.0000   441.2992      0.428417       21.6211     -0.417821      -2.39613      -1.35948      0.538481      0.758215      0.788974      0.920429      0.927197      0.943318
  50   8 2677.0434    2.5522  1.2146 12.8200  0.0000  0.0175   0.0336   0.0488    0.0608   0.0000   441.0731      0.633091       21.6202      0.381090      -3.46739      -1.93250      0.572366      0.750302      0.825780      0.928551      0.939649      0.962779
  50   9 2862.9551    3.5071  1.1195 13.1478  0.0000  0.0160   0.0447   0.0427    0.0671   0.0000   440.9916       2.36882       21.8738     -0.813096      -1.00046      -2.04819      0.526241      0.689095      0.779480      0.858178      0.885271      0.916518
  50  10 3045.6474    4.2603  1.1827 13.7200  0.0000  0.0167   0.0540   0.0457    0.0639   0.0000   440.8043      0.325325       22.0024      0.231592      -4.11683     -0.438855      0.540331      0.715425      0.794601      0.864902      0.944242      0.966286
  50  11 3225.2744    4.0426  1.4915 13.6348  0.0000  0.0197   0.0468   0.0518    0.0531   0.0000   441.7448       2.40537       20.5720    -0.0407914      -2.04846      -3.29096      0.635725      0.841279      0.946440       1.02569       1.07114       1.09033
  50  12 3402.9194    3.4682  2.4758 12.9021  0.0000  0.0256   0.0303   0.0686    0.0384   0.0000   442.0954       2.27489       20.5194       1.32397      -2.42756      -5.74135      0.800248       1.08258       1.19911       1.35007       1.38698       1.40082
  50  13 3579.0215    2.6920  3.8746 12.2121  0.0000  0.0333   0.0188   0.0912    0.0302   0.0000   439.6088       1.94116       25.7149       1.18162      -3.41682      -2.30662       1.07473       1.44592       1.61720       1.78320       1.89378       1.94590
  50  14 3753.4909    2.1391  6.2504 11.6313 -0.0003  0.0479   0.0120   0.1322    0.0270   0.0000   443.0805       4.04764       21.2727      -2.63296      -9.67267     -0.831029       1.54235       2.01115       2.25654       2.49115       2.64700       2.72520
  50  15 3925.8847    1.6825  9.3250 11.4149 -0.0017  0.0719   0.0080   0.1964    0.0238   0.0000   441.2499      -2.02904       16.9338       1.23251      -1.15541      -6.92008       2.26867       3.03039       3.40947       3.77763       3.95286       4.06951
  51   1 1120.2120    0.0478  0.0302 10.2096  0.0000  0.0204   0.0080   0.0181    0.0167   0.0000   440.6953     -0.359225       21.9105      -1.13905      -6.66493      -1.02701      0.569350      0.752275      0.882556      0.863090      0.781672       1.10878
  51   2 1421.2713    0.1490  0.1367 10.0373  0.0000  0.0095   0.0063   0.0182    0.0185   0.0000   441.8791     -0.251561       21.9374      0.415016      -3.30953    0.00642372      0.268937      0.354559      0.433455      0.445511      0.536531      0.520724
  51   3 1673.7141    0.3143  0.3144 10.0299  0.0000  0.0099   0.0077   0.0233    0.0241   0.0000   441.4175      0.182156       22.0658     -0.188000      -3.42845     -0.331354      0.358839      0.490312      0.578281      0.631522      0.620068      0.636755
  51   4 1896.4711    0.5464  0.6105 10.1842  0.0000  0.0127   0.0095   0.0323    0.0377   0.0000   441.7791      0.654982       22.5940      0.774617      -3.15608     -0.390055      0.410461      0.555736      0.625135      0.673699      0.711503      0.718233
  51   5 2109.1595    0.8683  0.8855 10.4932  0.0000  0.0145   0.0123   0.0378    0.0525   0.0000   442.0959     0.0917212       21.7747      0.207283      -4.03408     -0.746882      0.452405      0.579801      0.696681      0.748981      0.777282      0.813907
  51   6 2311.9788    1.3408  1.1340 11.2771  0.0000  0.0168   0.0174   0.0452    0.0609   0.0000   442.2575     0.0268297       21.2474     -0.529774      -4.50746     -0.722104      0.524382      0.725539      0.778531      0.876729      0.893375      0.953401
  51   7 2505.0513    1.9668  1.3155 11.8264  0.0000  0.0183   0.0232   0.0461    0.0626   0.0000   441.5596      0.271871       21.3318      -1.50155      -3.60728       1.25470      0.569747      0.778393      0.850586      0.992015       1.01015       1.04698
  51   8 2694.1461    2.6812  1.2436 12.6051  0.0000  0.0172   0.0327   0.0460    0.0608   0.0000   441.3137      0.831578       22.4967      0.714052      -3.11331     -0.789786      0.548479      0.730375      0.807782      0.899814      0.923243      0.938668
  51   9 2880.9203    3.6377  1.1331 13.1027  0.0000  0.0158   0.0455   0.0427    0.0701   0.0000   441.4394       2.07385       21.0494      0.654555      -2.78790      -1.73047      0.503748      0.677064      0.734690      0.813836      0.861253      0.893911
  51  10 3064.3743    4.3246  1.1601 13.6658  0.0000  0.0165   0.0545   0.0436    0.0670   0.0000   442.0589       2.52812       21.1290     -0.889453      -1.55226      0.225091      0.527546      0.698716      0.806842      0.874426      0.897434      0.896347
  51  11 3244.7215    4.1116  1.6009 13.4860  0.0000  0.0199   0.0447   0.0528    0.0520   0.0000   442.3534       1.86869       19.8022       1.18277      -2.39697      -2.48185      0.620145      0.832357      0.936173       1.03046       1.08731       1.09708
  51  12 3423.1856    3.3730  2.6249 12.6966  0.0000  0.0256   0.0280   0.0703    0.0380   0.0000   439.6393       2.49800       18.1928     -0.177691      -2.35818      -4.20099      0.803571       1.07296       1.17522       1.32798       1.35310       1.41887
  51  13 3600.0664    2.5987  4.4725 12.0695  0.0000  0.0365   0.0170   0.1010    0.0289   0.0000   442.0242       2.02346       22.1796     -0.533700      -2.75777      -3.94294       1.14801       1.54195       1.73982       1.91055       2.04070       2.06250
  51  14 3775.3819    2.1183  6.8155 11.5989  0.0011  0.0516   0.0114   0.1413    0.0264   0.0000   442.9683     -0.367517       20.2944       1.16519      -2.49813      -2.34360       1.61876       2.16540       2.40277       2.64235       2.77785       2.83938
  51  15 3948.5108    1.6394  9.3916 11.4252  0.0004  0.0744   0.0079   0.1999    0.0234   0.0000   439.7744      -3.78678       16.5296     -0.543714       2.73415      -8.62216       2.29642       3.08323       3.49153       3.83111       3.99909       4.09329
  52   1 1129.5501    0.0674  0.0591 10.2071  0.0000  0.0136   0.0078   0.0213    0.0168   0.0000   440.5201     -0.375710       22.4708     0.0901907      -4.44274      0.153791      0.472559      0.605118      0.701413      0.779447      0.838335      0.834579
  52   2 1432.4482    0.1566  0.1239 10.0285  0.0000  0.0079   0.0067   0.0170    0.0183   0.0000   441.8096      0.234906       21.2259      0.399032      -3.47107     -0.934578      0.269589      0.353910      0.414097      0.446900      0.533514      0.537600
  52   3 1685.6841    0.3300  0.3350 10.0511  0.0000  0.0097   0.0077   0.0241    0.0249   0.0000   441.7453     -0.363543       21.9670      0.195115      -4.67350     -0.510082      0.321563      0.405279      0.447008      0.486638      0.537787      0.556327
  52   4 1909.5478    0.5750  0.6159 10.1611  0.0000  0.0123   0.0097   0.0312    0.0384   0.0000   442.4724      0.410818       21.3092      0.397273      -3.77606      0.898258      0.381885      0.495551      0.555630      0.612517      0.628603      0.662757
  52   5 2123.4778    0.9158  0.9623 10.5790  0.0000  0.0153   0.0125   0.0399    0.0533   0.0000   441.9483    0.00630557       22.8367      0.845070      -2.60777       1.22751      0.458734      0.591860      0.681152      0.758532      0.774653      0.806780
  52   6 2327.0859    1.3808  1.1676 11.2599  0.0000  0.0172   0.0174   0.0447    0.0633   0.0000   441.3703       1.08465       21.7057     -0.429796      -1.96795     -0.214374      0.505294      0.707010      0.777773      0.858110      0.908855      0.924350
  52   7 2520.9592    2.0007  1.3047 11.9320  0.0000  0.0178   0.0237   0.0462    0.0597   0.0000   441.0917       1.42783       21.8667      0.226523      -4.60504     -0.815466      0.573433      0.762696      0.829693      0.916352      0.923744      0.982071
  52   8 2711.1031    2.8230  1.2182 12.6183  0.0015  0.0166   0.0345   0.0452    0.0646   0.0000   441.5691       1.63220       21.1614      0.798470      -2.46796      -1.49328      0.519430      0.692623      0.763576      0.859174      0.864947      0.906608
  52   9 2898.7960    3.7519  1.1384 13.4025  0.0000  0.0157   0.0473   0.0441    0.0613   0.0000   441.2595       2.01055       21.7390     -0.515397      -1.72387      -2.10603      0.497492      0.637201      0.721566      0.787951      0.812779      0.849043
  52  10 3082.8942    4.2443  1.2830 13.4864  0.0000  0.0173   0.0505   0.0461    0.0700   0.0000   443.4792      0.413976       20.9584      -1.59563      -2.27681     -0.214822      0.550508      0.740351      0.804801      0.884606      0.911968      0.976275
  52  11 3264.0688    4.0464  1.6640 13.4136  0.0000  0.0200   0.0428   0.0541    0.0512   0.0000   440.6476       2.43048       20.1479       1.87834      -1.40634      -1.92985      0.614551      0.816741      0.930004       1.00659       1.05702       1.08032
  52  12 3443.2990    3.2620  2.7389 12.6436 -0.0000  0.0259   0.0262   0.0713    0.0365   0.0000   439.7716       1.54581       20.5040     -0.695678      -1.97592       1.33261      0.818164       1.06268       1.19290       1.31198       1.37393       1.42281
  52  13 3620.8736    2.5692  4.7161 11.9376  0.0000  0.0370   0.0158   0.1031    0.0290   0.0000   444.1122       1.73470       17.7085       1.10447       1.00381      -5.91879       1.15037       1.53872       1.72303       1.86846       1.96314       2.01247
  52  14 3796.9975    1.9762  6.8492 11.6777 -0.0005  0.0539   0.0108   0.1464    0.0258   0.0000   441.4558       6.02928       21.5157      -4.73344      -5.59666      -1.39264       1.65313       2.19714       2.47837       2.75698       2.91302       2.97470
  52  15 3971.0089    1.6193 10.1886 11.4077  0.0003  0.0782   0.0074   0.2128    0.0224   0.0000   440.5202       4.61801       20.6283       7.74232     0.0749469      -5.28819       2.38778       3.18247       3.60214       3.93563       4.13049       4.22637
  53   3 1697.4773    0.3290  0.3533 10.0228  0.0000  0.0101   0.0075   0.0259    0.0250   0.0000   441.8686      0.501969       22.4223      0.772668      -3.41239      0.247737      0.320636      0.419259      0.457386      0.523721      0.575534      0.585516
  53   4 1922.4955    0.5834  0.6558 10.2386  0.0000  0.0131   0.0096   0.0326    0.0392   0.0000   441.9602     -0.265525       22.0727     -0.461695      -3.22073     -0.178139      0.398303      0.527413      0.596086      0.637581      0.675587      0.696898
  53   5 2137.7014    0.9381  0.8606 10.6940  0.0000  0.0140   0.0133   0.0369    0.0510   0.0000   441.4867     -0.414610       22.2300      0.595792      -2.35372      -1.03713      0.447262      0.585697      0.661693      0.728526      0.759004      0.772102
  53   6 2341.9774    1.4272  1.2493 11.2095  0.0000  0.0174   0.0172   0.0468    0.0623   0.0000   440.8335      0.778676       22.8313      -1.25327      -2.66661      0.650034      0.502853      0.686052      0.763579      0.841827      0.877724      0.905991
  53   7 2536.7399    2.1023  1.2809 11.9935  0.0000  0.0171   0.0248   0.0467    0.0627   0.0000   440.6450       1.27222       22.4919     -0.682544      -3.22458      -2.53637      0.521945      0.689230      0.770109      0.875557      0.897188      0.896855
  53   8 2727.9082    2.8502  1.1916 12.7164  0.0000  0.0163   0.0352   0.0457    0.0675   0.0000   442.2710       1.57328       20.9886      -1.58449      -2.94271     -0.678939      0.495233      0.674038      0.740065      0.832722      0.864338      0.879139
  53   9 2916.5392    3.8085  1.1295 13.4152  0.0000  0.0163   0.0481   0.0412    0.0648   0.0000   441.6214       1.07921       21.5514      0.302247      -2.83139      -1.01782      0.523556      0.695111      0.764396      0.833487      0.876613      0.916464
  53  10 3101.3834    4.3036  1.2272 13.6143 -0.0003  0.0167   0.0523   0.0445    0.0633   0.0000   440.8951       1.34750       21.6041     -0.192760      -4.33665     -0.435535      0.519291      0.706693      0.786042      0.856357      0.862816      0.904067
  53  11 3283.2123    3.8854  1.6883 13.4923  0.0000  0.0203   0.0412   0.0555    0.0453   0.0000   441.5634       2.78268       21.3315     -0.194374     -0.891307      -3.34221      0.627857      0.855490      0.949531       1.05180       1.08156       1.11881
  53  12 3463.1699    3.1851  2.9674 12.4816 -0.0000  0.0271   0.0241   0.0725    0.0356   0.0000   441.7410       2.14136       18.8931      -1.29499      -3.23927      -4.79156      0.833973       1.07832       1.23053       1.35781       1.41878       1.46086
  53  13 3641.6246    2.4960  4.8458 11.9770  0.0000  0.0383   0.0152   0.1057    0.0275   0.0000   439.6613       1.42917       19.6711      -1.59859      -3.69816      -4.54883       1.16302       1.57847       1.73654       1.96723       2.02169       2.08167
  53  14 3818.3921    2.0070  7.8075 11.5578  0.0000  0.0591   0.0098   0.1602    0.0258   0.0000   441.7109       2.84408       19.8501      -2.19875       2.36712      -3.67047       1.75927       2.36500       2.67576       2.95357       3.05748       3.15228
  53  15 3993.4312    1.5478 10.2930 11.3648 -0.0003  0.0815   0.0070   0.2167    0.0218   0.0000   439.0460       2.11875       25.1876       5.76591      -6.08169      -4.28354       2.43509       3.29709       3.71165       4.03110       4.28357       4.36513
  54   1 1147.8785    0.0649  0.0607 10.2419  0.0000  0.0151   0.0072   0.0322    0.0166   0.0000   439.8820     -0.174757       22.0140       1.15029      -3.82470     0.0451562      0.382415      0.536075      0.508491      0.724917      0.578416      0.810492
  54   2 1454.3915    0.1590  0.1417 10.0930  0.0000  0.0077   0.0065   0.0198    0.0182   0.0000   442.2092      0.310617       22.0163     -0.452249      -3.39487      0.164069      0.233725      0.290965      0.356638      0.375489      0.441784      0.474761
  54   3 1709.1031    0.3484  0.3940 10.0678  0.0000  0.0103   0.0075   0.0270    0.0254   0.0000   441.1263      -1.02460       22.2677       1.05487      -1.49284     -0.462306      0.322403      0.439398      0.488689      0.503584      0.581238      0.582184
  54   4 1935.2967    0.6000  0.6318 10.3424  0.0000  0.0123   0.0099   0.0315    0.0372   0.0000   441.6310      0.966997       21.3167     -0.310156      -2.80015      0.811519      0.385897      0.469837      0.555429      0.610229      0.649267      0.636081
  54   5 2151.7414    0.9565  0.9064 10.7662  0.0000  0.0144   0.0131   0.0373    0.0506   0.0000   441.1838      0.737979       22.0543     -0.281488      -3.45566    -0.0887687      0.428709      0.570463      0.634190      0.718792      0.745224      0.766889
  54   6 2356.7482    1.4615  1.2451 11.4842  0.0000  0.0176   0.0179   0.0467    0.0569   0.0000   442.1806    -0.0146175       19.9070      0.584120      -2.34444       1.15489      0.502082      0.678680      0.764887      0.843619      0.881879      0.908751
  54   7 2552.3337    2.1630  1.3236 12.1546  0.0000  0.0178   0.0252   0.0463    0.0590   0.0000   440.8456      0.515564       22.6348     -0.234563      -3.06824      -1.33063      0.547535      0.723930      0.808207      0.885127      0.949917      0.958306
  54   8 2744.6329    3.0442  1.2015 12.6846  0.0000  0.0163   0.0361   0.0421    0.0719   0.0000   441.5669      0.897141       21.5884      -1.35567      -3.67738      -1.34714      0.481547      0.636956      0.722305      0.804433      0.835825      0.847303
  54   9 2934.0623    3.8608  1.0652 13.5777  0.0000  0.0154   0.0489   0.0397    0.0573   0.0000   441.5058       2.16979       21.8576      0.362921      -3.29931      -1.96878      0.472500      0.648843      0.722894      0.802605      0.820715      0.871317
  54  10 3119.5602    4.1735  1.3472 13.6786  0.0000  0.0177   0.0490   0.0475    0.0586   0.0000   440.9556       1.43470       19.6158     -0.420253      -2.50909      -1.92306      0.549908      0.740870      0.811629      0.915943      0.978513      0.968348
  54  11 3302.2279    3.8644  1.9055 13.2394 -0.0001  0.0213   0.0370   0.0564    0.0447   0.0000   440.7120       1.89354       20.8737       2.10729      -2.13602      -1.87434      0.630473      0.878470      0.954033       1.09059       1.14555       1.15098
  54  12 3483.0280    3.1108  3.2033 12.4464  0.0000  0.0284   0.0226   0.0763    0.0342   0.0000   441.9300       1.61315       20.5709      -1.02160      -2.64499      -1.92442      0.824929       1.11320       1.23791       1.35906       1.45248       1.48998
  54  13 3662.1665    2.4591  5.5205 11.8300  0.0000  0.0422   0.0139   0.1135    0.0288   0.0000   438.9756       6.27088       24.0014      -2.69721      -1.11018      -5.94700       1.24215       1.67513       1.85784       2.06270       2.12382       2.22604
  54  14 3839.6374    1.9500  8.1151 11.5446  0.0007  0.0606   0.0090   0.1647    0.0253   0.0000   439.7398       4.20616       17.5792      -1.62763      -1.68305     -0.893101       1.76405       2.36410       2.65680       2.96307       3.06912       3.14043
  55   1 1156.9542    0.0638  0.0666 10.1973  0.0000  0.0145   0.0078   0.0253    0.0165   0.0000   439.7835      -1.32867       22.6666       1.18271      -4.28171     -0.959842      0.359992      0.564176      0.555544      0.750711      0.597866      0.669917
  55   2 1465.1546    0.1702  0.1628 10.0207  0.0000  0.0085   0.0062   0.0168    0.0184   0.0000   442.0858     -0.196537       22.3183     0.0230019      -3.92292     -0.447836      0.261433      0.337637      0.411161      0.405638      0.446591      0.511313
  55   3 1720.6233    0.3751  0.3622 10.0800  0.0000  0.0103   0.0080   0.0228    0.0253   0.0000   442.2546     -0.661569       22.2085      0.618494      -2.45115    -0.0729617      0.300178      0.451476      0.468343      0.557856      0.599425      0.573677
  55   4 1948.0201    0.6364  0.6321 10.2744  0.0000  0.0119   0.0101   0.0293    0.0383   0.0000   442.3745     -0.657511       21.3532     -0.413935      -3.72245     -0.293926      0.355158      0.458389      0.503908      0.564957      0.628401      0.647074
  55   5 2165.6509    0.9930  0.9834 10.7682  0.0000  0.0148   0.0132   0.0402    0.0529   0.0000   441.6815      0.607702       22.5842     0.0201236      -3.26805     -0.618138      0.433309      0.589242      0.660480      0.719185      0.738493      0.789252
  55   6 2371.3593    1.5090  1.2392 11.5687  0.0000  0.0170   0.0183   0.0468    0.0539   0.0000   441.3344     -0.357772       21.6632     -0.538599      -2.54283     -0.161293      0.491715      0.672223      0.734902      0.832018      0.821100      0.891440
  55   7 2567.8589    2.2174  1.3031 12.2250  0.0000  0.0171   0.0258   0.0466    0.0549   0.0000   442.2351      0.738757       20.6016      -1.15921      -2.55007      -1.19211      0.496126      0.642568      0.732594      0.812839      0.847423      0.872561
  55   8 2761.2251    3.0737  1.1969 12.8069  0.0000  0.0161   0.0369   0.0428    0.0687   0.0000   441.4417       1.84339       20.4743     -0.504024      -3.93068      -2.09938      0.480768      0.630917      0.709649      0.784860      0.842208      0.849113
  55   9 2951.4410    3.9486  1.2001 13.4098  0.0000  0.0160   0.0473   0.0436    0.0666   0.0000   442.8121       1.31935       21.8311     -0.924735      -4.37619     -0.771487      0.490381      0.639737      0.715554      0.764757      0.826165      0.861616
  55  10 3137.7081    4.3150  1.3738 13.5236  0.0000  0.0174   0.0476   0.0455    0.0580   0.0000   441.6907       1.32307       21.6395      0.509298      -3.93769      -2.13480      0.506646      0.673551      0.753350      0.838204      0.880468      0.914462
  55  11 3321.0748    3.8431  2.0911 13.0313  0.0000  0.0217   0.0343   0.0586    0.0432   0.0000   442.0540       1.47495       19.8527      0.538359      -3.15868      -1.75123      0.630797      0.841253      0.947195       1.01982       1.08788       1.10044
  55  12 3502.6547    3.0524  3.3307 12.4121  0.0000  0.0298   0.0217   0.0765    0.0335   0.0000   441.4370       2.35861       21.1971      -1.97596      -2.46820      -2.81480      0.848293       1.15915       1.25339       1.42936       1.49232       1.49706
  55  13 3682.5442    2.3903  5.5611 11.8852  0.0000  0.0421   0.0136   0.1166    0.0273   0.0000   443.2305       4.93753       20.1283      0.916864       2.36882      -2.99038       1.24192       1.65790       1.88819       2.07899       2.15458       2.23027
  55  14 3860.7561    1.8589  8.2688 11.5485 -0.0018  0.0638   0.0088   0.1706    0.0251   0.0000   443.1408       3.95326       16.3184       3.37168      -3.14987      -3.80954       1.84438       2.45820       2.80467       3.08592       3.24748       3.33191
  56   1 1165.8823    0.0602  0.0332 10.1915  0.0000  0.0132   0.0073   0.0263    0.0163   0.0000   440.7398      0.448672       21.3754      0.319837      -2.71944      0.777957      0.261244      0.479765      0.515844      0.571327      0.627619      0.804126
  56   2 1475.8045    0.1766  0.1768 10.0278  0.0000  0.0091   0.0062   0.0196    0.0185   0.0000   442.0001      0.108773       21.8642     -0.406487      -3.98059      0.819445      0.263768      0.367329      0.464645      0.479282      0.500458      0.524253
  56   3 1731.9586    0.3870  0.3960 10.0269  0.0000  0.0101   0.0079   0.0248    0.0265   0.0000   441.9535    -0.0239962       21.6208     -0.428473      -4.31785      0.489908      0.293796      0.401631      0.424438      0.484551      0.526088      0.561510
  56   4 1960.6337    0.6669  0.6496 10.2966  0.0000  0.0121   0.0104   0.0304    0.0395   0.0000   442.4394     0.0971818       22.1292     -0.561720      -4.12668      0.877330      0.344770      0.444624      0.481449      0.558774      0.594613      0.614646
  56   5 2179.4238    1.0362  0.9790 10.7005  0.0000  0.0145   0.0134   0.0386    0.0558   0.0000   441.8336      0.602156       21.9900      -1.17662      -2.78167      0.558725      0.409211      0.557150      0.623501      0.684698      0.712888      0.757460
  56   6 2385.8123    1.5544  1.2522 11.5617  0.0000  0.0172   0.0186   0.0455    0.0577   0.0000   442.0487      0.540593       21.2313      0.332203      -1.31828      0.739998      0.505566      0.673829      0.773961      0.854347      0.925111      0.929822
  56   7 2583.3139    2.2670  1.2936 12.3030  0.0000  0.0169   0.0263   0.0463    0.0535   0.0000   441.9649      0.144591       21.1256     -0.862384      -3.57976      -1.38842      0.482466      0.655083      0.734049      0.782174      0.824408      0.852801
  56   8 2777.6833    3.1594  1.1742 12.8898  0.0000  0.0160   0.0379   0.0419    0.0666   0.0000   441.7188       1.99904       21.2819     -0.226098      -3.32667      -1.61169      0.454925      0.609398      0.675566      0.753011      0.800173      0.818396
  56   9 2968.6681    4.0446  1.1493 13.5046  0.0000  0.0155   0.0488   0.0420    0.0635   0.0000   440.7803       1.57210       20.9851     -0.152109      -2.79454      -3.34627      0.454264      0.588911      0.666110      0.732286      0.794119      0.787602
  56  10 3155.6548    4.3029  1.3109 13.7142  0.0000  0.0169   0.0499   0.0471    0.0576   0.0000   442.3698       2.39953       21.9787       1.45043      -3.91895     -0.868884      0.495494      0.671133      0.732964      0.808372      0.844865      0.868187
  56  11 3339.8353    3.7435  2.0674 13.1665  0.0000  0.0220   0.0342   0.0591    0.0407   0.0000   442.1228       2.87885       21.4254     -0.175907      -2.79312      -1.80865      0.635313      0.877541      0.945651       1.06617       1.12583       1.15159
  56  12 3522.1637    2.9811  3.5390 12.3078  0.0000  0.0297   0.0202   0.0800    0.0316   0.0000   441.1409      0.233072       22.0545      0.332333      -3.05774      -2.21503      0.875493       1.16472       1.29967       1.46158       1.54094       1.56813
  56  13 3702.8150    2.2805  5.8094 11.8671 -0.0007  0.0444   0.0128   0.1212    0.0268   0.0000   440.6078     -0.361103       24.3730       2.01701      -2.43777      -5.08963       1.27107       1.68809       1.92900       2.08588       2.20421       2.29585
  56  14 3881.7092    1.8412  8.7594 11.5168  0.0025  0.0655   0.0084   0.1783    0.0245   0.0000   442.6113     0.0480352       22.0966      -3.37679      -3.38112       1.16847       1.86767       2.50576       2.81061       3.12276       3.31873       3.39728
  57   2 1486.3025    0.1838  0.1885 10.0276  0.0000  0.0087   0.0061   0.0201    0.0185   0.0000   441.8074      0.178666       21.5869    -0.0210154      -3.40402     -0.150880      0.230261      0.303762      0.368843      0.385589      0.394257      0.381190
  57   3 1743.2065    0.3804  0.4304 10.0350  0.0000  0.0101   0.0075   0.0270    0.0266   0.0000   442.1083     -0.655363       22.8669     -0.515034      -4.63688      0.849000      0.289648      0.382009      0.442163      0.482373      0.488210      0.498745
  57   4 1973.1850    0.6832  0.6413 10.3639  0.0000  0.0116   0.0106   0.0300    0.0393   0.0000   442.4817      -1.31333       20.7013      0.639196      -3.50627      0.839989      0.331976      0.440258      0.491378      0.550389      0.560381      0.612937
  57   5 2193.0161    1.0635  1.0648 10.8302  0.0000  0.0155   0.0135   0.0408    0.0574   0.0000   442.8794    -0.0238169       20.9891      0.362910      -2.30870      0.392385      0.435486      0.601882      0.668894      0.742171      0.773239      0.814442
  57   6 2400.0727    1.5940  1.3831 11.5701  0.0000  0.0184   0.0179   0.0470    0.0522   0.0000   442.6995       1.76935       20.9486      -1.80904      -3.64037      -1.49648      0.500733      0.697763      0.753866      0.848111      0.865257      0.904083
  57   7 2598.5986    2.3112  1.3953 12.2056  0.0000  0.0176   0.0255   0.0471    0.0564   0.0000   441.9696       1.52483       21.2541      0.633596      -3.79819       1.47539      0.503098      0.665511      0.750872      0.819053      0.872630      0.913112
  57   8 2794.0124    3.2363  1.1713 12.9846  0.0000  0.0160   0.0382   0.0414    0.0637   0.0000   442.0054       1.30982       21.9531     -0.834199      -3.22541      -1.49543      0.440301      0.612571      0.656754      0.754340      0.767577      0.794654
  57   9 2985.7871    3.9376  1.1009 13.7487  0.0000  0.0152   0.0491   0.0415    0.0544   0.0000   441.4661      0.435521       21.1706      0.874185      -3.65103      -1.80557      0.446058      0.592525      0.665436      0.727064      0.766522      0.811319
  57  10 3173.5427    4.2285  1.4839 13.5015  0.0000  0.0177   0.0442   0.0475    0.0499   0.0000   442.2877       1.62908       21.3134     -0.651729      -3.38176      -4.53722      0.514644      0.683664      0.765801      0.853511      0.877222      0.905741
  57  11 3358.4378    3.6350  2.1667 13.1903  0.0000  0.0222   0.0324   0.0620    0.0375   0.0000   441.7669       2.98354       21.0268     -0.702176     -0.837215     0.0863955      0.635709      0.852319      0.938402       1.03346       1.09867       1.13426
  57  12 3541.4927    2.9235  3.9442 12.1834  0.0000  0.0314   0.0185   0.0854    0.0311   0.0000   441.3362       3.88507       21.4452     0.0133438      -4.47988     -0.556913      0.885196       1.17803       1.32399       1.47975       1.54568       1.59183
  57  13 3722.8431    2.2928  6.3911 11.7953  0.0010  0.0474   0.0120   0.1295    0.0274   0.0000   444.0548       4.45785       19.9522       1.79411      -2.60123      -3.79409       1.34650       1.77103       2.01701       2.23373       2.29296       2.39130
  57  14 3902.4650    1.7547  9.1834 11.5746 -0.0002  0.0700   0.0079   0.1912    0.0233   0.0000   441.1044       3.18045       19.5891       5.55057      -7.68632      -1.39719       1.93544       2.57398       2.98736       3.24777       3.40368       3.48477
  58   2 1496.7079    0.1975  0.1611 10.0536  0.0000  0.0067   0.0066   0.0180    0.0183   0.0000   441.7855     -0.116950       22.1199      0.301737      -3.30706      0.383913      0.193132      0.252254      0.290740      0.324696      0.373882      0.356687
  58   3 1754.2812    0.4116  0.4324 10.0924  0.0000  0.0103   0.0079   0.0251    0.0273   0.0000   442.1292      0.114284       21.8875    -0.0970195      -3.67674      0.513662      0.298973      0.406315      0.451814      0.491914      0.514381      0.527559
  58   4 1985.5413    0.6968  0.7233 10.3579  0.0000  0.0126   0.0104   0.0343    0.0417   0.0000   442.3396    -0.0103149       22.7107      0.124991      -3.28100     -0.415075      0.335808      0.465460      0.514345      0.577022      0.603128      0.617192
  58   5 2206.5010    1.0879  1.0850 10.8965  0.0000  0.0156   0.0135   0.0415    0.0554   0.0000   441.9954      0.295264       22.6078      0.281157      -3.20561      -1.60692      0.417733      0.577847      0.629390      0.725590      0.777211      0.778472
  58   6 2414.2831    1.6966  1.3172 11.5922  0.0000  0.0169   0.0191   0.0450    0.0565   0.0000   441.7895      0.264427       21.9230     -0.121495      -3.18340     -0.296200      0.474931      0.625573      0.696221      0.800463      0.807995      0.870452
  58   7 2613.7388    2.4392  1.3561 12.2283 -0.0006  0.0168   0.0264   0.0443    0.0585   0.0000   441.7458     -0.145299       22.0484     0.0593167      -3.90540      -1.04143      0.465225      0.638217      0.711049      0.792802      0.806546      0.842354
  58   8 2810.1572    3.3048  1.1878 13.0335  0.0000  0.0159   0.0392   0.0425    0.0669   0.0000   442.0761       1.65565       22.1018       1.21275      -3.03828      -1.06386      0.445317      0.609191      0.674460      0.755969      0.782169      0.810648
  58   9 3002.7664    4.1052  1.1852 13.6393  0.0000  0.0154   0.0488   0.0436    0.0587   0.0000   442.1938       1.43347       21.5332      0.545408      -2.45114      -2.50284      0.434457      0.569408      0.643871      0.718020      0.773391      0.810539
  58  10 3191.1943    4.2081  1.5625 13.4361  0.0000  0.0183   0.0428   0.0477    0.0512   0.0000   441.8818       1.90416       23.0094      0.624452      -4.18382      -3.33006      0.522122      0.688358      0.778440      0.880953      0.911775      0.954418
  58  11 3376.9031    3.6534  2.3919 12.8703 -0.0000  0.0228   0.0293   0.0607    0.0381   0.0000   441.7508       3.06068       21.5543     -0.691767      -2.40560     -0.464800      0.657122      0.871462      0.990185       1.07814       1.12727       1.15202
  58  12 3560.7430    2.8135  4.1294 12.2195  0.0000  0.0327   0.0174   0.0883    0.0287   0.0000   441.4214       3.59428       21.8312     -0.158989      -2.94401     -0.293849      0.913075       1.21471       1.36060       1.50475       1.58980       1.62517
  58  13 3742.7897    2.1816  6.4356 11.8013 -0.0012  0.0486   0.0112   0.1308    0.0263   0.0000   441.0824       3.16745       22.3242     -0.661440      -1.20175      -4.18472       1.33297       1.78171       2.01940       2.22464       2.37182       2.44389
  58  14 3923.0259    1.7103  9.7259 11.5817  0.0000  0.0751   0.0075   0.2000    0.0220   0.0000   444.0323      0.145433       18.4646      -1.34475      -4.30169      -4.44036       2.02677       2.74600       3.07886       3.42586       3.56781       3.68592
  59   1 1192.2618    0.0646  0.0388 10.1655  0.0000  0.0109   0.0070   0.0124    0.0156   0.0000   440.3334      -1.35938       21.9501      0.921534      -4.67237      0.493319      0.266920      0.410824      0.492125      0.435924      0.538868      0.561805
  59   2 1506.9604    0.1991  0.1990 10.0061  0.0000  0.0079   0.0061   0.0200    0.0185   0.0000   442.3044     -0.141676       22.1304      0.579257      -3.11365     -0.609976      0.210997      0.292369      0.344075      0.355657      0.404856      0.380476
  59   3 1765.2631    0.4135  0.4350 10.0800  0.0000  0.0105   0.0078   0.0240    0.0273   0.0000   442.0763     -0.164844       22.3626      0.130189      -3.16031      0.130601      0.282446      0.383838      0.406267      0.468530      0.494151      0.535258
  59   4 1997.8565    0.6888  0.7735 10.4718  0.0000  0.0136   0.0101   0.0342    0.0410   0.0000   442.4618      0.907934       22.7952     -0.303011      -4.24503    -0.0843650      0.372780      0.490716      0.546689      0.604859      0.638283      0.667048
  59   5 2219.8428    1.1137  1.0789 10.9689  0.0000  0.0156   0.0139   0.0405    0.0558   0.0000   441.7890      0.285966       21.8926      0.582935      -2.98444     -0.115801      0.426695      0.559160      0.645443      0.711913      0.743749      0.750404
  59   6 2428.3635    1.7270  1.3005 11.7354  0.0000  0.0171   0.0195   0.0441    0.0542   0.0000   442.3215      0.122868       21.8544      0.471435      -3.87460     -0.349992      0.466530      0.616359      0.681855      0.797350      0.829749      0.851972
  59   7 2628.7993    2.4917  1.3975 12.2101  0.0000  0.0170   0.0262   0.0455    0.0586   0.0000   441.8490       1.00135       21.7986      0.183518      -2.28327     -0.985519      0.455339      0.624176      0.697950      0.773704      0.808728      0.848063
  59   8 2826.2235    3.3943  1.1840 13.0607  0.0000  0.0154   0.0394   0.0418    0.0645   0.0000   442.6621       1.51960       21.1173      0.546325      -4.74282     -0.862227      0.422920      0.559810      0.630229      0.699972      0.736649      0.774429
  59   9 3019.5668    4.2655  1.2073 13.4275  0.0000  0.0153   0.0487   0.0417    0.0702   0.0000   442.3415       1.63002       21.8559       1.04492      -4.19406      -1.20896      0.446601      0.607765      0.668301      0.744812      0.771971      0.806421
  59  10 3208.7723    4.2249  1.6377 13.4352  0.0000  0.0185   0.0415   0.0493    0.0476   0.0000   442.2788       1.97252       20.3998     0.0832154      -2.17145      -1.65309      0.508754      0.685479      0.753314      0.871913      0.904795      0.937781
  59  11 3395.2486    3.5920  2.4732 12.7391  0.0000  0.0228   0.0279   0.0613    0.0386   0.0000   441.5957       4.43068       22.0976     -0.220838      -1.46685      -2.02790      0.625327      0.837248      0.942444       1.03084       1.08696       1.12513
  59  12 3579.8359    2.7271  4.2430 12.1731 -0.0006  0.0331   0.0167   0.0908    0.0287   0.0000   440.9824      0.405244       20.9663     -0.803052      -4.05544     -0.626046      0.907859       1.22892       1.36675       1.52694       1.60676       1.68084
  59  13 3762.5168    2.1651  6.9168 11.7591  0.0008  0.0516   0.0106   0.1397    0.0266   0.0000   442.5761       1.31602       24.1016     -0.834010      -3.72024      -4.18097       1.39922       1.88041       2.10715       2.33012       2.47026       2.57173
  59  14 3943.4460    1.6529  9.7767 11.5661 -0.0007  0.0763   0.0073   0.2022    0.0219   0.0000   445.4432       5.20297       20.4199       1.02769      -6.41128      -5.35846       2.01800       2.78553       3.08505       3.43234       3.55992       3.67893
  60   1 1200.8639    0.0805  0.0526 10.1751 -0.0013  0.0095   0.0068   0.0158    0.0157   0.0000   440.5506      0.462432       21.7329      0.611207      -2.93081      0.401388      0.270715      0.291459      0.397004      0.433490      0.456488      0.575485
  60   2 1517.0907    0.1990  0.2448 10.0194  0.0000  0.0091   0.0058   0.0231    0.0189   0.0000   441.7985     -0.157421       22.1369      0.318057      -3.68568    -0.0659977      0.248672      0.319741      0.362379      0.402208      0.425125      0.429214
  60   3 1776.1188    0.4324  0.4462 10.1435  0.0000  0.0099   0.0080   0.0259    0.0275   0.0000   441.9763    -0.0551469       22.1943     0.0760618      -2.48877      0.365608      0.269819      0.353078      0.405493      0.456326      0.486674      0.497357
  60   4 2010.0400    0.7297  0.7783 10.3419  0.0000  0.0131   0.0101   0.0321    0.0436   0.0000   441.9495     -0.240207       22.3654      0.192635      -3.58609      0.533920      0.342035      0.464176      0.534245      0.576519      0.603915      0.624227
  60   5 2233.0734    1.1563  1.1056 11.0167  0.0000  0.0155   0.0140   0.0412    0.0550   0.0000   442.2981     -0.135869       22.0462      0.433264      -2.72230     -0.764001      0.398672      0.560325      0.608239      0.679225      0.705738      0.774445
  60   6 2442.2810    1.7916  1.3698 11.6905  0.0000  0.0174   0.0194   0.0452    0.0542   0.0000   441.7878     -0.488491       22.0673      0.896667      -3.08804      0.565775      0.466397      0.629792      0.695304      0.788620      0.821752      0.857819
  60   7 2643.7893    2.5367  1.2739 12.5955  0.0000  0.0165   0.0290   0.0447    0.0566   0.0000   442.1647     0.0846091       21.3807      -1.05296      -2.58986     -0.609282      0.434543      0.588324      0.672198      0.739807      0.786502      0.808860
  60   8 2842.1802    3.4973  1.1940 13.2924  0.0000  0.0157   0.0408   0.0420    0.0591   0.0000   442.4038      0.632544       21.8565     -0.666740      -2.35711     -0.460421      0.422982      0.571445      0.624452      0.705957      0.732562      0.776575
  60   9 3036.2950    4.2639  1.2264 13.5473  0.0000  0.0155   0.0478   0.0412    0.0606   0.0000   441.9281       2.16287       22.0488      -1.32163      -3.42202     -0.404134      0.434578      0.575033      0.654099      0.713829      0.740797      0.782798
  60  10 3226.2041    4.1699  1.6334 13.4466  0.0000  0.0185   0.0409   0.0492    0.0478   0.0000   442.4513       1.76385       20.6234     -0.390875      -1.94026     -0.995969      0.491550      0.669502      0.743122      0.826506      0.859252      0.899993
  60  11 3413.4257    3.4119  2.7231 12.8084 -0.0000  0.0250   0.0258   0.0656    0.0346   0.0000   441.4577       3.09797       21.6803      0.798299      -1.35953      -2.38332      0.669492      0.888989       1.00446       1.10063       1.18184       1.22558
  60  12 3598.7895    2.7376  4.6115 12.0563  0.0000  0.0348   0.0158   0.0929    0.0292   0.0000   440.8380     -0.469562       24.2045       5.57391      -1.94932      -3.49775      0.944342       1.25481       1.40071       1.55808       1.65143       1.71588
  60  13 3782.0987    2.1034  7.3054 11.7747 -0.0012  0.0536   0.0100   0.1483    0.0257   0.0000   441.3134       5.90370       18.1392     -0.984372     -0.664312     -0.469772       1.45039       1.94713       2.17829       2.38739       2.52280       2.59335
  61   1 1209.3828    0.0908  0.0904 10.1667  0.0000  0.0101   0.0066   0.0222    0.0160   0.0000   440.7734      0.133373       22.1115    -0.0548585      -3.84903      0.748913      0.258155      0.336202      0.401787      0.435892      0.475630      0.481648
  61   2 1527.1214    0.2243  0.1905 10.0257  0.0000  0.0069   0.0067   0.0195    0.0185   0.0000   441.9310     0.0439607       21.9549      0.413096      -4.22107     -0.744773      0.186826      0.224861      0.281916      0.285499      0.305672      0.310642
  61   3 1786.8736    0.4424  0.5034 10.1346  0.0000  0.0111   0.0078   0.0277    0.0288   0.0000   442.0675      -1.04599       21.3465      0.224711      -3.84867     0.0466164      0.279453      0.390225      0.417713      0.452001      0.485963      0.528194
  61   4 2022.1323    0.7672  0.8386 10.3226  0.0000  0.0130   0.0103   0.0353    0.0466   0.0000   442.5864     0.0411674       21.5500     -0.318734      -2.81289      0.544006      0.333834      0.440216      0.506993      0.535836      0.583735      0.580709
  61   5 2246.1431    1.2027  1.1714 10.9531 -0.0001  0.0157   0.0141   0.0420    0.0610   0.0000   441.9728     0.0420328       21.3370      0.361477      -4.12274     -0.350421      0.418542      0.561838      0.627555      0.677699      0.714104      0.722633
  61   6 2456.0784    1.8011  1.3609 11.7550  0.0000  0.0168   0.0193   0.0461    0.0510   0.0000   442.2160     -0.816591       21.0351      0.364301      -3.75281      -1.08859      0.436341      0.595821      0.663290      0.729620      0.773961      0.800130
  61   7 2658.6652    2.5810  1.2773 12.5866 -0.0009  0.0163   0.0287   0.0440    0.0529   0.0000   441.6513       1.78844       21.3445     -0.426735      -2.90723      -1.50745      0.430446      0.581378      0.637257      0.719255      0.755339      0.762583
  61   8 2858.0287    3.5611  1.2678 13.1014  0.0000  0.0157   0.0392   0.0428    0.0598   0.0000   442.1723       1.28172       21.3663       1.53458      -3.89951      -2.81948      0.413829      0.567463      0.637351      0.702900      0.747630      0.759040
  61   9 3052.8803    4.2042  1.2355 13.8000  0.0000  0.0163   0.0481   0.0418    0.0531   0.0000   441.5434       1.50284       21.9355      -1.18247      -3.45908      -1.24635      0.431962      0.573298      0.647099      0.717190      0.739921      0.789330
  61  10 3243.5436    4.0608  1.7628 13.3647  0.0001  0.0190   0.0377   0.0506    0.0435   0.0000   441.6458       2.14629       21.6734     -0.274247      -4.25645      -1.73695      0.517250      0.660470      0.759416      0.841953      0.855594      0.907927
  61  11 3431.5871    3.3661  2.8438 12.6896  0.0000  0.0250   0.0245   0.0665    0.0341   0.0000   442.9619       2.33673       20.9388     -0.907310      -1.65992      -1.21565      0.673105      0.897744       1.00161       1.10543       1.17748       1.22186
  61  12 3617.6498    2.6103  4.7900 12.0586  0.0000  0.0358   0.0147   0.0988    0.0280   0.0000   441.8697       3.87021       18.8889      -1.01515     -0.219634      -4.38851      0.933723       1.26189       1.39197       1.58497       1.66229       1.72584
  61  13 3801.6532    2.0536  7.8387 11.7909  0.0019  0.0578   0.0094   0.1578    0.0246   0.0000   438.0271       6.12286       26.1589     -0.269155      -9.31190       5.25411       1.50352       2.03484       2.28282       2.51637       2.66399       2.72992
  62   1 1217.8566    0.0839  0.0861 10.1578  0.0000  0.0114   0.0063   0.0200    0.0157   0.0000   440.9617     -0.194769       22.4504      0.308539      -4.21281      0.785686      0.325363      0.371170      0.449345      0.521979      0.505104      0.562974
  62   2 1536.9979    0.2169  0.2206 10.0265  0.0000  0.0081   0.0062   0.0214    0.0188   0.0000   442.0568      0.568369       22.1139     -0.631404      -4.21129      0.106640      0.217296      0.306323      0.351979      0.373514      0.385435      0.368848
  62   3 1797.5116    0.4596  0.5164 10.1023  0.0000  0.0105   0.0078   0.0274    0.0293   0.0000   442.3118     -0.416618       21.5501      0.144287      -2.74151     -0.566357      0.270066      0.369172      0.416846      0.481360      0.514857      0.523762
  62   4 2034.1443    0.7949  0.8046 10.4657  0.0000  0.0125   0.0107   0.0331    0.0449   0.0000   442.0581     -0.320629       21.7346      0.113315      -4.18065     -0.607893      0.324016      0.437975      0.488624      0.560127      0.574858      0.598531
  62   5 2259.0967    1.2214  1.1879 11.1162  0.0000  0.0161   0.0145   0.0432    0.0578   0.0000   443.0840      0.482625       20.6023      0.540955      -1.96101       1.13711      0.415136      0.570503      0.619551      0.699371      0.734829      0.762711
  62   6 2469.7556    1.8672  1.4258 11.6766  0.0000  0.0169   0.0191   0.0454    0.0513   0.0000   442.5661    -0.0402019       21.6197      0.621075      -3.42611     -0.989148      0.433131      0.576124      0.655504      0.708164      0.741056      0.766483
  62   7 2673.3819    2.6606  1.3654 12.5074  0.0000  0.0167   0.0279   0.0439    0.0527   0.0000   442.3145      0.348098       21.3701      -1.89484      -3.37915      -1.63203      0.433522      0.590716      0.656098      0.757062      0.776592      0.795437
  62   8 2873.7151    3.7073  1.2266 13.1101  0.0000  0.0150   0.0403   0.0405    0.0607   0.0000   441.9168       1.70259       22.0005     -0.216768      -3.36058      -1.54568      0.392921      0.529674      0.601373      0.673819      0.663895      0.710754
  62   9 3069.3083    4.3596  1.2097 13.7938  0.0000  0.0154   0.0499   0.0423    0.0599   0.0000   442.4218       2.39973       22.5888      0.500579      -3.46541      -1.46500      0.412525      0.535928      0.604471      0.670546      0.716330      0.759570
  62  10 3260.7458    4.0145  1.8543 13.3225  0.0000  0.0193   0.0362   0.0529    0.0425   0.0000   441.4822       2.05189       20.7774     -0.263623      -3.23157      -2.06140      0.502271      0.674884      0.757852      0.844613      0.882256      0.914161
  62  11 3449.5790    3.3175  2.9328 12.6679  0.0000  0.0253   0.0236   0.0683    0.0335   0.0000   442.0509       2.43242       21.6882     -0.850677      -3.08979      -2.74481      0.655537      0.865135      0.992547       1.08898       1.16318       1.18638
  62  12 3636.3277    2.5641  5.1331 12.0840  0.0002  0.0380   0.0142   0.1047    0.0275   0.0000   440.5197      0.482065       23.0372     -0.276199      -3.43664      0.707447      0.999666       1.32771       1.52024       1.68005       1.75531       1.82516
  62  13 3821.2247    1.9394  7.7886 11.8363 -0.0014  0.0594   0.0090   0.1598    0.0238   0.0000   444.1428      0.756164       21.4442       2.53215     -0.981359      -2.92100       1.50580       2.03582       2.27589       2.53630       2.67566       2.72967
  63   1 1226.2419    0.0857  0.1036 10.1274  0.0000  0.0137   0.0059   0.0259    0.0157   0.0000   440.5760     -0.140025       21.7581     -0.356981      -3.73150      0.168625      0.292743      0.387107      0.510639      0.446439      0.528546      0.544143
  63   2 1546.8073    0.2278  0.2090 10.0143  0.0000  0.0080   0.0063   0.0176    0.0188   0.0000   442.1115     -0.375981       22.2587      0.621468      -3.34290     -0.779866      0.214351      0.255836      0.297873      0.329123      0.368623      0.394416
  63   3 1808.0119    0.4585  0.5093 10.1909  0.0000  0.0108   0.0079   0.0276    0.0286   0.0000   442.5061      0.231126       21.5236     -0.141075      -3.63789     -0.719103      0.263461      0.373059      0.405071      0.462294      0.494940      0.509013
  63   4 2046.0451    0.8050  0.8747 10.4090  0.0000  0.0134   0.0105   0.0339    0.0477   0.0000   442.1038     -0.501130       22.1895     -0.846644      -3.71251     -0.881245      0.339533      0.455136      0.504471      0.566237      0.600152      0.608184
  63   5 2271.8562    1.2536  1.2365 11.0564  0.0000  0.0161   0.0140   0.0430    0.0562   0.0000   441.7328      0.507958       21.8379     -0.654858      -3.30714     -0.584508      0.393654      0.537838      0.606858      0.681654      0.705619      0.726149
  63   6 2483.3182    1.9359  1.3793 11.7752  0.0000  0.0165   0.0201   0.0441    0.0540   0.0000   441.9689      0.495289       21.9849       1.68700      -3.23281     -0.204745      0.424098      0.561396      0.624352      0.707886      0.734676      0.763268
  63   7 2688.0273    2.8052  1.3490 12.4583  0.0000  0.0164   0.0288   0.0420    0.0553   0.0000   442.8574       1.23392       21.2615     -0.847815      -3.30830      -1.71684      0.402015      0.551422      0.595591      0.675292      0.704820      0.717665
  63   8 2889.2731    3.6816  1.1893 13.4096  0.0000  0.0153   0.0417   0.0410    0.0582   0.0000   442.1977      0.957319       22.2105  -0.000230153      -3.16668      -1.88061      0.390514      0.524939      0.595070      0.657978      0.694342      0.752887
  63   9 3085.6259    4.2779  1.3449 13.7097  0.0039  0.0169   0.0463   0.0439    0.0512   0.0000   442.5410       1.66710       22.4345    -0.0223001      -3.95861      -2.24521      0.429693      0.581267      0.634270      0.715879      0.746394      0.762140
  63  10 3277.8482    4.0146  1.9700 13.2748  0.0000  0.0196   0.0349   0.0545    0.0404   0.0000   442.5754       2.16700       21.1169     -0.109996      -3.49604     -0.570611      0.504615      0.684065      0.755415      0.843322      0.901645      0.942810
  63  11 3467.4072    3.2508  3.2280 12.5233  0.0000  0.0262   0.0218   0.0722    0.0327   0.0000   442.3679       4.79243       22.5160      0.979733      -1.69756      -3.03842      0.681873      0.917215       1.01903       1.13327       1.18873       1.23129
  63  12 3654.9482    2.4900  5.4720 12.0690  0.0000  0.0407   0.0134   0.1083    0.0269   0.0000   441.8116       3.38373       21.3243      0.266986      -6.55603     -0.612828       1.03583       1.39265       1.57711       1.73015       1.81460       1.88260
  63  13 3840.2639    1.9276  8.3062 11.7873  0.0000  0.0620   0.0086   0.1682    0.0235   0.0000   442.7523       1.28901       20.8516       5.27953      -6.17780      -5.24958       1.53475       2.08471       2.34731       2.59379       2.72079       2.80680
  64   1 1234.5346    0.0945  0.0788 10.1447  0.0000  0.0089   0.0062   0.0170    0.0154   0.0000   440.7027     -0.280314       22.1993      0.557906      -3.04134      0.186868      0.232116      0.315909      0.365302      0.368648      0.450637      0.472081
  64   2 1556.4618    0.2236  0.2465 10.0603  0.0000  0.0086   0.0060   0.0207    0.0189   0.0000   441.9909     -0.710769       22.3828     -0.202191      -4.09053     0.0350354      0.219583      0.284357      0.311921      0.348439      0.373248      0.386849
  64   3 1818.4400    0.4827  0.5628 10.1618  0.0000  0.0109   0.0079   0.0284    0.0302   0.0000   442.4346     -0.790876       22.5619     0.0763477      -4.09503     -0.764533      0.277166      0.373383      0.424222      0.468998      0.496037      0.515068
  64   4 2057.8254    0.8164  0.9237 10.4399  0.0000  0.0136   0.0102   0.0355    0.0463   0.0000   442.7098    -0.0361243       22.6424     -0.968257      -4.11014      0.514349      0.338884      0.449568      0.515341      0.569513      0.595706      0.627452
  64   5 2284.5649    1.3296  1.1704 11.2476  0.0000  0.0154   0.0154   0.0415    0.0575   0.0000   442.1639      -1.16367       20.4184      0.147784      -3.66852      0.208651      0.394039      0.530553      0.577264      0.638939      0.688385      0.717973
  64   6 2496.7707    2.0036  1.4335 11.7772  0.0000  0.0170   0.0203   0.0444    0.0531   0.0000   442.5463      0.309527       22.3634     -0.866671      -4.30828    -0.0814818      0.416844      0.569336      0.611984      0.690499      0.714286      0.764814
  64   7 2702.5843    2.8281  1.3383 12.6865  0.0000  0.0163   0.0304   0.0430    0.0569   0.0000   442.4092      0.742893       21.3234      0.347528      -4.55606      -1.10817      0.420208      0.559786      0.624498      0.707186      0.740959      0.769791
  64   8 2904.7451    3.8314  1.1834 13.3979  0.0000  0.0152   0.0432   0.0397    0.0621   0.0000   442.2452       1.08281       22.9233      0.827703      -4.47325      -1.39744      0.381563      0.521347      0.580649      0.647132      0.684554      0.709257
  64   9 3101.8167    4.3597  1.3550 13.5951  0.0000  0.0158   0.0452   0.0436    0.0530   0.0000   442.5002       1.26647       21.4801      -1.09370      -2.66820      -1.36080      0.399316      0.538284      0.596065      0.647640      0.707031      0.731542
  64  10 3294.7848    3.9855  1.8765 13.3861  0.0000  0.0193   0.0356   0.0528    0.0395   0.0000   441.5101       2.54672       21.0551     -0.337931      -2.69975     -0.992061      0.482470      0.647900      0.726690      0.809372      0.835035      0.873869
  64  11 3485.2001    3.1573  3.4226 12.5345  0.0000  0.0273   0.0205   0.0751    0.0304   0.0000   441.1068       2.27159       23.9505      0.954176      -4.21889     -0.471961      0.689706      0.922120       1.04246       1.15912       1.23437       1.25127
  64  12 3673.3919    2.3946  5.5460 12.0796 -0.0009  0.0414   0.0128   0.1133    0.0265   0.0000   442.1321       2.82570       20.7838      -3.80282      -4.72975       2.85077       1.04186       1.40918       1.57608       1.78734       1.87255       1.91781
  64  13 3859.4564    1.8840  8.9309 11.7592  0.0000  0.0665   0.0081   0.1794    0.0229   0.0000   442.5222       4.57739       24.3521       2.41765      -2.96776      -4.00349       1.63844       2.21354       2.50290       2.75609       2.88666       2.97797
  65   1 1242.7865    0.0829  0.0813 10.1884  0.0000  0.0118   0.0060   0.0188    0.0153   0.0000   440.6381     -0.311311       21.9109    0.00887274      -4.67922      0.224954      0.251803      0.382368      0.433449      0.459403      0.491073      0.503938
  65   2 1566.0141    0.2372  0.2831 10.0182  0.0000  0.0088   0.0059   0.0223    0.0194   0.0000   441.9969    -0.0416415       21.9755      0.414958      -3.66952      0.631490      0.221378      0.285935      0.319167      0.352218      0.376310      0.413235
  65   3 1828.7781    0.4967  0.5239 10.2299  0.0000  0.0103   0.0082   0.0269    0.0298   0.0000   441.7974     -0.774224       21.5963     -0.573266      -3.77942     0.0497688      0.258790      0.348435      0.384375      0.433488      0.438695      0.445140
  65   4 2069.5640    0.8231  0.8933 10.6301  0.0000  0.0134   0.0106   0.0349    0.0433   0.0000   442.7613      0.221181       22.1335     -0.255223      -3.30865     0.0125571      0.327470      0.439157      0.499627      0.551961      0.582916      0.594561
  65   5 2297.1277    1.3196  1.2759 11.2793  0.0000  0.0163   0.0147   0.0441    0.0539   0.0000   441.3153      0.755532       21.6050     0.0166491      -4.35236      0.184120      0.398092      0.537844      0.610709      0.684220      0.723028      0.748900
  65   6 2510.1201    2.0409  1.4549 11.8960  0.0000  0.0168   0.0203   0.0450    0.0508   0.0000   442.0856      0.975154       22.4159     -0.537301      -3.62330      -1.20003      0.411685      0.551383      0.621546      0.702273      0.705009      0.759699
  65   7 2717.0070    2.8632  1.3166 12.8519  0.0000  0.0159   0.0305   0.0436    0.0508   0.0000   442.4983       1.83417       20.7790     -0.907773      -2.92139      -1.09647      0.399137      0.534627      0.595266      0.663504      0.688322      0.696720
  65   8 2920.1024    3.9134  1.1096 13.6078  0.0000  0.0144   0.0449   0.0382    0.0542   0.0000   443.5218      0.947891       21.5702      0.166891      -2.91392      -1.66260      0.348636      0.477583      0.535277      0.600872      0.620982      0.637677
  65   9 3117.8912    4.4402  1.3172 13.7554  0.0000  0.0155   0.0473   0.0438    0.0537   0.0000   441.6997       1.76622       21.1581     -0.708612      -3.69743      -1.71303      0.385312      0.517244      0.563493      0.629629      0.672624      0.682000
  65  10 3311.6201    3.8507  2.0856 13.2911 -0.0001  0.0208   0.0324   0.0556    0.0377   0.0000   442.6055       1.82042       22.0451     -0.815102      -3.44179     -0.989837      0.502947      0.689575      0.748972      0.858836      0.878816      0.933185
  65  11 3502.8528    3.0843  3.6140 12.4767  0.0000  0.0286   0.0194   0.0772    0.0306   0.0000   441.4436       1.98382       23.0297       1.23657      -2.83956      -3.68876      0.715340      0.982876       1.08803       1.23321       1.30306       1.35494
  65  12 3691.7133    2.4207  5.8874 12.0005  0.0011  0.0424   0.0122   0.1159    0.0269   0.0000   441.8866       2.60786       23.0674     -0.563667      -2.91490      -7.77518       1.05000       1.41207       1.59930       1.74503       1.85181       1.92797
  65  13 3878.5451    1.8344  9.0715 11.7733  0.0006  0.0677   0.0079   0.1813    0.0225   0.0000   445.9403       1.53104       23.1835      -2.61804      -1.46175     -0.810225       1.64929       2.25834       2.55001       2.81060       2.94632       3.05737
  66   1 1250.9148    0.0824  0.1082 10.1448  0.0000  0.0115   0.0058   0.0278    0.0154   0.0000   440.6937    -0.0259450       22.1543     -0.260585      -3.79194      0.644228      0.267212      0.330966      0.436794      0.467097      0.471206      0.482094
  66   2 1575.4565    0.2390  0.2702 10.0651  0.0000  0.0086   0.0059   0.0218    0.0189   0.0000   441.5876     -0.108400       21.8320     -0.225244      -4.30440      0.522663      0.226403      0.304321      0.358240      0.413346      0.437119      0.460047
  66   3 1839.0246    0.5165  0.5368 10.2178  0.0000  0.0105   0.0083   0.0264    0.0304   0.0000   442.3068     -0.280374       22.6911      0.249168      -4.08478     -0.571037      0.246208      0.339533      0.388652      0.420519      0.444661      0.474675
  66   4 2081.1662    0.8436  0.9431 10.5673  0.0000  0.0134   0.0105   0.0364    0.0458   0.0000   441.8789      0.496560       22.1393     -0.236062      -3.85545      0.105538      0.340554      0.455634      0.506086      0.558143      0.590509      0.603928
  66   5 2309.5322    1.4050  1.3209 11.1753  0.0000  0.0163   0.0149   0.0425    0.0563   0.0000   442.4359       1.00401       23.2457     -0.643401      -4.54292     -0.430051      0.394617      0.526332      0.585058      0.659422      0.689258      0.710880
  66   6 2523.4168    2.1058  1.4402 11.9580  0.0000  0.0167   0.0211   0.0442    0.0513   0.0000   442.2470      0.468930       21.5905      0.206280      -3.64030      0.333462      0.409319      0.553847      0.620933      0.698893      0.727575      0.777266
  66   7 2731.4087    2.9376  1.2943 12.8404  0.0000  0.0155   0.0311   0.0423    0.0509   0.0000   442.2702      0.444539       20.8845     0.0466944      -3.31050     -0.619021      0.375601      0.498377      0.554423      0.632340      0.651114      0.680795
  66   8 2935.3308    3.9827  1.2462 13.4369  0.0000  0.0151   0.0426   0.0401    0.0564   0.0000   441.7365       1.30329       21.8521      0.542554      -3.90848      -1.87741      0.380236      0.508005      0.571686      0.630004      0.676843      0.699752
  66   9 3133.8642    4.3751  1.3773 13.8027  0.0000  0.0161   0.0457   0.0443    0.0482   0.0000   442.2882       3.27543       21.5587     -0.249704      -2.81029      -1.11361      0.393324      0.528974      0.584716      0.671487      0.663998      0.707439
  66  10 3328.4127    3.8836  2.2630 12.9884  0.0000  0.0208   0.0298   0.0549    0.0383   0.0000   442.1781       2.83739       21.6129      0.125044      -2.53524      -1.47430      0.513559      0.693343      0.776620      0.870585      0.913406      0.946606
  66  11 3520.4055    3.0088  3.7980 12.4860 -0.0000  0.0295   0.0185   0.0803    0.0287   0.0000   441.0517       1.20844       22.1923     -0.626731      -3.17676     -0.205129      0.722945      0.973920       1.10044       1.20238       1.28173       1.32590
  66  12 3709.9932    2.3199  6.2435 12.0142 -0.0007  0.0453   0.0114   0.1248    0.0262   0.0000   441.2947       1.56111       20.3470      0.147169      -4.11333     -0.436741       1.10151       1.46897       1.68754       1.85464       1.95643       2.04982
  66  13 3897.4084    1.7641  9.2212 11.7443  0.0000  0.0700   0.0076   0.1870    0.0222   0.0000   442.2817       2.04970       23.1072      -6.76371      -3.59524     -0.600113       1.67269       2.25338       2.56996       2.81214       3.01391       3.15258
  67   1 1259.0195    0.0969  0.0847 10.1390  0.0000  0.0108   0.0059   0.0153    0.0152   0.0000   440.8765     -0.265309       20.4772    -0.0231660      -3.58610     0.0758865      0.245696      0.309303      0.413377      0.416961      0.389186      0.552350
  67   2 1584.7959    0.2521  0.2620 10.0582  0.0000  0.0080   0.0061   0.0207    0.0190   0.0000   442.1215      0.163692       22.2284    -0.0617776      -2.61906     -0.302459      0.191918      0.261333      0.312976      0.337303      0.369725      0.408285
  67   3 1849.1409    0.5314  0.6244 10.1279  0.0000  0.0113   0.0080   0.0284    0.0326   0.0000   442.0062      0.555633       22.6581     0.0966363      -4.77493     -0.160524      0.267082      0.350193      0.401716      0.437799      0.468492      0.508812
  67   4 2092.6712    0.8902  0.9771 10.6027  0.0000  0.0137   0.0108   0.0362    0.0480   0.0000   442.4628    -0.0812102       22.5866     0.0207299      -2.44863     -0.585024      0.328800      0.432729      0.494206      0.561902      0.584273      0.633972
  67   5 2321.8679    1.4592  1.3137 11.3060  0.0000  0.0161   0.0154   0.0429    0.0531   0.0000   442.3094      0.523072       22.7126      0.226089      -2.62997    -0.0765133      0.377138      0.516174      0.564167      0.647994      0.700134      0.732043
  67   6 2536.5943    2.1798  1.4053 12.0548 -0.0002  0.0166   0.0221   0.0440    0.0545   0.0000   442.6793      0.838590       21.5997      0.748271      -3.24479     -0.996265      0.390205      0.534773      0.585077      0.672787      0.715891      0.754789
  67   7 2745.6518    3.0433  1.2634 12.8796  0.0000  0.0152   0.0323   0.0418    0.0560   0.0000   442.2308       1.28365       21.5258     -0.161285      -4.17140     -0.693481      0.362222      0.500486      0.542835      0.634037      0.640127      0.670434
  67   8 2950.4483    4.0461  1.2657 13.3685  0.0000  0.0149   0.0425   0.0408    0.0598   0.0000   442.3378       1.11687       21.3317     -0.742357      -3.52407      -2.45647      0.364569      0.489589      0.542743      0.614789      0.643944      0.655526
  67   9 3149.7707    4.3054  1.5010 13.5456  0.0000  0.0165   0.0415   0.0449    0.0479   0.0000   442.2030       1.70421       20.7359     0.0496636      -3.74669      -2.05039      0.405696      0.544094      0.605416      0.685919      0.702627      0.730550
  67  10 3345.1093    3.7972  2.2745 13.0930 -0.0000  0.0208   0.0294   0.0573    0.0363   0.0000   441.5875       1.94868       20.9094       1.04490      -3.30228      -2.13150      0.508726      0.684105      0.761522      0.829725      0.902022      0.915433
  67  11 3537.7430    2.9576  4.1062 12.3908 -0.0000  0.0307   0.0175   0.0853    0.0290   0.0000   441.8127       2.32365       22.3651      0.776826      -5.24496     -0.324156      0.739055      0.990083       1.12143       1.24302       1.32397       1.38071
  67  12 3728.0525    2.2521  6.6254 12.0155  0.0000  0.0483   0.0108   0.1323    0.0260   0.0000   442.8254       4.46713       22.3052       1.94524      -4.74026      -2.43341       1.15821       1.54135       1.75915       1.97042       2.08697       2.18369
  68   1 1267.0621    0.1133  0.1349 10.1189  0.0000  0.0094   0.0055   0.0233    0.0156   0.0000   440.6728     -0.316576       21.9333      0.324553      -3.78936     -0.301579      0.221751      0.272175      0.336362      0.338664      0.408807      0.435259
  68   2 1594.0104    0.2589  0.2638 10.0347  0.0000  0.0081   0.0061   0.0189    0.0192   0.0000   442.0565      0.190077       22.5077   -0.00109830      -4.09015      0.326283      0.202671      0.266921      0.314773      0.352355      0.378158      0.374163
  68   3 1859.2062    0.5378  0.5864 10.1871  0.0000  0.0110   0.0081   0.0263    0.0319   0.0000   441.8718     -0.543173       22.3813      0.424406      -3.32283     -0.510482      0.262738      0.351588      0.388254      0.430006      0.457986      0.482217
  68   4 2104.0869    0.9076  0.9896 10.6396  0.0000  0.0140   0.0108   0.0357    0.0475   0.0000   442.2081     -0.146814       22.6077      0.448383      -3.61267    0.00193698      0.329095      0.469817      0.507796      0.593426      0.612015      0.629721
  68   5 2334.0781    1.4719  1.3227 11.3439  0.0000  0.0159   0.0154   0.0428    0.0532   0.0000   442.5324     -0.112594       21.8993      0.617190      -3.00478     -0.914840      0.375376      0.498857      0.555608      0.633414      0.658963      0.705167
  68   6 2549.6619    2.1921  1.4446 12.1336  0.0000  0.0164   0.0218   0.0443    0.0487   0.0000   442.3358     -0.352160       21.8082       1.24678      -3.70992      -1.27890      0.399602      0.523260      0.593582      0.663955      0.706160      0.727235
  68   7 2759.8032    3.1656  1.2760 13.0398  0.0000  0.0153   0.0334   0.0416    0.0527   0.0000   443.0611      0.537485       21.4692     0.0557162      -2.89049      -1.08700      0.357049      0.480779      0.524444      0.607321      0.610658      0.647713
  68   8 2965.4606    4.1921  1.2340 13.4076  0.0000  0.0146   0.0439   0.0388    0.0620   0.0000   442.4398      0.920831       22.5095     -0.433036      -4.07125      -2.04417      0.354233      0.467578      0.526307      0.593902      0.633890      0.671474
  68   9 3165.4845    4.3952  1.5515 13.5221  0.0000  0.0165   0.0410   0.0452    0.0466   0.0000   442.4616       2.75710       20.9883     0.0568859      -3.87477      -1.29879      0.395921      0.518689      0.585396      0.642564      0.693322      0.709878
  68  10 3361.6193    3.7453  2.4953 12.8594  0.0000  0.0215   0.0271   0.0585    0.0368   0.0000   442.5552       2.60950       22.5633      0.323854      -4.71566      -1.79871      0.512579      0.687722      0.771431      0.876164      0.922970      0.942919
  68  11 3555.1415    2.9126  4.1355 12.3606  0.0000  0.0308   0.0168   0.0845    0.0287   0.0000   441.2132       2.02309       21.7114      0.574025      -2.25208      -2.19792      0.736013      0.973477       1.11864       1.24504       1.32434       1.34379
  68  12 3746.0795    2.2229  7.0943 11.9721  0.0000  0.0506   0.0100   0.1383    0.0253   0.0000   440.5321     -0.250906       19.1720      0.706849      -2.95432      0.420385       1.19559       1.62151       1.81481       2.01805       2.15469       2.24848
  69   1 1274.9961    0.1005  0.0993 10.1349  0.0000  0.0102   0.0057   0.0189    0.0151   0.0000   440.5961      0.257763       21.8149     -0.681185      -3.61899      0.645340      0.200443      0.323093      0.333729      0.353785      0.380459      0.428197
  69   2 1603.1347    0.2681  0.3125 10.0492  0.0000  0.0090   0.0060   0.0213    0.0199   0.0000   442.0851     -0.233798       21.4766      0.149788      -3.46913      0.405610      0.212811      0.269139      0.305490      0.338785      0.370652      0.368959
  69   3 1869.1970    0.5454  0.6326 10.2354  0.0000  0.0113   0.0081   0.0284    0.0328   0.0000   442.1416     -0.227232       22.5541      0.521055      -2.70886     0.0813965      0.263826      0.342705      0.387982      0.433358      0.460177      0.482022
  69   4 2115.4336    0.9104  1.0406 10.6564  0.0000  0.0146   0.0107   0.0373    0.0496   0.0000   442.4711     -0.209327       22.1823     -0.632152      -3.75961     -0.827288      0.330636      0.452459      0.501381      0.573255      0.595698      0.616300
  69   5 2346.1643    1.4811  1.4091 11.3758  0.0000  0.0163   0.0149   0.0452    0.0490   0.0000   442.5100      0.878550       22.7278     -0.121468      -3.44327     -0.672562      0.389019      0.516261      0.578843      0.640088      0.689970      0.717103
  69   6 2562.6134    2.2761  1.5324 12.0119 -0.0001  0.0168   0.0213   0.0448    0.0497   0.0000   442.4070       1.14277       22.2054     -0.951843      -2.18159     -0.793781      0.397574      0.544047      0.604486      0.665381      0.694035      0.716022
  69   7 2773.8636    3.1354  1.3364 12.9501  0.0000  0.0157   0.0318   0.0419    0.0518   0.0000   442.1197       1.39752       21.9123     -0.588866      -3.09291     -0.553877      0.371840      0.499742      0.545548      0.604382      0.648730      0.674478
  69   8 2980.3784    4.1211  1.2690 13.6534  0.0000  0.0153   0.0438   0.0415    0.0533   0.0000   442.1773      0.672668       22.3500     -0.254413      -2.92969      -1.51678      0.346164      0.479779      0.511134      0.597399      0.617652      0.665327
  69   9 3181.1163    4.4216  1.5821 13.5586  0.0000  0.0167   0.0409   0.0459    0.0462   0.0000   442.0168       2.46256       22.0214      -1.48433      -3.18183      -1.56371      0.385656      0.520116      0.588018      0.654131      0.682535      0.713263
  69  10 3378.0689    3.6383  2.6973 12.8368 -0.0000  0.0225   0.0255   0.0624    0.0352   0.0000   442.5648       1.06427       21.7045      0.179508      -2.07147      -2.14145      0.535828      0.707611      0.794673      0.882063      0.920671      0.970959
  69  11 3572.2653    2.8129  4.5173 12.3499 -0.0002  0.0335   0.0158   0.0907    0.0279   0.0000   443.8264      0.169770       20.8623    -0.0358481      -1.63699      -3.83572      0.772944       1.03827       1.16227       1.29212       1.37184       1.44345
  69  12 3764.0305    2.1626  7.2975 11.9691  0.0010  0.0530   0.0096   0.1449    0.0249   0.0000   441.8889      0.437804       22.4440     0.0770885     -0.177845      -3.96299       1.24269       1.65563       1.89832       2.09867       2.22939       2.31145
  70   1 1282.9051    0.1009  0.1137 10.1110  0.0000  0.0102   0.0055   0.0208    0.0152   0.0000   440.8265     -0.695695       21.4294      0.435332      -3.59317     0.0291986      0.215716      0.282406      0.362622      0.389274      0.369552      0.419026
  70   2 1612.1614    0.2877  0.2913 10.0455  0.0000  0.0080   0.0063   0.0199    0.0198   0.0000   441.6431    -0.0379087       22.4470      0.241558      -3.80084     -0.285848      0.184250      0.244376      0.283265      0.313013      0.325892      0.329247
  70   3 1879.0849    0.5745  0.6648 10.2115  0.0000  0.0113   0.0082   0.0291    0.0340   0.0000   442.4218     -0.538901       21.7225      0.452111      -3.28966     -0.433881      0.260175      0.339321      0.382500      0.432383      0.457144      0.466554
  70   4 2126.6583    0.9313  1.0939 10.7813  0.0000  0.0149   0.0109   0.0393    0.0476   0.0000   442.3300      0.238117       22.7050     -0.319147      -3.02970     -0.552620      0.328335      0.459904      0.502630      0.587831      0.584257      0.602029
  70   5 2358.1143    1.5478  1.3788 11.3642  0.0000  0.0160   0.0154   0.0422    0.0506   0.0000   442.5293      0.758472       22.6831      0.421000      -3.32628      0.644562      0.378931      0.496240      0.564259      0.636590      0.674067      0.698797
  70   6 2575.5447    2.3778  1.4250 12.1484  0.0000  0.0156   0.0229   0.0437    0.0495   0.0000   441.6214      0.250559       22.0143      0.163589      -3.84176      -1.76821      0.363859      0.481699      0.548294      0.608698      0.648693      0.680574
  70   7 2787.8737    3.2699  1.3525 12.9377  0.0000  0.0151   0.0328   0.0424    0.0503   0.0000   443.0694       1.55510       21.4738      0.907263      -3.13748    -0.0701565      0.356303      0.479921      0.520226      0.595990      0.627012      0.637942
  70   8 2995.1273    4.2244  1.2909 13.5439  0.0000  0.0148   0.0429   0.0403    0.0505   0.0000   441.9779      0.741002       21.9702      0.566409      -3.40779      0.174404      0.343023      0.462793      0.501987      0.579318      0.607201      0.629512
  70   9 3196.6768    4.3709  1.5650 13.6111  0.0000  0.0170   0.0404   0.0442    0.0450   0.0000   442.1268       2.39522       20.3766      -1.05095      -3.88181     -0.663117      0.396394      0.526809      0.611513      0.675465      0.702939      0.715670
  70  10 3394.3245    3.5737  2.9005 12.7284 -0.0003  0.0239   0.0237   0.0625    0.0332   0.0000   442.8738       2.15688       21.0186     -0.326951      -1.80626     -0.738626      0.546069      0.737999      0.828055      0.916437      0.966941       1.01536
  70  11 3589.3762    2.7590  4.7844 12.2681  0.0001  0.0346   0.0148   0.0950    0.0275   0.0000   441.4720       2.56249       21.5855       1.26719      -3.30175      -1.93385      0.784586       1.05343       1.17067       1.32286       1.40233       1.48243
  70  12 3781.7964    2.0725  7.6406 12.0065 -0.0017  0.0559   0.0093   0.1528    0.0241   0.0000   442.4991       2.99083       23.0580       1.83595     -0.585951      -5.20762       1.26476       1.69090       1.91390       2.14275       2.26697       2.38047
  71   1 1290.7491    0.1020  0.1158 10.1128  0.0000  0.0102   0.0055   0.0189    0.0151   0.0000   440.6824      0.258501       22.1066     -0.525356      -3.63042     -0.613156      0.239317      0.334177      0.355199      0.391306      0.396186      0.436646
  71   2 1621.0704    0.2775  0.3354 10.0765  0.0000  0.0092   0.0060   0.0224    0.0199   0.0000   441.6683     0.0128600       22.4452     -0.251087      -3.86256     -0.279335      0.209645      0.281370      0.316898      0.348561      0.376713      0.417905
  71   3 1888.8927    0.5944  0.6469 10.2371  0.0000  0.0111   0.0084   0.0275    0.0337   0.0000   441.7942     -0.242263       22.7746     -0.271859      -3.40607    -0.0456212      0.256532      0.346984      0.397870      0.441858      0.460484      0.490587
  71   4 2137.8295    0.9789  1.0489 10.7366  0.0000  0.0142   0.0113   0.0366    0.0507   0.0000   442.3070     0.0765551       22.6361     -0.508439      -3.77101    0.00390683      0.320451      0.435976      0.497593      0.540412      0.571903      0.603174
  71   5 2370.0425    1.5686  1.3741 11.6368  0.0000  0.0167   0.0162   0.0431    0.0462   0.0000   442.2732      0.108360       21.1238     -0.197369      -1.64239      -1.76137      0.371387      0.494817      0.549092      0.620517      0.648342      0.681891
  71   6 2588.3481    2.3818  1.4638 12.2655  0.0000  0.0162   0.0230   0.0441    0.0479   0.0000   443.0164      0.767778       21.4057     -0.408069      -3.82616      -2.16882      0.367168      0.499330      0.561085      0.645547      0.656855      0.710318
  71   7 2801.7428    3.3252  1.3280 13.0923 -0.0000  0.0153   0.0336   0.0411    0.0503   0.0000   442.6024      0.608169       21.0273     -0.357429      -3.39080     -0.774093      0.346695      0.467671      0.522749      0.582582      0.597718      0.653570
  71   8 3009.8131    4.3375  1.3078 13.5010  0.0000  0.0147   0.0431   0.0399    0.0536   0.0000   442.3697       1.87167       21.1029     -0.387996      -2.97107     -0.861709      0.337876      0.451662      0.513514      0.577925      0.602379      0.626935
  71   9 3212.1161    4.3519  1.6889 13.5745  0.0000  0.0175   0.0389   0.0466    0.0414   0.0000   442.2097       1.07883       22.0288     -0.287964      -2.66479      -1.59706      0.397270      0.540478      0.588105      0.667133      0.693793      0.727939
  71  10 3410.5679    3.5161  2.8751 12.8045  0.0000  0.0237   0.0236   0.0632    0.0326   0.0000   441.7632       2.30592       21.6119      -1.23088      -2.13072    -0.0495031      0.538955      0.718531      0.822868      0.907961      0.961387       1.00107
  71  11 3606.4217    2.6998  5.1521 12.1954 -0.0008  0.0371   0.0138   0.1003    0.0277   0.0000   444.0826       3.12621       22.1646     -0.728938      0.283417      -2.66698      0.843541       1.13794       1.26345       1.40271       1.49710       1.56168
  71  12 3799.4678    2.0636  7.9384 11.9888  0.0012  0.0573   0.0091   0.1571    0.0235   0.0000   442.3486       1.09050       22.3389     -0.695516      -7.24312      -1.13524       1.28999       1.72743       1.97469       2.16848       2.32055       2.40829
  72   1 1298.4926    0.1024  0.0987 10.0942  0.0000  0.0084   0.0053   0.0173    0.0148   0.0000   440.7451    -0.0601633       22.0559      0.291207      -3.69312      0.374239      0.186817      0.260275      0.299728      0.340370      0.400818      0.371840
  72   2 1629.8928    0.2935  0.3282 10.0380  0.0000  0.0081   0.0061   0.0223    0.0200   0.0000   441.7498     -0.375480       22.2441     -0.320157      -3.94169    -0.0709510      0.185371      0.243932      0.279876      0.313606      0.329587      0.353530
  72   3 1898.6406    0.5889  0.6786 10.2523  0.0000  0.0112   0.0081   0.0290    0.0335   0.0000   441.7852      0.153034       21.6969     -0.288253      -4.33436      0.633472      0.249243      0.330834      0.371124      0.416755      0.431443      0.469494
  72   4 2148.8606    0.9858  1.0618 10.7995  0.0000  0.0142   0.0113   0.0369    0.0493   0.0000   442.2033     0.0352103       21.9456     -0.375456      -4.52393     -0.105049      0.319814      0.423474      0.464829      0.521526      0.564012      0.588161
  72   5 2381.7472    1.6324  1.4809 11.3453  0.0000  0.0163   0.0151   0.0433    0.0472   0.0000   442.0046      0.881170       22.5855      0.403172      -3.16322      -1.19232      0.361064      0.489883      0.539618      0.608655      0.638394      0.685228
  72   6 2601.0725    2.4001  1.4524 12.3610  0.0000  0.0167   0.0231   0.0434    0.0465   0.0000   442.5068      0.414383       21.3972     -0.392093      -3.76408      -1.25795      0.355446      0.500694      0.525881      0.619524      0.632128      0.688480
  72   7 2815.5031    3.3805  1.3281 13.0987  0.0000  0.0150   0.0339   0.0414    0.0512   0.0000   442.4856       2.01394       22.7896      0.246335      -2.48066     -0.835149      0.347277      0.469671      0.524699      0.589018      0.621877      0.632746
  72   8 3024.4227    4.2967  1.2926 13.6922 -0.0002  0.0150   0.0439   0.0401    0.0501   0.0000   443.0495      0.805257       23.1936      -1.07432      -3.99605      -1.04783      0.336267      0.446390      0.492531      0.563514      0.599479      0.625032
  72   9 3227.4458    4.2207  1.7509 13.5081  0.0000  0.0179   0.0364   0.0465    0.0401   0.0000   442.8301       2.56351       21.2735      -1.15856      -2.57385      -2.64263      0.400285      0.537926      0.594769      0.687795      0.718705      0.741474
  72  10 3426.7361    3.4425  3.0076 12.8178  0.0000  0.0246   0.0228   0.0656    0.0318   0.0000   443.4282       2.21763       22.7738      0.283441      -1.24966     -0.343238      0.552735      0.744947      0.835586      0.935992       1.00581       1.03221
  72  11 3623.2987    2.6383  5.2692 12.2513  0.0006  0.0378   0.0135   0.1019    0.0269   0.0000   443.1730      0.217061       21.7629      -1.03739      -3.17724      -1.30772      0.838459       1.12586       1.28691       1.42543       1.50036       1.55627
  72  12 3817.1522    1.9906  8.1931 11.9711 -0.0004  0.0605   0.0086   0.1620    0.0230   0.0000   440.3119       3.62121       22.6007      -1.62841      -4.71806      -3.60392       1.33362       1.79426       2.04369       2.26956       2.38266       2.52690
  73   1 1306.2104    0.1060  0.1179 10.1225  0.0000  0.0088   0.0053   0.0204    0.0149   0.0000   440.6863     -0.139315       22.4255     -0.124416      -4.34406     -0.378439      0.181230      0.257217      0.306235      0.301815      0.334657      0.350229
  73   2 1638.6163    0.3061  0.3156 10.1075  0.0000  0.0081   0.0063   0.0206    0.0199   0.0000   441.9069     -0.166849       21.7231      0.101080      -3.62967     -0.395857      0.182586      0.233983      0.268217      0.310088      0.318250      0.347941
  73   3 1908.3077    0.6065  0.7084 10.2709  0.0000  0.0114   0.0082   0.0293    0.0352   0.0000   441.7244     -0.595341       22.3634     -0.204275      -3.62015     -0.419575      0.249838      0.348399      0.390745      0.449898      0.483227      0.504838
  73   4 2159.8077    1.0170  1.0632 10.9266  0.0000  0.0141   0.0115   0.0374    0.0472   0.0000   442.2330     -0.205900       22.4705      -1.26206      -4.28096     -0.588985      0.304242      0.412980      0.455949      0.516177      0.549984      0.564737
  73   5 2393.4604    1.6579  1.4376 11.6212  0.0000  0.0163   0.0160   0.0435    0.0454   0.0000   442.6690    0.00140941       21.0055     -0.648811      -4.06429     -0.943846      0.357365      0.481407      0.527904      0.598363      0.626852      0.651265
  73   6 2613.6882    2.4900  1.5137 12.2328  0.0000  0.0163   0.0228   0.0426    0.0490   0.0000   442.5944      0.372917       21.4976     -0.310397      -2.45438      0.185164      0.360013      0.481269      0.540060      0.607249      0.646348      0.672809
  73   7 2829.1808    3.4939  1.3788 13.1283  0.0000  0.0150   0.0339   0.0415    0.0487   0.0000   442.2819      0.457093       22.8355     -0.237461      -3.76160      -1.53267      0.340537      0.443976      0.506063      0.559031      0.586109      0.608494
  73   8 3038.8952    4.2822  1.3860 13.6636  0.0000  0.0156   0.0416   0.0409    0.0486   0.0000   442.9571       2.01639       21.9529     -0.513221      -3.53605      -1.37151      0.347256      0.466050      0.518246      0.583006      0.608832      0.640359
  73   9 3242.6974    4.1897  1.9125 13.3076  0.0000  0.0181   0.0340   0.0492    0.0406   0.0000   442.6683       2.88865       21.8558     0.0912922      -3.35078      -1.71635      0.399907      0.539206      0.599775      0.678698      0.706497      0.744719
  73  10 3442.8047    3.3650  3.1473 12.8216 -0.0000  0.0253   0.0218   0.0677    0.0307   0.0000   442.5018       3.19154       23.5412      0.534292      -4.38013     -0.130704      0.553412      0.737031      0.842966      0.933348      0.993979       1.05486
  73  11 3640.0945    2.5697  5.3628 12.2492 -0.0012  0.0387   0.0129   0.1053    0.0271   0.0000   442.5693       2.57278       20.7898     -0.661896     -0.174809     -0.503766      0.855430       1.14454       1.30098       1.43730       1.53341       1.60447
  74   1 1313.8326    0.1151  0.1235 10.1117  0.0000  0.0078   0.0052   0.0217    0.0150   0.0000   440.1103     -0.134078       22.4678    -0.0324408      -4.21762      0.167655      0.165935      0.205564      0.261926      0.267091      0.269708      0.284998
  74   2 1647.2216    0.3229  0.3443 10.0896  0.0000  0.0083   0.0064   0.0217    0.0209   0.0000   441.7355     -0.207553       21.5683     -0.180657      -4.04529    -0.0134861      0.193217      0.255119      0.308568      0.335783      0.349817      0.368988
  74   3 1917.9218    0.6173  0.7287 10.2759  0.0000  0.0114   0.0082   0.0299    0.0350   0.0000   442.2949     -0.388015       22.0719    -0.0456862      -3.82510     -0.304823      0.247480      0.325508      0.366012      0.413840      0.454759      0.462287
  74   4 2170.6792    1.0511  1.1506 10.9294  0.0000  0.0147   0.0115   0.0389    0.0491   0.0000   442.5962    -0.0455953       21.8749     -0.243661      -3.59788     -0.321987      0.323229      0.433077      0.480162      0.537406      0.578263      0.598745
  74   5 2405.0042    1.6876  1.5304 11.5168  0.0000  0.0166   0.0155   0.0438    0.0459   0.0000   442.7989     -0.158033       22.1540     -0.332932      -5.10902     -0.991492      0.366130      0.485267      0.561598      0.619642      0.650231      0.669119
  74   6 2626.2842    2.5403  1.4655 12.4490  0.0000  0.0162   0.0241   0.0435    0.0480   0.0000   442.4492    -0.0301390       22.8998    -0.0534381      -3.05277      -1.29991      0.351891      0.487636      0.541495      0.603476      0.641966      0.670852
  74   7 2842.7806    3.5964  1.3279 13.1139 -0.0002  0.0149   0.0349   0.0389    0.0533   0.0000   442.8683       1.03441       22.0703      0.626132      -3.35841      -1.45980      0.326708      0.441223      0.483775      0.539127      0.577914      0.591152
  74   8 3053.2489    4.3600  1.3776 13.6255  0.0000  0.0152   0.0422   0.0404    0.0509   0.0000   442.4840       1.48729       21.9782     -0.128059      -2.25443     -0.211119      0.340763      0.456504      0.506909      0.572854      0.602022      0.619401
  74   9 3257.8670    4.1717  1.8706 13.4500  0.0000  0.0182   0.0344   0.0481    0.0384   0.0000   442.3584       1.31004       21.7765      -1.11227      -3.68319      -2.34522      0.393619      0.531993      0.592225      0.662264      0.696525      0.729878
  74  10 3458.8071    3.3109  3.2889 12.7174  0.0000  0.0255   0.0205   0.0692    0.0299   0.0000   442.7963       1.81872       22.1712      -1.07502      -3.90944      -2.21902      0.551143      0.728850      0.818759      0.932881      0.986028       1.02319
  74  11 3656.7818    2.5464  6.0201 12.1708  0.0013  0.0421   0.0118   0.1147    0.0273   0.0000   442.3780       2.77877       20.9936       2.46624      -3.28833      -2.89817      0.916594       1.23599       1.38832       1.53883       1.64669       1.69543
  75   1 1321.4185    0.1196  0.1469 10.0849  0.0000  0.0080   0.0050   0.0235    0.0150   0.0000   440.4262     0.0158650       22.3905      0.104117      -4.61310      0.196766      0.175865      0.247046      0.281530      0.300940      0.314553      0.301766
  75   2 1655.7485    0.3220  0.3983 10.0544  0.0000  0.0089   0.0061   0.0251    0.0213   0.0000   441.6854     -0.666756       22.8743     -0.639110      -3.44423      0.853634      0.191475      0.250765      0.288522      0.325841      0.341140      0.378555
  75   3 1927.4425    0.6476  0.7485 10.2529  0.0000  0.0115   0.0084   0.0297    0.0372   0.0000   441.6201     -0.461919       22.4578      0.555291      -4.08800     0.0113300      0.249379      0.354043      0.393346      0.450041      0.476241      0.502567
  75   4 2181.4729    1.0805  1.1265 10.9718  0.0000  0.0143   0.0119   0.0385    0.0484   0.0000   442.6106      0.525572       21.9298     -0.384707      -3.78952     -0.357531      0.303944      0.405504      0.450147      0.505234      0.546227      0.570435
  75   5 2416.4597    1.7587  1.5176 11.6625  0.0000  0.0162   0.0163   0.0451    0.0449   0.0000   442.0102      0.212631       22.4182     -0.529423      -4.01357     -0.501379      0.346243      0.463977      0.517725      0.582064      0.617616      0.638115
  75   6 2638.8236    2.6493  1.5129 12.3077  0.0000  0.0162   0.0237   0.0418    0.0489   0.0000   442.9997       1.39300       22.8432      0.165194      -3.77041      0.229261      0.336290      0.465649      0.505051      0.579070      0.625787      0.644265
  75   7 2856.3317    3.6860  1.3097 13.1183  0.0000  0.0145   0.0357   0.0389    0.0548   0.0000   442.5862      0.721619       21.8379     -0.409700      -3.76579      -2.18996      0.315155      0.418334      0.461491      0.532441      0.528577      0.575707
  75   8 3067.4923    4.3364  1.4406 13.6242  0.0000  0.0154   0.0407   0.0420    0.0465   0.0000   442.6618      0.397159       20.8445     -0.437955      -3.21054      -1.08642      0.339006      0.458614      0.507160      0.568991      0.604495      0.631111
  75   9 3272.8918    4.1209  2.0978 13.3041 -0.0000  0.0188   0.0314   0.0519    0.0355   0.0000   442.7646       1.11199       21.7226     -0.368840      -2.13915     -0.830896      0.409506      0.555319      0.626871      0.698398      0.757602      0.786570
  75  10 3474.6571    3.3033  3.6045 12.5303  0.0000  0.0263   0.0189   0.0721    0.0301   0.0000   442.0593       2.15905       23.4784       2.36761      -2.01605      -2.65423      0.570431      0.759693      0.860590      0.959863       1.00896       1.05578
  75  11 3673.4241    2.4899  6.0153 12.1698 -0.0016  0.0433   0.0114   0.1163    0.0266   0.0000   440.4797       2.86678       22.6861      0.738817      -3.70374      -2.21431      0.907194       1.23862       1.36280       1.54051       1.61188       1.68430
  76   1 1328.9614    0.1124  0.1267 10.1160  0.0000  0.0089   0.0051   0.0188    0.0147   0.0000   440.5156     0.0500242       22.2067    -0.0803057      -4.13007     -0.211521      0.208350      0.269798      0.322572      0.320604      0.351148      0.367296
  76   2 1664.1802    0.3292  0.4105 10.0641  0.0000  0.0093   0.0060   0.0239    0.0218   0.0000   441.6587     0.0726901       21.7398      0.528853      -3.76398     -0.201271      0.200361      0.267982      0.312703      0.347005      0.350978      0.389972
  76   3 1936.8915    0.6371  0.7880 10.3894  0.0000  0.0122   0.0082   0.0319    0.0352   0.0000   441.6948    -0.0508985       22.9269     -0.453388      -4.18504     0.0657404      0.243280      0.335271      0.370723      0.419819      0.433596      0.460296
  76   4 2192.1266    1.0858  1.2271 10.9733  0.0000  0.0152   0.0115   0.0401    0.0478   0.0000   441.9728    -0.0198090       22.4719     0.0729813      -3.42745      0.734613      0.322487      0.439179      0.490893      0.543808      0.584455      0.614125
  76   5 2427.8562    1.7965  1.5823 11.5597  0.0000  0.0166   0.0159   0.0447    0.0465   0.0000   443.0553       1.13202       21.7665     -0.509376      -3.76359     -0.406706      0.347468      0.469964      0.523364      0.583498      0.612814      0.648833
  76   6 2651.2149    2.6429  1.4761 12.5988  0.0000  0.0159   0.0247   0.0435    0.0452   0.0000   442.4118      0.258793       22.1449       1.18230      -3.57917     -0.438897      0.339556      0.464204      0.519088      0.581959      0.617699      0.644711
  76   7 2869.7462    3.6669  1.3163 13.4403  0.0000  0.0151   0.0366   0.0402    0.0479   0.0000   443.2585       1.60837       22.7767      0.461722      -1.55274      -1.89022      0.320397      0.436846      0.489955      0.553954      0.590616      0.622239
  76   8 3081.7132    4.4453  1.4560 13.6408  0.0002  0.0153   0.0413   0.0426    0.0473   0.0000   442.1650       1.34506       22.5602       1.14578      -3.89360     -0.819855      0.323878      0.428398      0.491581      0.552935      0.580841      0.607572
  76   9 3287.9005    4.0310  2.0996 13.3096  0.0000  0.0190   0.0307   0.0513    0.0360   0.0000   443.3683       2.10397       22.0574      0.154871      -3.59486      -2.34184      0.405031      0.537232      0.605105      0.681714      0.714121      0.745030
  76  10 3490.3752    3.2490  3.7052 12.5638  0.0000  0.0272   0.0185   0.0736    0.0298   0.0000   444.5287       2.59548       23.0372     -0.464748      -2.23277      -3.49507      0.577377      0.774102      0.880360      0.964452       1.04434       1.10301
  76  11 3689.9563    2.4298  6.4299 12.2075  0.0009  0.0454   0.0109   0.1244    0.0259   0.0000   442.8702       3.03878       20.8968      -1.06724      -2.38506      -1.15892      0.952514       1.28801       1.46953       1.60386       1.70105       1.78610
  77   1 1336.4232    0.1243  0.1254 10.0982  0.0000  0.0077   0.0051   0.0170    0.0147   0.0000   441.1063     -0.323031       22.2049     0.0239541      -4.22950     -0.357762      0.163639      0.209478      0.242753      0.253267      0.300452      0.321779
  77   2 1672.5402    0.3360  0.3723 10.1159  0.0000  0.0089   0.0063   0.0215    0.0210   0.0000   441.3467      0.172273       21.6816      0.114966      -4.07243     0.0911578      0.178363      0.256311      0.287989      0.327415      0.363840      0.374828
  77   3 1946.3273    0.6668  0.7671 10.3806  0.0000  0.0115   0.0085   0.0295    0.0360   0.0000   442.3607    -0.0733001       22.1181     -0.153450      -3.63189      0.175123      0.240910      0.311201      0.359704      0.409936      0.431751      0.456975
  77   4 2202.7161    1.1404  1.2643 10.9087  0.0000  0.0153   0.0117   0.0398    0.0521   0.0000   442.1637      0.613167       22.0302    -0.0378454      -4.24963      -1.47581      0.312221      0.435718      0.482831      0.526887      0.575599      0.593366
  77   5 2439.1743    1.8299  1.5085 11.7773  0.0000  0.0162   0.0167   0.0439    0.0434   0.0000   442.5004       1.03729       22.9387      0.486642      -3.31088     -0.276410      0.334016      0.453364      0.507400      0.564908      0.601148      0.628523
  77   6 2663.5815    2.6740  1.4668 12.6690  0.0000  0.0159   0.0251   0.0435    0.0451   0.0000   442.8897      0.422538       22.6181      0.486614      -3.51850     -0.684322      0.331638      0.447857      0.499091      0.566009      0.600283      0.630446
  77   7 2883.0826    3.7545  1.2685 13.4295  0.0000  0.0144   0.0376   0.0394    0.0516   0.0000   443.0490       1.51535       21.4226     0.0490603      -2.67322      -1.33506      0.302247      0.414818      0.445659      0.523898      0.534214      0.567050
  77   8 3095.8090    4.4647  1.4686 13.7076  0.0000  0.0153   0.0411   0.0418    0.0448   0.0000   442.9527       1.28306       22.4575     -0.647435      -2.57505     -0.851032      0.324851      0.438731      0.501427      0.563244      0.603181      0.626410
  77   9 3302.7859    4.0616  2.2709 13.1729  0.0000  0.0195   0.0292   0.0525    0.0353   0.0000   442.5753       2.77865       22.1039       1.06122      -2.76421      -2.13023      0.411491      0.544770      0.608876      0.673647      0.732232      0.761064
  77  10 3506.1033    3.1117  3.8765 12.5868  0.0000  0.0286   0.0175   0.0764    0.0284   0.0000   442.1681       1.56051       20.4338       1.14307      -1.08980      -2.66544      0.605164      0.815064      0.902863       1.00760       1.09489       1.13166
  77  11 3706.3082    2.3412  6.5573 12.2754 -0.0006  0.0470   0.0106   0.1300    0.0248   0.0000   443.3916       3.46856       21.5598     -0.684445     -0.737376      0.194627      0.972127       1.31370       1.49247       1.65590       1.78452       1.84781
  78   1 1343.8265    0.1248  0.1348 10.0620  0.0000  0.0077   0.0050   0.0187    0.0147   0.0000   440.4664     -0.606803       22.2595     0.0585733      -4.24965    -0.0744125      0.150720      0.208955      0.241903      0.257092      0.290624      0.321608
  78   2 1680.7742    0.3387  0.4075 10.1147  0.0000  0.0093   0.0061   0.0237    0.0215   0.0000   441.5928     -0.498045       22.6739      0.208783      -4.31338     -0.321109      0.184883      0.253420      0.289224      0.319779      0.341193      0.363045
  78   3 1955.6292    0.6975  0.8235 10.3086  0.0000  0.0117   0.0085   0.0310    0.0392   0.0000   441.5658    -0.0159836       21.5176     0.0351568      -3.55573     0.0347719      0.247305      0.323049      0.376726      0.425134      0.455190      0.473532
  78   4 2213.2112    1.1376  1.2260 11.0910  0.0000  0.0146   0.0120   0.0412    0.0464   0.0000   441.9536      -1.28051       22.4234     -0.777106      -4.47687     -0.485490      0.304902      0.411362      0.464641      0.511718      0.541798      0.578541
  78   5 2450.3130    1.8411  1.6272 11.6265  0.0000  0.0170   0.0160   0.0440    0.0444   0.0000   442.4843      0.786083       21.9777     0.0794429      -3.39267     -0.398676      0.348464      0.461797      0.520176      0.593450      0.611757      0.643604
  78   6 2675.8704    2.7675  1.4216 12.7585  0.0000  0.0158   0.0261   0.0408    0.0439   0.0000   442.2051      0.690476       22.0294      0.830361      -2.85262     -0.245330      0.325041      0.438204      0.495584      0.548305      0.592605      0.619954
  78   7 2896.2863    3.9470  1.3471 13.2220  0.0004  0.0144   0.0368   0.0385    0.0500   0.0000   442.0895       1.04364       22.8720      0.187868      -3.12382      -1.60905      0.301980      0.399677      0.458594      0.519128      0.549770      0.561125
  78   8 3109.7890    4.5353  1.5214 13.5779  0.0000  0.0154   0.0402   0.0419    0.0459   0.0000   443.2122       1.67613       21.7951     -0.775268      -3.38949      -1.87403      0.334103      0.448265      0.504373      0.564933      0.621299      0.620415
  78   9 3317.5509    3.9623  2.2987 13.1741  0.0000  0.0200   0.0287   0.0532    0.0359   0.0000   442.6643       1.60909       21.4885      -1.45868     -0.930731      -1.76125      0.416842      0.563746      0.633394      0.711220      0.756910      0.776346
  78  10 3521.7011    3.0434  4.0836 12.5200  0.0002  0.0294   0.0168   0.0809    0.0287   0.0000   442.0469       2.61500       21.8450       2.21883      -1.18078      -3.59810      0.612136      0.816817      0.926744       1.04277       1.10583       1.15543
  78  11 3722.6194    2.2955  7.1150 12.2315  0.0001  0.0514   0.0100   0.1381    0.0240   0.0000   441.9517       2.35220       23.0101      -1.64808      -7.63555     -0.405370       1.03759       1.41894       1.60144       1.76530       1.88550       1.98954
  79   1 1351.1666    0.1364  0.1305 10.0906  0.0000  0.0071   0.0052   0.0166    0.0147   0.0000   440.5461     -0.382512       21.9324     -0.515489      -4.51134      0.321231      0.144501      0.173732      0.203717      0.231260      0.230082      0.241751
  79   2 1688.9418    0.3599  0.4407 10.0856  0.0000  0.0094   0.0061   0.0235    0.0224   0.0000   441.2815     -0.673830       22.4193      0.657183      -3.80312     -0.140224      0.189216      0.253155      0.289166      0.324529      0.352149      0.372776
  79   3 1964.9297    0.6933  0.7890 10.4118  0.0000  0.0116   0.0086   0.0301    0.0375   0.0000   442.0925     -0.132992       22.5048      0.357353      -3.92827      0.254383      0.239504      0.318890      0.363253      0.422596      0.454788      0.471857
  79   4 2223.6119    1.1723  1.1982 11.2018  0.0000  0.0148   0.0125   0.0393    0.0487   0.0000   442.7584     0.0569026       21.6682     -0.126582      -3.62280      0.290334      0.295528      0.398583      0.441553      0.506154      0.533060      0.550356
  79   5 2461.4543    1.9110  1.5479 11.8951  0.0000  0.0162   0.0170   0.0438    0.0406   0.0000   442.2883     0.0413151       22.3725     0.0632568      -5.32007     -0.389770      0.339052      0.454117      0.504331      0.564640      0.592374      0.630892
  79   6 2688.0508    2.8046  1.5733 12.6183  0.0000  0.0162   0.0245   0.0432    0.0416   0.0000   443.0067      0.543354       22.2616      0.146211      -2.25375      0.549178      0.329342      0.454119      0.502532      0.572168      0.589185      0.637816
  79   7 2909.4530    3.9435  1.3566 13.3526  0.0000  0.0143   0.0367   0.0398    0.0472   0.0000   442.7587       1.21519       22.1206      0.617981      -2.90619      -1.43439      0.296885      0.391551      0.435545      0.491164      0.532507      0.555731
  79   8 3123.6961    4.5363  1.5745 13.5893  0.0000  0.0156   0.0390   0.0423    0.0428   0.0000   443.5486      0.475731       22.0375      0.824752      -3.32690      -1.45209      0.328113      0.435936      0.501658      0.549980      0.598382      0.608644
  79   9 3332.2216    3.9637  2.4513 13.0381  0.0000  0.0201   0.0268   0.0544    0.0341   0.0000   443.6492       1.13949       20.9826    -0.0138343      -4.41328     -0.537910      0.406079      0.551797      0.622797      0.705412      0.741518      0.765717
  79  10 3537.2030    2.9972  4.4480 12.5099  0.0000  0.0314   0.0157   0.0864    0.0279   0.0000   441.4425       2.17232       22.1089      0.116172      -2.59199     -0.442571      0.637344      0.869025      0.974387       1.09048       1.14657       1.21006
  79  11 3738.9558    2.2433  7.2442 12.2156 -0.0003  0.0524   0.0096   0.1420    0.0237   0.0000   443.7193       2.72449       24.0276     -0.680231      -5.44586      -5.75027       1.04296       1.41069       1.59496       1.78758       1.90882       1.97476
  80   1 1358.4688    0.1443  0.1545 10.0770  0.0000  0.0071   0.0050   0.0188    0.0149   0.0000   440.4911     -0.179022       22.6535      0.710719      -4.14104     -0.515375      0.128551      0.186568      0.212818      0.233293      0.244134      0.264617
  80   2 1697.0345    0.3603  0.4487 10.1092  0.0000  0.0095   0.0061   0.0241    0.0225   0.0000   441.4155     -0.116259       22.4533      0.504899      -3.53459      0.197496      0.183759      0.255344      0.278644      0.322691      0.346988      0.356095
  80   3 1974.1446    0.7240  0.8556 10.4746  0.0000  0.0121   0.0086   0.0317    0.0376   0.0000   442.2676     -0.256481       21.9428     -0.230542      -4.53970      0.615941      0.234444      0.324973      0.355764      0.404863      0.441182      0.447563
  80   4 2233.9724    1.2078  1.2351 11.2097  0.0000  0.0148   0.0125   0.0401    0.0472   0.0000   442.9559    0.00934375       22.8385     0.0423054      -3.89021     -0.132485      0.293496      0.398237      0.453462      0.498500      0.522385      0.553635
  80   5 2472.5097    1.9251  1.5528 11.9581  0.0000  0.0163   0.0172   0.0442    0.0415   0.0000   442.2089    -0.0308771       22.7472      0.892032      -3.84227     -0.898515      0.329067      0.443138      0.500016      0.559799      0.602416      0.622456
  80   6 2700.1897    2.8557  1.4401 12.7011  0.0000  0.0153   0.0257   0.0409    0.0444   0.0000   442.0994      0.984422       21.6711     -0.260778      -3.88939     -0.333782      0.297732      0.405328      0.460742      0.504237      0.527564      0.553104
  80   7 2922.5143    3.9162  1.3350 13.5088  0.0000  0.0147   0.0372   0.0393    0.0475   0.0000   442.2063      0.812661       21.8123    -0.0438446      -2.37109     -0.882903      0.293946      0.399359      0.443057      0.505740      0.525119      0.557111
  80   8 3137.5191    4.4579  1.5287 13.7768  0.0000  0.0157   0.0399   0.0428    0.0426   0.0000   442.7323       1.66341       23.1533     -0.990063      -3.66930      -2.05466      0.315407      0.425123      0.475702      0.546376      0.556976      0.596269
  80   9 3346.8773    3.8749  2.6213 13.0159  0.0000  0.0211   0.0254   0.0572    0.0342   0.0000   442.5108       1.29405       22.7715      0.444894      -4.41467      -2.03518      0.421877      0.570701      0.646968      0.722209      0.756678      0.787546
  80  10 3552.6097    2.9593  4.5655 12.5243  0.0000  0.0328   0.0152   0.0874    0.0277   0.0000   444.4676       1.31584       21.9377      -2.68612      -3.27674      -2.24762      0.658868      0.883735       1.00591       1.13207       1.22369       1.24760
  80  11 3755.0618    2.2180  7.6961 12.2387  0.0010  0.0551   0.0092   0.1487    0.0226   0.0000   442.4160     -0.336167       22.4436      0.752290      -1.60757      -7.09715       1.09725       1.48522       1.67683       1.87523       1.96977       2.09551
  81   1 1365.7015    0.1370  0.1723 10.0632  0.0000  0.0081   0.0048   0.0224    0.0149   0.0000   440.0690      0.331854       21.5611      0.478547      -4.13779     0.0833601      0.149254      0.212192      0.248286      0.236656      0.257421      0.265524
  81   2 1705.0333    0.3723  0.4388 10.0740  0.0000  0.0092   0.0062   0.0229    0.0227   0.0000   441.2296     -0.425229       22.5596      0.228022      -3.46441     0.0997264      0.179364      0.237511      0.268371      0.292106      0.313526      0.330923
  81   3 1983.3040    0.7359  0.9063 10.3776  0.0000  0.0123   0.0085   0.0326    0.0408   0.0000   441.9223     -0.400579       22.2227      0.619084      -3.89572     -0.816206      0.242224      0.322962      0.365939      0.414413      0.447610      0.457586
  81   4 2244.1651    1.2280  1.3680 11.1918  0.0000  0.0155   0.0120   0.0423    0.0422   0.0000   442.2330     -0.443585       21.3361     -0.154025      -3.26493     -0.921971      0.308230      0.418030      0.470331      0.534726      0.557615      0.593992
  81   5 2483.4536    2.0026  1.6117 11.8165  0.0000  0.0164   0.0169   0.0431    0.0415   0.0000   442.5565      0.732119       22.2125     -0.263970      -3.42213      -1.33057      0.321281      0.442826      0.486764      0.549774      0.569768      0.613293
  81   6 2712.2821    2.9304  1.5091 12.7252  0.0000  0.0154   0.0263   0.0421    0.0443   0.0000   442.2763      0.812260       21.6931     -0.640492      -3.85495      -1.57147      0.311420      0.416369      0.469735      0.527116      0.557070      0.594243
  81   7 2935.4720    4.0305  1.3630 13.4125  0.0000  0.0143   0.0375   0.0392    0.0482   0.0000   442.4910       1.78445       21.8670      0.174822      -4.40111      -1.81353      0.291385      0.388238      0.444013      0.503071      0.528468      0.552645
  81   8 3151.2715    4.4646  1.6774 13.4891  0.0000  0.0160   0.0369   0.0433    0.0416   0.0000   443.1466       1.55785       21.4829      0.269974      -3.53403      -2.28272      0.320014      0.425861      0.477967      0.542103      0.568184      0.606406
  81   9 3361.4598    3.8151  2.7200 12.9977  0.0000  0.0215   0.0245   0.0583    0.0318   0.0000   443.4610       2.13429       22.7092      -1.12321      -2.45839      -3.92698      0.427254      0.571959      0.649015      0.732366      0.767821      0.805841
  81  10 3567.9827    2.9344  4.7768 12.4597  0.0002  0.0341   0.0149   0.0908    0.0283   0.0000   442.0241       2.92616       22.8604      0.215179      -5.04475      -3.27206      0.678963      0.912535       1.02365       1.14436       1.22855       1.28277
  81  11 3771.0755    2.1287  7.5474 12.1720 -0.0006  0.0547   0.0090   0.1478    0.0231   0.0000   441.9667       2.32481       20.7595      -2.60594      -2.17246      -3.21999       1.07991       1.45210       1.64859       1.84840       1.97069       2.04943
  82   1 1372.9055    0.1333  0.1563 10.0660  0.0000  0.0077   0.0048   0.0198    0.0146   0.0000   440.4141    -0.0888253       22.2805     -0.262458      -3.97606      0.781173      0.158771      0.186888      0.241139      0.243562      0.278890      0.294053
  82   2 1712.9672    0.3853  0.4630 10.0660  0.0000  0.0093   0.0063   0.0232    0.0233   0.0000   441.1673     -0.464080       21.2648    -0.0700694      -3.60550      0.285261      0.183677      0.243880      0.268280      0.311663      0.314747      0.333674
  82   3 1992.4051    0.7417  0.9302 10.4329  0.0000  0.0127   0.0086   0.0328    0.0410   0.0000   442.3150      0.349462       22.3242     -0.197251      -4.00478      0.324791      0.246163      0.332022      0.374239      0.419531      0.447681      0.461534
  82   4 2254.3068    1.2872  1.3388 11.1809  0.0000  0.0150   0.0125   0.0410    0.0466   0.0000   442.0665     -0.310114       22.4450     -0.125999      -3.86564     -0.378960      0.301485      0.403890      0.455884      0.508173      0.538699      0.568509
  82   5 2494.3767    2.0491  1.5878 11.9551  0.0000  0.0162   0.0178   0.0441    0.0424   0.0000   442.7294      0.757226       23.2420      0.218430      -3.02554     -0.875890      0.313563      0.436690      0.479737      0.544716      0.578630      0.594304
  82   6 2724.2643    2.9941  1.4343 12.8316  0.0000  0.0153   0.0270   0.0397    0.0439   0.0000   442.0737      0.768440       21.0472     -0.721563      -4.22600     -0.981742      0.299011      0.410926      0.457858      0.512586      0.543627      0.573980
  82   7 2948.3836    4.1143  1.4445 13.4087  0.0000  0.0148   0.0366   0.0395    0.0457   0.0000   442.7648       1.06936       21.8885    -0.0289297      -4.91131      -1.43445      0.297738      0.398723      0.452782      0.500449      0.527971      0.565905
  82   8 3164.9140    4.4789  1.6393 13.5819  0.0000  0.0160   0.0374   0.0427    0.0414   0.0000   442.6094       1.79013       21.2082      0.322781      -2.81861     -0.484184      0.318442      0.429758      0.475133      0.534879      0.574852      0.600335
  82   9 3375.9482    3.7342  2.7416 13.0209 -0.0000  0.0218   0.0239   0.0585    0.0311   0.0000   442.6667       1.71682       22.7256     -0.296452      -3.43387      -2.83658      0.422638      0.577523      0.643890      0.721016      0.775153      0.808589
  82  10 3583.2660    2.7670  5.0793 12.5236  0.0000  0.0361   0.0138   0.0983    0.0265   0.0000   443.9172       2.04868       20.1835     -0.475310      -3.57303      -2.87226      0.705596      0.948933       1.09148       1.20479       1.28738       1.33574
  83   1 1380.0247    0.1489  0.1628 10.0380  0.0000  0.0072   0.0049   0.0173    0.0148   0.0000   440.4735     -0.308490       21.8821      0.401087      -3.88298    -0.0515210      0.144529      0.186457      0.219603      0.228887      0.244277      0.264852
  83   2 1720.7964    0.3858  0.5056 10.0602  0.0000  0.0099   0.0060   0.0249    0.0238   0.0000   441.2181     0.0738201       21.9589    -0.0289473      -4.25077     -0.456886      0.186587      0.262614      0.292029      0.325455      0.343150      0.361070
  83   3 2001.4324    0.7645  0.9339 10.4229  0.0000  0.0124   0.0086   0.0328    0.0410   0.0000   441.9244     -0.156610       22.5080      0.164524      -3.94381     -0.619487      0.246030      0.325438      0.359211      0.410298      0.437481      0.449740
  83   4 2264.3635    1.2939  1.3927 11.1901  0.0000  0.0153   0.0123   0.0418    0.0444   0.0000   442.6802      0.258660       21.8204     -0.183588      -3.20908      0.621148      0.297142      0.403279      0.461997      0.514739      0.552627      0.586363
  83   5 2505.2012    2.0646  1.6792 11.9428  0.0000  0.0170   0.0171   0.0442    0.0401   0.0000   442.7941      0.781737       21.7610     -0.117323      -4.61098      -1.54350      0.322897      0.436450      0.499131      0.549069      0.587396      0.612540
  83   6 2736.2183    3.0974  1.5355 12.6185  0.0000  0.0152   0.0262   0.0405    0.0463   0.0000   442.3465       1.13443       22.2187      -1.15005      -3.64745      -2.66313      0.299891      0.398524      0.452160      0.501969      0.533305      0.565557
  83   7 2961.1423    4.1504  1.4055 13.4159  0.0000  0.0146   0.0374   0.0390    0.0490   0.0000   442.8540       1.40461       23.1874     -0.432921      -3.16799     -0.921403      0.286400      0.391763      0.430973      0.487935      0.513763      0.552119
  83   8 3178.4573    4.5038  1.6907 13.5077  0.0000  0.0159   0.0365   0.0433    0.0408   0.0000   442.8860       1.46724       21.8443     -0.539506      -2.69686     -0.766567      0.309689      0.418839      0.467655      0.532984      0.568630      0.606033
  83   9 3390.3265    3.6761  2.9146 12.9267 -0.0000  0.0224   0.0227   0.0606    0.0310   0.0000   442.4666       2.33416       21.9974     -0.646941      -2.36874      -2.55386      0.435359      0.584994      0.653347      0.735743      0.779304      0.811497
  83  10 3598.4296    2.8019  5.2273 12.4650  0.0010  0.0367   0.0134   0.1009    0.0268   0.0000   442.3137       3.57362       23.1115      -2.23117      -2.70159      -1.24566      0.706718      0.953933       1.08812       1.19519       1.28921       1.35539
  84   1 1387.0968    0.1526  0.1871 10.0238  0.0000  0.0078   0.0048   0.0190    0.0149   0.0000   440.1222     -0.279271       22.3622     0.0995683      -4.08489     -0.499750      0.151467      0.209875      0.224226      0.259191      0.260596      0.264482
  84   2 1728.5734    0.3994  0.4928 10.0780  0.0000  0.0094   0.0062   0.0239    0.0235   0.0000   441.1528     -0.291750       21.8378      0.130281      -3.68262      0.501974      0.181755      0.243901      0.278071      0.306889      0.333887      0.359471
  84   3 2010.4312    0.7649  0.8554 10.5745  0.0000  0.0119   0.0090   0.0313    0.0381   0.0000   441.9155      0.311567       22.0769     -0.266951      -3.36177     -0.399280      0.227623      0.307638      0.336845      0.389136      0.409180      0.437739
  84   4 2274.3293    1.3136  1.4366 11.2179  0.0000  0.0156   0.0121   0.0422    0.0424   0.0000   442.1929      0.194578       22.6981      0.927068      -4.48625    -0.0415858      0.300720      0.394430      0.451767      0.516208      0.530814      0.566407
  84   5 2515.9334    2.1204  1.6165 12.0641  0.0000  0.0166   0.0179   0.0435    0.0397   0.0000   442.0250    -0.0789137       22.0718       1.61222      -5.19991      -1.52251      0.307411      0.423486      0.469578      0.535687      0.564125      0.594373
  84   6 2748.0326    3.1452  1.4986 12.7414  0.0000  0.0151   0.0270   0.0405    0.0454   0.0000   442.9429       1.19612       22.1452     -0.733829      -3.69135    -0.0173882      0.285187      0.389266      0.423516      0.483719      0.508130      0.540358
  84   7 2973.9550    4.2642  1.4416 13.4286  0.0000  0.0145   0.0376   0.0392    0.0468   0.0000   442.3555       1.61245       21.8357      0.942381      -3.71375     -0.842283      0.281931      0.380792      0.424603      0.487704      0.512514      0.524453
  84   8 3191.9613    4.3372  1.8054 13.5279  0.0000  0.0168   0.0341   0.0450    0.0368   0.0000   442.5722       1.45018       23.0001     0.0275780      -2.32803      -1.63798      0.327794      0.445409      0.497481      0.545890      0.592905      0.613199
  84   9 3404.5782    3.6332  3.0522 12.8584  0.0000  0.0232   0.0217   0.0614    0.0306   0.0000   442.5364       1.65146       21.9970     -0.324688      -2.25714      -2.16737      0.439656      0.594414      0.662903      0.753045      0.797569      0.839731
  84  10 3613.4273    2.7134  5.2465 12.4457 -0.0014  0.0371   0.0131   0.1023    0.0274   0.0000   443.9601       3.13458       21.4287     -0.281205     -0.571660      -2.42676      0.715784      0.956496       1.07780       1.19957       1.27124       1.33905
  85   1 1394.1155    0.1493  0.1836 10.0686  0.0000  0.0079   0.0048   0.0186    0.0148   0.0000   439.9512     -0.302408       21.7966     0.0363175      -4.08150     -0.266359      0.168690      0.225128      0.249216      0.273623      0.284672      0.268840
  85   2 1736.2865    0.4069  0.5377 10.1001  0.0000  0.0102   0.0062   0.0251    0.0251   0.0000   441.2081      0.489640       21.9437     0.0213809      -4.43194     -0.208025      0.191659      0.259806      0.292815      0.331981      0.347518      0.355414
  85   3 2019.3193    0.8010  1.0423 10.4262  0.0000  0.0131   0.0086   0.0349    0.0445   0.0000   442.3216     -0.510654       22.0493      0.430654      -3.81086     -0.391627      0.242724      0.325227      0.379541      0.411785      0.453391      0.474452
  85   4 2284.2400    1.3702  1.4472 11.2173  0.0000  0.0157   0.0125   0.0415    0.0449   0.0000   442.1948      0.282122       21.8550      0.691921      -4.00480      -1.21675      0.293030      0.392033      0.440238      0.496597      0.522156      0.550805
  85   5 2526.6396    2.1582  1.6391 12.0489  0.0000  0.0165   0.0179   0.0434    0.0409   0.0000   442.9853     -0.172089       21.8062    -0.0360074      -2.87696     -0.818849      0.305155      0.417765      0.467702      0.535998      0.563498      0.589134
  85   6 2759.8434    3.1862  1.5439 12.8603  0.0000  0.0153   0.0271   0.0415    0.0421   0.0000   443.2591       1.42893       22.5198      0.401182      -4.11550     0.0414743      0.292745      0.395534      0.448205      0.489005      0.522716      0.555110
  85   7 2986.5683    4.2918  1.4554 13.5353  0.0000  0.0146   0.0376   0.0396    0.0450   0.0000   442.7253       2.31573       22.8943      0.789726      -3.74942      -1.02232      0.283981      0.375979      0.419271      0.469417      0.496360      0.522657
  85   8 3205.3645    4.3771  1.8479 13.5023  0.0000  0.0169   0.0342   0.0458    0.0390   0.0000   443.3549       1.11992       21.2615      0.607482      -2.36144     -0.387016      0.328715      0.441675      0.492508      0.551729      0.601966      0.627371
  85   9 3418.8626    3.5777  3.1907 12.9050  0.0000  0.0239   0.0211   0.0646    0.0296   0.0000   442.9424      0.792162       22.3544     -0.255481      -4.90826      -2.02744      0.448330      0.611097      0.688265      0.767032      0.812958      0.855337
  85  10 3628.5135    2.7309  5.8580 12.4087  0.0017  0.0402   0.0121   0.1100    0.0269   0.0000   444.0003       2.86325       22.2099      -1.42387      -1.83932      -1.85240      0.754832       1.01768       1.15713       1.29007       1.39830       1.43805
  86   1 1401.1005    0.1588  0.1823 10.0580  0.0000  0.0072   0.0048   0.0175    0.0147   0.0000   440.3052     0.0175477       21.6072     0.0143633      -3.70071     -0.115884      0.136348      0.184080      0.194941      0.223062      0.223797      0.239007
  86   2 1743.8733    0.4201  0.5543 10.0671  0.0000  0.0100   0.0061   0.0256    0.0255   0.0000   441.2642     -0.352861       21.8026     -0.185859      -3.36938    -0.0225187      0.194896      0.267062      0.300326      0.332019      0.342691      0.358019
  86   3 2028.2077    0.8106  1.0683 10.5272  0.0000  0.0134   0.0088   0.0369    0.0440   0.0000   441.9927    -0.0253831       22.5274     -0.446265      -4.09793     -0.403814      0.246621      0.335987      0.376281      0.418642      0.439178      0.472058
  86   4 2294.0345    1.3852  1.4470 11.3417  0.0000  0.0156   0.0126   0.0418    0.0425   0.0000   441.8808     -0.299278       21.4804      0.145276      -3.02427     -0.579669      0.293714      0.391369      0.453682      0.511764      0.529322      0.565453
  86   5 2537.2151    2.1771  1.7722 12.0228  0.0000  0.0171   0.0173   0.0459    0.0394   0.0000   442.4771      0.832334       22.6626      0.280342      -2.57569      0.146875      0.310702      0.425487      0.467033      0.530293      0.567167      0.585635
  86   6 2771.5935    3.2402  1.4769 13.0559 -0.0002  0.0149   0.0284   0.0411    0.0418   0.0000   443.1246      0.823651       22.5530    -0.0319881      -3.79833     -0.587012      0.284256      0.382813      0.434192      0.487929      0.510747      0.540572
  86   7 2999.1505    4.2309  1.3975 13.6847  0.0000  0.0145   0.0387   0.0394    0.0453   0.0000   443.1043       1.92102       22.2495    -0.0911479      -4.24642      -2.39987      0.277824      0.369695      0.414378      0.472823      0.493159      0.528274
  86   8 3218.7075    4.4205  1.9660 13.3521 -0.0000  0.0170   0.0324   0.0460    0.0382   0.0000   443.3885       1.87529       22.1181     -0.143783      -3.41837      -1.95913      0.319979      0.423754      0.486285      0.547400      0.581287      0.599868
  86   9 3432.9863    3.5501  3.4420 12.7598  0.0000  0.0250   0.0197   0.0667    0.0304   0.0000   441.9599       1.47408       22.3575     0.0950242      -2.97092      -2.15404      0.459584      0.624487      0.696634      0.788564      0.840108      0.877133
  86  10 3643.4768    2.5959  5.9205 12.4643 -0.0013  0.0418   0.0115   0.1144    0.0255   0.0000   442.7085       1.41276       23.3092       1.11805      -5.71561      -3.20435      0.778263       1.06027       1.19404       1.34141       1.42710       1.48837
  87   1 1408.0136    0.1495  0.2540 10.0433  0.0000  0.0101   0.0046   0.0254    0.0152   0.0000   440.0537     -0.202801       21.7484      0.300596      -4.20400     -0.320908      0.194853      0.259227      0.277897      0.318864      0.343194      0.378248
  87   2 1751.4286    0.4228  0.5588 10.1658  0.0000  0.0104   0.0062   0.0251    0.0250   0.0000   441.4384     -0.562308       22.2080      0.104473      -3.61298     -0.501808      0.186253      0.255855      0.280792      0.315825      0.338141      0.354583
  87   3 2037.0578    0.8122  0.9955 10.6679  0.0000  0.0130   0.0089   0.0339    0.0402   0.0000   441.8768    -0.0542995       22.4366     0.0827370      -3.24049      0.146866      0.240042      0.324602      0.355340      0.408931      0.437287      0.472551
  87   4 2303.7444    1.4127  1.5494 11.1578  0.0000  0.0158   0.0119   0.0416    0.0424   0.0000   441.7852      0.529344       22.7860     -0.458487      -3.89947     -0.389111      0.292283      0.390417      0.436179      0.495126      0.521456      0.545276
  87   5 2547.8252    2.2709  1.7808 12.0466  0.0000  0.0168   0.0178   0.0450    0.0403   0.0000   442.5827      0.301604       23.0260      0.975052      -4.39829     -0.862506      0.311106      0.424229      0.473002      0.534612      0.580375      0.597882
  87   6 2783.2455    3.3078  1.5179 12.9771  0.0000  0.0148   0.0278   0.0407    0.0407   0.0000   443.1294       1.47183       22.9172      0.622898      -3.16545     -0.643280      0.272304      0.364006      0.414286      0.475585      0.500489      0.522208
  87   7 3011.5967    4.4069  1.4802 13.4463  0.0000  0.0146   0.0369   0.0381    0.0447   0.0000   442.4917       1.10035       22.6068     0.0687669      -3.63802      -1.13859      0.267952      0.368156      0.399703      0.455839      0.487649      0.513882
  87   8 3231.9638    4.3277  2.0376 13.3617  0.0000  0.0176   0.0309   0.0466    0.0366   0.0000   443.2379       1.53207       22.4239      0.289428      -3.54641      -2.21334      0.327637      0.442735      0.492175      0.560761      0.589982      0.624192
  87   9 3447.0698    3.4653  3.4861 12.7723  0.0000  0.0247   0.0190   0.0684    0.0293   0.0000   442.9384       2.29166       23.3745      0.267658      -4.39663      -2.02331      0.457995      0.609434      0.698598      0.769007      0.820351      0.859937
  87  10 3658.3504    2.5554  6.3418 12.4573  0.0003  0.0448   0.0110   0.1210    0.0252   0.0000   442.2245      0.326728       21.9202       1.17579      -4.53077      -1.71600      0.819614       1.10574       1.25255       1.39577       1.49500       1.54223
  88   1 1414.9062    0.1678  0.2153 10.0092  0.0000  0.0076   0.0047   0.0207    0.0149   0.0000   440.0653      0.159221       22.1041     -0.586108      -3.75503      0.429561      0.136031      0.200168      0.222414      0.257100      0.269879      0.292569
  88   2 1758.9015    0.4441  0.5676 10.1050  0.0000  0.0100   0.0063   0.0250    0.0254   0.0000   441.5151     -0.418246       22.1289     -0.285124      -4.51743      0.226526      0.182026      0.236795      0.270569      0.303213      0.321100      0.336389
  88   3 2045.8124    0.8501  1.0689 10.5550  0.0000  0.0133   0.0090   0.0349    0.0446   0.0000   442.0665     -0.500819       22.3388     0.0677444      -3.00566      0.732338      0.235407      0.331642      0.364810      0.405182      0.432153      0.448119
  88   4 2313.4225    1.4718  1.5416 11.2038  0.0000  0.0157   0.0125   0.0417    0.0458   0.0000   442.1469      0.528799       22.0027       1.48097      -4.30753     0.0417372      0.285286      0.379297      0.437734      0.479479      0.522572      0.550083
  88   5 2558.2737    2.2923  1.7169 12.2026  0.0000  0.0166   0.0184   0.0450    0.0389   0.0000   442.6743      0.988327       22.4594      0.106134      -4.93161      -1.23163      0.301096      0.408745      0.454583      0.523440      0.545087      0.587873
  88   6 2794.8453    3.3564  1.5269 12.9891  0.0000  0.0148   0.0281   0.0408    0.0414   0.0000   442.9649      0.744583       21.2864     -0.116913      -3.63776      -1.17739      0.277114      0.363635      0.418493      0.466343      0.494938      0.516656
  88   7 3024.0593    4.3596  1.4861 13.6009  0.0000  0.0144   0.0370   0.0404    0.0409   0.0000   442.3038      0.676623       22.5444       1.22580      -3.11008      -1.71746      0.269530      0.359351      0.399791      0.451244      0.481600      0.501517
  88   8 3245.1391    4.2673  2.0793 13.4226 -0.0000  0.0177   0.0303   0.0485    0.0333   0.0000   442.9853       2.44344       22.4603       1.15939      -4.38304     -0.122882      0.323908      0.442824      0.490029      0.552778      0.588252      0.616781
  88   9 3461.0813    3.3854  3.6585 12.7895  0.0001  0.0259   0.0186   0.0722    0.0289   0.0000   442.2760       1.47218       21.8486       1.16304      -3.55416      -1.19176      0.479246      0.640985      0.725469      0.810077      0.872042      0.909418
  88  10 3673.0190    2.4763  6.5986 12.4633  0.0001  0.0469   0.0107   0.1276    0.0245   0.0000   442.2499       4.72268       22.1061      0.587737      -5.93062      -6.60213      0.849989       1.14737       1.29266       1.45039       1.56300       1.62591
  89   1 1421.7223    0.1609  0.2369 10.0219  0.0000  0.0090   0.0046   0.0222    0.0151   0.0000   440.1876      0.139089       22.5741     -0.147696      -3.81742     -0.271440      0.167399      0.240187      0.294255      0.336123      0.383488      0.389860
  89   2 1766.3254    0.4476  0.5543 10.1654  0.0000  0.0100   0.0064   0.0248    0.0254   0.0000   440.8821      0.310350       21.8656     -0.142808      -4.56570     0.0663240      0.170046      0.239939      0.272106      0.297138      0.324702      0.322849
  89   3 2054.4952    0.8403  1.1039 10.5599  0.0000  0.0135   0.0089   0.0361    0.0457   0.0000   442.2359      0.637556       21.8801     0.0429687      -3.90117     -0.124409      0.247670      0.328565      0.372748      0.406703      0.450138      0.459929
  89   4 2322.9740    1.4748  1.5960 11.3496  0.0000  0.0160   0.0125   0.0435    0.0406   0.0000   441.7233      0.699707       22.0076     -0.149530      -3.31490    -0.0876375      0.289180      0.384286      0.438208      0.489129      0.516780      0.549281
  89   5 2568.6927    2.3661  1.7178 12.1896  0.0000  0.0166   0.0188   0.0433    0.0406   0.0000   442.0686       1.22657       22.1556     -0.281570      -3.64842      -1.21908      0.303312      0.416746      0.456939      0.516023      0.555882      0.588872
  89   6 2806.3447    3.4440  1.5686 12.9293  0.0000  0.0149   0.0279   0.0409    0.0420   0.0000   442.4902       1.18847       21.8729     -0.146030      -3.93410      -1.03467      0.266578      0.360439      0.407408      0.463109      0.483727      0.512085
  89   7 3036.3785    4.4065  1.5289 13.5788 -0.0000  0.0148   0.0368   0.0399    0.0425   0.0000   443.0911       1.27277       22.5303      0.934064      -3.47253     -0.878044      0.267725      0.360701      0.400070      0.458681      0.481347      0.506413
  89   8 3258.2667    4.2448  2.1466 13.3889  0.0000  0.0180   0.0294   0.0486    0.0330   0.0000   442.4071       1.36380       21.7539      0.646990      -2.15113      -1.42800      0.325622      0.440991      0.495399      0.545776      0.592466      0.636482
  89   9 3475.0884    3.3287  4.0013 12.7896 -0.0002  0.0283   0.0175   0.0772    0.0285   0.0000   442.7441       1.76332       22.9295     -0.210010      -1.45901     -0.684468      0.508381      0.684478      0.774028      0.858356      0.915158      0.962770
  89  10 3687.6938    2.4590  6.8200 12.4601 -0.0003  0.0482   0.0104   0.1310    0.0238   0.0000   443.0704       2.76263       24.7879     -0.604230      -2.61791      -5.38127      0.868901       1.16359       1.33844       1.46774       1.57205       1.66354
  90   1 1428.5110    0.1646  0.2180 10.0647  0.0000  0.0077   0.0047   0.0216    0.0149   0.0000   440.4863    -0.0839281       21.9680      0.259692      -4.02767      0.336867      0.135279      0.189691      0.210159      0.235345      0.253837      0.271477
  90   2 1773.6934    0.4490  0.5983 10.1326  0.0000  0.0107   0.0062   0.0258    0.0265   0.0000   440.9998      0.269868       21.8349    -0.0397669      -4.21261     -0.132042      0.178502      0.248576      0.287567      0.315375      0.335376      0.343873
  90   3 2063.1892    0.8829  1.1063 10.5441  0.0000  0.0134   0.0090   0.0357    0.0476   0.0000   442.1507      0.171275       22.0249      0.989570      -3.69513     -0.409496      0.230741      0.317242      0.354698      0.399140      0.424496      0.437570
  90   4 2332.4946    1.5013  1.5286 11.5876  0.0000  0.0161   0.0133   0.0431    0.0402   0.0000   442.7301      0.242386       21.8312     -0.225199      -3.59808     -0.705288      0.289247      0.386356      0.422942      0.484768      0.518094      0.541122
  90   5 2579.0608    2.3548  1.7550 12.2538  0.0000  0.0169   0.0186   0.0441    0.0385   0.0000   442.3332      0.898633       22.9080      0.713526      -3.31728     -0.909050      0.305661      0.409957      0.457718      0.519203      0.552399      0.572702
  90   6 2817.8164    3.5062  1.6058 12.9283  0.0000  0.0151   0.0281   0.0413    0.0442   0.0000   442.4034      0.743487       22.3930       1.05204      -3.62284      -1.38892      0.269075      0.364501      0.408324      0.457734      0.491967      0.519919
  90   7 3048.6175    4.4052  1.5336 13.6553  0.0000  0.0148   0.0368   0.0403    0.0415   0.0000   443.0537       1.26124       21.1633     -0.325998      -3.19341      -2.14907      0.267990      0.351672      0.405890      0.458878      0.481978      0.508835
  90   8 3271.3039    4.2172  2.1774 13.3130 -0.0000  0.0181   0.0288   0.0483    0.0348   0.0000   442.5227       1.30875       22.1786     -0.869783      -2.03966      -1.95088      0.326768      0.439944      0.498698      0.550716      0.589772      0.628819
  90   9 3488.9362    3.2958  4.1873 12.6958  0.0004  0.0291   0.0165   0.0797    0.0292   0.0000   443.5375       2.95424       21.5695     -0.624929      -4.29883      -1.17752      0.507173      0.686849      0.787642      0.871120      0.940408      0.973488
  90  10 3702.4422    2.3995  6.7255 12.4527  0.0000  0.0483   0.0103   0.1299    0.0238   0.0000   443.7163       1.72082       22.5697      -1.98205     -0.252332      -4.17494      0.848963       1.14946       1.30378       1.45314       1.55102       1.62236
  91   1 1435.2565    0.1712  0.2244 10.0491  0.0000  0.0079   0.0046   0.0197    0.0149   0.0000   440.0939     -0.180967       21.8912      0.331740      -3.63874      0.272550      0.152109      0.199068      0.241502      0.255865      0.281100      0.274517
  91   2 1780.9748    0.4721  0.6253 10.1588  0.0000  0.0103   0.0064   0.0274    0.0273   0.0000   441.0858     -0.392142       22.5839      0.411137      -4.47956     -0.525716      0.172867      0.236668      0.265511      0.297129      0.306037      0.328151
  91   3 2071.7814    0.8819  1.1706 10.6747  0.0000  0.0139   0.0090   0.0381    0.0449   0.0000   442.1401      0.409538       22.3356     -0.466584      -3.84217     -0.654655      0.244312      0.342025      0.381425      0.434878      0.456668      0.477916
  91   4 2341.9111    1.5423  1.6193 11.4539  0.0000  0.0161   0.0126   0.0430    0.0384   0.0000   442.4095      0.174312       22.5847     -0.370791      -3.63716     -0.234294      0.281443      0.378950      0.425770      0.484030      0.506428      0.533123
  91   5 2589.3718    2.4358  1.7405 12.2825 -0.0001  0.0162   0.0188   0.0432    0.0372   0.0000   443.1059      0.270605       23.0252      0.397027      -4.84871     -0.718330      0.293966      0.397429      0.454912      0.514210      0.552023      0.568384
  91   6 2829.1698    3.5080  1.5486 13.1574  0.0000  0.0149   0.0287   0.0406    0.0384   0.0000   442.7127      0.490074       22.8559     -0.381762      -3.05365     -0.628218      0.261320      0.347740      0.396293      0.447126      0.477525      0.509772
  91   7 3060.8167    4.4483  1.5125 13.7516  0.0000  0.0147   0.0372   0.0398    0.0392   0.0000   443.0124       1.39889       22.9059     0.0622209      -3.12591      -1.03826      0.261938      0.352842      0.400308      0.448133      0.477681      0.505873
  91   8 3284.2907    4.1794  2.2514 13.3656 -0.0000  0.0185   0.0281   0.0496    0.0322   0.0000   442.8891      0.745223       21.5019     -0.120516      -3.39217      -1.51490      0.327734      0.443996      0.496090      0.564419      0.584395      0.627216
  91   9 3502.7359    3.2496  4.2898 12.6854 -0.0017  0.0298   0.0162   0.0811    0.0295   0.0000   443.6875       1.75257       22.5851     -0.630637      -4.87984      -3.20852      0.525650      0.709927      0.796036      0.894353      0.965260       1.00864
  92   1 1441.9333    0.1795  0.2257 10.0097  0.0000  0.0075   0.0047   0.0188    0.0150   0.0000   440.2507    -0.0373376       21.7136    -0.0240854      -3.63908     -0.557269      0.135630      0.171865      0.188156      0.219177      0.229181      0.245289
  92   2 1788.1841    0.4818  0.6360 10.1463  0.0000  0.0101   0.0064   0.0269    0.0272   0.0000   440.9078     -0.180549       21.9838      0.139625      -3.51471     0.0283577      0.173867      0.235790      0.259445      0.301435      0.311581      0.328095
  92   3 2080.3474    0.8967  1.1558 10.7677  0.0000  0.0140   0.0093   0.0371    0.0431   0.0000   442.0662      0.276405       23.1690      0.330196      -4.47951    -0.0411338      0.237126      0.319490      0.364135      0.398605      0.430569      0.446267
  92   4 2351.2410    1.5903  1.6671 11.3922  0.0000  0.0161   0.0127   0.0432    0.0412   0.0000   442.7106     0.0990050       21.7043    -0.0930641      -2.81422     -0.984404      0.281731      0.383645      0.431931      0.483523      0.503800      0.534753
  92   5 2599.6259    2.4676  1.7500 12.3787  0.0000  0.0163   0.0192   0.0448    0.0369   0.0000   442.5250      0.241356       23.1496      0.379957      -3.14547     -0.918893      0.289577      0.390172      0.440711      0.492516      0.515976      0.556717
  92   6 2840.5005    3.6407  1.5334 13.1589 -0.0000  0.0149   0.0300   0.0395    0.0425   0.0000   442.9354       1.04737       21.7884     -0.139187      -2.75906     -0.110754      0.256187      0.354152      0.390420      0.439464      0.466523      0.497743
  92   7 3072.9169    4.5401  1.6020 13.5564  0.0000  0.0150   0.0360   0.0398    0.0418   0.0000   442.7733       1.39281       21.6791    -0.0992870      -2.88484      -1.14104      0.262295      0.349375      0.389526      0.438490      0.469079      0.486871
  92   8 3297.1411    4.1481  2.4200 13.3411 -0.0000  0.0193   0.0271   0.0521    0.0316   0.0000   442.9808       1.85296       21.2551     -0.445886      -2.95201     -0.791060      0.341814      0.463831      0.521679      0.580478      0.627879      0.655323
  92   9 3516.5116    3.1407  4.4115 12.7409  0.0019  0.0307   0.0157   0.0846    0.0283   0.0000   443.3998       1.56731       21.8065      0.942577      -3.71243     -0.139014      0.544565      0.717759      0.821131      0.915195      0.994587       1.03764
  93   1 1448.5605    0.1696  0.2248 10.0685  0.0000  0.0080   0.0046   0.0191    0.0148   0.0000   440.2344     -0.533568       22.3153    -0.0383250      -3.83292     -0.178327      0.135590      0.190500      0.213547      0.243916      0.268240      0.263480
  93   2 1795.3477    0.4811  0.6468 10.1866  0.0000  0.0103   0.0063   0.0265    0.0276   0.0000   440.9465      0.270645       22.3540      0.577742      -3.85588     -0.399734      0.178698      0.239078      0.282455      0.312153      0.328690      0.349874
  93   3 2088.8025    0.9019  1.1832 10.8201  0.0000  0.0141   0.0092   0.0377    0.0436   0.0000   441.6286     -0.577656       22.8207    -0.0170303      -3.80251     -0.435275      0.241946      0.327430      0.365102      0.419112      0.434533      0.463056
  93   4 2360.4859    1.5903  1.7542 11.5186  0.0000  0.0169   0.0124   0.0453    0.0371   0.0000   441.9165      0.777971       21.8460     -0.410408      -3.61719     -0.320974      0.284867      0.396968      0.432931      0.498403      0.515466      0.552811
  93   5 2609.8558    2.5323  1.7105 12.2927  0.0000  0.0158   0.0193   0.0426    0.0406   0.0000   442.4980    -0.0936819       22.9156     -0.319276      -2.99219      -1.21781      0.275059      0.373942      0.417762      0.468613      0.498190      0.527452
  93   6 2851.7955    3.7427  1.5148 13.1299  0.0000  0.0142   0.0301   0.0386    0.0432   0.0000   442.8653       1.09673       22.6259      0.785072      -3.21492     -0.227910      0.254701      0.336496      0.376798      0.432470      0.465479      0.488277
  93   7 3084.9306    4.5174  1.6862 13.6242  0.0000  0.0153   0.0348   0.0415    0.0380   0.0000   442.4332       1.22069       22.5487      0.271455      -3.73060      -1.53783      0.269747      0.361063      0.406539      0.465197      0.486676      0.510708
  93   8 3310.0191    4.0975  2.4627 13.3184  0.0000  0.0195   0.0263   0.0525    0.0319   0.0000   442.8738       1.97510       21.4807      0.467312      -2.45557     -0.851824      0.337433      0.459075      0.516994      0.592294      0.621507      0.653374
  93   9 3530.1488    3.0909  4.5825 12.7549 -0.0013  0.0323   0.0152   0.0876    0.0288   0.0000   442.7892       1.10817       23.5729       1.95330      -3.20252     -0.254634      0.556800      0.751639      0.863114      0.964079       1.02754       1.11140
  94   1 1455.1527    0.1866  0.2611 10.0236  0.0000  0.0082   0.0046   0.0206    0.0152   0.0000   440.1995     0.0188005       22.2209     -0.146708      -3.85244      0.371335      0.139240      0.180586      0.211346      0.228960      0.250618      0.259729
  94   2 1802.4562    0.4943  0.6453 10.1712  0.0000  0.0100   0.0064   0.0266    0.0282   0.0000   440.9758      0.177500       21.5393     -0.316308      -4.28062     -0.382966      0.178425      0.231668      0.269513      0.301683      0.322332      0.341658
  94   3 2097.2871    0.9255  1.1897 10.8109  0.0000  0.0140   0.0096   0.0384    0.0463   0.0000   441.6921  -0.000744332       22.8597      0.212981      -3.98135      0.586337      0.244538      0.334074      0.375055      0.415575      0.449280      0.473313
  94   4 2369.7211    1.6250  1.7182 11.4766  0.0000  0.0166   0.0129   0.0443    0.0410   0.0000   442.1602       1.10423       21.3558     -0.396516      -4.22605     -0.585892      0.282653      0.386047      0.440914      0.493637      0.526893      0.552421
  94   5 2620.0605    2.6284  1.7881 12.3464  0.0000  0.0165   0.0198   0.0432    0.0405   0.0000   442.6637      0.427592       22.1441       1.17723      -4.80131     -0.659650      0.284143      0.391545      0.435899      0.493633      0.525326      0.552201
  94   6 2862.9941    3.7506  1.5322 13.2285  0.0000  0.0144   0.0304   0.0397    0.0415   0.0000   442.6039       1.40800       22.6553      0.310597      -4.22399      -1.41568      0.253157      0.340888      0.381460      0.435102      0.470493      0.503817
  94   7 3096.8964    4.5703  1.7442 13.4813 -0.0001  0.0153   0.0340   0.0413    0.0383   0.0000   442.8865       1.41607       22.2920     -0.210000      -4.10923     -0.784652      0.264759      0.356225      0.398698      0.454434      0.477988      0.509675
  94   8 3322.8123    4.0190  2.6228 13.2066 -0.0000  0.0199   0.0247   0.0548    0.0309   0.0000   443.0087       1.26194       22.8581      0.516008      -4.59852      -1.12489      0.341614      0.464357      0.522260      0.582381      0.621081      0.652693
  94   9 3543.7184    3.0666  4.8295 12.7140 -0.0000  0.0332   0.0143   0.0918    0.0279   0.0000   442.3616       2.71824       21.8071     -0.569912      -2.40562      -1.58739      0.573171      0.766563      0.878961      0.964782       1.04424       1.09446
  95   1 1461.7002    0.1897  0.2300 10.0534  0.0000  0.0076   0.0047   0.0177    0.0148   0.0000   439.9576    -0.0629959       21.9206      0.775049      -3.60405     -0.577006      0.123654      0.179402      0.197497      0.222229      0.242170      0.254224
  95   2 1809.5301    0.5149  0.6596 10.1996  0.0000  0.0101   0.0065   0.0267    0.0283   0.0000   440.8499    -0.0104840       21.7747    -0.0996148      -4.08214      0.139357      0.167841      0.230041      0.255278      0.290550      0.311958      0.324801
  95   3 2105.6765    0.9446  1.2367 10.8781  0.0000  0.0142   0.0093   0.0393    0.0404   0.0000   441.8368      0.443693       22.3344    -0.0769692      -4.68425     -0.841400      0.232291      0.315265      0.361368      0.393847      0.434378      0.466092
  95   4 2378.8452    1.6826  1.7013 11.5570  0.0000  0.0161   0.0132   0.0441    0.0399   0.0000   442.6323      0.956217       22.1982    -0.0639239      -3.81929     -0.740232      0.275092      0.371725      0.424594      0.468355      0.503079      0.530886
  95   5 2630.1301    2.6684  1.7801 12.3506 -0.0001  0.0161   0.0199   0.0428    0.0403   0.0000   442.5520      0.722376       22.6673      0.637699      -3.53211     -0.375930      0.274467      0.367027      0.410516      0.465472      0.492163      0.519358
  95   6 2874.1000    3.7792  1.5741 13.2117  0.0000  0.0149   0.0299   0.0389    0.0407   0.0000   442.8399       1.08312       22.4243     -0.222535      -4.05462      -1.25847      0.251223      0.341013      0.387475      0.439155      0.453527      0.478426
  95   7 3108.8342    4.4664  1.6921 13.6294  0.0000  0.0153   0.0341   0.0413    0.0371   0.0000   442.9378       1.54739       21.9360      0.910573      -4.45371     -0.954807      0.262781      0.356508      0.400343      0.454914      0.484269      0.505678
  95   8 3335.5222    3.9890  2.7445 13.1283  0.0001  0.0203   0.0235   0.0559    0.0309   0.0000   442.7842       1.29029       22.4684      0.531790      -3.69212      -1.26845      0.343376      0.464175      0.532251      0.599980      0.631793      0.667657
  95   9 3557.2760    3.0014  5.1810 12.6851  0.0012  0.0361   0.0133   0.0974    0.0274   0.0000   442.6717      0.642818       23.7964      -1.28240      -2.43045      -1.45424      0.596676      0.819682      0.925697       1.04101       1.10066       1.15363
  96   1 1468.1883    0.1873  0.2663 10.0285  0.0000  0.0080   0.0045   0.0213    0.0151   0.0000   440.1565     0.0265266       22.0228      0.494393      -4.26818      0.552587      0.134133      0.172832      0.197572      0.227640      0.241050      0.247303
  96   2 1816.5151    0.5184  0.7042 10.2064  0.0000  0.0105   0.0065   0.0279    0.0289   0.0000   440.7115     -0.126377       22.3280     -0.241366      -4.50146     -0.224464      0.173097      0.234950      0.265785      0.305594      0.327886      0.340542
  96   3 2113.9858    0.9619  1.2749 10.8870  0.0000  0.0142   0.0095   0.0401    0.0424   0.0000   442.0255     0.0792097       22.4660      0.188792      -3.59200    -0.0992817      0.241001      0.320334      0.370480      0.406863      0.436197      0.464015
  96   4 2387.8892    1.7171  1.8189 11.5023  0.0000  0.0167   0.0128   0.0449    0.0390   0.0000   441.7476      0.829808       23.3669      0.159315      -3.50164     -0.757126      0.276618      0.373342      0.423082      0.472167      0.507576      0.524664
  96   5 2640.1978    2.6889  1.7987 12.5099  0.0000  0.0164   0.0201   0.0439    0.0372   0.0000   442.3028      0.518244       22.4369      0.286688      -3.63003     -0.995057      0.269184      0.364437      0.416023      0.459546      0.496242      0.519331
  96   6 2885.1425    3.8468  1.5372 13.2894  0.0000  0.0145   0.0311   0.0389    0.0422   0.0000   442.7484       1.70009       22.7217      0.640381      -3.39560      -1.24310      0.245983      0.328706      0.362459      0.428348      0.451551      0.471949
  96   7 3120.6939    4.6105  1.7622 13.5317  0.0000  0.0154   0.0338   0.0413    0.0378   0.0000   443.1260      0.965590       21.2995     -0.186472      -4.16272      -1.26138      0.258336      0.348844      0.394404      0.443535      0.470593      0.492283
  96   8 3348.1777    3.9198  2.8534 13.1928 -0.0000  0.0213   0.0231   0.0581    0.0301   0.0000   444.0500       1.45148       22.7344       1.20211      -3.04113     -0.921093      0.355361      0.485344      0.546746      0.617900      0.647174      0.679136
  96   9 3570.7575    2.9091  5.1985 12.7209 -0.0016  0.0365   0.0128   0.0995    0.0260   0.0000   443.5134      0.453063       22.5698      0.899228      -2.66482      -1.57909      0.605692      0.825862      0.943235       1.05983       1.14815       1.18864
  97   0 1000.5926    0.0381  0.0111 10.3631  0.0000  0.0104   0.0068   0.0080    0.0119   0.0000   436.9131      0.558875       20.6213      -1.08319      -4.07981      0.496775      0.177747      0.166486      0.215277      0.351172      0.187368      0.304317
  97   1 1474.6505    0.1946  0.2564 10.0405  0.0000  0.0082   0.0046   0.0190    0.0152   0.0000   440.1370     -0.221828       21.7843     0.0592310      -3.66273     -0.426705      0.125945      0.176393      0.207050      0.219927      0.236454      0.241544
  97   2 1823.4606    0.5332  0.6714 10.2957  0.0000  0.0102   0.0067   0.0257    0.0282   0.0000   440.8703     -0.530815       22.1284      0.406645      -4.38255     -0.648990      0.169038      0.223535      0.264135      0.287823      0.305767      0.321710
  97   3 2122.2949    1.0031  1.2793 10.8301  0.0000  0.0142   0.0095   0.0377    0.0450   0.0000   442.0143    0.00324681       22.6856     -0.237795      -2.93709      0.136262      0.231839      0.315373      0.353129      0.403156      0.425276      0.442604
  97   4 2396.8806    1.7286  1.7199 11.7687  0.0000  0.0165   0.0136   0.0450    0.0376   0.0000   442.2724       1.08344       22.3137      0.445024      -5.09110     -0.645881      0.269299      0.365163      0.415522      0.463487      0.495062      0.519239
  97   5 2650.1955    2.6948  1.7448 12.5630  0.0000  0.0160   0.0203   0.0430    0.0371   0.0000   442.7154      0.865527       21.8292  -0.000710764      -3.97079      -1.01037      0.267732      0.357771      0.401201      0.460302      0.489523      0.506961
  97   6 2896.1725    3.9752  1.4952 13.4174  0.0000  0.0144   0.0324   0.0381    0.0412   0.0000   442.1194       1.34031       21.9634     -0.412891      -4.61734     -0.707912      0.241724      0.330644      0.358013      0.400740      0.439617      0.460782
  97   7 3132.3971    4.5864  1.7678 13.6239  0.0000  0.0154   0.0339   0.0422    0.0372   0.0000   443.0479       1.15538       22.8338      0.781356      -3.10219      -1.27830      0.258151      0.347457      0.387469      0.433843      0.459468      0.494262
  97   8 3360.7458    3.8880  3.0703 13.1821  0.0000  0.0220   0.0221   0.0614    0.0290   0.0000   442.9907       1.52711       21.2675      0.580791      -3.21957      -1.81763      0.369160      0.493520      0.561345      0.630040      0.666466      0.703803
  97   9 3584.0472    2.8948  5.4107 12.7281  0.0002  0.0380   0.0128   0.1018    0.0272   0.0000   442.8043       1.33045       21.0228     -0.198852      -2.64980      -2.84749      0.628447      0.844188      0.952983       1.07284       1.13541       1.19366
  98   0 1005.5660    0.0454  0.0179 10.3460  0.0000  0.0122   0.0063   0.0090    0.0119   0.0000   437.1972     -0.325232       20.7578      0.130701      -3.76666      0.614942      0.149562      0.270132      0.231466      0.350769      0.345367      0.323666
  98   1 1481.0503    0.1998  0.2928 10.0290  0.0000  0.0084   0.0045   0.0215    0.0155   0.0000   439.8528     -0.101448       22.3445      0.103705      -3.92760     -0.164875      0.146202      0.185752      0.206430      0.244240      0.260798      0.261382
  98   2 1830.3392    0.5468  0.7064 10.2352  0.0000  0.0105   0.0066   0.0266    0.0304   0.0000   440.9517     -0.169733       22.5175      0.204873      -4.24217      0.320347      0.171121      0.234445      0.261874      0.292478      0.317949      0.336129
  98   3 2130.5452    1.0000  1.2955 10.8948  0.0000  0.0144   0.0094   0.0383    0.0417   0.0000   441.8856    -0.0318039       22.0309     -0.336775      -3.74415     -0.106759      0.233222      0.311655      0.352180      0.398105      0.423046      0.446075
  98   4 2405.8200    1.7471  1.8451 11.7319  0.0000  0.0173   0.0133   0.0458    0.0373   0.0000   441.9667      0.512492       22.5176     -0.634354      -3.20666     0.0855499      0.280348      0.383651      0.436079      0.483053      0.518439      0.551758
  98   5 2660.1159    2.7610  1.7824 12.5972  0.0001  0.0163   0.0205   0.0433    0.0373   0.0000   442.2954      0.820618       22.7812     -0.275594      -3.69260      -1.12336      0.262624      0.358821      0.398524      0.449236      0.465356      0.493462
  98   6 2907.0989    3.9984  1.5390 13.3583  0.0000  0.0141   0.0315   0.0389    0.0409   0.0000   443.0823      0.798024       22.4044     -0.117579      -3.36448      -1.59783      0.229677      0.310819      0.351906      0.393139      0.415152      0.439306
  98   7 3144.1068    4.5730  1.6948 13.8160  0.0000  0.0156   0.0350   0.0409    0.0355   0.0000   443.0720       1.67483       22.4455      0.372089      -4.31025      -1.59560      0.258791      0.360011      0.389290      0.454732      0.465502      0.502689
  98   8 3373.3465    3.8464  3.1586 13.1179  0.0000  0.0228   0.0216   0.0618    0.0305   0.0000   442.8694      0.565270       24.1040      0.635189      -3.88572      -2.63067      0.374083      0.505928      0.577022      0.630459      0.671457      0.704971
  98   9 3597.4344    2.8553  5.6503 12.7174  0.0012  0.0392   0.0123   0.1063    0.0264   0.0000   443.7983       3.04930       21.8058      -1.32153      -3.57161      -3.59812      0.633761      0.860655      0.980057       1.09139       1.15314       1.21475
  99   1 1487.4213    0.2050  0.2841 10.0498  0.0000  0.0081   0.0045   0.0203    0.0153   0.0000   439.8755     -0.350242       22.4583      0.256114      -4.12532     -0.368169      0.126109      0.164591      0.197535      0.211203      0.226339      0.236780
  99   2 1837.1749    0.5300  0.7699 10.2769  0.0000  0.0111   0.0063   0.0296    0.0298   0.0000   440.7900    -0.0245918       21.6903      0.542195      -4.52429      -1.17962      0.182623      0.244722      0.272797      0.296510      0.337629      0.345356
  99   3 2138.7243    1.0383  1.3354 10.8378  0.0000  0.0142   0.0095   0.0389    0.0442   0.0000   441.7191     0.0110598       22.7904     0.0289273      -3.97020     -0.773424      0.232413      0.309133      0.356066      0.393736      0.424148      0.445269
  99   4 2414.6521    1.7708  1.8882 11.7046  0.0000  0.0172   0.0130   0.0464    0.0372   0.0000   442.0007      0.312697       22.5919      0.554692      -4.91970     -0.276658      0.283983      0.375847      0.427460      0.482716      0.516706      0.542683
  99   5 2670.0033    2.8150  1.8948 12.4261 -0.0000  0.0163   0.0196   0.0440    0.0383   0.0000   442.7701      0.759921       22.3504     -0.313641      -3.99915     -0.200495      0.263130      0.357952      0.401592      0.459006      0.487596      0.520669
  99   6 2917.9842    4.0234  1.6181 13.3095  0.0001  0.0143   0.0305   0.0401    0.0384   0.0000   442.4010       1.38848       22.4879      -1.06242      -3.57835      -1.58344      0.235440      0.318874      0.355846      0.401095      0.418586      0.441651
  99   7 3155.7672    4.4847  1.9098 13.6122  0.0000  0.0161   0.0317   0.0442    0.0347   0.0000   443.1043       1.11341       21.7375      0.473873      -4.10692     -0.726347      0.263700      0.354164      0.403285      0.451727      0.477543      0.501455
  99   8 3385.8019    3.7568  3.2001 13.1255  0.0000  0.0231   0.0210   0.0634    0.0300   0.0000   443.5904       1.64491       22.0381      0.235558      -2.02675      -3.38744      0.373844      0.499593      0.578104      0.643908      0.677511      0.716461
  99   9 3610.7103    2.7557  5.8198 12.7118 -0.0021  0.0412   0.0117   0.1108    0.0257   0.0000   443.1262       2.69983       24.2727     -0.558685      -3.05676     -0.762849      0.669655      0.901181       1.02298       1.15804       1.22328       1.29686
 100   1 1493.7380    0.2086  0.3103  9.9921  0.0000  0.0082   0.0044   0.0220    0.0156   0.0000   439.9607     -0.214986       22.2956     0.0954429      -4.26044    -0.0218275      0.132970      0.171874      0.192969      0.217032      0.242005      0.250320
 100   2 1843.9683    0.5545  0.7552 10.2491  0.0000  0.0107   0.0065   0.0283    0.0300   0.0000   440.5612      0.182812       22.1430    -0.0897402      -3.87553     0.0515054      0.166427      0.231353      0.251208      0.284251      0.308354      0.323353
 100   3 2146.8291    1.0564  1.3763 10.8382  0.0000  0.0143   0.0093   0.0394    0.0422   0.0000   442.0078      0.482957       21.8428     -0.866950      -3.87517      0.117127      0.229190      0.309453      0.348627      0.388325      0.414397      0.440223
 100   4 2423.5048    1.8441  1.8294 11.7246  0.0000  0.0166   0.0136   0.0451    0.0387   0.0000   441.4203     -0.233853       22.2602     -0.736843      -3.99365     -0.264017      0.271673      0.364033      0.409527      0.456574      0.503847      0.529730
 100   5 2679.9102    2.8692  1.8626 12.5201  0.0000  0.0162   0.0203   0.0436    0.0382   0.0000   442.5504      0.822472       22.2758     -0.704363      -4.12201     -0.443927      0.257637      0.350824      0.395102      0.441515      0.470531      0.497940
 100   6 2928.8024    4.0391  1.6289 13.3903  0.0000  0.0145   0.0307   0.0403    0.0380   0.0000   442.9403       1.38120       22.0299      0.223193      -3.06982     -0.601633      0.239182      0.321908      0.362678      0.407237      0.433789      0.468356
 100   7 3167.3510    4.5839  1.9667 13.5261 -0.0000  0.0163   0.0313   0.0440    0.0354   0.0000   443.2824       1.87213       22.0679     -0.122079      -3.30918      -2.33103      0.258649      0.349536      0.387180      0.444384      0.461833      0.486474
 100   8 3398.2294    3.7786  3.5038 13.0367  0.0001  0.0244   0.0199   0.0664    0.0303   0.0000   442.4663       2.60954       22.9583      0.558501      -3.60180      -1.59151      0.393769      0.529577      0.603240      0.673661      0.721574      0.765252
 100   9 3623.8782    2.7519  6.1236 12.6602  0.0011  0.0421   0.0112   0.1153    0.0252   0.0000   441.9101       1.20944       22.0859     -0.257416      -3.10013      0.507055      0.677672      0.919972       1.05077       1.18406       1.25524       1.32298
 101   1 1500.0120    0.2138  0.2729 10.0366  0.0000  0.0073   0.0046   0.0191    0.0152   0.0000   439.8493    -0.0441005       22.3387    -0.0704813      -3.90640     -0.181647      0.117990      0.163703      0.185881      0.208726      0.226088      0.230703
 101   2 1850.7024    0.5598  0.8554 10.2365  0.0000  0.0120   0.0064   0.0313    0.0327   0.0000   440.7205     0.0316071       22.0139      0.109597      -3.74956    -0.0217828      0.176790      0.249607      0.275334      0.314102      0.328895      0.350288
 101   3 2154.9255    1.0690  1.3882 10.8976  0.0000  0.0146   0.0095   0.0395    0.0424   0.0000   441.2769     -0.120103       22.8549     0.0384663      -3.68669      -1.29761      0.229833      0.312440      0.355005      0.400648      0.426889      0.450888
 101   4 2432.2466    1.8600  1.8800 11.7770  0.0000  0.0170   0.0134   0.0455    0.0369   0.0000   441.9414      0.266017       22.0080     -0.208777      -3.60834      -1.06072      0.269571      0.364334      0.415387      0.465754      0.486592      0.518918
 101   5 2689.6869    2.9205  1.7511 12.7450  0.0000  0.0157   0.0214   0.0425    0.0354   0.0000   442.2076      0.454037       23.1091      0.632790      -3.71731      0.340247      0.248926      0.339063      0.375045      0.435804      0.462277      0.489975
 101   6 2939.5941    4.1600  1.6630 13.2599  0.0000  0.0145   0.0304   0.0393    0.0409   0.0000   443.2390      0.471398       22.3482      0.258227      -3.35528      -1.46262      0.232792      0.314935      0.352204      0.396173      0.426723      0.441923
 101   7 3178.8617    4.5609  1.9997 13.5804  0.0000  0.0163   0.0308   0.0446    0.0329   0.0000   443.5718       1.71147       21.9230     -0.235852      -3.55695      -2.86143      0.260249      0.350580      0.392562      0.445747      0.483142      0.510737
 101   8 3410.5821    3.6722  3.4715 13.0842 -0.0007  0.0248   0.0195   0.0671    0.0297   0.0000   443.6005       1.51038       22.5685       1.71753      -2.33044      -2.05158      0.395167      0.534867      0.598362      0.661753      0.718153      0.771953
 101   9 3637.0146    2.7160  6.3675 12.6721  0.0015  0.0446   0.0109   0.1194    0.0242   0.0000   441.5701       3.49585       22.4394      -1.37634      -3.23714      -2.88194      0.700640      0.947780       1.07919       1.20566       1.30934       1.35717
 102   0 1025.4256    0.0280  0.0154 10.3144  0.0000  0.0175   0.0066   0.0093    0.0117   0.0000   437.4394      0.241769       21.6323     -0.310331      -3.79144      0.419984      0.221115      0.372527      0.475559      0.550845      0.524782      0.511437
 102   1 1506.2598    0.2149  0.3114 10.0383  0.0000  0.0082   0.0045   0.0216    0.0155   0.0000   439.9676    -0.0855340       22.1812      0.129102      -4.54308     0.0337128      0.130652      0.180480      0.207718      0.225784      0.249717      0.262327
 102   2 1857.4176    0.5712  0.8578 10.2836  0.0000  0.0117   0.0065   0.0304    0.0325   0.0000   440.6001     -0.205030       21.8383    -0.0884253      -3.38063      0.391551      0.181211      0.251455      0.282823      0.311342      0.327545      0.347612
 102   3 2162.9489    1.0779  1.4527 10.9798  0.0000  0.0149   0.0093   0.0411    0.0387   0.0000   441.4828      0.329983       22.3419      0.807252      -4.29580      0.573004      0.229863      0.316756      0.356163      0.409227      0.432268      0.453939
 102   4 2440.9524    1.8706  1.8996 11.9073  0.0000  0.0174   0.0137   0.0467    0.0358   0.0000   442.3401      0.855681       22.3627      -1.03496      -3.30823      -1.30673      0.273093      0.371295      0.422452      0.473877      0.495998      0.523218
 102   5 2699.4349    2.9437  1.8083 12.6188  0.0000  0.0159   0.0210   0.0419    0.0376   0.0000   442.8241       1.37887       23.1166     -0.242563      -5.42772     -0.303587      0.255961      0.347894      0.391184      0.441691      0.472848      0.504644
 102   6 2950.2596    4.1738  1.7360 13.3462  0.0000  0.0150   0.0301   0.0402    0.0380   0.0000   442.7270       1.16025       22.5271     0.0622254      -4.46234     -0.163595      0.239434      0.322545      0.365753      0.415024      0.441609      0.473095
 102   7 3190.3113    4.5314  1.9406 13.6526 -0.0000  0.0164   0.0312   0.0434    0.0333   0.0000   442.8375       1.77349       21.2998     -0.233148      -4.01009      -1.48511      0.258664      0.351942      0.387915      0.438317      0.471533      0.499889
 102   8 3422.8444    3.6153  3.7065 13.0617  0.0000  0.0257   0.0184   0.0706    0.0288   0.0000   444.1355       2.05315       22.3477      0.801519      -4.01343      -2.15600      0.405121      0.548170      0.623471      0.699124      0.741847      0.787289
 103   1 1512.4388    0.2188  0.2820 10.0770  0.0000  0.0079   0.0046   0.0183    0.0152   0.0000   439.9665     0.0738454       22.5679      0.474254      -4.53773     -0.618705      0.121942      0.170070      0.195106      0.218290      0.247101      0.260644
 103   2 1864.0650    0.5923  0.8331 10.2697  0.0000  0.0113   0.0067   0.0292    0.0339   0.0000   440.6847    -0.0362658       21.5934     -0.568627      -3.62829    -0.0847374      0.174461      0.232952      0.263225      0.295244      0.310942      0.325267
 103   3 2170.9585    1.0965  1.4904 10.9859  0.0000  0.0152   0.0093   0.0417    0.0385   0.0000   441.8226   -0.00975071       22.2259      0.135724      -3.66963     -0.184008      0.226725      0.319018      0.355275      0.408961      0.425961      0.452384
 103   4 2449.5934    1.9220  1.8990 11.9541  0.0000  0.0174   0.0140   0.0452    0.0359   0.0000   442.2403      0.382287       22.4300      0.801941      -3.85598     -0.632312      0.268813      0.362865      0.412513      0.463012      0.496960      0.519318
 103   5 2709.1506    3.0019  1.8221 12.7780  0.0000  0.0158   0.0215   0.0433    0.0352   0.0000   442.1136      0.778461       22.7000     -0.430543      -3.60682      0.158954      0.245752      0.332436      0.378638      0.419671      0.452463      0.475372
 103   6 2960.8845    4.2161  1.6346 13.4629  0.0000  0.0145   0.0315   0.0395    0.0387   0.0000   442.9439       1.03657       22.4002     -0.692175      -3.42499      -1.06334      0.227008      0.315637      0.345933      0.398855      0.420375      0.438317
 103   7 3201.7093    4.4413  2.1189 13.5575  0.0000  0.0170   0.0295   0.0465    0.0337   0.0000   442.7913       1.92127       22.2468      0.321613      -3.20101      -1.67565      0.272229      0.365348      0.406862      0.457519      0.491529      0.517325
 103   8 3435.0202    3.5732  3.8735 13.0334 -0.0005  0.0273   0.0178   0.0734    0.0296   0.0000   442.5090       2.37613       22.8002     -0.440515      -2.53190     -0.416413      0.421587      0.577556      0.647915      0.727817      0.784334      0.832682
 104   1 1518.5883    0.2248  0.3019 10.0294  0.0000  0.0077   0.0045   0.0196    0.0155   0.0000   439.7145     -0.133682       21.8859    -0.0877881      -3.93340      0.665095      0.118230      0.160836      0.183216      0.203897      0.202530      0.219737
 104   2 1870.6966    0.5917  0.8185 10.3247  0.0000  0.0110   0.0067   0.0294    0.0330   0.0000   440.5821     -0.354234       22.5297      0.302821      -4.55863      0.241595      0.171339      0.235584      0.265423      0.290916      0.312002      0.325131
 104   3 2178.8755    1.1219  1.4669 10.9915  0.0000  0.0149   0.0095   0.0404    0.0401   0.0000   441.2219      0.216183       22.9739      0.165812      -4.06605     -0.130548      0.223718      0.308818      0.351179      0.396884      0.413138      0.433508
 104   4 2458.1553    1.9387  1.8822 11.9080  0.0000  0.0170   0.0139   0.0455    0.0374   0.0000   441.5452      0.292371       22.3057     -0.304140      -2.74766     -0.202813      0.264809      0.355500      0.402722      0.449981      0.485634      0.503914
 104   5 2718.8443    3.0215  1.7677 12.8669  0.0000  0.0156   0.0220   0.0428    0.0349   0.0000   443.1244      0.163777       22.4200      0.340969      -3.71330     -0.567252      0.243552      0.327337      0.372546      0.411448      0.446478      0.465134
 104   6 2971.4395    4.2847  1.6961 13.4525  0.0000  0.0146   0.0312   0.0396    0.0372   0.0000   442.7775      0.672351       21.9542     -0.184632      -3.76903     -0.834889      0.227843      0.305512      0.343418      0.385835      0.409301      0.432632
 104   7 3213.0240    4.4894  2.2083 13.4088 -0.0000  0.0171   0.0281   0.0462    0.0336   0.0000   442.7143       1.60818       22.2946      0.540804      -3.65180      -1.55972      0.265471      0.362528      0.403854      0.459539      0.488851      0.514715
 104   8 3447.2184    3.5281  3.9811 13.0665  0.0001  0.0277   0.0176   0.0759    0.0291   0.0000   442.2856       1.47072       22.1892       1.87293      -3.59276      -3.49949      0.423976      0.578708      0.654429      0.740543      0.774994      0.824769
 105   0 1039.9863    0.0441  0.0217 10.2846  0.0000  0.0114   0.0065   0.0092    0.0116   0.0000   437.2581      0.812496       21.2106      -1.08992      -3.60352      0.763570      0.166491      0.294930      0.389472      0.633244      0.746760      0.620154
 105   1 1524.7036    0.2310  0.3480 10.0407  0.0000  0.0088   0.0045   0.0218    0.0162   0.0000   439.9266     -0.283018       21.7189      0.366740      -4.12292     -0.427087      0.128883      0.174236      0.197319      0.222277      0.234792      0.273262
 105   2 1877.2438    0.6014  0.9182 10.3740  0.0002  0.0119   0.0066   0.0323    0.0335   0.0000   440.6848     -0.735397       22.0112     -0.203672      -4.13124     -0.239901      0.178767      0.247982      0.275021      0.321956      0.330228      0.352032
 105   3 2186.7399    1.1084  1.4944 11.0644  0.0000  0.0153   0.0094   0.0412    0.0378   0.0000   441.3103    -0.0996316       22.7966    -0.0690076      -4.06824     -0.871013      0.228100      0.313690      0.353100      0.393880      0.417117      0.451031
 105   4 2466.7037    2.0039  2.1078 11.8235  0.0000  0.0179   0.0134   0.0492    0.0386   0.0000   441.9019      0.201178       22.7537      0.251066      -4.74570      -1.21650      0.269285      0.371001      0.417648      0.459721      0.497988      0.519547
 105   5 2728.4486    3.0182  1.8407 12.9035  0.0000  0.0163   0.0217   0.0435    0.0343   0.0000   442.3094      0.725491       21.9917     -0.640599      -4.25548     -0.149222      0.244321      0.337983      0.378777      0.432839      0.463825      0.491901
 105   6 2981.9881    4.3475  1.6418 13.4986  0.0000  0.0146   0.0319   0.0383    0.0387   0.0000   442.6523      0.836492       22.4719    -0.0633313      -4.66526      -1.81573      0.221498      0.299489      0.324836      0.385382      0.397545      0.430804
 105   7 3224.3080    4.4225  2.1794 13.5552 -0.0001  0.0171   0.0287   0.0474    0.0332   0.0000   443.5552       1.78640       21.7427     -0.804840      -3.38413     -0.918397      0.265346      0.350692      0.401934      0.446719      0.479302      0.502161
 105   8 3459.3903    3.5031  4.2324 13.0493 -0.0004  0.0296   0.0166   0.0802    0.0288   0.0000   443.2724       1.93278       21.3300     0.0804549      -3.16917      -1.59049      0.446287      0.610904      0.685617      0.770431      0.820434      0.879860
 106   0 1044.8353    0.0393  0.0235 10.3197  0.0000  0.0133   0.0058   0.0121    0.0115   0.0000   437.3994     -0.187920       21.2028     -0.644193      -2.95813      0.838876      0.162340      0.270016      0.269085      0.342263      0.376509      0.330966
[truncated: 155,697 more chars]
