# Supplementary material for: Global-Mode Analysis of Full-Disk Data from the Michelson Doppler Imager and the Helioseismic and Magnetic Imager
Source: Sol Phys. 2018 Jan 31;293(2):29. doi: 10.1007/s11207-017-1201-5 (PMC6566312; doi:10.1007/s11207-017-1201-5)
Supplement: Supplementary file 2 — (TAR 362.4 MB) [file 11207_2017_1201_MOESM2_ESM.tar › HMI/hmiv72dasym.6400.36]

   0  13 1957.6232    0.5440  0.4814  9.8002  0.0000       23.5266  0.1284   0.0967   0.3351    0.5239   0.0000       13.9855    -0.0000       0.00000       0.00000       0.00000       0.00000       0.00000       0.00000       0.00000       0.00000       0.00000       0.00000       0.00000       0.00000       0.00000       0.00000       0.00000       0.00000       0.00000       0.00000       0.00000       0.00000       0.00000       0.00000       0.00000       0.00000       0.00000       0.00000       0.00000       0.00000       0.00000       0.00000       0.00000       0.00000       0.00000       0.00000       0.00000       0.00000       0.00000       0.00000       0.00000       0.00000       0.00000       0.00000       0.00000       0.00000       0.00000       0.00000       0.00000       0.00000       0.00000       0.00000       0.00000       0.00000       0.00000       0.00000       0.00000       0.00000       0.00000       0.00000       0.00000       0.00000       0.00000       0.00000       0.00000       0.00000       0.00000       0.00000       0.00000       0.00000       0.00000       0.00000       0.00000
   0  15 2228.8119    0.7885  0.3621 10.8225  0.0000       19.3758  0.1574   0.1785   0.1858    0.4090   0.0000       11.8146    -0.0000       0.00000       0.00000       0.00000       0.00000       0.00000       0.00000       0.00000       0.00000       0.00000       0.00000       0.00000       0.00000       0.00000       0.00000       0.00000       0.00000       0.00000       0.00000       0.00000       0.00000       0.00000       0.00000       0.00000       0.00000       0.00000       0.00000       0.00000       0.00000       0.00000       0.00000       0.00000       0.00000       0.00000       0.00000       0.00000       0.00000       0.00000       0.00000       0.00000       0.00000       0.00000       0.00000       0.00000       0.00000       0.00000       0.00000       0.00000       0.00000       0.00000       0.00000       0.00000       0.00000       0.00000       0.00000       0.00000       0.00000       0.00000       0.00000       0.00000       0.00000       0.00000       0.00000       0.00000       0.00000       0.00000       0.00000       0.00000       0.00000       0.00000       0.00000       0.00000
   1  11 1749.2860    0.4682  0.1636  9.6497  0.0000       23.2658  0.0939   0.0807   0.0726    0.1756   0.0000       17.8709   477.4346      -15.6965       0.00000       0.00000       0.00000       0.00000       0.00000       0.00000       0.00000       0.00000       0.00000       0.00000       0.00000       0.00000       0.00000       0.00000       0.00000       0.00000       0.00000       0.00000       0.00000       0.00000       0.00000       0.00000       0.00000       0.00000       0.00000       0.00000       0.00000       0.00000       0.00000       0.00000       0.00000       0.00000       0.00000       0.00000       92.4219       37.7486       0.00000       0.00000       0.00000       0.00000       0.00000       0.00000       0.00000       0.00000       0.00000       0.00000       0.00000       0.00000       0.00000       0.00000       0.00000       0.00000       0.00000       0.00000       0.00000       0.00000       0.00000       0.00000       0.00000       0.00000       0.00000       0.00000       0.00000       0.00000       0.00000       0.00000       0.00000       0.00000       0.00000       0.00000
   1  12 1885.2003    0.4255  0.3783  9.4501  0.0000       20.9540  0.0628   0.0537   0.1547    0.2175   0.0000       9.62635   461.9630      -92.7306       0.00000       0.00000       0.00000       0.00000       0.00000       0.00000       0.00000       0.00000       0.00000       0.00000       0.00000       0.00000       0.00000       0.00000       0.00000       0.00000       0.00000       0.00000       0.00000       0.00000       0.00000       0.00000       0.00000       0.00000       0.00000       0.00000       0.00000       0.00000       0.00000       0.00000       0.00000       0.00000       0.00000       0.00000       74.1081       33.5293       0.00000       0.00000       0.00000       0.00000       0.00000       0.00000       0.00000       0.00000       0.00000       0.00000       0.00000       0.00000       0.00000       0.00000       0.00000       0.00000       0.00000       0.00000       0.00000       0.00000       0.00000       0.00000       0.00000       0.00000       0.00000       0.00000       0.00000       0.00000       0.00000       0.00000       0.00000       0.00000       0.00000       0.00000
   1  13 2020.7974    0.6953  0.6679  9.2396 -0.0025       5.80509  0.0865   0.0664   0.2132    0.6967   0.0000       3.86929   364.4331       66.2791       0.00000       0.00000       0.00000       0.00000       0.00000       0.00000       0.00000       0.00000       0.00000       0.00000       0.00000       0.00000       0.00000       0.00000       0.00000       0.00000       0.00000       0.00000       0.00000       0.00000       0.00000       0.00000       0.00000       0.00000       0.00000       0.00000       0.00000       0.00000       0.00000       0.00000       0.00000       0.00000       0.00000       0.00000       89.1149       44.4709       0.00000       0.00000       0.00000       0.00000       0.00000       0.00000       0.00000       0.00000       0.00000       0.00000       0.00000       0.00000       0.00000       0.00000       0.00000       0.00000       0.00000       0.00000       0.00000       0.00000       0.00000       0.00000       0.00000       0.00000       0.00000       0.00000       0.00000       0.00000       0.00000       0.00000       0.00000       0.00000       0.00000       0.00000
   1  14 2156.7143    0.8664  0.5968  9.5267  0.0000       1.99454  0.0978   0.0807   0.1746    0.7833   0.0000       2.86113   315.5487      -30.8622       0.00000       0.00000       0.00000       0.00000       0.00000       0.00000       0.00000       0.00000       0.00000       0.00000       0.00000       0.00000       0.00000       0.00000       0.00000       0.00000       0.00000       0.00000       0.00000       0.00000       0.00000       0.00000       0.00000       0.00000       0.00000       0.00000       0.00000       0.00000       0.00000       0.00000       0.00000       0.00000       0.00000       0.00000       90.0154       61.4252       0.00000       0.00000       0.00000       0.00000       0.00000       0.00000       0.00000       0.00000       0.00000       0.00000       0.00000       0.00000       0.00000       0.00000       0.00000       0.00000       0.00000       0.00000       0.00000       0.00000       0.00000       0.00000       0.00000       0.00000       0.00000       0.00000       0.00000       0.00000       0.00000       0.00000       0.00000       0.00000       0.00000       0.00000
   1  15 2292.0095    0.9961  0.8986 10.0702  0.0000       6.17394  0.0959   0.0829   0.2816    0.6913   0.0000       3.09857   535.5873      -31.0294       0.00000       0.00000       0.00000       0.00000       0.00000       0.00000       0.00000       0.00000       0.00000       0.00000       0.00000       0.00000       0.00000       0.00000       0.00000       0.00000       0.00000       0.00000       0.00000       0.00000       0.00000       0.00000       0.00000       0.00000       0.00000       0.00000       0.00000       0.00000       0.00000       0.00000       0.00000       0.00000       0.00000       0.00000       93.5480       50.0767       0.00000       0.00000       0.00000       0.00000       0.00000       0.00000       0.00000       0.00000       0.00000       0.00000       0.00000       0.00000       0.00000       0.00000       0.00000       0.00000       0.00000       0.00000       0.00000       0.00000       0.00000       0.00000       0.00000       0.00000       0.00000       0.00000       0.00000       0.00000       0.00000       0.00000       0.00000       0.00000       0.00000       0.00000
   1  16 2425.6098    1.4915  0.7172 10.3498  0.0000       1.27951  0.0869   0.1262   0.1820    0.9109   0.0000       2.12006   421.6735       54.0172       0.00000       0.00000       0.00000       0.00000       0.00000       0.00000       0.00000       0.00000       0.00000       0.00000       0.00000       0.00000       0.00000       0.00000       0.00000       0.00000       0.00000       0.00000       0.00000       0.00000       0.00000       0.00000       0.00000       0.00000       0.00000       0.00000       0.00000       0.00000       0.00000       0.00000       0.00000       0.00000       0.00000       0.00000       88.4097       50.9559       0.00000       0.00000       0.00000       0.00000       0.00000       0.00000       0.00000       0.00000       0.00000       0.00000       0.00000       0.00000       0.00000       0.00000       0.00000       0.00000       0.00000       0.00000       0.00000       0.00000       0.00000       0.00000       0.00000       0.00000       0.00000       0.00000       0.00000       0.00000       0.00000       0.00000       0.00000       0.00000       0.00000       0.00000
   1  17 2559.2186    2.0980  0.8753 11.0546  0.0000       4.44503  0.1065   0.1785   0.2199    1.2257   0.0000       3.38576   490.3971       23.8833       0.00000       0.00000       0.00000       0.00000       0.00000       0.00000       0.00000       0.00000       0.00000       0.00000       0.00000       0.00000       0.00000       0.00000       0.00000       0.00000       0.00000       0.00000       0.00000       0.00000       0.00000       0.00000       0.00000       0.00000       0.00000       0.00000       0.00000       0.00000       0.00000       0.00000       0.00000       0.00000       0.00000       0.00000       85.1849       61.7414       0.00000       0.00000       0.00000       0.00000       0.00000       0.00000       0.00000       0.00000       0.00000       0.00000       0.00000       0.00000       0.00000       0.00000       0.00000       0.00000       0.00000       0.00000       0.00000       0.00000       0.00000       0.00000       0.00000       0.00000       0.00000       0.00000       0.00000       0.00000       0.00000       0.00000       0.00000       0.00000       0.00000       0.00000
   1  19 2828.0332    2.8102  1.0893 10.8724  0.0000      -1.29167  0.1291   0.2304   0.3266    4.1153   0.0000       3.01249   503.6179       4.23053       0.00000       0.00000       0.00000       0.00000       0.00000       0.00000       0.00000       0.00000       0.00000       0.00000       0.00000       0.00000       0.00000       0.00000       0.00000       0.00000       0.00000       0.00000       0.00000       0.00000       0.00000       0.00000       0.00000       0.00000       0.00000       0.00000       0.00000       0.00000       0.00000       0.00000       0.00000       0.00000       0.00000       0.00000       120.743       57.1715       0.00000       0.00000       0.00000       0.00000       0.00000       0.00000       0.00000       0.00000       0.00000       0.00000       0.00000       0.00000       0.00000       0.00000       0.00000       0.00000       0.00000       0.00000       0.00000       0.00000       0.00000       0.00000       0.00000       0.00000       0.00000       0.00000       0.00000       0.00000       0.00000       0.00000       0.00000       0.00000       0.00000       0.00000
   1  20 2963.3702    4.3420  0.6211 12.5251  0.0000       2.31836  0.0847   0.3600   0.1461    0.9259   0.0000       2.67690   388.7380       16.3873       0.00000       0.00000       0.00000       0.00000       0.00000       0.00000       0.00000       0.00000       0.00000       0.00000       0.00000       0.00000       0.00000       0.00000       0.00000       0.00000       0.00000       0.00000       0.00000       0.00000       0.00000       0.00000       0.00000       0.00000       0.00000       0.00000       0.00000       0.00000       0.00000       0.00000       0.00000       0.00000       0.00000       0.00000       86.5200       42.6945       0.00000       0.00000       0.00000       0.00000       0.00000       0.00000       0.00000       0.00000       0.00000       0.00000       0.00000       0.00000       0.00000       0.00000       0.00000       0.00000       0.00000       0.00000       0.00000       0.00000       0.00000       0.00000       0.00000       0.00000       0.00000       0.00000       0.00000       0.00000       0.00000       0.00000       0.00000       0.00000       0.00000       0.00000
   1  21 3098.3993    4.2024  1.3128  7.5662  0.0007       4.42050  0.1572   0.2993   0.2643   45.2679   0.0000       2.15864   449.4442      -74.8076       0.00000       0.00000       0.00000       0.00000       0.00000       0.00000       0.00000       0.00000       0.00000       0.00000       0.00000       0.00000       0.00000       0.00000       0.00000       0.00000       0.00000       0.00000       0.00000       0.00000       0.00000       0.00000       0.00000       0.00000       0.00000       0.00000       0.00000       0.00000       0.00000       0.00000       0.00000       0.00000       0.00000       0.00000       111.426       73.3925       0.00000       0.00000       0.00000       0.00000       0.00000       0.00000       0.00000       0.00000       0.00000       0.00000       0.00000       0.00000       0.00000       0.00000       0.00000       0.00000       0.00000       0.00000       0.00000       0.00000       0.00000       0.00000       0.00000       0.00000       0.00000       0.00000       0.00000       0.00000       0.00000       0.00000       0.00000       0.00000       0.00000       0.00000
   1  26 3776.4810    2.0613  4.0935 11.0790 -0.0601      0.335746  0.3138   0.1020   0.5985    1.4239   0.0000      0.494871   439.3082      -102.445       0.00000       0.00000       0.00000       0.00000       0.00000       0.00000       0.00000       0.00000       0.00000       0.00000       0.00000       0.00000       0.00000       0.00000       0.00000       0.00000       0.00000       0.00000       0.00000       0.00000       0.00000       0.00000       0.00000       0.00000       0.00000       0.00000       0.00000       0.00000       0.00000       0.00000       0.00000       0.00000       0.00000       0.00000       268.591       137.651       0.00000       0.00000       0.00000       0.00000       0.00000       0.00000       0.00000       0.00000       0.00000       0.00000       0.00000       0.00000       0.00000       0.00000       0.00000       0.00000       0.00000       0.00000       0.00000       0.00000       0.00000       0.00000       0.00000       0.00000       0.00000       0.00000       0.00000       0.00000       0.00000       0.00000       0.00000       0.00000       0.00000       0.00000
   1  27 3914.6098    1.7717  7.5438  9.5485  0.0187      0.695360  0.5176   0.0600   0.8358    0.9093   0.0000      0.420838   715.5951      -87.0650       0.00000       0.00000       0.00000       0.00000       0.00000       0.00000       0.00000       0.00000       0.00000       0.00000       0.00000       0.00000       0.00000       0.00000       0.00000       0.00000       0.00000       0.00000       0.00000       0.00000       0.00000       0.00000       0.00000       0.00000       0.00000       0.00000       0.00000       0.00000       0.00000       0.00000       0.00000       0.00000       0.00000       0.00000       348.700       214.946       0.00000       0.00000       0.00000       0.00000       0.00000       0.00000       0.00000       0.00000       0.00000       0.00000       0.00000       0.00000       0.00000       0.00000       0.00000       0.00000       0.00000       0.00000       0.00000       0.00000       0.00000       0.00000       0.00000       0.00000       0.00000       0.00000       0.00000       0.00000       0.00000       0.00000       0.00000       0.00000       0.00000       0.00000
   2  11 1810.3150    0.3708  0.2964  9.7761  0.0000       4.35817  0.0742   0.0430   0.1340    0.1491   0.0000       8.25247   474.3776      -41.2918       43.4194      -4.93584       0.00000       0.00000       0.00000       0.00000       0.00000       0.00000       0.00000       0.00000       0.00000       0.00000       0.00000       0.00000       0.00000       0.00000       0.00000       0.00000       0.00000       0.00000       0.00000       0.00000       0.00000       0.00000       0.00000       0.00000       0.00000       0.00000       0.00000       0.00000       0.00000       0.00000       0.00000       0.00000       39.1645       25.3395       27.8618       9.11174       0.00000       0.00000       0.00000       0.00000       0.00000       0.00000       0.00000       0.00000       0.00000       0.00000       0.00000       0.00000       0.00000       0.00000       0.00000       0.00000       0.00000       0.00000       0.00000       0.00000       0.00000       0.00000       0.00000       0.00000       0.00000       0.00000       0.00000       0.00000       0.00000       0.00000       0.00000       0.00000
   2  12 1945.7206    0.5548  0.4546  9.3670  0.0000       8.76103  0.0616   0.0492   0.1330    0.2772   0.0000       3.97872   369.7467      -15.3924      0.399771      -2.90074       0.00000       0.00000       0.00000       0.00000       0.00000       0.00000       0.00000       0.00000       0.00000       0.00000       0.00000       0.00000       0.00000       0.00000       0.00000       0.00000       0.00000       0.00000       0.00000       0.00000       0.00000       0.00000       0.00000       0.00000       0.00000       0.00000       0.00000       0.00000       0.00000       0.00000       0.00000       0.00000       30.2539       26.7902       15.2764       6.54895       0.00000       0.00000       0.00000       0.00000       0.00000       0.00000       0.00000       0.00000       0.00000       0.00000       0.00000       0.00000       0.00000       0.00000       0.00000       0.00000       0.00000       0.00000       0.00000       0.00000       0.00000       0.00000       0.00000       0.00000       0.00000       0.00000       0.00000       0.00000       0.00000       0.00000       0.00000       0.00000
   2  13 2082.2136    0.7028  0.4007 10.0722  0.0000       11.4767  0.0604   0.0617   0.1006    0.2069   0.0000       4.59400   394.2450      -10.1380       26.9834       5.57307       0.00000       0.00000       0.00000       0.00000       0.00000       0.00000       0.00000       0.00000       0.00000       0.00000       0.00000       0.00000       0.00000       0.00000       0.00000       0.00000       0.00000       0.00000       0.00000       0.00000       0.00000       0.00000       0.00000       0.00000       0.00000       0.00000       0.00000       0.00000       0.00000       0.00000       0.00000       0.00000       36.4539       28.6707       16.3679       5.57147       0.00000       0.00000       0.00000       0.00000       0.00000       0.00000       0.00000       0.00000       0.00000       0.00000       0.00000       0.00000       0.00000       0.00000       0.00000       0.00000       0.00000       0.00000       0.00000       0.00000       0.00000       0.00000       0.00000       0.00000       0.00000       0.00000       0.00000       0.00000       0.00000       0.00000       0.00000       0.00000
   2  15 2352.1990    1.2451  0.8630 -0.5571  0.0000       1.08418  0.0726   0.0795   0.1947 1000.0000   0.0000       1.62953   477.7182       19.5221       5.58132       1.38490       0.00000       0.00000       0.00000       0.00000       0.00000       0.00000       0.00000       0.00000       0.00000       0.00000       0.00000       0.00000       0.00000       0.00000       0.00000       0.00000       0.00000       0.00000       0.00000       0.00000       0.00000       0.00000       0.00000       0.00000       0.00000       0.00000       0.00000       0.00000       0.00000       0.00000       0.00000       0.00000       42.4098       35.5978       17.0644       7.13950       0.00000       0.00000       0.00000       0.00000       0.00000       0.00000       0.00000       0.00000       0.00000       0.00000       0.00000       0.00000       0.00000       0.00000       0.00000       0.00000       0.00000       0.00000       0.00000       0.00000       0.00000       0.00000       0.00000       0.00000       0.00000       0.00000       0.00000       0.00000       0.00000       0.00000       0.00000       0.00000
   2  16 2485.9136    1.6186  0.8634 11.7354  0.0000       2.55353  0.1019   0.1176   0.1627    0.3677   0.0000       2.26713   466.0486      -7.27586       9.59498      -9.01622       0.00000       0.00000       0.00000       0.00000       0.00000       0.00000       0.00000       0.00000       0.00000       0.00000       0.00000       0.00000       0.00000       0.00000       0.00000       0.00000       0.00000       0.00000       0.00000       0.00000       0.00000       0.00000       0.00000       0.00000       0.00000       0.00000       0.00000       0.00000       0.00000       0.00000       0.00000       0.00000       55.1017       41.8922       28.9931       9.31539       0.00000       0.00000       0.00000       0.00000       0.00000       0.00000       0.00000       0.00000       0.00000       0.00000       0.00000       0.00000       0.00000       0.00000       0.00000       0.00000       0.00000       0.00000       0.00000       0.00000       0.00000       0.00000       0.00000       0.00000       0.00000       0.00000       0.00000       0.00000       0.00000       0.00000       0.00000       0.00000
   2  19 2889.5717    3.5336  0.7419 12.3429  0.0000       1.04509  0.0741   0.2280   0.1272    0.6062   0.0000       1.72879   465.0774       91.7351      -25.7162      -3.78468       0.00000       0.00000       0.00000       0.00000       0.00000       0.00000       0.00000       0.00000       0.00000       0.00000       0.00000       0.00000       0.00000       0.00000       0.00000       0.00000       0.00000       0.00000       0.00000       0.00000       0.00000       0.00000       0.00000       0.00000       0.00000       0.00000       0.00000       0.00000       0.00000       0.00000       0.00000       0.00000       37.5121       32.6781       19.2652       7.65112       0.00000       0.00000       0.00000       0.00000       0.00000       0.00000       0.00000       0.00000       0.00000       0.00000       0.00000       0.00000       0.00000       0.00000       0.00000       0.00000       0.00000       0.00000       0.00000       0.00000       0.00000       0.00000       0.00000       0.00000       0.00000       0.00000       0.00000       0.00000       0.00000       0.00000       0.00000       0.00000
   2  20 3024.7526    3.7243  0.9718 10.7127  0.0000       3.03883  0.0990   0.2125   0.1463    3.4674   0.0000       1.46588   415.1688       84.0450       20.2118       2.38160       0.00000       0.00000       0.00000       0.00000       0.00000       0.00000       0.00000       0.00000       0.00000       0.00000       0.00000       0.00000       0.00000       0.00000       0.00000       0.00000       0.00000       0.00000       0.00000       0.00000       0.00000       0.00000       0.00000       0.00000       0.00000       0.00000       0.00000       0.00000       0.00000       0.00000       0.00000       0.00000       49.1171       38.5079       26.3514       8.21865       0.00000       0.00000       0.00000       0.00000       0.00000       0.00000       0.00000       0.00000       0.00000       0.00000       0.00000       0.00000       0.00000       0.00000       0.00000       0.00000       0.00000       0.00000       0.00000       0.00000       0.00000       0.00000       0.00000       0.00000       0.00000       0.00000       0.00000       0.00000       0.00000       0.00000       0.00000       0.00000
   2  21 3160.0246    3.5032  0.8727 13.2368  0.0000       5.73800  0.0968   0.2282   0.1617    0.3968   0.0000       2.46499   346.8149       39.5239       11.7282       6.69269       0.00000       0.00000       0.00000       0.00000       0.00000       0.00000       0.00000       0.00000       0.00000       0.00000       0.00000       0.00000       0.00000       0.00000       0.00000       0.00000       0.00000       0.00000       0.00000       0.00000       0.00000       0.00000       0.00000       0.00000       0.00000       0.00000       0.00000       0.00000       0.00000       0.00000       0.00000       0.00000       47.4138       48.6128       20.9889       12.0399       0.00000       0.00000       0.00000       0.00000       0.00000       0.00000       0.00000       0.00000       0.00000       0.00000       0.00000       0.00000       0.00000       0.00000       0.00000       0.00000       0.00000       0.00000       0.00000       0.00000       0.00000       0.00000       0.00000       0.00000       0.00000       0.00000       0.00000       0.00000       0.00000       0.00000       0.00000       0.00000
   2  22 3295.2344    3.7087  1.2564 12.0240  0.0000       5.10545  0.1217   0.2163   0.2517    1.2947   0.0000       2.08898   407.0589      -9.96510       19.0911       30.4604       0.00000       0.00000       0.00000       0.00000       0.00000       0.00000       0.00000       0.00000       0.00000       0.00000       0.00000       0.00000       0.00000       0.00000       0.00000       0.00000       0.00000       0.00000       0.00000       0.00000       0.00000       0.00000       0.00000       0.00000       0.00000       0.00000       0.00000       0.00000       0.00000       0.00000       0.00000       0.00000       64.8733       50.0426       36.1534       10.0857       0.00000       0.00000       0.00000       0.00000       0.00000       0.00000       0.00000       0.00000       0.00000       0.00000       0.00000       0.00000       0.00000       0.00000       0.00000       0.00000       0.00000       0.00000       0.00000       0.00000       0.00000       0.00000       0.00000       0.00000       0.00000       0.00000       0.00000       0.00000       0.00000       0.00000       0.00000       0.00000
   2  23 3431.0841    3.1319  2.5222 10.7845 -0.0011       1.22788  0.1670   0.1224   0.2983    1.1890   0.0000      0.676942   420.5979       92.4558       32.1498       1.94979       0.00000       0.00000       0.00000       0.00000       0.00000       0.00000       0.00000       0.00000       0.00000       0.00000       0.00000       0.00000       0.00000       0.00000       0.00000       0.00000       0.00000       0.00000       0.00000       0.00000       0.00000       0.00000       0.00000       0.00000       0.00000       0.00000       0.00000       0.00000       0.00000       0.00000       0.00000       0.00000       95.8806       72.3019       37.9582       13.0903       0.00000       0.00000       0.00000       0.00000       0.00000       0.00000       0.00000       0.00000       0.00000       0.00000       0.00000       0.00000       0.00000       0.00000       0.00000       0.00000       0.00000       0.00000       0.00000       0.00000       0.00000       0.00000       0.00000       0.00000       0.00000       0.00000       0.00000       0.00000       0.00000       0.00000       0.00000       0.00000
   2  24 3566.9577    2.7035  3.6128 10.3294  0.0089      0.625714  0.1807   0.0915   0.3875    0.8138   0.0000      0.420282   498.3771      -12.1873      -41.7844      -19.5816       0.00000       0.00000       0.00000       0.00000       0.00000       0.00000       0.00000       0.00000       0.00000       0.00000       0.00000       0.00000       0.00000       0.00000       0.00000       0.00000       0.00000       0.00000       0.00000       0.00000       0.00000       0.00000       0.00000       0.00000       0.00000       0.00000       0.00000       0.00000       0.00000       0.00000       0.00000       0.00000       86.0681       70.2633       44.8265       15.7307       0.00000       0.00000       0.00000       0.00000       0.00000       0.00000       0.00000       0.00000       0.00000       0.00000       0.00000       0.00000       0.00000       0.00000       0.00000       0.00000       0.00000       0.00000       0.00000       0.00000       0.00000       0.00000       0.00000       0.00000       0.00000       0.00000       0.00000       0.00000       0.00000       0.00000       0.00000       0.00000
   3  11 1865.2741    0.4165  0.3308  9.9623  0.0000       8.97074  0.0872   0.0426   0.1194    0.1353   0.0000       6.43923   444.6882      -13.6555       8.96160      -6.84555      -7.59692       1.15479       0.00000       0.00000       0.00000       0.00000       0.00000       0.00000       0.00000       0.00000       0.00000       0.00000       0.00000       0.00000       0.00000       0.00000       0.00000       0.00000       0.00000       0.00000       0.00000       0.00000       0.00000       0.00000       0.00000       0.00000       0.00000       0.00000       0.00000       0.00000       0.00000       0.00000       42.4604       46.3432       24.2110       15.2076       4.55228      0.947159       0.00000       0.00000       0.00000       0.00000       0.00000       0.00000       0.00000       0.00000       0.00000       0.00000       0.00000       0.00000       0.00000       0.00000       0.00000       0.00000       0.00000       0.00000       0.00000       0.00000       0.00000       0.00000       0.00000       0.00000       0.00000       0.00000       0.00000       0.00000       0.00000       0.00000
   3  12 2001.2842    0.6541  0.4322  9.7372  0.0000       12.7787  0.0460   0.0513   0.1063    0.2326   0.0000       3.91752   459.8489       1.09993      -33.1577      -7.70516      -1.79861      -1.16760       0.00000       0.00000       0.00000       0.00000       0.00000       0.00000       0.00000       0.00000       0.00000       0.00000       0.00000       0.00000       0.00000       0.00000       0.00000       0.00000       0.00000       0.00000       0.00000       0.00000       0.00000       0.00000       0.00000       0.00000       0.00000       0.00000       0.00000       0.00000       0.00000       0.00000       18.8983       17.3850       13.3113       9.23818       3.59338       1.06981       0.00000       0.00000       0.00000       0.00000       0.00000       0.00000       0.00000       0.00000       0.00000       0.00000       0.00000       0.00000       0.00000       0.00000       0.00000       0.00000       0.00000       0.00000       0.00000       0.00000       0.00000       0.00000       0.00000       0.00000       0.00000       0.00000       0.00000       0.00000       0.00000       0.00000
   3  13 2137.7774    0.7741  0.5888 10.1225  0.0000       5.62272  0.0818   0.0495   0.1116    0.2772   0.0000       2.68099   442.0223       2.49119       6.16508      -4.85830       1.82950     0.0162473       0.00000       0.00000       0.00000       0.00000       0.00000       0.00000       0.00000       0.00000       0.00000       0.00000       0.00000       0.00000       0.00000       0.00000       0.00000       0.00000       0.00000       0.00000       0.00000       0.00000       0.00000       0.00000       0.00000       0.00000       0.00000       0.00000       0.00000       0.00000       0.00000       0.00000       44.1824       42.0971       25.7053       10.5737       4.42709       1.18038       0.00000       0.00000       0.00000       0.00000       0.00000       0.00000       0.00000       0.00000       0.00000       0.00000       0.00000       0.00000       0.00000       0.00000       0.00000       0.00000       0.00000       0.00000       0.00000       0.00000       0.00000       0.00000       0.00000       0.00000       0.00000       0.00000       0.00000       0.00000       0.00000       0.00000
   3  14 2273.5429    1.0358  0.6511 10.6949  0.0000       8.00286  0.0724   0.0666   0.1257    0.2710   0.0000       2.67343   442.9635       19.0168      -2.25218      -12.7664      -4.45213       2.51619       0.00000       0.00000       0.00000       0.00000       0.00000       0.00000       0.00000       0.00000       0.00000       0.00000       0.00000       0.00000       0.00000       0.00000       0.00000       0.00000       0.00000       0.00000       0.00000       0.00000       0.00000       0.00000       0.00000       0.00000       0.00000       0.00000       0.00000       0.00000       0.00000       0.00000       29.4678       26.9239       21.0533       13.2505       5.43469       1.49646       0.00000       0.00000       0.00000       0.00000       0.00000       0.00000       0.00000       0.00000       0.00000       0.00000       0.00000       0.00000       0.00000       0.00000       0.00000       0.00000       0.00000       0.00000       0.00000       0.00000       0.00000       0.00000       0.00000       0.00000       0.00000       0.00000       0.00000       0.00000       0.00000       0.00000
   3  15 2407.7274    1.4540  1.1109 10.3560  0.0000       5.96324  0.0927   0.0765   0.1595    0.6096   0.0000       1.88736   417.1062       54.7422       10.7301      -11.2177     -0.995228      -2.57238       0.00000       0.00000       0.00000       0.00000       0.00000       0.00000       0.00000       0.00000       0.00000       0.00000       0.00000       0.00000       0.00000       0.00000       0.00000       0.00000       0.00000       0.00000       0.00000       0.00000       0.00000       0.00000       0.00000       0.00000       0.00000       0.00000       0.00000       0.00000       0.00000       0.00000       28.5687       27.8529       20.2251       13.9240       5.38108       1.84827       0.00000       0.00000       0.00000       0.00000       0.00000       0.00000       0.00000       0.00000       0.00000       0.00000       0.00000       0.00000       0.00000       0.00000       0.00000       0.00000       0.00000       0.00000       0.00000       0.00000       0.00000       0.00000       0.00000       0.00000       0.00000       0.00000       0.00000       0.00000       0.00000       0.00000
   3  17 2675.9951    2.5884  1.1846  0.6491  0.0000     -0.467592  0.0853   0.1227   0.1853 1000.0000   0.0000       1.48963   468.3604       33.5704      -22.1428       6.91141      -6.34080      -3.24498       0.00000       0.00000       0.00000       0.00000       0.00000       0.00000       0.00000       0.00000       0.00000       0.00000       0.00000       0.00000       0.00000       0.00000       0.00000       0.00000       0.00000       0.00000       0.00000       0.00000       0.00000       0.00000       0.00000       0.00000       0.00000       0.00000       0.00000       0.00000       0.00000       0.00000       31.9465       26.1114       21.9953       14.6541       6.12060       1.59692       0.00000       0.00000       0.00000       0.00000       0.00000       0.00000       0.00000       0.00000       0.00000       0.00000       0.00000       0.00000       0.00000       0.00000       0.00000       0.00000       0.00000       0.00000       0.00000       0.00000       0.00000       0.00000       0.00000       0.00000       0.00000       0.00000       0.00000       0.00000       0.00000       0.00000
   3  19 2946.8986    3.4051  0.7221 12.8378  0.0000      0.884306  0.0637   0.2022   0.1266    0.3685   0.0000       1.25388   385.7221      -8.32274       8.88976       5.00609      -7.16079      -2.94727       0.00000       0.00000       0.00000       0.00000       0.00000       0.00000       0.00000       0.00000       0.00000       0.00000       0.00000       0.00000       0.00000       0.00000       0.00000       0.00000       0.00000       0.00000       0.00000       0.00000       0.00000       0.00000       0.00000       0.00000       0.00000       0.00000       0.00000       0.00000       0.00000       0.00000       22.2886       23.8750       17.2699       8.76546       4.98107       1.51562       0.00000       0.00000       0.00000       0.00000       0.00000       0.00000       0.00000       0.00000       0.00000       0.00000       0.00000       0.00000       0.00000       0.00000       0.00000       0.00000       0.00000       0.00000       0.00000       0.00000       0.00000       0.00000       0.00000       0.00000       0.00000       0.00000       0.00000       0.00000       0.00000       0.00000
   3  20 3082.0848    3.8963  0.8232 12.8007  0.0000      -2.93383  0.0792   0.2085   0.1201    0.4695   0.0000       1.37596   458.4785       6.12896       17.9063      -15.5134      -4.00138     0.0756230       0.00000       0.00000       0.00000       0.00000       0.00000       0.00000       0.00000       0.00000       0.00000       0.00000       0.00000       0.00000       0.00000       0.00000       0.00000       0.00000       0.00000       0.00000       0.00000       0.00000       0.00000       0.00000       0.00000       0.00000       0.00000       0.00000       0.00000       0.00000       0.00000       0.00000       25.9582       26.7554       19.3646       14.8910       5.37762       2.07882       0.00000       0.00000       0.00000       0.00000       0.00000       0.00000       0.00000       0.00000       0.00000       0.00000       0.00000       0.00000       0.00000       0.00000       0.00000       0.00000       0.00000       0.00000       0.00000       0.00000       0.00000       0.00000       0.00000       0.00000       0.00000       0.00000       0.00000       0.00000       0.00000       0.00000
   3  21 3217.9097    3.8308  0.9930 13.0258  0.0006       5.56253  0.0754   0.2054   0.1759    0.4525   0.0000       2.35869   439.0360      -37.6607       33.2075      -7.88100       7.57677     -0.371376       0.00000       0.00000       0.00000       0.00000       0.00000       0.00000       0.00000       0.00000       0.00000       0.00000       0.00000       0.00000       0.00000       0.00000       0.00000       0.00000       0.00000       0.00000       0.00000       0.00000       0.00000       0.00000       0.00000       0.00000       0.00000       0.00000       0.00000       0.00000       0.00000       0.00000       27.1400       24.4939       19.5347       12.5102       5.21255       1.51275       0.00000       0.00000       0.00000       0.00000       0.00000       0.00000       0.00000       0.00000       0.00000       0.00000       0.00000       0.00000       0.00000       0.00000       0.00000       0.00000       0.00000       0.00000       0.00000       0.00000       0.00000       0.00000       0.00000       0.00000       0.00000       0.00000       0.00000       0.00000       0.00000       0.00000
   3  22 3353.5513    3.3261  1.4520 12.1683 -0.0043       1.75092  0.1022   0.1492   0.1816    0.6020   0.0000       1.35562   442.3240      -25.5941       73.6667       4.25505      -6.44049       2.60685       0.00000       0.00000       0.00000       0.00000       0.00000       0.00000       0.00000       0.00000       0.00000       0.00000       0.00000       0.00000       0.00000       0.00000       0.00000       0.00000       0.00000       0.00000       0.00000       0.00000       0.00000       0.00000       0.00000       0.00000       0.00000       0.00000       0.00000       0.00000       0.00000       0.00000       35.6060       35.2366       24.7259       14.3206       6.43287       1.99248       0.00000       0.00000       0.00000       0.00000       0.00000       0.00000       0.00000       0.00000       0.00000       0.00000       0.00000       0.00000       0.00000       0.00000       0.00000       0.00000       0.00000       0.00000       0.00000       0.00000       0.00000       0.00000       0.00000       0.00000       0.00000       0.00000       0.00000       0.00000       0.00000       0.00000
   3  23 3489.4454    2.8617  2.6750 11.6839  0.0010      0.720989  0.1392   0.0941   0.2700    0.3001   0.0000      0.614175   394.6384       7.33066       13.6470      -15.3637       6.67404      -2.53055       0.00000       0.00000       0.00000       0.00000       0.00000       0.00000       0.00000       0.00000       0.00000       0.00000       0.00000       0.00000       0.00000       0.00000       0.00000       0.00000       0.00000       0.00000       0.00000       0.00000       0.00000       0.00000       0.00000       0.00000       0.00000       0.00000       0.00000       0.00000       0.00000       0.00000       46.4989       43.8085       33.4634       19.9024       8.80099       2.52464       0.00000       0.00000       0.00000       0.00000       0.00000       0.00000       0.00000       0.00000       0.00000       0.00000       0.00000       0.00000       0.00000       0.00000       0.00000       0.00000       0.00000       0.00000       0.00000       0.00000       0.00000       0.00000       0.00000       0.00000       0.00000       0.00000       0.00000       0.00000       0.00000       0.00000
   3  24 3626.0073    2.3673  3.6121 11.3691  0.0000      0.115249  0.1640   0.0708   0.3482    0.2428   0.0000      0.370368   451.4952      -84.1766       46.8932      -11.1225      -5.14887      -2.51256       0.00000       0.00000       0.00000       0.00000       0.00000       0.00000       0.00000       0.00000       0.00000       0.00000       0.00000       0.00000       0.00000       0.00000       0.00000       0.00000       0.00000       0.00000       0.00000       0.00000       0.00000       0.00000       0.00000       0.00000       0.00000       0.00000       0.00000       0.00000       0.00000       0.00000       57.1009       55.2496       40.1123       24.5829       10.6049       3.46156       0.00000       0.00000       0.00000       0.00000       0.00000       0.00000       0.00000       0.00000       0.00000       0.00000       0.00000       0.00000       0.00000       0.00000       0.00000       0.00000       0.00000       0.00000       0.00000       0.00000       0.00000       0.00000       0.00000       0.00000       0.00000       0.00000       0.00000       0.00000       0.00000       0.00000
   3  25 3762.5015    1.9587  4.9235 11.0585  0.0011      0.241453  0.2077   0.0524   0.3989    0.1827   0.0000      0.279857   363.1294       27.2404       57.5887      -1.80454       2.03566      -1.22693       0.00000       0.00000       0.00000       0.00000       0.00000       0.00000       0.00000       0.00000       0.00000       0.00000       0.00000       0.00000       0.00000       0.00000       0.00000       0.00000       0.00000       0.00000       0.00000       0.00000       0.00000       0.00000       0.00000       0.00000       0.00000       0.00000       0.00000       0.00000       0.00000       0.00000       71.5014       68.9442       49.6314       28.9289       12.7668       3.91423       0.00000       0.00000       0.00000       0.00000       0.00000       0.00000       0.00000       0.00000       0.00000       0.00000       0.00000       0.00000       0.00000       0.00000       0.00000       0.00000       0.00000       0.00000       0.00000       0.00000       0.00000       0.00000       0.00000       0.00000       0.00000       0.00000       0.00000       0.00000       0.00000       0.00000
   3  26 3899.3150    1.7128  7.0287 10.6500 -0.0049    -0.0273233  0.2775   0.0415   0.5321    0.1725   0.0000      0.205456   566.2243       172.422      -54.0704      -29.2212      -20.0073       7.20439       0.00000       0.00000       0.00000       0.00000       0.00000       0.00000       0.00000       0.00000       0.00000       0.00000       0.00000       0.00000       0.00000       0.00000       0.00000       0.00000       0.00000       0.00000       0.00000       0.00000       0.00000       0.00000       0.00000       0.00000       0.00000       0.00000       0.00000       0.00000       0.00000       0.00000       91.7383       90.3235       64.1239       34.8924       16.5257       4.99703       0.00000       0.00000       0.00000       0.00000       0.00000       0.00000       0.00000       0.00000       0.00000       0.00000       0.00000       0.00000       0.00000       0.00000       0.00000       0.00000       0.00000       0.00000       0.00000       0.00000       0.00000       0.00000       0.00000       0.00000       0.00000       0.00000       0.00000       0.00000       0.00000       0.00000
   4  12 2051.7495    0.6317  0.5543 10.0492 -0.0015       8.61146  0.0492   0.0389   0.1162    0.1815   0.0000       3.01561   429.0989       14.8083       6.71133      -5.06139     -0.356758      -4.21715      0.373663     0.0341784       0.00000       0.00000       0.00000       0.00000       0.00000       0.00000       0.00000       0.00000       0.00000       0.00000       0.00000       0.00000       0.00000       0.00000       0.00000       0.00000       0.00000       0.00000       0.00000       0.00000       0.00000       0.00000       0.00000       0.00000       0.00000       0.00000       0.00000       0.00000       16.7739       16.1753       14.3317       9.17685       5.37749       2.81308       1.07795      0.249341       0.00000       0.00000       0.00000       0.00000       0.00000       0.00000       0.00000       0.00000       0.00000       0.00000       0.00000       0.00000       0.00000       0.00000       0.00000       0.00000       0.00000       0.00000       0.00000       0.00000       0.00000       0.00000       0.00000       0.00000       0.00000       0.00000       0.00000       0.00000
   4  13 2188.4431    0.8253  0.7509  9.7463  0.0011       5.61182  0.0723   0.0423   0.1118    0.3692   0.0000       2.05565   436.3328      -7.93099       19.1347      -26.9870      -3.17636     0.0224676     -0.817387    -0.0548865       0.00000       0.00000       0.00000       0.00000       0.00000       0.00000       0.00000       0.00000       0.00000       0.00000       0.00000       0.00000       0.00000       0.00000       0.00000       0.00000       0.00000       0.00000       0.00000       0.00000       0.00000       0.00000       0.00000       0.00000       0.00000       0.00000       0.00000       0.00000       20.7750       20.1028       20.9125       12.2649       6.65824       4.59751       1.65949      0.334239       0.00000       0.00000       0.00000       0.00000       0.00000       0.00000       0.00000       0.00000       0.00000       0.00000       0.00000       0.00000       0.00000       0.00000       0.00000       0.00000       0.00000       0.00000       0.00000       0.00000       0.00000       0.00000       0.00000       0.00000       0.00000       0.00000       0.00000       0.00000
   4  14 2324.1787    1.1452  0.7333 10.7506  0.0034       2.77941  0.0675   0.0590   0.1125    0.3114   0.0000       2.02785   399.3283      -34.9551      -4.32703      -24.3780      -1.96771      -1.67423      0.725015    -0.0877791       0.00000       0.00000       0.00000       0.00000       0.00000       0.00000       0.00000       0.00000       0.00000       0.00000       0.00000       0.00000       0.00000       0.00000       0.00000       0.00000       0.00000       0.00000       0.00000       0.00000       0.00000       0.00000       0.00000       0.00000       0.00000       0.00000       0.00000       0.00000       18.6890       20.3947       15.7402       12.4916       7.47825       3.49576       1.23036      0.361757       0.00000       0.00000       0.00000       0.00000       0.00000       0.00000       0.00000       0.00000       0.00000       0.00000       0.00000       0.00000       0.00000       0.00000       0.00000       0.00000       0.00000       0.00000       0.00000       0.00000       0.00000       0.00000       0.00000       0.00000       0.00000       0.00000       0.00000       0.00000
   4  15 2458.5968    1.7228  0.9932  8.5376 -0.0017       3.04304  0.0734   0.0861   0.1588    6.5331   0.0000       1.42777   471.7460      -9.46959       15.1759      -5.90204      -2.57166      -4.82744       1.00093    -0.0826864       0.00000       0.00000       0.00000       0.00000       0.00000       0.00000       0.00000       0.00000       0.00000       0.00000       0.00000       0.00000       0.00000       0.00000       0.00000       0.00000       0.00000       0.00000       0.00000       0.00000       0.00000       0.00000       0.00000       0.00000       0.00000       0.00000       0.00000       0.00000       20.1948       22.5781       17.0309       12.7243       6.52818       3.68039       1.19699      0.380134       0.00000       0.00000       0.00000       0.00000       0.00000       0.00000       0.00000       0.00000       0.00000       0.00000       0.00000       0.00000       0.00000       0.00000       0.00000       0.00000       0.00000       0.00000       0.00000       0.00000       0.00000       0.00000       0.00000       0.00000       0.00000       0.00000       0.00000       0.00000
   4  16 2593.0829    2.1134  0.7101 11.3102  0.0009       2.94163  0.0541   0.1082   0.1053    0.5707   0.0000       1.38921   437.3126      -27.3550       3.58278       3.57347      -7.22905      -8.15153    -0.0681555     -0.446590       0.00000       0.00000       0.00000       0.00000       0.00000       0.00000       0.00000       0.00000       0.00000       0.00000       0.00000       0.00000       0.00000       0.00000       0.00000       0.00000       0.00000       0.00000       0.00000       0.00000       0.00000       0.00000       0.00000       0.00000       0.00000       0.00000       0.00000       0.00000       17.3166       15.3059       13.2240       11.5471       6.84809       3.27786       1.04450      0.271330       0.00000       0.00000       0.00000       0.00000       0.00000       0.00000       0.00000       0.00000       0.00000       0.00000       0.00000       0.00000       0.00000       0.00000       0.00000       0.00000       0.00000       0.00000       0.00000       0.00000       0.00000       0.00000       0.00000       0.00000       0.00000       0.00000       0.00000       0.00000
   4  17 2728.4632    2.8973  0.7060 11.7532 -0.0015       3.58726  0.0498   0.1584   0.1101    0.6417   0.0000       1.50987   433.0529       19.5334       35.8514       5.76261       4.17792       4.72113     -0.457738      0.456376       0.00000       0.00000       0.00000       0.00000       0.00000       0.00000       0.00000       0.00000       0.00000       0.00000       0.00000       0.00000       0.00000       0.00000       0.00000       0.00000       0.00000       0.00000       0.00000       0.00000       0.00000       0.00000       0.00000       0.00000       0.00000       0.00000       0.00000       0.00000       15.3081       15.7696       13.5480       9.96364       5.50052       3.01909       1.05410      0.286919       0.00000       0.00000       0.00000       0.00000       0.00000       0.00000       0.00000       0.00000       0.00000       0.00000       0.00000       0.00000       0.00000       0.00000       0.00000       0.00000       0.00000       0.00000       0.00000       0.00000       0.00000       0.00000       0.00000       0.00000       0.00000       0.00000       0.00000       0.00000
   4  18 2864.1723    3.3395  0.8986 11.2175 -0.0045     -0.227604  0.0734   0.1590   0.1187    1.5384   0.0000       1.39113   423.8672     -0.161750       3.59278      -3.59076       5.40522     -0.928732  -0.000987787     -0.446125       0.00000       0.00000       0.00000       0.00000       0.00000       0.00000       0.00000       0.00000       0.00000       0.00000       0.00000       0.00000       0.00000       0.00000       0.00000       0.00000       0.00000       0.00000       0.00000       0.00000       0.00000       0.00000       0.00000       0.00000       0.00000       0.00000       0.00000       0.00000       22.1186       16.9110       15.8761       14.6478       9.19393       3.70767       1.24501      0.276930       0.00000       0.00000       0.00000       0.00000       0.00000       0.00000       0.00000       0.00000       0.00000       0.00000       0.00000       0.00000       0.00000       0.00000       0.00000       0.00000       0.00000       0.00000       0.00000       0.00000       0.00000       0.00000       0.00000       0.00000       0.00000       0.00000       0.00000       0.00000
   4  19 3000.0909    3.6853  0.9590 12.2070  0.0002       1.38821  0.0816   0.1686   0.1301    0.6637   0.0000       1.48073   409.1490      -1.27029       26.4350       7.03927      -7.26982      -2.23908     0.0972072    -0.0308966       0.00000       0.00000       0.00000       0.00000       0.00000       0.00000       0.00000       0.00000       0.00000       0.00000       0.00000       0.00000       0.00000       0.00000       0.00000       0.00000       0.00000       0.00000       0.00000       0.00000       0.00000       0.00000       0.00000       0.00000       0.00000       0.00000       0.00000       0.00000       20.9212       24.9857       18.6137       12.7575       7.35358       3.47629       1.49444      0.454934       0.00000       0.00000       0.00000       0.00000       0.00000       0.00000       0.00000       0.00000       0.00000       0.00000       0.00000       0.00000       0.00000       0.00000       0.00000       0.00000       0.00000       0.00000       0.00000       0.00000       0.00000       0.00000       0.00000       0.00000       0.00000       0.00000       0.00000       0.00000
   4  20 3135.8156    3.7611  0.9671 13.3360 -0.0006     -0.187311  0.0808   0.1824   0.1443    0.3102   0.0000       1.63168   431.8964      -5.78974      -16.1816       3.40023       14.9979      0.109759      -2.22162     -0.380684       0.00000       0.00000       0.00000       0.00000       0.00000       0.00000       0.00000       0.00000       0.00000       0.00000       0.00000       0.00000       0.00000       0.00000       0.00000       0.00000       0.00000       0.00000       0.00000       0.00000       0.00000       0.00000       0.00000       0.00000       0.00000       0.00000       0.00000       0.00000       17.1527       25.1888       17.4813       14.1483       7.71591       4.44813       1.63167      0.577280       0.00000       0.00000       0.00000       0.00000       0.00000       0.00000       0.00000       0.00000       0.00000       0.00000       0.00000       0.00000       0.00000       0.00000       0.00000       0.00000       0.00000       0.00000       0.00000       0.00000       0.00000       0.00000       0.00000       0.00000       0.00000       0.00000       0.00000       0.00000
   4  21 3271.7922    3.6149  1.5258 11.9852 -0.0069       1.75808  0.0896   0.1394   0.1775    0.7271   0.0000      0.765579   421.0768       3.55198      -13.7808      -10.9744      -4.79293       1.66691     -0.942107      0.924314       0.00000       0.00000       0.00000       0.00000       0.00000       0.00000       0.00000       0.00000       0.00000       0.00000       0.00000       0.00000       0.00000       0.00000       0.00000       0.00000       0.00000       0.00000       0.00000       0.00000       0.00000       0.00000       0.00000       0.00000       0.00000       0.00000       0.00000       0.00000       23.9863       26.5119       21.9805       14.4465       9.26472       3.95601       1.85165      0.461627       0.00000       0.00000       0.00000       0.00000       0.00000       0.00000       0.00000       0.00000       0.00000       0.00000       0.00000       0.00000       0.00000       0.00000       0.00000       0.00000       0.00000       0.00000       0.00000       0.00000       0.00000       0.00000       0.00000       0.00000       0.00000       0.00000       0.00000       0.00000
   4  22 3408.0681    3.0829  2.0312 12.1948  0.0011      0.478017  0.1037   0.1061   0.2126    0.2825   0.0000      0.839443   443.3721       54.0072      -21.2753       18.2030       6.16252      -7.59305      -3.41553     -0.249912       0.00000       0.00000       0.00000       0.00000       0.00000       0.00000       0.00000       0.00000       0.00000       0.00000       0.00000       0.00000       0.00000       0.00000       0.00000       0.00000       0.00000       0.00000       0.00000       0.00000       0.00000       0.00000       0.00000       0.00000       0.00000       0.00000       0.00000       0.00000       25.7613       27.5820       23.2505       16.5272       9.63333       5.04359       1.90980      0.509484       0.00000       0.00000       0.00000       0.00000       0.00000       0.00000       0.00000       0.00000       0.00000       0.00000       0.00000       0.00000       0.00000       0.00000       0.00000       0.00000       0.00000       0.00000       0.00000       0.00000       0.00000       0.00000       0.00000       0.00000       0.00000       0.00000       0.00000       0.00000
   4  23 3544.5308    2.6490  2.8973 11.8222  0.0001    -0.0487061  0.1319   0.0765   0.2442    0.2209   0.0000      0.411396   419.2157       6.05780       53.9388      -2.10178       2.88685       2.10729       2.90198      -1.06421       0.00000       0.00000       0.00000       0.00000       0.00000       0.00000       0.00000       0.00000       0.00000       0.00000       0.00000       0.00000       0.00000       0.00000       0.00000       0.00000       0.00000       0.00000       0.00000       0.00000       0.00000       0.00000       0.00000       0.00000       0.00000       0.00000       0.00000       0.00000       34.4535       38.1737       31.7581       20.4188       12.4569       6.14000       2.56920      0.650865       0.00000       0.00000       0.00000       0.00000       0.00000       0.00000       0.00000       0.00000       0.00000       0.00000       0.00000       0.00000       0.00000       0.00000       0.00000       0.00000       0.00000       0.00000       0.00000       0.00000       0.00000       0.00000       0.00000       0.00000       0.00000       0.00000       0.00000       0.00000
   5  11 1960.6383    0.5537  0.3507  9.8337 -0.0003       15.8527  0.0347   0.0378   0.0751    0.1158   0.0000       3.66469   441.3110       15.2303       7.07236      -3.72753      -8.71267       1.70308       1.45887    -0.0212177     0.0425491    0.00893408       0.00000       0.00000       0.00000       0.00000       0.00000       0.00000       0.00000       0.00000       0.00000       0.00000       0.00000       0.00000       0.00000       0.00000       0.00000       0.00000       0.00000       0.00000       0.00000       0.00000       0.00000       0.00000       0.00000       0.00000       0.00000       0.00000       9.98773       11.6932       9.56080       7.21163       4.49323       2.64676       1.23642      0.562086      0.181571     0.0515916       0.00000       0.00000       0.00000       0.00000       0.00000       0.00000       0.00000       0.00000       0.00000       0.00000       0.00000       0.00000       0.00000       0.00000       0.00000       0.00000       0.00000       0.00000       0.00000       0.00000       0.00000       0.00000       0.00000       0.00000       0.00000       0.00000
   5  12 2098.5756    0.6951  0.6777  9.7430 -0.0043       7.74207  0.0702   0.0349   0.0933    0.1951   0.0000       2.02916   428.7198       4.12647      -13.1765      -17.7178      -4.68945       5.94580      -1.05464     -0.487767    -0.0687081    -0.0816041       0.00000       0.00000       0.00000       0.00000       0.00000       0.00000       0.00000       0.00000       0.00000       0.00000       0.00000       0.00000       0.00000       0.00000       0.00000       0.00000       0.00000       0.00000       0.00000       0.00000       0.00000       0.00000       0.00000       0.00000       0.00000       0.00000       11.7559       18.8351       14.7565       11.8932       9.05734       3.72306       3.31226      0.833135      0.483557      0.123942       0.00000       0.00000       0.00000       0.00000       0.00000       0.00000       0.00000       0.00000       0.00000       0.00000       0.00000       0.00000       0.00000       0.00000       0.00000       0.00000       0.00000       0.00000       0.00000       0.00000       0.00000       0.00000       0.00000       0.00000       0.00000       0.00000
   5  14 2371.2074    1.3795  0.7176 10.7782  0.0040       6.09269  0.0569   0.0620   0.0898    0.2386   0.0000       1.80146   417.8378       16.3718       28.8401       5.83495       4.58046      -1.85903     0.0836454     0.0498348     -0.170476     0.0229326       0.00000       0.00000       0.00000       0.00000       0.00000       0.00000       0.00000       0.00000       0.00000       0.00000       0.00000       0.00000       0.00000       0.00000       0.00000       0.00000       0.00000       0.00000       0.00000       0.00000       0.00000       0.00000       0.00000       0.00000       0.00000       0.00000       12.9600       14.0131       11.8879       9.61352       7.02051       4.09139       1.93060      0.805529      0.277453     0.0654244       0.00000       0.00000       0.00000       0.00000       0.00000       0.00000       0.00000       0.00000       0.00000       0.00000       0.00000       0.00000       0.00000       0.00000       0.00000       0.00000       0.00000       0.00000       0.00000       0.00000       0.00000       0.00000       0.00000       0.00000       0.00000       0.00000
   5  15 2506.0607    1.7122  1.0552 11.1193 -0.0113       2.11713  0.0843   0.0703   0.1207    0.3930   0.0000       1.30750   448.3853       1.48622       16.9543      -3.34889      -10.5018      -7.10173       7.80059       1.27873      0.107368     0.0330639       0.00000       0.00000       0.00000       0.00000       0.00000       0.00000       0.00000       0.00000       0.00000       0.00000       0.00000       0.00000       0.00000       0.00000       0.00000       0.00000       0.00000       0.00000       0.00000       0.00000       0.00000       0.00000       0.00000       0.00000       0.00000       0.00000       17.7528       18.9062       19.1613       12.1506       8.63838       5.32279       2.55634       1.15853      0.415569     0.0789085       0.00000       0.00000       0.00000       0.00000       0.00000       0.00000       0.00000       0.00000       0.00000       0.00000       0.00000       0.00000       0.00000       0.00000       0.00000       0.00000       0.00000       0.00000       0.00000       0.00000       0.00000       0.00000       0.00000       0.00000       0.00000       0.00000
   5  16 2641.3019    2.2876  0.7802 11.2734  0.0041       4.35614  0.0502   0.0995   0.1006    0.3420   0.0000       1.27703   419.4196       10.4369      -1.88984       6.97541      -2.63528      -8.82797       1.43785     -0.367433      0.333561  -0.000140904       0.00000       0.00000       0.00000       0.00000       0.00000       0.00000       0.00000       0.00000       0.00000       0.00000       0.00000       0.00000       0.00000       0.00000       0.00000       0.00000       0.00000       0.00000       0.00000       0.00000       0.00000       0.00000       0.00000       0.00000       0.00000       0.00000       11.3017       13.7409       10.5800       9.35300       6.08459       3.64410       1.79824      0.726462      0.248925     0.0702955       0.00000       0.00000       0.00000       0.00000       0.00000       0.00000       0.00000       0.00000       0.00000       0.00000       0.00000       0.00000       0.00000       0.00000       0.00000       0.00000       0.00000       0.00000       0.00000       0.00000       0.00000       0.00000       0.00000       0.00000       0.00000       0.00000
   5  18 2913.7699    3.4754  0.8965 11.5380 -0.0045       2.37972  0.0653   0.1495   0.1127    1.2877   0.0000       1.46995   426.7808       32.7745       7.39564      -7.99268      -9.82140       2.58349      -2.47911      -1.15952      0.312164     0.0191814       0.00000       0.00000       0.00000       0.00000       0.00000       0.00000       0.00000       0.00000       0.00000       0.00000       0.00000       0.00000       0.00000       0.00000       0.00000       0.00000       0.00000       0.00000       0.00000       0.00000       0.00000       0.00000       0.00000       0.00000       0.00000       0.00000       17.5600       19.4845       16.2628       11.9493       7.05612       4.33814       2.00658      0.930399      0.265414     0.0666770       0.00000       0.00000       0.00000       0.00000       0.00000       0.00000       0.00000       0.00000       0.00000       0.00000       0.00000       0.00000       0.00000       0.00000       0.00000       0.00000       0.00000       0.00000       0.00000       0.00000       0.00000       0.00000       0.00000       0.00000       0.00000       0.00000
   5  19 3049.8950    3.8653  0.9221 12.7482 -0.0177    -0.0708467  0.0692   0.1824   0.1111    0.7657   0.0000       1.35717   435.0261       15.0864       11.4808      -8.23541      -9.86073      -6.70891       1.18943       1.35790     -0.165522     -0.187603       0.00000       0.00000       0.00000       0.00000       0.00000       0.00000       0.00000       0.00000       0.00000       0.00000       0.00000       0.00000       0.00000       0.00000       0.00000       0.00000       0.00000       0.00000       0.00000       0.00000       0.00000       0.00000       0.00000       0.00000       0.00000       0.00000       14.2956       16.9342       13.6365       11.5578       9.23713       4.68601       2.74060      0.915028      0.394660     0.0970173       0.00000       0.00000       0.00000       0.00000       0.00000       0.00000       0.00000       0.00000       0.00000       0.00000       0.00000       0.00000       0.00000       0.00000       0.00000       0.00000       0.00000       0.00000       0.00000       0.00000       0.00000       0.00000       0.00000       0.00000       0.00000       0.00000
   5  20 3186.2483    3.5399  1.0406 13.5008 -0.0181       1.59668  0.0731   0.1652   0.1711    0.3798   0.0000       1.46742   413.2466       57.2977       14.7573      -15.1672       5.15174      -1.25534      -4.77232      0.449716    -0.0698293     0.0706856       0.00000       0.00000       0.00000       0.00000       0.00000       0.00000       0.00000       0.00000       0.00000       0.00000       0.00000       0.00000       0.00000       0.00000       0.00000       0.00000       0.00000       0.00000       0.00000       0.00000       0.00000       0.00000       0.00000       0.00000       0.00000       0.00000       14.2038       19.6067       14.1208       13.9640       8.02147       5.93752       2.52473       1.33915      0.355630      0.122463       0.00000       0.00000       0.00000       0.00000       0.00000       0.00000       0.00000       0.00000       0.00000       0.00000       0.00000       0.00000       0.00000       0.00000       0.00000       0.00000       0.00000       0.00000       0.00000       0.00000       0.00000       0.00000       0.00000       0.00000       0.00000       0.00000
   5  21 3322.5665    3.7173  1.6870  4.5740  0.0000     -0.312530  0.0935   0.1242   0.1562  849.7587   0.0000      0.679235   426.1078      -4.71321      -19.6822      -25.3631       21.8337      -5.15286       0.00000       0.00000       0.00000       0.00000       0.00000       0.00000       0.00000       0.00000       0.00000       0.00000       0.00000       0.00000       0.00000       0.00000       0.00000       0.00000       0.00000       0.00000       0.00000       0.00000       0.00000       0.00000       0.00000       0.00000       0.00000       0.00000       0.00000       0.00000       0.00000       0.00000       19.9986       21.2320       18.3056       15.4296       9.80868       6.08586       3.16503       1.28856      0.394940      0.101086       0.00000       0.00000       0.00000       0.00000       0.00000       0.00000       0.00000       0.00000       0.00000       0.00000       0.00000       0.00000       0.00000       0.00000       0.00000       0.00000       0.00000       0.00000       0.00000       0.00000       0.00000       0.00000       0.00000       0.00000       0.00000       0.00000
   5  24 3734.1077    2.1692  4.8735 10.6738 -0.0018      0.556245  0.1700   0.0455   0.2929    0.2389   0.0000      0.167071   492.1131       20.6165       35.1160       33.0557       7.54737      -3.81703       5.04114      -2.10149    -0.0530938      0.228530       0.00000       0.00000       0.00000       0.00000       0.00000       0.00000       0.00000       0.00000       0.00000       0.00000       0.00000       0.00000       0.00000       0.00000       0.00000       0.00000       0.00000       0.00000       0.00000       0.00000       0.00000       0.00000       0.00000       0.00000       0.00000       0.00000       36.4096       41.3466       37.0317       28.1212       17.8502       10.7897       5.67023       2.45622      0.817981      0.192731       0.00000       0.00000       0.00000       0.00000       0.00000       0.00000       0.00000       0.00000       0.00000       0.00000       0.00000       0.00000       0.00000       0.00000       0.00000       0.00000       0.00000       0.00000       0.00000       0.00000       0.00000       0.00000       0.00000       0.00000       0.00000       0.00000
   5  25 3872.2316    1.7664  6.5819 10.2813 -0.0026      0.535796  0.1964   0.0319   0.3667    0.1675   0.0000      0.136467   419.5901       37.8190      -43.4127      -11.6845      -29.7928       7.81369      -13.0613      0.319382      0.264174    -0.0221166       0.00000       0.00000       0.00000       0.00000       0.00000       0.00000       0.00000       0.00000       0.00000       0.00000       0.00000       0.00000       0.00000       0.00000       0.00000       0.00000       0.00000       0.00000       0.00000       0.00000       0.00000       0.00000       0.00000       0.00000       0.00000       0.00000       38.6870       44.2739       38.3054       31.1974       21.6672       13.1289       6.59719       2.83901      0.972087      0.235736       0.00000       0.00000       0.00000       0.00000       0.00000       0.00000       0.00000       0.00000       0.00000       0.00000       0.00000       0.00000       0.00000       0.00000       0.00000       0.00000       0.00000       0.00000       0.00000       0.00000       0.00000       0.00000       0.00000       0.00000       0.00000       0.00000
   6  10 1866.1557    0.4309  0.3275  9.8766 -0.0050       14.9685  0.0327   0.0285   0.0633    0.0959   0.0000       4.42942   441.4717      -10.9804       15.1344      -2.50171      -4.44756      -4.60581      0.769933     -0.580611     0.0312235     0.0306170     0.0718929     0.0340670       0.00000       0.00000       0.00000       0.00000       0.00000       0.00000       0.00000       0.00000       0.00000       0.00000       0.00000       0.00000       0.00000       0.00000       0.00000       0.00000       0.00000       0.00000       0.00000       0.00000       0.00000       0.00000       0.00000       0.00000       6.88599       7.75177       6.67786       6.16176       4.58051       3.31059       1.96062      0.906345      0.434753      0.161957     0.0480261     0.0125073       0.00000       0.00000       0.00000       0.00000       0.00000       0.00000       0.00000       0.00000       0.00000       0.00000       0.00000       0.00000       0.00000       0.00000       0.00000       0.00000       0.00000       0.00000       0.00000       0.00000       0.00000       0.00000       0.00000       0.00000
   6  12 2142.5894    0.8197  0.5949 10.2022 -0.0060       7.82322  0.0628   0.0409   0.0939    0.1533   0.0000       1.88464   446.8763       2.32781       7.86892       3.07638      -7.78478       1.69766       1.39596      0.814901     -0.199264      0.146524     -0.106769    0.00110207       0.00000       0.00000       0.00000       0.00000       0.00000       0.00000       0.00000       0.00000       0.00000       0.00000       0.00000       0.00000       0.00000       0.00000       0.00000       0.00000       0.00000       0.00000       0.00000       0.00000       0.00000       0.00000       0.00000       0.00000       12.4177       13.8129       13.6419       10.3049       9.04753       6.43435       3.76827       1.24593      0.969947      0.314806      0.113932     0.0207957       0.00000       0.00000       0.00000       0.00000       0.00000       0.00000       0.00000       0.00000       0.00000       0.00000       0.00000       0.00000       0.00000       0.00000       0.00000       0.00000       0.00000       0.00000       0.00000       0.00000       0.00000       0.00000       0.00000       0.00000
   6  13 2279.9706    1.1551  0.6921 10.2376 -0.0011       6.45381  0.0540   0.0493   0.0865    0.2088   0.0000       1.36856   442.5733      -2.87739       19.6800      -3.67693      -7.44196      -6.93163      -3.83401    -0.0431543      0.605212      0.214489    -0.0158904    0.00524952       0.00000       0.00000       0.00000       0.00000       0.00000       0.00000       0.00000       0.00000       0.00000       0.00000       0.00000       0.00000       0.00000       0.00000       0.00000       0.00000       0.00000       0.00000       0.00000       0.00000       0.00000       0.00000       0.00000       0.00000       10.5788       12.6403       12.2444       7.68526       8.75120       5.01760       2.82410       1.64362      0.519702      0.282852      0.102278     0.0164258       0.00000       0.00000       0.00000       0.00000       0.00000       0.00000       0.00000       0.00000       0.00000       0.00000       0.00000       0.00000       0.00000       0.00000       0.00000       0.00000       0.00000       0.00000       0.00000       0.00000       0.00000       0.00000       0.00000       0.00000
   6  14 2415.6132    1.4258  0.8659 10.9008  0.0048       5.65779  0.0673   0.0619   0.1136    0.2322   0.0000       1.54825   424.0754      -3.40970       28.2811      -17.7031      -7.10188       5.83718      -1.99749     -0.348753      0.657745      0.181920    -0.0770315    -0.0155481       0.00000       0.00000       0.00000       0.00000       0.00000       0.00000       0.00000       0.00000       0.00000       0.00000       0.00000       0.00000       0.00000       0.00000       0.00000       0.00000       0.00000       0.00000       0.00000       0.00000       0.00000       0.00000       0.00000       0.00000       10.5316       16.2135       11.8135       13.6636       7.57966       7.64720       2.57747       2.70474      0.535083      0.481369     0.0907840     0.0311136       0.00000       0.00000       0.00000       0.00000       0.00000       0.00000       0.00000       0.00000       0.00000       0.00000       0.00000       0.00000       0.00000       0.00000       0.00000       0.00000       0.00000       0.00000       0.00000       0.00000       0.00000       0.00000       0.00000       0.00000
   6  15 2551.0523    1.8639  0.7882 11.8149  0.0017       1.41292  0.0506   0.0771   0.0959    0.1862   0.0000       1.42206   433.6954       4.96994       7.76212      -13.6863       7.24160      -2.37433      -5.92180      -2.07118       1.73185     -0.200794   -0.00493742   -0.00443365       0.00000       0.00000       0.00000       0.00000       0.00000       0.00000       0.00000       0.00000       0.00000       0.00000       0.00000       0.00000       0.00000       0.00000       0.00000       0.00000       0.00000       0.00000       0.00000       0.00000       0.00000       0.00000       0.00000       0.00000       10.8770       11.8217       10.0979       8.93574       7.22695       4.99435       2.84549       1.32454      0.600767      0.227088     0.0684173     0.0149522       0.00000       0.00000       0.00000       0.00000       0.00000       0.00000       0.00000       0.00000       0.00000       0.00000       0.00000       0.00000       0.00000       0.00000       0.00000       0.00000       0.00000       0.00000       0.00000       0.00000       0.00000       0.00000       0.00000       0.00000
   6  16 2687.0634    2.4274  0.9511 11.6296 -0.0061       1.11550  0.0618   0.0939   0.1002    0.3199   0.0000       1.08678   453.5589       8.95404       31.6189       9.16689       3.98438       2.67547      -1.30024     -0.312188     -0.658146      0.198219     0.0111980    -0.0150216       0.00000       0.00000       0.00000       0.00000       0.00000       0.00000       0.00000       0.00000       0.00000       0.00000       0.00000       0.00000       0.00000       0.00000       0.00000       0.00000       0.00000       0.00000       0.00000       0.00000       0.00000       0.00000       0.00000       0.00000       10.9781       12.3630       12.7313       8.85410       7.87978       4.92546       2.81003       1.59183      0.638699      0.280600     0.0944703     0.0159677       0.00000       0.00000       0.00000       0.00000       0.00000       0.00000       0.00000       0.00000       0.00000       0.00000       0.00000       0.00000       0.00000       0.00000       0.00000       0.00000       0.00000       0.00000       0.00000       0.00000       0.00000       0.00000       0.00000       0.00000
   6  17 2823.7751    3.0933  0.7045 12.2382 -0.0018       1.55311  0.0498   0.1315   0.0800    0.2670   0.0000       1.14565   444.2352      -8.87154       20.2868      -5.06423      -2.21793      -2.82717     -0.604572     -0.911856     -0.498616     -0.250404   -0.00125979    0.00677068       0.00000       0.00000       0.00000       0.00000       0.00000       0.00000       0.00000       0.00000       0.00000       0.00000       0.00000       0.00000       0.00000       0.00000       0.00000       0.00000       0.00000       0.00000       0.00000       0.00000       0.00000       0.00000       0.00000       0.00000       9.20881       9.86535       11.0411       7.82991       6.21267       4.68555       2.52241       1.22462      0.664455      0.276255     0.0803884     0.0141316       0.00000       0.00000       0.00000       0.00000       0.00000       0.00000       0.00000       0.00000       0.00000       0.00000       0.00000       0.00000       0.00000       0.00000       0.00000       0.00000       0.00000       0.00000       0.00000       0.00000       0.00000       0.00000       0.00000       0.00000
   6  18 2960.6265    3.6961  0.8107 12.5865 -0.0007       1.56828  0.0517   0.1478   0.0855    0.2889   0.0000       1.13903   422.3375       6.04167       7.01298      -9.51219      -1.42364      -10.6013       2.73875      0.268295     -0.576449    -0.0438324    -0.0352254    -0.0177505       0.00000       0.00000       0.00000       0.00000       0.00000       0.00000       0.00000       0.00000       0.00000       0.00000       0.00000       0.00000       0.00000       0.00000       0.00000       0.00000       0.00000       0.00000       0.00000       0.00000       0.00000       0.00000       0.00000       0.00000       11.9696       13.7062       12.7434       9.65440       6.47911       4.02192       2.34606       1.13934      0.556845      0.206274     0.0624190     0.0128506       0.00000       0.00000       0.00000       0.00000       0.00000       0.00000       0.00000       0.00000       0.00000       0.00000       0.00000       0.00000       0.00000       0.00000       0.00000       0.00000       0.00000       0.00000       0.00000       0.00000       0.00000       0.00000       0.00000       0.00000
   6  19 3097.3472    3.8454  0.8741 13.0526 -0.0046       3.00464  0.0705   0.1575   0.0970    0.2767   0.0000       1.31839   440.5448       4.65854       3.15172       14.9738      -6.07754      -2.64634      0.304282      0.755528     -0.897704     -0.114238     0.0238079     0.0296558       0.00000       0.00000       0.00000       0.00000       0.00000       0.00000       0.00000       0.00000       0.00000       0.00000       0.00000       0.00000       0.00000       0.00000       0.00000       0.00000       0.00000       0.00000       0.00000       0.00000       0.00000       0.00000       0.00000       0.00000       12.2330       12.0451       14.1563       10.7476       7.73480       5.92253       3.13553       1.43121      0.886659      0.337618     0.0884152     0.0140158       0.00000       0.00000       0.00000       0.00000       0.00000       0.00000       0.00000       0.00000       0.00000       0.00000       0.00000       0.00000       0.00000       0.00000       0.00000       0.00000       0.00000       0.00000       0.00000       0.00000       0.00000       0.00000       0.00000       0.00000
   6  20 3234.0646    3.6689  1.1635 12.7975  0.0017       2.19624  0.0696   0.1383   0.1240    0.3895   0.0000       1.42171   431.8487      -13.5338      -5.45519       14.6088       7.23890      -2.07758     -0.786781     -0.405326     0.0179473     0.0678888    -0.0467196  -0.000449128       0.00000       0.00000       0.00000       0.00000       0.00000       0.00000       0.00000       0.00000       0.00000       0.00000       0.00000       0.00000       0.00000       0.00000       0.00000       0.00000       0.00000       0.00000       0.00000       0.00000       0.00000       0.00000       0.00000       0.00000       12.4083       15.2274       12.9353       10.6650       8.08797       5.16116       3.05590       1.47714      0.701329      0.252980     0.0847869     0.0192451       0.00000       0.00000       0.00000       0.00000       0.00000       0.00000       0.00000       0.00000       0.00000       0.00000       0.00000       0.00000       0.00000       0.00000       0.00000       0.00000       0.00000       0.00000       0.00000       0.00000       0.00000       0.00000       0.00000       0.00000
   6  21 3371.0765    3.4180  2.1036  9.7114  0.0087      0.845686  0.0915   0.0878   0.1540    1.5251   0.0000      0.497102   441.9369      0.161119      -14.3751       3.28384     -0.465575       5.22163     -0.544270   -0.00334549       1.29074      0.315467      0.225987    -0.0190093       0.00000       0.00000       0.00000       0.00000       0.00000       0.00000       0.00000       0.00000       0.00000       0.00000       0.00000       0.00000       0.00000       0.00000       0.00000       0.00000       0.00000       0.00000       0.00000       0.00000       0.00000       0.00000       0.00000       0.00000       15.7362       19.1043       18.1604       14.1012       10.9953       6.81970       4.03888       2.23875      0.960274      0.392850      0.132480     0.0259509       0.00000       0.00000       0.00000       0.00000       0.00000       0.00000       0.00000       0.00000       0.00000       0.00000       0.00000       0.00000       0.00000       0.00000       0.00000       0.00000       0.00000       0.00000       0.00000       0.00000       0.00000       0.00000       0.00000       0.00000
   6  22 3508.3053    2.7640  3.0319 11.2812 -0.0024      0.624661  0.1161   0.0620   0.2071    0.2717   0.0000      0.329660   399.4157      -27.8426       7.94674       15.6510      -5.45505       5.17760      -4.67492      0.859442     -0.392622     -0.379909     -0.286076     0.0632905       0.00000       0.00000       0.00000       0.00000       0.00000       0.00000       0.00000       0.00000       0.00000       0.00000       0.00000       0.00000       0.00000       0.00000       0.00000       0.00000       0.00000       0.00000       0.00000       0.00000       0.00000       0.00000       0.00000       0.00000       19.4242       23.0091       21.2179       18.2572       13.5250       8.83474       5.56765       2.78264       1.35845      0.490777      0.162343     0.0345405       0.00000       0.00000       0.00000       0.00000       0.00000       0.00000       0.00000       0.00000       0.00000       0.00000       0.00000       0.00000       0.00000       0.00000       0.00000       0.00000       0.00000       0.00000       0.00000       0.00000       0.00000       0.00000       0.00000       0.00000
   6  23 3645.9069    2.4150  3.7422 11.0937 -0.0014      0.196421  0.1302   0.0512   0.2369    0.2407   0.0000      0.225099   494.5892       62.6930      -26.5314      -2.49354      -24.1247      -8.36244       1.37089       1.55306      -1.77482     0.0289988     0.0507223    -0.0332450       0.00000       0.00000       0.00000       0.00000       0.00000       0.00000       0.00000       0.00000       0.00000       0.00000       0.00000       0.00000       0.00000       0.00000       0.00000       0.00000       0.00000       0.00000       0.00000       0.00000       0.00000       0.00000       0.00000       0.00000       22.4583       26.2311       24.2525       20.1369       15.7491       10.5501       6.07533       3.27706       1.41678      0.574699      0.178639     0.0365177       0.00000       0.00000       0.00000       0.00000       0.00000       0.00000       0.00000       0.00000       0.00000       0.00000       0.00000       0.00000       0.00000       0.00000       0.00000       0.00000       0.00000       0.00000       0.00000       0.00000       0.00000       0.00000       0.00000       0.00000
   6  24 3784.2410    1.9891  5.2059 10.7701  0.0013      0.659282  0.1608   0.0370   0.2990    0.1437   0.0000      0.163993   470.4114     -0.176672       37.6178       11.2686       5.99903       2.47006      -13.7314     -0.874668      0.841308     -0.117188     -0.397561     0.0919910       0.00000       0.00000       0.00000       0.00000       0.00000       0.00000       0.00000       0.00000       0.00000       0.00000       0.00000       0.00000       0.00000       0.00000       0.00000       0.00000       0.00000       0.00000       0.00000       0.00000       0.00000       0.00000       0.00000       0.00000       26.5453       31.8531       29.4996       24.3965       18.5212       12.2995       7.40467       3.78491       1.78824      0.689467      0.222352     0.0461955       0.00000       0.00000       0.00000       0.00000       0.00000       0.00000       0.00000       0.00000       0.00000       0.00000       0.00000       0.00000       0.00000       0.00000       0.00000       0.00000       0.00000       0.00000       0.00000       0.00000       0.00000       0.00000       0.00000       0.00000
   6  26 4060.3894    1.4141  9.6066 10.1881 -0.0006     0.0923392  0.2497   0.0217   0.4705    0.0883   0.0000     0.0997460   405.7614      -41.7357      -5.56240      -13.9817      -9.91707      -28.4379      -8.79199      -5.02215       2.77843       1.15121     -0.466173     -0.111161       0.00000       0.00000       0.00000       0.00000       0.00000       0.00000       0.00000       0.00000       0.00000       0.00000       0.00000       0.00000       0.00000       0.00000       0.00000       0.00000       0.00000       0.00000       0.00000       0.00000       0.00000       0.00000       0.00000       0.00000       39.2269       48.8296       43.3307       37.7889       27.5183       18.7128       10.9354       5.69078       2.65352       1.03261      0.324804     0.0732594       0.00000       0.00000       0.00000       0.00000       0.00000       0.00000       0.00000       0.00000       0.00000       0.00000       0.00000       0.00000       0.00000       0.00000       0.00000       0.00000       0.00000       0.00000       0.00000       0.00000       0.00000       0.00000       0.00000       0.00000
   7   9 1767.7251    0.3190  0.2428  9.9540 -0.0112       19.3516  0.0314   0.0244   0.0540    0.0761   0.0000       6.51314   430.1206      -21.3600       12.1195       1.34504     -0.246556     -0.894782      0.253961      -1.39065      -1.60499    0.00333671      0.120003    -0.0350243     0.0127203    0.00447774       0.00000       0.00000       0.00000       0.00000       0.00000       0.00000       0.00000       0.00000       0.00000       0.00000       0.00000       0.00000       0.00000       0.00000       0.00000       0.00000       0.00000       0.00000       0.00000       0.00000       0.00000       0.00000       5.97818       5.91548       5.91388       5.55753       4.35280       3.05936       2.19354       1.29715      0.694059      0.374975      0.126790     0.0442266     0.0125726    0.00245631       0.00000       0.00000       0.00000       0.00000       0.00000       0.00000       0.00000       0.00000       0.00000       0.00000       0.00000       0.00000       0.00000       0.00000       0.00000       0.00000       0.00000       0.00000       0.00000       0.00000       0.00000       0.00000
   7  11 2045.9178    0.6590  0.5285 10.0691 -0.0006       5.42788  0.0462   0.0308   0.0684    0.1246   0.0000       1.92452   447.7137       2.62327       15.3135      -1.50311       14.6348      -1.97130      -1.21973       1.72494      0.840417      0.138626     -0.100965   -0.00248033    -0.0301583   0.000579277       0.00000       0.00000       0.00000       0.00000       0.00000       0.00000       0.00000       0.00000       0.00000       0.00000       0.00000       0.00000       0.00000       0.00000       0.00000       0.00000       0.00000       0.00000       0.00000       0.00000       0.00000       0.00000       8.01667       10.6479       9.20581       7.51769       6.73310       4.65587       2.87996       1.88220      0.767880      0.462562      0.140862     0.0698046     0.0209623    0.00423858       0.00000       0.00000       0.00000       0.00000       0.00000       0.00000       0.00000       0.00000       0.00000       0.00000       0.00000       0.00000       0.00000       0.00000       0.00000       0.00000       0.00000       0.00000       0.00000       0.00000       0.00000       0.00000
   7  12 2184.6130    0.8364  0.6659 10.2157 -0.0112       7.63211  0.0449   0.0357   0.0825    0.1597   0.0000       1.70064   449.4736      -6.90897       11.4468       13.6419      -4.99519      -1.10243      -7.99706       4.51926      0.971817     -0.815000      0.109268     0.0457360   -0.00415564  -0.000547254       0.00000       0.00000       0.00000       0.00000       0.00000       0.00000       0.00000       0.00000       0.00000       0.00000       0.00000       0.00000       0.00000       0.00000       0.00000       0.00000       0.00000       0.00000       0.00000       0.00000       0.00000       0.00000       7.54053       8.73044       9.08502       6.98671       6.40033       4.34897       2.83944       1.78366      0.944495      0.389334      0.174852     0.0671334     0.0199500    0.00319826       0.00000       0.00000       0.00000       0.00000       0.00000       0.00000       0.00000       0.00000       0.00000       0.00000       0.00000       0.00000       0.00000       0.00000       0.00000       0.00000       0.00000       0.00000       0.00000       0.00000       0.00000       0.00000
   7  13 2322.2180    1.2545  0.7168 10.6167 -0.0045       2.35809  0.0598   0.0490   0.0753    0.2077   0.0000       1.54868   433.8704       11.8785      -15.6183       4.23082      -1.98995       6.68508      -4.62052      0.328093      0.104117      0.420062      0.261983   -0.00980875   -0.00405942    0.00291992       0.00000       0.00000       0.00000       0.00000       0.00000       0.00000       0.00000       0.00000       0.00000       0.00000       0.00000       0.00000       0.00000       0.00000       0.00000       0.00000       0.00000       0.00000       0.00000       0.00000       0.00000       0.00000       9.53498       9.05860       10.5494       9.75454       6.08546       4.93883       3.45264       1.81322      0.957564      0.551196      0.232668     0.0701904     0.0159897    0.00278450       0.00000       0.00000       0.00000       0.00000       0.00000       0.00000       0.00000       0.00000       0.00000       0.00000       0.00000       0.00000       0.00000       0.00000       0.00000       0.00000       0.00000       0.00000       0.00000       0.00000       0.00000       0.00000
   7  14 2458.2545    1.6832  0.8186 10.8632 -0.0057       2.94887  0.0463   0.0634   0.0858    0.2604   0.0000       1.19058   434.2791      -13.4201       9.60897       2.34500      -1.03222    -0.0300444      -2.29005      -1.26432      0.117808     -0.214402    -0.0417982    -0.0660923   -0.00751587    0.00542721       0.00000       0.00000       0.00000       0.00000       0.00000       0.00000       0.00000       0.00000       0.00000       0.00000       0.00000       0.00000       0.00000       0.00000       0.00000       0.00000       0.00000       0.00000       0.00000       0.00000       0.00000       0.00000       7.79716       9.16327       8.72498       7.63250       5.57068       4.38872       2.56676       1.65145      0.804828      0.406391      0.158149     0.0621060     0.0147022    0.00336614       0.00000       0.00000       0.00000       0.00000       0.00000       0.00000       0.00000       0.00000       0.00000       0.00000       0.00000       0.00000       0.00000       0.00000       0.00000       0.00000       0.00000       0.00000       0.00000       0.00000       0.00000       0.00000
   7  16 2731.1500    2.5759  0.8558 12.2378 -0.0003       1.79325  0.0542   0.0974   0.0981    0.2213   0.0000      0.998459   438.7500       9.95339       4.11254      -1.72494      -3.08407      0.660672     -0.763618      -2.58087      0.341056      0.227697     0.0141397    -0.0210801     0.0107821   -0.00182661       0.00000       0.00000       0.00000       0.00000       0.00000       0.00000       0.00000       0.00000       0.00000       0.00000       0.00000       0.00000       0.00000       0.00000       0.00000       0.00000       0.00000       0.00000       0.00000       0.00000       0.00000       0.00000       7.76836       11.8513       9.88185       9.53244       6.49882       5.38585       2.80432       2.21515      0.834761      0.589971      0.169712     0.0900872     0.0209275    0.00569718       0.00000       0.00000       0.00000       0.00000       0.00000       0.00000       0.00000       0.00000       0.00000       0.00000       0.00000       0.00000       0.00000       0.00000       0.00000       0.00000       0.00000       0.00000       0.00000       0.00000       0.00000       0.00000
   7  18 3005.6562    3.9177  0.7220 12.9150 -0.0032       1.93067  0.0397   0.1583   0.0840    0.2049   0.0000       1.09320   436.5981       1.79057       15.5065      -5.29219       3.65160      -2.61859     -0.400591       1.10298     0.0251426     -0.105789    -0.0759045    -0.0216700    0.00259482    0.00264246       0.00000       0.00000       0.00000       0.00000       0.00000       0.00000       0.00000       0.00000       0.00000       0.00000       0.00000       0.00000       0.00000       0.00000       0.00000       0.00000       0.00000       0.00000       0.00000       0.00000       0.00000       0.00000       7.19291       8.55118       7.72245       7.14116       5.02831       3.73681       2.37087       1.36302      0.726196      0.347760      0.148361     0.0493733     0.0130536    0.00310840       0.00000       0.00000       0.00000       0.00000       0.00000       0.00000       0.00000       0.00000       0.00000       0.00000       0.00000       0.00000       0.00000       0.00000       0.00000       0.00000       0.00000       0.00000       0.00000       0.00000       0.00000       0.00000
   7  19 3142.8212    4.2609  0.7969 13.0150 -0.0031       2.47597  0.0511   0.1668   0.0863    0.2447   0.0000       1.17007   435.6381      -1.38611       16.2851      -5.18775       2.88909      -3.30851      -1.36296      0.472137    -0.0270971     -0.289940     0.0188069    -0.0236888     0.0149842    0.00389684       0.00000       0.00000       0.00000       0.00000       0.00000       0.00000       0.00000       0.00000       0.00000       0.00000       0.00000       0.00000       0.00000       0.00000       0.00000       0.00000       0.00000       0.00000       0.00000       0.00000       0.00000       0.00000       9.22354       11.7072       11.0947       8.58454       6.71039       4.09338       2.70431       1.61011      0.914857      0.385483      0.170789     0.0584357     0.0195586    0.00335873       0.00000       0.00000       0.00000       0.00000       0.00000       0.00000       0.00000       0.00000       0.00000       0.00000       0.00000       0.00000       0.00000       0.00000       0.00000       0.00000       0.00000       0.00000       0.00000       0.00000       0.00000       0.00000
   7  20 3279.9160    3.5987  1.2317 12.9618 -0.0207       1.98358  0.0689   0.1236   0.1184    0.2790   0.0000       1.02822   435.7739       12.6354      -18.6551      0.270498      -14.6864      -4.85745       7.16928      -1.48963      -1.65245      0.433179      0.312868     0.0696453    0.00133133    0.00782733       0.00000       0.00000       0.00000       0.00000       0.00000       0.00000       0.00000       0.00000       0.00000       0.00000       0.00000       0.00000       0.00000       0.00000       0.00000       0.00000       0.00000       0.00000       0.00000       0.00000       0.00000       0.00000       10.7010       12.0387       10.7429       10.2184       8.00134       5.67493       3.80714       2.24860       1.18073      0.573260      0.219292     0.0743969     0.0208556    0.00452972       0.00000       0.00000       0.00000       0.00000       0.00000       0.00000       0.00000       0.00000       0.00000       0.00000       0.00000       0.00000       0.00000       0.00000       0.00000       0.00000       0.00000       0.00000       0.00000       0.00000       0.00000       0.00000
   7  21 3417.5435    3.1582  1.8606 12.4283 -0.0069      0.981415  0.0850   0.0891   0.1458    0.2125   0.0000      0.656774   446.9647       28.6806       1.10885      -14.5589     -0.297062      -1.84017      -1.67446     -0.651778       1.04291     0.0344888     -0.289573     0.0321449    -0.0338967    0.00232961       0.00000       0.00000       0.00000       0.00000       0.00000       0.00000       0.00000       0.00000       0.00000       0.00000       0.00000       0.00000       0.00000       0.00000       0.00000       0.00000       0.00000       0.00000       0.00000       0.00000       0.00000       0.00000       13.3077       15.0930       13.2644       11.7134       10.2003       7.88945       4.79967       2.86617       1.39130      0.644163      0.248607     0.0986137     0.0263221    0.00525383       0.00000       0.00000       0.00000       0.00000       0.00000       0.00000       0.00000       0.00000       0.00000       0.00000       0.00000       0.00000       0.00000       0.00000       0.00000       0.00000       0.00000       0.00000       0.00000       0.00000       0.00000       0.00000
   7  22 3555.3221    2.7488  2.9366 11.5627 -0.0013      0.533580  0.0996   0.0598   0.1907    0.2072   0.0000      0.315140   457.6728       21.7190       15.0583       6.02197       4.30543      -18.7461      -6.88924      -2.32470      -2.17305     -0.690412      0.310802     0.0327929    -0.0690610    0.00651247       0.00000       0.00000       0.00000       0.00000       0.00000       0.00000       0.00000       0.00000       0.00000       0.00000       0.00000       0.00000       0.00000       0.00000       0.00000       0.00000       0.00000       0.00000       0.00000       0.00000       0.00000       0.00000       15.8035       18.7813       17.6914       15.4248       11.7230       8.41934       5.54032       3.18842       1.65004      0.826863      0.334206      0.116249     0.0328952    0.00658003       0.00000       0.00000       0.00000       0.00000       0.00000       0.00000       0.00000       0.00000       0.00000       0.00000       0.00000       0.00000       0.00000       0.00000       0.00000       0.00000       0.00000       0.00000       0.00000       0.00000       0.00000       0.00000
   7  23 3693.7617    2.2842  4.2072 10.9894 -0.0024      0.798753  0.1302   0.0439   0.2249    0.1924   0.0000      0.196749   457.2491      -20.6059      -11.3633       12.0519     -0.994598      -9.90204      -3.66688       1.61393       2.96315      0.329228     -0.342475      0.182721  -0.000711955    0.00278731       0.00000       0.00000       0.00000       0.00000       0.00000       0.00000       0.00000       0.00000       0.00000       0.00000       0.00000       0.00000       0.00000       0.00000       0.00000       0.00000       0.00000       0.00000       0.00000       0.00000       0.00000       0.00000       20.0714       22.9637       22.5066       18.8055       15.2373       10.7734       7.08674       4.09868       2.22254       1.03309      0.435403      0.152459     0.0434917    0.00771581       0.00000       0.00000       0.00000       0.00000       0.00000       0.00000       0.00000       0.00000       0.00000       0.00000       0.00000       0.00000       0.00000       0.00000       0.00000       0.00000       0.00000       0.00000       0.00000       0.00000       0.00000       0.00000
   7  24 3832.0496    1.9330  6.3502 10.3997  0.0033      0.389813  0.1648   0.0296   0.3029    0.1335   0.0000      0.127782   423.5835       12.5758       24.1472      -21.0062       21.7283      -4.90982      -2.06225      -8.54322      0.666899      0.484435      -1.35186      0.196549     0.0210745    0.00351266       0.00000       0.00000       0.00000       0.00000       0.00000       0.00000       0.00000       0.00000       0.00000       0.00000       0.00000       0.00000       0.00000       0.00000       0.00000       0.00000       0.00000       0.00000       0.00000       0.00000       0.00000       0.00000       24.6089       28.6343       27.1489       23.7159       18.9674       13.5655       8.80415       5.29743       2.77475       1.32475      0.533741      0.191589     0.0541473     0.0102428       0.00000       0.00000       0.00000       0.00000       0.00000       0.00000       0.00000       0.00000       0.00000       0.00000       0.00000       0.00000       0.00000       0.00000       0.00000       0.00000       0.00000       0.00000       0.00000       0.00000       0.00000       0.00000
   7  25 3970.6317    1.6357  8.1330 10.3613 -0.0026      0.253529  0.1951   0.0241   0.3853    0.0978   0.0000     0.0974137   386.8492       43.4161       25.8753      -2.90556      -39.5533      -25.9853     -0.402462      -2.39460      -7.34445       1.85258      0.596584      0.238445    0.00536719    -0.0119871       0.00000       0.00000       0.00000       0.00000       0.00000       0.00000       0.00000       0.00000       0.00000       0.00000       0.00000       0.00000       0.00000       0.00000       0.00000       0.00000       0.00000       0.00000       0.00000       0.00000       0.00000       0.00000       28.1308       33.0026       31.3851       28.2726       22.4651       16.1128       10.6502       6.28793       3.49383       1.56856      0.677796      0.232848     0.0665428     0.0128379       0.00000       0.00000       0.00000       0.00000       0.00000       0.00000       0.00000       0.00000       0.00000       0.00000       0.00000       0.00000       0.00000       0.00000       0.00000       0.00000       0.00000       0.00000       0.00000       0.00000       0.00000       0.00000
   7  27 4248.3847    1.1494 13.7129 10.1288  0.0012    -0.0463813  0.3485   0.0164   0.6241    0.0650   0.0000     0.0936247   452.7794       14.6221       13.1133      -15.9024      -28.0846       4.89281       13.8766     0.0208806       1.25402      0.864917      0.160565      0.365312      0.155779     0.0179539       0.00000       0.00000       0.00000       0.00000       0.00000       0.00000       0.00000       0.00000       0.00000       0.00000       0.00000       0.00000       0.00000       0.00000       0.00000       0.00000       0.00000       0.00000       0.00000       0.00000       0.00000       0.00000       41.6272       50.4219       48.7282       43.9883       34.1815       25.2547       16.3585       9.89586       5.37989       2.53961       1.07928      0.391790      0.107457     0.0208458       0.00000       0.00000       0.00000       0.00000       0.00000       0.00000       0.00000       0.00000       0.00000       0.00000       0.00000       0.00000       0.00000       0.00000       0.00000       0.00000       0.00000       0.00000       0.00000       0.00000       0.00000       0.00000
   8  11 2086.2443    0.7078  0.5029 10.1410 -0.0076       6.51462  0.0334   0.0351   0.0714    0.1208   0.0000       1.61808   432.7068      -9.79324       11.5122      -9.12501       7.02180      0.905712      -2.93975     -0.172520      0.639986       1.53589     -0.101300    -0.0482038    -0.0789699     0.0374329    0.00462955  -0.000182803       0.00000       0.00000       0.00000       0.00000       0.00000       0.00000       0.00000       0.00000       0.00000       0.00000       0.00000       0.00000       0.00000       0.00000       0.00000       0.00000       0.00000       0.00000       0.00000       0.00000       5.01529       6.05248       5.95433       5.96597       4.20994       3.70429       2.40807       1.67569      0.904483      0.549513      0.256641      0.122443     0.0460102     0.0159257    0.00321091   0.000731683       0.00000       0.00000       0.00000       0.00000       0.00000       0.00000       0.00000       0.00000       0.00000       0.00000       0.00000       0.00000       0.00000       0.00000       0.00000       0.00000       0.00000       0.00000       0.00000       0.00000
   8  12 2225.2401    0.9776  0.5405 10.4600  0.0011       6.10105  0.0369   0.0469   0.0728    0.1338   0.0000       1.54534   435.1102       6.58583       12.7241      0.547935       5.96875      -2.04366      -2.55313      -1.25558      0.779827     -0.699026     0.0679390   -0.00437389    -0.0153757    -0.0124098    0.00526277   0.000677740       0.00000       0.00000       0.00000       0.00000       0.00000       0.00000       0.00000       0.00000       0.00000       0.00000       0.00000       0.00000       0.00000       0.00000       0.00000       0.00000       0.00000       0.00000       0.00000       0.00000       6.17025       6.93247       6.34055       5.56926       5.01342       4.17960       2.86869       1.86365       1.07371      0.515486      0.226731      0.101588     0.0450995     0.0127732    0.00342630   0.000609886       0.00000       0.00000       0.00000       0.00000       0.00000       0.00000       0.00000       0.00000       0.00000       0.00000       0.00000       0.00000       0.00000       0.00000       0.00000       0.00000       0.00000       0.00000       0.00000       0.00000
   8  13 2362.9752    1.3628  0.8111 10.8834 -0.0053       3.96748  0.0447   0.0485   0.0791    0.1805   0.0000       1.15697   440.7790       5.69800       7.50303      -10.6007      -2.35289      -4.52185      0.468902      -2.68138       1.13574      0.949520      0.135180     0.0520069    -0.0356539    0.00752772   0.000795767   0.000350407       0.00000       0.00000       0.00000       0.00000       0.00000       0.00000       0.00000       0.00000       0.00000       0.00000       0.00000       0.00000       0.00000       0.00000       0.00000       0.00000       0.00000       0.00000       0.00000       0.00000       6.70931       7.69087       7.07754       7.00481       5.52731       4.39609       3.07327       2.01915       1.13570      0.635374      0.299272      0.133146     0.0476098     0.0151918    0.00378253   0.000803873       0.00000       0.00000       0.00000       0.00000       0.00000       0.00000       0.00000       0.00000       0.00000       0.00000       0.00000       0.00000       0.00000       0.00000       0.00000       0.00000       0.00000       0.00000       0.00000       0.00000
   8  14 2499.5814    1.6736  0.8085 11.5189 -0.0056       3.12242  0.0462   0.0667   0.0975    0.1659   0.0000       1.24506   440.7001       9.03636       17.4361       10.3616      -16.9869      -5.82406     -0.358603      -3.38528     -0.928851      0.650125      0.374784    -0.0397577   -0.00745138     0.0231424    0.00125546  -0.000585407       0.00000       0.00000       0.00000       0.00000       0.00000       0.00000       0.00000       0.00000       0.00000       0.00000       0.00000       0.00000       0.00000       0.00000       0.00000       0.00000       0.00000       0.00000       0.00000       0.00000       8.18225       10.4164       9.61098       8.56567       6.39648       4.67606       3.09586       1.89430       1.09511      0.565650      0.273119      0.109658     0.0447739     0.0143197    0.00370660   0.000759411       0.00000       0.00000       0.00000       0.00000       0.00000       0.00000       0.00000       0.00000       0.00000       0.00000       0.00000       0.00000       0.00000       0.00000       0.00000       0.00000       0.00000       0.00000       0.00000       0.00000
   8  15 2636.1419    2.2956  0.8111 11.7904 -0.0035       2.24769  0.0549   0.0818   0.0786    0.2047   0.0000       1.14231   442.6618       3.69001       8.57179      -2.70368      -2.81714       6.31563      0.123998      -3.12916       1.24930      0.935423     0.0718598     0.0792631    -0.0738171     0.0143083    0.00126357  -0.000238854       0.00000       0.00000       0.00000       0.00000       0.00000       0.00000       0.00000       0.00000       0.00000       0.00000       0.00000       0.00000       0.00000       0.00000       0.00000       0.00000       0.00000       0.00000       0.00000       0.00000       7.71974       9.40323       7.54067       8.09478       6.51680       5.28634       3.64280       2.24277       1.45202      0.691399      0.371933      0.130018     0.0599144     0.0156411    0.00435909    0.00101991       0.00000       0.00000       0.00000       0.00000       0.00000       0.00000       0.00000       0.00000       0.00000       0.00000       0.00000       0.00000       0.00000       0.00000       0.00000       0.00000       0.00000       0.00000       0.00000       0.00000
   8  16 2773.8894    2.9884  0.7735 12.2515 -0.0110       4.06527  0.0447   0.1148   0.0841    0.2131   0.0000       1.04807   439.7856      0.659304       14.0007      -4.56518      0.845945      -2.88891      0.550977       1.89296       2.26028     -0.630887      0.171988      0.128822     0.0939991    -0.0109462    0.00262627   0.000443426       0.00000       0.00000       0.00000       0.00000       0.00000       0.00000       0.00000       0.00000       0.00000       0.00000       0.00000       0.00000       0.00000       0.00000       0.00000       0.00000       0.00000       0.00000       0.00000       0.00000       6.78645       6.44019       7.69224       7.38440       5.07757       3.74732       3.20460       2.05009      0.943443      0.601865      0.365192      0.153978     0.0502265     0.0148380    0.00351117   0.000595004       0.00000       0.00000       0.00000       0.00000       0.00000       0.00000       0.00000       0.00000       0.00000       0.00000       0.00000       0.00000       0.00000       0.00000       0.00000       0.00000       0.00000       0.00000       0.00000       0.00000
   8  17 2911.6743    3.4404  0.8182 12.7003 -0.0071       2.82218  0.0418   0.1226   0.0831    0.2200   0.0000      0.796208   443.1358      -3.71374       4.43450       2.85238       9.92780       2.60626       2.97799     -0.183888     -0.766826      0.963796      0.336745      0.148941    0.00144194   -0.00472633   -0.00612718  -0.000669138       0.00000       0.00000       0.00000       0.00000       0.00000       0.00000       0.00000       0.00000       0.00000       0.00000       0.00000       0.00000       0.00000       0.00000       0.00000       0.00000       0.00000       0.00000       0.00000       0.00000       6.33278       7.47180       7.47899       6.76471       5.37199       4.07433       3.03793       1.87418       1.05254      0.589272      0.298616      0.132680     0.0492648     0.0154760    0.00415912   0.000752264       0.00000       0.00000       0.00000       0.00000       0.00000       0.00000       0.00000       0.00000       0.00000       0.00000       0.00000       0.00000       0.00000       0.00000       0.00000       0.00000       0.00000       0.00000       0.00000       0.00000
   8  18 3049.0732    4.0707  0.7187 12.8447  0.0042     -0.507165  0.0408   0.1516   0.0699    0.2094   0.0000      0.992760   440.4535       19.5663       14.3606      -13.0751      -8.45512      -2.53301      -1.13708      -5.37007     -0.764917      0.586052     -0.172257      0.143504    -0.0382668    -0.0292778  -0.000779872    0.00173029       0.00000       0.00000       0.00000       0.00000       0.00000       0.00000       0.00000       0.00000       0.00000       0.00000       0.00000       0.00000       0.00000       0.00000       0.00000       0.00000       0.00000       0.00000       0.00000       0.00000       6.65689       7.73439       7.66607       6.99819       5.53251       4.07671       2.49763       1.76076       1.14892      0.587415      0.266327      0.111222     0.0464718     0.0144720    0.00348463   0.000678571       0.00000       0.00000       0.00000       0.00000       0.00000       0.00000       0.00000       0.00000       0.00000       0.00000       0.00000       0.00000       0.00000       0.00000       0.00000       0.00000       0.00000       0.00000       0.00000       0.00000
   8  19 3186.7778    3.9941  1.0286 13.1774 -0.0094       2.26837  0.0550   0.1366   0.1030    0.2364   0.0000       1.38598   414.5713       6.81187      -4.49137      -4.81364      -2.28110      -3.80758      -1.76659      -3.47325       1.25747      0.694386      0.220613     -0.155375     0.0319317    0.00397919    0.00202199   0.000694529       0.00000       0.00000       0.00000       0.00000       0.00000       0.00000       0.00000       0.00000       0.00000       0.00000       0.00000       0.00000       0.00000       0.00000       0.00000       0.00000       0.00000       0.00000       0.00000       0.00000       7.99462       9.15353       9.33348       8.24019       6.17161       5.22131       3.63384       2.31766       1.24785      0.656591      0.347697      0.152911     0.0621998     0.0187156    0.00438095   0.000835619       0.00000       0.00000       0.00000       0.00000       0.00000       0.00000       0.00000       0.00000       0.00000       0.00000       0.00000       0.00000       0.00000       0.00000       0.00000       0.00000       0.00000       0.00000       0.00000       0.00000
   8  20 3324.3911    3.3920  1.4353 12.9322 -0.0098       1.64517  0.0833   0.0996   0.1188    0.1861   0.0000      0.921766   427.7963       7.96733       21.4874       14.0336      -6.48295      -8.17194       1.13783       1.78310       1.44000     -0.607424      0.169279      0.166198     0.0810079    0.00378983    0.00739141   0.000861466       0.00000       0.00000       0.00000       0.00000       0.00000       0.00000       0.00000       0.00000       0.00000       0.00000       0.00000       0.00000       0.00000       0.00000       0.00000       0.00000       0.00000       0.00000       0.00000       0.00000       10.7633       11.8204       13.9677       10.6134       10.3559       7.07702       4.23015       3.60336       1.90269       1.09283      0.605487      0.210769     0.0843956     0.0350613    0.00812007    0.00108278       0.00000       0.00000       0.00000       0.00000       0.00000       0.00000       0.00000       0.00000       0.00000       0.00000       0.00000       0.00000       0.00000       0.00000       0.00000       0.00000       0.00000       0.00000       0.00000       0.00000
   8  21 3462.4419    2.9914  1.8824 12.5055 -0.0019      0.787064  0.0802   0.0784   0.1381    0.1505   0.0000      0.601536   417.7063       24.2226       6.63158      -1.20184      -8.30135       1.04712      -5.43003      -1.13149       1.64890    -0.0813416     0.0474592     -0.167679     -0.101937    -0.0209542   -0.00399671   -0.00188039       0.00000       0.00000       0.00000       0.00000       0.00000       0.00000       0.00000       0.00000       0.00000       0.00000       0.00000       0.00000       0.00000       0.00000       0.00000       0.00000       0.00000       0.00000       0.00000       0.00000       10.9127       12.4428       13.0985       11.2764       8.98156       7.06794       4.94661       3.07475       1.82017      0.972811      0.478705      0.215764     0.0856550     0.0270368    0.00674339    0.00116769       0.00000       0.00000       0.00000       0.00000       0.00000       0.00000       0.00000       0.00000       0.00000       0.00000       0.00000       0.00000       0.00000       0.00000       0.00000       0.00000       0.00000       0.00000       0.00000       0.00000
   8  22 3600.9208    2.3994  3.0236 12.0285 -0.0084      0.596696  0.1098   0.0540   0.1838    0.1213   0.0000      0.322871   432.9834      -22.8995       20.0921       5.95557       2.19516      -3.76229      -1.03075       5.04650      -1.61891     -0.138589      0.536840    -0.0787675    -0.0907800     0.0256346   -0.00269633    0.00281679       0.00000       0.00000       0.00000       0.00000       0.00000       0.00000       0.00000       0.00000       0.00000       0.00000       0.00000       0.00000       0.00000       0.00000       0.00000       0.00000       0.00000       0.00000       0.00000       0.00000       14.4259       17.7529       17.2674       15.8690       12.2814       9.29291       6.36795       4.32954       2.34733       1.37541      0.659876      0.304209      0.104825     0.0371327    0.00910543    0.00181619       0.00000       0.00000       0.00000       0.00000       0.00000       0.00000       0.00000       0.00000       0.00000       0.00000       0.00000       0.00000       0.00000       0.00000       0.00000       0.00000       0.00000       0.00000       0.00000       0.00000
   8  23 3739.5660    2.1306  4.8310 10.8997 -0.0038      0.643013  0.1284   0.0350   0.2321    0.1325   0.0000      0.160464   433.2839       10.0913      -12.0005      -20.2928       10.6802       5.40723      -6.18670      -7.83833       1.21205      0.222105      -1.25202      0.251306      0.287969     0.0168567    0.00761492  -0.000644364       0.00000       0.00000       0.00000       0.00000       0.00000       0.00000       0.00000       0.00000       0.00000       0.00000       0.00000       0.00000       0.00000       0.00000       0.00000       0.00000       0.00000       0.00000       0.00000       0.00000       17.5344       20.2116       20.0949       18.2895       14.4882       11.3128       7.89591       5.18560       2.86168       1.58875      0.801385      0.346851      0.129070     0.0426398     0.0103945    0.00188925       0.00000       0.00000       0.00000       0.00000       0.00000       0.00000       0.00000       0.00000       0.00000       0.00000       0.00000       0.00000       0.00000       0.00000       0.00000       0.00000       0.00000       0.00000       0.00000       0.00000
   8  24 3878.5528    1.7483  7.1287 10.5188 -0.0017      0.297872  0.1727   0.0243   0.3049    0.0908   0.0000      0.108692   431.0613       16.0931       16.6587      -1.84840       23.0641      -14.7946      -20.7132     -0.790432       2.78750      0.933122     -0.974862      0.132851    -0.0265792     0.0103398   -0.00360149    0.00234199       0.00000       0.00000       0.00000       0.00000       0.00000       0.00000       0.00000       0.00000       0.00000       0.00000       0.00000       0.00000       0.00000       0.00000       0.00000       0.00000       0.00000       0.00000       0.00000       0.00000       21.4105       27.4860       26.3009       24.5083       18.5646       15.0844       9.96544       6.75610       3.71186       2.11430       1.03579      0.467605      0.175926     0.0618345     0.0146819    0.00300645       0.00000       0.00000       0.00000       0.00000       0.00000       0.00000       0.00000       0.00000       0.00000       0.00000       0.00000       0.00000       0.00000       0.00000       0.00000       0.00000       0.00000       0.00000       0.00000       0.00000
   8  26 4156.8439    1.2787 11.8632 10.2621  0.0010     0.0354608  0.2748   0.0176   0.5028    0.0620   0.0000     0.0853761   408.1842      -52.7504       39.9010      -4.03969      -34.6218      -15.2293      -4.73736      -8.80741      -3.16907       1.20121      0.357308      0.288302     -0.453752      0.168411    0.00980428   -0.00519350       0.00000       0.00000       0.00000       0.00000       0.00000       0.00000       0.00000       0.00000       0.00000       0.00000       0.00000       0.00000       0.00000       0.00000       0.00000       0.00000       0.00000       0.00000       0.00000       0.00000       31.8150       37.1660       37.8116       34.4559       27.8434       21.4923       14.9505       9.66207       5.87285       3.14061       1.57409      0.678700      0.268323     0.0857297     0.0219127    0.00382486       0.00000       0.00000       0.00000       0.00000       0.00000       0.00000       0.00000       0.00000       0.00000       0.00000       0.00000       0.00000       0.00000       0.00000       0.00000       0.00000       0.00000       0.00000       0.00000       0.00000
   8  28 4436.0823    0.8761 15.8960 10.2212 -0.0039    -0.0806649  0.4680   0.0141   0.7741    0.0501   0.0000      0.110645   485.8245      -121.130       26.3268      -17.9384       31.7019       2.83367      -40.0989       24.0851      -2.85158       5.16858      0.967005     -0.553840     -0.229073      0.118149    -0.0115150   -0.00406678       0.00000       0.00000       0.00000       0.00000       0.00000       0.00000       0.00000       0.00000       0.00000       0.00000       0.00000       0.00000       0.00000       0.00000       0.00000       0.00000       0.00000       0.00000       0.00000       0.00000       46.4828       58.2785       56.8850       51.6781       43.0850       32.9170       23.2827       15.1452       9.21049       4.90218       2.49352       1.06119      0.424805      0.136944     0.0359260    0.00628335       0.00000       0.00000       0.00000       0.00000       0.00000       0.00000       0.00000       0.00000       0.00000       0.00000       0.00000       0.00000       0.00000       0.00000       0.00000       0.00000       0.00000       0.00000       0.00000       0.00000
   9  11 2125.2129    0.8266  0.4760 10.2250 -0.0010       6.13416  0.0328   0.0390   0.0610    0.1296   0.0000       1.54174   435.0205      -5.07761       4.20090       16.6982     -0.984272       4.29628      0.251012     -0.716498       2.10169     -0.310842     -0.359523    -0.0473730    -0.0223055   -0.00285570    -0.0188513    0.00290151   -0.00197618  -1.22855e-05       0.00000       0.00000       0.00000       0.00000       0.00000       0.00000       0.00000       0.00000       0.00000       0.00000       0.00000       0.00000       0.00000       0.00000       0.00000       0.00000       0.00000       0.00000       4.82554       6.06350       5.69085       5.93178       4.35812       3.58549       2.66670       1.74951       1.20692      0.629333      0.420422      0.162487      0.101120     0.0313034     0.0140414    0.00332942   0.000883435   0.000185154       0.00000       0.00000       0.00000       0.00000       0.00000       0.00000       0.00000       0.00000       0.00000       0.00000       0.00000       0.00000       0.00000       0.00000       0.00000       0.00000       0.00000       0.00000
   9  13 2402.4164    1.3458  0.8147 11.2009 -0.0109       4.32341  0.0586   0.0473   0.0774    0.1486   0.0000       1.44490   439.4908       2.60387       13.3102      -1.30328       4.62746       2.90946     -0.551733       2.19425       2.83648      0.936988     -0.138586    -0.0344888     0.0850581    -0.0254330    -0.0159170   -0.00976623   0.000389979   0.000330183       0.00000       0.00000       0.00000       0.00000       0.00000       0.00000       0.00000       0.00000       0.00000       0.00000       0.00000       0.00000       0.00000       0.00000       0.00000       0.00000       0.00000       0.00000       7.62694       7.87953       8.44266       8.90163       6.69964       4.43907       4.01455       3.11688       1.61906      0.803016      0.583184      0.325622      0.152931     0.0512495     0.0165923    0.00482405    0.00112635   0.000203795       0.00000       0.00000       0.00000       0.00000       0.00000       0.00000       0.00000       0.00000       0.00000       0.00000       0.00000       0.00000       0.00000       0.00000       0.00000       0.00000       0.00000       0.00000
   9  14 2539.5598    1.7690  0.9398 11.3407 -0.0059       2.26921  0.0466   0.0568   0.0906    0.1982   0.0000      0.996816   430.4196      0.753046       3.04010      -9.70514       1.43452     -0.265002      -5.36620      0.333113     -0.321776      0.109451    -0.0483419      0.198289      0.141418   -0.00367964    -0.0194678    0.00111993  -0.000309280  -0.000128238       0.00000       0.00000       0.00000       0.00000       0.00000       0.00000       0.00000       0.00000       0.00000       0.00000       0.00000       0.00000       0.00000       0.00000       0.00000       0.00000       0.00000       0.00000       6.79561       8.68244       8.51231       7.63447       6.41147       4.39840       3.31676       2.04432       1.38043      0.804627      0.429327      0.223426     0.0923929     0.0397005     0.0134369    0.00409390    0.00116468   0.000183956       0.00000       0.00000       0.00000       0.00000       0.00000       0.00000       0.00000       0.00000       0.00000       0.00000       0.00000       0.00000       0.00000       0.00000       0.00000       0.00000       0.00000       0.00000
   9  15 2677.1115    2.4070  0.9203 11.6727 -0.0007       2.40093  0.0425   0.0755   0.0830    0.2261   0.0000       1.04619   441.8633      -1.51201       9.03357       5.78507       1.64024      -6.65036      -1.87852     -0.427093      -1.01809     -0.394018     -0.550192    -0.0539274    0.00148984     0.0161235   -0.00588651   -0.00213185   0.000110772  -3.06630e-05       0.00000       0.00000       0.00000       0.00000       0.00000       0.00000       0.00000       0.00000       0.00000       0.00000       0.00000       0.00000       0.00000       0.00000       0.00000       0.00000       0.00000       0.00000       5.61175       6.84374       6.47120       6.16220       5.05598       4.16021       2.97330       2.02807       1.27499      0.754062      0.394631      0.196040     0.0868057     0.0364884     0.0126722    0.00392479   0.000932362   0.000178614       0.00000       0.00000       0.00000       0.00000       0.00000       0.00000       0.00000       0.00000       0.00000       0.00000       0.00000       0.00000       0.00000       0.00000       0.00000       0.00000       0.00000       0.00000
   9  16 2815.1917    3.0368  0.8519 12.3455 -0.0100      0.831745  0.0411   0.1016   0.0821    0.1919   0.0000       1.09190   434.8496      -2.38690       10.2068     -0.336609       5.97036      -3.00417       2.00581       2.87399      -1.81080     -0.348448     -0.514072     -0.123880     0.0448863   -0.00241032   -0.00562600   -0.00607909   -0.00100140  -0.000233988       0.00000       0.00000       0.00000       0.00000       0.00000       0.00000       0.00000       0.00000       0.00000       0.00000       0.00000       0.00000       0.00000       0.00000       0.00000       0.00000       0.00000       0.00000       5.25391       6.14861       5.97291       5.66975       4.85785       3.97961       2.89709       1.95629       1.27006      0.767868      0.399219      0.176895     0.0903006     0.0345398     0.0127130    0.00385065   0.000943908   0.000169272       0.00000       0.00000       0.00000       0.00000       0.00000       0.00000       0.00000       0.00000       0.00000       0.00000       0.00000       0.00000       0.00000       0.00000       0.00000       0.00000       0.00000       0.00000
   9  17 2953.6013    3.7011  0.7992 12.7592 -0.0022       1.72625  0.0428   0.1327   0.0836    0.1909   0.0000       1.08714   437.3147      -6.05551       3.24277       2.13158    -0.0490762      0.263432      -1.35066      -2.07599      0.288607     -0.383468    -0.0976134     -0.202831     0.0605434   -0.00656212     0.0204570    0.00356531   -0.00116032   5.97716e-05       0.00000       0.00000       0.00000       0.00000       0.00000       0.00000       0.00000       0.00000       0.00000       0.00000       0.00000       0.00000       0.00000       0.00000       0.00000       0.00000       0.00000       0.00000       5.42577       6.85356       6.69198       6.31860       5.23237       3.88188       3.00733       2.13261       1.16871      0.697506      0.424647      0.190164      0.106165     0.0345743     0.0132924    0.00449458    0.00105888   0.000187587       0.00000       0.00000       0.00000       0.00000       0.00000       0.00000       0.00000       0.00000       0.00000       0.00000       0.00000       0.00000       0.00000       0.00000       0.00000       0.00000       0.00000       0.00000
   9  18 3091.4468    4.0904  0.8021 12.8697 -0.0074      0.348218  0.0388   0.1397   0.0768    0.2120   0.0000      0.878478   437.9416      -1.77777       11.9368     -0.290738       7.12741      -7.58486     -0.309748      -2.09375     -0.554014      0.816615     -0.111257      0.207528     0.0728552     0.0840730    0.00102839   0.000728077   0.000444460   7.72073e-05       0.00000       0.00000       0.00000       0.00000       0.00000       0.00000       0.00000       0.00000       0.00000       0.00000       0.00000       0.00000       0.00000       0.00000       0.00000       0.00000       0.00000       0.00000       5.15747       6.09335       5.76798       5.89846       4.88265       3.66997       2.86633       1.96902       1.21434      0.738876      0.397229      0.214984     0.0861879     0.0382898     0.0116655    0.00370960   0.000965906   0.000174441       0.00000       0.00000       0.00000       0.00000       0.00000       0.00000       0.00000       0.00000       0.00000       0.00000       0.00000       0.00000       0.00000       0.00000       0.00000       0.00000       0.00000       0.00000
   9  19 3229.6162    3.7822  1.0862 13.2844 -0.0038       2.48877  0.0589   0.1157   0.0980    0.1895   0.0000       1.18367   444.4019       3.68334      -5.15761       7.30123       16.9597      -2.88187      -3.02206       2.42337       2.22793     -0.182953      -1.00938      0.426395     0.0986176    -0.0774553    0.00801978    0.00695598  -0.000870573  -2.37856e-06       0.00000       0.00000       0.00000       0.00000       0.00000       0.00000       0.00000       0.00000       0.00000       0.00000       0.00000       0.00000       0.00000       0.00000       0.00000       0.00000       0.00000       0.00000       7.27222       8.93272       8.97491       7.91918       6.68605       5.18117       3.94953       2.39502       1.65677      0.962671      0.484772      0.259292      0.102867     0.0506439     0.0172590    0.00492698    0.00134797   0.000216969       0.00000       0.00000       0.00000       0.00000       0.00000       0.00000       0.00000       0.00000       0.00000       0.00000       0.00000       0.00000       0.00000       0.00000       0.00000       0.00000       0.00000       0.00000
   9  20 3367.7072    3.3526  1.8480 12.3022 -0.0069     -0.313402  0.0704   0.0784   0.1260    0.1613   0.0000      0.532350   443.7401       8.70993       25.7376       8.19748      -1.41067      -8.92514      -1.16307      -3.46293      -3.82737       1.73913      0.634459     -0.471937     -0.130816     0.0599345     0.0165504   -0.00822287   -0.00128978   0.000213139       0.00000       0.00000       0.00000       0.00000       0.00000       0.00000       0.00000       0.00000       0.00000       0.00000       0.00000       0.00000       0.00000       0.00000       0.00000       0.00000       0.00000       0.00000       8.89156       10.8864       10.6871       10.0615       8.06786       6.30899       4.56315       3.14032       2.01363       1.13580      0.642273      0.312271      0.148743     0.0562142     0.0204892    0.00610499    0.00146472   0.000270412       0.00000       0.00000       0.00000       0.00000       0.00000       0.00000       0.00000       0.00000       0.00000       0.00000       0.00000       0.00000       0.00000       0.00000       0.00000       0.00000       0.00000       0.00000
   9  21 3506.4944    2.7876  2.2842 12.2802 -0.0043       1.12880  0.0853   0.0649   0.1487    0.1205   0.0000      0.408324   448.4261       3.55626      -2.47295      -6.12917      -9.43913       4.44672      -3.69179      -1.88384      0.248990     -0.523318      0.159271      0.137510     -0.309834    -0.0637612     0.0707349   -0.00248228   0.000136027   0.000206321       0.00000       0.00000       0.00000       0.00000       0.00000       0.00000       0.00000       0.00000       0.00000       0.00000       0.00000       0.00000       0.00000       0.00000       0.00000       0.00000       0.00000       0.00000       9.88064       12.3513       12.4151       11.3269       9.20187       7.16852       5.14915       3.51622       2.23374       1.24167      0.728067      0.350135      0.171262     0.0637840     0.0254379    0.00726289    0.00177571   0.000305990       0.00000       0.00000       0.00000       0.00000       0.00000       0.00000       0.00000       0.00000       0.00000       0.00000       0.00000       0.00000       0.00000       0.00000       0.00000       0.00000       0.00000       0.00000
   9  22 3645.3380    2.3658  3.5439 11.4438 -0.0012      0.597439  0.1051   0.0421   0.1807    0.1083   0.0000      0.234737   479.1947       9.91121       6.01565       4.22883      -24.7004      -13.7290     0.0887420      -3.97836      -2.59717      0.227063       1.87129      0.278369     -0.540005    -0.0800468     0.0305649     0.0113225    0.00260790   0.000198723       0.00000       0.00000       0.00000       0.00000       0.00000       0.00000       0.00000       0.00000       0.00000       0.00000       0.00000       0.00000       0.00000       0.00000       0.00000       0.00000       0.00000       0.00000       12.6503       15.3602       15.2967       14.2145       11.6749       8.96658       6.55986       4.49386       2.77377       1.69174      0.891185      0.463104      0.203968     0.0854597     0.0285223    0.00896726    0.00216883   0.000376270       0.00000       0.00000       0.00000       0.00000       0.00000       0.00000       0.00000       0.00000       0.00000       0.00000       0.00000       0.00000       0.00000       0.00000       0.00000       0.00000       0.00000       0.00000
   9  23 3784.7408    1.9084  4.9343 11.2539 -0.0017      0.768053  0.1318   0.0323   0.2429    0.0865   0.0000      0.168952   457.8116      -39.6035       45.2145       24.8646      -5.76262      -4.69580       8.81755      -1.75126      -6.94705      -1.29457     -0.400733      0.645377      0.114181    -0.0488571     0.0202977   0.000295331    0.00193495   -0.00157511       0.00000       0.00000       0.00000       0.00000       0.00000       0.00000       0.00000       0.00000       0.00000       0.00000       0.00000       0.00000       0.00000       0.00000       0.00000       0.00000       0.00000       0.00000       15.3072       19.0272       18.3372       17.2633       14.6015       11.5759       8.62137       5.67838       3.74870       2.14542       1.17552      0.576490      0.261173      0.107088     0.0391664     0.0114782    0.00299740   0.000520616       0.00000       0.00000       0.00000       0.00000       0.00000       0.00000       0.00000       0.00000       0.00000       0.00000       0.00000       0.00000       0.00000       0.00000       0.00000       0.00000       0.00000       0.00000
   9  24 3923.8502    1.6268  7.5472 10.7429 -0.0021      0.428944  0.1737   0.0227   0.3229    0.0679   0.0000      0.112040   439.5530      -44.3859       3.18090      -14.3262       26.0485       15.6113      -2.74713      -5.90411      -4.34044     -0.838676      -4.20678      -1.35814    -0.0981120     0.0856884    -0.0825854     0.0107423   -0.00138330   0.000337188       0.00000       0.00000       0.00000       0.00000       0.00000       0.00000       0.00000       0.00000       0.00000       0.00000       0.00000       0.00000       0.00000       0.00000       0.00000       0.00000       0.00000       0.00000       18.8280       23.4819       23.4836       22.0501       18.7938       14.5808       10.7885       7.50278       4.79737       2.83972       1.56208      0.814496      0.354149      0.148673     0.0526081     0.0162910    0.00407711   0.000688688       0.00000       0.00000       0.00000       0.00000       0.00000       0.00000       0.00000       0.00000       0.00000       0.00000       0.00000       0.00000       0.00000       0.00000       0.00000       0.00000       0.00000       0.00000
   9  25 4063.2508    1.4142  9.6644 10.4594 -0.0026      0.115644  0.2096   0.0182   0.3871    0.0588   0.0000     0.0880183   455.2852      -21.0028       62.8617       13.6712      -5.92919      -12.9799      -3.39027      0.343663      -3.02103       1.05173       1.34219      -1.28776     0.0833815      0.148604    -0.0494885     0.0251833    0.00180885   0.000748920       0.00000       0.00000       0.00000       0.00000       0.00000       0.00000       0.00000       0.00000       0.00000       0.00000       0.00000       0.00000       0.00000       0.00000       0.00000       0.00000       0.00000       0.00000       23.1093       27.9677       27.9247       26.2739       22.1733       17.7736       13.0277       8.93397       5.71803       3.46712       1.85518      0.932968      0.422824      0.176376     0.0619198     0.0188353    0.00452026   0.000769783       0.00000       0.00000       0.00000       0.00000       0.00000       0.00000       0.00000       0.00000       0.00000       0.00000       0.00000       0.00000       0.00000       0.00000       0.00000       0.00000       0.00000       0.00000
   9  26 4202.8269    1.2122 12.4402 10.2281 -0.0075     0.0150364  0.2751   0.0155   0.5008    0.0560   0.0000     0.0803241   433.3959      -24.4586       22.0386       42.1594       18.7980      -37.1598       2.44758       20.4766       4.82875       5.34266      0.339771       2.43204     0.0465854      0.147160     -0.154825     0.0381392    0.00751444    0.00168204       0.00000       0.00000       0.00000       0.00000       0.00000       0.00000       0.00000       0.00000       0.00000       0.00000       0.00000       0.00000       0.00000       0.00000       0.00000       0.00000       0.00000       0.00000       27.3607       34.7700       34.5266       31.7275       27.6212       21.5278       15.9234       11.0508       6.99282       4.17756       2.26870       1.15673      0.517601      0.214219     0.0770504     0.0244307    0.00602400   0.000986447       0.00000       0.00000       0.00000       0.00000       0.00000       0.00000       0.00000       0.00000       0.00000       0.00000       0.00000       0.00000       0.00000       0.00000       0.00000       0.00000       0.00000       0.00000
   9  27 4342.3368    0.9871 15.2609 10.2483  0.0020     -0.142825  0.3859   0.0138   0.6769    0.0482   0.0000     0.0952738   390.5159      -37.9837      -25.5317      -8.24034       16.0976       4.33685       8.08870      -2.27753      -6.87796      -2.99909       2.26943       1.90814      0.221916     -0.454938     0.0395157    0.00854151   0.000970268   -0.00277553       0.00000       0.00000       0.00000       0.00000       0.00000       0.00000       0.00000       0.00000       0.00000       0.00000       0.00000       0.00000       0.00000       0.00000       0.00000       0.00000       0.00000       0.00000       34.4821       42.8102       43.7470       40.5427       34.7724       27.7306       21.0368       14.2881       9.31463       5.61431       3.05972       1.57780      0.715286      0.302264      0.105999     0.0322567    0.00790078    0.00126886       0.00000       0.00000       0.00000       0.00000       0.00000       0.00000       0.00000       0.00000       0.00000       0.00000       0.00000       0.00000       0.00000       0.00000       0.00000       0.00000       0.00000       0.00000
  10  10 2021.5189    0.5967  0.5323 10.1612 -0.0024       6.93682  0.0399   0.0242   0.0692    0.0993   0.0000       1.95940   440.3167       1.25708       6.56385       2.50155       1.74359      -2.86084     -0.410641     -0.629716      -1.86423      0.145882      0.341819     -0.311881     0.0310709     0.0187148    -0.0349194  -5.36106e-05    0.00531591   -0.00234178   0.000183908  -6.77354e-05       0.00000       0.00000       0.00000       0.00000       0.00000       0.00000       0.00000       0.00000       0.00000       0.00000       0.00000       0.00000       0.00000       0.00000       0.00000       0.00000       5.09058       5.76817       6.75903       5.41094       4.97131       4.22407       3.04531       2.33870       1.43862      0.948485      0.592523      0.276880      0.130839     0.0801806     0.0302438     0.0114000    0.00425890    0.00130112   0.000251799   3.39981e-05       0.00000       0.00000       0.00000       0.00000       0.00000       0.00000       0.00000       0.00000       0.00000       0.00000       0.00000       0.00000       0.00000       0.00000       0.00000       0.00000
  10  12 2302.8734    1.1959  0.7378 10.3802  0.0008       4.04518  0.0401   0.0404   0.0730    0.2050   0.0000       1.16141   440.6221      -1.49168       12.0851       3.49734       5.91973      -2.42150      -1.07462     -0.263924       1.46637      0.824952     -0.127318      0.265548     0.0564234   -0.00136715     0.0363913    -0.0281544    0.00473727    0.00174333  -0.000357827  -4.41777e-05       0.00000       0.00000       0.00000       0.00000       0.00000       0.00000       0.00000       0.00000       0.00000       0.00000       0.00000       0.00000       0.00000       0.00000       0.00000       0.00000       5.17693       6.57291       6.36899       6.11467       5.20489       3.99946       3.01562       1.94294       1.45421      0.871287      0.522761      0.288977      0.135659     0.0660903     0.0247183     0.0108833    0.00348775   0.000912788   0.000251754   4.15925e-05       0.00000       0.00000       0.00000       0.00000       0.00000       0.00000       0.00000       0.00000       0.00000       0.00000       0.00000       0.00000       0.00000       0.00000       0.00000       0.00000
  10  13 2440.8515    1.5378  1.1084 10.7767 -0.0039       4.46076  0.0548   0.0438   0.0997    0.2386   0.0000       1.06826   439.4979       16.8363       14.3713     -0.893580       1.45888       2.72477     -0.688263       2.65839      -2.00108    -0.0987471     -0.428097     -0.361054     0.0681468     0.0411641     0.0132520   -0.00575431   0.000119665  -0.000671270  -0.000499856   4.53974e-05       0.00000       0.00000       0.00000       0.00000       0.00000       0.00000       0.00000       0.00000       0.00000       0.00000       0.00000       0.00000       0.00000       0.00000       0.00000       0.00000       5.31934       7.41461       6.37732       6.84308       5.85134       4.99574       3.66078       2.63636       1.87533       1.08502      0.741621      0.346940      0.197298     0.0820064     0.0386802     0.0121790    0.00524684    0.00135197   0.000355839   6.54529e-05       0.00000       0.00000       0.00000       0.00000       0.00000       0.00000       0.00000       0.00000       0.00000       0.00000       0.00000       0.00000       0.00000       0.00000       0.00000       0.00000
  10  14 2578.6047    2.0182  0.8467 11.5070 -0.0057       1.47998  0.0435   0.0645   0.0768    0.1851   0.0000      0.941841   437.7082       2.71702      0.192379      -5.66249       11.7968      -3.69176      -3.50901      0.500973     -0.341215      -1.66550      0.749944      0.309613     -0.169131     0.0547658    -0.0480949    0.00879940    0.00542744  -0.000113077   0.000242012   5.19359e-05       0.00000       0.00000       0.00000       0.00000       0.00000       0.00000       0.00000       0.00000       0.00000       0.00000       0.00000       0.00000       0.00000       0.00000       0.00000       0.00000       5.86098       6.29873       6.49400       7.07053       5.71401       3.88065       3.13871       2.61182       1.61428      0.875211      0.528408      0.364146      0.195203     0.0910228     0.0326604     0.0115245    0.00345459    0.00101945   0.000234335   4.09019e-05       0.00000       0.00000       0.00000       0.00000       0.00000       0.00000       0.00000       0.00000       0.00000       0.00000       0.00000       0.00000       0.00000       0.00000       0.00000       0.00000
  10  15 2717.0640    2.4844  0.8731 11.9188 -0.0074       4.59018  0.0441   0.0786   0.0764    0.1870   0.0000       1.11016   439.9513       4.02644       14.5691      0.532684      -12.7707       1.40517      -2.54550      -3.73317     -0.689514     0.0115646     -0.245651     0.0735116     -0.229983     0.0603891    -0.0508960    -0.0215314    0.00645261  -0.000937212   8.32578e-05  -7.00629e-05       0.00000       0.00000       0.00000       0.00000       0.00000       0.00000       0.00000       0.00000       0.00000       0.00000       0.00000       0.00000       0.00000       0.00000       0.00000       0.00000       5.46087       5.91132       5.77686       5.81441       5.06494       4.14482       3.32326       2.52802       1.58641      0.971747      0.587154      0.303601      0.156940     0.0775659     0.0301833     0.0102962    0.00347473    0.00100755   0.000223264   3.58724e-05       0.00000       0.00000       0.00000       0.00000       0.00000       0.00000       0.00000       0.00000       0.00000       0.00000       0.00000       0.00000       0.00000       0.00000       0.00000       0.00000
  10  16 2855.6748    3.2036  0.7513 12.5764 -0.0036      0.315811  0.0411   0.1051   0.0661    0.1596   0.0000       1.04034   446.7770      -14.8601       14.4071       5.21463      -2.35285   -0.00374094       1.11345      -1.05822      0.208057     -0.366933      0.326714     -0.154084     -0.255440    -0.0771136     0.0102460    0.00518963  -0.000779520  -1.87885e-05  -0.000132491  -2.06772e-05       0.00000       0.00000       0.00000       0.00000       0.00000       0.00000       0.00000       0.00000       0.00000       0.00000       0.00000       0.00000       0.00000       0.00000       0.00000       0.00000       4.91620       5.91841       5.54923       5.08034       4.92392       4.04569       3.15335       2.18529       1.52971      0.954305      0.544532      0.299362      0.140105     0.0666580     0.0258865     0.0107674    0.00359258    0.00103446   0.000260684   3.95331e-05       0.00000       0.00000       0.00000       0.00000       0.00000       0.00000       0.00000       0.00000       0.00000       0.00000       0.00000       0.00000       0.00000       0.00000       0.00000       0.00000
  10  17 2994.5282    3.8126  0.7766 13.1448 -0.0027       1.73926  0.0378   0.1319   0.0719    0.1527   0.0000       1.06391   437.4785      -8.23328       10.0050       4.52296      -6.38082       7.62215      -4.85012       2.57767       2.59094      0.105334    -0.0781480     -0.109301   -0.00537008      0.111388     0.0111043   -0.00427666   0.000198339   -0.00187831  -1.41182e-05   9.58983e-06       0.00000       0.00000       0.00000       0.00000       0.00000       0.00000       0.00000       0.00000       0.00000       0.00000       0.00000       0.00000       0.00000       0.00000       0.00000       0.00000       4.72066       5.76009       5.82503       5.43918       4.68597       3.94844       2.80437       2.07895       1.32859      0.868446      0.484951      0.274149      0.132593     0.0636250     0.0263042     0.0104474    0.00335391    0.00106029   0.000217482   3.78982e-05       0.00000       0.00000       0.00000       0.00000       0.00000       0.00000       0.00000       0.00000       0.00000       0.00000       0.00000       0.00000       0.00000       0.00000       0.00000       0.00000
  10  18 3132.8473    3.9600  0.8483 13.0056 -0.0060    0.00344627  0.0423   0.1294   0.0796    0.2051   0.0000       1.17711   434.0502       2.99718   -0.00567184       13.3703      -6.19973      0.813130       1.64303      -2.35261      0.408213     -0.361300      0.373345     -0.114336    -0.0428598      0.106799     0.0381589    0.00367126    0.00143713  -0.000577793   0.000139048  -2.09079e-05       0.00000       0.00000       0.00000       0.00000       0.00000       0.00000       0.00000       0.00000       0.00000       0.00000       0.00000       0.00000       0.00000       0.00000       0.00000       0.00000       5.21251       6.07082       6.11286       5.71015       5.17850       3.88469       3.25381       2.27186       1.53468      0.931776      0.552823      0.312242      0.144051     0.0801705     0.0289249     0.0117174    0.00363446    0.00104130   0.000274168   3.91586e-05       0.00000       0.00000       0.00000       0.00000       0.00000       0.00000       0.00000       0.00000       0.00000       0.00000       0.00000       0.00000       0.00000       0.00000       0.00000       0.00000
  10  19 3271.1156    3.6757  1.3715 12.9536 -0.0005     -0.589814  0.0577   0.0968   0.1091    0.1590   0.0000      0.739640   438.9438      -2.52658       18.1882       3.84025       1.99820   -0.00889458       3.78312      -2.65764      -1.27602      0.426128    -0.0332271     -0.718610     -0.374079    -0.0678905    -0.0146656    0.00782029   -0.00793767  -0.000944406  -0.000298423  -5.07377e-05       0.00000       0.00000       0.00000       0.00000       0.00000       0.00000       0.00000       0.00000       0.00000       0.00000       0.00000       0.00000       0.00000       0.00000       0.00000       0.00000       6.37015       7.77310       7.79438       7.18365       6.29888       5.12872       3.94118       2.95478       1.88844       1.12399      0.680582      0.366435      0.184886     0.0901827     0.0356967     0.0133471    0.00480915    0.00139786   0.000315488   5.08216e-05       0.00000       0.00000       0.00000       0.00000       0.00000       0.00000       0.00000       0.00000       0.00000       0.00000       0.00000       0.00000       0.00000       0.00000       0.00000       0.00000
  10  20 3410.1764    3.1087  1.8995 12.4013 -0.0001      0.903095  0.0743   0.0701   0.1198    0.1434   0.0000      0.396368   433.1344       18.8232       3.85753      -13.4155       5.28714      -12.6203      -3.46201      -1.82633       1.32688      0.161903       1.26116     0.0100829     -0.151118     0.0699668     0.0666350     0.0132183   -0.00540484   0.000347324   0.000259763   4.16955e-05       0.00000       0.00000       0.00000       0.00000       0.00000       0.00000       0.00000       0.00000       0.00000       0.00000       0.00000       0.00000       0.00000       0.00000       0.00000       0.00000       8.07609       9.85597       9.52632       9.21845       8.49472       6.61700       4.97088       3.26111       2.43242       1.59227      0.976559      0.512578      0.241183      0.116729     0.0463489     0.0184602    0.00606572    0.00170129   0.000438423   6.88530e-05       0.00000       0.00000       0.00000       0.00000       0.00000       0.00000       0.00000       0.00000       0.00000       0.00000       0.00000       0.00000       0.00000       0.00000       0.00000       0.00000
  10  21 3549.3013    2.6632  2.7788 11.9998 -0.0044       1.10459  0.0836   0.0507   0.1583    0.1023   0.0000      0.307136   451.5767      -9.17721       7.28059      -14.5021       21.4569       3.05607       5.05345      -7.44671       1.13863       1.62958      -1.09600     -0.124375     -0.121346     -0.225362     0.0669855   -0.00863782   -0.00308469  -7.24572e-05   0.000223910   2.95822e-05       0.00000       0.00000       0.00000       0.00000       0.00000       0.00000       0.00000       0.00000       0.00000       0.00000       0.00000       0.00000       0.00000       0.00000       0.00000       0.00000       9.35040       11.1555       10.9550       10.9304       9.18338       7.62711       5.77952       4.16162       2.75220       1.78039       1.04292      0.558499      0.282292      0.132153     0.0565471     0.0207865    0.00689858    0.00196970   0.000447080   7.83544e-05       0.00000       0.00000       0.00000       0.00000       0.00000       0.00000       0.00000       0.00000       0.00000       0.00000       0.00000       0.00000       0.00000       0.00000       0.00000       0.00000
  10  22 3688.5875    2.1470  4.2286 11.5401 -0.0014      0.821009  0.1119   0.0350   0.2065    0.0756   0.0000      0.201308   447.5843       17.3649      -14.2975      -6.63531       8.94282      0.434715      0.251512      -1.13263     -0.892825     -0.200579      -1.13221      0.256547     -0.212348      0.149181    -0.0665577     0.0166551    0.00625490   -0.00171075   0.000485106  -1.30687e-05       0.00000       0.00000       0.00000       0.00000       0.00000       0.00000       0.00000       0.00000       0.00000       0.00000       0.00000       0.00000       0.00000       0.00000       0.00000       0.00000       11.6807       14.4802       14.8181       13.7075       11.9499       9.55852       7.59918       5.14137       3.69736       2.16757       1.27108      0.735032      0.354358      0.175819     0.0689446     0.0294973    0.00958666    0.00261053   0.000663408   0.000101336       0.00000       0.00000       0.00000       0.00000       0.00000       0.00000       0.00000       0.00000       0.00000       0.00000       0.00000       0.00000       0.00000       0.00000       0.00000       0.00000
  10  23 3828.5697    1.8780  5.6548 10.9494 -0.0031      0.623900  0.1342   0.0276   0.2351    0.0828   0.0000      0.129995   440.0314      -14.2010      -6.06961       12.0551       15.0170      -19.8363       14.2512       8.96010     -0.331201      -7.32560       2.48507     -0.968376     -0.601776     0.0425581    0.00914287     0.0388663    0.00210925    0.00284437   5.18269e-05   0.000129370       0.00000       0.00000       0.00000       0.00000       0.00000       0.00000       0.00000       0.00000       0.00000       0.00000       0.00000       0.00000       0.00000       0.00000       0.00000       0.00000       13.8972       17.7682       17.3050       16.5487       14.6992       11.4986       9.28744       6.21808       4.46388       2.71415       1.61553      0.896309      0.442693      0.212118     0.0870898     0.0346682     0.0115644    0.00318878   0.000844370   0.000130364       0.00000       0.00000       0.00000       0.00000       0.00000       0.00000       0.00000       0.00000       0.00000       0.00000       0.00000       0.00000       0.00000       0.00000       0.00000       0.00000
  10  24 3967.8580    1.5652  7.8322 10.6615 -0.0037      0.352048  0.1689   0.0205   0.3077    0.0654   0.0000      0.101301   443.1554      -9.26173       47.1825      -11.7349      -5.42302      -14.2035       14.0743      -10.4821      -5.79959       5.04306      0.488285      -1.97196      0.624413      0.339618    0.00241330    -0.0297732    -0.0241197    0.00320922   7.02979e-05  -0.000136860       0.00000       0.00000       0.00000       0.00000       0.00000       0.00000       0.00000       0.00000       0.00000       0.00000       0.00000       0.00000       0.00000       0.00000       0.00000       0.00000       17.1925       21.7085       21.3760       20.7488       17.8265       14.2139       11.2083       7.96710       5.36888       3.29410       1.96106       1.08673      0.558587      0.262759      0.109871     0.0416368     0.0141408    0.00403344   0.000984691   0.000158981       0.00000       0.00000       0.00000       0.00000       0.00000       0.00000       0.00000       0.00000       0.00000       0.00000       0.00000       0.00000       0.00000       0.00000       0.00000       0.00000
  10  25 4107.6124    1.3513 11.0526 10.3789  0.0003    0.00458728  0.2247   0.0161   0.4131    0.0528   0.0000     0.0795926   432.6756      -50.1050      -3.51222       9.18664      -17.5775      -8.58804      -3.28781       3.08767      -12.5500       9.58865       1.87757      0.361384      0.166253      0.523226    -0.0955604    -0.0780400     0.0424958    0.00369787   -0.00302608  -0.000161418       0.00000       0.00000       0.00000       0.00000       0.00000       0.00000       0.00000       0.00000       0.00000       0.00000       0.00000       0.00000       0.00000       0.00000       0.00000       0.00000       21.2948       27.6152       26.5691       25.6025       22.4744       18.8765       14.1549       10.2360       6.95987       4.43224       2.59544       1.41433      0.711402      0.328326      0.140910     0.0549418     0.0189062    0.00550980    0.00127704   0.000212340       0.00000       0.00000       0.00000       0.00000       0.00000       0.00000       0.00000       0.00000       0.00000       0.00000       0.00000       0.00000       0.00000       0.00000       0.00000       0.00000
  10  26 4247.6345    1.1185 13.0939 10.3462 -0.0029     -0.110991  0.2891   0.0148   0.5294    0.0488   0.0000     0.0825892   400.7958      -69.2970       30.4589      -22.1297       8.67203     -0.263622       6.05811       14.1918       7.93508      0.105504      -1.49368       2.45815     -0.954068     -0.612557      0.237640    -0.0918029     0.0209050     0.0114261   -0.00180232  -0.000314099       0.00000       0.00000       0.00000       0.00000       0.00000       0.00000       0.00000       0.00000       0.00000       0.00000       0.00000       0.00000       0.00000       0.00000       0.00000       0.00000       26.1263       33.0380       32.8285       31.4707       27.5297       22.5754       17.1910       12.6205       8.40019       5.39189       3.16450       1.73537      0.915968      0.404959      0.182841     0.0675609     0.0231740    0.00679767    0.00154119   0.000248313       0.00000       0.00000       0.00000       0.00000       0.00000       0.00000       0.00000       0.00000       0.00000       0.00000       0.00000       0.00000       0.00000       0.00000       0.00000       0.00000
  11   9 1915.4410    0.4276  0.4432 10.0167 -0.0314       9.11143  0.0363   0.0193   0.0693    0.0765   0.0000       2.71748   435.4157      0.696697       9.47166       4.22214      -1.30138     0.0371701       3.87660     -0.553475      0.303245      0.219825      -1.08842    -0.0460202     -0.179925    -0.0569206     0.0632806     0.0122405    0.00565673   0.000821325   0.000770480  -0.000456784  -1.73273e-05   9.05879e-06       0.00000       0.00000       0.00000       0.00000       0.00000       0.00000       0.00000       0.00000       0.00000       0.00000       0.00000       0.00000       0.00000       0.00000       3.73431       5.30820       4.76122       5.12182       4.22512       3.52810       2.91584       2.09375       1.65907      0.940988      0.566091      0.352868      0.203201      0.109769     0.0477066     0.0215123    0.00822510    0.00329764    0.00104464   0.000266620   7.04685e-05   1.24258e-05       0.00000       0.00000       0.00000       0.00000       0.00000       0.00000       0.00000       0.00000       0.00000       0.00000       0.00000       0.00000       0.00000       0.00000
  11  10 2058.0153    0.6994  0.4435 10.1679 -0.0098       5.98748  0.0311   0.0303   0.0541    0.0987   0.0000       1.57797   432.7351      -4.61509       16.9044       3.04355     -0.458470      -1.65633      -1.11579      -2.14080     -0.606172      0.279193     -0.345833     -0.413872     0.0152528     0.0562950     0.0638795    -0.0167617    0.00134658  -0.000517869   -0.00195227   0.000194123   6.51218e-05  -3.57214e-06       0.00000       0.00000       0.00000       0.00000       0.00000       0.00000       0.00000       0.00000       0.00000       0.00000       0.00000       0.00000       0.00000       0.00000       4.15828       5.13085       4.76939       4.58849       4.42498       3.57713       2.57602       1.93546       1.26811      0.915567      0.615090      0.332625      0.191037     0.0879497     0.0376633     0.0173971    0.00664911    0.00202628   0.000834467   0.000226173   4.71826e-05   7.62948e-06       0.00000       0.00000       0.00000       0.00000       0.00000       0.00000       0.00000       0.00000       0.00000       0.00000       0.00000       0.00000       0.00000       0.00000
  11  11 2199.9676    0.9202  0.6205 10.1758 -0.0084       7.32080  0.0367   0.0321   0.0610    0.1461   0.0000       1.27577   447.5708      -2.62217       2.08060       4.35482     -0.294861     -0.367115       2.98388      -3.02918     -0.278763       1.03166      0.962677      0.185299      0.372824      0.123985     0.0255684     0.0247283    0.00128413    0.00311688  -0.000639113   0.000541799   3.33875e-05   1.19170e-05       0.00000       0.00000       0.00000       0.00000       0.00000       0.00000       0.00000       0.00000       0.00000       0.00000       0.00000       0.00000       0.00000       0.00000       4.36779       4.60789       5.17458       5.10941       4.12443       3.71125       3.35576       2.05727       1.49397       1.09593      0.695364      0.387250      0.206142      0.106831     0.0470222     0.0245118    0.00972745    0.00356355   0.000946944   0.000234158   5.46993e-05   7.95200e-06       0.00000       0.00000       0.00000       0.00000       0.00000       0.00000       0.00000       0.00000       0.00000       0.00000       0.00000       0.00000       0.00000       0.00000
  11  13 2478.6816    1.6003  0.8840 11.2754 -0.0019       5.02297  0.0416   0.0499   0.0837    0.1709   0.0000       1.14232   446.2521       4.24987       7.43453       1.20121       2.19232       1.52319      -1.91949      -1.82488       1.80722      0.554508      0.562002     -0.248639      0.192725     -0.141768     0.0359720   -0.00274125   -0.00606429  -0.000233609   0.000715003   0.000392009  -4.51282e-05   2.23467e-06       0.00000       0.00000       0.00000       0.00000       0.00000       0.00000       0.00000       0.00000       0.00000       0.00000       0.00000       0.00000       0.00000       0.00000       4.25897       5.53029       5.79674       5.39996       4.77152       4.01316       2.97497       2.17687       1.60163       1.01386      0.629368      0.394439      0.207309      0.109885     0.0556685     0.0228745    0.00931187    0.00368580    0.00115637   0.000312408   6.87228e-05   1.07676e-05       0.00000       0.00000       0.00000       0.00000       0.00000       0.00000       0.00000       0.00000       0.00000       0.00000       0.00000       0.00000       0.00000       0.00000
  11  14 2616.8910    2.1729  0.7869 11.7750 -0.0021       2.28252  0.0376   0.0689   0.0704    0.1734   0.0000      0.946214   432.6995       1.95975       6.91651      -9.08850      -4.33844      -4.21735      -3.75566     0.0622970       1.08205     -0.868925      0.411561      0.102416     -0.339388   -0.00206544     0.0563547   -0.00345151   -0.00964575    0.00533336   0.000372044   0.000466419   7.73867e-06  -1.87724e-05       0.00000       0.00000       0.00000       0.00000       0.00000       0.00000       0.00000       0.00000       0.00000       0.00000       0.00000       0.00000       0.00000       0.00000       4.14440       5.08598       5.46898       4.80358       4.61395       3.69032       3.03917       2.07202       1.53414       1.06190      0.602467      0.362087      0.219462      0.103907     0.0479721     0.0207418    0.00956135    0.00337002    0.00101632   0.000291931   6.74476e-05   8.81807e-06       0.00000       0.00000       0.00000       0.00000       0.00000       0.00000       0.00000       0.00000       0.00000       0.00000       0.00000       0.00000       0.00000       0.00000
  11  15 2756.1866    2.7120  0.9524 12.1597 -0.0048       2.29204  0.0464   0.0790   0.0778    0.1810   0.0000      0.907833   441.3026       1.91682       16.6952      -4.35532       6.04497      -2.65466      -1.55021     -0.141490     0.0925477       1.03400     -0.641615     -0.983030      0.130709    -0.0649476    -0.0266029     0.0199859   -0.00340518    0.00115893    0.00157597  -9.02159e-05   4.45099e-05  -8.24342e-06       0.00000       0.00000       0.00000       0.00000       0.00000       0.00000       0.00000       0.00000       0.00000       0.00000       0.00000       0.00000       0.00000       0.00000       4.64192       5.99791       5.83830       5.79970       5.21477       4.14465       3.47704       2.60668       1.62163       1.23949      0.696496      0.482543      0.211667      0.121237     0.0619616     0.0261566     0.0100069    0.00390982   0.000988283   0.000360238   7.65553e-05   1.22360e-05       0.00000       0.00000       0.00000       0.00000       0.00000       0.00000       0.00000       0.00000       0.00000       0.00000       0.00000       0.00000       0.00000       0.00000
  11  17 3034.6136    3.9368  0.8633 13.0492 -0.0063       2.72546  0.0469   0.1203   0.0752    0.1617   0.0000      0.915306   436.7664      0.780422       15.3140      -1.73149       7.91993     -0.578188       2.50737      -4.02772     -0.349777      0.150306      0.230421      0.663752    -0.0691593     -0.246469     -0.101747    -0.0127107   -0.00854939    0.00261936   -0.00125858   0.000223484  -6.27604e-05  -3.20497e-06       0.00000       0.00000       0.00000       0.00000       0.00000       0.00000       0.00000       0.00000       0.00000       0.00000       0.00000       0.00000       0.00000       0.00000       6.93096       9.28394       9.93321       8.95379       7.48165       5.66649       3.72320       2.80258       1.54632       1.09325      0.658602      0.364469      0.217089      0.113383     0.0495754     0.0248307    0.00929350    0.00311113    0.00109496   0.000343448   6.23597e-05   1.01559e-05       0.00000       0.00000       0.00000       0.00000       0.00000       0.00000       0.00000       0.00000       0.00000       0.00000       0.00000       0.00000       0.00000       0.00000
  11  18 3173.5512    3.8754  0.9577 13.2789 -0.0068       2.63455  0.0471   0.1157   0.0801    0.1565   0.0000       1.15650   427.0715       1.09835       16.3070       1.01672    -0.0713073       1.23796      -2.33638      -2.39675      0.757668     -0.286534     -0.532639      0.247444     -0.228653    -0.0338880    -0.0327417    -0.0160868    0.00155939    0.00303462   -0.00210374  -0.000187875   9.27728e-05   7.66511e-06       0.00000       0.00000       0.00000       0.00000       0.00000       0.00000       0.00000       0.00000       0.00000       0.00000       0.00000       0.00000       0.00000       0.00000       4.82143       6.03113       5.85599       6.18375       5.53959       4.23148       3.16017       2.42470       1.75977       1.14210      0.703956      0.436886      0.257190      0.132587     0.0606153     0.0250852    0.00971882    0.00344076    0.00112684   0.000314913   7.34624e-05   1.18497e-05       0.00000       0.00000       0.00000       0.00000       0.00000       0.00000       0.00000       0.00000       0.00000       0.00000       0.00000       0.00000       0.00000       0.00000
  11  19 3312.3822    3.6194  1.3070 13.0920 -0.0001      0.572244  0.0566   0.0948   0.0972    0.1617   0.0000      0.897859   436.9620      0.386427       6.86742      -1.29891      -1.30502       6.32133      -2.03291      -3.71640      -1.58853      0.193696      0.764602       1.28623      0.267810     -0.215593     0.0727383    -0.0230591   -0.00136054   -0.00415550    0.00111835   0.000150358  -1.54365e-05  -7.29747e-07       0.00000       0.00000       0.00000       0.00000       0.00000       0.00000       0.00000       0.00000       0.00000       0.00000       0.00000       0.00000       0.00000       0.00000       5.70778       6.63516       6.90108       6.59563       5.50364       5.07884       4.26167       3.09815       2.20271       1.49279      0.828766      0.522807      0.280273      0.147468     0.0681974     0.0308947     0.0128555    0.00483011    0.00134391   0.000371235   7.77450e-05   1.22505e-05       0.00000       0.00000       0.00000       0.00000       0.00000       0.00000       0.00000       0.00000       0.00000       0.00000       0.00000       0.00000       0.00000       0.00000
  11  20 3451.6502    2.9884  2.0250 12.4838  0.0030      0.350112  0.0694   0.0629   0.1262    0.1053   0.0000      0.431791   432.8301       4.88382       15.9404       12.8501       7.27628     -0.470128      -10.1772      0.169586       2.81109      0.379485      -1.21320     0.0391615      0.661405    -0.0872445     -0.142152     0.0866481     0.0257908   -0.00138816   0.000165100  -4.33658e-05   9.24216e-05   4.91330e-06       0.00000       0.00000       0.00000       0.00000       0.00000       0.00000       0.00000       0.00000       0.00000       0.00000       0.00000       0.00000       0.00000       0.00000       6.87236       8.47194       8.75710       8.04248       7.14465       6.30618       4.86669       3.63056       2.55175       1.68050       1.05011      0.598423      0.334700      0.164496     0.0805928     0.0347354     0.0147101    0.00522190    0.00174663   0.000467659   9.78942e-05   1.53182e-05       0.00000       0.00000       0.00000       0.00000       0.00000       0.00000       0.00000       0.00000       0.00000       0.00000       0.00000       0.00000       0.00000       0.00000
  11  21 3591.4179    2.5022  3.2656 11.6818 -0.0006      0.787053  0.0905   0.0410   0.1570    0.0896   0.0000      0.228842   445.1050      -2.45803       19.4402       12.6085     -0.633138      -4.07289       2.04977     -0.898831       2.82657     -0.606254    -0.0690601     -0.305494      0.144576     -0.242055      0.103204     0.0328990    -0.0287251    0.00806073    0.00105399  -0.000467968   6.73319e-05  -1.03255e-05       0.00000       0.00000       0.00000       0.00000       0.00000       0.00000       0.00000       0.00000       0.00000       0.00000       0.00000       0.00000       0.00000       0.00000       8.54186       10.4843       10.9222       10.6703       9.23481       7.70087       5.95942       4.46118       3.17134       2.07438       1.29417      0.739723      0.446417      0.216868      0.106165     0.0444610     0.0193036    0.00647770    0.00218910   0.000582121   0.000129023   2.00845e-05       0.00000       0.00000       0.00000       0.00000       0.00000       0.00000       0.00000       0.00000       0.00000       0.00000       0.00000       0.00000       0.00000       0.00000
  11  22 3731.1682    2.0665  4.5665 11.3963 -0.0007      0.682225  0.1106   0.0307   0.2056    0.0673   0.0000      0.169857   445.2543       1.46934       38.1244      -20.0641      -13.5747       14.9371       2.24902      -14.4253      -3.84306       5.83096    -0.0316389      0.310583     -0.241759     -0.169504     0.0479685     0.0148651   -0.00347377   -0.00443481    0.00310191   0.000137316  -0.000205753   6.37125e-06       0.00000       0.00000       0.00000       0.00000       0.00000       0.00000       0.00000       0.00000       0.00000       0.00000       0.00000       0.00000       0.00000       0.00000       10.5943       13.3341       13.6824       13.2408       11.5283       9.73564       7.43066       5.55339       3.98825       2.58469       1.63067      0.954932      0.539695      0.278340      0.129540     0.0578375     0.0231861    0.00846637    0.00278175   0.000731636   0.000161691   2.53374e-05       0.00000       0.00000       0.00000       0.00000       0.00000       0.00000       0.00000       0.00000       0.00000       0.00000       0.00000       0.00000       0.00000       0.00000
  11  23 3871.1509    1.7290  6.2616 10.9517 -0.0018      0.595453  0.1437   0.0236   0.2465    0.0650   0.0000      0.123559   425.6262      -13.8269       29.1389       6.12729      -3.73126       12.5334      -7.43623      -2.02340       2.61407     0.0921649       3.13187       1.45931     -0.339848      0.446190     -0.224013    -0.0439822     0.0133166    0.00650494   -0.00116996   0.000260157   9.80061e-05  -1.59208e-05       0.00000       0.00000       0.00000       0.00000       0.00000       0.00000       0.00000       0.00000       0.00000       0.00000       0.00000       0.00000       0.00000       0.00000       13.7303       16.8393       16.7894       16.3197       14.9283       12.2044       9.69559       7.05208       5.06837       3.44566       2.10182       1.24779      0.705328      0.347968      0.164073     0.0702340     0.0293118     0.0104190    0.00329501   0.000914775   0.000207756   3.08758e-05       0.00000       0.00000       0.00000       0.00000       0.00000       0.00000       0.00000       0.00000       0.00000       0.00000       0.00000       0.00000       0.00000       0.00000
  11  24 4011.3168    1.4768  8.2341 10.6297 -0.0030      0.291843  0.1670   0.0183   0.3093    0.0575   0.0000     0.0946657   450.6807       13.4729       11.9176      -24.0185      -6.07290       4.20129      -17.1331      -20.9458       6.70414      -2.38442     -0.539047      -1.86264     -0.176718     -0.810913     0.0107130    -0.0133581   -0.00845483     0.0168965   0.000224968   -0.00111345  -5.86949e-05   8.65766e-07       0.00000       0.00000       0.00000       0.00000       0.00000       0.00000       0.00000       0.00000       0.00000       0.00000       0.00000       0.00000       0.00000       0.00000       15.6394       18.9426       19.6493       19.0851       17.1347       14.0057       11.3040       8.15575       5.92817       3.87916       2.52034       1.48736      0.793969      0.422387      0.197871     0.0898155     0.0345291     0.0129166    0.00405040    0.00107444   0.000248107   3.57723e-05       0.00000       0.00000       0.00000       0.00000       0.00000       0.00000       0.00000       0.00000       0.00000       0.00000       0.00000       0.00000       0.00000       0.00000
  11  26 4291.6547    1.0148 12.9702 10.4074 -0.0038    -0.0687905  0.3024   0.0136   0.5245    0.0435   0.0000     0.0899725   458.3152      -20.4751       32.4674       14.1105       26.3344       5.52246      -21.9073      -16.8545       1.42930      -9.97126      -3.62156      -2.40072       2.28224     -0.644894      0.402475   -0.00285200    0.00757268    -0.0145664   -0.00192548    0.00243309   0.000531473   8.28235e-05       0.00000       0.00000       0.00000       0.00000       0.00000       0.00000       0.00000       0.00000       0.00000       0.00000       0.00000       0.00000       0.00000       0.00000       24.1210       30.6056       31.7563       30.4472       27.4176       22.5639       17.7612       13.6683       9.37214       6.41972       4.02058       2.40019       1.33670      0.696642      0.336074      0.149169     0.0597340     0.0214603    0.00685827    0.00193415   0.000409890   6.09770e-05       0.00000       0.00000       0.00000       0.00000       0.00000       0.00000       0.00000       0.00000       0.00000       0.00000       0.00000       0.00000       0.00000       0.00000
  11  28 4573.0145    0.6972 19.1467 10.2348 -0.0018     -0.244738  0.5857   0.0096   0.8777    0.0343   0.0000      0.117790   416.6014       29.7109       89.2940       76.1149       25.4147      0.447308       46.9609      -11.2834       9.70491       7.37368      -16.5455      -2.72922     -0.873766       1.07131     -0.629327     0.0841469    -0.0312170     0.0365866    0.00665955   -0.00250052   0.000317591   7.73688e-06       0.00000       0.00000       0.00000       0.00000       0.00000       0.00000       0.00000       0.00000       0.00000       0.00000       0.00000       0.00000       0.00000       0.00000       37.6308       49.7187       50.0388       48.7755       43.7926       37.0858       30.3401       22.0964       16.5279       10.8030       7.00426       4.16410       2.32741       1.22192      0.586108      0.262715      0.105771     0.0388450     0.0123628    0.00320782   0.000729130   0.000107055       0.00000       0.00000       0.00000       0.00000       0.00000       0.00000       0.00000       0.00000       0.00000       0.00000       0.00000       0.00000       0.00000       0.00000
  12   9 1950.0583    0.5494  0.4520  9.8446 -0.0061       8.18765  0.0354   0.0279   0.0573    0.0784   0.0000       2.01477   429.6903      0.493359       14.9628      -1.19365       3.49389       1.35421      -1.27033      0.679124      -2.31099    -0.0880107     -0.355169      0.715184     0.0703640    -0.0507169     0.0316133    -0.0843754    0.00641416    -0.0109653   0.000108079  -0.000271485  -0.000120125  -0.000107894   1.03471e-05  -8.87025e-07       0.00000       0.00000       0.00000       0.00000       0.00000       0.00000       0.00000       0.00000       0.00000       0.00000       0.00000       0.00000       3.20448       4.41136       5.34556       3.71516       4.71316       3.17451       2.76220       2.34064       1.28875       1.35093      0.761207      0.464847      0.322128      0.125595     0.0804475     0.0515452     0.0152328    0.00799111    0.00308873   0.000783630   0.000346148   0.000116074   2.06681e-05   2.10584e-06       0.00000       0.00000       0.00000       0.00000       0.00000       0.00000       0.00000       0.00000       0.00000       0.00000       0.00000       0.00000
  12  10 2093.7254    0.7523  0.4816 10.1386 -0.0051       9.43661  0.0333   0.0304   0.0501    0.0999   0.0000       1.55181   432.1107      0.363162       9.64070       2.16565       1.69312       2.43619      -2.19700      -1.78453       2.71330      0.470023     -0.160804      0.225689     -0.383329    -0.0617595     0.0229555     0.0822107    0.00388852   -0.00188106   -0.00408060   -0.00154994   0.000152684   0.000208530   2.91310e-05  -1.23298e-06       0.00000       0.00000       0.00000       0.00000       0.00000       0.00000       0.00000       0.00000       0.00000       0.00000       0.00000       0.00000       3.41936       4.14807       4.31259       4.07476       4.06791       2.95395       2.98431       2.18866       1.51773       1.02309      0.734452      0.479195      0.242100      0.133024     0.0718550     0.0397765     0.0182675    0.00695596    0.00245639   0.000879585   0.000250899   7.50649e-05   1.75822e-05   1.95370e-06       0.00000       0.00000       0.00000       0.00000       0.00000       0.00000       0.00000       0.00000       0.00000       0.00000       0.00000       0.00000
  12  11 2235.9506    0.9931  0.6840 10.2890 -0.0108       7.58295  0.0354   0.0333   0.0652    0.1369   0.0000       1.17694   439.0465       4.54802       10.3459      0.143985      -1.06871      -3.71561       5.74085      -1.34435     -0.583074    -0.0791065      0.933090   0.000495701     -0.533216      0.125365      0.105536    -0.0176686    0.00652523   -0.00126747   -0.00149656   0.000355056  -9.08550e-05   3.03804e-05   7.30379e-06  -6.42147e-08       0.00000       0.00000       0.00000       0.00000       0.00000       0.00000       0.00000       0.00000       0.00000       0.00000       0.00000       0.00000       4.15288       4.81454       4.68175       4.37035       4.11645       3.95540       3.10801       2.27279       1.72928       1.18411      0.803766      0.511080      0.287362      0.145517     0.0744921     0.0346798     0.0152111    0.00600313    0.00252157   0.000909765   0.000264382   6.32811e-05   1.27955e-05   1.98482e-06       0.00000       0.00000       0.00000       0.00000       0.00000       0.00000       0.00000       0.00000       0.00000       0.00000       0.00000       0.00000
  12  12 2376.4132    1.3760  0.7733 11.0239 -0.0076       4.22333  0.0371   0.0439   0.0703    0.1561   0.0000       1.03116   436.9580       5.53703       16.1402      -5.60853       4.91950      0.118109      -5.79457       2.61804       1.61847     -0.580179     -0.416742      0.397707    0.00856328     -0.216552     -0.188509     0.0442309    0.00412293   -0.00203093   -0.00463441   0.000246213  -0.000416683   0.000110996   2.90595e-05  -4.91461e-06       0.00000       0.00000       0.00000       0.00000       0.00000       0.00000       0.00000       0.00000       0.00000       0.00000       0.00000       0.00000       4.03058       5.21188       5.68069       5.25275       4.67012       3.83146       3.04265       2.18869       1.52527       1.03486      0.702654      0.416759      0.248712      0.139904     0.0731461     0.0346454     0.0166161    0.00690405    0.00260551   0.000881199   0.000282489   7.17293e-05   1.48717e-05   2.07060e-06       0.00000       0.00000       0.00000       0.00000       0.00000       0.00000       0.00000       0.00000       0.00000       0.00000       0.00000       0.00000
  12  13 2515.5050    1.7969  0.8134 11.6389 -0.0128       3.69909  0.0389   0.0597   0.0779    0.1658   0.0000       1.00498   430.9176      -10.1454       11.5441       1.07330      -4.92961      -10.2318      -3.52843       3.62669      0.115494     -0.458796      0.858426      0.327272     -0.236507     -0.307993    -0.0439899     0.0646413    -0.0203668  -0.000654940    0.00246474   0.000819686   0.000191349   0.000140028  -8.94426e-06   7.14659e-07       0.00000       0.00000       0.00000       0.00000       0.00000       0.00000       0.00000       0.00000       0.00000       0.00000       0.00000       0.00000       4.10063       5.02224       5.13040       4.78723       4.32858       3.76459       3.06044       2.61194       1.73657       1.14044      0.808470      0.490066      0.250351      0.152327     0.0739882     0.0370657     0.0195449    0.00725889    0.00240742   0.000937131   0.000288874   7.74604e-05   1.42123e-05   2.18100e-06       0.00000       0.00000       0.00000       0.00000       0.00000       0.00000       0.00000       0.00000       0.00000       0.00000       0.00000       0.00000
  12  14 2654.6709    2.2336  0.7916 12.2280 -0.0093       3.51123  0.0399   0.0698   0.0693    0.1394   0.0000       1.07197   434.6617       7.48926       16.5424      -5.60902      -4.12401       4.59082      -3.00232      0.586177       1.15091     -0.299445     0.0354331      0.641406     -0.416301     -0.269357    -0.0586400     0.0585715    -0.0139915   -0.00571095   -0.00495515    0.00152134  -0.000115769  -9.42225e-05  -1.86137e-05   1.60689e-06       0.00000       0.00000       0.00000       0.00000       0.00000       0.00000       0.00000       0.00000       0.00000       0.00000       0.00000       0.00000       4.41247       5.21339       4.99010       4.67467       4.05260       3.76314       3.40828       2.79716       1.98507       1.31624      0.814765      0.486993      0.278676      0.139898     0.0784132     0.0404378     0.0174331    0.00707350    0.00278227   0.000881294   0.000268838   6.78302e-05   1.38559e-05   2.15800e-06       0.00000       0.00000       0.00000       0.00000       0.00000       0.00000       0.00000       0.00000       0.00000       0.00000       0.00000       0.00000
  12  15 2794.5482    2.9885  0.6874 12.6584 -0.0054       2.30233  0.0424   0.0985   0.0620    0.1449   0.0000      0.950788   440.6053      -2.35852       21.3521       4.57555      -1.67544       4.38012     -0.828555      -1.82136      0.372272      -1.41879      -1.05197      0.214053      0.300296      0.140286    -0.0918255     0.0157693    -0.0137792    0.00930052   -0.00297700   0.000872720  -2.76276e-05   4.60369e-05   4.49659e-06   1.52595e-06       0.00000       0.00000       0.00000       0.00000       0.00000       0.00000       0.00000       0.00000       0.00000       0.00000       0.00000       0.00000       4.43085       5.56165       4.07882       6.37711       4.88258       4.47418       2.61245       2.93846       1.91281       1.54300      0.702670      0.587900      0.312520      0.226146      0.102885     0.0569154     0.0187374    0.00914217    0.00230760    0.00117171   0.000210424   9.40553e-05   1.22687e-05   3.77316e-06       0.00000       0.00000       0.00000       0.00000       0.00000       0.00000       0.00000       0.00000       0.00000       0.00000       0.00000       0.00000
  12  16 2934.3878    3.5270  0.7620 12.8755 -0.0092       2.25066  0.0351   0.1096   0.0636    0.1455   0.0000      0.900646   436.1338      -1.73039       10.0786      -1.14640       5.30361     -0.615855      -3.70348      -1.53326      -3.80967      -2.62794     -0.506497      0.167000      0.126310      0.200211    -0.0311339     0.0464219    -0.0134768    0.00274035  -1.20779e-05   0.000564223   0.000214003  -5.48418e-05  -1.97056e-05  -1.96535e-06       0.00000       0.00000       0.00000       0.00000       0.00000       0.00000       0.00000       0.00000       0.00000       0.00000       0.00000       0.00000       3.96546       4.61300       4.66567       4.91900       4.42048       3.52656       2.59840       2.11029       1.70201       1.05449      0.659895      0.415445      0.254850      0.155857     0.0788612     0.0383267     0.0159789    0.00620620    0.00214373   0.000798115   0.000241500   5.79627e-05   1.26179e-05   1.90215e-06       0.00000       0.00000       0.00000       0.00000       0.00000       0.00000       0.00000       0.00000       0.00000       0.00000       0.00000       0.00000
  12  17 3073.8244    4.0466  0.8470 13.1748 -0.0035       1.74482  0.0425   0.1152   0.0636    0.1542   0.0000      0.927739   436.2084       8.20273       9.70238      -5.17873      -9.33299      -4.50969       1.78459      -3.01575    -0.0527137     -0.337966    -0.0804123     -0.759096     0.0712111    -0.0332845     -0.102779   -0.00625375   -0.00420567   -0.00129621  -0.000605912  -0.000275457  -0.000263137  -1.59749e-05   5.05915e-06   2.71459e-06       0.00000       0.00000       0.00000       0.00000       0.00000       0.00000       0.00000       0.00000       0.00000       0.00000       0.00000       0.00000       4.64248       5.12140       4.82753       5.07558       5.15036       4.56265       3.30265       2.24255       1.59455       1.32745      0.971187      0.637017      0.359047      0.182580     0.0889201     0.0403722     0.0178538    0.00721570    0.00282860   0.000921718   0.000286821   7.62256e-05   1.51780e-05   2.33969e-06       0.00000       0.00000       0.00000       0.00000       0.00000       0.00000       0.00000       0.00000       0.00000       0.00000       0.00000       0.00000
  12  18 3213.2338    3.7472  1.0213 13.3390 -0.0007       1.26002  0.0484   0.1048   0.0815    0.1470   0.0000       1.04733   436.1349      0.425648       4.05960    -0.0480557       19.4199      -1.27977      -8.50043       1.81501      0.765582     -0.265882      -1.12656      0.416270      0.170508      0.219044    -0.0478208    -0.0527617   -0.00913011    0.00477060    0.00264046   0.000541825  -0.000363967   7.36852e-05   2.45531e-05   9.42281e-07       0.00000       0.00000       0.00000       0.00000       0.00000       0.00000       0.00000       0.00000       0.00000       0.00000       0.00000       0.00000       4.49211       5.96125       5.97715       5.82749       5.30298       4.24108       3.59921       2.66737       2.02926       1.26390      0.870246      0.515973      0.298278      0.175818     0.0890743     0.0436015     0.0204660    0.00818799    0.00302764    0.00111680   0.000340990   8.51324e-05   2.04285e-05   2.88067e-06       0.00000       0.00000       0.00000       0.00000       0.00000       0.00000       0.00000       0.00000       0.00000       0.00000       0.00000       0.00000
  12  19 3352.6636    3.3374  1.4763 12.9823 -0.0080      0.872627  0.0624   0.0808   0.1016    0.1288   0.0000      0.678284   438.4760      0.537209       10.3789       3.51339      -6.28415      -4.98278      -5.91348      -2.67996      -1.46594     -0.572394     -0.592129     -0.510095     -0.228248      0.474138     -0.112842     0.0341983    -0.0164321   -0.00425331   0.000530364   4.66008e-05   0.000201053  -0.000136477  -2.42217e-05   2.65978e-06       0.00000       0.00000       0.00000       0.00000       0.00000       0.00000       0.00000       0.00000       0.00000       0.00000       0.00000       0.00000       5.88695       7.20277       6.64673       7.07913       6.74637       6.17933       4.19258       3.34565       2.24718       1.74326       1.27260      0.815868      0.472699      0.244213      0.122437     0.0576368     0.0253125     0.0101904    0.00384972    0.00131995   0.000439850   0.000117515   2.18528e-05   3.90303e-06       0.00000       0.00000       0.00000       0.00000       0.00000       0.00000       0.00000       0.00000       0.00000       0.00000       0.00000       0.00000
  12  20 3492.3508    2.9377  2.3805 11.9827  0.0013      0.365629  0.0716   0.0527   0.1226    0.1046   0.0000      0.313547   437.9252       11.5413       11.6582       2.69707       10.8516       10.7670    -0.0981212       3.27501       5.83986       2.01619      0.372111     0.0420536     -0.929741     0.0900077      0.162687    -0.0227177     0.0302239    -0.0106268   -0.00214809   0.000679663  -0.000482486  -3.22265e-05   2.09454e-05  -4.09807e-06       0.00000       0.00000       0.00000       0.00000       0.00000       0.00000       0.00000       0.00000       0.00000       0.00000       0.00000       0.00000       6.90392       8.26990       8.43186       8.36602       7.48241       6.35597       5.30703       3.83583       2.98453       2.04432       1.28091      0.757652      0.485497      0.262859      0.135802     0.0618289     0.0278237     0.0119633    0.00474616    0.00151284   0.000459335   0.000114464   2.62568e-05   3.69070e-06       0.00000       0.00000       0.00000       0.00000       0.00000       0.00000       0.00000       0.00000       0.00000       0.00000       0.00000       0.00000
  12  21 3632.7317    2.3802  3.4482 11.7067 -0.0019      0.820237  0.0878   0.0382   0.1636    0.0769   0.0000      0.204491   435.7932      -2.93984       23.8843      -9.09071       10.5849       13.0123      -16.7822     -0.201044       5.62582      -1.22611     -0.809142      0.697859      0.383368     -0.136847     -0.180420     0.0890297     0.0412619     0.0122317   -0.00178363    0.00149926   0.000798630  -0.000151402  -3.30756e-05  -2.25287e-06       0.00000       0.00000       0.00000       0.00000       0.00000       0.00000       0.00000       0.00000       0.00000       0.00000       0.00000       0.00000       8.14825       10.3838       10.7040       10.1138       9.56031       7.75601       6.20694       4.65956       3.43840       2.33974       1.53698      0.939865      0.572974      0.304754      0.161717     0.0772361     0.0336925     0.0140350    0.00551692    0.00185097   0.000596291   0.000157438   3.41896e-05   4.67811e-06       0.00000       0.00000       0.00000       0.00000       0.00000       0.00000       0.00000       0.00000       0.00000       0.00000       0.00000       0.00000
  12  22 3772.8415    1.9956  5.3966 11.0932 -0.0027      0.670662  0.1172   0.0256   0.2041    0.0628   0.0000      0.127232   444.1513      -10.4083       21.3368       16.4515      -1.56989      -13.3062       1.00727       2.81452   0.000238990      -1.86457       2.83243      0.152504     -0.159797      0.288933      0.237418     0.0802283    -0.0439388   0.000648796    0.00140904    0.00161833   0.000195463   0.000181008  -5.45355e-05  -4.86961e-07       0.00000       0.00000       0.00000       0.00000       0.00000       0.00000       0.00000       0.00000       0.00000       0.00000       0.00000       0.00000       10.3739       12.9578       13.3283       12.7445       11.7502       9.86579       8.09492       6.33632       4.51757       3.13971       2.04983       1.25468      0.735487      0.403651      0.209313      0.102170     0.0457672     0.0192020    0.00726421    0.00249340   0.000776600   0.000209591   4.34346e-05   6.16164e-06       0.00000       0.00000       0.00000       0.00000       0.00000       0.00000       0.00000       0.00000       0.00000       0.00000       0.00000       0.00000
  12  23 3913.2332    1.6435  7.1703 10.8665 -0.0048      0.464593  0.1532   0.0208   0.2545    0.0567   0.0000      0.101840   425.5018       11.9931       19.8645      -18.1419      -4.74721       2.24116      -9.78620       5.65479       1.42743       4.64160      -1.55810     -0.386321      -1.26976      0.559773      0.241453     0.0934368      0.102601    0.00320854    0.00548296    0.00279077  -0.000512258   0.000782179  -4.75190e-05  -1.03807e-05       0.00000       0.00000       0.00000       0.00000       0.00000       0.00000       0.00000       0.00000       0.00000       0.00000       0.00000       0.00000       12.9820       16.0311       16.4610       16.2137       14.7674       12.6791       10.2408       7.67730       5.85349       3.95537       2.61711       1.67173      0.966273      0.539404      0.283584      0.135212     0.0621949     0.0249118    0.00976011    0.00344117    0.00101947   0.000258866   5.61905e-05   8.04265e-06       0.00000       0.00000       0.00000       0.00000       0.00000       0.00000       0.00000       0.00000       0.00000       0.00000       0.00000       0.00000
  12  24 4053.8141    1.3954  8.9184 10.6349 -0.0037      0.349662  0.1741   0.0169   0.3291    0.0509   0.0000     0.0889831   408.9492       5.63303       29.7324      -32.8758       5.67839      -9.49549       27.5356       6.37636      0.846850      -2.54879      -1.38451      -1.96661       1.12759     -0.205634      0.417710      0.155964     0.0176849     0.0495865   -0.00369097   -0.00154968  -0.000900338   0.000308078  -3.27733e-05  -1.76855e-06       0.00000       0.00000       0.00000       0.00000       0.00000       0.00000       0.00000       0.00000       0.00000       0.00000       0.00000       0.00000       14.4555       18.1880       18.7744       18.4605       17.0329       14.0924       11.5692       8.86088       6.67168       4.52090       2.93748       1.86585       1.09283      0.623579      0.326574      0.157623     0.0714907     0.0292080     0.0112068    0.00394477    0.00118421   0.000311704   6.70184e-05   9.30317e-06       0.00000       0.00000       0.00000       0.00000       0.00000       0.00000       0.00000       0.00000       0.00000       0.00000       0.00000       0.00000
  12  25 4194.1567    1.1718 11.6276 10.4380 -0.0044      0.114746  0.2347   0.0140   0.4308    0.0457   0.0000     0.0820877   431.4920      -8.15225       20.2437       3.24281       27.2800      -7.28052       7.59398      -6.67675      -3.25395       12.5598      -9.16313      -3.49424       3.00635      0.623301     -0.760627     -0.171729    -0.0257107    -0.0288076   -0.00244028    0.00962368    0.00310899   0.000130324   3.03215e-06   1.49784e-05       0.00000       0.00000       0.00000       0.00000       0.00000       0.00000       0.00000       0.00000       0.00000       0.00000       0.00000       0.00000       18.4386       22.6753       23.9023       23.2932       21.0670       18.2508       14.6243       11.3140       8.29744       5.78741       3.79286       2.42708       1.40977      0.787660      0.415446      0.203214     0.0920555     0.0379768     0.0146728    0.00511352    0.00152251   0.000395185   8.04541e-05   1.15817e-05       0.00000       0.00000       0.00000       0.00000       0.00000       0.00000       0.00000       0.00000       0.00000       0.00000       0.00000       0.00000
  12  26 4335.3741    0.9891 14.8461 10.3654 -0.0023     0.0587162  0.3419   0.0121   0.5632    0.0409   0.0000     0.0905154   469.1617      -33.8996       14.1554      -49.8586       63.4517       8.07653       6.98247      -9.83449      -7.34555      -1.77072       2.72668      -3.56005      -2.11154      0.382592     -0.235220    -0.0481309      0.127038     0.0238278    0.00444617    0.00202306    0.00341566   6.97887e-05  -0.000216365  -3.87956e-05       0.00000       0.00000       0.00000       0.00000       0.00000       0.00000       0.00000       0.00000       0.00000       0.00000       0.00000       0.00000       23.4114       30.4487       31.0873       30.1705       28.3044       24.0312       19.8527       15.0794       11.1752       7.93079       5.19798       3.33271       1.95987       1.07933      0.574669      0.273958      0.127538     0.0520796     0.0207490    0.00709473    0.00213975   0.000568193   0.000118674   1.65516e-05       0.00000       0.00000       0.00000       0.00000       0.00000       0.00000       0.00000       0.00000       0.00000       0.00000       0.00000       0.00000
  13  10 2128.5523    0.7806  0.5716 10.1783 -0.0018       7.06196  0.0339   0.0255   0.0537    0.0972   0.0000       1.37189   439.1688      -2.77076       12.3709     0.0564516       2.65057      -1.78655      -4.11351      -1.46367     -0.326051     0.0972524      0.361700      0.121839   -0.00147480     0.0896738    -0.0404554    -0.0480507     0.0144024   -0.00390768    0.00347662    0.00233361  -0.000256236  -1.04276e-05   5.53381e-05  -1.53278e-05   5.51465e-07  -4.11216e-07       0.00000       0.00000       0.00000       0.00000       0.00000       0.00000       0.00000       0.00000       0.00000       0.00000       2.73964       3.88548       3.93592       4.01261       3.80983       2.93838       2.89085       1.87483       1.73663      0.948869      0.868132      0.443270      0.322020      0.193868      0.100336     0.0605969     0.0250478     0.0141884    0.00521764    0.00251813   0.000721058   0.000279147   8.93886e-05   1.67786e-05   5.08323e-06   6.20467e-07       0.00000       0.00000       0.00000       0.00000       0.00000       0.00000       0.00000       0.00000       0.00000       0.00000
  13  11 2271.2875    1.0933  0.7326 10.4159 -0.0131       6.76814  0.0315   0.0343   0.0684    0.1283   0.0000       1.07033   436.4348       1.93513       12.4907     -0.226120      -3.61032     -0.581220      -6.01865      0.829146      -1.64069     -0.136339     -0.371082      0.874496      0.553329    -0.0455376     0.0761629     0.0120339    -0.0132804   -0.00139308   0.000163871    0.00151915   -0.00153748  -0.000243518   2.07534e-06  -1.62832e-05   4.56020e-06   3.16679e-08       0.00000       0.00000       0.00000       0.00000       0.00000       0.00000       0.00000       0.00000       0.00000       0.00000       3.15364       3.72731       3.93188       3.90207       3.52501       3.10948       2.58379       1.95760       1.62089       1.10170      0.722098      0.459093      0.292810      0.171891     0.0969420     0.0518378     0.0241711     0.0114045    0.00443815    0.00191798   0.000702502   0.000229193   6.42975e-05   1.45874e-05   3.19366e-06   4.30212e-07       0.00000       0.00000       0.00000       0.00000       0.00000       0.00000       0.00000       0.00000       0.00000       0.00000
  13  12 2411.8673    1.4709  0.8549 11.2199 -0.0139       3.72882  0.0406   0.0446   0.0721    0.1455   0.0000      0.966868   441.9561      -9.08880       11.4969      -3.86959       3.93754      0.566250      -1.76104       5.32441     -0.653718      0.493628      -1.65128       1.09337      -1.34019     0.0416357    -0.0736666    -0.0494343    0.00668175     0.0112185   -0.00278464   -0.00356804  -0.000110921  -6.60639e-05   1.49524e-05   2.57432e-05  -2.48118e-06   5.53410e-07       0.00000       0.00000       0.00000       0.00000       0.00000       0.00000       0.00000       0.00000       0.00000       0.00000       3.71365       4.77728       4.75253       4.66746       4.08408       3.78654       3.18610       2.52327       1.95605       1.41760      0.920997      0.541088      0.384018      0.197295      0.115979     0.0590548     0.0291481     0.0124983    0.00557375    0.00236874   0.000907288   0.000264117   8.28278e-05   1.97540e-05   4.18107e-06   6.28882e-07       0.00000       0.00000       0.00000       0.00000       0.00000       0.00000       0.00000       0.00000       0.00000       0.00000
  13  13 2551.7116    1.8516  0.8605 11.7269 -0.0041       2.95890  0.0540   0.0564   0.0711    0.1543   0.0000       1.09640   444.3693      -2.20126       8.65398       2.55009     -0.197653       4.46329     -0.367615      -4.49615       1.24640     -0.690071      0.988377      -1.07887      0.112973      0.175933    -0.0291523     0.0375663     0.0144020   -0.00494716    0.00645331    0.00459194    0.00114943  -0.000499150  -7.98664e-05   2.65809e-05  -2.54718e-06  -1.95950e-07       0.00000       0.00000       0.00000       0.00000       0.00000       0.00000       0.00000       0.00000       0.00000       0.00000       3.89635       6.40172       5.25145       6.83739       5.09863       4.95386       3.52739       3.12759       2.10016       1.41190       1.09665      0.644375      0.452961      0.221036      0.162385     0.0630032     0.0410726     0.0150466    0.00863731    0.00237880    0.00123790   0.000300373   0.000117929   2.61816e-05   5.92714e-06   1.14709e-06       0.00000       0.00000       0.00000       0.00000       0.00000       0.00000       0.00000       0.00000       0.00000       0.00000
  13  14 2691.7299    2.3069  1.1206 11.7906 -0.0079       2.62092  0.0497   0.0611   0.0870    0.2145   0.0000      0.932264   438.9905     -0.649089       11.3004      -6.22405      0.368274      -1.70671     -0.302915       2.72054       1.49079      0.433990      0.800838     -0.854811     -0.672709      0.496961      0.311206     0.0861266    -0.0134195   -0.00726514  -0.000134266   -0.00112858   0.000807618  -0.000267642  -0.000116028  -2.87932e-05   2.15828e-06   9.31594e-07       0.00000       0.00000       0.00000       0.00000       0.00000       0.00000       0.00000       0.00000       0.00000       0.00000       3.76722       5.26242       5.00460       5.33105       4.44785       4.34814       3.31091       2.56947       2.06593       1.42193       1.00233      0.618316      0.419690      0.229635      0.132858     0.0682652     0.0347696     0.0142547    0.00668160    0.00262588    0.00105208   0.000334310   0.000103871   2.22011e-05   4.91402e-06   8.36172e-07       0.00000       0.00000       0.00000       0.00000       0.00000       0.00000       0.00000       0.00000       0.00000       0.00000
  13  15 2832.2074    3.1319  0.7658 12.5333 -0.0146       2.42786  0.0416   0.0912   0.0588    0.1831   0.0000      0.905294   438.2850      -1.48996       5.45687      -6.89834       7.73852      -1.88249     -0.384127       1.11713       1.48093      -1.54350      0.640590     0.0475817     0.0723686     -0.216757     -0.115308     0.0658625     0.0444793    0.00641931    0.00200120   -0.00153473  -0.000854748   0.000483188   0.000160813  -3.94421e-05  -4.70631e-06   4.15380e-07       0.00000       0.00000       0.00000       0.00000       0.00000       0.00000       0.00000       0.00000       0.00000       0.00000       4.37813       4.96332       4.93443       4.71291       4.53806       3.80972       3.35145       2.83135       2.25519       1.63099      0.982913      0.543325      0.357736      0.220575      0.130187     0.0662202     0.0299356     0.0129574    0.00540495    0.00220788   0.000770852   0.000230307   7.02182e-05   1.79736e-05   3.46289e-06   4.34644e-07       0.00000       0.00000       0.00000       0.00000       0.00000       0.00000       0.00000       0.00000       0.00000       0.00000
  13  16 2972.6593    3.7011  0.7450 13.1628  0.0016       2.82640  0.0380   0.1147   0.0640    0.1321   0.0000       1.04688   444.6110       10.6745       6.02849       2.66034       4.52685      -3.43486      -1.16508      -1.95781     -0.464136      0.841951      -1.99113      -1.58879     -0.285454      0.100196     0.0704145     0.0384797    -0.0718822  -0.000382493    0.00728232    0.00257093  -0.000962135   8.32915e-05  -1.41089e-05   1.77210e-05   6.87543e-06   1.41326e-06       0.00000       0.00000       0.00000       0.00000       0.00000       0.00000       0.00000       0.00000       0.00000       0.00000       3.52067       4.30867       4.86402       4.57329       4.18196       3.48542       3.14778       2.25654       1.71837       1.21788      0.865145      0.607535      0.289520      0.212380      0.112002     0.0517701     0.0282245     0.0133529    0.00640112    0.00218026   0.000826817   0.000313959   7.02381e-05   2.02840e-05   4.25496e-06   5.19834e-07       0.00000       0.00000       0.00000       0.00000       0.00000       0.00000       0.00000       0.00000       0.00000       0.00000
  13  17 3112.4583    3.9870  0.9192 13.4452 -0.0078      0.901736  0.0417   0.1148   0.0789    0.1352   0.0000      0.998631   446.0261      -2.93209       11.7270      -5.41994       7.91643      -8.48748      0.711471       3.59628     0.0738633     0.0122698      -1.58410    -0.0964625    -0.0784314      0.119229     -0.149957    -0.0176795     0.0480266    0.00936756    0.00324962   -0.00156127  -0.000558641   0.000509422  -0.000140860  -1.19142e-05   2.01241e-06   2.91748e-07       0.00000       0.00000       0.00000       0.00000       0.00000       0.00000       0.00000       0.00000       0.00000       0.00000       4.24475       5.01528       4.82305       4.68634       4.59497       4.32409       3.35585       2.44797       1.80487       1.28983       1.00941      0.656617      0.409025      0.224515      0.116536     0.0574776     0.0279204     0.0123016    0.00528913    0.00204621   0.000737049   0.000243235   7.72020e-05   1.65135e-05   3.42689e-06   4.98705e-07       0.00000       0.00000       0.00000       0.00000       0.00000       0.00000       0.00000       0.00000       0.00000       0.00000
  13  18 3252.3395    3.7672  1.2588 13.1025 -0.0066      0.726963  0.0539   0.0911   0.0871    0.1405   0.0000      0.733475   441.4082       6.52484       2.93675       1.82978       2.11286      -3.28162      -3.09466      -2.29079      -3.60383      -1.34297       1.47574      0.274293      0.112930     -0.202197     -0.101112     0.0182511    0.00332188    -0.0115631     0.0101241   -0.00192832  -0.000327820  -0.000209851  -2.37906e-05   8.46160e-06   3.63612e-06  -1.36222e-06       0.00000       0.00000       0.00000       0.00000       0.00000       0.00000       0.00000       0.00000       0.00000       0.00000       4.28127       5.50438       6.02442       5.69534       5.48006       4.41407       3.67085       2.88207       2.10018       1.51113       1.02545      0.712042      0.427721      0.248535      0.141263     0.0723062     0.0375632     0.0172685    0.00745813    0.00279956    0.00107720   0.000351442   0.000102564   2.73025e-05   5.41694e-06   7.10150e-07       0.00000       0.00000       0.00000       0.00000       0.00000       0.00000       0.00000       0.00000       0.00000       0.00000
  13  19 3392.4610    3.1555  1.6821 12.9383 -0.0002       1.42971  0.0620   0.0705   0.1087    0.1048   0.0000      0.679130   440.1630      -8.41145      -1.14369      -2.29539      -4.35103      -6.88574       2.96737      -4.64645      -2.78943      -1.24098       1.17084      -1.53839     -0.424995      0.113423      0.125385   4.92429e-05     -0.114399    -0.0248712    -0.0187529   -0.00174432    0.00169993  -0.000308061  -0.000273193  -6.77288e-06   3.64037e-06  -1.12754e-07       0.00000       0.00000       0.00000       0.00000       0.00000       0.00000       0.00000       0.00000       0.00000       0.00000       4.89765       6.45640       6.30083       6.55882       5.77260       5.47089       4.14958       3.51487       2.56872       1.81421       1.31826      0.822164      0.526740      0.296611      0.169882     0.0832177     0.0447676     0.0185174    0.00893164    0.00319618    0.00126960   0.000402028   0.000132245   3.03227e-05   5.89029e-06   9.73577e-07       0.00000       0.00000       0.00000       0.00000       0.00000       0.00000       0.00000       0.00000       0.00000       0.00000
  13  20 3532.4747    2.7648  2.4324 12.1511 -0.0028     0.0949660  0.0720   0.0498   0.1267    0.0923   0.0000      0.337043   428.1093      -4.79919       20.6459       7.21036      -18.7201      -1.32046      -5.84774      -1.11904      -1.69376      -5.99732      -3.43762     -0.352313      0.284465     -0.672503      0.322392      0.139484     0.0237807    0.00278858    0.00356075   -0.00320107  -0.000704712   0.000230515   7.63955e-06  -2.15867e-05  -1.06320e-05  -2.06893e-07       0.00000       0.00000       0.00000       0.00000       0.00000       0.00000       0.00000       0.00000       0.00000       0.00000       5.80364       7.41288       7.53744       7.79173       6.94543       6.01557       4.99182       4.01115       3.00456       2.08631       1.50128      0.917258      0.589353      0.337655      0.187079      0.100007     0.0498776     0.0229324    0.00993318    0.00392185    0.00137896   0.000456728   0.000143469   3.35365e-05   7.13611e-06   1.03891e-06       0.00000       0.00000       0.00000       0.00000       0.00000       0.00000       0.00000       0.00000       0.00000       0.00000
  13  21 3673.2906    2.2706  4.0270 11.3999 -0.0017      0.741778  0.0961   0.0316   0.1652    0.0696   0.0000      0.159427   454.0748       6.32654       27.1391      -4.91814      -1.40245      -6.61226       3.69784       4.39954      -6.36970      -4.39630     -0.402763   1.92472e-05      0.613947      0.442584     -0.432122      0.101857    0.00172020     0.0330471   -0.00772249    0.00923765    0.00303487  -0.000314475  -0.000246335   7.57292e-05   1.53105e-06  -1.70333e-06       0.00000       0.00000       0.00000       0.00000       0.00000       0.00000       0.00000       0.00000       0.00000       0.00000       7.74381       10.1617       10.0060       10.0777       9.23002       8.17595       6.61496       5.23826       4.08464       2.84833       1.92552       1.23405      0.756609      0.450072      0.257966      0.127604     0.0659049     0.0280733     0.0129589    0.00471242    0.00187823   0.000613686   0.000182732   4.52030e-05   9.45505e-06   1.39774e-06       0.00000       0.00000       0.00000       0.00000       0.00000       0.00000       0.00000       0.00000       0.00000       0.00000
  13  22 3813.6539    1.8355  5.7549 11.1057 -0.0025      0.152408  0.1200   0.0231   0.2133    0.0569   0.0000      0.117769   428.5044      -15.3474       10.1277       11.3131      -11.2446       3.59106      -9.22666      -6.31482       11.3605      -5.89802      -1.30182      -1.24691     -0.771457     -0.251055      0.217309    -0.0615099    0.00535676    -0.0664040    -0.0144349   0.000716960    0.00353199  -0.000471037   6.26811e-05  -2.10850e-05  -2.00052e-06  -1.12617e-06       0.00000       0.00000       0.00000       0.00000       0.00000       0.00000       0.00000       0.00000       0.00000       0.00000       9.73585       12.5015       12.9210       12.8191       11.4150       10.1884       8.43815       6.52124       4.98386       3.51867       2.42111       1.55425      0.967316      0.567361      0.305049      0.167492     0.0792573     0.0381657     0.0158414    0.00677396    0.00236874   0.000804592   0.000230626   5.58314e-05   1.17221e-05   1.66697e-06       0.00000       0.00000       0.00000       0.00000       0.00000       0.00000       0.00000       0.00000       0.00000       0.00000
  13  23 3954.7988    1.5554  7.8760 10.8394 -0.0017      0.436117  0.1568   0.0183   0.2735    0.0484   0.0000     0.0914965   428.1324      -1.38599       19.6362      0.313773     -0.547185      -12.2788       2.61634      -11.7649     -0.988821      -2.83777       4.58964      -2.23749     0.0356282     -0.253214       1.12278     0.0640842    -0.0213064     0.0187620     0.0343913  -0.000397453   -0.00222636  -8.69034e-05   9.50210e-05  -0.000112620  -2.32450e-05  -1.27907e-06       0.00000       0.00000       0.00000       0.00000       0.00000       0.00000       0.00000       0.00000       0.00000       0.00000       12.2377       15.1252       15.8423       15.4721       14.4776       12.7170       10.4941       8.08283       6.11577       4.41012       3.08231       1.98485       1.27362      0.720163      0.397002      0.211085      0.103716     0.0465393     0.0204329    0.00833846    0.00303346   0.000980884   0.000294724   7.08028e-05   1.44667e-05   1.94993e-06       0.00000       0.00000       0.00000       0.00000       0.00000       0.00000       0.00000       0.00000       0.00000       0.00000
  13  25 4236.3925    1.1246 12.6930 10.4276 -0.0056     0.0762274  0.2564   0.0131   0.4471    0.0419   0.0000     0.0792255   439.0685      -4.72156       32.2076       49.3895      -10.2326       9.51698      -3.27711      -1.18206       4.19737       4.32284       7.31742      -4.65004       1.83927      0.180408     -0.874116     -0.190521     -0.726584     0.0735123     0.0326934    -0.0187867   -0.00400064   -0.00273278   0.000284754   0.000108265  -2.40028e-05  -4.55107e-06       0.00000       0.00000       0.00000       0.00000       0.00000       0.00000       0.00000       0.00000       0.00000       0.00000       17.9184       22.6376       23.5895       23.9353       21.5869       19.0653       15.6803       12.3439       9.28172       6.75110       4.66455       3.01680       1.90470       1.12265      0.623711      0.333331      0.161502     0.0771172     0.0323487     0.0134310    0.00477956    0.00157058   0.000456848   0.000112220   2.22638e-05   3.15827e-06       0.00000       0.00000       0.00000       0.00000       0.00000       0.00000       0.00000       0.00000       0.00000       0.00000
  14  10 2162.6402    0.8624  0.6595 10.2193 -0.0067       5.39131  0.0367   0.0251   0.0545    0.1037   0.0000       1.21566   435.6289      0.332104       9.62948       6.27880      -6.55843      0.740193       1.39839       1.14461      -2.43960     -0.687487     -0.682762     -0.417647      0.682368      0.357238    -0.0963443     0.0921869     0.0650022    -0.0134351   -0.00260606    0.00446354  -0.000554295  -0.000686916   0.000165080   2.73523e-05   1.28360e-05   1.09395e-05  -3.17995e-07   5.49589e-08       0.00000       0.00000       0.00000       0.00000       0.00000       0.00000       0.00000       0.00000       2.74149       4.13730       3.65152       4.40642       3.50533       3.41644       2.55763       2.38724       1.72793       1.27401      0.837214      0.610442      0.399985      0.234559      0.129807     0.0749145     0.0429461     0.0211805     0.0107874    0.00418099    0.00186340   0.000668602   0.000244112   7.63223e-05   2.17881e-05   5.54387e-06   1.00492e-06   1.89594e-07       0.00000       0.00000       0.00000       0.00000       0.00000       0.00000       0.00000       0.00000
  14  12 2446.6733    1.5411  0.8255 11.5103 -0.0019       2.68476  0.0371   0.0440   0.0653    0.1164   0.0000      0.988931   440.7019      -7.90218       13.9200      -1.56466       7.78348       3.57087      -2.10239      0.276397       3.41995       3.10752       1.36050     -0.300306   -0.00672335      0.108551      0.222971     0.0188068     0.0867853     0.0259226   -0.00545366   -0.00945046    0.00107226   0.000834343  -0.000255480  -0.000111832  -2.20467e-07   6.81273e-06   6.34008e-08   1.08946e-07       0.00000       0.00000       0.00000       0.00000       0.00000       0.00000       0.00000       0.00000       3.19916       3.98101       4.22585       3.96975       3.74313       3.30616       2.86673       2.42234       1.87668       1.34763      0.971229      0.635044      0.387289      0.244871      0.142841     0.0735566     0.0432136     0.0210353    0.00910377    0.00470042    0.00178830   0.000640555   0.000241793   7.83090e-05   2.15139e-05   5.13470e-06   9.59609e-07   1.23539e-07       0.00000       0.00000       0.00000       0.00000       0.00000       0.00000       0.00000       0.00000
  14  13 2587.3763    2.0295  0.8905 11.9596 -0.0056       3.86457  0.0561   0.0568   0.0675    0.1251   0.0000       1.00669   431.0326     -0.648203       15.7638       1.54159       1.96453      -2.82115       1.67160    -0.0778949      -3.70456      0.134309    -0.0931126     -0.297217      0.241189     0.0301261     0.0594886     -0.138142    -0.0475013    -0.0418136   -0.00322945    0.00417896   -0.00112044  -0.000208724  -0.000213334   6.53261e-05  -2.56957e-05  -5.51722e-06   2.19751e-06  -2.23926e-07       0.00000       0.00000       0.00000       0.00000       0.00000       0.00000       0.00000       0.00000       3.71264       6.03415       5.57162       6.07536       5.77975       4.59130       4.43375       2.84174       2.95521       1.37140       1.58624      0.811509      0.675209      0.400088      0.215626      0.148626     0.0611963     0.0499822     0.0111427     0.0111432    0.00222670    0.00158432   0.000354847   0.000151736   4.27484e-05   6.76365e-06   2.30023e-06   2.67086e-07       0.00000       0.00000       0.00000       0.00000       0.00000       0.00000       0.00000       0.00000
  14  15 2869.2627    3.2291  0.7814 12.9302 -0.0049       1.70019  0.0349   0.0936   0.0652    0.1410   0.0000      0.943554   435.7913       2.68423       9.18442       4.14664       4.19713      -1.10942       5.36846      -1.42180     -0.289054      -1.03905       1.33140      0.377434      0.285862     -0.255790    -0.0893548     0.0164934   -0.00153075    -0.0119947   -0.00486550   0.000351211   -0.00101450   0.000216766  -8.50653e-05   1.87809e-05   2.83356e-06  -3.19191e-06   9.17668e-07   2.70727e-08       0.00000       0.00000       0.00000       0.00000       0.00000       0.00000       0.00000       0.00000       3.27221       3.70363       3.96346       4.19098       3.81981       3.11245       2.70752       2.29591       1.72899       1.21188      0.862031      0.600776      0.379670      0.225479      0.136222     0.0737292     0.0419016     0.0213250     0.0102295    0.00437139    0.00170801   0.000593313   0.000209246   6.24387e-05   1.74872e-05   4.15834e-06   8.11802e-07   1.08425e-07       0.00000       0.00000       0.00000       0.00000       0.00000       0.00000       0.00000       0.00000
  14  16 3010.1103    3.9097  0.7896 13.2838 -0.0005       1.58908  0.0527   0.1163   0.0622    0.1479   0.0000      0.964044   436.7966       1.00167       6.58240      -4.75417      -2.41371      -7.31108      -6.09093      -2.70161       1.43962       1.38198      -1.22301      0.282696      0.307941     -0.103282    0.00199649    -0.0250405     0.0146340   -0.00942650    0.00795934   -0.00197811   -0.00290238   0.000648060   0.000257322   3.05371e-05  -2.80771e-05   1.18180e-05   4.84560e-07   1.42815e-07       0.00000       0.00000       0.00000       0.00000       0.00000       0.00000       0.00000       0.00000       3.46772       5.72709       5.23549       5.09667       5.68583       3.50623       4.52881       2.27204       2.61159       1.57506       1.16806      0.913218      0.380058      0.379949      0.143982      0.119659     0.0572709     0.0236036     0.0169441    0.00381552    0.00300575   0.000858097   0.000296411   0.000132991   1.95563e-05   8.01705e-06   2.19711e-06   2.15851e-07       0.00000       0.00000       0.00000       0.00000       0.00000       0.00000       0.00000       0.00000
  14  17 3150.5825    3.8944  0.8620 13.6246 -0.0093       2.73181  0.0409   0.1119   0.0694    0.1259   0.0000       1.16836   435.7099       3.67061       18.8661      -3.03154      -7.23090      -3.27466       1.11646       1.51922       1.63425     -0.609661       1.09563     -0.515887     -0.112106    -0.0562263      0.111821     0.0785424    -0.0576140    -0.0413421   -0.00586957   -0.00267801   0.000348249  -0.000599058   0.000117305   4.94869e-05   3.71643e-06   1.35982e-06   6.75012e-08   9.82580e-08       0.00000       0.00000       0.00000       0.00000       0.00000       0.00000       0.00000       0.00000       3.32467       4.10283       4.29800       4.46792       3.55496       3.77723       2.96858       2.46998       1.94420       1.37356      0.984788      0.692757      0.432046      0.244992      0.155297     0.0817830     0.0435196     0.0215571     0.0112492    0.00456827    0.00191914   0.000719264   0.000282108   8.40500e-05   2.29853e-05   4.81357e-06   9.04901e-07   1.58512e-07       0.00000       0.00000       0.00000       0.00000       0.00000       0.00000       0.00000       0.00000
  14  18 3290.8731    3.5320  1.2181 13.3643 -0.0112      0.793618  0.0512   0.0899   0.0926    0.1357   0.0000      0.956629   430.9846       7.98558       15.5696       2.88025     -0.531987      -6.59201       5.33053       2.87564       1.13597      0.160810     -0.522446      -1.50453      0.227373      0.432344    -0.0617841     0.0414170     0.0278153     0.0303412    0.00880044  -1.67515e-05  -0.000575847  -0.000528359  -0.000359755  -2.55994e-05  -7.18321e-06   3.21358e-06  -1.25920e-06  -1.40317e-07       0.00000       0.00000       0.00000       0.00000       0.00000       0.00000       0.00000       0.00000       3.91798       4.88862       5.39862       5.42393       4.64322       4.27810       3.63371       2.81510       2.14290       1.63936       1.06841      0.736852      0.492189      0.288127      0.160986     0.0930545     0.0522921     0.0267258     0.0118800    0.00540848    0.00226208   0.000912567   0.000309136   9.01381e-05   2.48004e-05   6.10380e-06   1.11589e-06   1.62904e-07       0.00000       0.00000       0.00000       0.00000       0.00000       0.00000       0.00000       0.00000
  14  19 3431.5483    2.9909  2.0471 12.4967  0.0009       1.12742  0.0646   0.0558   0.1124    0.0933   0.0000      0.367277   444.6705      -4.57556       7.95198       4.47108      -1.24536      -6.27997      -4.75823      0.954811       2.87969      -2.06970     -0.920166      0.194258      0.697935     -0.752410      0.222353     0.0941176     0.0169474   -0.00415932    0.00603176     0.0128792    0.00233931   0.000371923  -8.25151e-05  -0.000131673  -5.60112e-06   6.54826e-06  -5.50206e-07  -5.18862e-07       0.00000       0.00000       0.00000       0.00000       0.00000       0.00000       0.00000       0.00000       4.98996       6.54553       6.67060       6.67232       6.14640       5.34035       4.50045       3.73723       2.86087       2.06171       1.46807      0.965159      0.620827      0.381367      0.220285      0.123789     0.0643852     0.0338086     0.0148546    0.00715378    0.00268656    0.00108287   0.000359927   0.000119641   3.40720e-05   8.09425e-06   1.58174e-06   2.22043e-07       0.00000       0.00000       0.00000       0.00000       0.00000       0.00000       0.00000       0.00000
  14  20 3572.3766    2.5650  3.0050 11.8755 -0.0034      0.924778  0.0797   0.0391   0.1353    0.0779   0.0000      0.245337   437.9870       13.7220       3.36809       7.99590      -7.25895      -8.96921      -1.78619      0.520859      -4.04014       2.24382      -1.02689       1.97125     -0.848396     -0.131393     0.0345290     0.0491137   -0.00319152     0.0407336   -0.00807164    -0.0171308    0.00281752    0.00117223  -0.000139681  -0.000111301   6.07619e-05   2.34655e-06  -8.17802e-07   8.65863e-08       0.00000       0.00000       0.00000       0.00000       0.00000       0.00000       0.00000       0.00000       5.77721       7.35882       7.67279       7.80168       6.98561       6.44724       5.33793       4.41016       3.43671       2.44240       1.80151       1.18007      0.739935      0.469121      0.278851      0.150137     0.0824050     0.0413608     0.0187186    0.00914526    0.00358051    0.00132614   0.000477121   0.000153640   4.33838e-05   9.82175e-06   1.93360e-06   2.79121e-07       0.00000       0.00000       0.00000       0.00000       0.00000       0.00000       0.00000       0.00000
  14  21 3713.4149    2.1158  4.4708 11.4227 -0.0016      0.746971  0.0989   0.0282   0.1757    0.0618   0.0000      0.159816   435.9478      0.840060       44.0052      -17.5434       9.88399       5.61334       11.5795      -8.51402     -0.820946       2.06611    -0.0873965     -0.155504       1.17106      -1.34864      0.190559   -0.00725369    -0.0297513    -0.0192062     0.0103834   -0.00229627   -0.00167128   -0.00191012   0.000213651   5.55177e-05   2.86677e-05   1.63245e-05   1.40406e-06  -9.47669e-08       0.00000       0.00000       0.00000       0.00000       0.00000       0.00000       0.00000       0.00000       7.43596       9.41237       10.1666       10.0993       9.02510       8.42855       6.82008       5.49652       4.46928       3.20282       2.19123       1.51272      0.974447      0.581147      0.357014      0.202422      0.101791     0.0539571     0.0250659     0.0111086    0.00429705    0.00182748   0.000643621   0.000201693   5.46600e-05   1.26698e-05   2.45005e-06   3.42865e-07       0.00000       0.00000       0.00000       0.00000       0.00000       0.00000       0.00000       0.00000
  14  22 3854.1399    1.7998  6.4162 10.9700 -0.0033      0.293332  0.1226   0.0206   0.2243    0.0533   0.0000      0.102398   426.0948       11.1737       5.38046       9.92171       9.57133      -6.85289       10.5729       7.64654       2.14377      -2.73238       3.15669      -2.14258     -0.558240      0.823358     -0.255349     -0.206502    -0.0525568     0.0202854     0.0468750   -0.00682098   -0.00652511    0.00307113   0.000133731   0.000128015   1.55284e-06  -1.86184e-05  -1.35344e-06   1.06256e-08       0.00000       0.00000       0.00000       0.00000       0.00000       0.00000       0.00000       0.00000       9.11212       11.4270       12.2039       11.7720       11.4304       10.0082       8.34531       6.86575       5.17351       3.79986       2.78156       1.85416       1.18256      0.745540      0.434525      0.238761      0.127257     0.0623932     0.0297776     0.0132428    0.00553501    0.00202152   0.000719271   0.000235983   6.76486e-05   1.61953e-05   3.03552e-06   3.87869e-07       0.00000       0.00000       0.00000       0.00000       0.00000       0.00000       0.00000       0.00000
  14  23 3995.8767    1.4957  8.0789 10.7551 -0.0039      0.435640  0.1517   0.0167   0.2774    0.0459   0.0000     0.0853247   427.8376       5.71083       14.4209       15.9370      -5.08109     -0.612610       7.48848      -9.00516       2.35233      -2.01982       3.02750      0.635657     -0.741077     -0.112353     -0.102606      0.304950     -0.163512    -0.0606851    -0.0149803   -0.00610836   -0.00620924   -0.00205267    0.00149977   0.000199171  -2.53766e-05  -3.71312e-05  -5.79295e-06   4.01654e-07       0.00000       0.00000       0.00000       0.00000       0.00000       0.00000       0.00000       0.00000       10.5275       13.7334       14.3875       14.3978       13.0550       11.9556       9.95659       8.20101       6.48201       4.68178       3.27268       2.27389       1.42875      0.881161      0.514515      0.293916      0.149719     0.0800005     0.0360045     0.0168347    0.00637947    0.00264723   0.000913468   0.000301339   8.12666e-05   1.95668e-05   3.79158e-06   5.24298e-07       0.00000       0.00000       0.00000       0.00000       0.00000       0.00000       0.00000       0.00000
  14  24 4137.3120    1.2180 11.1849 10.5812 -0.0002      0.359325  0.2186   0.0140   0.3889    0.0415   0.0000     0.0852752   407.3573       17.7524       19.0238      -10.4043       39.4133       24.0597       32.5442      -4.56455       5.56092      -9.47415      -2.69881      -2.50900       1.19071       2.17101     0.0351611      0.436043     -0.296554     0.0155236      0.105280    0.00817620   -0.00831703   -0.00386081  -0.000363436   7.34136e-05  -4.10104e-05   2.87409e-05   2.42425e-06  -3.23409e-07       0.00000       0.00000       0.00000       0.00000       0.00000       0.00000       0.00000       0.00000       14.1772       18.2163       19.6485       19.3337       18.2730       15.8385       13.3819       10.8065       8.42016       6.17790       4.30389       3.02234       1.88028       1.22255      0.689042      0.397403      0.214096      0.107948     0.0507092     0.0225443    0.00937989    0.00352893    0.00123249   0.000407940   0.000107633   2.69266e-05   5.07604e-06   6.54494e-07       0.00000       0.00000       0.00000       0.00000       0.00000       0.00000       0.00000       0.00000
  14  25 4278.3081    1.0205 12.6030 10.4655 -0.0027      0.148403  0.2641   0.0122   0.4548    0.0391   0.0000     0.0929135   422.9903      -37.2489       25.6895       11.7354       16.6368       12.4220      -10.4375      -8.85060       18.9587      -2.09716       2.60243      -2.22774     -0.415598       2.30015     -0.745643   0.000239461     0.0728249     -0.231981    -0.0628569     0.0445428   -0.00193351   -0.00540175    0.00114372    0.00101011   0.000162845   2.26996e-06  -6.03104e-06   4.16786e-07       0.00000       0.00000       0.00000       0.00000       0.00000       0.00000       0.00000       0.00000       17.0660       21.3829       22.8663       22.3984       21.0241       18.8648       15.6734       12.8833       9.79237       7.29257       5.19495       3.57419       2.29881       1.41864      0.847509      0.464160      0.248651      0.125566     0.0586515     0.0268406     0.0107925    0.00412065    0.00146702   0.000460528   0.000128516   3.03103e-05   5.53758e-06   7.36306e-07       0.00000       0.00000       0.00000       0.00000       0.00000       0.00000       0.00000       0.00000
  14  27 4561.9005    0.7293 18.9772 10.2488 -0.0056    -0.0763484  0.5269   0.0084   0.7646    0.0295   0.0000     0.0962587   469.2582       3.58077       12.8240       22.7330       7.56108      -11.6581      -52.4447      -15.1041      0.665871      -10.9550       4.95449      -1.62607      -3.40844      -3.79362   -0.00798304       1.02751     -0.451060      0.303866     0.0110659    -0.0349059     0.0182702    0.00914337   -0.00513189  -0.000522404   0.000583287   2.57453e-05  -4.97860e-06  -1.03595e-06       0.00000       0.00000       0.00000       0.00000       0.00000       0.00000       0.00000       0.00000       27.3193       34.5551       36.4007       36.4453       34.6817       30.2955       26.1287       20.9231       16.3201       12.1112       8.73515       5.95979       3.91804       2.43542       1.44367      0.814297      0.432814      0.220774      0.102908     0.0467992     0.0189517    0.00728542    0.00250820   0.000787162   0.000217999   5.11377e-05   9.78862e-06   1.24584e-06       0.00000       0.00000       0.00000       0.00000       0.00000       0.00000       0.00000       0.00000
  15   9 2049.6718    0.6328  0.5356 10.1053 -0.0050       9.21758  0.0311   0.0219   0.0523    0.0888   0.0000       1.54831   438.1215     -0.329395       14.4678      0.982976      -5.85508      0.354796      -5.97400       1.98150      0.761472     -0.401275      -1.07315       1.69206     -0.444551     -0.169128      0.147516     0.0410689    0.00837852     0.0144986     0.0109365    0.00278990  -0.000594314  -0.000383051   0.000422877  -9.43346e-05  -2.60246e-05  -1.48037e-05   4.30605e-08   4.43894e-07   3.31981e-07  -1.34081e-08       0.00000       0.00000       0.00000       0.00000       0.00000       0.00000       2.66290       3.66935       3.58261       3.32296       3.37694       2.94060       2.74781       2.25027       1.78394       1.26456      0.994104      0.692961      0.455204      0.281994      0.165586     0.0921249     0.0549056     0.0246991     0.0142578    0.00695579    0.00277780    0.00128571   0.000520728   0.000168397   6.54481e-05   2.03455e-05   5.67676e-06   1.30002e-06   2.64214e-07   3.13732e-08       0.00000       0.00000       0.00000       0.00000       0.00000       0.00000
  15  10 2195.8318    0.8877  0.6507 10.5905 -0.0127       5.63811  0.0290   0.0285   0.0607    0.0954   0.0000       1.23237   438.3797      -2.30759       15.1019       1.88301     -0.995490     -0.625459     -0.953094     -0.142237      -2.84158      0.573776      0.438560   -0.00791941       1.16168    -0.0751071     -0.223399    -0.0227932     0.0489607    -0.0646361    -0.0307456   -0.00988803   0.000714933    0.00143735  -0.000786504  -5.02920e-06  -8.90663e-05   1.43201e-05   6.83721e-07   3.27635e-07   2.30624e-07  -4.88241e-08       0.00000       0.00000       0.00000       0.00000       0.00000       0.00000       2.37932       2.86036       3.21488       3.29531       2.97075       2.66583       2.33391       1.87351       1.47023       1.08664      0.800531      0.546875      0.397831      0.243750      0.148451     0.0847310     0.0481848     0.0274040     0.0136113    0.00635310    0.00299409    0.00124698   0.000512553   0.000184764   5.93592e-05   1.72450e-05   4.82191e-06   1.04553e-06   1.99490e-07   2.65288e-08       0.00000       0.00000       0.00000       0.00000       0.00000       0.00000
  15  11 2339.5760    1.2578  0.7899 11.0902 -0.0086       4.17861  0.0381   0.0351   0.0632    0.1085   0.0000       1.08256   436.0440     -0.443342       12.9974      -3.23571      -1.83417      -4.78340       1.82041      -2.24694      0.261551      0.889580     -0.331443       1.42548     -0.193826     0.0953236     -0.205116      0.134758    -0.0709327    -0.0200195     0.0202269   -0.00317860    0.00331637    0.00130743   0.000654174   0.000330507  -2.50787e-07  -1.93593e-05  -3.19060e-06  -4.17176e-07   3.42434e-08  -5.08650e-09       0.00000       0.00000       0.00000       0.00000       0.00000       0.00000       3.04101       3.88764       4.01597       4.44202       3.39137       3.57260       2.81829       2.49351       1.89383       1.52015      0.962709      0.736395      0.457627      0.322800      0.166197      0.108381     0.0564431     0.0348398     0.0157103    0.00836631    0.00316897    0.00164642   0.000583851   0.000251384   7.10403e-05   2.38182e-05   5.04992e-06   1.34798e-06   1.98927e-07   4.07850e-08       0.00000       0.00000       0.00000       0.00000       0.00000       0.00000
  15  13 2622.3890    2.2506  0.8070 12.1163 -0.0029       1.61994  0.0352   0.0657   0.0668    0.1248   0.0000      0.901148   435.8384      -3.05156       11.9271       2.26417       1.51173      -4.32210      -8.05163      -3.29236      0.386734     -0.452420     -0.715728      0.603415     -0.170523      0.214215     0.0975498     0.0510742    -0.0811661    -0.0510821     0.0197553    0.00365085  -0.000659541  -8.27190e-05    0.00103565   0.000237010  -0.000103203  -2.94559e-05   8.07983e-06   4.07988e-07  -2.82290e-07   1.49380e-08       0.00000       0.00000       0.00000       0.00000       0.00000       0.00000       3.09469       3.86038       4.07568       4.34196       3.95451       3.38329       2.81429       2.29470       1.79455       1.23146      0.850286      0.663218      0.457569      0.288918      0.169984     0.0879175     0.0549135     0.0314423     0.0160265    0.00727124    0.00327974    0.00128895   0.000496754   0.000173189   6.35348e-05   1.85077e-05   4.69375e-06   1.11336e-06   2.08079e-07   2.92113e-08       0.00000       0.00000       0.00000       0.00000       0.00000       0.00000
  15  14 2764.2369    2.6767  0.8068 12.7225 -0.0023       3.10896  0.0324   0.0760   0.0676    0.1082   0.0000      0.963363   434.3664       3.21743       5.60307      -1.89560     -0.794287      -5.51952      -1.40829       1.67644     -0.578405      0.552875      -1.01887       1.13143   -0.00447038      0.104640     -0.311982     -0.156442    -0.0457467     0.0660101    0.00122433   -0.00191286   -0.00274243   -0.00171953   0.000152865  -0.000406955  -2.79813e-05  -1.34334e-05   1.51751e-06  -2.38031e-07  -7.41432e-09   5.42153e-09       0.00000       0.00000       0.00000       0.00000       0.00000       0.00000       2.75382       3.44442       3.74689       3.61426       3.53599       3.09727       2.58619       2.08223       1.56660       1.19308      0.849373      0.625500      0.404747      0.263938      0.165471     0.0912662     0.0508124     0.0288109     0.0134176    0.00619044    0.00304856    0.00124819   0.000465536   0.000176874   6.09768e-05   1.82321e-05   4.94864e-06   1.18703e-06   2.01983e-07   2.57655e-08       0.00000       0.00000       0.00000       0.00000       0.00000       0.00000
  15  15 2905.7846    3.4235  0.8185 12.7166 -0.0044       1.83815  0.0322   0.0944   0.0625    0.1630   0.0000      0.862099   437.9632     -0.784934       10.5756      -3.38323      -6.52061      -4.82776       3.24512       3.08034      -1.57902     -0.515056       2.32166      0.360990     -0.305060      0.442398    -0.0312742    -0.0106344     0.0231319     0.0638314    -0.0215993   -0.00575872    0.00613433   -0.00164840  -0.000878894  -7.79257e-05  -5.67601e-06   7.45816e-07   6.68486e-06  -1.35704e-06   2.06700e-07   2.12330e-08       0.00000       0.00000       0.00000       0.00000       0.00000       0.00000       2.62331       3.26084       3.52715       3.25651       3.16429       2.79772       2.52716       2.12591       1.62676       1.24629      0.932056      0.605921      0.418347      0.261612      0.153233     0.0884667     0.0500269     0.0271057     0.0134641    0.00651730    0.00283092    0.00129047   0.000506522   0.000183090   5.89142e-05   1.82345e-05   5.18131e-06   1.16054e-06   2.13136e-07   2.57261e-08       0.00000       0.00000       0.00000       0.00000       0.00000       0.00000
  15  16 3047.1195    3.7996  0.9163 13.0915 -0.0052       1.31357  0.0359   0.0971   0.0675    0.1699   0.0000      0.926271   439.3369      -7.08428       10.6717       1.30915      -4.02031       1.55951      0.809079      0.831947       1.51557      -1.96371      -1.18920      0.196878      0.231125     -0.392335    -0.0184107    -0.0909743     0.0136151     0.0268029   -0.00677576   -0.00364166   -0.00353368   -0.00220873   0.000409672   3.12832e-05   3.99818e-05  -2.87934e-05  -9.23518e-06  -1.99112e-07  -4.41028e-07  -9.33307e-09       0.00000       0.00000       0.00000       0.00000       0.00000       0.00000       2.99690       3.82148       3.89146       3.99405       3.67827       3.23473       2.80688       2.28267       1.82747       1.34111      0.967208      0.681257      0.441449      0.280085      0.168239      0.102492     0.0544131     0.0292578     0.0147418    0.00735863    0.00320012    0.00133409   0.000509420   0.000191503   6.16740e-05   1.95765e-05   4.97118e-06   1.19641e-06   2.35049e-07   3.13786e-08       0.00000       0.00000       0.00000       0.00000       0.00000       0.00000
  15  17 3188.0347    3.8982  0.9850 13.6104 -0.0102      0.165605  0.0428   0.1045   0.0737    0.1387   0.0000      0.885367   442.6653      -3.98868       17.1014       3.90530      -9.21235      -12.6456       3.50956      -4.23865       1.73983      -1.30428       1.22497    -0.0577770      0.296787      0.195149     0.0367398    -0.0272090   -0.00134833     0.0405354     0.0242557   1.56887e-05  -0.000482643  -0.000700154    0.00142852  -0.000141063  -0.000128319  -2.28230e-05   1.14744e-05  -3.37802e-07  -1.70608e-07  -2.73404e-10       0.00000       0.00000       0.00000       0.00000       0.00000       0.00000       3.39557       4.25629       4.10665       4.48319       4.18171       3.80882       3.14691       2.53574       1.95894       1.48656       1.10473      0.744149      0.529499      0.341758      0.208923      0.117655     0.0684176     0.0370854     0.0179620    0.00826591    0.00358431    0.00159899   0.000616093   0.000221572   7.34298e-05   2.15707e-05   6.12940e-06   1.30814e-06   2.61158e-07   3.77042e-08       0.00000       0.00000       0.00000       0.00000       0.00000       0.00000
  15  18 3328.9006    3.4271  1.5962 12.9237 -0.0121       1.17236  0.0563   0.0734   0.0964    0.1345   0.0000      0.505898   448.6978       5.82530       9.91871      -14.1177      -3.39419      0.818503     -0.994300      -1.70557      -1.44990      -2.12283     -0.734267     -0.176394      0.127101      0.283075     -0.181043     -0.231437     0.0589571    -0.0551187    -0.0119176    0.00222788    0.00627947    0.00250428  -0.000600302  -0.000213804  -4.12619e-05  -5.53279e-05   9.44704e-06   7.12204e-07  -1.76132e-07  -9.44286e-09       0.00000       0.00000       0.00000       0.00000       0.00000       0.00000       4.10064       5.07899       5.20938       5.50400       5.06190       4.67193       3.70690       3.31032       2.54793       1.94428       1.34791      0.971704      0.654138      0.430462      0.244626      0.147683     0.0840162     0.0451825     0.0234634     0.0108129    0.00474765    0.00197785   0.000793381   0.000282063   9.52898e-05   3.02756e-05   7.99344e-06   1.88904e-06   3.21437e-07   4.83050e-08       0.00000       0.00000       0.00000       0.00000       0.00000       0.00000
  15  19 3470.0868    2.8899  2.1256 12.6011 -0.0015       1.15307  0.0659   0.0543   0.1137    0.0923   0.0000      0.417146   437.4470      -4.52942       11.9120       8.26765      -9.45570      -10.5498      -2.92105      -4.94194      -1.83264      -1.22149      -2.46402      0.100846      0.456753      0.137734     -0.357792     -0.276899     0.0656022   -0.00605106    -0.0493328    0.00787714   -0.00721104   -0.00546275   0.000349597   0.000739712  -0.000283329  -1.38270e-05   5.91862e-06   8.96447e-07  -1.61189e-07   1.78709e-08       0.00000       0.00000       0.00000       0.00000       0.00000       0.00000       4.59173       6.15719       6.29681       6.47330       5.76816       5.55926       4.64675       3.76494       2.96074       2.24681       1.64224       1.14139      0.778206      0.484339      0.299800      0.174487     0.0953887     0.0503619     0.0255717     0.0122406    0.00558393    0.00238659   0.000957578   0.000363734   0.000123040   3.66941e-05   9.93093e-06   2.25161e-06   4.27208e-07   6.12826e-08       0.00000       0.00000       0.00000       0.00000       0.00000       0.00000
  15  20 3611.3051    2.4637  3.5895 11.6958 -0.0048      0.409440  0.0813   0.0346   0.1490    0.0766   0.0000      0.187680   435.7720      -15.4921       21.7984       1.48968       1.24649      -6.56796       4.07231       4.22716       3.10429       4.96801       1.12758     -0.412606      -1.26008     -0.751492      0.534255      0.156727    -0.0563090     0.0418391    -0.0169377   -0.00352347    0.00103832    0.00207267   -0.00262401  -0.000199741   0.000216674  -4.66727e-05   1.09335e-05   2.15698e-07   9.28091e-07   1.15853e-07       0.00000       0.00000       0.00000       0.00000       0.00000       0.00000       5.89558       7.76862       8.02626       8.18127       7.56753       6.78297       5.77515       4.78562       3.79634       2.77929       2.02690       1.42228      0.942004      0.607305      0.358710      0.207600      0.116468     0.0636612     0.0320657     0.0150002    0.00699077    0.00287077    0.00115250   0.000417466   0.000142727   4.52645e-05   1.19851e-05   2.81457e-06   5.39435e-07   7.18937e-08       0.00000       0.00000       0.00000       0.00000       0.00000       0.00000
  15  21 3752.9304    2.0158  4.9331 11.3319 -0.0043      0.533094  0.1025   0.0249   0.1832    0.0580   0.0000      0.130197   427.7508      -14.1093      -2.77865       18.9290       2.13495      -15.9930       3.54720       13.3873      -4.21722      -7.15753      -5.10298      -1.01018      0.748860    0.00247987     0.0678613      0.242227      0.135011     0.0968265   0.000156484    0.00240056   -0.00796140   -0.00400124   0.000363760  -7.71317e-05   9.10040e-05   1.59523e-05  -9.77066e-07  -4.03782e-06  -1.08594e-06   8.06439e-08       0.00000       0.00000       0.00000       0.00000       0.00000       0.00000       7.12302       8.99873       10.0082       9.66038       9.01210       8.35821       6.75354       5.76520       4.57165       3.41343       2.44961       1.71352       1.12675      0.724621      0.445004      0.262248      0.146515     0.0801299     0.0395532     0.0193399    0.00853700    0.00371325    0.00143225   0.000551953   0.000188259   5.84225e-05   1.53702e-05   3.44089e-06   6.01635e-07   7.97185e-08       0.00000       0.00000       0.00000       0.00000       0.00000       0.00000
  15  22 3894.3903    1.7292  6.7211 10.9142 -0.0035      0.393483  0.1264   0.0192   0.2259    0.0522   0.0000     0.0977058   454.7379      -13.5098       18.4798      -4.52117       1.66411      -20.0625       12.6304       7.10700       6.28442      -5.08139       2.43011     0.0444165       1.06475      0.462520      0.333923     -0.305392      0.286197      0.214043     0.0224103    -0.0116912     0.0131601   0.000559166   -0.00123389   0.000180617  -5.32466e-05   3.02233e-05   1.54427e-06   1.24988e-06  -2.69890e-07  -6.19543e-10       0.00000       0.00000       0.00000       0.00000       0.00000       0.00000       8.53555       10.8847       11.4577       11.3883       10.9986       9.70634       8.57425       6.87865       5.38687       4.11633       3.01933       2.10703       1.38706      0.892892      0.558657      0.321877      0.181382     0.0928652     0.0479705     0.0223770     0.0105788    0.00434890    0.00177329   0.000627514   0.000219751   6.51808e-05   1.79575e-05   4.28598e-06   8.07377e-07   9.88342e-08       0.00000       0.00000       0.00000       0.00000       0.00000       0.00000
  15  23 4035.6853    1.3907  9.3031 10.7417 -0.0045      0.271770  0.1689   0.0150   0.3097    0.0429   0.0000     0.0792706   435.2000       27.6293       21.8432      -18.6098      -13.1158      -1.86494       11.7515      -8.90249      -4.99746       6.96305       1.11324       1.51374     -0.712170       1.03282      -1.26932     0.0806085     -0.276526     0.0614097    -0.0232562    -0.0132459   -0.00390209    0.00641109   -0.00532840    0.00167678   0.000312926   0.000110557   5.54905e-05  -6.04316e-06  -1.85861e-06  -2.40007e-08       0.00000       0.00000       0.00000       0.00000       0.00000       0.00000       11.2033       14.4581       15.1579       15.0458       14.1715       12.8821       11.1222       9.31939       7.13498       5.62575       4.00916       2.80917       1.84065       1.19299      0.732728      0.430407      0.238877      0.126994     0.0643886     0.0300890     0.0143901    0.00589131    0.00241771   0.000873790   0.000294128   8.95312e-05   2.41483e-05   5.76905e-06   1.02100e-06   1.33878e-07       0.00000       0.00000       0.00000       0.00000       0.00000       0.00000
  15  24 4177.8084    1.2102 11.5720 10.5681 -0.0020      0.344490  0.2167   0.0133   0.3854    0.0419   0.0000     0.0759966   420.4284       2.02272       28.2452      -29.6646      -1.75766       18.8763      -28.0099       8.38610       2.45856      -4.27187      -7.01590       2.86735     -0.876065      -2.25805      0.570429      0.695233     -0.189123   -0.00369411    -0.0278994     0.0480432     0.0100752  -0.000760809  -4.61272e-05   -0.00133593   0.000211197  -5.88406e-05   5.07971e-06   3.23065e-06  -2.00252e-06  -2.16470e-07       0.00000       0.00000       0.00000       0.00000       0.00000       0.00000       13.4739       17.0046       18.0973       18.1814       17.2449       15.5080       13.2779       10.9769       8.76840       6.68595       4.84713       3.35322       2.23871       1.44135      0.890254      0.529150      0.297281      0.157091     0.0800783     0.0382468     0.0172577    0.00731122    0.00293211    0.00106992   0.000360509   0.000109706   2.95547e-05   6.78587e-06   1.24885e-06   1.58527e-07       0.00000       0.00000       0.00000       0.00000       0.00000       0.00000
  15  25 4320.1429    0.9728 14.7086 10.4996 -0.0028      0.301488  0.3103   0.0111   0.5343    0.0364   0.0000     0.0920059   422.4200      -31.8337       31.6467       37.3991      -36.4317      -5.70869      -4.57795      -10.3384      -10.4389       7.74394      -2.20204      -1.55888       2.44370     -0.631772      -2.59776       1.05787     0.0451092    -0.0714416     -0.132737      0.103949   -0.00224272   -0.00590514   -0.00181793    0.00293626   5.46105e-05  -0.000306316  -4.99432e-05  -1.83009e-05  -1.55104e-06   1.93312e-07       0.00000       0.00000       0.00000       0.00000       0.00000       0.00000       17.4437       22.7932       24.0460       24.3824       22.6855       20.7168       17.7972       14.5648       11.7593       8.77264       6.47362       4.57624       3.00043       1.95987       1.20955      0.730331      0.399426      0.217010      0.108721     0.0539132     0.0241219     0.0104235    0.00403234    0.00152248   0.000504960   0.000157420   4.06975e-05   9.35465e-06   1.74544e-06   2.24982e-07       0.00000       0.00000       0.00000       0.00000       0.00000       0.00000
  16   9 2081.6938    0.7025  0.6133 10.0171 -0.0065       8.86736  0.0336   0.0216   0.0544    0.1011   0.0000       1.34809   435.5984     -0.510203       16.2195     -0.734225       4.45135     -0.259062      -3.16490      0.427637      0.137887      0.789447      -1.34476      0.137172      0.148300      0.632652      0.240860     -0.176621    -0.0617908    -0.0286266   -0.00487948    0.00370130   -0.00237445   -0.00221641   -0.00130971  -0.000188348   6.51402e-05  -4.54326e-05  -2.55989e-05  -4.94065e-06   7.40566e-07  -4.76350e-07   3.90801e-08  -7.46007e-10       0.00000       0.00000       0.00000       0.00000       2.53102       3.42916       3.59132       3.57293       3.15533       3.24644       2.50110       2.42857       1.82209       1.46015       1.07372      0.742036      0.502862      0.361758      0.221338      0.116915     0.0797180     0.0396785     0.0241288     0.0116153    0.00585894    0.00234922    0.00119175   0.000474290   0.000194089   5.61840e-05   2.32789e-05   6.40286e-06   1.73999e-06   3.76193e-07   5.84932e-08   9.51859e-09       0.00000       0.00000       0.00000       0.00000
  16  10 2228.5144    0.9934  0.7511 10.5292 -0.0085       5.98824  0.0350   0.0279   0.0571    0.1106   0.0000       1.07681   438.7528      -2.35002       17.7987       4.08986      -6.67561     -0.319099      -5.15684      -3.37266       3.00937     -0.849298     -0.395094     -0.322989     -0.914795     -0.319339    -0.0946243     0.0241083      0.100629     0.0325684     0.0311992   -0.00848363    0.00419930   -0.00235810  -0.000521930  -0.000103559   0.000127556   9.41797e-05  -1.50215e-05   9.68757e-06   1.09668e-06  -1.56067e-07  -5.26145e-08  -8.32519e-09       0.00000       0.00000       0.00000       0.00000       2.55763       3.32807       3.56659       3.82894       3.36945       3.03265       2.71676       2.23307       1.73727       1.33237      0.982105      0.698526      0.462013      0.333363      0.200520      0.118563     0.0699741     0.0411670     0.0231243     0.0111679    0.00544864    0.00261667    0.00116446   0.000474164   0.000181738   5.92385e-05   1.91818e-05   5.68407e-06   1.36088e-06   3.29649e-07   6.11043e-08   8.19715e-09       0.00000       0.00000       0.00000       0.00000
  16  11 2372.7286    1.3324  0.8319 11.0245 -0.0066       4.48346  0.0401   0.0356   0.0632    0.1201   0.0000      0.978946   437.9857      -1.07259       18.6629     -0.207529      -6.00349      -3.82484       5.95891      -1.37353      -3.02317     -0.683012       1.43353     -0.326019      0.228951      0.130387      0.358340   -0.00259354     0.0323992    -0.0564217     0.0236688   -0.00795132   1.98037e-05  -0.000359916   7.03650e-05  -0.000159272  -6.92714e-05  -7.61793e-05  -4.28803e-05   1.51213e-05  -1.87363e-06  -1.58804e-07  -3.84818e-09  -1.36635e-08       0.00000       0.00000       0.00000       0.00000       3.51570       4.86046       5.34174       5.48761       5.09997       4.34543       3.50279       2.65620       2.00776       1.46453       1.01413      0.726884      0.493020      0.331008      0.207175      0.118636     0.0744947     0.0417730     0.0223577     0.0116477    0.00571380    0.00233102    0.00111317   0.000430748   0.000165547   5.78406e-05   2.02529e-05   5.63298e-06   1.43658e-06   3.20714e-07   5.73777e-08   7.98217e-09       0.00000       0.00000       0.00000       0.00000
  16  12 2514.9237    1.8413  0.8881 11.2389 -0.0032       3.61450  0.0371   0.0479   0.0664    0.1501   0.0000      0.845979   438.6769      -4.33612       9.82660       6.35337       4.53989      -1.45786      -3.08270      -7.85672     -0.427078      -1.53305    -0.0317174     -0.461975     -0.338368      0.595910    -0.0210654      0.108209    0.00355040    -0.0340650     0.0294009     0.0121256   -0.00277657   0.000528490    0.00137727   -0.00131689  -2.83654e-05   6.09474e-07  -2.36342e-05   1.20266e-05  -4.45511e-07  -5.57257e-08  -3.04612e-08  -2.70261e-09       0.00000       0.00000       0.00000       0.00000       2.94960       3.92521       4.10241       4.25312       3.85302       3.43287       2.76586       2.51371       2.02446       1.45597       1.06819      0.740826      0.499791      0.338011      0.196050      0.119726     0.0720810     0.0398026     0.0222581     0.0114779    0.00574329    0.00236063    0.00108459   0.000416853   0.000160885   5.32490e-05   1.91215e-05   5.95660e-06   1.47778e-06   3.22179e-07   5.88192e-08   8.22268e-09       0.00000       0.00000       0.00000       0.00000
  16  13 2657.0239    2.2657  0.8641 12.1938 -0.0072       4.02285  0.0373   0.0601   0.0641    0.1121   0.0000      0.933380   440.9663       4.06596       13.4498       2.42807      -5.95136      -2.03795       3.10977      -1.25329     -0.417257      -2.21637      0.340287      0.537657      0.182449  -6.88817e-06    -0.0511063    -0.0870279      0.153072     0.0117636    -0.0197509   -0.00327610   -0.00587294    0.00148092  -0.000181072  -0.000229603  -0.000254904  -9.42107e-06   1.81981e-05   7.42175e-06   7.51196e-08   5.08272e-07   1.09145e-08  -2.66353e-09       0.00000       0.00000       0.00000       0.00000       2.74707       3.59342       3.64742       3.97559       3.55445       3.33141       2.86341       2.25118       1.77932       1.37196      0.942815      0.728268      0.521688      0.354733      0.218008      0.124214     0.0764869     0.0403408     0.0236121     0.0116131    0.00565196    0.00249058    0.00106338   0.000439595   0.000180220   5.88195e-05   2.04656e-05   5.42099e-06   1.38597e-06   3.32542e-07   6.13137e-08   8.65962e-09       0.00000       0.00000       0.00000       0.00000
  16  14 2799.5713    3.0141  0.8237 12.4527  0.0070       2.28892  0.0308   0.0784   0.0628    0.1240   0.0000      0.866526   438.3630      -2.96590       11.5588       6.28512       7.83810      -3.40664      -3.72222      -1.87470       2.84826     -0.842593      -1.39299      0.631355      0.619714      0.224637      0.145741     0.0640105     0.0160683    -0.0196895     0.0337883    0.00656818  -0.000542287   0.000114429    0.00136986   0.000167814   9.68701e-05  -1.56263e-06   2.44903e-05   1.22242e-06  -2.34665e-06   1.98778e-07  -1.02193e-08   9.33884e-09       0.00000       0.00000       0.00000       0.00000       2.35295       3.11554       3.10774       3.01301       3.00723       2.65520       2.47788       2.04657       1.63992       1.22298      0.940983      0.684418      0.471307      0.301572      0.192015      0.116545     0.0672159     0.0341510     0.0200535    0.00910089    0.00464555    0.00230874   0.000911928   0.000378746   0.000150702   4.86926e-05   1.74944e-05   4.99823e-06   1.36438e-06   3.07428e-07   5.81910e-08   6.92102e-09       0.00000       0.00000       0.00000       0.00000
  16  15 2941.7506    3.6617  0.7228 13.2311 -0.0073       1.56712  0.0351   0.1008   0.0531    0.1140   0.0000      0.937240   440.4641      0.443067       14.1280      0.252620       5.12328      -5.02529      0.298351       1.82034       1.42372      -1.78245     -0.465011      0.761678     -0.722802      0.210773     -0.108572     0.0707314    -0.0120998     0.0433848     0.0293285    -0.0169800  -0.000299806    0.00558344  -0.000101248   0.000404996   9.97965e-05  -4.33982e-05  -4.22637e-05   3.97564e-06  -1.23363e-06  -4.08703e-07   3.63228e-08   2.91085e-09       0.00000       0.00000       0.00000       0.00000       3.07072       3.91047       4.26618       4.54518       4.03004       3.52176       3.02550       2.32479       1.91060       1.39451      0.952099      0.663953      0.524300      0.337533      0.190445      0.117285     0.0692945     0.0388288     0.0214551     0.0120198    0.00554084    0.00241798   0.000946322   0.000439184   0.000168426   5.95153e-05   1.74815e-05   4.94801e-06   1.21638e-06   2.71480e-07   5.67170e-08   6.99530e-09       0.00000       0.00000       0.00000       0.00000
  16  16 3083.4685    3.9717  0.7925 13.4131 -0.0074      0.954888  0.0399   0.1136   0.0583    0.1293   0.0000      0.947861   438.6645       5.00728       11.6939     -0.862625       1.00025      -2.43934      -1.68020       1.00854      0.573969     -0.101847      -1.14511       1.78433     -0.604429     -0.483628    -0.0817286      0.183559   -0.00265381   -0.00179237    0.00627320   -0.00653528   -0.00144985   -0.00251003    0.00182233   0.000843091  -0.000357504   8.38528e-05   1.14900e-05   3.45296e-06  -1.83208e-06   3.48512e-07  -8.89692e-08   4.42825e-09       0.00000       0.00000       0.00000       0.00000       3.06885       3.37953       4.14474       3.74836       3.33045       3.92384       3.07784       2.34780       2.22286       1.43745       1.04460      0.992901      0.670864      0.382669      0.276278      0.160209     0.0755221     0.0506903     0.0284885     0.0113712    0.00620331    0.00339591    0.00135246   0.000417599   0.000207080   8.88698e-05   2.84730e-05   7.60575e-06   1.67109e-06   3.26900e-07   5.95606e-08   7.48944e-09       0.00000       0.00000       0.00000       0.00000
  16  17 3224.9787    3.6600  1.0483 13.4032 -0.0005      0.513005  0.0461   0.0897   0.0754    0.1428   0.0000      0.923835   440.8922       3.01551       16.1883       1.20301     -0.483920      -10.9069      0.977333     -0.737784      0.704859      -1.09763     -0.298587      0.468732      0.162268     -0.227308      0.209928     0.0826205      0.112677     0.0444166    0.00421237    -0.0230176    0.00225708    0.00132770   -0.00239974  -0.000512902   1.29361e-05   3.43177e-05   9.46061e-06  -2.52537e-06  -1.23246e-06  -2.75609e-08  -8.24855e-08  -3.24936e-10       0.00000       0.00000       0.00000       0.00000       3.31316       3.90701       3.94868       4.69448       4.22564       3.71209       3.16738       2.79989       2.19659       1.65621       1.25540      0.873308      0.627623      0.423482      0.276544      0.153449     0.0974583     0.0539093     0.0322525     0.0149555    0.00786005    0.00323640    0.00160391   0.000549917   0.000226567   6.60090e-05   2.40973e-05   6.38922e-06   1.79001e-06   3.66205e-07   7.09650e-08   1.00617e-08       0.00000       0.00000       0.00000       0.00000
  16  18 3366.3003    3.2945  1.5267 12.8458 -0.0061      0.644507  0.0535   0.0691   0.0917    0.1388   0.0000      0.625788   434.7168       3.16244       4.73470     -0.592372       5.58641      -11.1844       4.23579      -4.28451      -3.02381      -2.53241      0.489470      0.274452     -0.167751      0.255130      0.489553      0.194762     -0.145369    -0.0394170     0.0125579   -0.00789913    0.00790244    0.00525132   -0.00166942  -0.000515781  -8.36960e-05  -7.96387e-06  -1.45700e-05   2.49547e-06  -2.22524e-06   1.57162e-07   4.92886e-09   9.12330e-09       0.00000       0.00000       0.00000       0.00000       3.65095       4.69616       4.78725       4.90711       4.53627       4.24188       3.67770       3.18416       2.52527       1.91578       1.43162       1.03634      0.729282      0.477497      0.293191      0.182469      0.104318     0.0555274     0.0312746     0.0150739    0.00807403    0.00338637    0.00158013   0.000573861   0.000245041   7.95883e-05   2.70744e-05   8.08925e-06   2.10078e-06   4.57179e-07   8.27551e-08   1.09469e-08       0.00000       0.00000       0.00000       0.00000
  16  19 3507.8813    2.8136  2.4479 12.3839 -0.0046      0.134642  0.0694   0.0472   0.1202    0.0904   0.0000      0.320971   435.7279       8.69685       4.73444       1.63350       1.96119      -1.70829      -1.48974      0.726947     -0.494336       1.00282      -2.70827      -1.33835      0.105399     -0.410922      0.759242     -0.289054     0.0100772     0.0668736    -0.0581046    -0.0207155    0.00809977   -0.00320235   -0.00335894   0.000988319  -7.12133e-05  -2.05687e-05  -5.60140e-05  -3.47672e-06   1.98396e-06  -8.00275e-07   3.42961e-08   1.72726e-08       0.00000       0.00000       0.00000       0.00000       4.57704       5.76479       6.03518       6.26490       5.75190       5.39482       4.55612       3.84670       3.21745       2.49954       1.79727       1.32703      0.857810      0.564907      0.363373      0.227893      0.133546     0.0723243     0.0403031     0.0194625    0.00985391    0.00445321    0.00191850   0.000743361   0.000303428   0.000104732   3.58798e-05   1.01513e-05   2.51938e-06   5.91578e-07   1.03255e-07   1.39779e-08       0.00000       0.00000       0.00000       0.00000
  16  20 3649.9832    2.3104  3.7460 11.6012 -0.0062      0.757875  0.0865   0.0313   0.1460    0.0715   0.0000      0.161583   425.1629       14.7992       17.4939       1.61683       3.26797       4.49250       6.85135      -4.61873      -6.70060      -6.75425       1.88494      -3.86183    -0.0322303     -0.269942      0.586048     -0.104967     -0.236178    -0.0286428     0.0613445    -0.0301786  -0.000502817   -0.00779392    0.00210760    0.00134619  -0.000841845  -3.38615e-05   9.58472e-05  -9.66197e-06   3.77490e-07   7.33618e-08  -3.39993e-08  -1.16221e-08       0.00000       0.00000       0.00000       0.00000       5.69904       7.32964       7.49723       7.80249       7.60912       6.86010       5.79520       4.95056       3.96220       3.02176       2.27002       1.60352       1.15333      0.763849      0.479378      0.294091      0.170716     0.0970932     0.0527696     0.0269406     0.0126767    0.00600589    0.00245382    0.00103231   0.000388495   0.000136653   4.39457e-05   1.34029e-05   3.54580e-06   7.69492e-07   1.42254e-07   1.82712e-08       0.00000       0.00000       0.00000       0.00000
  16  21 3791.7212    1.9282  5.6051 11.0731 -0.0023      0.450065  0.1092   0.0220   0.1904    0.0567   0.0000      0.108911   443.5533       14.8175       22.1001       2.76449      -9.70406      -8.48633       15.4696       3.25637      -3.08130      -5.92846      -2.64538       2.05124     -0.973139     -0.244325      0.691002      0.981565     -0.166730    -0.0187211    -0.0119437     0.0210068    0.00188856    0.00504873  -0.000651254   -0.00169622  -0.000239302  -1.29129e-05  -7.55377e-06  -1.19488e-05  -5.33814e-06   1.84093e-06   1.52622e-07   2.51064e-08       0.00000       0.00000       0.00000       0.00000       7.13682       9.41450       9.62557       9.82570       9.17135       8.47439       7.49578       6.20681       5.08027       3.80407       2.82961       2.07343       1.43402      0.927436      0.594612      0.355255      0.205426      0.112830     0.0615795     0.0307799     0.0154186    0.00698816    0.00306179    0.00119941   0.000474044   0.000167153   5.57973e-05   1.60508e-05   4.23725e-06   9.44522e-07   1.78714e-07   2.26484e-08       0.00000       0.00000       0.00000       0.00000
  16  22 3934.0470    1.5984  7.2738 10.8878 -0.0017      0.577656  0.1317   0.0171   0.2404    0.0449   0.0000     0.0899258   448.7410       9.88034      -11.7082      -6.82317      -14.0322       4.77763      -10.4440       2.61221       3.49410      -5.57508      -2.94761     -0.933622       1.47121     -0.350716       1.00594     0.0767897     -0.176773    -0.0501200      0.107958    -0.0838875    -0.0164139    0.00418240    0.00236359   0.000818530  -0.000920386  -4.73705e-05  -7.48230e-05  -1.71566e-05   8.54736e-06  -3.03307e-07   9.32883e-08  -2.25528e-08       0.00000       0.00000       0.00000       0.00000       8.57363       10.8766       11.6441       11.6948       11.1693       10.2357       8.75584       7.28067       5.92178       4.63838       3.37155       2.39697       1.69134       1.09348      0.703204      0.427899      0.256254      0.141217     0.0756331     0.0392743     0.0188376    0.00848623    0.00364148    0.00151776   0.000584347   0.000208456   6.77780e-05   1.94293e-05   5.18312e-06   1.13399e-06   2.02094e-07   2.51579e-08       0.00000       0.00000       0.00000       0.00000
  16  24 4218.2736    1.1331 12.7822 10.4946 -0.0018      0.441334  0.2394   0.0120   0.4165    0.0398   0.0000     0.0789281   441.9110       3.89216       28.0845      -9.07578       31.7401      -2.61838      -29.4808      -19.9265       1.31661      -16.1744       2.20177      -1.90396     -0.377630     -0.169701      0.533751     -0.351237      0.252282      0.155252    -0.0901912      0.117054     0.0223171     0.0154954    0.00160799   -0.00344632   8.91261e-05  -0.000104886   9.90503e-05  -3.09908e-05  -5.78889e-06   2.63689e-06  -1.16814e-07   2.76585e-09       0.00000       0.00000       0.00000       0.00000       13.6173       17.3126       18.3900       18.7816       18.2081       16.4694       14.2386       11.7950       9.38159       7.35165       5.55466       3.89576       2.79464       1.78440       1.18581      0.727833      0.425746      0.240031      0.126383     0.0650150     0.0314645     0.0144705    0.00628604    0.00256202   0.000982154   0.000353804   0.000111754   3.24884e-05   8.90171e-06   1.89910e-06   3.42202e-07   4.18422e-08       0.00000       0.00000       0.00000       0.00000
  16  26 4503.1564    0.7621 17.0052 10.3690 -0.0019     0.0417639  0.4210   0.0086   0.6287    0.0296   0.0000      0.103056   453.4028      -12.6849       44.1074      -77.5846      -12.3193       61.9106       13.1578      -2.39978      -1.71640       7.75492      -1.03853       1.11518      -5.40093     -0.521931     -0.539984      0.119397      -1.82352    -0.0386354     0.0804540    -0.0829511     0.0230253    -0.0130860     0.0138714   -0.00390011    0.00284665   0.000140679  -0.000112575  -1.45598e-05   4.26896e-06   6.40745e-06  -5.80635e-07  -1.13173e-07       0.00000       0.00000       0.00000       0.00000       19.9730       26.2976       28.0670       28.8830       26.5634       25.2169       21.3230       18.1890       14.5259       11.4096       8.46904       6.10611       4.30608       2.85962       1.83642       1.12699      0.671657      0.377493      0.204694      0.106355     0.0515631     0.0240142     0.0103752    0.00433430    0.00165724   0.000587067   0.000190025   5.48795e-05   1.41309e-05   3.03739e-06   5.25648e-07   6.93460e-08       0.00000       0.00000       0.00000       0.00000
  17   8 1963.3930    0.5513  0.3883 10.0870 -0.0073       10.7544  0.0235   0.0204   0.0409    0.0611   0.0000       1.95729   436.1907       4.99267       17.9232       1.23681       1.01023       1.27363      0.547934     0.0286111      0.530882      0.410968     -0.450464      -1.16418      0.286731    -0.0753528     0.0870443    -0.0466590    -0.0520094    -0.0313003    -0.0521378     0.0147318    0.00335419   -0.00245043  -0.000399207   0.000546565  -0.000157596  -0.000107801  -9.23062e-06  -2.30838e-06  -4.96986e-06  -2.87870e-07   2.41075e-07   1.20089e-08   7.27547e-09  -2.13240e-09       0.00000       0.00000       1.86394       2.11692       2.53258       2.42933       2.29414       2.51659       1.82543       1.69221       1.35836      0.987121      0.821754      0.637750      0.391944      0.283968      0.200159      0.116369     0.0781221     0.0465056     0.0250004     0.0125024    0.00705654    0.00312733    0.00141354   0.000694183   0.000308227   0.000103272   3.84581e-05   1.46897e-05   5.15035e-06   1.37595e-06   3.18550e-07   5.96612e-08   9.30940e-09   1.37122e-09       0.00000       0.00000
  17   9 2113.0359    0.7180  0.6217 10.0854 -0.0049       7.15817  0.0295   0.0211   0.0517    0.0909   0.0000       1.30259   442.9034       1.34215       11.1862      -1.01090      -1.75067      -5.10687      0.972915     -0.914317      -3.34347      0.145364      0.148105     -0.612522      0.615343   -0.00574087     -0.212001      0.101143     0.0247260    -0.0783555     0.0625634     0.0303706    -0.0348678    0.00922726  -0.000817926  -1.81592e-05  -3.57137e-05   4.62459e-05   8.47468e-05   6.27211e-06  -1.34047e-05   7.03368e-07  -6.49194e-08   1.31587e-07  -2.79644e-08   3.31139e-09       0.00000       0.00000       2.05042       2.85745       2.92475       2.98084       3.02362       2.53036       2.36709       1.84748       1.54835       1.19671      0.896444      0.676667      0.448185      0.326427      0.203164      0.135090     0.0796960     0.0483541     0.0269155     0.0136981    0.00786010    0.00345661    0.00170974   0.000713024   0.000331693   0.000115574   4.72578e-05   1.50550e-05   4.84622e-06   1.43703e-06   3.38029e-07   8.51359e-08   1.54419e-08   1.78976e-09       0.00000       0.00000
  17  10 2260.3708    1.0663  0.7836 10.4512 -0.0040       3.46193  0.0308   0.0281   0.0630    0.1224   0.0000      0.984936   439.1222      -1.82107       9.92667     -0.864431       2.91825      -4.29241      -1.14737     -0.384413      0.552166     -0.993168      0.274930     -0.539967    -0.0732385      0.225889      0.358427    -0.0330908    0.00769782    -0.0421502     0.0182592   -0.00239706   -0.00632332   0.000447925  -7.08192e-05  -0.000621727   0.000421314   0.000114725  -0.000126490  -1.21222e-05   4.42966e-06   7.02416e-07   7.53610e-08  -4.05428e-08  -1.67750e-08  -7.59145e-10       0.00000       0.00000       2.14891       2.87469       2.93640       3.08324       2.86548       2.61671       2.41438       1.91575       1.70197       1.25402      0.953514      0.695129      0.517108      0.326553      0.225077      0.135660     0.0853517     0.0463738     0.0273302     0.0144823    0.00738124    0.00380959    0.00172986   0.000787731   0.000301300   0.000128951   4.84082e-05   1.61666e-05   5.19556e-06   1.34878e-06   3.64133e-07   7.61052e-08   1.57585e-08   1.83220e-09       0.00000       0.00000
  17  11 2405.0664    1.4072  1.0483 10.9977 -0.0095       3.31303  0.0424   0.0325   0.0694    0.1385   0.0000      0.866398   442.1308       2.66645       13.0021      -3.50239       4.56860      0.530529     -0.383823      -2.00695      0.330658     -0.236629     -0.295449      -1.36270      0.462151      0.735870      0.159525     -0.122233    -0.0969178    0.00211822    -0.0433071     0.0314953   0.000114811   -0.00181879    0.00167410   0.000763710  -0.000153555   0.000165214   7.92386e-05   1.36123e-05   7.75813e-06   4.96933e-07   2.80590e-07   5.20981e-08  -4.00918e-09   2.39816e-09       0.00000       0.00000       2.71286       3.21860       3.70247       3.73223       3.36250       3.43720       2.81864       2.47188       2.03378       1.55719       1.21122      0.894066      0.627091      0.441828      0.279567      0.178843      0.113039     0.0634459     0.0354439     0.0194479     0.0101818    0.00478505    0.00242787   0.000935179   0.000455736   0.000168515   6.44699e-05   2.14096e-05   7.09497e-06   1.96402e-06   4.68332e-07   9.24270e-08   1.56646e-08   2.17918e-09       0.00000       0.00000
  17  12 2548.0754    1.8692  0.9327 11.6258 -0.0127       2.10868  0.0409   0.0447   0.0646    0.1232   0.0000      0.878051   433.8441       3.16228       21.7937      -2.25519      -2.48703       1.21608       4.66314      -1.85895      -5.89202     -0.377318       1.82129       1.21986      0.173363     -0.499916     0.0427621     0.0199755     -0.223100    -0.0833973     0.0340688     0.0130977    -0.0199101   -0.00433857    0.00212682   0.000581919   0.000338070   9.08668e-05   1.55641e-05   1.52837e-05   2.69749e-06  -5.21107e-06  -1.54969e-07  -6.12362e-08   2.48863e-08   1.75486e-10       0.00000       0.00000       2.71648       3.18754       3.52671       3.77960       3.72479       2.91374       2.77523       2.51244       2.04979       1.43246       1.15546      0.904384      0.612762      0.364492      0.263436      0.166881      0.115906     0.0605690     0.0325471     0.0184783    0.00936932    0.00516223    0.00255419    0.00105238   0.000418565   0.000160948   5.16642e-05   1.84614e-05   6.09457e-06   1.56000e-06   4.48131e-07   9.37190e-08   1.70058e-08   1.87457e-09       0.00000       0.00000
  17  13 2691.1000    2.4480  0.9297 11.9930 -0.0033       3.18600  0.0376   0.0576   0.0661    0.1342   0.0000      0.776288   437.8777       5.07431       13.9555      -1.93584      0.832344     0.0610833      -1.72019      -3.68818       3.76248     -0.317461     -0.690838       1.24511     -0.389334    -0.0842974     0.0918406    -0.0958236     0.0348571    -0.0471584    -0.0188166    -0.0259445    0.00551376  -0.000254680   0.000695971  -0.000552800   0.000161331  -3.90727e-05   6.26970e-05  -4.72321e-06  -2.01852e-07  -2.44507e-07   2.73546e-08  -4.72966e-08   1.12086e-09   2.82010e-09       0.00000       0.00000       2.48354       3.44717       3.73198       3.91127       3.43120       3.32646       2.79756       2.37248       1.88391       1.43427       1.09694      0.838103      0.527521      0.390352      0.237558      0.169286     0.0886347     0.0602980     0.0296379     0.0170709    0.00847256    0.00423169    0.00197267   0.000947750   0.000390544   0.000149644   5.45818e-05   2.05753e-05   5.83807e-06   1.92174e-06   3.95725e-07   9.67457e-08   1.65666e-08   2.34678e-09       0.00000       0.00000
  17  14 2834.3759    3.1871  0.8133 12.4465  0.0038       3.19872  0.0297   0.0791   0.0579    0.1283   0.0000      0.784651   433.0927       4.97017       13.8962       3.32405      -3.36246      -7.83490       2.56812      0.140473       3.34894     -0.468752     -0.608292      0.708811     -0.228816      0.125562     -0.154104    -0.0947775    -0.0136329     0.0285135     0.0129784    -0.0110343  -6.50738e-05    0.00507418  -0.000954789   -0.00119833   0.000733728   0.000241504  -2.09515e-05  -1.83818e-05  -5.10704e-07  -7.83467e-07   3.72889e-07   9.69339e-08  -2.99798e-08   4.08895e-10       0.00000       0.00000       2.16347       2.73310       2.83979       2.92920       2.87742       2.60303       2.24136       1.92259       1.55869       1.22925      0.922964      0.690920      0.466316      0.324000      0.203639      0.136360     0.0832129     0.0475264     0.0268325     0.0142973    0.00716979    0.00361363    0.00168682   0.000725399   0.000293251   0.000117912   4.22259e-05   1.41716e-05   4.58822e-06   1.35043e-06   3.25897e-07   7.45764e-08   1.24955e-08   1.59445e-09       0.00000       0.00000
  17  15 2977.2643    3.7832  0.7816 13.0848 -0.0023       3.44149  0.0312   0.1002   0.0572    0.1185   0.0000      0.850230   438.2231     0.0244666       13.0732     -0.372306      0.153961     -0.545830      -1.74020      -1.39993      -1.77018      -3.39032     -0.676707     -0.130094    0.00986048      0.322051    -0.0275890     -0.126996     0.0246703    0.00711887    0.00211182   -0.00166071    -0.0130931   0.000479162   -0.00228691  -6.82491e-05   0.000270288  -0.000282576  -3.36377e-06   9.65418e-06  -1.15387e-06   1.82598e-06  -3.50721e-07   5.08365e-08   1.33328e-09  -1.24479e-10       0.00000       0.00000       2.54023       3.30988       3.72529       3.77498       3.51288       3.26714       2.65331       2.08997       1.67041       1.28475      0.938861      0.683477      0.456107      0.324144      0.216283      0.131427     0.0830809     0.0494206     0.0269639     0.0143660    0.00751145    0.00349476    0.00153420   0.000731201   0.000307468   0.000121042   4.36472e-05   1.55400e-05   4.98747e-06   1.34548e-06   3.23870e-07   6.87559e-08   1.16811e-08   1.57055e-09       0.00000       0.00000
  17  16 3119.3793    4.0079  0.8436 13.6157 -0.0005       1.37808  0.0442   0.1056   0.0608    0.1060   0.0000      0.949997   437.8106       4.39393       12.4384      -1.84701       1.28410      -5.59212      -3.03676      -2.33060       3.19172     0.0760562      -1.07477      0.185535      0.442716    -0.0965450      0.360070    -0.0349698    -0.0543886     0.0400578   -0.00499037     0.0122209    -0.0125041   -0.00367713   -0.00117144  -0.000108600   0.000242421   0.000111041   7.74913e-05   1.06970e-05  -8.20643e-06  -1.90747e-06   3.39129e-07   8.33293e-08  -6.59419e-09   3.53316e-10       0.00000       0.00000       2.61666       4.17218       3.37589       4.53625       3.30228       4.11381       2.84433       2.86551       2.00223       1.84510       1.34961      0.952140      0.665233      0.477834      0.291226      0.184764      0.131411     0.0654930     0.0414939     0.0187589     0.0121695    0.00446226    0.00274409   0.000777361   0.000529481   0.000164219   7.76251e-05   1.84338e-05   7.91071e-06   2.03243e-06   5.49136e-07   1.15680e-07   1.86931e-08   3.83582e-09       0.00000       0.00000
  17  17 3261.4505    3.7986  1.2021 13.2349 -0.0092       1.74538  0.0466   0.0862   0.0755    0.1518   0.0000      0.745039   441.9633       3.73707       25.0103      -2.56650      -4.04692      -1.01101     -0.765318       4.58768      0.532106      0.508656      -1.23683      0.710349     -0.610295      0.230187      0.125619     -0.118891     -0.191663    -0.0697897    -0.0712963    -0.0271875   -0.00433353    0.00615091    0.00323444   0.000880268  -0.000487585  -0.000206673   4.42288e-05   1.24748e-06   1.25195e-06  -1.61245e-06  -3.10788e-08  -9.91507e-09  -2.14518e-08   1.93565e-10       0.00000       0.00000       2.98185       3.85386       3.85310       4.03873       3.80028       3.59461       3.08717       2.79187       2.17759       1.71007       1.33156      0.944165      0.689881      0.480801      0.305579      0.194325      0.110935     0.0667169     0.0376002     0.0201592     0.0102985    0.00501972    0.00233791    0.00104009   0.000433310   0.000167944   6.10257e-05   2.03278e-05   6.22273e-06   1.96275e-06   4.82976e-07   1.02170e-07   1.78829e-08   2.42407e-09       0.00000       0.00000
  17  18 3403.5032    3.2631  1.9127 12.5297 -0.0038       1.47372  0.0540   0.0596   0.1019    0.1220   0.0000      0.409577   435.4919      -2.89881       10.9498      -3.38904       6.77358      -3.99066      -3.59486      -7.53145       2.11111       3.33284       1.32463       1.57274      0.738453    -0.0885498     -0.377178      0.181833     -0.149442      0.140277    -0.0249862    0.00781533     0.0212378    -0.0140573   -0.00489721   0.000235518   0.000936400  -0.000252893  -9.78625e-05  -3.09542e-05   1.97079e-07  -8.32459e-07   8.37412e-07   1.70387e-07   8.60398e-09   5.59079e-10       0.00000       0.00000       3.41919       4.45611       4.64302       4.90088       4.55062       4.28281       3.77233       3.12747       2.49996       1.94320       1.51590       1.09299      0.802147      0.542080      0.357211      0.228747      0.138862     0.0809171     0.0445912     0.0236935     0.0125388    0.00602085    0.00290745    0.00123236   0.000548449   0.000207795   7.83660e-05   2.61811e-05   8.08414e-06   2.31468e-06   5.93227e-07   1.22004e-07   2.22598e-08   2.88090e-09       0.00000       0.00000
  17  19 3545.6717    2.7337  2.6040 11.9336 -0.0015       1.07907  0.0663   0.0435   0.1170    0.1059   0.0000      0.273882   436.6349       3.73834       6.96859     -0.135547     -0.375271       8.58615       2.43808       3.09323      0.461116       2.13469      -1.93324     -0.659963       1.63084      0.770757      0.305585      0.270554      0.181114      0.103278    -0.0466718     0.0198422   0.000701321    0.00533011    0.00151594   -0.00171291   0.000545398   2.92832e-06   0.000113453   8.33804e-05  -1.39623e-05  -5.85250e-06   8.82367e-07   1.26353e-07  -3.78197e-09  -3.52037e-09       0.00000       0.00000       4.17812       5.45410       5.63205       5.83104       5.47377       5.24756       4.49856       3.89462       2.97454       2.39676       1.86731       1.34107      0.970021      0.647158      0.438802      0.272372      0.172500     0.0956925     0.0554413     0.0287520     0.0148425    0.00711791    0.00354071    0.00147365   0.000666475   0.000252546   9.53105e-05   3.07139e-05   1.01237e-05   2.72603e-06   7.35671e-07   1.51510e-07   2.61754e-08   3.53563e-09       0.00000       0.00000
  17  20 3688.1009    2.2535  4.3083 11.3367 -0.0035      0.716353  0.0868   0.0280   0.1560    0.0716   0.0000      0.139717   446.4275       2.36178       5.97662       1.79854       6.48828     -0.947978      0.925984     -0.255306      0.676581      -4.86563      -1.88800       1.37719       3.67841      -1.36795      0.402741      0.463066     0.0767753     0.0644998    -0.0151951    -0.0105652    0.00848868    -0.0152505   -0.00792534   -0.00241614    0.00145637   0.000478651  -6.31255e-05  -5.32696e-05  -2.09541e-05   7.49234e-07  -1.33108e-06  -2.47929e-07   6.02464e-09  -2.41831e-09       0.00000       0.00000       5.50220       6.82940       7.38172       7.64627       7.08049       6.52093       5.84199       4.92613       4.14189       3.28915       2.44486       1.78578       1.26694      0.859028      0.556685      0.350083      0.213421      0.122204     0.0719863     0.0386202     0.0196855    0.00966768    0.00466542    0.00196879   0.000844188   0.000334293   0.000125201   4.11670e-05   1.31708e-05   3.58499e-06   8.90049e-07   1.94658e-07   3.42156e-08   4.18370e-09       0.00000       0.00000
  17  22 3972.8307    1.5554  7.7899 10.7654 -0.0016      0.412438  0.1323   0.0158   0.2432    0.0432   0.0000     0.0792303   450.3461       6.73317       37.5297      0.629082      -9.66483      -10.1576       12.4900      -7.20480      0.995501      -3.93467     -0.145037       3.44270       4.20487       1.22056      0.247834      0.255272      0.486311     -0.357709    -0.0138306     0.0425181   -0.00581861    0.00748831   -0.00291332   -0.00274396    0.00228824   0.000154797   6.46684e-05  -1.02377e-06  -1.55008e-05   2.65366e-06   2.50867e-06   6.31403e-07   2.96989e-08  -1.49180e-08       0.00000       0.00000       7.97196       10.4049       11.0357       11.4056       10.6919       9.94301       8.77132       7.34552       6.24000       4.81945       3.75367       2.65970       1.89369       1.28795      0.850219      0.523230      0.325544      0.190345      0.107881     0.0570232     0.0303645     0.0144158    0.00667660    0.00301724    0.00128947   0.000496599   0.000186982   6.31583e-05   2.04087e-05   5.69697e-06   1.45002e-06   3.04208e-07   5.63562e-08   6.78670e-09       0.00000       0.00000
  17  23 4115.5791    1.2869 10.5385 10.6122 -0.0020      0.399197  0.1825   0.0128   0.3303    0.0381   0.0000     0.0749185   438.6862       15.2903       27.6701      -2.46499      -17.2863      -20.4441       16.2416      -17.0871      -16.0009       11.1353      0.928646      -3.38211       2.57986       1.43392       1.68383     0.0118922      0.119224     -0.318812     0.0916511     0.0340742    0.00478804    -0.0300710   0.000304571    0.00332608   0.000838931  -0.000401502   0.000143867  -2.77423e-05  -1.86982e-05   1.24341e-05   6.95096e-08   6.45144e-07   7.85256e-09   6.77812e-09       0.00000       0.00000       10.2991       13.3063       14.2589       14.7422       14.1829       12.9324       11.1501       9.66549       7.74527       6.16696       4.69704       3.43505       2.41454       1.65311       1.10425      0.685794      0.437494      0.249211      0.142947     0.0777043     0.0393023     0.0197158    0.00918727    0.00406671    0.00169883   0.000683983   0.000242572   8.26977e-05   2.69271e-05   7.40482e-06   1.90951e-06   4.08337e-07   6.92805e-08   8.54338e-09       0.00000       0.00000
  17  24 4257.9876    1.1124 13.5867 10.4559 -0.0016      0.329503  0.2442   0.0108   0.4287    0.0364   0.0000     0.0733953   432.4470       20.5132       14.4144      -1.59701       3.64159       1.30522      -18.4760       5.81345       18.7666      -11.5979      -6.18163       3.35528      0.544417       2.30952       1.87316     -0.890332     -0.332902      0.165439     -0.174084    -0.0121146    -0.0748097    -0.0260045    0.00103551    0.00172423   -0.00169674   -0.00170561  -0.000169875   0.000237873  -4.31882e-05  -8.16683e-06  -6.90745e-07  -7.08575e-07  -1.78183e-07  -8.68755e-09       0.00000       0.00000       12.6063       16.3598       17.5479       18.0109       17.5345       15.8768       13.8850       11.8720       9.67766       7.58072       5.88559       4.20401       3.05910       2.09358       1.38554      0.885134      0.529968      0.320013      0.179443     0.0992668     0.0496316     0.0248973     0.0115401    0.00517874    0.00214911   0.000863126   0.000309874   0.000108715   3.30743e-05   9.75005e-06   2.45147e-06   5.09082e-07   8.90138e-08   1.05850e-08       0.00000       0.00000
  17  25 4400.1231    0.8721 15.9481 10.4389 -0.0032      0.159128  0.3626   0.0087   0.5579    0.0308   0.0000     0.0991901   424.6213     -0.409319      -26.8887       11.3302       20.9459      -22.3584       9.63593      -15.3719       15.6614      -6.49871      -6.60376       4.93125       2.42660     -0.934309      0.363000     -0.382891      0.242525     -0.330492      0.189804     0.0325337    -0.0641183    -0.0208956     0.0275573  -0.000524955   -0.00128484   0.000348875   0.000671010  -2.90779e-05  -1.24248e-05  -1.89701e-05   3.56885e-06  -8.33848e-07  -3.99748e-07   3.27486e-08       0.00000       0.00000       16.8468       21.8922       23.2166       24.0173       22.7821       21.3988       18.6058       16.0681       13.1012       10.4572       7.96919       5.85566       4.20451       2.85932       1.91148       1.21801      0.744158      0.443685      0.250583      0.136904     0.0700268     0.0355983     0.0159530    0.00754516    0.00299291    0.00123139   0.000441114   0.000153386   4.69458e-05   1.32686e-05   3.31168e-06   6.95252e-07   1.18801e-07   1.48470e-08       0.00000       0.00000
  18   8 1992.9118    0.6036  0.4932  9.9709 -0.0047       8.28019  0.0257   0.0205   0.0460    0.0737   0.0000       1.50480   438.5607      0.994924       14.8357      0.699281      -6.33361      0.534779       2.57337      0.733449     -0.821810     -0.852512     -0.465822      0.309710     -0.136209     -0.609742     -0.205671     -0.155770     0.0611681   -0.00634427     0.0333141    -0.0110260  -0.000992001    0.00286675   0.000128157   0.000818524  -0.000164309  -7.92505e-05  -4.71360e-05  -3.62478e-05   4.40151e-06  -7.04096e-06  -4.39926e-07  -4.49621e-07   1.50179e-07   5.05960e-08   1.66630e-09   5.01438e-10       1.83223       2.46157       2.42573       2.59632       2.38557       2.30384       2.18788       1.76309       1.45894       1.21069      0.897255      0.709102      0.501455      0.365052      0.239857      0.162096     0.0998417     0.0582397     0.0330995     0.0211495    0.00917288    0.00532638    0.00241001    0.00130554   0.000550704   0.000235524   9.43668e-05   4.15942e-05   1.23954e-05   4.82581e-06   1.28435e-06   3.67668e-07   8.54965e-08   2.12897e-08   3.47357e-09   4.38236e-10
  18   9 2143.7765    0.8357  0.5210 10.3503 -0.0067       7.49016  0.0250   0.0272   0.0469    0.0831   0.0000       1.24543   439.0552       3.02092       11.7048       2.21050      -3.31656       1.73091      -3.09679      0.350722       1.14338    -0.0861752      0.209526     0.0651391     -0.432314     -0.476434     -0.152521     0.0535981    -0.0513231    -0.0437663    0.00466108     0.0276416     0.0223660   -0.00755230   -0.00285797   0.000860377   -0.00128040  -0.000223218   8.48627e-05  -2.22890e-05  -1.01026e-05  -2.27099e-06  -1.36438e-06  -1.13877e-07  -6.84265e-09  -1.01393e-09  -9.63142e-10  -3.38606e-10       1.82300       2.43979       2.48386       2.65365       2.26625       2.33999       2.04100       1.76044       1.51145       1.11423      0.898822      0.645377      0.517626      0.312576      0.240700      0.137995     0.0916041     0.0536104     0.0307499     0.0161845    0.00908806    0.00498548    0.00233050    0.00115475   0.000508770   0.000231727   8.35621e-05   3.38145e-05   1.24912e-05   4.23078e-06   1.27546e-06   3.06737e-07   8.83917e-08   1.37089e-08   3.09026e-09   4.09292e-10
  18  10 2291.7608    1.1554  0.7741 10.6862  0.0015       5.88962  0.0315   0.0297   0.0568    0.1126   0.0000      0.960928   437.0543      -2.78187       15.4587      -1.55728      0.438473      -2.72724      -4.40068     -0.542817       1.95934      0.416686    -0.0317423     -0.491309      0.509288     -0.132465    0.00812940     0.0986289     0.0442747   -0.00397745    -0.0389121     0.0242884     0.0107047    0.00139705   -0.00306117   -0.00153656    0.00120162   0.000306624  -0.000117429   2.97194e-05   1.16236e-05  -8.42100e-06   4.54262e-07   1.08849e-07   7.39701e-08  -6.50816e-09   2.41526e-09   5.14190e-10       2.15182       2.69185       2.94863       3.08494       2.81777       2.46476       2.51648       2.03930       1.64488       1.41432       1.08785      0.816077      0.541576      0.408472      0.261216      0.155284      0.111730     0.0639927     0.0382018     0.0197264     0.0117194    0.00601540    0.00301236    0.00135867   0.000643602   0.000293019   0.000125241   4.59011e-05   1.53374e-05   4.57206e-06   1.52792e-06   3.55370e-07   9.32964e-08   2.18795e-08   3.65865e-09   4.17730e-10
  18  11 2436.9106    1.5734  0.8269 11.1849 -0.0066       3.66015  0.0346   0.0380   0.0550    0.1202   0.0000      0.876133   443.2012       2.50708       12.6073       2.71139     -0.521644      -2.01192      -2.12510     -0.113212      0.551269      -2.22589     -0.205792      0.396617      0.795632      0.628438      0.137179      0.166515     0.0405596    -0.0963461    -0.0720152     0.0151096   -0.00147629   0.000310352   -0.00214994    0.00212090   6.04059e-05   0.000151877  -0.000131764  -8.13527e-06  -1.62399e-05  -8.39887e-07  -2.36111e-06   1.66152e-07   1.05284e-07   1.94557e-08  -5.04446e-09   1.60875e-11       2.19281       2.88289       3.08041       2.92990       2.91934       2.80816       2.54231       2.14199       1.71379       1.37624       1.07197      0.783317      0.614971      0.400526      0.275848      0.188311      0.105340     0.0729451     0.0369371     0.0211403     0.0116374    0.00572485    0.00293594    0.00141007   0.000591736   0.000280476   0.000109888   3.98352e-05   1.60211e-05   5.39112e-06   1.38865e-06   4.59459e-07   1.11057e-07   2.20087e-08   3.79160e-09   4.44469e-10
  18  12 2580.8897    2.0548  0.8520 11.7681 -0.0032       3.48665  0.0348   0.0501   0.0596    0.1191   0.0000      0.842410   443.7177       4.82174       10.3662      -3.65038       7.98792       1.65062      -3.87988      -1.07170     -0.845780     -0.801495      -1.46564      0.522293     -0.638529      0.496072     0.0247851    -0.0561121     0.0848500      0.121566   -0.00458132    -0.0103638    0.00144454   -0.00256877   -0.00658721   -0.00103462  -0.000219474  -0.000200111  -0.000124002   6.98423e-06  -1.02767e-05   7.99454e-06   5.37291e-07  -3.21076e-07   3.92743e-08   3.48754e-09   1.29670e-09   2.01744e-11       2.22432       2.99851       3.22398       3.22873       3.19214       2.81449       2.55007       2.11618       1.97873       1.44109       1.22212      0.801170      0.598983      0.432683      0.268753      0.187085      0.100136     0.0714695     0.0357252     0.0248885     0.0126675    0.00625735    0.00332585    0.00144804   0.000669885   0.000261168   0.000126208   4.25169e-05   1.56013e-05   5.71054e-06   1.49972e-06   5.29394e-07   1.10825e-07   2.25627e-08   4.47775e-09   4.63399e-10
  18  13 2724.7739    2.6660  0.7918 12.4512 -0.0026       2.58057  0.0383   0.0687   0.0587    0.1066   0.0000      0.878015   440.2838      0.799825       13.0587     -0.836663       5.11829      -4.10669      -1.74165       1.75985      0.750872     -0.429714      0.418318     -0.189524     -0.128109     -0.260459    -0.0517104    -0.0707904      0.194637     0.0808021     0.0222420     0.0209300    0.00691342   -0.00581870   -0.00182183    0.00281758   0.000673714   0.000374133  -0.000130958  -6.77164e-05   1.28278e-05  -4.39052e-07  -4.03380e-07   7.69954e-07   2.21669e-07  -1.62239e-08   2.41924e-10  -6.67733e-10       2.36045       3.31095       2.94813       3.23373       3.46423       3.08132       2.98159       2.03937       1.91474       1.59148       1.24673      0.932847      0.654494      0.446874      0.318521      0.205171      0.137867     0.0831341     0.0469271     0.0300844     0.0137059    0.00723144    0.00368495    0.00146783   0.000837146   0.000233393   0.000141377   4.90411e-05   1.60056e-05   6.21282e-06   1.66706e-06   4.64189e-07   1.22141e-07   2.87675e-08   5.28504e-09   5.71384e-10
  18  14 2868.6775    3.5155  0.7684 12.5796  0.0033       2.79156  0.0312   0.0871   0.0518    0.1248   0.0000      0.761376   439.6265      0.637067       13.7507     -0.123689       1.75878      -11.0703      -1.21122     -0.229926     -0.306169       1.17813     -0.770108      0.478770      0.643372      0.393631    -0.0502481      0.278905     -0.185767    0.00251537     0.0468573    0.00460631    -0.0211663    0.00231455    0.00354273   0.000447072   0.000469953  -0.000121213   1.71503e-05   4.31877e-05   5.60455e-06   3.42738e-06  -1.05928e-06   3.53321e-07   7.14053e-08  -4.34679e-09  -3.61065e-10   2.35817e-10       1.96581       2.78375       2.69910       3.06519       2.58627       2.72844       2.25857       1.97477       1.65312       1.22023       1.03027      0.731121      0.561966      0.337472      0.283519      0.158226      0.106980     0.0591574     0.0401907     0.0199691     0.0114737    0.00572155    0.00268636    0.00136707   0.000619126   0.000288317   0.000100115   4.02153e-05   1.47398e-05   4.90662e-06   1.60367e-06   3.63927e-07   1.06982e-07   1.71202e-08   3.78221e-09   5.36578e-10
  18  15 3012.1768    4.1034  0.7706 13.0290  0.0012       1.60126  0.0316   0.1012   0.0531    0.1153   0.0000      0.872559   437.8847       1.31644       12.9534     -0.355931     -0.914169      -2.55948      -1.55278      -3.97085      0.249202      -1.49812      0.310307    -0.0765650     -0.227406      0.451409      0.111162   0.000510770    -0.0803197     0.0420823    -0.0860233   -0.00128221    0.00215476    0.00534980   -0.00242122  -0.000573146   0.000304298   0.000249575  -4.03485e-05  -1.08645e-05   4.82351e-06  -2.41954e-06  -9.97706e-07  -4.69175e-07   6.50997e-08   2.40377e-08  -2.42760e-09  -1.25453e-10       2.32334       2.49612       2.80366       3.31471       3.18969       2.52496       2.22777       2.30869       1.77344       1.25711      0.931802      0.826245      0.619240      0.370447      0.218194      0.172107      0.123312     0.0744175     0.0383628     0.0190088     0.0114698    0.00688094    0.00378367    0.00178978   0.000754909   0.000298875   0.000109279   3.89036e-05   1.39731e-05   4.32248e-06   1.29081e-06   3.70651e-07   9.18218e-08   1.98173e-08   2.99121e-09   3.77642e-10
  18  16 3154.7726    3.9652  1.0172 13.3018 -0.0043      0.563155  0.0380   0.0907   0.0679    0.1303   0.0000      0.767591   437.9992       6.48399       11.8300      -3.85621      -4.75118      -1.10529     -0.514087     -0.885821      -2.28978       1.19751      0.750791     -0.563068     -0.908596     -0.358979     0.0647651     -0.164914    -0.0514166     -0.127937     0.0347068    0.00825501    -0.0151128   -0.00201966   9.17105e-05  -0.000887648   9.69088e-05   0.000188109  -8.71251e-05   5.41523e-05   1.04893e-05  -5.79914e-06  -2.09369e-06   1.57353e-07   2.12192e-07   2.24019e-08   5.71361e-10   7.78198e-10       2.35671       3.15374       3.16367       3.51016       3.15297       3.02982       2.71914       2.23770       1.93421       1.54576       1.23088      0.838134      0.641420      0.463760      0.296904      0.188658      0.120704     0.0778710     0.0422991     0.0242891     0.0135540    0.00713456    0.00346304    0.00153053   0.000704311   0.000310836   0.000133907   4.91192e-05   1.72355e-05   5.64826e-06   1.62601e-06   4.72251e-07   1.12837e-07   2.32508e-08   4.51326e-09   5.71983e-10
  18  17 3297.4002    3.6025  1.3480 13.1395 -0.0049       1.47250  0.0453   0.0757   0.0835    0.1109   0.0000      0.571088   433.7488       3.54715       10.7614       2.15388     -0.603714      -2.22307      -4.68416      -4.45026      0.983243      -1.36746     -0.242406     -0.370688     -0.834193      0.898252     0.0692668     -0.237817      0.258669      0.147702     0.0590161     0.0980258    -0.0107471    0.00499329    0.00348873    0.00339120   0.000185713  -6.56121e-05   9.38073e-05   1.02987e-05  -2.03299e-05  -4.95862e-06   3.07631e-06   3.04299e-07  -5.16657e-08  -6.36516e-08   1.98518e-09  -1.47039e-09       2.71270       3.45166       3.60738       3.88770       3.71239       3.49594       3.00706       2.58777       2.08143       1.70117       1.33156      0.992996      0.700136      0.498310      0.334339      0.220708      0.139656     0.0904735     0.0508610     0.0280875     0.0159889    0.00784333    0.00399795    0.00179156   0.000819816   0.000360917   0.000150337   5.18055e-05   1.97720e-05   6.29566e-06   1.91621e-06   5.35791e-07   1.27478e-07   2.72458e-08   4.53353e-09   5.86203e-10
  18  18 3440.0664    3.0142  2.1346 12.4090 -0.0007       1.30577  0.0614   0.0513   0.1034    0.1034   0.0000      0.378852   439.8740      -1.49283       15.8465      -2.99204       3.11334       4.98235       3.49730      -4.41877      -2.81943     0.0772126       2.55519     -0.172602      -1.25575      0.203160     -0.138732     -0.423378     -0.246581    -0.0514663    -0.0477638    0.00983223    -0.0201571   -0.00110831    0.00697399   -0.00113471   0.000643631  -0.000894175   8.84173e-05  -4.07202e-05   4.16681e-06  -8.55070e-06  -2.72077e-06  -2.72956e-07   2.46679e-07  -3.81494e-08   2.07889e-10   6.30005e-10       3.47130       4.66567       4.91699       5.31292       4.83196       4.55678       4.12399       3.38896       2.90097       2.28678       1.80611       1.24682       1.00182      0.628255      0.480609      0.282788      0.189593      0.105759     0.0671974     0.0388605     0.0199800     0.0108603    0.00502962    0.00255876    0.00111695   0.000498234   0.000190974   8.02686e-05   2.66231e-05   9.12425e-06   2.70597e-06   6.65337e-07   1.95249e-07   3.54420e-08   7.00295e-09   8.19562e-10
  18  19 3582.6702    2.5792  3.1178 11.8323 -0.0036      0.668543  0.0750   0.0371   0.1253    0.0903   0.0000      0.220399   432.2824       1.83344       6.81519     -0.183583       1.49768      -3.53725       4.27805      -3.00650      -2.70235      -3.09191      0.928231      0.392529     -0.463910      0.713732     -0.311779      0.402287    -0.0414217     -0.103029    0.00705307     0.0655221    -0.0235317   -0.00676575   -0.00281442   0.000475198    0.00289151   0.000357687  -0.000199362  -3.03325e-05   4.38307e-05  -8.63114e-07   2.42833e-06   2.84682e-07  -3.24807e-07   2.98390e-08  -9.29925e-10   9.88836e-10       4.44881       5.61976       6.11885       6.12971       6.06917       5.67745       4.76909       4.14905       3.53340       2.66663       2.16045       1.61581       1.12144      0.814977      0.545037      0.346291      0.232570      0.138932     0.0809996     0.0450219     0.0253438     0.0122595    0.00648070    0.00299123    0.00128348   0.000570010   0.000235342   8.24727e-05   3.06554e-05   1.01729e-05   3.39372e-06   8.91927e-07   2.08264e-07   4.20240e-08   7.22328e-09   8.43913e-10
  18  20 3725.5568    2.1339  4.7454 11.2899 -0.0023      0.511697  0.0917   0.0250   0.1652    0.0643   0.0000      0.126824   434.4257      -10.6902       15.5760      -7.14866       4.83027      -4.90754      0.627588      -1.26562      -4.12585       2.58447      0.341032       1.48539       2.68120      0.467544    -0.0801518     -0.458548     -0.329657    -0.0169922   -0.00325141     0.0295659    -0.0154587    -0.0124135    0.00874475    0.00111210   -0.00117066   0.000724378   5.84116e-05  -0.000156136   3.61959e-05   1.35993e-05  -7.34912e-06  -2.09857e-07  -7.69205e-09  -9.31566e-08  -1.11263e-08   1.08392e-09       5.49395       7.05100       7.34071       7.76712       7.28483       6.88086       5.98559       5.26984       4.25911       3.56470       2.70214       2.05842       1.43931      0.997185      0.654630      0.439878      0.283616      0.167782      0.100349     0.0547115     0.0296853     0.0149620    0.00755191    0.00359530    0.00158459   0.000677681   0.000274416   0.000105363   3.79706e-05   1.20458e-05   3.83053e-06   1.02954e-06   2.52535e-07   5.50520e-08   8.76649e-09   1.12752e-09
  18  21 3868.3528    1.8179  6.8031 10.8359 -0.0020      0.457799  0.1141   0.0180   0.2045    0.0495   0.0000     0.0818913   435.3490       13.1130       10.4749      -8.04536      -6.00209      0.951404      -2.10561      -1.83977      -12.1827      0.920139       1.31836      0.443756       1.10660      0.220123      -1.54662      0.314890     -0.310852      0.213706    -0.0192617    -0.0467757   -0.00219165     0.0331201    0.00391323    0.00834987   -0.00249767    0.00156859  -0.000158722  -0.000106926   1.14496e-05  -1.25221e-05  -6.87391e-07   1.58447e-06   1.74945e-07  -1.46894e-08   1.12902e-08  -1.99880e-11       6.41577       8.54124       8.97688       9.31141       9.03622       8.32144       7.54893       6.34581       5.29491       4.25023       3.26391       2.43659       1.81712       1.23921      0.843230      0.549545      0.352515      0.210702      0.123140     0.0685180     0.0372662     0.0192202    0.00968140    0.00456294    0.00203585   0.000868771   0.000357385   0.000137405   4.97329e-05   1.62220e-05   4.94381e-06   1.35939e-06   3.46107e-07   7.27063e-08   1.26851e-08   1.45119e-09
  18  22 4011.1594    1.4776  8.4081 10.7126 -0.0036      0.291236  0.1386   0.0144   0.2554    0.0402   0.0000     0.0742389   433.5573       16.2694       25.0598      -6.71512      -9.40556       1.44906       15.6531      -11.4036      -12.1253      -1.68577      -2.48987      -6.31415     -0.348727       3.75116      0.358584      0.156026     0.0369562     0.0629874      0.183805     -0.228234    -0.0150548     0.0527111    -0.0213872   -0.00714820   -0.00119591    0.00211726   4.86554e-05  -9.06727e-05   0.000125930  -1.91350e-05  -8.05028e-06  -1.09499e-06   6.52370e-07  -5.81377e-08   4.01064e-09  -3.30612e-10       7.91759       10.1218       11.1315       11.3425       11.0099       10.0547       8.94220       7.68996       6.33378       5.04815       3.88252       2.93982       2.08756       1.49012       1.00140      0.644558      0.415347      0.246368      0.146785     0.0821888     0.0448072     0.0231830     0.0114868    0.00555145    0.00242922    0.00107865   0.000427516   0.000164922   5.79962e-05   1.90743e-05   6.00998e-06   1.60945e-06   3.93651e-07   8.36430e-08   1.37633e-08   1.56418e-09
  18  23 4154.7349    1.2310 11.5297 10.4974 -0.0039      0.454896  0.1930   0.0115   0.3506    0.0373   0.0000     0.0734402   447.7023      -19.2287       27.2323       17.7682       9.24835      -5.15783      -3.50608      -9.12269      -11.0464      -11.6213     -0.103788      -3.18430       6.01842      0.262127      -2.49138       1.48472      0.395469      0.339915     -0.216611     0.0161242     0.0873947   -0.00439103   -0.00849465    0.00179661   0.000936078    0.00157417    0.00152785  -0.000400263  -6.90612e-05   4.48609e-05  -8.61110e-06  -2.84479e-06   6.67843e-07  -2.27849e-07  -2.31835e-08  -5.09433e-10       9.89590       12.9697       14.0727       14.2520       13.9203       12.8877       11.6023       9.80360       8.09824       6.53201       4.99479       3.85423       2.73175       1.93840       1.29467      0.873276      0.538425      0.332552      0.194829      0.107899     0.0592553     0.0301779     0.0152253    0.00722033    0.00328450    0.00141354   0.000572603   0.000217234   8.00759e-05   2.61036e-05   7.94453e-06   2.20611e-06   5.23258e-07   1.14530e-07   1.87791e-08   2.13496e-09
  18  25 4441.4929    0.8492 16.6280 10.4063 -0.0013      0.514203  0.3485   0.0088   0.5552    0.0291   0.0000     0.0906272   437.7000      -46.0098      -15.7330       39.0714       39.8404      -41.6738       1.32704       3.18966       5.75563       8.66551      -10.0993      -6.09487       6.93237      -4.59025      0.522032      -1.61406       1.23006    -0.0217328     -0.499123     0.0582084    0.00239021    -0.0785680    0.00969312     0.0210737    0.00228353   -0.00104608   0.000368199  -0.000438366  -9.73355e-05   2.13279e-05   3.41894e-06   2.34990e-06   2.76091e-07   1.23640e-07  -1.30152e-08   5.00921e-09       15.5679       19.8721       21.9356       22.0273       21.5089       19.6760       17.9117       15.4908       12.7065       10.5169       8.03490       6.08294       4.39578       3.10086       2.08224       1.38590      0.873392      0.538957      0.316364      0.180339     0.0986947     0.0511606     0.0260317     0.0122019    0.00565330    0.00237899   0.000991127   0.000371411   0.000133324   4.32113e-05   1.28904e-05   3.54227e-06   8.51693e-07   1.79080e-07   2.84527e-08   3.21993e-09
  19   9 2173.8106    0.9052  0.7129 10.2513 -0.0057       6.24407  0.0399   0.0253   0.0570    0.0983   0.0000       1.03680   437.4361       4.53593       16.9358      -3.44234      -4.28818       2.46886       3.01813     -0.137571      0.386738      -1.77085      0.596058      0.718786     -0.519406   -0.00920358     0.0559204    -0.0122524      0.190237   -0.00785970     -0.104057  -0.000933958     0.0254006   -0.00158032    -0.0100969   -0.00243312   0.000489472   0.000611194  -2.63539e-06   7.32954e-05  -3.52361e-05  -3.92874e-06  -4.97746e-06   8.21008e-07  -1.86981e-07  -2.52360e-07   2.31761e-08   4.61029e-09       2.33596       3.32833       3.20163       4.25613       3.42713       3.01055       3.32741       2.54201       1.87628       1.59207       1.43601      0.887315      0.583924      0.522984      0.362277      0.186895      0.139887      0.101495     0.0680758     0.0257961     0.0179711     0.0112249    0.00604782    0.00274429    0.00109716   0.000648307   0.000334685   0.000148850   6.05948e-05   1.66653e-05   6.90056e-06   1.42497e-06   5.99166e-07   1.48735e-07   2.84758e-08   9.61693e-09
  19  11 2468.2145    1.6573  0.9035 11.3413 -0.0066       3.21612  0.0371   0.0390   0.0626    0.1207   0.0000      0.849313   441.4783      -4.23917       8.75896       3.56928      -3.23335      -3.26625       2.03338      0.553213       2.61828     -0.726956      -2.24324       1.19816     -0.169387     -0.492347     -0.250696      0.266256     -0.434046      0.101609     0.0213446   -0.00975199    -0.0156241   -0.00660122    0.00521294  -0.000450785  -0.000139479   0.000263311  -0.000384814  -0.000212941  -4.37424e-06  -1.50701e-05  -2.70715e-06   2.43691e-06   6.88137e-07  -1.01845e-07  -4.52730e-08   6.95976e-10       2.28224       2.68856       3.24804       3.33256       2.92611       2.99561       2.77299       2.06771       1.78929       1.59367       1.18504      0.835788      0.657309      0.504891      0.291522      0.215003      0.162861     0.0844539     0.0490948     0.0348154     0.0189030    0.00925598    0.00453029    0.00272431    0.00126472   0.000542319   0.000201922   0.000108789   4.64186e-05   1.80597e-05   5.30367e-06   1.68936e-06   4.86591e-07   1.19694e-07   2.61992e-08   5.68519e-09
  19  12 2613.1358    2.0839  1.0103 11.8477 -0.0073       4.31563  0.0362   0.0477   0.0669    0.1319   0.0000      0.872339   440.0960      -1.50032       17.3490      -3.76429      -5.38761      -1.52693       1.46632     -0.760263      -2.03380       1.44217      -1.11356     -0.971805      0.312183     0.0743062      0.461083    -0.0577960    -0.0630843     -0.147824    -0.0590017    0.00888638    0.00667405  -0.000916106   0.000173627  -0.000757426  -0.000635396   0.000311460  -2.21311e-05   2.23962e-05  -6.86172e-05  -3.42130e-06  -1.31990e-06  -1.01046e-06  -7.79886e-07   1.77477e-07   2.91525e-08   1.20093e-09       2.11358       2.70613       2.89213       3.02606       2.88332       2.81833       2.41737       2.08021       1.81428       1.49183       1.12612      0.843152      0.650155      0.446247      0.318997      0.215319      0.135693     0.0840467     0.0522460     0.0310958     0.0175151    0.00946631    0.00513234    0.00235525    0.00115731   0.000547511   0.000220093   9.09090e-05   3.79768e-05   1.39459e-05   5.05214e-06   1.58171e-06   4.52526e-07   1.21592e-07   2.85083e-08   5.49684e-09
  19  13 2757.9407    2.7023  0.9434 12.4801 -0.0071      0.873777  0.0364   0.0615   0.0611    0.1159   0.0000      0.846866   433.9166       1.09335       16.8736       6.49000      -5.98763      -2.30773       6.03029      0.223881      0.477160     -0.268047     -0.524760      0.530383      0.323387     -0.306944      0.436078     -0.499947     -0.125137      0.160663     0.0552647   -0.00865373    -0.0288747     0.0124733    0.00825681  -0.000860750  -5.89000e-05   0.000120702  -7.80424e-05   6.64629e-05   2.81114e-05  -1.71495e-05  -8.53025e-07   2.32146e-08   5.14782e-07   7.85667e-08   3.39596e-08   4.65718e-09       2.21713       2.74607       2.87004       2.98542       2.86708       2.86670       2.56048       2.06347       1.80585       1.52399       1.27634      0.895781      0.671140      0.467151      0.319733      0.213621      0.149892     0.0880408     0.0554689     0.0333674     0.0180270    0.00948870    0.00493242    0.00229202    0.00113911   0.000501939   0.000215735   8.93199e-05   3.95114e-05   1.43270e-05   4.67062e-06   1.48202e-06   4.59911e-07   1.14434e-07   2.80820e-08   5.38430e-09
  19  14 2902.5526    3.3742  0.7214 13.2933 -0.0088       1.35602  0.0309   0.0919   0.0538    0.0868   0.0000      0.893029   439.6503       1.99781       14.4740    -0.0557327       3.93775      -4.20839       1.53007      -1.17666     -0.102834      -1.27773     -0.674582      0.411542      0.449851     -0.764325     -0.549664     -0.144308     0.0797994    -0.0690166    -0.0569556     0.0400307     0.0190334   -0.00994406   -0.00354306   0.000421559    0.00202131  -0.000258314   6.09498e-05  -9.57677e-06   3.69740e-05   2.59629e-05   2.81260e-06  -3.87292e-07  -8.62530e-07   6.07352e-08   3.86255e-08   4.65608e-09       1.94560       2.20249       2.87325       2.81108       2.45844       2.61485       2.27516       1.86871       1.70283       1.27620       1.04458      0.803411      0.569919      0.418668      0.292738      0.186652      0.122546     0.0845842     0.0469642     0.0275799     0.0160054    0.00877192    0.00434313    0.00242871    0.00108510   0.000494018   0.000229118   0.000103697   3.77402e-05   1.45906e-05   5.06543e-06   1.73645e-06   4.85712e-07   1.17353e-07   2.44336e-08   4.54226e-09
  19  15 3046.5884    3.9291  0.9125 13.1367 -0.0007       1.98720  0.0347   0.0871   0.0569    0.1203   0.0000      0.807898   440.6284       2.58067       12.5367      -2.22314      -1.99893      -2.54509      -3.34403      0.104765       2.65962      0.241052       1.86848      -1.59389     -0.931904     -0.396734      0.355876      0.161126     0.0164487     0.0294503     0.0886156    -0.0131603    -0.0210322   -0.00480031   -0.00314091   0.000441985  -0.000260982  -0.000848682  -0.000192691  -3.73832e-05   1.63230e-05   4.57568e-06   3.73083e-06  -3.50715e-07  -6.05691e-07   5.44422e-08   8.60378e-09   6.89605e-09       2.00042       2.73985       2.68400       2.96858       2.75055       2.73375       2.39453       2.02813       1.76245       1.34715       1.06156      0.805041      0.606777      0.442282      0.319207      0.209444      0.132634     0.0808626     0.0491122     0.0289709     0.0168537    0.00886388    0.00463533    0.00230588    0.00110996   0.000498628   0.000221441   8.94335e-05   3.60986e-05   1.28425e-05   4.84299e-06   1.50074e-06   4.61873e-07   1.18054e-07   2.69038e-08   5.72619e-09
  19  16 3189.7840    3.9442  1.0802 13.4147 -0.0008      0.288982  0.0407   0.0847   0.0679    0.1150   0.0000      0.801588   443.3016       1.51102       11.5816       2.84204      -5.56460     0.0634403      -6.37343      -1.12457       1.45649      -1.19680      0.227996      -1.26061    -0.0454504      0.441004     0.0964436   -0.00244297    -0.0515970    -0.0908590     0.0508757     0.0837295    -0.0179192   -0.00557737   -0.00351641    0.00547822   -0.00135434  -0.000484007   0.000560721  -0.000103781   7.06436e-06  -6.17089e-06   9.31863e-06   8.64558e-07   5.97587e-07  -9.68481e-08  -4.92054e-09  -9.17658e-10       2.32579       2.97791       2.98474       3.50499       3.09370       3.00407       2.62508       2.38668       1.99126       1.63580       1.19184      0.970063      0.731388      0.508424      0.346696      0.223739      0.157961     0.0972860     0.0596611     0.0328490     0.0183569     0.0104875    0.00576809    0.00286458    0.00140390   0.000603727   0.000273437   0.000104250   4.26556e-05   1.56937e-05   5.29097e-06   1.68676e-06   4.88602e-07   1.17524e-07   2.99588e-08   6.04750e-09
  19  17 3332.9070    3.4546  1.6284 12.9616 -0.0008      0.863642  0.0506   0.0616   0.0855    0.0941   0.0000      0.469246   433.5079      0.449765       14.1334      0.847798      -6.71169      -5.86352      -6.29909      -2.73355       1.17000     0.0115754       1.11542      0.486574     0.0610817     -0.368986     -0.206688      0.202106    -0.0675157     0.0308858     0.0458837   -0.00590205    -0.0283817    -0.0111974    0.00181888    0.00261957   -0.00166984  -0.000462558   0.000148683   0.000155209  -7.20190e-05  -5.83530e-06  -6.20567e-06   1.88127e-06   8.52080e-07  -9.12303e-08  -1.64400e-08  -1.70943e-09       2.86720       3.86484       4.05810       4.23837       4.19121       3.80836       3.45167       2.92407       2.43220       1.95602       1.57507       1.18634      0.841722      0.639453      0.398080      0.301751      0.180868      0.118189     0.0696622     0.0424228     0.0241609     0.0123924    0.00658704    0.00332424    0.00158658   0.000770267   0.000301420   0.000138765   5.11263e-05   1.94115e-05   6.60445e-06   2.04779e-06   6.17391e-07   1.80638e-07   3.85600e-08   8.61921e-09
  19  18 3476.2331    2.8197  2.2791 12.5594 -0.0041       1.07418  0.0666   0.0448   0.1067    0.0790   0.0000      0.353387   436.2840      -4.44962       7.46081      0.884417     -0.216741      -5.47729      0.671966     -0.886601     -0.900847      -1.22000       1.30284     -0.264611     -0.549330     -0.154769    -0.0552818     -0.102309   -0.00124612    -0.0105301     0.0706676    -0.0172243    -0.0278695     0.0102876    -0.0100586   -0.00346802  -0.000765556   0.000338212  -0.000406288  -1.27031e-05  -0.000163480   2.31612e-06  -5.59259e-06  -1.53367e-06  -1.22660e-06  -1.18852e-07  -1.76881e-08  -2.36077e-09       3.47212       4.56731       4.86269       5.22812       4.85220       4.58291       3.97652       3.51838       3.10493       2.44202       1.92062       1.44834       1.08423      0.758404      0.524426      0.348387      0.226044      0.143809     0.0868406     0.0497278     0.0294060     0.0157067    0.00842396    0.00427012    0.00204743   0.000904064   0.000404879   0.000165194   6.42977e-05   2.36036e-05   8.52857e-06   2.67450e-06   7.96168e-07   2.07065e-07   4.81269e-08   9.58948e-09
  19  19 3619.5876    2.4690  3.4067 11.7371 -0.0020       1.13007  0.0752   0.0333   0.1306    0.0792   0.0000      0.196430   431.6784       10.9089       12.9566      -5.19403      -5.01589       3.07609      -4.41560       5.60248       1.52576      -7.48629       1.47314      0.162701     0.0380544      -1.21016    -0.0783447     -0.117139     -0.215663     0.0403834     0.0203240    -0.0683628    -0.0607678    -0.0152238    0.00829214    0.00672633   -0.00117136    0.00112807  -0.000260473  -0.000170341  -3.44118e-05  -1.68774e-05   9.79878e-06  -3.97598e-06  -1.52592e-07   7.11578e-08  -1.04819e-09   5.11841e-09       4.26590       5.51854       5.91643       6.22113       6.05684       5.58893       5.11773       4.10695       3.61643       2.86479       2.28798       1.65748       1.30734      0.880403      0.625772      0.407738      0.277197      0.169969      0.103243     0.0611320     0.0331064     0.0186287    0.00937816    0.00484477    0.00222971    0.00103658   0.000433164   0.000184465   7.25210e-05   2.80792e-05   9.27517e-06   3.04472e-06   8.77203e-07   2.26601e-07   5.70099e-08   1.11242e-08
  19  20 3762.6588    2.0253  5.0414 11.2099 -0.0027      0.504307  0.0945   0.0230   0.1693    0.0603   0.0000      0.125122   437.8905       6.41999       38.3457      -4.43608      -4.47990      -13.3757       6.61292       5.62947      0.956471      -1.46264     -0.154097      -4.31085       1.29226     -0.896579     -0.197359     -0.425513    -0.0539016      0.209878   -0.00216735     0.0906940     0.0269250   -0.00914605     0.0241729   -0.00244894   -0.00612686   -0.00237782   0.000866708   0.000120454  -3.03896e-05  -7.43032e-05   3.23704e-06   1.50052e-06  -1.11305e-06  -2.89694e-07   1.07296e-07   8.79970e-09       5.42580       6.96421       7.22788       7.40700       7.27395       6.92961       6.24743       5.38298       4.51003       3.67517       2.91245       2.24347       1.62215       1.17260      0.815532      0.546906      0.349950      0.220567      0.132212     0.0768285     0.0440120     0.0226645     0.0119793    0.00586057    0.00279778    0.00130212   0.000552361   0.000237118   9.10975e-05   3.26645e-05   1.17971e-05   3.73169e-06   1.11710e-06   3.00279e-07   6.96722e-08   1.46858e-08
  19  21 3905.8909    1.7100  7.2630 10.8030 -0.0017      0.252136  0.1207   0.0163   0.2129    0.0450   0.0000     0.0785035   443.3384       14.7057       24.0097      -1.37459       8.75480      -2.99190      -8.34709      -7.52954      -2.01947       2.38015       3.98377       4.00353      -2.66054     -0.269265      0.123617      0.859654     -0.554694     -0.265427      0.224807     -0.194839    -0.0485389     0.0480730    0.00671513   0.000534387    0.00381540   0.000736469   0.000673451   5.78946e-06   5.04060e-05   2.56026e-05  -8.38668e-06  -8.52133e-07   8.63845e-07   5.02596e-08  -1.57496e-07  -1.64768e-08       6.55076       8.73725       9.38855       9.49582       9.41807       8.65113       7.86756       6.83037       5.57269       4.68418       3.47964       2.80930       2.01215       1.43370       1.00175      0.675048      0.429525      0.268332      0.163239     0.0943835     0.0527888     0.0283485     0.0148613    0.00728211    0.00350882    0.00165797   0.000701526   0.000292769   0.000114395   4.28091e-05   1.53358e-05   4.89991e-06   1.44263e-06   3.86507e-07   9.60038e-08   2.05424e-08
  19  22 4049.4253    1.4058  9.2724 10.6807 -0.0009      0.309689  0.1518   0.0131   0.2724    0.0367   0.0000     0.0726693   436.5582      -6.35651       27.3913       11.4112      -1.57854      -5.34109      -14.2627      -11.4494       2.09911      -2.57211      -4.18180       1.70000       5.30975     -0.271097    -0.0660624   -0.00375393     -0.359518      0.148990    -0.0524368     -0.245564   -0.00299852     0.0280673    -0.0173612    -0.0137926  -3.30762e-05  -0.000602322  -0.000900008   0.000263266   0.000311355  -1.50395e-05  -2.49691e-05  -1.07440e-06  -4.50363e-06   6.70894e-07   8.78522e-08  -3.91166e-09       7.85954       10.1839       10.8803       11.1964       10.9859       10.2918       9.32039       8.14141       6.77124       5.44698       4.35987       3.32673       2.45851       1.75297       1.22886      0.827647      0.527328      0.335852      0.199885      0.118564     0.0654084     0.0358106     0.0184139    0.00921163    0.00445233    0.00203735   0.000907655   0.000369544   0.000145660   5.34399e-05   1.84963e-05   6.08503e-06   1.76880e-06   4.86128e-07   1.14147e-07   2.34470e-08
  19  23 4192.3974    1.2250 12.9001 10.4019 -0.0008      0.119211  0.2157   0.0101   0.3620    0.0358   0.0000     0.0684638   436.1296     -0.995624       38.3112       21.0035       17.5591      -3.16118       4.99357       18.8674     -0.413017      -14.4293    0.00404248       6.07591      -3.16072     -0.121541      0.682722      -1.85487      0.116528      0.694453      0.227170     -0.191169     0.0110967     0.0319554    -0.0199860     0.0116555   5.31034e-05   -0.00895604    0.00239364   0.000132236  -3.72694e-05  -3.32301e-05   6.64191e-06  -2.48688e-06   2.12645e-06  -4.09924e-07   2.39734e-08   1.98172e-09       10.2120       13.0416       14.3832       14.5615       14.2908       13.3373       12.0049       10.5392       8.83967       7.15986       5.66175       4.27217       3.20694       2.30236       1.60512       1.07628      0.687725      0.439860      0.262073      0.154016     0.0881441     0.0476439     0.0249443     0.0126378    0.00602702    0.00275473    0.00121089   0.000509246   0.000197437   7.28132e-05   2.54526e-05   8.18077e-06   2.37621e-06   6.48496e-07   1.51032e-07   3.01884e-08
  19  24 4335.4959    0.9754 14.7395 10.4368 -0.0039    -0.0474813  0.2908   0.0085   0.4631    0.0302   0.0000     0.0838152   444.9320       1.92993       41.8368       8.09489      -9.02073       21.1857      -12.5902      0.922615       5.57965       18.5618       2.02437     -0.650712       2.98618      -5.57018      -1.88382      0.557615     -0.511703     -0.967049    -0.0768811      0.151500     -0.111337    0.00780629    -0.0154854     0.0179202   -0.00652285  -0.000433639   0.000409019    0.00142146  -1.93934e-05   2.44244e-05   8.12409e-05   2.00553e-05  -1.58920e-06  -2.13409e-06   4.51924e-07  -1.37509e-08       12.4813       16.3620       17.4791       18.1546       17.7887       16.4848       15.3443       12.8876       10.9196       8.84379       6.89103       5.42433       3.96888       2.89423       1.99061       1.36206      0.885759      0.558939      0.339538      0.197264      0.112709     0.0602320     0.0318630     0.0160684    0.00773477    0.00357980    0.00154715   0.000651846   0.000254821   9.39613e-05   3.29454e-05   1.04109e-05   3.07135e-06   8.10059e-07   1.86778e-07   3.99599e-08
  20   7 1893.9394    0.4735  0.4219  9.9792 -0.0098       10.4001  0.0255   0.0165   0.0416    0.0574   0.0000       1.94357   439.0707      -1.75838       14.1473      -1.78935      -5.23503    -0.0918949       1.06873      -2.15220      -2.09153      -1.10010     -0.407508      0.123386      0.245222     -0.530140    -0.0903793      0.371842    -0.0618974    -0.0213370     0.0763487    0.00142640    -0.0224456    0.00427283   -0.00316296   -0.00372970   -0.00104506   -0.00120246   0.000369226  -1.13512e-05  -4.21966e-05   1.24432e-05   1.21291e-05  -4.17154e-06   1.32123e-07   1.88146e-07  -2.90519e-07   2.64491e-08       1.56587       2.00269       2.28752       2.16798       2.39550       2.12579       1.78455       1.79593       1.29497       1.21114      0.900884      0.694648      0.537491      0.382024      0.249158      0.183154      0.125298     0.0772025     0.0491987     0.0318876     0.0175161     0.0106117    0.00587169    0.00267616    0.00173735   0.000780350   0.000325460   0.000164489   6.78941e-05   2.17274e-05   1.12689e-05   4.07567e-06   1.04525e-06   3.66195e-07   1.33324e-07   2.89124e-08
  20   9 2203.2204    0.9346  0.6917 10.7030 -0.0004       6.74588  0.0403   0.0246   0.0525    0.0840   0.0000       1.26409   440.4399       4.19580       13.4506      -3.55490      -2.04593      0.504772     -0.686039      -2.27384       2.21191      0.192840      -1.15901       1.15700      0.416758      0.293459      0.440723    -0.0206232      0.211145   -0.00930156    -0.0685951     0.0228370    -0.0363003    -0.0101875  -0.000138723   -0.00179063   0.000441397   0.000144491  -0.000157758   0.000125512  -7.81703e-05  -3.29698e-05   1.82365e-05  -2.03211e-06  -1.23988e-06   1.27439e-07  -1.19207e-07  -5.67478e-09       2.34109       2.46609       3.69101       3.74475       2.57192       3.75141       2.83224       2.17889       2.43273       1.76016       1.18343       1.21374      0.917031      0.448930      0.536951      0.311364      0.175344      0.141994     0.0925595     0.0337095     0.0315865     0.0194702    0.00714758    0.00423875    0.00306949    0.00112389   0.000409584   0.000279965   0.000133315   3.88187e-05   1.31151e-05   7.18531e-06   2.60937e-06   7.56233e-07   1.86212e-07   3.67684e-08
  20  10 2352.5027    1.2932  0.8942 10.9632 -0.0045       4.80744  0.0317   0.0297   0.0603    0.1042   0.0000      0.856505   438.7860      -1.67650       16.6215      -3.64520      -1.88301       1.41004      0.445382      -1.76411       1.99491     -0.267181       1.03936      0.327255     -0.525100      0.381864     -0.193911   -0.00325999    -0.0697024    -0.0420906     0.0848531     0.0136067    0.00566475    0.00826372    0.00398121   -0.00496620    0.00314440   0.000755433  -0.000142056  -0.000139597  -1.13777e-05  -4.26410e-05  -2.47974e-06  -4.83622e-06   1.38570e-06   3.80358e-07  -1.14272e-07  -4.01422e-09       1.83732       2.34871       2.68400       2.56648       2.66369       2.64967       2.11698       1.93900       1.68932       1.27792       1.11061      0.845693      0.576047      0.475970      0.323079      0.214933      0.150553     0.0974015     0.0563401     0.0377018     0.0214304     0.0115626    0.00670716    0.00344862    0.00164269   0.000837974   0.000378906   0.000161812   6.61399e-05   3.04411e-05   1.07827e-05   3.59859e-06   1.30809e-06   4.64891e-07   1.36573e-07   3.55040e-08
  20  11 2499.0573    1.7875  0.8991 11.4555  0.0011       4.73580  0.0362   0.0402   0.0564    0.1140   0.0000      0.854682   437.1409       6.59617       17.2370       2.19429      0.340992      -3.27787      0.567419     0.0620644       1.34713     -0.333703     -0.797226      0.934788      0.367760      0.572585     -0.134074    -0.0335102    -0.0583236    0.00941256      0.184425     0.0244987    -0.0474992   -0.00467785    0.00442115   0.000484495    0.00174836  -0.000547373   0.000554557   0.000185043   3.83014e-05  -1.65878e-05   1.11679e-05  -4.07796e-06   7.16034e-07   1.33651e-07   1.14981e-07  -3.03840e-08       2.19768       2.48644       2.83570       3.07511       2.81485       2.58743       2.52166       2.26348       1.70395       1.48764       1.32842      0.980262      0.669983      0.503361      0.382252      0.240975      0.146634      0.112198     0.0743071     0.0408604     0.0214271     0.0130232    0.00772111    0.00393901    0.00173910   0.000797440   0.000414037   0.000213994   9.28122e-05   3.54201e-05   1.23834e-05   4.11082e-06   1.34398e-06   4.17155e-07   1.11692e-07   3.11965e-08
  20  12 2644.8994    2.3578  0.8203 11.8673 -0.0017       2.24054  0.0303   0.0552   0.0555    0.1195   0.0000      0.744579   439.6621       2.48468       15.6760     -0.120855      -6.60053      -3.77206       1.52970      -4.03682       1.46899     -0.191598      -1.37142     -0.534333     -0.961534      0.549325      0.168001     -0.179723     -0.138990    -0.0242370      0.102325   -0.00733874    -0.0199091    0.00681225    0.00749405   -0.00467054   0.000704947  -0.000463253  -0.000167517   8.35605e-05  -8.55816e-05   1.77651e-05   6.07301e-06   4.64681e-06  -1.66331e-06  -2.57098e-07  -1.64972e-08  -4.33633e-08       1.91311       2.28416       2.71316       2.72287       2.36530       2.59654       2.19404       1.81775       1.73349       1.40318       1.01933      0.874771      0.673127      0.430282      0.309346      0.217806      0.136673     0.0891621     0.0615740     0.0341770     0.0191240     0.0112746    0.00628907    0.00329502    0.00163017   0.000806520   0.000364501   0.000177653   6.64646e-05   2.64646e-05   1.05045e-05   4.33293e-06   1.45635e-06   4.32341e-07   1.15656e-07   2.76315e-08
  20  14 2935.9049    3.6123  0.7119 13.3170 -0.0022    0.00513369  0.0273   0.0923   0.0502    0.0860   0.0000      0.953574   438.3107       1.31466       14.9968      -1.79481      -2.40548      -2.51959      0.531055      -3.40266       1.53615     -0.774073      -1.23050      0.717191      0.751642      0.443119      0.195116     0.0836383      0.143612      0.102011    0.00912427    -0.0299194     0.0170244   -0.00740087    0.00650654   -0.00272919  -0.000477821  -0.000855858   0.000305210  -1.06889e-05   3.83663e-05   2.41334e-05   8.91561e-06  -7.65192e-06  -1.04754e-06   2.09905e-07  -7.79516e-09  -1.38321e-08       1.74567       2.14783       2.39786       2.37990       2.18901       2.26708       2.01314       1.64577       1.60271       1.27250      0.982374      0.770136      0.599098      0.394289      0.299380      0.204011      0.132610     0.0793170     0.0527225     0.0312400     0.0178694     0.0103012    0.00561661    0.00289801    0.00140841   0.000696939   0.000326651   0.000146695   5.74518e-05   2.26980e-05   9.35568e-06   3.72303e-06   1.23290e-06   3.76123e-07   1.01493e-07   2.36977e-08
  20  15 3080.4826    4.0299  0.8525 13.1898  0.0032      0.880170  0.0357   0.0930   0.0573    0.1187   0.0000      0.779260   439.4239      -1.26146       11.6240      -2.34446       6.31070      -3.97492      0.340222      -1.22409       1.08775      0.198324    -0.0262752     -0.253664     -0.657527      0.160899    -0.0460075      0.192560    -0.0599620      0.109478     0.0793828    0.00708571    -0.0420591    -0.0179424    0.00976030    0.00557218   0.000177042  -3.53711e-05   8.03155e-05   3.54688e-05  -6.71094e-05   9.45583e-06   1.05024e-05   4.55816e-06  -3.94216e-07  -4.79927e-07   2.01653e-07   5.00458e-08       2.45729       2.61937       2.51270       3.11069       3.39592       2.71292       2.02549       2.18029       2.26516       1.65159       1.13689      0.940110      0.797401      0.604410      0.343912      0.208304      0.163395      0.125934     0.0762925     0.0402548     0.0201820     0.0126566    0.00831525    0.00490791    0.00251464    0.00116592   0.000468542   0.000179903   6.83160e-05   2.48282e-05   9.07128e-06   3.20991e-06   1.05576e-06   3.54037e-07   1.01343e-07   2.56041e-08
  20  16 3224.3430    3.8567  1.1964 13.2456 -0.0084    -0.0459330  0.0427   0.0792   0.0702    0.1270   0.0000      0.680158   439.5196       1.25663       11.3728     -0.204297      -5.43070      0.286016      -3.51329      0.779730      -1.42190      0.881158      -2.39582     -0.717560     0.0244965      0.363850     -0.374888      0.629883     0.0288954     0.0709323     -0.143068    -0.0563535    -0.0481613     0.0342471  -1.41167e-05   -0.00769997   0.000842264    0.00143043   0.000609757   1.89054e-05   1.60596e-05  -5.78417e-06   8.64907e-06  -7.39441e-06   2.48398e-06   3.72888e-07   7.75558e-08  -1.81250e-08       2.53171       3.33358       3.72321       3.71360       3.71387       3.37722       3.01544       2.67235       2.17495       1.78787       1.38194       1.04824      0.774774      0.587013      0.417775      0.284140      0.183088      0.116481     0.0705389     0.0440330     0.0244527     0.0141997    0.00799053    0.00407104    0.00204341   0.000970864   0.000457382   0.000206960   8.55661e-05   3.51033e-05   1.38689e-05   4.53884e-06   1.56548e-06   5.22431e-07   1.41429e-07   3.71264e-08
  20  17 3368.1411    3.3117  1.7381 12.8371 -0.0015      0.844564  0.0516   0.0556   0.0866    0.0852   0.0000      0.383691   435.5849       3.30999       16.4805      -7.19626      -3.18754      -2.38601      -2.49942      -1.65286      -6.49381      -2.32052       1.67548      0.326815     -0.566444      0.494182     -0.258192    -0.0466610      0.169569    0.00512202     -0.149871     0.0423799    0.00143340    0.00806483     0.0139414   -0.00546443   -0.00131080    0.00196547   4.85941e-05  -0.000371680   4.73983e-05   0.000109113   2.18655e-05   1.81530e-07  -2.49352e-06   5.67780e-07  -1.54264e-07   6.73736e-08       2.85930       3.53531       3.93070       4.12734       3.85576       3.71898       3.29250       2.84491       2.55701       2.08984       1.63874       1.30212      0.927772      0.674681      0.478022      0.337156      0.204171      0.139886     0.0882308     0.0522735     0.0305458     0.0179573    0.00960721    0.00502994    0.00252387    0.00118305   0.000556068   0.000253756   0.000108285   4.12543e-05   1.55922e-05   5.95230e-06   2.00396e-06   6.18972e-07   1.68389e-07   4.34826e-08
  20  18 3512.0772    2.7771  2.5877 12.3097 -0.0008       1.49325  0.0650   0.0399   0.1083    0.0674   0.0000      0.266984   429.8976      -6.43948       16.4892      -3.33253      -3.19054      -8.25261      0.901007      -5.48903       2.58343      -4.04064      -1.13075       1.56305      0.835123      0.928176       1.07067     0.0291458    0.00449420     0.0535306      0.172413    0.00794723    -0.0804773    -0.0279110   -0.00330617     0.0100008   -0.00598504  -0.000375866   0.000737230   0.000152810  -0.000473847   3.19201e-05  -1.90601e-05   2.80588e-06  -3.31492e-06  -1.42890e-06   5.31245e-08   9.01208e-08       3.50997       4.53744       4.75009       5.00282       4.87913       4.54606       3.97451       3.63217       3.11727       2.53538       1.99898       1.55885       1.18728      0.843918      0.589312      0.404044      0.268387      0.174131      0.104843     0.0658876     0.0380356     0.0208170     0.0118870    0.00600838    0.00316216    0.00148804   0.000731075   0.000290918   0.000129024   4.82852e-05   1.96398e-05   6.43246e-06   2.33717e-06   7.21442e-07   1.98361e-07   5.44500e-08
  20  19 3655.8864    2.2914  3.7655 11.8043 -0.0058       1.08713  0.0787   0.0288   0.1373    0.0599   0.0000      0.177821   443.5491       6.37010       15.1158       1.95978       2.54191      -1.07887      -1.19042      -2.67139       6.04770       1.00277       1.16849       1.76758      -1.26084      -1.50184      0.700575     -0.905163    0.00488845    -0.0576765     -0.188869     -0.140267    -0.0415944   0.000522875     0.0123278    0.00899682    0.00291136  -0.000446063   0.000451502   0.000450405  -0.000250377  -9.19105e-05   0.000101938  -6.85232e-06   3.21126e-06   1.34898e-06  -4.42000e-07   7.24038e-08       4.28182       5.31777       5.86645       6.20430       6.06477       5.52835       5.10377       4.44141       3.78277       3.01430       2.39902       1.86866       1.44708       1.02264      0.729252      0.495911      0.339949      0.215721      0.137442     0.0816837     0.0477446     0.0266187     0.0147852    0.00782581    0.00401066    0.00196649   0.000919651   0.000402982   0.000167624   6.72655e-05   2.56565e-05   9.06841e-06   3.00931e-06   9.23455e-07   2.59250e-07   6.61405e-08
  20  20 3799.5362    1.9452  5.5575 11.1260 -0.0033      0.670044  0.0969   0.0199   0.1729    0.0512   0.0000      0.107129   446.1521       15.9282       18.2487      -3.22729      -8.10493       2.35577      -5.79586      -8.75421      -3.45170      -2.92590      -1.02637      -1.28395       2.21787       2.50001     -0.704840     -0.269810     -0.191420      0.304675    -0.0613915     0.0170275     0.0859524     0.0407325     0.0160812    0.00593507    0.00407225  -0.000130361    0.00148306   9.34514e-05   3.52203e-05  -0.000167771   6.28594e-05  -3.88938e-07  -1.23014e-05  -1.20244e-06   3.45697e-07  -1.36795e-07       5.04193       6.57606       7.08165       7.44562       7.06629       6.96831       6.06893       5.37473       4.62800       3.81204       3.05217       2.28033       1.76566       1.29872      0.918594      0.630952      0.421610      0.261911      0.163189      0.101283     0.0582437     0.0334120     0.0181679    0.00954771    0.00468005    0.00229732    0.00106806   0.000462666   0.000194562   8.06549e-05   3.12371e-05   1.13140e-05   3.71377e-06   1.18977e-06   3.39056e-07   8.88001e-08
  20  21 3943.2958    1.6346  7.7912 10.7961 -0.0019      0.364564  0.1220   0.0149   0.2258    0.0410   0.0000     0.0764218   434.3175      -3.56357       23.6367      -9.75904       1.38506       5.07173       6.20135      -4.77478       4.10997      -1.99636      -4.48338      -1.18001     -0.822542      -1.21737       1.39701       1.50716     -0.595436     -0.818635      0.117152    0.00889762    -0.0172296   -0.00386147    -0.0396584     0.0123059    0.00172193  -0.000159527  -0.000710358  -0.000466396  -0.000168034   2.34188e-05  -2.18760e-05  -3.35376e-06   1.12525e-05   1.11095e-06  -7.48596e-07   1.09440e-07       6.40819       8.43466       8.96668       9.56565       9.20570       8.59161       7.74883       6.83924       5.74329       4.78484       3.77521       2.88999       2.20508       1.60338       1.12012      0.757727      0.514787      0.331650      0.204128      0.124324     0.0712155     0.0412419     0.0217516     0.0118477    0.00590600    0.00288194    0.00131017   0.000577680   0.000246359   9.98639e-05   3.79048e-05   1.38144e-05   4.43583e-06   1.43748e-06   3.94942e-07   1.05975e-07
  20  22 4087.0419    1.3616 10.4260 10.6238 -0.0007      0.252316  0.1617   0.0118   0.2977    0.0348   0.0000     0.0671034   438.5284       7.96507       13.1896       24.0167      -13.1839      -5.64601     -0.281994      -11.2552       4.19823       4.16853       6.86700      -2.24894      -3.41204     -0.699064       1.97076      0.832565     -0.981711      0.385336    -0.0927521      0.264058    -0.0176798     -0.126529    -0.0340644     0.0434969     0.0121695   -0.00415526   -0.00189603   0.000129824  -0.000225725  -0.000119463   4.17024e-05  -3.79129e-05   1.25897e-05   1.42167e-06  -9.99839e-07   1.85337e-07       7.91631       10.0846       11.2840       11.5316       11.3956       10.7124       9.60019       8.39110       7.07994       5.88201       4.66127       3.59690       2.72085       1.95617       1.40390      0.960792      0.644002      0.409125      0.258879      0.158176     0.0918680     0.0521842     0.0286869     0.0149672    0.00749148    0.00366110    0.00171280   0.000760439   0.000317672   0.000128769   4.95402e-05   1.77847e-05   5.95039e-06   1.85679e-06   5.27267e-07   1.37117e-07
  20  23 4230.8520    1.1645 12.5317 10.4779 -0.0017      0.188356  0.2114   0.0098   0.3539    0.0332   0.0000     0.0695301   433.2032       20.9698       22.8856       4.47973       7.73313       3.22424       4.13535       11.7020      -4.74934      -8.36230      0.817605       7.79301      -3.08074     -0.584485       1.28021      0.607435      0.703602     -0.630056      0.306394     0.0275597     -0.102133    -0.0596534   -0.00585755     0.0123356   -0.00910232    0.00566832   -0.00306974   -0.00107655  -0.000169676   0.000415747  -1.66992e-05  -3.37097e-05   1.41823e-05   1.66479e-06  -2.64407e-07   1.53437e-07       9.47325       12.3624       13.5514       13.6196       13.5191       12.5573       11.5604       10.2139       8.69937       7.25832       5.76486       4.47518       3.37100       2.43957       1.74197       1.19013      0.789643      0.503131      0.319843      0.192524      0.110906     0.0643024     0.0348329     0.0183469    0.00933794    0.00440993    0.00216344   0.000918370   0.000410986   0.000156116   6.22985e-05   2.21877e-05   7.41307e-06   2.31765e-06   6.56961e-07   1.70964e-07
  20  24 4374.6740    0.9167 15.2704 10.4686 -0.0020      0.102077  0.3037   0.0081   0.4769    0.0292   0.0000     0.0882373   433.0490      -5.91684       23.8304      -27.2202       12.9881       34.3441      -25.0374      0.949410       10.7271      -12.0473      0.281337       3.42923       6.93819      -1.48590      0.952053      -2.18523      0.782952      0.969920     -0.296469      0.109641    -0.0853735     -0.100160  -0.000145225     0.0250405   -0.00689651   -0.00569620    0.00156059    0.00254908   -0.00112278  -0.000179430  -8.43505e-05   4.10715e-05  -4.35457e-06  -6.01804e-06  -9.07122e-07  -2.77031e-07       12.2195       15.8079       17.3686       17.8313       17.4290       16.6051       15.2338       13.1877       11.3720       9.10175       7.48109       5.88135       4.37180       3.21185       2.27279       1.57994       1.07750      0.684221      0.436980      0.265394      0.156823     0.0885197     0.0477561     0.0251277     0.0129629    0.00626391    0.00301164    0.00129871   0.000573002   0.000222327   8.71443e-05   3.09135e-05   1.02614e-05   3.22030e-06   9.13828e-07   2.28252e-07
  21   8 2077.8185    0.6973  0.5240 10.3277 -0.0046       8.66166  0.0243   0.0201   0.0429    0.0679   0.0000       1.43913   440.1082     -0.391233       16.7906      -3.25267      -3.78489      0.748655     -0.282347       2.42139     -0.877853      -1.10159      -2.32083    -0.0755548      0.476133     -0.248442     -0.168916      0.106614     -0.169168     0.0119127     0.0237846    -0.0195793    -0.0160086     0.0104788    0.00174675   -0.00222968   0.000186405   0.000544396  -2.14163e-05  -0.000164393  -9.09898e-05   3.84677e-05   3.31092e-05   6.50035e-06  -2.20766e-06  -1.61760e-06   8.55230e-08  -1.75399e-07       1.61992       1.86316       2.21834       2.28780       2.03440       2.05599       1.88353       1.63750       1.46315       1.18135      0.951169      0.734998      0.604860      0.412832      0.281004      0.219296      0.149259     0.0864840     0.0585098     0.0374462     0.0209837     0.0128535    0.00714417    0.00368191    0.00194770    0.00101476   0.000523908   0.000255635   0.000116623   4.61055e-05   1.81070e-05   7.25429e-06   3.05891e-06   1.09717e-06   3.14503e-07   9.21683e-08
  21   9 2231.9871    0.9968  0.7559 10.6354  0.0027       6.88926  0.0308   0.0231   0.0508    0.0883   0.0000       1.02946   441.0083      -2.08054       15.2415       4.42471      0.369436      0.871792       2.52497      0.616233     -0.479626      0.841217       1.25654     -0.414318      -1.01337      0.263718     -0.170096     0.0403983      0.196103    -0.0759151    -0.0483565   -0.00125840    -0.0180242     0.0156498   0.000274444   -0.00654679  -2.25909e-05  -3.33880e-05  -6.72491e-05  -0.000415942   0.000125014   1.58612e-05   3.12571e-06  -1.14442e-05   3.63635e-06   2.15360e-06  -9.74324e-08   5.74965e-08       1.83154       2.38173       2.45730       2.56270       2.49035       2.16281       2.03627       1.99820       1.72881       1.45211       1.26510      0.978242      0.747979      0.538501      0.349342      0.270523      0.168930      0.119515     0.0707705     0.0450451     0.0287927     0.0163694    0.00928711    0.00449578    0.00275372    0.00124799   0.000748366   0.000294857   0.000160630   5.54360e-05   2.88456e-05   8.67601e-06   3.86894e-06   1.18633e-06   3.63994e-07   1.11290e-07
  21  10 2382.0053    1.4461  0.7869 11.0243 -0.0134       4.93917  0.0275   0.0355   0.0538    0.1046   0.0000      0.825286   439.2490      -3.27277       13.2976       2.07390      -1.42784     -0.575668      -3.89843      -8.12251      -1.04485     0.0146869      0.557103      0.720248     -0.381003     -0.189710      0.482386     -0.299838     -0.303741    -0.0475938     -0.141886     0.0376827    0.00497955    -0.0129594   -0.00487682   -0.00163263    0.00140007   0.000651258  -0.000401738   0.000284622  -0.000113651   7.23673e-05  -3.17363e-05   5.87149e-07   1.81471e-06  -1.06503e-06   7.71190e-07  -2.31711e-07       1.62162       2.14132       2.13919       2.40602       2.23867       2.19136       2.04573       1.79676       1.51876       1.23423       1.05006      0.764997      0.611005      0.431979      0.325686      0.235172      0.156230      0.100918     0.0613532     0.0403487     0.0242285     0.0145146    0.00853946    0.00404165    0.00245227    0.00108378   0.000573216   0.000278093   0.000110744   5.66225e-05   1.98853e-05   8.43119e-06   3.19104e-06   9.80386e-07   3.49359e-07   9.46931e-08
  21  11 2529.3604    1.8879  0.9378 11.5609 -0.0067       3.34051  0.0328   0.0422   0.0584    0.1089   0.0000      0.758552   438.7414       4.13678       16.1314     -0.132263      -2.33618      0.295780     -0.263988      0.513947       1.72486      0.490216      0.962410     -0.441932      -1.62087     -0.449876      0.816443    -0.0184163     -0.250352     -0.205788     0.0648609    -0.0182810    -0.0483285   -0.00781557    -0.0131921    -0.0105133   -0.00558393  -0.000536878   -0.00151162  -0.000157742   0.000310815  -0.000101264   3.92319e-06  -3.70966e-06   1.60587e-06  -5.30283e-07   6.30704e-07  -1.03615e-07       1.82185       2.30880       2.41170       2.64214       2.57578       2.48523       2.42838       1.90844       1.70662       1.36025       1.22863      0.860502      0.670842      0.533216      0.374523      0.267643      0.180529      0.123632     0.0726681     0.0467419     0.0295216     0.0177599    0.00975791    0.00475447    0.00274945    0.00135443   0.000672350   0.000288002   0.000134091   6.18577e-05   2.52024e-05   1.04043e-05   3.69460e-06   1.20363e-06   3.91075e-07   1.17574e-07
  21  12 2676.2788    2.3812  0.8599 12.3768 -0.0129       3.43026  0.0301   0.0562   0.0557    0.1022   0.0000      0.794672   438.7065      -1.23834       12.7531     -0.355450      -1.29744     -0.845650      -2.66430      -1.41665      -3.91398      -1.71286      0.337258     -0.193196     -0.645561      0.650687     -0.727314      0.366714     0.0798708     0.0734244     0.0152241    -0.0253347    -0.0425140    0.00565732    0.00183900   -0.00493910   -0.00430224  -0.000929923   0.000222222  -0.000357190  -0.000194594   2.67279e-05   1.87522e-06   1.00195e-06  -3.37907e-06  -1.89572e-06   4.82304e-07   1.15190e-07       1.84413       2.22936       2.43014       2.71067       2.50218       2.43543       2.18126       1.88633       1.71041       1.38884       1.06109      0.808591      0.660505      0.489478      0.368557      0.241333      0.169048      0.111800     0.0716088     0.0410255     0.0269072     0.0149042    0.00876298    0.00472339    0.00268652    0.00130895   0.000665481   0.000284554   0.000131510   5.38291e-05   2.36564e-05   8.79404e-06   3.32589e-06   1.11467e-06   3.81766e-07   1.06264e-07
  21  13 2822.9691    2.9882  0.8073 12.9068 -0.0074       2.56382  0.0308   0.0703   0.0526    0.1002   0.0000      0.836553   437.4169     -0.274593       14.6143      -1.02900      -6.14990      -2.13499     -0.134626       1.40201     -0.756751     -0.923023     -0.932651     -0.780372    0.00431351     -0.206097    -0.0858412     -0.254632     -0.154742     0.0380753     0.0326374     0.0287367     0.0272078   -0.00679549   7.50982e-06  -0.000755738   -0.00130321    0.00111136   0.000654732  -0.000350540   0.000175857   2.60223e-05   7.77132e-06  -6.48426e-06  -4.88163e-06   2.14439e-06   2.07509e-07  -9.08164e-08       1.77532       2.28524       2.54861       2.52421       2.52027       2.38658       2.09532       2.00571       1.68482       1.30727       1.13969      0.831908      0.676407      0.503853      0.341160      0.240963      0.173761      0.106042     0.0728183     0.0418047     0.0256080     0.0157847    0.00776107    0.00451447    0.00238910    0.00125955   0.000621148   0.000295161   0.000121337   5.45441e-05   2.32044e-05   8.92713e-06   3.13605e-06   1.24312e-06   3.39337e-07   1.11737e-07
  21  14 2968.9275    3.8017  0.7864 13.1634 -0.0025       1.76359  0.0281   0.0882   0.0524    0.1018   0.0000      0.877225   438.4441      0.897141       15.9768   0.000923989       5.26491     -0.743132      -4.30332    -0.0653911      -3.73192     -0.147517      0.931590      0.880078     -0.301166      0.525749     0.0294990      0.493893     -0.211484    -0.0517335     0.0389133     0.0152727     0.0310252    -0.0109618    0.00895827    0.00674765    0.00134932   -0.00173836  -0.000297647  -0.000289644   4.27163e-05   1.88903e-05   4.69744e-05   1.28297e-06  -4.62308e-06   1.26117e-06   1.68348e-07   2.58923e-08       1.58989       2.19876       2.11471       2.45081       2.24985       2.33268       2.01845       1.74609       1.49902       1.23861      0.997545      0.782808      0.619053      0.422649      0.325099      0.219802      0.156028     0.0992345     0.0661554     0.0406954     0.0246060     0.0146580    0.00794230    0.00441945    0.00222784    0.00114213   0.000574850   0.000253142   0.000123393   4.73161e-05   2.16693e-05   7.52897e-06   3.05080e-06   1.04164e-06   3.32060e-07   9.93708e-08
  21  15 3113.8971    3.9261  0.9389 13.3633 -0.0083      0.459802  0.0313   0.0869   0.0588    0.1094   0.0000      0.722022   440.5149       1.53331       15.2473       2.05150      -1.48443      -2.89309      -2.13989      0.124878      0.655589      -1.58903       1.59161      0.199929       1.50710      0.102327     -0.543611      0.327392     -0.181581     0.0183510     0.0156688    -0.0142863     0.0551342    0.00828810   -0.00228513   -0.00785238   -0.00436983    0.00188770   0.000212774   3.21969e-05   0.000241694  -4.15384e-05  -7.38060e-06   6.76114e-06  -4.10647e-06  -4.44094e-07   1.03500e-07   1.85132e-07       1.81496       2.17442       2.32965       2.45360       2.43757       2.33384       2.17450       1.87080       1.59190       1.36243       1.06236      0.852334      0.673907      0.487867      0.351797      0.242061      0.171874      0.112124     0.0733291     0.0447309     0.0269708     0.0161053    0.00884079    0.00454160    0.00260366    0.00131082   0.000630068   0.000292287   0.000126307   5.88056e-05   2.22545e-05   8.85153e-06   3.50239e-06   1.11441e-06   3.72182e-07   1.11769e-07
  21  16 3258.5338    3.7304  1.2207 13.3164  0.0043       1.50541  0.0448   0.0746   0.0726    0.1018   0.0000      0.680953   439.6811       6.21839       18.4848       1.85140      -1.96529     -0.243530      -5.24318      -1.07324       1.49392       3.08626      -1.56651      -1.47780     -0.711219     -0.526061      0.409454      0.488554     -0.477841     -0.270325     -0.125069     0.0713566     0.0211325   -0.00813797   0.000183640   0.000153426   -0.00166004   -0.00222384  -0.000498896  -0.000304177  -0.000556187  -6.46162e-05   6.17121e-05  -8.50873e-06  -8.14266e-06  -2.53160e-06  -3.86789e-07  -1.90553e-07       2.42417       2.82465       3.60112       3.75325       3.09943       3.43925       3.03310       2.40447       2.34285       1.95487       1.39790       1.23086      0.907258      0.624148      0.466758      0.356261      0.205623      0.145067      0.103328     0.0539803     0.0342463     0.0210674     0.0118731    0.00585301    0.00350448    0.00180393   0.000846926   0.000372587   0.000198837   8.36934e-05   3.19816e-05   1.15278e-05   4.87988e-06   1.79128e-06   6.38946e-07   1.69333e-07
  21  17 3402.8936    3.1817  1.7194 12.9617 -0.0034       1.11987  0.0522   0.0539   0.0847    0.0743   0.0000      0.495584   435.8578      0.749153       16.5381     -0.730537      -1.62764      -3.53006      -1.19880      -3.86619      0.173329     -0.462318      -1.79253      -2.09302     -0.741549      0.414707    -0.0785359     -0.499618     -0.318091      0.207304     0.0486117   -0.00157261    0.00253247     0.0455619    -0.0158437    0.00449298   0.000663154    0.00171915    0.00207231  -0.000114436   0.000151911   0.000140501   1.29865e-05  -3.91365e-06  -7.44819e-07   8.51778e-07   6.18749e-07   1.03868e-08       2.68046       3.39317       3.57524       3.67726       3.72983       3.60596       3.28483       2.83943       2.38841       2.05579       1.63681       1.33807       1.01542      0.732957      0.525446      0.367007      0.255942      0.174824      0.109999     0.0690915     0.0428621     0.0243236     0.0135767    0.00716747    0.00374030    0.00195001   0.000927200   0.000448422   0.000187268   8.47174e-05   3.37071e-05   1.39723e-05   4.79005e-06   1.75331e-06   5.78412e-07   1.68463e-07
  21  18 3547.3069    2.7005  2.8626 12.1207 -0.0027      0.814085  0.0645   0.0352   0.1102    0.0638   0.0000      0.238130   436.1840     -0.313303       16.7002      -6.12884      -2.43024      0.446271       7.83932      -2.16443     -0.344624      -1.77581       2.21527       2.01946     -0.237856      0.519801      0.330573    -0.0517757     0.0346295     -0.134778     -0.139128      0.157910    -0.0395763     0.0440271  -0.000659811     0.0103672   -0.00639148   -0.00144466    0.00276615   0.000760515  -0.000425000  -4.85379e-05  -1.64873e-05   7.69132e-08  -6.68202e-07   1.49646e-06  -7.79237e-07  -1.01431e-07       3.36999       4.22772       4.43423       4.72562       4.75055       4.50409       4.16316       3.55159       3.05478       2.55833       2.10448       1.61516       1.22948      0.904172      0.693405      0.482405      0.328944      0.209116      0.136616     0.0844599     0.0522460     0.0304494     0.0174829    0.00939898    0.00485926    0.00240867    0.00116849   0.000545179   0.000252576   0.000106391   4.42019e-05   1.68956e-05   6.20342e-06   2.16259e-06   6.99219e-07   2.08390e-07
  21  19 3691.6743    2.2515  4.1843 11.3743 -0.0011      0.611452  0.0797   0.0243   0.1357    0.0588   0.0000      0.135782   445.0171       6.42967       15.1291      0.563081      -10.0209      -7.81250      -3.50663     -0.405346       6.84018      -2.28073       1.17367     -0.522903      -3.15228     -0.682403       1.35405     0.0180186      -1.05232     -0.105878    0.00210668      0.145411     -0.136863    -0.0383478    -0.0226559    0.00785313    0.00985014   -0.00243931    0.00107026    0.00178858   0.000689508  -0.000280121  -1.91284e-05  -2.94838e-05  -1.35011e-06   1.68301e-06  -2.51084e-07  -1.72419e-07       3.96762       5.19351       5.42339       5.85372       5.67296       5.47334       4.92513       4.28541       3.79797       3.16344       2.58055       2.00923       1.54271       1.11268      0.831321      0.578159      0.391652      0.259264      0.161307      0.102074     0.0637470     0.0368816     0.0209417     0.0112929    0.00592258    0.00296035    0.00146013   0.000695260   0.000298271   0.000133297   5.34397e-05   2.13345e-05   7.62515e-06   2.70065e-06   9.10765e-07   2.67607e-07
  21  20 3835.9218    1.8672  6.2845 10.9931 -0.0011      0.491457  0.1016   0.0177   0.1816    0.0460   0.0000     0.0877506   428.4986       6.00216       6.96493       2.61967       1.02590      -4.05189       6.09353      -3.01452       7.67976      -2.24049      -1.32120      -2.83552      -1.68650       2.28040       1.18218     -0.508011      0.207746      0.166962      0.350700     -0.134665   -0.00279504   -0.00409810     0.0172437    -0.0414167    -0.0148486   0.000372589   0.000732618   0.000126175  -5.20926e-05   0.000148163  -1.25963e-05  -6.04048e-05  -2.31454e-06  -3.20631e-06  -6.30717e-07  -1.31886e-07       5.19449       6.52756       7.04859       7.44099       7.24118       6.96778       6.41667       5.60239       4.76875       3.98010       3.28361       2.53339       1.91682       1.48272       1.03891      0.730548      0.499992      0.335305      0.211876      0.133049     0.0793697     0.0468676     0.0259450     0.0142878    0.00742213    0.00384649    0.00183189   0.000848204   0.000388190   0.000165966   7.02840e-05   2.76727e-05   9.96956e-06   3.47274e-06   1.08416e-06   3.40091e-07
  21  21 3979.8785    1.5548  8.5177 10.7461 -0.0000      0.249203  0.1287   0.0133   0.2396    0.0370   0.0000     0.0721016   429.7689      -5.00541       19.2907       21.8555       1.88237      -4.87075       1.71132      -11.6241      -11.3233       3.82161     -0.235035     -0.653286     -0.405239      0.921996       1.62399      0.969112     -0.807446     0.0437279      0.419431    -0.0162775    -0.0341135     0.0124743     0.0260049    -0.0116629   -0.00984686    0.00309081   0.000519433   -0.00205391   0.000120189   0.000211215   3.04008e-05  -5.22819e-05   1.33975e-05   4.88675e-06  -8.06552e-07   8.81473e-08       6.29566       8.21168       8.75166       9.13175       8.95006       8.47301       7.78885       7.00664       5.98181       5.02867       4.08913       3.15072       2.44015       1.81105       1.32713      0.917494      0.629325      0.408850      0.261092      0.163231     0.0967815     0.0578355     0.0321639     0.0179142    0.00917618    0.00482576    0.00226672    0.00108497   0.000487437   0.000212025   8.56848e-05   3.45708e-05   1.24339e-05   4.40953e-06   1.36551e-06   4.29220e-07
  21  22 4123.9959    1.3073 10.9453 10.5607 -0.0015      0.153092  0.1708   0.0110   0.3053    0.0345   0.0000     0.0670118   410.3672       27.3219       28.9377       4.33302      -11.2353      -19.8338      -9.72730      -8.08307      -4.77591       3.96802       2.17121      -1.69908       2.31975      -1.03043    -0.0636057      -1.14262      0.630358      0.607185     -0.400527    -0.0858366     -0.113071     -0.113454    -0.0404193     0.0254489    0.00366218   0.000263731   -0.00130912   0.000344462   0.000843714   0.000125226  -2.63421e-05   2.70531e-05   2.00760e-05  -8.69681e-06  -1.89602e-06  -8.42415e-07       7.88184       10.1539       11.2632       11.5231       11.3795       10.6978       9.95836       8.73124       7.46104       6.25702       5.07968       3.96561       3.02201       2.26133       1.63091       1.15399      0.777388      0.515807      0.327047      0.206766      0.122911     0.0722041     0.0411757     0.0221366     0.0116709    0.00596227    0.00286217    0.00136846   0.000618070   0.000269939   0.000109357   4.39863e-05   1.61696e-05   5.61951e-06   1.81774e-06   5.52811e-07
  21  23 4268.1784    1.0797 13.7806 10.4523 -0.0015     0.0456158  0.2399   0.0086   0.3955    0.0310   0.0000     0.0744913   435.3510      -1.70767      -2.85669     -0.333508       43.1447      -25.0393       12.0531      -15.3848      -4.51301       10.4773      -1.22135      -1.60273       3.33977       5.16690     -0.896472      -3.14543      0.744063      0.123691     -0.843814      0.126865      0.135573     0.0561079    -0.0457269     0.0113865     0.0254506   -0.00146864  -0.000601886   0.000541993  -0.000255312  -0.000419758   0.000130800   0.000158033  -2.64659e-05  -6.08162e-06   1.44000e-06   2.23986e-07       9.89041       12.9081       13.9797       14.4668       14.3397       13.7120       12.4421       11.1172       9.56450       7.96558       6.51806       5.15088       3.89034       2.93252       2.10521       1.48559       1.01126      0.672871      0.429733      0.268850      0.163703     0.0948381     0.0550203     0.0288660     0.0154849    0.00807491    0.00379824    0.00182199   0.000821940   0.000361470   0.000142686   5.86874e-05   2.11551e-05   7.32036e-06   2.41576e-06   7.29779e-07
  22   6 1781.5855    0.3818  0.2908  9.9154 -0.0016       18.6891  0.0249   0.0151   0.0331    0.0439   0.0000       3.58139   438.8894      0.231172       18.4924       1.16763      -4.97142       2.36100      0.491373     -0.554973     -0.245457       1.14957     0.0103917      -1.16637     -0.112897      0.865726     -0.200094     -0.266237      0.198296     0.0915526     -0.102124    -0.0109476     0.0237905   -0.00905466   -0.00898198    0.00626085   -0.00143465  -0.000952032   0.000824928  -4.53504e-05   0.000154093   2.06869e-05   8.79466e-07  -1.46805e-05   3.24928e-07   1.33791e-06   5.74560e-07  -4.76288e-07       1.25059       1.80245       1.96665       1.65312       1.99560       1.93771       1.81630       1.53912       1.44984       1.02304      0.972204      0.788593      0.563928      0.456966      0.363102      0.181086      0.187421      0.108060     0.0694875     0.0551801     0.0266557     0.0186341    0.00992924    0.00557234    0.00274194    0.00161233   0.000696743   0.000404498   0.000156387   9.40724e-05   3.24603e-05   1.52192e-05   6.99344e-06   2.73356e-06   7.40833e-07   3.49383e-07
  22   8 2104.8826    0.7488  0.6472 10.3592 -0.0022       8.07560  0.0269   0.0193   0.0481    0.0731   0.0000       1.21192   440.7638      -4.10891       14.9676      0.839456      -6.62862      -4.67204      0.127023       2.69714      -2.92861     -0.460026      0.642114      0.110988      0.199276      0.414591    -0.0481378     -0.373898   0.000390424      0.118236     0.0972139   -0.00775721    -0.0295359    0.00701789   8.58409e-05   -0.00115605    0.00203938   -0.00138834   5.49921e-05  -0.000947893  -0.000348568   0.000134367   0.000128619  -1.01978e-05   1.98981e-07  -1.86507e-07   1.67841e-07  -1.60654e-07       1.63451       1.88315       1.97311       2.25760       2.26909       2.05192       1.93200       1.73715       1.58271       1.24580      0.955278      0.813419      0.700397      0.472414      0.334572      0.263808      0.196677      0.124462     0.0764667     0.0496071     0.0312182     0.0208441     0.0119355    0.00613407    0.00304641    0.00178230    0.00101328   0.000491664   0.000239333   0.000109983   4.29566e-05   1.66984e-05   6.48811e-06   2.52698e-06   9.73124e-07   3.29779e-07
  22   9 2260.0536    1.0780  0.7500 10.7790  0.0011       5.04809  0.0276   0.0249   0.0506    0.0877   0.0000      0.971217   437.3002       1.49836       17.2121      -1.83651      -2.10245      0.341738       1.54854      -1.51408      -1.20341     -0.660465      -1.51573       1.25620     -0.730173     -0.221690    -0.0462549     0.0266105    -0.0882711      0.243404      0.114548    0.00775813    -0.0170246     0.0358276    0.00841510   -0.00372086   0.000339350   0.000352333   0.000345853   6.63520e-05   6.76510e-06   0.000169238  -3.65688e-05   7.00532e-06  -3.50808e-06  -1.73298e-06   7.73648e-07   3.65320e-07       1.59396       1.99510       2.12899       2.17726       2.22664       2.14757       1.94635       1.70656       1.50131       1.26927       1.03440      0.866208      0.654296      0.493482      0.350084      0.246921      0.163419      0.118496     0.0811723     0.0501096     0.0325119     0.0182092     0.0104578    0.00601553    0.00343978    0.00172668   0.000852171   0.000440021   0.000205185   9.00572e-05   3.92916e-05   1.71780e-05   6.83687e-06   2.39343e-06   9.03507e-07   3.27287e-07
  22  10 2410.9079    1.4357  0.8570 11.1611 -0.0012       3.73459  0.0309   0.0319   0.0532    0.1040   0.0000      0.850491   437.1395      -3.28745       11.0825      -3.28295       1.63591      -3.57749      -1.50693     -0.401013       1.60748       4.86287      0.655965      -2.00101      0.925075     -0.580213     -0.324748    -0.0347122     -0.148387      0.133688     0.0770835    -0.0132664   -0.00589851     0.0137306   -0.00711373    0.00968940   -0.00177362    0.00103580   -0.00146029  -0.000266901   0.000260033   5.15331e-06   1.53505e-05  -4.09743e-05   1.25040e-06   2.76529e-06  -1.33135e-06   1.24120e-07       1.69417       2.17586       2.32477       2.52918       2.29308       2.27591       2.10446       1.96302       1.63957       1.38086       1.07620      0.889088      0.707212      0.522763      0.369883      0.270114      0.200784      0.126438     0.0833214     0.0524035     0.0327689     0.0196894     0.0114761    0.00598794    0.00339038    0.00170136   0.000953447   0.000473475   0.000232835   0.000105257   4.51828e-05   1.86452e-05   7.19738e-06   2.81935e-06   1.07304e-06   3.28662e-07
  22  11 2559.2457    1.9819  0.9120 11.6874 -0.0075       2.60378  0.0310   0.0423   0.0564    0.1111   0.0000      0.754958   438.9886       2.72766       16.3600       1.55033      -2.65425      0.775465      0.964988      -3.93154      0.126317     -0.568584      0.117550      -1.09661     0.0335738      0.175899     -0.240188      0.432839      0.359286    -0.0842176     0.0888220     0.0138980     0.0626399   -0.00224383   -0.00173364    0.00504918    0.00299384  -0.000824553    0.00124488   8.38557e-05   6.86984e-06  -0.000221531  -1.36192e-05   1.00079e-05   1.15343e-05  -5.79194e-07  -1.61120e-06   9.13623e-10       1.57258       2.27849       2.30650       2.61854       2.45833       2.32157       2.23262       1.80786       1.71578       1.24539       1.17955      0.815779      0.689525      0.500756      0.356911      0.266584      0.178226      0.128287     0.0748999     0.0528808     0.0300958     0.0198916     0.0108686    0.00609024    0.00345589    0.00170860   0.000957696   0.000457221   0.000218913   0.000104001   4.18169e-05   2.03195e-05   6.96435e-06   3.03820e-06   9.87406e-07   3.36989e-07
  22  12 2707.1113    2.5575  0.8349 12.3764 -0.0151       2.10070  0.0294   0.0590   0.0517    0.1050   0.0000      0.823908   438.3226       2.82922       15.8200       1.05795      -5.03730      -1.52098       6.21520      -4.43745      -2.46428     -0.685561      -2.27526      0.376803      0.540304      0.667245     -0.302323      0.133386    -0.0774943     0.0439278      0.169554     -0.111086     0.0580006     0.0316522    -0.0131009    0.00449849  -0.000895523  -0.000521410  -1.29546e-05   0.000578879  -0.000146161  -0.000254130   3.66481e-05   2.21776e-05   4.41304e-06   1.00641e-07   4.23684e-07   4.19975e-07       1.60728       2.05577       2.16968       2.39295       2.25521       2.20271       2.07248       1.82574       1.47918       1.29607       1.02206      0.870688      0.641543      0.485497      0.341667      0.252041      0.178572      0.118668     0.0761303     0.0532509     0.0322032     0.0186567     0.0110253    0.00611882    0.00336367    0.00168941   0.000819217   0.000447118   0.000213050   9.72651e-05   4.28364e-05   1.70271e-05   6.94515e-06   2.78132e-06   9.40503e-07   3.15069e-07
  22  13 2854.7409    3.3348  0.7997 12.7133 -0.0058      0.946930  0.0307   0.0755   0.0503    0.1117   0.0000      0.729370   442.2184       2.35571       13.5271      -4.56107       3.48284     -0.246526      0.414534      -1.82263     -0.827059      -1.47213      0.289499     -0.177249       1.44521     -0.157903      0.240652     -0.338322     -0.435575   -0.00241497   0.000356453     0.0230567    -0.0158667   -0.00267015   -0.00596707   -0.00718080    0.00630416   0.000135543   0.000994677   0.000646009  -4.44975e-05  -6.37125e-05   1.24634e-05   6.01314e-06   4.53957e-06   1.35277e-06   7.43673e-07  -2.10148e-07       1.91758       2.21919       2.11368       2.40594       2.78704       2.60110       2.23024       1.64784       1.52848       1.54686       1.28714      0.927379      0.596882      0.466323      0.392152      0.321485      0.213584      0.127829     0.0717396     0.0455524     0.0353519     0.0242261     0.0152152    0.00850903    0.00443647    0.00215091   0.000980267   0.000464175   0.000200788   8.88179e-05   4.04979e-05   1.64155e-05   6.71908e-06   2.43595e-06   8.89719e-07   3.03373e-07
  22  14 3001.4313    3.9018  0.8131 13.1995 -0.0016       2.33173  0.0269   0.0864   0.0478    0.1027   0.0000      0.686188   436.2616      -2.92426       11.6733       1.73756      -2.93634     -0.919287      -1.82276     -0.582004      0.494357      -2.77700     -0.271690      0.794779      0.149920     -0.257004     -0.317746      0.461742     0.0936204    -0.0215375      0.101404     0.0371247     0.0294411     0.0238314     0.0100004    0.00513240    0.00399029   -0.00180454  -0.000204452  -0.000383902   0.000240686   6.26228e-05  -1.53733e-05  -1.76337e-05   5.10664e-06   1.22366e-06  -5.81411e-07  -6.44644e-07       1.44268       1.82557       2.02560       2.10267       2.08266       1.98748       1.83861       1.61073       1.42970       1.20022      0.980348      0.776663      0.602732      0.449038      0.330221      0.239613      0.164238      0.110738     0.0735633     0.0454928     0.0291926     0.0173794     0.0103127    0.00589113    0.00305910    0.00173718   0.000872129   0.000427019   0.000194890   9.98001e-05   3.69862e-05   1.79992e-05   6.72777e-06   2.64082e-06   9.11329e-07   3.32218e-07
  22  15 3147.0521    4.1090  0.9583 13.2890  0.0011       1.61098  0.0344   0.0837   0.0596    0.1118   0.0000      0.730622   439.9468       4.41939       13.4680       4.76551      -3.80720     -0.199254      -1.34860      -2.99516       1.10797     -0.274405      -1.68448      0.474510      0.627432      0.692102      0.387433     -0.111271     -0.157465    -0.0217763     0.0697385     0.0561112    -0.0229144    -0.0174811   -0.00604733   -0.00278477    0.00122805  -0.000382211   -0.00137416   8.91288e-05   0.000124634   2.34747e-05  -5.63837e-05  -2.34785e-06  -2.98463e-06   1.33303e-06  -4.18926e-07   4.83722e-07       1.80045       2.26237       2.51078       2.67745       2.46632       2.67702       2.27255       2.01391       1.72078       1.50276       1.23432      0.979401      0.780877      0.603565      0.360762      0.291301      0.196206      0.128229     0.0959799     0.0635761     0.0350756     0.0216768     0.0129508    0.00700019    0.00376798    0.00209954    0.00106611   0.000491622   0.000233474   0.000110279   4.59471e-05   1.88238e-05   7.38083e-06   3.09006e-06   1.21083e-06   4.00620e-07
  22  16 3292.3050    3.6157  1.3619 13.0822 -0.0017       2.16889  0.0392   0.0668   0.0756    0.1010   0.0000      0.589197   439.3926       5.93062       14.9987      -8.73091       1.49278      -6.75280      -5.27453      -3.72355       1.11910       3.62096      0.154924    -0.0188293      -1.49491      0.130291      0.987775      0.570302     -0.569835     -0.102965      0.124732     0.0188434    -0.0353970     0.0141886     0.0127975    0.00268679    0.00289770   0.000872730   0.000412719    0.00161859   0.000460717   7.28124e-05   8.35048e-05   1.45652e-05  -9.68733e-06   3.69323e-06   2.34508e-07   8.91798e-07       1.95567       2.57817       2.79688       3.00580       2.85200       2.74102       2.55599       2.27414       1.96618       1.56724       1.31837       1.01436      0.794825      0.600664      0.458476      0.319948      0.222087      0.148489      0.100545     0.0632426     0.0398523     0.0218022     0.0129766    0.00780424    0.00426824    0.00224025    0.00107668   0.000576192   0.000265038   0.000127274   5.31817e-05   2.36742e-05   9.02849e-06   3.52892e-06   1.18226e-06   4.22072e-07
  22  17 3437.3505    3.0718  2.0672 12.5433 -0.0033       1.07696  0.0520   0.0443   0.0902    0.0708   0.0000      0.340969   441.2541       3.68520       10.7964      -1.14892      -4.02925      0.961605      -1.44175       1.00265       3.96548      -2.39693      0.263851       1.04211     -0.132794       1.09316     -0.770823      0.235084      0.391331    -0.0789357     0.0980315    -0.0929327    -0.0672271    -0.0366038     0.0329963    0.00264555   -0.00382412    0.00207441  -0.000208757  -0.000148856  -0.000691395   0.000287762   5.50818e-05  -3.12908e-06  -1.81555e-06   1.06720e-05  -2.22506e-07   1.73798e-08       2.63399       3.50044       3.74929       3.83603       3.68185       3.44812       3.29003       2.91311       2.57775       2.25885       1.84193       1.50327       1.11501      0.849154      0.603395      0.418308      0.290812      0.191702      0.126980     0.0812652     0.0502695     0.0297210     0.0170638    0.00991665    0.00547832    0.00273515    0.00142915   0.000688429   0.000340107   0.000151853   6.70623e-05   2.84379e-05   1.16189e-05   4.31593e-06   1.58505e-06   5.17962e-07
  22  18 3582.4431    2.5082  2.9434 12.1350 -0.0003       1.24604  0.0652   0.0316   0.1100    0.0528   0.0000      0.227099   434.7797       6.37458       16.3336       2.41341       1.27744      -7.78600       1.09912      -3.15161       1.73202    -0.0914950      -4.94552       1.77653       3.39545      -1.60313      0.333069     0.0209169    0.00439531     0.0258544    -0.0800830      0.136116    -0.0881480     0.0131442     0.0259497   -0.00818018    0.00677298   -0.00564365    0.00111572   0.000515256   2.58887e-05  -0.000418773   2.79493e-05   1.58222e-05   1.27926e-05  -8.40150e-07  -1.76986e-06  -1.71160e-07       3.12255       4.07720       4.31268       4.46353       4.43866       4.19923       4.00186       3.50304       3.07827       2.63966       2.10595       1.69916       1.30417       1.00105      0.735261      0.536658      0.368954      0.248783      0.158020      0.100850     0.0632773     0.0377837     0.0222921     0.0126343    0.00674210    0.00366151    0.00181128   0.000918283   0.000426905   0.000196543   8.50754e-05   3.58343e-05   1.43636e-05   5.61454e-06   1.91961e-06   6.74130e-07
  22  19 3727.3097    2.0775  4.6507 11.5678 -0.0009      0.806971  0.0851   0.0223   0.1532    0.0453   0.0000      0.141589   438.0159     -0.634210       18.7636       6.43536     -0.537005       11.9691       8.07256      -2.30367       1.98326       3.06154       4.04624     -0.850296      -2.90770      -1.05144       1.08449     -0.254383      0.388156     -0.209944    -0.0391351     0.0228715   -0.00811694    -0.0196033    -0.0117208   -0.00978400    0.00196190    0.00769163  -0.000977457  -0.000134040   0.000193622  -0.000367860   0.000147798  -4.91788e-05  -3.63458e-05   9.44519e-06   3.81412e-07   1.32454e-06       4.01162       5.26310       5.54080       6.14248       5.87490       5.58474       5.22032       4.57802       3.99711       3.42125       2.81778       2.19796       1.75355       1.32149      0.939033      0.667577      0.474365      0.325311      0.206250      0.135884     0.0842195     0.0507319     0.0293730     0.0165664    0.00916367    0.00476364    0.00250294    0.00123023   0.000594204   0.000258292   0.000114267   4.74243e-05   1.95272e-05   7.39191e-06   2.63871e-06   8.64294e-07
  22  20 3871.9630    1.7812  6.4496 10.9701 -0.0023      0.391544  0.1044   0.0163   0.1812    0.0420   0.0000     0.0850104   430.4853       11.6432       17.2836      -8.00698      -15.3477     -0.747454     -0.444657      -5.11686      -8.45405       2.64487       1.31687      -5.25390       3.42306       1.92600      -1.01293      0.425025     -0.494392     -0.417798     -0.153465    -0.0636060     -0.104605    -0.0543072     0.0643279   -0.00713478    -0.0180073    0.00165556  -0.000821956  -0.000887591   0.000934027  -0.000350025  -0.000346359   6.24800e-05   3.72328e-05   7.46838e-07   4.87846e-06  -6.23958e-08       4.88336       6.36330       6.79431       7.27272       7.13194       6.94073       6.28192       5.64403       4.82534       4.13742       3.42585       2.71121       2.07344       1.53406       1.18092      0.837496      0.580645      0.390238      0.255029      0.159494      0.103940     0.0614450     0.0368956     0.0208517     0.0112483    0.00593092    0.00299735    0.00146980   0.000712080   0.000318255   0.000145558   5.92467e-05   2.43929e-05   9.01153e-06   3.14383e-06   1.10696e-06
  22  21 4016.8705    1.4631  9.1822 10.7062 -0.0001      0.441846  0.1390   0.0123   0.2472    0.0343   0.0000     0.0687330   445.7178      -4.95729      0.994770      -3.93618      0.559765      -14.1479       1.96854       4.07536      0.558881      0.587706      -1.93040      -3.66750       6.53427      0.219561      -2.77790      0.284061      0.214167      0.261740     -0.692212     -0.137906      0.343861    -0.0522609    -0.0227422   -0.00674828    -0.0186203    0.00759122   0.000714694    0.00160611  -0.000629815  -0.000396585   3.68833e-05   0.000101476  -4.22665e-05   6.47508e-07   5.96656e-07  -1.19808e-06       6.27946       8.15402       8.88010       9.22519       9.12012       8.76224       8.19699       7.28566       6.25043       5.25404       4.33149       3.42926       2.68830       2.02630       1.49546       1.07719      0.750466      0.502413      0.335548      0.211834      0.131680     0.0793053     0.0457795     0.0261672     0.0142646    0.00744497    0.00388096    0.00187219   0.000908692   0.000415599   0.000182015   7.65754e-05   3.08964e-05   1.15609e-05   4.20194e-06   1.41131e-06
  22  22 4160.9603    1.2413 11.5449 10.5639 -0.0018      0.177532  0.1859   0.0100   0.3122    0.0318   0.0000     0.0700164   442.3743       1.92201       27.1204       1.15202       26.3858      -19.7839      -12.3981      -4.36958       3.89388       11.6405       8.28138     -0.676112       1.86253      -1.99233     -0.589747     0.0793638     -0.493133      0.336354      0.268541     0.0322635    -0.0288082     0.0827691    -0.0910534     0.0157567   -0.00578160     0.0148683    0.00812274   -0.00116720   -0.00232377   0.000476458   0.000462355   3.22251e-06  -2.16166e-05   2.75776e-05  -1.43520e-06  -1.08437e-06       7.87082       10.1357       11.0285       11.6016       11.3998       10.8504       10.0989       8.98212       7.84870       6.65070       5.47886       4.31214       3.38314       2.54072       1.89146       1.33201      0.931519      0.632394      0.412980      0.267103      0.163259     0.0995720     0.0580785     0.0328434     0.0181265    0.00959534    0.00493843    0.00241340    0.00114869   0.000524470   0.000231215   9.70707e-05   3.88126e-05   1.48187e-05   5.23008e-06   1.76185e-06
  22  23 4305.7767    1.0217 14.7757 10.4644 -0.0008      0.169291  0.2627   0.0080   0.4233    0.0287   0.0000     0.0764431   439.5831       21.3764      0.138425      -10.9752       14.2508      -5.06983       10.0528      -20.6424      -6.75772       9.93827       5.65449       1.74909       1.22706       1.63680       4.94311       1.29516      0.651725      0.589609      0.557669     0.0583761     -0.188801      0.184805     0.0654764  -0.000364416     0.0189749    0.00574714   -0.00139369  -0.000185819    0.00190723  -1.06952e-05  -0.000491804  -0.000275964   4.24223e-05   2.56270e-05  -3.20972e-06  -1.60692e-06       9.83197       12.8612       14.0091       14.7272       14.5893       13.9545       12.9996       11.2236       9.90016       8.41827       6.77808       5.35666       4.22149       3.19320       2.38242       1.68790       1.18504      0.801701      0.534209      0.337453      0.212108      0.127778     0.0746764     0.0430439     0.0233483     0.0127369    0.00633041    0.00318888    0.00150093   0.000667620   0.000304703   0.000124501   5.08485e-05   1.94344e-05   6.81071e-06   2.36294e-06
  22  24 4450.0932    0.8002 15.1459 10.4595 -0.0040    -0.0775526  0.3260   0.0074   0.4814    0.0263   0.0000      0.101405   453.9990      -8.08713       17.3733      -17.5819       5.33694      -6.03639       23.4933      -2.83716      -20.8795     -0.664760       6.27043       4.54228      -4.64194       1.75295       4.53731      -1.11874      0.196745     -0.323276     -0.527126      0.730100     0.0400185     -0.242839     -0.205850     0.0436948     0.0763459    -0.0238474    -0.0157663    0.00295159   0.000451979  -7.37618e-05   6.58506e-05  -0.000170230  -9.41870e-05  -1.84606e-06   5.33981e-06   1.38184e-06       11.7541       15.5555       17.0840       18.0535       17.5867       16.7884       15.5690       13.7925       11.8887       10.1585       8.19496       6.65158       5.02586       3.88181       2.87853       2.04301       1.41523      0.979063      0.644028      0.407522      0.257611      0.156272     0.0923168     0.0517615     0.0290832     0.0154669    0.00789214    0.00398855    0.00185179   0.000859131   0.000379923   0.000164421   6.38016e-05   2.45452e-05   8.42482e-06   2.90212e-06
  23   7 1969.6983    0.5859  0.4564 10.1054 -0.0090       12.2196  0.0205   0.0172   0.0390    0.0580   0.0000       1.62005   440.0444      -1.98928       19.1612      -4.00722      -5.73595       2.40297       1.77315    -0.0670215      0.256582      0.262557     -0.572239     -0.330267     0.0294009      0.129453    -0.0551988      0.162426     -0.271701    -0.0638813     0.0433129    -0.0236679   0.000603954    0.00694289     0.0183843   -0.00801618    0.00463781    0.00288962  -0.000831197   0.000746021  -0.000156766   3.92641e-05  -7.37002e-06   3.58790e-06  -7.72469e-06  -3.52498e-06   1.63680e-06   7.43538e-07       1.31438       1.65773       1.67386       1.73832       1.81797       1.86052       1.71299       1.47285       1.26124      0.995967      0.843658      0.680637      0.560805      0.400305      0.314399      0.230437      0.162939      0.113242     0.0790771     0.0513485     0.0344619     0.0203530     0.0115200    0.00716877    0.00389290    0.00204511    0.00107112   0.000547276   0.000248574   0.000129780   6.07262e-05   2.40648e-05   1.05865e-05   4.31976e-06   1.64236e-06   5.80919e-07
  23   8 2131.1952    0.8093  0.6277 10.3368 -0.0057       7.83978  0.0235   0.0203   0.0463    0.0724   0.0000       1.10326   438.9400      0.564624       15.0549       5.52396      -2.88185       2.31404    -0.0143816       1.22172      -1.78877      0.110726     -0.198283      0.138189     -0.207391     0.0388911    -0.0151049      0.321487     -0.105499     -0.113914     0.0552218     0.0452808    -0.0403461     0.0247439    -0.0232488     0.0113603    0.00451913   -0.00321780  -0.000104386  -0.000350593  -0.000146900  -4.51111e-05  -4.75535e-05  -2.11430e-05  -9.22735e-06   8.77382e-06  -1.83929e-06  -3.52330e-07       1.28645       1.69535       1.92929       1.91187       2.00530       1.81176       1.72510       1.55538       1.39065       1.08164      0.891496      0.757528      0.564311      0.428828      0.327528      0.246584      0.170531      0.116546     0.0777795     0.0494207     0.0336301     0.0187523     0.0119215    0.00684766    0.00395372    0.00214573    0.00106852   0.000569048   0.000278657   0.000142039   6.62627e-05   2.91905e-05   1.25231e-05   4.82902e-06   1.80197e-06   6.69793e-07
  23   9 2287.5600    1.1469  0.8126 10.7985  0.0001       5.69531  0.0280   0.0251   0.0523    0.0898   0.0000      0.906800   438.0839     -0.717348       14.7374       3.08165      -1.91739      -4.95426      -2.90337     -0.390641      0.910177       1.45059       1.08315       1.07067       1.10700      0.415778     -0.710163     0.0276337      0.346356     0.0252298    -0.0585247  -0.000846377     0.0427256     0.0209459    -0.0140887    0.00360299    0.00440722   -0.00542820   -0.00110875  -4.88111e-05   0.000235127  -5.53104e-05  -1.49011e-05  -5.56745e-06  -9.16824e-07   4.28834e-06  -1.01195e-06   8.09197e-07       1.62350       2.07919       2.23245       2.34117       2.18447       2.08454       1.92381       1.75641       1.62945       1.41474       1.13150      0.915060      0.727009      0.544932      0.392520      0.287402      0.201552      0.135565     0.0866493     0.0545948     0.0356511     0.0213029     0.0126363    0.00758548    0.00417277    0.00233588    0.00123490   0.000653404   0.000318834   0.000157440   7.03664e-05   3.03647e-05   1.24326e-05   5.18013e-06   2.06074e-06   7.46361e-07
  23  10 2439.2506    1.5976  0.8692 11.4238 -0.0062       3.46329  0.0321   0.0344   0.0530    0.1004   0.0000      0.805490   439.2540     0.0335669       15.9269      -3.23969       4.15190     -0.594852    -0.0248647     -0.562938      0.748249      0.558503     0.0974480     0.0713598     -0.569050     -0.220698     -0.375990     -0.854367      0.448164     0.0145557     0.0144714     0.0611248     0.0681718     0.0263888   -0.00574437   -0.00855866   -0.00826830    0.00138274   -0.00158024   0.000414844   0.000142661   0.000136144   0.000104738  -3.01157e-05  -1.79134e-05   2.49163e-06   2.34993e-06   1.50768e-07       1.63630       2.04625       2.32895       2.28542       2.38216       2.43697       2.03962       1.91389       1.73131       1.30913       1.26337      0.923203      0.682799      0.560898      0.413273      0.318442      0.223117      0.151195     0.0967259     0.0643326     0.0415287     0.0250050     0.0153978    0.00919745    0.00528826    0.00280844    0.00147541   0.000711737   0.000361477   0.000174594   7.90323e-05   3.41730e-05   1.55410e-05   6.44138e-06   2.26904e-06   8.53538e-07
  23  11 2588.7153    2.0445  0.9429 12.0313 -0.0033       3.76744  0.0330   0.0423   0.0588    0.0949   0.0000      0.867065   437.0001       5.05702       15.8457     -0.712854      -1.68199      -1.27149      -3.51774       2.60749     -0.539373      -1.53762      0.263514     -0.461077      0.778772      0.218078    -0.0589555     -0.355993     -0.473779      0.290603   -0.00857071   -0.00614855     0.0279803    -0.0117165    -0.0147785    0.00644909   -0.00496367   -0.00166038   0.000994639   0.000148865   0.000616517   0.000237453   0.000110499  -1.40809e-05  -1.25506e-05   3.36228e-07   3.22171e-07  -7.71624e-07       1.90867       2.42052       2.34587       2.30307       2.44071       2.61509       2.44798       2.14701       1.70797       1.35782       1.22677       1.03525      0.876464      0.645664      0.432280      0.300842      0.223459      0.161810      0.118592     0.0782682     0.0511210     0.0306166     0.0176662    0.00935127    0.00512476    0.00256357    0.00137610   0.000695268   0.000355294   0.000170779   7.31078e-05   3.48806e-05   1.36046e-05   5.98098e-06   2.15113e-06   8.40202e-07
  23  12 2737.5589    2.7104  0.7803 12.6324 -0.0090      0.746325  0.0284   0.0628   0.0517    0.0892   0.0000      0.789484   438.9597      -1.95774       16.1138      0.689552      -2.47499      -6.88209      0.359929      -1.43907     -0.702572      -2.13038     -0.885668     -0.340045      -1.49777     -0.151016     -0.532100      0.212904     -0.170650     0.0163932     -0.207591    -0.0617198     0.0333954     0.0270062  -0.000404621    -0.0147823   -0.00196367   -0.00173993    0.00166435  -0.000921579  -0.000167216  -1.48598e-05   2.03812e-05  -5.71909e-06   4.44512e-06   3.16603e-07  -9.08780e-07  -1.25434e-06       1.69808       2.35620       2.61644       2.75010       2.61363       2.49769       2.27869       2.01201       1.69388       1.35774       1.13582      0.882890      0.674503      0.508332      0.395477      0.265309      0.191557      0.127115     0.0906104     0.0564161     0.0336026     0.0222413     0.0127753    0.00706834    0.00399811    0.00223633    0.00118147   0.000594204   0.000315165   0.000134678   6.68399e-05   2.97978e-05   1.41931e-05   5.16176e-06   2.12922e-06   7.45820e-07
  23  13 2886.0816    3.3892  0.9809 12.4590 -0.0016       1.98207  0.0307   0.0665   0.0551    0.1294   0.0000      0.677041   438.2900    -0.0312197       15.0447      0.972226      0.848606     0.0843030       3.10305     -0.681002      0.402182      0.713430     -0.325694      0.281528      0.576965     -0.210915     -0.451848     0.0615192     0.0225815      0.199300     0.0367793     0.0462041    -0.0301145  -0.000979120    -0.0133393   -0.00443322  -0.000276230    0.00482214  -0.000757104   0.000133826   0.000129431  -0.000479085  -0.000129071   1.27174e-05  -1.42202e-05   5.43230e-06  -2.68784e-06   1.77671e-06       1.51188       1.89190       2.08375       2.21567       2.08257       2.09339       1.88730       1.69820       1.51408       1.35012       1.07413      0.907846      0.708222      0.534658      0.384902      0.273582      0.200498      0.136420     0.0901282     0.0596298     0.0378657     0.0237803     0.0144720    0.00835478    0.00461867    0.00248876    0.00138305   0.000714731   0.000347012   0.000171765   7.84736e-05   3.27896e-05   1.43304e-05   5.84621e-06   2.31581e-06   8.71696e-07
  23  14 3033.4030    3.9539  0.7243 13.4294 -0.0077      0.888556  0.0255   0.0918   0.0452    0.0922   0.0000      0.884365   438.4982       2.82609       10.4375     -0.703969      -4.09599       3.18823      -1.57807     0.0361033     -0.427030       1.08852       1.06144     -0.239836    -0.0860143      -1.40627     -0.459105     -0.134181     0.0212686     0.0946953    -0.0122748     0.0211019    -0.0118250     0.0239882     0.0114899    0.00192850    -0.0113942   -0.00415593   0.000786758  -0.000274050  -0.000827197  -4.98577e-05  -3.23894e-05   2.78391e-05  -1.32592e-05   1.16223e-06  -1.79375e-06  -6.37400e-07       1.43529       1.80146       1.92691       1.91049       1.94997       1.91234       1.73303       1.70452       1.46461       1.22714      0.932123      0.743513      0.612155      0.486049      0.368987      0.275895      0.194511      0.133353     0.0878164     0.0568015     0.0342895     0.0205541     0.0126943    0.00710837    0.00404215    0.00226733    0.00121029   0.000624097   0.000307548   0.000145288   6.77096e-05   2.96826e-05   1.28163e-05   4.75968e-06   1.94592e-06   7.64912e-07
  23  15 3179.6179    3.8746  1.1953 13.2924 -0.0022    -0.0786576  0.0392   0.0731   0.0665    0.1060   0.0000      0.711127   439.5740       4.39941       11.7546      0.224685      0.283407      -3.45905       1.35990     -0.959486    -0.0732975     -0.577616       2.39725       1.71625      -1.66854     -0.241757    -0.0128038     -0.306951     0.0770717      0.334864   -0.00120063    -0.0381201    -0.0250367    -0.0155106    -0.0155094    -0.0174996   -0.00976181  -5.99724e-05  -0.000531725  -0.000344938  -3.23848e-05   7.38903e-05   0.000175511   2.23569e-05   6.46400e-06  -9.24950e-07   2.96128e-06   1.89178e-06       1.97161       2.42203       2.57646       2.84320       2.65544       2.54376       2.36288       2.15200       1.92747       1.63146       1.38559       1.13061      0.883196      0.652863      0.490149      0.349971      0.244503      0.165545      0.111385     0.0736161     0.0482534     0.0286224     0.0166384     0.0100770    0.00589000    0.00325100    0.00157727   0.000848417   0.000419178   0.000208557   9.44942e-05   4.08085e-05   1.76530e-05   6.94513e-06   2.68265e-06   9.85872e-07
  23  16 3325.5132    3.5122  1.3985 13.2639 -0.0051      0.730175  0.0414   0.0621   0.0732    0.0856   0.0000      0.490144   438.7518     -0.310873       12.0774      -2.97284      -1.33123      -3.37761     -0.657836      -3.34560      -3.13222      -1.19532     -0.923412      0.244109     0.0131648     -0.703304     -0.671430      0.113364     -0.331857    -0.0405602      0.155540     -0.111302    -0.0245214     0.0492015     0.0232613   -0.00335430   -0.00133181    0.00665526    0.00241226   5.12334e-05   0.000439950   0.000270192  -3.47762e-05  -1.68307e-05   6.25067e-06  -2.13969e-06   1.88722e-06  -2.50360e-07       1.98278       2.62159       2.69758       2.96546       2.99643       2.81179       2.60027       2.36186       2.03460       1.74320       1.37610       1.13113      0.872782      0.705344      0.518969      0.363756      0.260603      0.179047      0.125764     0.0811678     0.0528699     0.0309636     0.0182073     0.0108503    0.00631910    0.00354609    0.00190002   0.000948572   0.000488149   0.000229562   0.000102988   4.64097e-05   1.88011e-05   7.92118e-06   3.02711e-06   1.07694e-06
  23  17 3471.3065    2.9349  2.4581 12.3349 -0.0010       1.08539  0.0553   0.0379   0.0988    0.0596   0.0000      0.266485   439.1084       3.26759       17.1317     -0.830658      -4.00511      -6.65781      -4.05788       1.80574      -1.86341     -0.876251      -1.33664     -0.390111     -0.176046      -1.35472     -0.212621     -0.351217     -0.433178      0.367724     0.0454321     0.0267156   -0.00914170    -0.0144186   -0.00266128    -0.0131146   -0.00409469    0.00983462   -0.00486460  -0.000436181   0.000272587   8.74614e-05  -0.000156466  -0.000120035   3.97722e-05  -1.44722e-05  -7.30523e-06  -3.29673e-07       2.67187       3.57142       3.68556       3.93912       3.94874       3.82621       3.57514       3.06915       2.71381       2.21255       1.88928       1.55009       1.19029      0.918657      0.657980      0.488437      0.335436      0.242236      0.163198      0.104021     0.0695157     0.0410896     0.0260930     0.0140835    0.00812396    0.00432006    0.00231124    0.00117725   0.000585217   0.000276205   0.000126625   5.71295e-05   2.46276e-05   9.58740e-06   3.77705e-06   1.33251e-06
  23  18 3616.8093    2.4018  3.4449 11.8506 -0.0005      0.775953  0.0686   0.0273   0.1188    0.0495   0.0000      0.174200   444.8316       2.05461       12.5049      -8.70634       7.84260      -8.02621      -9.54792      -7.63667       2.73630       2.49127       2.27498      -1.99528      0.351248     -0.464716   -0.00833897     -0.817178     0.0378048     -0.527708     0.0160562    -0.0978470     0.0558159     0.0327516    -0.0101907    -0.0286223  -5.90320e-05    0.00391637   -0.00435669  -0.000919280  -0.000104590  -0.000903208  -9.72585e-05   0.000101894  -8.64139e-06  -3.10523e-05  -1.40821e-06   3.21565e-06       3.30003       4.31885       4.65520       5.01840       4.87294       4.67805       4.42599       3.80722       3.40191       2.84323       2.35675       1.83044       1.44097       1.11851      0.846238      0.603307      0.432423      0.293961      0.198595      0.126856     0.0809767     0.0499950     0.0298189     0.0175675    0.00997116    0.00551578    0.00294038    0.00147483   0.000752014   0.000344158   0.000160714   7.05116e-05   3.07799e-05   1.24356e-05   4.99295e-06   1.80130e-06
  23  19 3762.2031    2.0227  5.2878 11.3310 -0.0006      0.592909  0.0872   0.0197   0.1572    0.0432   0.0000      0.107933   438.7148      0.716322       18.2251      -8.52754       1.58206      -12.2212      -5.21044      0.672193       2.60009      -4.33531      -3.34621       2.89836      -1.02740     -0.143635     -0.670496      0.559996     -0.280201     -0.330405     -0.252339     -0.167174    -0.0402748     0.0636102    -0.0383974    0.00777390   4.12858e-06    0.00890841   -0.00528423   0.000488258   0.000329129  -0.000789210  -0.000155825   1.74852e-05  -5.30357e-05  -1.42929e-06   5.56003e-06  -4.24167e-06       4.03806       5.35774       5.71996       6.16833       5.91580       5.75482       5.34772       4.83963       4.21675       3.53947       2.91047       2.33599       1.84885       1.41897       1.06619      0.768130      0.548333      0.375505      0.253158      0.164280      0.103626     0.0636727     0.0379230     0.0222342     0.0124592    0.00685698    0.00370222    0.00188649   0.000941946   0.000451917   0.000209128   9.31710e-05   3.91001e-05   1.61820e-05   6.19677e-06   2.29476e-06
  23  20 3907.4846    1.6860  7.4453 10.8267 -0.0011      0.324238  0.1114   0.0143   0.1983    0.0387   0.0000     0.0737508   430.1741       4.61713       19.7944       2.90204      -11.2057      -13.3051       9.56175      -8.39479     -0.297571       5.97201      0.359398      -4.22695       3.33684    -0.0547506      -3.26516       1.03375     -0.118468      0.640936     -0.487969     -0.181906      0.186948    -0.0684001     0.0261482     0.0228384    -0.0145168     0.0140764   -0.00475495    0.00354428  -0.000945497   0.000239596  -7.17819e-05   0.000142131  -1.71529e-05   1.56973e-05   2.34213e-06  -2.98576e-06       4.94195       6.61767       6.97073       7.66455       7.36681       7.24378       6.53885       6.01871       5.19525       4.53456       3.60198       2.96295       2.28837       1.79959       1.31853      0.981352      0.685180      0.479900      0.313786      0.208540      0.129886     0.0832370     0.0477207     0.0292767     0.0161668    0.00918914    0.00469788    0.00252851    0.00122197   0.000601207   0.000271327   0.000119343   5.09726e-05   2.09704e-05   7.88089e-06   2.97178e-06
  23  21 4052.6949    1.4055  9.6864 10.6949 -0.0029      0.283076  0.1447   0.0115   0.2571    0.0322   0.0000     0.0644055   431.6812       7.37731       20.9374      0.512989       5.81348       10.4271      -10.5007      -22.1774      -6.19788       1.11149       5.10480       6.85053     -0.107703     -0.580225      -3.09988       2.30347    -0.0588434      -1.08890     -0.530260      0.377004      0.375688      0.104903    -0.0906318   0.000741541     0.0544539   -0.00834316   -0.00168851    0.00228086    0.00157068   0.000869576   7.93685e-05  -2.99893e-05   4.36159e-05   3.19593e-05  -1.43325e-05  -1.43694e-06       6.17931       8.10462       8.73896       9.02873       9.04399       8.73215       8.19894       7.34916       6.52031       5.52967       4.53279       3.76570       2.93608       2.23878       1.70495       1.21094      0.858866      0.609013      0.397211      0.266565      0.167063      0.103512     0.0621310     0.0361488     0.0202795     0.0112594    0.00595185    0.00310437    0.00153268   0.000741721   0.000339004   0.000153553   6.40016e-05   2.66791e-05   1.00018e-05   3.71640e-06
  23  22 4197.9108    1.2140 12.6829 10.5370  0.0006      0.281886  0.1998   0.0092   0.3378    0.0300   0.0000     0.0695399   428.8743       11.2975       17.1956      -17.4674       1.11070      -6.35733      -3.59823       1.73866      -3.92706      -4.21089      -2.73450      -10.9454      0.188197       4.66250     -0.938046     -0.862215      0.536323     -0.494694      0.104525      0.326811      0.175622    0.00929022    -0.0143487    -0.0422190    -0.0220541   -0.00104479     0.0111387  -0.000625214   -0.00141497  -0.000984207   0.000604122  -0.000122362   0.000106324   6.43851e-05   2.73559e-06   8.36964e-06       7.82530       10.3738       11.2988       11.9857       11.9813       11.3427       10.4940       9.52521       8.23345       7.03499       5.84902       4.70419       3.71120       2.82070       2.13897       1.52195       1.08327      0.754148      0.506038      0.336210      0.213491      0.131615     0.0784468     0.0467462     0.0262507     0.0147247    0.00773549    0.00404139    0.00197677   0.000975023   0.000440950   0.000201818   8.32701e-05   3.50134e-05   1.30551e-05   4.81383e-06
  24   9 2314.3400    1.2175  0.8277 11.0739 -0.0074       3.92837  0.0291   0.0269   0.0510    0.0838   0.0000      0.883842   438.5541     -0.980448       16.3782     -0.597907     -0.752584       2.10008       1.86333      -2.02854     -0.393106      0.423373      -1.02776    -0.0319008      0.805658      0.575602      0.359280      0.302923     -0.261553     -0.159768     0.0223911     0.0751430    0.00862735    -0.0262677  -0.000585564     0.0160270   0.000600716  -0.000918808   0.000776501  -0.000351349   -0.00113688  -0.000388217  -0.000259336  -5.27279e-05  -2.78919e-05   9.73773e-06   2.46548e-06  -3.05652e-06       1.56563       1.98486       2.03964       2.18713       2.24120       2.24767       1.94792       1.69999       1.53014       1.39215       1.20183      0.970878      0.736840      0.546248      0.415050      0.318455      0.234221      0.164089      0.101483     0.0637988     0.0454505     0.0281148     0.0189749     0.0117089    0.00692026    0.00378353    0.00209358    0.00101780   0.000549276   0.000265351   0.000127691   5.86085e-05   2.49316e-05   1.12355e-05   4.31374e-06   1.88181e-06
  24  10 2467.1075    1.5926  0.9680 11.4866 -0.0061       3.41805  0.0299   0.0322   0.0596    0.0972   0.0000      0.778467   438.9050      0.731482       14.9924     -0.859270     -0.176947       1.07090     -0.963212      -1.13574     -0.180780      -1.47977     -0.788209      0.935975      -1.64339     0.0260152     -0.327847     0.0864705     -0.346554     -0.194843    -0.0574285      0.165242   -0.00843256    -0.0274790    0.00528521    0.00752480    0.00635235  -0.000542677  -0.000932217   0.000769416  -0.000365193   0.000401561  -4.45584e-05  -0.000121145   4.03735e-05   1.80831e-05  -6.47230e-07  -9.32704e-07       1.48353       1.96378       2.03873       2.12350       2.16411       2.13848       1.98643       1.82380       1.52608       1.31774       1.11451      0.892608      0.725045      0.557739      0.428944      0.306358      0.224435      0.156214      0.108784     0.0759830     0.0481385     0.0301171     0.0185582     0.0106558    0.00637433    0.00357851    0.00190455    0.00108810   0.000521108   0.000263679   0.000128464   5.73856e-05   2.80067e-05   1.10668e-05   4.99536e-06   1.86114e-06
[truncated: 1,581,139 more chars]
