# Supplementary material for: Global-Mode Analysis of Full-Disk Data from the Michelson Doppler Imager and the Helioseismic and Magnetic Imager
Source: Sol Phys. 2018 Jan 31;293(2):29. doi: 10.1007/s11207-017-1201-5 (PMC6566312; doi:10.1007/s11207-017-1201-5)
Supplement: Supplementary file 2 — (TAR 362.4 MB) [file 11207_2017_1201_MOESM2_ESM.tar › HMI/hmivw72d.8128.36]

   0  13 1957.2901    0.5488  0.4332  9.9620  0.0000  0.0940   0.1028   0.2868    0.3938   0.0000    -0.0000       0.00000       0.00000       0.00000       0.00000       0.00000       0.00000       0.00000       0.00000       0.00000       0.00000       0.00000       0.00000       0.00000       0.00000       0.00000       0.00000       0.00000       0.00000       0.00000       0.00000       0.00000       0.00000       0.00000       0.00000       0.00000       0.00000       0.00000       0.00000       0.00000       0.00000       0.00000       0.00000       0.00000       0.00000       0.00000       0.00000       0.00000       0.00000       0.00000       0.00000       0.00000       0.00000       0.00000       0.00000       0.00000       0.00000       0.00000       0.00000       0.00000       0.00000       0.00000       0.00000       0.00000       0.00000       0.00000       0.00000       0.00000       0.00000       0.00000       0.00000       0.00000       0.00000       0.00000       0.00000       0.00000       0.00000       0.00000       0.00000       0.00000       0.00000       0.00000
   0  15 2228.5907    1.0979  0.7611 10.2438  0.0000  0.1286   0.1657   0.3651    0.8917   0.0000    -0.0000       0.00000       0.00000       0.00000       0.00000       0.00000       0.00000       0.00000       0.00000       0.00000       0.00000       0.00000       0.00000       0.00000       0.00000       0.00000       0.00000       0.00000       0.00000       0.00000       0.00000       0.00000       0.00000       0.00000       0.00000       0.00000       0.00000       0.00000       0.00000       0.00000       0.00000       0.00000       0.00000       0.00000       0.00000       0.00000       0.00000       0.00000       0.00000       0.00000       0.00000       0.00000       0.00000       0.00000       0.00000       0.00000       0.00000       0.00000       0.00000       0.00000       0.00000       0.00000       0.00000       0.00000       0.00000       0.00000       0.00000       0.00000       0.00000       0.00000       0.00000       0.00000       0.00000       0.00000       0.00000       0.00000       0.00000       0.00000       0.00000       0.00000       0.00000       0.00000
   1  11 1749.1954    0.3626  0.2027  9.6137  0.0000  0.0571   0.0589   0.0882    0.1343   0.0000   479.6832      -38.4230       0.00000       0.00000       0.00000       0.00000       0.00000       0.00000       0.00000       0.00000       0.00000       0.00000       0.00000       0.00000       0.00000       0.00000       0.00000       0.00000       0.00000       0.00000       0.00000       0.00000       0.00000       0.00000       0.00000       0.00000       0.00000       0.00000       0.00000       0.00000       0.00000       0.00000       0.00000       0.00000       0.00000       0.00000       79.6020       35.3347       0.00000       0.00000       0.00000       0.00000       0.00000       0.00000       0.00000       0.00000       0.00000       0.00000       0.00000       0.00000       0.00000       0.00000       0.00000       0.00000       0.00000       0.00000       0.00000       0.00000       0.00000       0.00000       0.00000       0.00000       0.00000       0.00000       0.00000       0.00000       0.00000       0.00000       0.00000       0.00000       0.00000       0.00000
   1  12 1885.0716    0.4323  0.4224  9.9184  0.0000  0.0642   0.0589   0.2369    0.1859   0.0000   521.6476      -22.2347       0.00000       0.00000       0.00000       0.00000       0.00000       0.00000       0.00000       0.00000       0.00000       0.00000       0.00000       0.00000       0.00000       0.00000       0.00000       0.00000       0.00000       0.00000       0.00000       0.00000       0.00000       0.00000       0.00000       0.00000       0.00000       0.00000       0.00000       0.00000       0.00000       0.00000       0.00000       0.00000       0.00000       0.00000       67.4485       63.0764       0.00000       0.00000       0.00000       0.00000       0.00000       0.00000       0.00000       0.00000       0.00000       0.00000       0.00000       0.00000       0.00000       0.00000       0.00000       0.00000       0.00000       0.00000       0.00000       0.00000       0.00000       0.00000       0.00000       0.00000       0.00000       0.00000       0.00000       0.00000       0.00000       0.00000       0.00000       0.00000       0.00000       0.00000
   1  13 2020.7491    0.6337  0.5831  9.8061  0.0000  0.0720   0.0668   0.2481    0.3266   0.0000   632.0840      -77.4122       0.00000       0.00000       0.00000       0.00000       0.00000       0.00000       0.00000       0.00000       0.00000       0.00000       0.00000       0.00000       0.00000       0.00000       0.00000       0.00000       0.00000       0.00000       0.00000       0.00000       0.00000       0.00000       0.00000       0.00000       0.00000       0.00000       0.00000       0.00000       0.00000       0.00000       0.00000       0.00000       0.00000       0.00000       95.5288       47.4101       0.00000       0.00000       0.00000       0.00000       0.00000       0.00000       0.00000       0.00000       0.00000       0.00000       0.00000       0.00000       0.00000       0.00000       0.00000       0.00000       0.00000       0.00000       0.00000       0.00000       0.00000       0.00000       0.00000       0.00000       0.00000       0.00000       0.00000       0.00000       0.00000       0.00000       0.00000       0.00000       0.00000       0.00000
   1  14 2156.7007    0.8171  0.8240 10.0237  0.0000  0.0836   0.0758   0.2547    0.4477   0.0000   390.3984      -37.2642       0.00000       0.00000       0.00000       0.00000       0.00000       0.00000       0.00000       0.00000       0.00000       0.00000       0.00000       0.00000       0.00000       0.00000       0.00000       0.00000       0.00000       0.00000       0.00000       0.00000       0.00000       0.00000       0.00000       0.00000       0.00000       0.00000       0.00000       0.00000       0.00000       0.00000       0.00000       0.00000       0.00000       0.00000       104.844       65.0367       0.00000       0.00000       0.00000       0.00000       0.00000       0.00000       0.00000       0.00000       0.00000       0.00000       0.00000       0.00000       0.00000       0.00000       0.00000       0.00000       0.00000       0.00000       0.00000       0.00000       0.00000       0.00000       0.00000       0.00000       0.00000       0.00000       0.00000       0.00000       0.00000       0.00000       0.00000       0.00000       0.00000       0.00000
   1  16 2425.6987    1.3751  0.6891 10.8094  0.0000  0.0773   0.1334   0.2590    0.4900   0.0000   402.7241       26.2619       0.00000       0.00000       0.00000       0.00000       0.00000       0.00000       0.00000       0.00000       0.00000       0.00000       0.00000       0.00000       0.00000       0.00000       0.00000       0.00000       0.00000       0.00000       0.00000       0.00000       0.00000       0.00000       0.00000       0.00000       0.00000       0.00000       0.00000       0.00000       0.00000       0.00000       0.00000       0.00000       0.00000       0.00000       93.0596       51.6141       0.00000       0.00000       0.00000       0.00000       0.00000       0.00000       0.00000       0.00000       0.00000       0.00000       0.00000       0.00000       0.00000       0.00000       0.00000       0.00000       0.00000       0.00000       0.00000       0.00000       0.00000       0.00000       0.00000       0.00000       0.00000       0.00000       0.00000       0.00000       0.00000       0.00000       0.00000       0.00000       0.00000       0.00000
   1  19 2828.2542    3.1274  0.7932  4.4278  0.0000  0.0775   0.2400   0.2071 1000.0000   0.0000   399.1174      -3.24936       0.00000       0.00000       0.00000       0.00000       0.00000       0.00000       0.00000       0.00000       0.00000       0.00000       0.00000       0.00000       0.00000       0.00000       0.00000       0.00000       0.00000       0.00000       0.00000       0.00000       0.00000       0.00000       0.00000       0.00000       0.00000       0.00000       0.00000       0.00000       0.00000       0.00000       0.00000       0.00000       0.00000       0.00000       101.370       46.0035       0.00000       0.00000       0.00000       0.00000       0.00000       0.00000       0.00000       0.00000       0.00000       0.00000       0.00000       0.00000       0.00000       0.00000       0.00000       0.00000       0.00000       0.00000       0.00000       0.00000       0.00000       0.00000       0.00000       0.00000       0.00000       0.00000       0.00000       0.00000       0.00000       0.00000       0.00000       0.00000       0.00000       0.00000
   1  24 3503.9561    2.5737  2.3438 12.2311 -0.0718  0.1747   0.1889   0.4762    0.8283   0.0000   318.9147       132.163       0.00000       0.00000       0.00000       0.00000       0.00000       0.00000       0.00000       0.00000       0.00000       0.00000       0.00000       0.00000       0.00000       0.00000       0.00000       0.00000       0.00000       0.00000       0.00000       0.00000       0.00000       0.00000       0.00000       0.00000       0.00000       0.00000       0.00000       0.00000       0.00000       0.00000       0.00000       0.00000       0.00000       0.00000       208.880       123.265       0.00000       0.00000       0.00000       0.00000       0.00000       0.00000       0.00000       0.00000       0.00000       0.00000       0.00000       0.00000       0.00000       0.00000       0.00000       0.00000       0.00000       0.00000       0.00000       0.00000       0.00000       0.00000       0.00000       0.00000       0.00000       0.00000       0.00000       0.00000       0.00000       0.00000       0.00000       0.00000       0.00000       0.00000
   2  11 1810.2319    0.3627  0.2869  9.8442  0.0000  0.0844   0.0641   0.2658    0.1277   0.0000   467.2335      -26.0715      -4.32810      -9.31871       0.00000       0.00000       0.00000       0.00000       0.00000       0.00000       0.00000       0.00000       0.00000       0.00000       0.00000       0.00000       0.00000       0.00000       0.00000       0.00000       0.00000       0.00000       0.00000       0.00000       0.00000       0.00000       0.00000       0.00000       0.00000       0.00000       0.00000       0.00000       0.00000       0.00000       0.00000       0.00000       76.5621       48.7523       17.6002       10.3468       0.00000       0.00000       0.00000       0.00000       0.00000       0.00000       0.00000       0.00000       0.00000       0.00000       0.00000       0.00000       0.00000       0.00000       0.00000       0.00000       0.00000       0.00000       0.00000       0.00000       0.00000       0.00000       0.00000       0.00000       0.00000       0.00000       0.00000       0.00000       0.00000       0.00000       0.00000       0.00000
   2  12 1945.7253    0.5587  0.4573  9.9130  0.0000  0.0524   0.0516   0.1299    0.1863   0.0000   454.4191      -3.36042      -12.6289      -2.01124       0.00000       0.00000       0.00000       0.00000       0.00000       0.00000       0.00000       0.00000       0.00000       0.00000       0.00000       0.00000       0.00000       0.00000       0.00000       0.00000       0.00000       0.00000       0.00000       0.00000       0.00000       0.00000       0.00000       0.00000       0.00000       0.00000       0.00000       0.00000       0.00000       0.00000       0.00000       0.00000       39.8341       31.4506       18.8898       6.48696       0.00000       0.00000       0.00000       0.00000       0.00000       0.00000       0.00000       0.00000       0.00000       0.00000       0.00000       0.00000       0.00000       0.00000       0.00000       0.00000       0.00000       0.00000       0.00000       0.00000       0.00000       0.00000       0.00000       0.00000       0.00000       0.00000       0.00000       0.00000       0.00000       0.00000       0.00000       0.00000
   2  13 2082.0327    0.7253  0.4530  9.9780  0.0000  0.0578   0.0662   0.1155    0.2210   0.0000   431.0798       15.4093       38.1852       21.5175       0.00000       0.00000       0.00000       0.00000       0.00000       0.00000       0.00000       0.00000       0.00000       0.00000       0.00000       0.00000       0.00000       0.00000       0.00000       0.00000       0.00000       0.00000       0.00000       0.00000       0.00000       0.00000       0.00000       0.00000       0.00000       0.00000       0.00000       0.00000       0.00000       0.00000       0.00000       0.00000       30.4146       38.1866       16.4151       10.5285       0.00000       0.00000       0.00000       0.00000       0.00000       0.00000       0.00000       0.00000       0.00000       0.00000       0.00000       0.00000       0.00000       0.00000       0.00000       0.00000       0.00000       0.00000       0.00000       0.00000       0.00000       0.00000       0.00000       0.00000       0.00000       0.00000       0.00000       0.00000       0.00000       0.00000       0.00000       0.00000
   2  15 2352.1337    1.3314  1.0013 10.2465  0.0000  0.0752   0.0854   0.1856    0.6094   0.0000   447.7343       47.7398     -0.166458       1.50784       0.00000       0.00000       0.00000       0.00000       0.00000       0.00000       0.00000       0.00000       0.00000       0.00000       0.00000       0.00000       0.00000       0.00000       0.00000       0.00000       0.00000       0.00000       0.00000       0.00000       0.00000       0.00000       0.00000       0.00000       0.00000       0.00000       0.00000       0.00000       0.00000       0.00000       0.00000       0.00000       48.9337       44.9907       24.1024       10.8760       0.00000       0.00000       0.00000       0.00000       0.00000       0.00000       0.00000       0.00000       0.00000       0.00000       0.00000       0.00000       0.00000       0.00000       0.00000       0.00000       0.00000       0.00000       0.00000       0.00000       0.00000       0.00000       0.00000       0.00000       0.00000       0.00000       0.00000       0.00000       0.00000       0.00000       0.00000       0.00000
   2  16 2485.8073    1.7616  1.0989 -1.0950  0.0000  0.0622   0.0990   0.1933 1000.0000   0.0000   397.1986       37.2601      -6.78145      -17.8039       0.00000       0.00000       0.00000       0.00000       0.00000       0.00000       0.00000       0.00000       0.00000       0.00000       0.00000       0.00000       0.00000       0.00000       0.00000       0.00000       0.00000       0.00000       0.00000       0.00000       0.00000       0.00000       0.00000       0.00000       0.00000       0.00000       0.00000       0.00000       0.00000       0.00000       0.00000       0.00000       48.8656       38.0899       21.8462       7.60702       0.00000       0.00000       0.00000       0.00000       0.00000       0.00000       0.00000       0.00000       0.00000       0.00000       0.00000       0.00000       0.00000       0.00000       0.00000       0.00000       0.00000       0.00000       0.00000       0.00000       0.00000       0.00000       0.00000       0.00000       0.00000       0.00000       0.00000       0.00000       0.00000       0.00000       0.00000       0.00000
   2  17 2619.6489    2.3874  1.2088  5.0770  0.0000  0.0860   0.1646   0.2143  266.0827   0.0000   415.0230       25.0890       9.21000       1.16400       0.00000       0.00000       0.00000       0.00000       0.00000       0.00000       0.00000       0.00000       0.00000       0.00000       0.00000       0.00000       0.00000       0.00000       0.00000       0.00000       0.00000       0.00000       0.00000       0.00000       0.00000       0.00000       0.00000       0.00000       0.00000       0.00000       0.00000       0.00000       0.00000       0.00000       0.00000       0.00000       67.1114       51.9970       30.6802       9.22723       0.00000       0.00000       0.00000       0.00000       0.00000       0.00000       0.00000       0.00000       0.00000       0.00000       0.00000       0.00000       0.00000       0.00000       0.00000       0.00000       0.00000       0.00000       0.00000       0.00000       0.00000       0.00000       0.00000       0.00000       0.00000       0.00000       0.00000       0.00000       0.00000       0.00000       0.00000       0.00000
   2  22 3295.1751    3.9306  1.6723  6.0840  0.0000  0.0929   0.2102   0.2432  197.1989   0.0000   421.9149       43.8010       4.29500       3.38300       0.00000       0.00000       0.00000       0.00000       0.00000       0.00000       0.00000       0.00000       0.00000       0.00000       0.00000       0.00000       0.00000       0.00000       0.00000       0.00000       0.00000       0.00000       0.00000       0.00000       0.00000       0.00000       0.00000       0.00000       0.00000       0.00000       0.00000       0.00000       0.00000       0.00000       0.00000       0.00000       70.0741       57.7248       27.5793       10.9758       0.00000       0.00000       0.00000       0.00000       0.00000       0.00000       0.00000       0.00000       0.00000       0.00000       0.00000       0.00000       0.00000       0.00000       0.00000       0.00000       0.00000       0.00000       0.00000       0.00000       0.00000       0.00000       0.00000       0.00000       0.00000       0.00000       0.00000       0.00000       0.00000       0.00000       0.00000       0.00000
   2  23 3431.0408    3.3244  2.1130 10.9852  0.0000  0.1094   0.1460   0.2788    1.1093   0.0000   399.5155       38.7889      -36.8589       28.0177       0.00000       0.00000       0.00000       0.00000       0.00000       0.00000       0.00000       0.00000       0.00000       0.00000       0.00000       0.00000       0.00000       0.00000       0.00000       0.00000       0.00000       0.00000       0.00000       0.00000       0.00000       0.00000       0.00000       0.00000       0.00000       0.00000       0.00000       0.00000       0.00000       0.00000       0.00000       0.00000       66.9596       71.3393       30.9060       17.9704       0.00000       0.00000       0.00000       0.00000       0.00000       0.00000       0.00000       0.00000       0.00000       0.00000       0.00000       0.00000       0.00000       0.00000       0.00000       0.00000       0.00000       0.00000       0.00000       0.00000       0.00000       0.00000       0.00000       0.00000       0.00000       0.00000       0.00000       0.00000       0.00000       0.00000       0.00000       0.00000
   2  24 3567.0445    2.4908  3.5898 11.2368 -0.0156  0.1443   0.0851   0.3990    0.3882   0.0000   480.5496      -1.27357       23.4653       37.5396       0.00000       0.00000       0.00000       0.00000       0.00000       0.00000       0.00000       0.00000       0.00000       0.00000       0.00000       0.00000       0.00000       0.00000       0.00000       0.00000       0.00000       0.00000       0.00000       0.00000       0.00000       0.00000       0.00000       0.00000       0.00000       0.00000       0.00000       0.00000       0.00000       0.00000       0.00000       0.00000       104.291       88.0215       50.8084       19.4378       0.00000       0.00000       0.00000       0.00000       0.00000       0.00000       0.00000       0.00000       0.00000       0.00000       0.00000       0.00000       0.00000       0.00000       0.00000       0.00000       0.00000       0.00000       0.00000       0.00000       0.00000       0.00000       0.00000       0.00000       0.00000       0.00000       0.00000       0.00000       0.00000       0.00000       0.00000       0.00000
   3  12 2001.1668    0.5844  0.4660 10.0247  0.0000  0.0558   0.0406   0.0920    0.1718   0.0000   464.9382       13.8972       9.89910       14.8603      0.356973      0.669277       0.00000       0.00000       0.00000       0.00000       0.00000       0.00000       0.00000       0.00000       0.00000       0.00000       0.00000       0.00000       0.00000       0.00000       0.00000       0.00000       0.00000       0.00000       0.00000       0.00000       0.00000       0.00000       0.00000       0.00000       0.00000       0.00000       0.00000       0.00000       0.00000       0.00000       24.0291       22.7999       18.7741       14.1011       5.39782       1.62167       0.00000       0.00000       0.00000       0.00000       0.00000       0.00000       0.00000       0.00000       0.00000       0.00000       0.00000       0.00000       0.00000       0.00000       0.00000       0.00000       0.00000       0.00000       0.00000       0.00000       0.00000       0.00000       0.00000       0.00000       0.00000       0.00000       0.00000       0.00000       0.00000       0.00000
   3  13 2137.7231    0.8052  0.6253  9.7223  0.0000  0.0507   0.0469   0.1029    0.2792   0.0000   422.6073       3.63411      -12.1099      -16.8015       1.76876      0.757142       0.00000       0.00000       0.00000       0.00000       0.00000       0.00000       0.00000       0.00000       0.00000       0.00000       0.00000       0.00000       0.00000       0.00000       0.00000       0.00000       0.00000       0.00000       0.00000       0.00000       0.00000       0.00000       0.00000       0.00000       0.00000       0.00000       0.00000       0.00000       0.00000       0.00000       20.7049       23.6721       18.0233       10.5360       5.41384       1.86480       0.00000       0.00000       0.00000       0.00000       0.00000       0.00000       0.00000       0.00000       0.00000       0.00000       0.00000       0.00000       0.00000       0.00000       0.00000       0.00000       0.00000       0.00000       0.00000       0.00000       0.00000       0.00000       0.00000       0.00000       0.00000       0.00000       0.00000       0.00000       0.00000       0.00000
   3  14 2273.4743    0.9838  0.8268 10.5610  0.0000  0.1314   0.0622   0.1527    0.2359   0.0000   475.3312      -75.8616      -23.2006       9.23427      -10.0537      0.899275       0.00000       0.00000       0.00000       0.00000       0.00000       0.00000       0.00000       0.00000       0.00000       0.00000       0.00000       0.00000       0.00000       0.00000       0.00000       0.00000       0.00000       0.00000       0.00000       0.00000       0.00000       0.00000       0.00000       0.00000       0.00000       0.00000       0.00000       0.00000       0.00000       0.00000       41.3150       59.5603       52.8371       12.6805       17.3428       4.77687       0.00000       0.00000       0.00000       0.00000       0.00000       0.00000       0.00000       0.00000       0.00000       0.00000       0.00000       0.00000       0.00000       0.00000       0.00000       0.00000       0.00000       0.00000       0.00000       0.00000       0.00000       0.00000       0.00000       0.00000       0.00000       0.00000       0.00000       0.00000       0.00000       0.00000
   3  15 2407.6599    1.4096  0.7256 11.2120  0.0000  0.0601   0.0888   0.1299    0.2575   0.0000   406.0333      -29.5669      -22.6478      -7.87314       3.05460     -0.743093       0.00000       0.00000       0.00000       0.00000       0.00000       0.00000       0.00000       0.00000       0.00000       0.00000       0.00000       0.00000       0.00000       0.00000       0.00000       0.00000       0.00000       0.00000       0.00000       0.00000       0.00000       0.00000       0.00000       0.00000       0.00000       0.00000       0.00000       0.00000       0.00000       0.00000       25.6397       26.2690       20.4273       12.3678       5.99097       1.80768       0.00000       0.00000       0.00000       0.00000       0.00000       0.00000       0.00000       0.00000       0.00000       0.00000       0.00000       0.00000       0.00000       0.00000       0.00000       0.00000       0.00000       0.00000       0.00000       0.00000       0.00000       0.00000       0.00000       0.00000       0.00000       0.00000       0.00000       0.00000       0.00000       0.00000
   3  17 2676.2585    2.3832  0.7116 11.9290  0.0000  0.0568   0.1472   0.1243    0.4219   0.0000   404.2519       34.6990      -7.15141       7.79271      0.832070      -1.23226       0.00000       0.00000       0.00000       0.00000       0.00000       0.00000       0.00000       0.00000       0.00000       0.00000       0.00000       0.00000       0.00000       0.00000       0.00000       0.00000       0.00000       0.00000       0.00000       0.00000       0.00000       0.00000       0.00000       0.00000       0.00000       0.00000       0.00000       0.00000       0.00000       0.00000       24.8055       27.5185       19.0585       13.7210       5.18657       1.99474       0.00000       0.00000       0.00000       0.00000       0.00000       0.00000       0.00000       0.00000       0.00000       0.00000       0.00000       0.00000       0.00000       0.00000       0.00000       0.00000       0.00000       0.00000       0.00000       0.00000       0.00000       0.00000       0.00000       0.00000       0.00000       0.00000       0.00000       0.00000       0.00000       0.00000
   3  19 2947.0342    3.7840  0.8302 10.7814  0.0000  0.0452   0.2002   0.1222    1.6523   0.0000   442.0056       44.1419      -13.6931       5.49812      -3.40164     -0.830282       0.00000       0.00000       0.00000       0.00000       0.00000       0.00000       0.00000       0.00000       0.00000       0.00000       0.00000       0.00000       0.00000       0.00000       0.00000       0.00000       0.00000       0.00000       0.00000       0.00000       0.00000       0.00000       0.00000       0.00000       0.00000       0.00000       0.00000       0.00000       0.00000       0.00000       22.6859       20.4313       16.6950       9.96735       4.53054       1.22561       0.00000       0.00000       0.00000       0.00000       0.00000       0.00000       0.00000       0.00000       0.00000       0.00000       0.00000       0.00000       0.00000       0.00000       0.00000       0.00000       0.00000       0.00000       0.00000       0.00000       0.00000       0.00000       0.00000       0.00000       0.00000       0.00000       0.00000       0.00000       0.00000       0.00000
   3  20 3082.4085    3.8302  0.8032 12.5306  0.0000  0.0573   0.2113   0.1244    0.3996   0.0000   375.6701       27.2411       36.1911      -15.3280      -2.45154      -1.50717       0.00000       0.00000       0.00000       0.00000       0.00000       0.00000       0.00000       0.00000       0.00000       0.00000       0.00000       0.00000       0.00000       0.00000       0.00000       0.00000       0.00000       0.00000       0.00000       0.00000       0.00000       0.00000       0.00000       0.00000       0.00000       0.00000       0.00000       0.00000       0.00000       0.00000       29.3831       29.6528       19.8755       10.8684       4.93695       1.59577       0.00000       0.00000       0.00000       0.00000       0.00000       0.00000       0.00000       0.00000       0.00000       0.00000       0.00000       0.00000       0.00000       0.00000       0.00000       0.00000       0.00000       0.00000       0.00000       0.00000       0.00000       0.00000       0.00000       0.00000       0.00000       0.00000       0.00000       0.00000       0.00000       0.00000
   3  21 3217.8246    3.8601  1.3092 12.3041  0.0000  0.0699   0.1737   0.1645    0.5136   0.0000   412.0001      -5.73292      -5.52613       18.2501      -5.00978      -1.50881       0.00000       0.00000       0.00000       0.00000       0.00000       0.00000       0.00000       0.00000       0.00000       0.00000       0.00000       0.00000       0.00000       0.00000       0.00000       0.00000       0.00000       0.00000       0.00000       0.00000       0.00000       0.00000       0.00000       0.00000       0.00000       0.00000       0.00000       0.00000       0.00000       0.00000       32.9014       30.4637       25.3627       16.8578       7.12020       2.08935       0.00000       0.00000       0.00000       0.00000       0.00000       0.00000       0.00000       0.00000       0.00000       0.00000       0.00000       0.00000       0.00000       0.00000       0.00000       0.00000       0.00000       0.00000       0.00000       0.00000       0.00000       0.00000       0.00000       0.00000       0.00000       0.00000       0.00000       0.00000       0.00000       0.00000
   3  22 3353.6278    3.5984  1.7146 12.3095  0.0042  0.0811   0.1495   0.2017    0.3241   0.0000   381.7874       9.95193       31.5477       9.57697      -5.24146    -0.0147747       0.00000       0.00000       0.00000       0.00000       0.00000       0.00000       0.00000       0.00000       0.00000       0.00000       0.00000       0.00000       0.00000       0.00000       0.00000       0.00000       0.00000       0.00000       0.00000       0.00000       0.00000       0.00000       0.00000       0.00000       0.00000       0.00000       0.00000       0.00000       0.00000       0.00000       36.9097       38.2048       28.3971       16.3277       8.07816       2.49434       0.00000       0.00000       0.00000       0.00000       0.00000       0.00000       0.00000       0.00000       0.00000       0.00000       0.00000       0.00000       0.00000       0.00000       0.00000       0.00000       0.00000       0.00000       0.00000       0.00000       0.00000       0.00000       0.00000       0.00000       0.00000       0.00000       0.00000       0.00000       0.00000       0.00000
   3  23 3489.5130    2.8357  2.3755 11.5457  0.0000  0.0975   0.1011   0.2396    0.3272   0.0000   393.6383       53.6001       17.0941       6.57249       6.97087      0.747654       0.00000       0.00000       0.00000       0.00000       0.00000       0.00000       0.00000       0.00000       0.00000       0.00000       0.00000       0.00000       0.00000       0.00000       0.00000       0.00000       0.00000       0.00000       0.00000       0.00000       0.00000       0.00000       0.00000       0.00000       0.00000       0.00000       0.00000       0.00000       0.00000       0.00000       47.3456       50.6611       33.0856       21.7482       8.57287       3.20542       0.00000       0.00000       0.00000       0.00000       0.00000       0.00000       0.00000       0.00000       0.00000       0.00000       0.00000       0.00000       0.00000       0.00000       0.00000       0.00000       0.00000       0.00000       0.00000       0.00000       0.00000       0.00000       0.00000       0.00000       0.00000       0.00000       0.00000       0.00000       0.00000       0.00000
   3  24 3626.2010    2.3165  3.1072 11.4974  0.0000  0.1179   0.0802   0.3163    0.2249   0.0000   535.5395       34.3699      -28.6773      -51.4662       19.8122       1.04112       0.00000       0.00000       0.00000       0.00000       0.00000       0.00000       0.00000       0.00000       0.00000       0.00000       0.00000       0.00000       0.00000       0.00000       0.00000       0.00000       0.00000       0.00000       0.00000       0.00000       0.00000       0.00000       0.00000       0.00000       0.00000       0.00000       0.00000       0.00000       0.00000       0.00000       53.2715       56.7474       41.9925       24.1296       12.4476       3.85012       0.00000       0.00000       0.00000       0.00000       0.00000       0.00000       0.00000       0.00000       0.00000       0.00000       0.00000       0.00000       0.00000       0.00000       0.00000       0.00000       0.00000       0.00000       0.00000       0.00000       0.00000       0.00000       0.00000       0.00000       0.00000       0.00000       0.00000       0.00000       0.00000       0.00000
   4  12 2051.6962    0.6094  0.5594 10.1829 -0.0090  0.0517   0.0400   0.1073    0.1291   0.0000   447.9249       27.2219       20.1425      -12.9985      -18.6861     -0.152132       1.29926      0.666435       0.00000       0.00000       0.00000       0.00000       0.00000       0.00000       0.00000       0.00000       0.00000       0.00000       0.00000       0.00000       0.00000       0.00000       0.00000       0.00000       0.00000       0.00000       0.00000       0.00000       0.00000       0.00000       0.00000       0.00000       0.00000       0.00000       0.00000       0.00000       18.6013       15.7968       16.4997       13.0278       7.73984       4.00133       1.42340      0.329420       0.00000       0.00000       0.00000       0.00000       0.00000       0.00000       0.00000       0.00000       0.00000       0.00000       0.00000       0.00000       0.00000       0.00000       0.00000       0.00000       0.00000       0.00000       0.00000       0.00000       0.00000       0.00000       0.00000       0.00000       0.00000       0.00000       0.00000       0.00000
   4  13 2188.3990    0.8456  0.5210 10.2163 -0.0068  0.0386   0.0475   0.0909    0.2009   0.0000   427.3657       11.8759       15.4437      -6.40613      -9.47391       4.60210    -0.0112030     -0.301152       0.00000       0.00000       0.00000       0.00000       0.00000       0.00000       0.00000       0.00000       0.00000       0.00000       0.00000       0.00000       0.00000       0.00000       0.00000       0.00000       0.00000       0.00000       0.00000       0.00000       0.00000       0.00000       0.00000       0.00000       0.00000       0.00000       0.00000       0.00000       13.6079       13.8951       11.9226       9.26151       5.68297       2.87614       1.04739      0.287431       0.00000       0.00000       0.00000       0.00000       0.00000       0.00000       0.00000       0.00000       0.00000       0.00000       0.00000       0.00000       0.00000       0.00000       0.00000       0.00000       0.00000       0.00000       0.00000       0.00000       0.00000       0.00000       0.00000       0.00000       0.00000       0.00000       0.00000       0.00000
   4  14 2324.1568    1.3650  0.8477  9.0879  0.0156  0.1062   0.0818   0.1881    1.1325   0.0000   415.1134      -4.39977       11.7565       18.2874       7.37506      -3.05869    -0.0623519     -0.619968       0.00000       0.00000       0.00000       0.00000       0.00000       0.00000       0.00000       0.00000       0.00000       0.00000       0.00000       0.00000       0.00000       0.00000       0.00000       0.00000       0.00000       0.00000       0.00000       0.00000       0.00000       0.00000       0.00000       0.00000       0.00000       0.00000       0.00000       0.00000       55.6724       58.5313       38.9042       23.0611       10.0014       3.82955       1.21229      0.359985       0.00000       0.00000       0.00000       0.00000       0.00000       0.00000       0.00000       0.00000       0.00000       0.00000       0.00000       0.00000       0.00000       0.00000       0.00000       0.00000       0.00000       0.00000       0.00000       0.00000       0.00000       0.00000       0.00000       0.00000       0.00000       0.00000       0.00000       0.00000
   4  15 2458.6146    1.4231  1.1101 10.8462 -0.0054  0.0666   0.0771   0.2119    0.8147   0.0000   427.9868      -17.9556      -18.5117       26.7286       12.9227      -7.46711      -2.88870     -0.521116       0.00000       0.00000       0.00000       0.00000       0.00000       0.00000       0.00000       0.00000       0.00000       0.00000       0.00000       0.00000       0.00000       0.00000       0.00000       0.00000       0.00000       0.00000       0.00000       0.00000       0.00000       0.00000       0.00000       0.00000       0.00000       0.00000       0.00000       0.00000       23.9013       26.4335       23.6384       15.4906       9.44157       4.89746       2.00563      0.490856       0.00000       0.00000       0.00000       0.00000       0.00000       0.00000       0.00000       0.00000       0.00000       0.00000       0.00000       0.00000       0.00000       0.00000       0.00000       0.00000       0.00000       0.00000       0.00000       0.00000       0.00000       0.00000       0.00000       0.00000       0.00000       0.00000       0.00000       0.00000
   4  17 2728.4900    2.5437  0.9464 11.9983  0.0034  0.0615   0.1231   0.1413    0.4682   0.0000   444.1005       18.1531      -9.97858       5.13822       6.17483      -2.56974      -2.24381    -0.0996386       0.00000       0.00000       0.00000       0.00000       0.00000       0.00000       0.00000       0.00000       0.00000       0.00000       0.00000       0.00000       0.00000       0.00000       0.00000       0.00000       0.00000       0.00000       0.00000       0.00000       0.00000       0.00000       0.00000       0.00000       0.00000       0.00000       0.00000       0.00000       24.7130       23.0319       18.9779       15.7498       9.83899       4.35169       1.45499      0.372089       0.00000       0.00000       0.00000       0.00000       0.00000       0.00000       0.00000       0.00000       0.00000       0.00000       0.00000       0.00000       0.00000       0.00000       0.00000       0.00000       0.00000       0.00000       0.00000       0.00000       0.00000       0.00000       0.00000       0.00000       0.00000       0.00000       0.00000       0.00000
   4  18 2864.2706    2.9716  0.8283 12.2704  0.0007  0.0495   0.1473   0.1266    0.3898   0.0000   443.8785     -0.773328       1.56814       5.07324      -3.67120      -8.90804      0.552278    -0.0987866       0.00000       0.00000       0.00000       0.00000       0.00000       0.00000       0.00000       0.00000       0.00000       0.00000       0.00000       0.00000       0.00000       0.00000       0.00000       0.00000       0.00000       0.00000       0.00000       0.00000       0.00000       0.00000       0.00000       0.00000       0.00000       0.00000       0.00000       0.00000       20.7958       20.6343       16.4246       13.0953       7.28774       3.54096       1.12100      0.313207       0.00000       0.00000       0.00000       0.00000       0.00000       0.00000       0.00000       0.00000       0.00000       0.00000       0.00000       0.00000       0.00000       0.00000       0.00000       0.00000       0.00000       0.00000       0.00000       0.00000       0.00000       0.00000       0.00000       0.00000       0.00000       0.00000       0.00000       0.00000
   4  22 3408.1829    3.3399  1.9182 11.7429 -0.0056  0.0783   0.1310   0.2027    0.5678   0.0000   418.6427       32.2254      -11.3472       24.7651       1.68594      -6.39262       1.44650     -0.806458       0.00000       0.00000       0.00000       0.00000       0.00000       0.00000       0.00000       0.00000       0.00000       0.00000       0.00000       0.00000       0.00000       0.00000       0.00000       0.00000       0.00000       0.00000       0.00000       0.00000       0.00000       0.00000       0.00000       0.00000       0.00000       0.00000       0.00000       0.00000       27.0752       28.6944       25.6098       17.8099       10.9609       5.56617       2.19482      0.553727       0.00000       0.00000       0.00000       0.00000       0.00000       0.00000       0.00000       0.00000       0.00000       0.00000       0.00000       0.00000       0.00000       0.00000       0.00000       0.00000       0.00000       0.00000       0.00000       0.00000       0.00000       0.00000       0.00000       0.00000       0.00000       0.00000       0.00000       0.00000
   4  23 3544.6486    2.5068  2.4919 12.3197 -0.0006  0.1001   0.0910   0.2647    0.1890   0.0000   458.2210       68.4353       31.7784       9.35096      -1.50863       16.4601     -0.213977     -0.407613       0.00000       0.00000       0.00000       0.00000       0.00000       0.00000       0.00000       0.00000       0.00000       0.00000       0.00000       0.00000       0.00000       0.00000       0.00000       0.00000       0.00000       0.00000       0.00000       0.00000       0.00000       0.00000       0.00000       0.00000       0.00000       0.00000       0.00000       0.00000       36.1075       40.4889       34.0645       23.9903       15.0414       7.19553       2.95475      0.756815       0.00000       0.00000       0.00000       0.00000       0.00000       0.00000       0.00000       0.00000       0.00000       0.00000       0.00000       0.00000       0.00000       0.00000       0.00000       0.00000       0.00000       0.00000       0.00000       0.00000       0.00000       0.00000       0.00000       0.00000       0.00000       0.00000       0.00000       0.00000
   4  24 3681.6770    2.1797  4.4181 11.5108  0.0023  0.1449   0.0570   0.3657    0.1544   0.0000   380.7614       48.5345       53.7560       28.5308      -22.1904       4.06857       4.69484       1.09896       0.00000       0.00000       0.00000       0.00000       0.00000       0.00000       0.00000       0.00000       0.00000       0.00000       0.00000       0.00000       0.00000       0.00000       0.00000       0.00000       0.00000       0.00000       0.00000       0.00000       0.00000       0.00000       0.00000       0.00000       0.00000       0.00000       0.00000       0.00000       46.4195       56.0035       45.9423       35.5835       20.2568       11.2981       4.19464       1.21000       0.00000       0.00000       0.00000       0.00000       0.00000       0.00000       0.00000       0.00000       0.00000       0.00000       0.00000       0.00000       0.00000       0.00000       0.00000       0.00000       0.00000       0.00000       0.00000       0.00000       0.00000       0.00000       0.00000       0.00000       0.00000       0.00000       0.00000       0.00000
   5   9 1685.8085    0.2502  0.2697  9.7052 -0.0020  0.0346   0.0242   0.0715    0.0702   0.0000   445.8554      -22.5011       10.0342      -2.61975      -1.97791      -2.42362      -1.46380     0.0289340     -0.404400   -0.00177071       0.00000       0.00000       0.00000       0.00000       0.00000       0.00000       0.00000       0.00000       0.00000       0.00000       0.00000       0.00000       0.00000       0.00000       0.00000       0.00000       0.00000       0.00000       0.00000       0.00000       0.00000       0.00000       0.00000       0.00000       0.00000       0.00000       10.0981       10.3935       10.4056       7.98313       5.22720       3.21510       1.82359      0.786169      0.275043     0.0526554       0.00000       0.00000       0.00000       0.00000       0.00000       0.00000       0.00000       0.00000       0.00000       0.00000       0.00000       0.00000       0.00000       0.00000       0.00000       0.00000       0.00000       0.00000       0.00000       0.00000       0.00000       0.00000       0.00000       0.00000       0.00000       0.00000
   5  11 1960.5536    0.5177  0.4325  9.8862  0.0011  0.0368   0.0326   0.0774    0.0950   0.0000   431.8747       19.0696      -6.80998      -1.85769     -0.541781       3.27278      -2.98823       1.07802      0.145000    -0.0697029       0.00000       0.00000       0.00000       0.00000       0.00000       0.00000       0.00000       0.00000       0.00000       0.00000       0.00000       0.00000       0.00000       0.00000       0.00000       0.00000       0.00000       0.00000       0.00000       0.00000       0.00000       0.00000       0.00000       0.00000       0.00000       0.00000       10.6595       11.9394       9.90927       8.84160       5.28208       3.33969       1.82851      0.738860      0.213134     0.0636851       0.00000       0.00000       0.00000       0.00000       0.00000       0.00000       0.00000       0.00000       0.00000       0.00000       0.00000       0.00000       0.00000       0.00000       0.00000       0.00000       0.00000       0.00000       0.00000       0.00000       0.00000       0.00000       0.00000       0.00000       0.00000       0.00000
   5  13 2235.4331    1.0433  0.6247 10.4276 -0.0037  0.0436   0.0556   0.0913    0.1601   0.0000   405.7993       7.11600       10.5713      -3.86150      0.765509      -3.54078       2.44370     -0.643974      0.691505    -0.0456132       0.00000       0.00000       0.00000       0.00000       0.00000       0.00000       0.00000       0.00000       0.00000       0.00000       0.00000       0.00000       0.00000       0.00000       0.00000       0.00000       0.00000       0.00000       0.00000       0.00000       0.00000       0.00000       0.00000       0.00000       0.00000       0.00000       15.5101       15.5444       13.3023       10.6304       8.27403       4.68921       1.85776      0.824883      0.277237     0.0553945       0.00000       0.00000       0.00000       0.00000       0.00000       0.00000       0.00000       0.00000       0.00000       0.00000       0.00000       0.00000       0.00000       0.00000       0.00000       0.00000       0.00000       0.00000       0.00000       0.00000       0.00000       0.00000       0.00000       0.00000       0.00000       0.00000
   5  14 2371.1797    1.3130  0.8474 10.6966  0.0032  0.0473   0.0602   0.1027    0.2317   0.0000   443.2479      0.785885       2.60434       17.8297      -5.57584      -1.90882      -1.36334       1.17557      0.324903    -0.0215879       0.00000       0.00000       0.00000       0.00000       0.00000       0.00000       0.00000       0.00000       0.00000       0.00000       0.00000       0.00000       0.00000       0.00000       0.00000       0.00000       0.00000       0.00000       0.00000       0.00000       0.00000       0.00000       0.00000       0.00000       0.00000       0.00000       15.2749       16.8608       14.6282       10.9036       7.97653       4.39368       2.26604      0.874748      0.333579     0.0745798       0.00000       0.00000       0.00000       0.00000       0.00000       0.00000       0.00000       0.00000       0.00000       0.00000       0.00000       0.00000       0.00000       0.00000       0.00000       0.00000       0.00000       0.00000       0.00000       0.00000       0.00000       0.00000       0.00000       0.00000       0.00000       0.00000
   5  15 2506.0883    1.6007  1.0238 11.3467 -0.0029  0.0582   0.0783   0.1275    0.2728   0.0000   435.5818       28.2191       12.0506      -6.13569      -2.31964       2.31348     -0.219297     -0.736350       1.18740     0.0599528       0.00000       0.00000       0.00000       0.00000       0.00000       0.00000       0.00000       0.00000       0.00000       0.00000       0.00000       0.00000       0.00000       0.00000       0.00000       0.00000       0.00000       0.00000       0.00000       0.00000       0.00000       0.00000       0.00000       0.00000       0.00000       0.00000       17.5105       17.0493       18.3029       14.3300       8.07652       5.54314       3.19624       1.42160      0.429477     0.0876829       0.00000       0.00000       0.00000       0.00000       0.00000       0.00000       0.00000       0.00000       0.00000       0.00000       0.00000       0.00000       0.00000       0.00000       0.00000       0.00000       0.00000       0.00000       0.00000       0.00000       0.00000       0.00000       0.00000       0.00000       0.00000       0.00000
   5  16 2641.2285    2.1386  0.8241 11.4942  0.0035  0.0447   0.1020   0.1072    0.3574   0.0000   412.9942       36.7454       19.0663       32.7550       11.9541       3.79207      -2.89731     -0.739579     0.0939103    -0.0554481       0.00000       0.00000       0.00000       0.00000       0.00000       0.00000       0.00000       0.00000       0.00000       0.00000       0.00000       0.00000       0.00000       0.00000       0.00000       0.00000       0.00000       0.00000       0.00000       0.00000       0.00000       0.00000       0.00000       0.00000       0.00000       0.00000       14.6161       15.2316       12.9365       11.0003       7.89878       4.27855       2.36571      0.807418      0.306009     0.0685733       0.00000       0.00000       0.00000       0.00000       0.00000       0.00000       0.00000       0.00000       0.00000       0.00000       0.00000       0.00000       0.00000       0.00000       0.00000       0.00000       0.00000       0.00000       0.00000       0.00000       0.00000       0.00000       0.00000       0.00000       0.00000       0.00000
   5  17 2777.3052    2.7561  0.9163 10.4794  0.0022  0.0475   0.1071   0.1050    1.2062   0.0000   434.0490       5.30384       32.5956       3.24509      -20.6796      -12.3412      -1.60633      0.779768      0.130484    -0.0729656       0.00000       0.00000       0.00000       0.00000       0.00000       0.00000       0.00000       0.00000       0.00000       0.00000       0.00000       0.00000       0.00000       0.00000       0.00000       0.00000       0.00000       0.00000       0.00000       0.00000       0.00000       0.00000       0.00000       0.00000       0.00000       0.00000       14.7203       14.7915       15.0931       11.8566       7.02034       4.77161       2.42789       1.16330      0.328787     0.0712470       0.00000       0.00000       0.00000       0.00000       0.00000       0.00000       0.00000       0.00000       0.00000       0.00000       0.00000       0.00000       0.00000       0.00000       0.00000       0.00000       0.00000       0.00000       0.00000       0.00000       0.00000       0.00000       0.00000       0.00000       0.00000       0.00000
   5  20 3186.3462    3.9337  1.1000 12.2301 -0.0045  0.0727   0.1799   0.1650    1.5807   0.0000   420.9330       53.1242       3.68122       22.9235       2.37895      -4.78986     -0.518951       1.08167      0.206176     0.0759163       0.00000       0.00000       0.00000       0.00000       0.00000       0.00000       0.00000       0.00000       0.00000       0.00000       0.00000       0.00000       0.00000       0.00000       0.00000       0.00000       0.00000       0.00000       0.00000       0.00000       0.00000       0.00000       0.00000       0.00000       0.00000       0.00000       21.1138       24.0947       18.3716       17.3813       13.5822       7.94227       4.04697       1.48341      0.499801      0.128589       0.00000       0.00000       0.00000       0.00000       0.00000       0.00000       0.00000       0.00000       0.00000       0.00000       0.00000       0.00000       0.00000       0.00000       0.00000       0.00000       0.00000       0.00000       0.00000       0.00000       0.00000       0.00000       0.00000       0.00000       0.00000       0.00000
   5  23 3596.8193    2.5578  3.2555 11.4598 -0.0046  0.1137   0.0727   0.2850    0.3669   0.0000   432.2475       23.6762       52.3355       32.8623       6.45218       7.11208       3.02971      -2.73264      0.826180     -0.221389       0.00000       0.00000       0.00000       0.00000       0.00000       0.00000       0.00000       0.00000       0.00000       0.00000       0.00000       0.00000       0.00000       0.00000       0.00000       0.00000       0.00000       0.00000       0.00000       0.00000       0.00000       0.00000       0.00000       0.00000       0.00000       0.00000       30.7866       35.7474       34.5736       27.5578       17.7764       13.4224       5.52504       3.22908      0.909013      0.205442       0.00000       0.00000       0.00000       0.00000       0.00000       0.00000       0.00000       0.00000       0.00000       0.00000       0.00000       0.00000       0.00000       0.00000       0.00000       0.00000       0.00000       0.00000       0.00000       0.00000       0.00000       0.00000       0.00000       0.00000       0.00000       0.00000
   5  25 3871.6327    1.6917  5.6225 10.8792 -0.0011  0.1548   0.0382   0.4100    0.1653   0.0000   416.5314       72.1458       90.9579      -41.5952     -0.747192      -12.5555      -7.37580       2.38975      0.790448     -0.571845       0.00000       0.00000       0.00000       0.00000       0.00000       0.00000       0.00000       0.00000       0.00000       0.00000       0.00000       0.00000       0.00000       0.00000       0.00000       0.00000       0.00000       0.00000       0.00000       0.00000       0.00000       0.00000       0.00000       0.00000       0.00000       0.00000       45.5395       50.8522       49.2892       38.3623       28.6762       18.1198       9.02775       4.27830       1.36022      0.262716       0.00000       0.00000       0.00000       0.00000       0.00000       0.00000       0.00000       0.00000       0.00000       0.00000       0.00000       0.00000       0.00000       0.00000       0.00000       0.00000       0.00000       0.00000       0.00000       0.00000       0.00000       0.00000       0.00000       0.00000       0.00000       0.00000
   6  11 2004.1267    0.5501  0.5296  9.9689  0.0020  0.0480   0.0319   0.0876    0.1024   0.0000   440.0016      -1.16960      -5.73037       5.80187     -0.267793      -1.66788     -0.770679      0.700296      0.794506      0.369746    -0.0308321   -0.00966441       0.00000       0.00000       0.00000       0.00000       0.00000       0.00000       0.00000       0.00000       0.00000       0.00000       0.00000       0.00000       0.00000       0.00000       0.00000       0.00000       0.00000       0.00000       0.00000       0.00000       0.00000       0.00000       0.00000       0.00000       14.0892       13.8359       11.0920       10.5926       9.68841       7.00589       3.80219       1.54822      0.731409      0.246561     0.0850943     0.0170295       0.00000       0.00000       0.00000       0.00000       0.00000       0.00000       0.00000       0.00000       0.00000       0.00000       0.00000       0.00000       0.00000       0.00000       0.00000       0.00000       0.00000       0.00000       0.00000       0.00000       0.00000       0.00000       0.00000       0.00000
   6  12 2142.5176    0.9011  0.6252  9.7191 -0.0063  0.0375   0.0413   0.0841    0.1706   0.0000   441.0219      -4.50717      -5.86655       18.1732      -2.56815       2.76639       3.91354      -1.53641      0.485488    -0.0329482    -0.0552879    0.00605850       0.00000       0.00000       0.00000       0.00000       0.00000       0.00000       0.00000       0.00000       0.00000       0.00000       0.00000       0.00000       0.00000       0.00000       0.00000       0.00000       0.00000       0.00000       0.00000       0.00000       0.00000       0.00000       0.00000       0.00000       9.41605       9.02459       9.17370       7.60449       6.13630       4.55317       2.51102       1.21444      0.579453      0.229384     0.0629263     0.0121247       0.00000       0.00000       0.00000       0.00000       0.00000       0.00000       0.00000       0.00000       0.00000       0.00000       0.00000       0.00000       0.00000       0.00000       0.00000       0.00000       0.00000       0.00000       0.00000       0.00000       0.00000       0.00000       0.00000       0.00000
   6  14 2415.6199    1.3525  0.9223 11.0553  0.0010  0.0504   0.0568   0.1040    0.1677   0.0000   448.4853      -2.26075       15.0153      -5.36560       4.10777      -4.21186     -0.888055      0.309407     -0.115768     -0.307671     0.0122596    -0.0165974       0.00000       0.00000       0.00000       0.00000       0.00000       0.00000       0.00000       0.00000       0.00000       0.00000       0.00000       0.00000       0.00000       0.00000       0.00000       0.00000       0.00000       0.00000       0.00000       0.00000       0.00000       0.00000       0.00000       0.00000       11.2044       12.6847       13.0174       10.1281       8.27546       5.28976       3.29244       1.71587      0.827970      0.308983      0.105549     0.0199250       0.00000       0.00000       0.00000       0.00000       0.00000       0.00000       0.00000       0.00000       0.00000       0.00000       0.00000       0.00000       0.00000       0.00000       0.00000       0.00000       0.00000       0.00000       0.00000       0.00000       0.00000       0.00000       0.00000       0.00000
   6  15 2551.0562    1.8533  0.9072 11.3488 -0.0061  0.0461   0.0752   0.1007    0.1923   0.0000   428.8968     -0.408387       14.3257      -10.2094     -0.286304      -7.19719       2.29202      -1.65654     -0.283009     -0.224750     0.0130947    -0.0163605       0.00000       0.00000       0.00000       0.00000       0.00000       0.00000       0.00000       0.00000       0.00000       0.00000       0.00000       0.00000       0.00000       0.00000       0.00000       0.00000       0.00000       0.00000       0.00000       0.00000       0.00000       0.00000       0.00000       0.00000       11.9477       12.1771       12.9700       11.2860       7.11513       5.03403       3.21616       1.76809      0.847974      0.317526     0.0787561     0.0170008       0.00000       0.00000       0.00000       0.00000       0.00000       0.00000       0.00000       0.00000       0.00000       0.00000       0.00000       0.00000       0.00000       0.00000       0.00000       0.00000       0.00000       0.00000       0.00000       0.00000       0.00000       0.00000       0.00000       0.00000
   6  16 2687.1433    2.2941  0.7838 12.0607  0.0062  0.0460   0.1080   0.0974    0.1725   0.0000   441.3079      -19.0183       12.1105       10.1163      -11.7046      -3.27930      0.106655      -1.10126     -0.719237    -0.0555481     -0.109027    -0.0185570       0.00000       0.00000       0.00000       0.00000       0.00000       0.00000       0.00000       0.00000       0.00000       0.00000       0.00000       0.00000       0.00000       0.00000       0.00000       0.00000       0.00000       0.00000       0.00000       0.00000       0.00000       0.00000       0.00000       0.00000       14.8005       16.9975       15.2632       11.1304       7.78905       5.14342       2.73969       1.27587      0.641340      0.253927     0.0742851     0.0134139       0.00000       0.00000       0.00000       0.00000       0.00000       0.00000       0.00000       0.00000       0.00000       0.00000       0.00000       0.00000       0.00000       0.00000       0.00000       0.00000       0.00000       0.00000       0.00000       0.00000       0.00000       0.00000       0.00000       0.00000
   6  17 2823.6977    2.9161  0.8723 11.9912 -0.0127  0.0400   0.1157   0.0980    0.2515   0.0000   418.9021       22.1926      -18.9717      -3.57220       7.60427       2.83435      -2.30931      -2.78146      0.104506     0.0804011    -0.0665830   -0.00300658       0.00000       0.00000       0.00000       0.00000       0.00000       0.00000       0.00000       0.00000       0.00000       0.00000       0.00000       0.00000       0.00000       0.00000       0.00000       0.00000       0.00000       0.00000       0.00000       0.00000       0.00000       0.00000       0.00000       0.00000       11.0473       12.0685       11.3111       9.45629       6.98884       4.51927       2.66187       1.54664      0.612077      0.236099     0.0688791     0.0141787       0.00000       0.00000       0.00000       0.00000       0.00000       0.00000       0.00000       0.00000       0.00000       0.00000       0.00000       0.00000       0.00000       0.00000       0.00000       0.00000       0.00000       0.00000       0.00000       0.00000       0.00000       0.00000       0.00000       0.00000
   6  18 2960.7633    3.4607  0.8479 12.2170 -0.0039  0.0468   0.1371   0.0926    0.3108   0.0000   434.8137     0.0932210       7.26572       1.45257      -2.23690       10.5843     -0.181008     -0.195721     -0.581847     -0.235757     0.0305920    -0.0181752       0.00000       0.00000       0.00000       0.00000       0.00000       0.00000       0.00000       0.00000       0.00000       0.00000       0.00000       0.00000       0.00000       0.00000       0.00000       0.00000       0.00000       0.00000       0.00000       0.00000       0.00000       0.00000       0.00000       0.00000       9.60587       13.8612       11.4696       9.98020       8.13426       4.58512       3.63726       1.41786      0.947301      0.254975      0.109385     0.0232043       0.00000       0.00000       0.00000       0.00000       0.00000       0.00000       0.00000       0.00000       0.00000       0.00000       0.00000       0.00000       0.00000       0.00000       0.00000       0.00000       0.00000       0.00000       0.00000       0.00000       0.00000       0.00000       0.00000       0.00000
   6  19 3097.3886    4.0823  0.8389 12.2699 -0.0133  0.0423   0.1751   0.0995    0.5028   0.0000   440.3090       16.4574       9.56199       15.0628       8.15199      -1.61561      -3.19489      0.526518      0.898196     -0.487494     0.0363431   -0.00449584       0.00000       0.00000       0.00000       0.00000       0.00000       0.00000       0.00000       0.00000       0.00000       0.00000       0.00000       0.00000       0.00000       0.00000       0.00000       0.00000       0.00000       0.00000       0.00000       0.00000       0.00000       0.00000       0.00000       0.00000       9.85433       12.4113       12.0058       8.28604       7.73600       4.18334       2.64028       1.61539      0.552663      0.268400     0.0965259     0.0169795       0.00000       0.00000       0.00000       0.00000       0.00000       0.00000       0.00000       0.00000       0.00000       0.00000       0.00000       0.00000       0.00000       0.00000       0.00000       0.00000       0.00000       0.00000       0.00000       0.00000       0.00000       0.00000       0.00000       0.00000
   6  20 3234.0994    3.8351  1.4571 12.0266 -0.0067  0.0602   0.1193   0.1408    0.5398   0.0000   436.7910       59.5863      -7.86019      -15.7180       2.75112       3.80653     -0.117882     -0.436341       1.01791      0.134715     0.0694644    -0.0285522       0.00000       0.00000       0.00000       0.00000       0.00000       0.00000       0.00000       0.00000       0.00000       0.00000       0.00000       0.00000       0.00000       0.00000       0.00000       0.00000       0.00000       0.00000       0.00000       0.00000       0.00000       0.00000       0.00000       0.00000       13.2417       17.5316       14.9122       13.8685       10.0154       6.68486       4.17365       2.28277       1.00524      0.392342      0.123794     0.0289134       0.00000       0.00000       0.00000       0.00000       0.00000       0.00000       0.00000       0.00000       0.00000       0.00000       0.00000       0.00000       0.00000       0.00000       0.00000       0.00000       0.00000       0.00000       0.00000       0.00000       0.00000       0.00000       0.00000       0.00000
   6  21 3371.2429    3.3227  1.7602 12.4094  0.0031  0.0703   0.1115   0.1834    0.3702   0.0000   432.9754       16.8615       29.6433       27.2270       8.26376      -12.7806       7.17770      -2.07252      -2.59099    -0.0659783     0.0852896    -0.0505058       0.00000       0.00000       0.00000       0.00000       0.00000       0.00000       0.00000       0.00000       0.00000       0.00000       0.00000       0.00000       0.00000       0.00000       0.00000       0.00000       0.00000       0.00000       0.00000       0.00000       0.00000       0.00000       0.00000       0.00000       16.4601       21.9484       17.8713       16.6334       12.1395       8.12659       4.97300       2.40623       1.20346      0.447860      0.143028     0.0331477       0.00000       0.00000       0.00000       0.00000       0.00000       0.00000       0.00000       0.00000       0.00000       0.00000       0.00000       0.00000       0.00000       0.00000       0.00000       0.00000       0.00000       0.00000       0.00000       0.00000       0.00000       0.00000       0.00000       0.00000
   6  22 3508.4109    2.8403  2.3030 11.9725 -0.0137  0.0847   0.0788   0.2114    0.3028   0.0000   461.4163       45.8179      -10.3060       28.5445      -9.26927      -3.93753       11.4397       1.27895      -2.62719     -0.705723      0.223494   -0.00218956       0.00000       0.00000       0.00000       0.00000       0.00000       0.00000       0.00000       0.00000       0.00000       0.00000       0.00000       0.00000       0.00000       0.00000       0.00000       0.00000       0.00000       0.00000       0.00000       0.00000       0.00000       0.00000       0.00000       0.00000       19.8094       24.2276       22.5796       19.7688       14.7130       9.65293       6.54321       3.33591       1.64708      0.597426      0.183122     0.0372564       0.00000       0.00000       0.00000       0.00000       0.00000       0.00000       0.00000       0.00000       0.00000       0.00000       0.00000       0.00000       0.00000       0.00000       0.00000       0.00000       0.00000       0.00000       0.00000       0.00000       0.00000       0.00000       0.00000       0.00000
   6  26 4060.5673    1.3052  8.6881 10.5556  0.0018  0.2028   0.0252   0.5666    0.0959   0.0000   427.0287       95.7246       6.95783       19.3989       33.6708       19.9357      -20.2388      -7.22226       8.56571     -0.602806     -0.752154    -0.0684500       0.00000       0.00000       0.00000       0.00000       0.00000       0.00000       0.00000       0.00000       0.00000       0.00000       0.00000       0.00000       0.00000       0.00000       0.00000       0.00000       0.00000       0.00000       0.00000       0.00000       0.00000       0.00000       0.00000       0.00000       48.3679       58.9637       56.4121       48.6587       38.8950       27.0816       16.9370       9.31514       4.24986       1.64876      0.478857     0.0904416       0.00000       0.00000       0.00000       0.00000       0.00000       0.00000       0.00000       0.00000       0.00000       0.00000       0.00000       0.00000       0.00000       0.00000       0.00000       0.00000       0.00000       0.00000       0.00000       0.00000       0.00000       0.00000       0.00000       0.00000
   7  11 2045.8557    0.6399  0.6248 10.0178  0.0045  0.0467   0.0309   0.0983    0.0981   0.0000   430.3249      0.165105       5.96817       1.60827       2.41002       2.91601      -2.62588      -2.20161       1.18750      0.165570     -0.177843    -0.0393321   -0.00616042    0.00128947       0.00000       0.00000       0.00000       0.00000       0.00000       0.00000       0.00000       0.00000       0.00000       0.00000       0.00000       0.00000       0.00000       0.00000       0.00000       0.00000       0.00000       0.00000       0.00000       0.00000       0.00000       0.00000       8.68976       12.5832       10.6826       10.0186       7.59402       5.07431       3.65380       1.72258       1.29529      0.384517      0.266236     0.0695868     0.0252116    0.00552431       0.00000       0.00000       0.00000       0.00000       0.00000       0.00000       0.00000       0.00000       0.00000       0.00000       0.00000       0.00000       0.00000       0.00000       0.00000       0.00000       0.00000       0.00000       0.00000       0.00000       0.00000       0.00000
   7  12 2184.5732    0.8912  0.7592 10.1979  0.0065  0.0467   0.0385   0.0993    0.1484   0.0000   441.4974      -1.62926      0.257372       3.88142       6.58624       3.18503      0.887218      0.437891     -0.804511      0.413973    0.00489057    -0.0756031    0.00767515   -0.00176805       0.00000       0.00000       0.00000       0.00000       0.00000       0.00000       0.00000       0.00000       0.00000       0.00000       0.00000       0.00000       0.00000       0.00000       0.00000       0.00000       0.00000       0.00000       0.00000       0.00000       0.00000       0.00000       10.1591       13.0957       11.4844       10.0124       7.32262       5.09066       3.11111       1.81950      0.973219      0.433876      0.197434     0.0664641     0.0182989    0.00424967       0.00000       0.00000       0.00000       0.00000       0.00000       0.00000       0.00000       0.00000       0.00000       0.00000       0.00000       0.00000       0.00000       0.00000       0.00000       0.00000       0.00000       0.00000       0.00000       0.00000       0.00000       0.00000
   7  13 2322.0464    1.1713  0.8251 10.4465 -0.0022  0.0432   0.0424   0.0872    0.1675   0.0000   430.5924       10.1350       8.74897      -15.7934     -0.425486      0.345977      -1.53210    -0.0201148      0.154206     -0.573813      0.212208      0.109797     0.0167242    0.00295955       0.00000       0.00000       0.00000       0.00000       0.00000       0.00000       0.00000       0.00000       0.00000       0.00000       0.00000       0.00000       0.00000       0.00000       0.00000       0.00000       0.00000       0.00000       0.00000       0.00000       0.00000       0.00000       8.89457       10.3856       10.8570       9.01254       6.53142       4.85455       3.44696       1.79556      0.980175      0.546720      0.232201     0.0751528     0.0213703    0.00395270       0.00000       0.00000       0.00000       0.00000       0.00000       0.00000       0.00000       0.00000       0.00000       0.00000       0.00000       0.00000       0.00000       0.00000       0.00000       0.00000       0.00000       0.00000       0.00000       0.00000       0.00000       0.00000
   7  14 2458.2457    1.5453  1.0257 10.6887  0.0006  0.0504   0.0533   0.1006    0.2043   0.0000   420.3164      -10.7977       3.03036       24.0783       1.93829     -0.589615     -0.991441     -0.203076       1.22187     -0.365338     -0.384487     0.0779995   -0.00805263   -0.00119207       0.00000       0.00000       0.00000       0.00000       0.00000       0.00000       0.00000       0.00000       0.00000       0.00000       0.00000       0.00000       0.00000       0.00000       0.00000       0.00000       0.00000       0.00000       0.00000       0.00000       0.00000       0.00000       10.6619       13.7510       12.0355       10.9848       8.45059       5.98894       4.13885       2.12696       1.30678      0.536920      0.265091     0.0787541     0.0248453    0.00534004       0.00000       0.00000       0.00000       0.00000       0.00000       0.00000       0.00000       0.00000       0.00000       0.00000       0.00000       0.00000       0.00000       0.00000       0.00000       0.00000       0.00000       0.00000       0.00000       0.00000       0.00000       0.00000
   7  15 2594.2182    2.0971  0.7840 11.7075  0.0053  0.0425   0.0789   0.0869    0.1680   0.0000   446.8836       27.8607      -10.2699      -7.10531       15.8124      -2.14903     -0.933124      0.384611      0.342430     0.0549711     0.0870118     0.0193855    -0.0311209  -0.000487098       0.00000       0.00000       0.00000       0.00000       0.00000       0.00000       0.00000       0.00000       0.00000       0.00000       0.00000       0.00000       0.00000       0.00000       0.00000       0.00000       0.00000       0.00000       0.00000       0.00000       0.00000       0.00000       8.37149       10.9490       9.23752       9.48364       6.79712       5.06237       3.16006       2.07844       1.11683      0.527350      0.204687     0.0747591     0.0203581    0.00482672       0.00000       0.00000       0.00000       0.00000       0.00000       0.00000       0.00000       0.00000       0.00000       0.00000       0.00000       0.00000       0.00000       0.00000       0.00000       0.00000       0.00000       0.00000       0.00000       0.00000       0.00000       0.00000
   7  16 2731.2219    2.4359  0.8748 12.4354  0.0062  0.0514   0.0944   0.0979    0.1451   0.0000   432.2654       6.95538       20.3197      -3.93600     0.0587684       3.37978      -6.14285      -2.84291    -0.0250331     -0.372138     -0.365171      0.108177    0.00162024   -0.00430933       0.00000       0.00000       0.00000       0.00000       0.00000       0.00000       0.00000       0.00000       0.00000       0.00000       0.00000       0.00000       0.00000       0.00000       0.00000       0.00000       0.00000       0.00000       0.00000       0.00000       0.00000       0.00000       11.3137       12.7059       11.0628       9.81641       9.94853       6.47395       4.81226       2.69091       1.23100      0.665423      0.218191     0.0818906     0.0282213    0.00476351       0.00000       0.00000       0.00000       0.00000       0.00000       0.00000       0.00000       0.00000       0.00000       0.00000       0.00000       0.00000       0.00000       0.00000       0.00000       0.00000       0.00000       0.00000       0.00000       0.00000       0.00000       0.00000
   7  17 2868.3944    3.2132  0.7894 12.7328 -0.0097  0.0381   0.1248   0.0894    0.1687   0.0000   421.4486       9.44830       17.7308       9.52134      -5.29010      -5.38608      -2.00119     -0.268003      0.427113     -0.933831     -0.479864    -0.0881174    -0.0522198   -0.00197145       0.00000       0.00000       0.00000       0.00000       0.00000       0.00000       0.00000       0.00000       0.00000       0.00000       0.00000       0.00000       0.00000       0.00000       0.00000       0.00000       0.00000       0.00000       0.00000       0.00000       0.00000       0.00000       8.43454       10.0669       9.90897       8.07886       6.74921       4.88405       3.03976       1.78902       1.03069      0.403115      0.204856     0.0723417     0.0212119    0.00353173       0.00000       0.00000       0.00000       0.00000       0.00000       0.00000       0.00000       0.00000       0.00000       0.00000       0.00000       0.00000       0.00000       0.00000       0.00000       0.00000       0.00000       0.00000       0.00000       0.00000       0.00000       0.00000
   7  18 3005.7788    3.4851  0.9158 13.1359 -0.0017  0.0430   0.1368   0.1108    0.1373   0.0000   431.0986       27.1364       23.9865       3.57195       4.36871      -7.61541       1.91525     -0.201711     0.0342151     -0.311515     0.0556259     0.0599108   -0.00346103   -0.00175071       0.00000       0.00000       0.00000       0.00000       0.00000       0.00000       0.00000       0.00000       0.00000       0.00000       0.00000       0.00000       0.00000       0.00000       0.00000       0.00000       0.00000       0.00000       0.00000       0.00000       0.00000       0.00000       8.22434       11.1002       9.65602       9.03663       7.01367       4.96484       3.64138       1.81069       1.13134      0.487069      0.240275     0.0692539     0.0231674    0.00490647       0.00000       0.00000       0.00000       0.00000       0.00000       0.00000       0.00000       0.00000       0.00000       0.00000       0.00000       0.00000       0.00000       0.00000       0.00000       0.00000       0.00000       0.00000       0.00000       0.00000       0.00000       0.00000
   7  19 3142.8608    3.9347  1.0642 12.3705 -0.0142  0.0412   0.1422   0.1079    0.3000   0.0000   452.8576       35.5022       19.0085      -14.6782       5.00721      -2.58822      -6.68460      -3.64969     0.0155090     -0.208017      0.225311    -0.0849797     0.0417679    0.00790395       0.00000       0.00000       0.00000       0.00000       0.00000       0.00000       0.00000       0.00000       0.00000       0.00000       0.00000       0.00000       0.00000       0.00000       0.00000       0.00000       0.00000       0.00000       0.00000       0.00000       0.00000       0.00000       8.28026       10.8528       9.95580       8.71827       6.80129       4.62993       3.13252       1.90580      0.983868      0.515304      0.200246     0.0731462     0.0217926    0.00432201       0.00000       0.00000       0.00000       0.00000       0.00000       0.00000       0.00000       0.00000       0.00000       0.00000       0.00000       0.00000       0.00000       0.00000       0.00000       0.00000       0.00000       0.00000       0.00000       0.00000       0.00000       0.00000
   7  20 3280.0283    3.6548  1.4111 11.7318  0.0105  0.0504   0.1154   0.1141    0.3774   0.0000   435.4741       28.5298       27.6595      0.501593       1.29040       7.36421      -4.29881      -1.78724    -0.0108947     0.0873837      0.214576     -0.173307    0.00970669   -0.00365007       0.00000       0.00000       0.00000       0.00000       0.00000       0.00000       0.00000       0.00000       0.00000       0.00000       0.00000       0.00000       0.00000       0.00000       0.00000       0.00000       0.00000       0.00000       0.00000       0.00000       0.00000       0.00000       10.8023       13.3988       12.3687       10.9855       8.45536       5.98849       4.12878       2.29536       1.22665      0.620951      0.251080     0.0872238     0.0254402    0.00507954       0.00000       0.00000       0.00000       0.00000       0.00000       0.00000       0.00000       0.00000       0.00000       0.00000       0.00000       0.00000       0.00000       0.00000       0.00000       0.00000       0.00000       0.00000       0.00000       0.00000       0.00000       0.00000
   7  21 3417.6815    3.1495  1.9846 12.0038  0.0008  0.0635   0.0861   0.1456    0.2252   0.0000   467.0710       25.6847      -5.96297       16.7674       11.0975      -11.7972      -3.63962      -4.13332      0.893184      -1.14536      0.319206    -0.0205258    -0.0118084    -0.0106922       0.00000       0.00000       0.00000       0.00000       0.00000       0.00000       0.00000       0.00000       0.00000       0.00000       0.00000       0.00000       0.00000       0.00000       0.00000       0.00000       0.00000       0.00000       0.00000       0.00000       0.00000       0.00000       13.6360       15.8093       15.6420       13.3170       11.2500       7.74123       5.26621       3.27812       1.65033      0.839295      0.321813      0.117451     0.0339905    0.00605366       0.00000       0.00000       0.00000       0.00000       0.00000       0.00000       0.00000       0.00000       0.00000       0.00000       0.00000       0.00000       0.00000       0.00000       0.00000       0.00000       0.00000       0.00000       0.00000       0.00000       0.00000       0.00000
   7  22 3555.4683    2.6159  2.7921 11.2196 -0.0008  0.0768   0.0583   0.2034    0.2719   0.0000   460.2085       41.9559      -4.24929       34.7829       1.77139      -23.0617      -7.77331       3.39355       3.11436     -0.973821      0.240646      0.195337    0.00988628     0.0126737       0.00000       0.00000       0.00000       0.00000       0.00000       0.00000       0.00000       0.00000       0.00000       0.00000       0.00000       0.00000       0.00000       0.00000       0.00000       0.00000       0.00000       0.00000       0.00000       0.00000       0.00000       0.00000       17.0304       19.1826       18.2882       16.5005       13.4819       10.0028       6.80383       3.93099       1.98086       1.02035      0.407322      0.142680     0.0388715    0.00730208       0.00000       0.00000       0.00000       0.00000       0.00000       0.00000       0.00000       0.00000       0.00000       0.00000       0.00000       0.00000       0.00000       0.00000       0.00000       0.00000       0.00000       0.00000       0.00000       0.00000       0.00000       0.00000
   7  23 3693.3765    2.1292  4.0664 11.2421 -0.0082  0.1088   0.0420   0.2737    0.1658   0.0000   453.1422       36.6509       4.89607       50.4946     0.0468844      -22.7900     -0.490973      -5.51485      -4.53117     -0.975840       1.24677     -0.244799     -0.119168    0.00415208       0.00000       0.00000       0.00000       0.00000       0.00000       0.00000       0.00000       0.00000       0.00000       0.00000       0.00000       0.00000       0.00000       0.00000       0.00000       0.00000       0.00000       0.00000       0.00000       0.00000       0.00000       0.00000       22.4229       27.0034       24.9845       24.9741       18.2880       13.8971       9.01071       5.89847       3.10825       1.57286      0.613891      0.216999     0.0535788     0.0116947       0.00000       0.00000       0.00000       0.00000       0.00000       0.00000       0.00000       0.00000       0.00000       0.00000       0.00000       0.00000       0.00000       0.00000       0.00000       0.00000       0.00000       0.00000       0.00000       0.00000       0.00000       0.00000
   7  24 3832.0440    1.7823  5.8384 10.8112 -0.0097  0.1389   0.0310   0.3543    0.1233   0.0000   409.2363       54.8592       28.0543       22.4846       2.98433       2.31826      -3.25156      -20.9954       6.29880       3.48302      -1.48569     -0.644209    -0.0751680     0.0122954       0.00000       0.00000       0.00000       0.00000       0.00000       0.00000       0.00000       0.00000       0.00000       0.00000       0.00000       0.00000       0.00000       0.00000       0.00000       0.00000       0.00000       0.00000       0.00000       0.00000       0.00000       0.00000       26.7038       34.5827       33.6234       30.3569       23.6400       18.4331       11.5039       7.62981       4.02133       2.00882      0.832731      0.307725     0.0792331     0.0155773       0.00000       0.00000       0.00000       0.00000       0.00000       0.00000       0.00000       0.00000       0.00000       0.00000       0.00000       0.00000       0.00000       0.00000       0.00000       0.00000       0.00000       0.00000       0.00000       0.00000       0.00000       0.00000
   7  25 3970.6178    1.4845  7.8308 10.6053 -0.0003  0.1704   0.0254   0.4781    0.1015   0.0000   436.9133       58.4147       13.8352       7.66961      -18.2041       29.2879      0.816125      -8.99609      -1.65829      -3.41323      0.426348      0.159692    -0.0355666    -0.0283105       0.00000       0.00000       0.00000       0.00000       0.00000       0.00000       0.00000       0.00000       0.00000       0.00000       0.00000       0.00000       0.00000       0.00000       0.00000       0.00000       0.00000       0.00000       0.00000       0.00000       0.00000       0.00000       34.7850       43.5552       43.0714       37.0112       31.1430       22.4110       15.6121       9.40945       5.17138       2.51423       1.06327      0.371377      0.103179     0.0178696       0.00000       0.00000       0.00000       0.00000       0.00000       0.00000       0.00000       0.00000       0.00000       0.00000       0.00000       0.00000       0.00000       0.00000       0.00000       0.00000       0.00000       0.00000       0.00000       0.00000       0.00000       0.00000
   8  11 2086.1461    0.6924  0.5336 10.2330  0.0056  0.0327   0.0337   0.0715    0.0907   0.0000   443.1054       6.38862       5.11407       3.56713     -0.227356       1.46852     -0.109191      -2.37428      0.738453      0.975564      0.133739     -0.229925    0.00827861     0.0201709   -0.00630147  -0.000245954       0.00000       0.00000       0.00000       0.00000       0.00000       0.00000       0.00000       0.00000       0.00000       0.00000       0.00000       0.00000       0.00000       0.00000       0.00000       0.00000       0.00000       0.00000       0.00000       0.00000       5.42606       7.23446       6.74483       6.15444       5.29455       3.68187       2.84152       1.74902       1.08960      0.575078      0.304238      0.121564     0.0496631     0.0152280    0.00476695   0.000816348       0.00000       0.00000       0.00000       0.00000       0.00000       0.00000       0.00000       0.00000       0.00000       0.00000       0.00000       0.00000       0.00000       0.00000       0.00000       0.00000       0.00000       0.00000       0.00000       0.00000
   8  12 2225.2153    0.9677  0.6089 10.6951  0.0033  0.0364   0.0420   0.0690    0.1068   0.0000   434.8819       12.2862       8.07405       5.31484       4.03640       2.73225      -3.99784      0.775012       1.87193      0.527213     -0.382325    -0.0903928     0.0358818     0.0131883    0.00143732    0.00134110       0.00000       0.00000       0.00000       0.00000       0.00000       0.00000       0.00000       0.00000       0.00000       0.00000       0.00000       0.00000       0.00000       0.00000       0.00000       0.00000       0.00000       0.00000       0.00000       0.00000       6.57626       9.44260       7.70985       7.91229       5.44310       4.97908       3.00835       2.12429       1.11903      0.690415      0.277113      0.149939     0.0502266     0.0191024    0.00394896    0.00107227       0.00000       0.00000       0.00000       0.00000       0.00000       0.00000       0.00000       0.00000       0.00000       0.00000       0.00000       0.00000       0.00000       0.00000       0.00000       0.00000       0.00000       0.00000       0.00000       0.00000
   8  13 2362.8814    1.2210  1.0898 10.4577 -0.0084  0.0455   0.0413   0.1044    0.1840   0.0000   417.0800       16.1171       6.29946      -2.20092      -6.29138       1.91946      -3.13286      -2.60104     -0.906081     -0.230014      0.172810     0.0888787     0.0163400    -0.0305008     0.0100046  -0.000910915       0.00000       0.00000       0.00000       0.00000       0.00000       0.00000       0.00000       0.00000       0.00000       0.00000       0.00000       0.00000       0.00000       0.00000       0.00000       0.00000       0.00000       0.00000       0.00000       0.00000       7.68416       10.4069       10.0759       9.11912       7.34586       5.23161       3.96828       2.48305       1.40973      0.800955      0.402323      0.183318     0.0654741     0.0225568    0.00639174    0.00118117       0.00000       0.00000       0.00000       0.00000       0.00000       0.00000       0.00000       0.00000       0.00000       0.00000       0.00000       0.00000       0.00000       0.00000       0.00000       0.00000       0.00000       0.00000       0.00000       0.00000
   8  14 2499.4983    1.7905  0.8254 11.1727 -0.0096  0.0385   0.0656   0.0799    0.1680   0.0000   445.6657       8.92179       8.29720       19.0678      -8.77151    -0.0543844     -0.494705      -1.89573       2.34373      0.465590      0.346431     0.0452055    -0.0689962   -0.00844632   -0.00746507  -0.000572366       0.00000       0.00000       0.00000       0.00000       0.00000       0.00000       0.00000       0.00000       0.00000       0.00000       0.00000       0.00000       0.00000       0.00000       0.00000       0.00000       0.00000       0.00000       0.00000       0.00000       6.91180       8.59605       9.15251       7.26692       6.34542       4.70409       3.13952       2.04916       1.29427      0.694675      0.301198      0.149078     0.0598577     0.0208102    0.00544693   0.000839703       0.00000       0.00000       0.00000       0.00000       0.00000       0.00000       0.00000       0.00000       0.00000       0.00000       0.00000       0.00000       0.00000       0.00000       0.00000       0.00000       0.00000       0.00000       0.00000       0.00000
   8  15 2636.2334    2.2658  0.8796 11.5292  0.0002  0.0356   0.0821   0.0929    0.1892   0.0000   437.8326       10.8130       6.80233      0.294892       9.13749      -4.97554      -2.40726     -0.806698      -2.01527      0.119809      0.121880    -0.0519353    -0.0713964    -0.0207978   -0.00156299  -0.000307432       0.00000       0.00000       0.00000       0.00000       0.00000       0.00000       0.00000       0.00000       0.00000       0.00000       0.00000       0.00000       0.00000       0.00000       0.00000       0.00000       0.00000       0.00000       0.00000       0.00000       7.11107       8.35438       8.09347       6.94301       5.82228       4.58955       3.18989       1.96515       1.15226      0.614304      0.268929      0.130109     0.0498206     0.0160049    0.00414360   0.000729056       0.00000       0.00000       0.00000       0.00000       0.00000       0.00000       0.00000       0.00000       0.00000       0.00000       0.00000       0.00000       0.00000       0.00000       0.00000       0.00000       0.00000       0.00000       0.00000       0.00000
   8  17 2911.6358    3.3898  0.7684 12.8369 -0.0089  0.0349   0.1293   0.0916    0.1440   0.0000   415.4654       26.0440       3.34359       8.50769      -2.68119      -10.7599       4.19490      -3.04198    -0.0792266      -1.66722      0.753301     -0.136682     -0.112864  -0.000193031    0.00112697  -0.000699756       0.00000       0.00000       0.00000       0.00000       0.00000       0.00000       0.00000       0.00000       0.00000       0.00000       0.00000       0.00000       0.00000       0.00000       0.00000       0.00000       0.00000       0.00000       0.00000       0.00000       7.03075       8.59556       7.60548       7.06282       5.73507       4.88515       3.23928       2.12115       1.15100      0.641463      0.280809      0.128685     0.0481320     0.0165104    0.00387748   0.000850635       0.00000       0.00000       0.00000       0.00000       0.00000       0.00000       0.00000       0.00000       0.00000       0.00000       0.00000       0.00000       0.00000       0.00000       0.00000       0.00000       0.00000       0.00000       0.00000       0.00000
   8  18 3049.2646    3.6079  0.8946 13.3629 -0.0071  0.0772   0.1275   0.0964    0.1387   0.0000   441.2613       23.5736      -1.82041      -10.6830     -0.163719      -3.28016     0.0756391      -6.27013       1.00970      -1.34203      0.106466   0.000473970     0.0653145  -0.000592741   -0.00121275   0.000572318       0.00000       0.00000       0.00000       0.00000       0.00000       0.00000       0.00000       0.00000       0.00000       0.00000       0.00000       0.00000       0.00000       0.00000       0.00000       0.00000       0.00000       0.00000       0.00000       0.00000       8.31689       18.4658       11.7171       15.4756       9.56851       8.74614       5.66878       3.26997       2.35790      0.919797      0.635538      0.198536      0.115670     0.0318691     0.0100008    0.00272364       0.00000       0.00000       0.00000       0.00000       0.00000       0.00000       0.00000       0.00000       0.00000       0.00000       0.00000       0.00000       0.00000       0.00000       0.00000       0.00000       0.00000       0.00000       0.00000       0.00000
   8  19 3186.8318    3.8929  0.8728 13.4573 -0.0152  0.0578   0.1519   0.0951    0.1487   0.0000   422.0474       38.8091       38.9519      -1.72681      -8.57702       2.36732       5.39067      -5.78625      0.660343      -1.49471     0.0205216     0.0220572    -0.0242406     0.0139216   -0.00368943   -0.00254743       0.00000       0.00000       0.00000       0.00000       0.00000       0.00000       0.00000       0.00000       0.00000       0.00000       0.00000       0.00000       0.00000       0.00000       0.00000       0.00000       0.00000       0.00000       0.00000       0.00000       8.67862       13.6008       10.7783       11.3285       9.45877       6.61000       6.13265       2.67739       2.39248      0.852798      0.665285      0.171784      0.116988     0.0216709    0.00979847    0.00191306       0.00000       0.00000       0.00000       0.00000       0.00000       0.00000       0.00000       0.00000       0.00000       0.00000       0.00000       0.00000       0.00000       0.00000       0.00000       0.00000       0.00000       0.00000       0.00000       0.00000
   8  20 3324.5176    3.3734  1.3360 13.1014 -0.0153  0.0512   0.1038   0.1285    0.1306   0.0000   444.8173       19.5163       18.6767      -12.7998       3.47241       4.56786      0.830039      -2.72520      -4.23517      0.475938       1.07407     -0.476817    -0.0423437   -0.00620055   -0.00660953   0.000539376       0.00000       0.00000       0.00000       0.00000       0.00000       0.00000       0.00000       0.00000       0.00000       0.00000       0.00000       0.00000       0.00000       0.00000       0.00000       0.00000       0.00000       0.00000       0.00000       0.00000       9.37745       12.5590       10.9999       10.6947       8.52278       6.28877       4.76377       2.79422       1.85798      0.910142      0.489693      0.193526     0.0823404     0.0229203    0.00700848    0.00136537       0.00000       0.00000       0.00000       0.00000       0.00000       0.00000       0.00000       0.00000       0.00000       0.00000       0.00000       0.00000       0.00000       0.00000       0.00000       0.00000       0.00000       0.00000       0.00000       0.00000
   8  21 3462.6758    2.9915  2.3275 12.3167  0.0018  0.0652   0.0689   0.1774    0.1146   0.0000   443.7288       27.1402      -1.39122       3.77791       4.23624      -24.2691       5.30200       6.02431       3.73053      -1.50464     -0.340460      0.413103    -0.0124111    -0.0398537    0.00305352   0.000199716       0.00000       0.00000       0.00000       0.00000       0.00000       0.00000       0.00000       0.00000       0.00000       0.00000       0.00000       0.00000       0.00000       0.00000       0.00000       0.00000       0.00000       0.00000       0.00000       0.00000       11.9891       14.5617       14.5570       13.0408       11.0074       8.21133       5.75168       3.88343       2.30247       1.26305      0.629312      0.272427      0.103316     0.0347381    0.00894263    0.00155010       0.00000       0.00000       0.00000       0.00000       0.00000       0.00000       0.00000       0.00000       0.00000       0.00000       0.00000       0.00000       0.00000       0.00000       0.00000       0.00000       0.00000       0.00000       0.00000       0.00000
   8  22 3600.9430    2.3443  3.1533 11.7116 -0.0051  0.0805   0.0490   0.2062    0.1237   0.0000   451.2949       42.0158       8.22425      -1.45115      -9.87356       10.4454       10.4371       2.16777      -3.10324     -0.521865     -0.307710     0.0573190      0.299261     0.0894701   -0.00754838   0.000159904       0.00000       0.00000       0.00000       0.00000       0.00000       0.00000       0.00000       0.00000       0.00000       0.00000       0.00000       0.00000       0.00000       0.00000       0.00000       0.00000       0.00000       0.00000       0.00000       0.00000       16.1038       19.4521       19.0454       17.0054       14.1332       10.4804       7.23983       4.77826       2.88676       1.61033      0.740602      0.341634      0.126031     0.0416709     0.0104781    0.00183275       0.00000       0.00000       0.00000       0.00000       0.00000       0.00000       0.00000       0.00000       0.00000       0.00000       0.00000       0.00000       0.00000       0.00000       0.00000       0.00000       0.00000       0.00000       0.00000       0.00000
   8  23 3739.4934    2.0067  4.5759 11.0620 -0.0016  0.1005   0.0349   0.2801    0.1264   0.0000   440.6139       54.9480       11.0183      -7.37773       9.42569       6.91713      -11.0613      -8.82074      -1.36008      -1.11502       2.72731      0.109815     -0.269587    -0.0976596     0.0126185    0.00249615       0.00000       0.00000       0.00000       0.00000       0.00000       0.00000       0.00000       0.00000       0.00000       0.00000       0.00000       0.00000       0.00000       0.00000       0.00000       0.00000       0.00000       0.00000       0.00000       0.00000       19.3548       24.3071       24.0602       21.6062       17.0208       13.4756       9.25031       6.11782       3.48324       2.02802      0.949654      0.454094      0.165808     0.0571029     0.0137220    0.00247422       0.00000       0.00000       0.00000       0.00000       0.00000       0.00000       0.00000       0.00000       0.00000       0.00000       0.00000       0.00000       0.00000       0.00000       0.00000       0.00000       0.00000       0.00000       0.00000       0.00000
   8  24 3878.3607    1.7051  5.6322 11.0275 -0.0015  0.1238   0.0293   0.3385    0.0976   0.0000   467.5293       25.5986      -50.8430      -26.8527       31.2583       6.76741       1.58596      -14.2576       1.93801       2.25899      -2.19367     -0.752764     0.0179668     0.0815520   -0.00867969  -0.000360444       0.00000       0.00000       0.00000       0.00000       0.00000       0.00000       0.00000       0.00000       0.00000       0.00000       0.00000       0.00000       0.00000       0.00000       0.00000       0.00000       0.00000       0.00000       0.00000       0.00000       22.9419       29.1597       29.1756       25.6782       21.5785       16.0471       11.3587       7.37152       4.47583       2.46130       1.19478      0.537647      0.208943     0.0689542     0.0179019    0.00302132       0.00000       0.00000       0.00000       0.00000       0.00000       0.00000       0.00000       0.00000       0.00000       0.00000       0.00000       0.00000       0.00000       0.00000       0.00000       0.00000       0.00000       0.00000       0.00000       0.00000
   8  26 4156.7684    1.1661  9.1579 10.4477 -0.0014  0.1932   0.0193   0.5248    0.0737   0.0000   445.0340       123.935       28.7085       3.31721       49.3882       20.8726      -41.1655       3.67555       23.0659       4.20425      -5.72099     -0.910459      0.658468    -0.0424818    -0.0208095    0.00692978       0.00000       0.00000       0.00000       0.00000       0.00000       0.00000       0.00000       0.00000       0.00000       0.00000       0.00000       0.00000       0.00000       0.00000       0.00000       0.00000       0.00000       0.00000       0.00000       0.00000       33.8638       41.9696       44.4504       38.2033       33.3430       25.9495       18.9639       12.4196       7.85132       4.31132       2.18845      0.965096      0.388285      0.120381     0.0298480    0.00471566       0.00000       0.00000       0.00000       0.00000       0.00000       0.00000       0.00000       0.00000       0.00000       0.00000       0.00000       0.00000       0.00000       0.00000       0.00000       0.00000       0.00000       0.00000       0.00000       0.00000
   9  11 2125.1465    0.7622  0.5468 10.3447 -0.0233  0.0325   0.0342   0.0766    0.1278   0.0000   427.5330      0.407200       10.7351      -1.29166       1.68133      -5.60418      -5.45366      -1.44563       1.58552    -0.0908076     -0.267008     -0.165554     0.0413706     0.0500372    -0.0198950    -0.0108259  -0.000729299   0.000117865       0.00000       0.00000       0.00000       0.00000       0.00000       0.00000       0.00000       0.00000       0.00000       0.00000       0.00000       0.00000       0.00000       0.00000       0.00000       0.00000       0.00000       0.00000       5.69542       7.24682       6.81666       6.49539       5.25670       4.25319       2.95836       1.82881       1.30929      0.735198      0.403983      0.180788     0.0867825     0.0347699     0.0132145    0.00386998   0.000974405   0.000182991       0.00000       0.00000       0.00000       0.00000       0.00000       0.00000       0.00000       0.00000       0.00000       0.00000       0.00000       0.00000       0.00000       0.00000       0.00000       0.00000       0.00000       0.00000
   9  12 2264.5890    1.0734  0.6619 10.7488 -0.0015  0.0363   0.0429   0.0739    0.1135   0.0000   437.3764      -3.84696       27.1965       5.22665       5.29428      -3.07749       1.21829      -2.52823      -2.73800      0.756610     -0.185780     -0.411879    -0.0151953     0.0436603     0.0174358    0.00483794  -0.000112847   7.88203e-05       0.00000       0.00000       0.00000       0.00000       0.00000       0.00000       0.00000       0.00000       0.00000       0.00000       0.00000       0.00000       0.00000       0.00000       0.00000       0.00000       0.00000       0.00000       7.11558       9.34627       8.58260       7.69760       6.12625       5.00261       3.47341       2.42250       1.38840      0.831053      0.363919      0.241047     0.0736412     0.0443242     0.0126796    0.00464280   0.000998183   0.000202912       0.00000       0.00000       0.00000       0.00000       0.00000       0.00000       0.00000       0.00000       0.00000       0.00000       0.00000       0.00000       0.00000       0.00000       0.00000       0.00000       0.00000       0.00000
   9  14 2539.6223    1.7891  0.8472 11.3977 -0.0079  0.0393   0.0625   0.0808    0.1546   0.0000   434.7117       4.95116       7.20579     0.0994074      -2.11361       3.33875       4.51421       2.24773      -3.93099      0.741337      0.926933     -0.303152     0.0313312    0.00159691    0.00467018   -0.00234192    0.00187391  -0.000259847       0.00000       0.00000       0.00000       0.00000       0.00000       0.00000       0.00000       0.00000       0.00000       0.00000       0.00000       0.00000       0.00000       0.00000       0.00000       0.00000       0.00000       0.00000       7.16102       8.85757       7.54401       7.90098       6.19497       5.30078       3.87577       2.97946       1.58656      0.929839      0.494467      0.277322      0.111647     0.0462868     0.0138194    0.00508439    0.00103978   0.000240269       0.00000       0.00000       0.00000       0.00000       0.00000       0.00000       0.00000       0.00000       0.00000       0.00000       0.00000       0.00000       0.00000       0.00000       0.00000       0.00000       0.00000       0.00000
   9  15 2677.0882    2.4790  0.8004 11.9061 -0.0082  0.0325   0.0866   0.0776    0.1537   0.0000   443.9648       8.40599       6.30455       8.00481       7.68999      -5.39210       1.42815      -1.29312      -2.68862      0.601651     -0.791213     0.0188850     0.0830716    -0.0178402    -0.0156504  -4.82113e-05  -0.000297748  -0.000142940       0.00000       0.00000       0.00000       0.00000       0.00000       0.00000       0.00000       0.00000       0.00000       0.00000       0.00000       0.00000       0.00000       0.00000       0.00000       0.00000       0.00000       0.00000       5.30026       6.88128       6.57252       6.09927       5.15230       3.97324       3.00152       1.99030       1.31993      0.729826      0.437517      0.198831     0.0992817     0.0367721     0.0143002    0.00409043    0.00108206   0.000191757       0.00000       0.00000       0.00000       0.00000       0.00000       0.00000       0.00000       0.00000       0.00000       0.00000       0.00000       0.00000       0.00000       0.00000       0.00000       0.00000       0.00000       0.00000
   9  16 2815.2891    3.0795  0.9215 11.9489 -0.0086  0.0533   0.1012   0.0800    0.2052   0.0000   434.1770       12.0674       28.2461      0.274584      -6.42133      -2.23005       1.60835     -0.631012      -1.28498      -2.39910      0.819799      0.195626    -0.0971651     0.0958109    0.00427722    0.00432333   0.000751263  -9.03822e-05       0.00000       0.00000       0.00000       0.00000       0.00000       0.00000       0.00000       0.00000       0.00000       0.00000       0.00000       0.00000       0.00000       0.00000       0.00000       0.00000       0.00000       0.00000       6.96721       9.70379       10.6431       8.09482       8.37219       5.53942       5.00038       3.01536       1.91599       1.41368      0.640822      0.327389      0.159376     0.0751203     0.0232380    0.00808515    0.00227170   0.000305052       0.00000       0.00000       0.00000       0.00000       0.00000       0.00000       0.00000       0.00000       0.00000       0.00000       0.00000       0.00000       0.00000       0.00000       0.00000       0.00000       0.00000       0.00000
   9  17 2953.6229    3.6936  0.8681 12.1967 -0.0057  0.0357   0.1206   0.0791    0.2116   0.0000   443.9288       18.4881       2.15415      0.410913       8.19711       2.42810       1.40619      -2.93420      -1.74801      -1.45962     0.0100935    -0.0697387    -0.0372980    -0.0463378    -0.0277925   -0.00830924   0.000568072  -0.000224647       0.00000       0.00000       0.00000       0.00000       0.00000       0.00000       0.00000       0.00000       0.00000       0.00000       0.00000       0.00000       0.00000       0.00000       0.00000       0.00000       0.00000       0.00000       6.15934       6.89502       8.02119       6.90577       6.02264       4.13314       3.18543       2.51293       1.31720      0.806265      0.475257      0.261723      0.122375     0.0447827     0.0151341    0.00539389    0.00118226   0.000165198       0.00000       0.00000       0.00000       0.00000       0.00000       0.00000       0.00000       0.00000       0.00000       0.00000       0.00000       0.00000       0.00000       0.00000       0.00000       0.00000       0.00000       0.00000
   9  18 3091.5838    4.0051  0.9402 12.6337 -0.0048  0.0359   0.1322   0.0888    0.2015   0.0000   437.9516       22.9567       1.47951       5.38551       7.78957      -1.64467      -5.11038      0.737607       3.09148    0.00421315      0.466883     -0.155656    -0.0709428     0.0163407   -0.00431613   -0.00184651   0.000958568  -9.81137e-05       0.00000       0.00000       0.00000       0.00000       0.00000       0.00000       0.00000       0.00000       0.00000       0.00000       0.00000       0.00000       0.00000       0.00000       0.00000       0.00000       0.00000       0.00000       6.04647       7.92099       7.73469       6.58548       5.95943       4.67471       3.33166       2.46380       1.39778      0.824509      0.455878      0.206172      0.108481     0.0383186     0.0146530    0.00528175    0.00122219   0.000203717       0.00000       0.00000       0.00000       0.00000       0.00000       0.00000       0.00000       0.00000       0.00000       0.00000       0.00000       0.00000       0.00000       0.00000       0.00000       0.00000       0.00000       0.00000
   9  19 3229.6159    3.7965  1.2176 12.9652 -0.0081  0.0451   0.1128   0.1058    0.1724   0.0000   439.1585       15.8225       7.79799       12.4704      0.774355      -6.03703      -1.11230      -4.14292      0.244013     -0.714282      0.410702     -0.272021      0.145161    -0.0796687   -0.00207405   0.000809157   0.000932644  -1.27837e-05       0.00000       0.00000       0.00000       0.00000       0.00000       0.00000       0.00000       0.00000       0.00000       0.00000       0.00000       0.00000       0.00000       0.00000       0.00000       0.00000       0.00000       0.00000       7.07141       9.89031       8.95214       8.94819       7.02390       5.71377       4.43964       2.94806       1.86914       1.04490      0.641196      0.283246      0.156527     0.0548992     0.0217602    0.00616241    0.00160671   0.000305854       0.00000       0.00000       0.00000       0.00000       0.00000       0.00000       0.00000       0.00000       0.00000       0.00000       0.00000       0.00000       0.00000       0.00000       0.00000       0.00000       0.00000       0.00000
   9  20 3367.9080    3.1786  1.7504 12.9576 -0.0090  0.0601   0.0854   0.1417    0.1094   0.0000   425.0910       55.1224       18.2759       4.75517       7.68994       1.95294      -7.42510      -4.49375       2.80843       2.87981     -0.672211     -0.542900    -0.0156436     0.0223637     0.0115836    0.00447194   -0.00172454  -0.000324347       0.00000       0.00000       0.00000       0.00000       0.00000       0.00000       0.00000       0.00000       0.00000       0.00000       0.00000       0.00000       0.00000       0.00000       0.00000       0.00000       0.00000       0.00000       9.99948       13.1181       12.1694       12.2698       9.89854       7.52146       5.67166       3.82154       2.45948       1.44492      0.784780      0.422900      0.175469     0.0757417     0.0257145    0.00783807    0.00206685   0.000386420       0.00000       0.00000       0.00000       0.00000       0.00000       0.00000       0.00000       0.00000       0.00000       0.00000       0.00000       0.00000       0.00000       0.00000       0.00000       0.00000       0.00000       0.00000
   9  21 3506.4115    2.6004  2.1148 12.4208 -0.0078  0.0662   0.0616   0.1549    0.0928   0.0000   435.0060       42.6108       5.66162      -9.09004      -11.6736      -5.41891       9.52605      -1.77616      0.778072      -1.41654      0.704122     -0.628725     -0.433687    -0.0195687    -0.0226020    -0.0159808    0.00151762   0.000264429       0.00000       0.00000       0.00000       0.00000       0.00000       0.00000       0.00000       0.00000       0.00000       0.00000       0.00000       0.00000       0.00000       0.00000       0.00000       0.00000       0.00000       0.00000       10.3659       13.9355       13.6927       12.3584       10.8744       8.39030       6.51950       4.09312       2.84707       1.63079      0.876392      0.454710      0.194818     0.0872038     0.0321254    0.00936829    0.00253710   0.000411086       0.00000       0.00000       0.00000       0.00000       0.00000       0.00000       0.00000       0.00000       0.00000       0.00000       0.00000       0.00000       0.00000       0.00000       0.00000       0.00000       0.00000       0.00000
   9  22 3645.1375    2.2487  3.3857 11.9339 -0.0004  0.0839   0.0460   0.2110    0.0824   0.0000   444.3384       28.5499       18.7613       19.9538       13.4510      -6.64799      -8.79572      -10.2609       1.93889      0.736640      -1.81808      -1.14475      0.304532    -0.0875100    -0.0846868    -0.0105851   -0.00181788   0.000525241       0.00000       0.00000       0.00000       0.00000       0.00000       0.00000       0.00000       0.00000       0.00000       0.00000       0.00000       0.00000       0.00000       0.00000       0.00000       0.00000       0.00000       0.00000       14.2460       17.6227       17.9537       15.6919       13.4431       11.5307       8.42384       5.73535       3.78847       2.08862       1.18975      0.593153      0.273074      0.112050     0.0440550     0.0126067    0.00294312   0.000480880       0.00000       0.00000       0.00000       0.00000       0.00000       0.00000       0.00000       0.00000       0.00000       0.00000       0.00000       0.00000       0.00000       0.00000       0.00000       0.00000       0.00000       0.00000
   9  23 3784.4623    1.7842  4.7353 11.5717 -0.0022  0.1067   0.0330   0.2868    0.0733   0.0000   434.9660       16.7385       5.24907       21.3209      -3.91284       13.8119       2.15640      -11.2824      -11.2497      -1.49965       6.43425      -1.19075     -0.490788    -0.0316205    -0.0523267    -0.0165919   -0.00573718   0.000303518       0.00000       0.00000       0.00000       0.00000       0.00000       0.00000       0.00000       0.00000       0.00000       0.00000       0.00000       0.00000       0.00000       0.00000       0.00000       0.00000       0.00000       0.00000       17.9796       22.0980       21.1443       21.0077       18.0597       14.4039       10.4987       7.55912       5.01409       2.99317       1.72614      0.823173      0.391882      0.148020     0.0549090     0.0159024    0.00380776   0.000651368       0.00000       0.00000       0.00000       0.00000       0.00000       0.00000       0.00000       0.00000       0.00000       0.00000       0.00000       0.00000       0.00000       0.00000       0.00000       0.00000       0.00000       0.00000
   9  24 3923.7063    1.5488  5.9207 11.1292 -0.0153  0.1272   0.0260   0.3253    0.0732   0.0000   460.2183       5.75461       51.3551       44.3006      -37.2132      -1.65668       15.6299      -8.23386      -5.37579      -2.45031       3.76114      0.645954      0.419043     -0.556192    -0.0733272     0.0457638    0.00850007  -0.000172867       0.00000       0.00000       0.00000       0.00000       0.00000       0.00000       0.00000       0.00000       0.00000       0.00000       0.00000       0.00000       0.00000       0.00000       0.00000       0.00000       0.00000       0.00000       20.7636       25.8876       27.0080       24.1383       21.3428       16.8633       12.3610       8.94666       5.73031       3.35798       1.94225      0.994602      0.444716      0.181596     0.0667915     0.0204170    0.00474821   0.000739771       0.00000       0.00000       0.00000       0.00000       0.00000       0.00000       0.00000       0.00000       0.00000       0.00000       0.00000       0.00000       0.00000       0.00000       0.00000       0.00000       0.00000       0.00000
   9  25 4063.3491    1.2838  8.0351 10.8490 -0.0029  0.1646   0.0214   0.4409    0.0632   0.0000   424.5471       28.9741       31.3359       24.6407      -11.9800       17.8468       43.5712      -29.1705      -2.92868      0.387250      0.821995      0.863283     0.0118351     -0.400828      0.204514    -0.0102626    0.00322382  -0.000223162       0.00000       0.00000       0.00000       0.00000       0.00000       0.00000       0.00000       0.00000       0.00000       0.00000       0.00000       0.00000       0.00000       0.00000       0.00000       0.00000       0.00000       0.00000       26.2623       34.1328       32.8774       32.9357       27.0476       22.2513       16.5384       11.6927       7.69438       4.67262       2.64243       1.34865      0.617784      0.251138     0.0897289     0.0260451    0.00607608    0.00107090       0.00000       0.00000       0.00000       0.00000       0.00000       0.00000       0.00000       0.00000       0.00000       0.00000       0.00000       0.00000       0.00000       0.00000       0.00000       0.00000       0.00000       0.00000
  10  10 2021.4238    0.6337  0.5519  9.9671 -0.0126  0.0354   0.0273   0.0670    0.1070   0.0000   434.9234      -7.88770       15.9077       4.73054      -3.70271      -2.34652       2.25730     -0.150991      0.581373       1.32676     -0.405713      0.275891     -0.219939      0.107268    0.00162708    -0.0134069   -0.00148173    0.00116962   3.34212e-05  -3.89312e-05       0.00000       0.00000       0.00000       0.00000       0.00000       0.00000       0.00000       0.00000       0.00000       0.00000       0.00000       0.00000       0.00000       0.00000       0.00000       0.00000       6.35905       7.86878       9.07006       7.61241       6.00777       5.18358       3.25962       2.18709       1.58704      0.907345      0.517932      0.309519      0.152414     0.0673158     0.0294986     0.0136691    0.00493460    0.00126855   0.000224246   3.37650e-05       0.00000       0.00000       0.00000       0.00000       0.00000       0.00000       0.00000       0.00000       0.00000       0.00000       0.00000       0.00000       0.00000       0.00000       0.00000       0.00000
  10  11 2162.9464    0.8388  0.5938 10.3869 -0.0051  0.0541   0.0341   0.0773    0.1481   0.0000   441.8469       5.65591       14.0841       7.76352      -5.79300      -1.63704      0.295174       3.11284      -1.28397      -1.85532      0.538997     -0.112047      0.140843     0.0761906    -0.0158349    0.00338881    0.00373813   0.000100857   0.000416312   2.79596e-05       0.00000       0.00000       0.00000       0.00000       0.00000       0.00000       0.00000       0.00000       0.00000       0.00000       0.00000       0.00000       0.00000       0.00000       0.00000       0.00000       5.28669       9.50636       8.71023       6.13759       7.69822       4.23086       3.63518       3.12350       1.51554       1.53099      0.798950      0.401011      0.337764     0.0611577     0.0722753     0.0159814    0.00616688    0.00225944   0.000449110   7.14463e-05       0.00000       0.00000       0.00000       0.00000       0.00000       0.00000       0.00000       0.00000       0.00000       0.00000       0.00000       0.00000       0.00000       0.00000       0.00000       0.00000
  10  12 2302.7959    1.1111  0.7632 10.4726 -0.0119  0.0344   0.0396   0.0800    0.2079   0.0000   440.5590      0.710786       10.8810       5.04518       9.63209      -4.78759      -2.14914     -0.213290      -2.44209      0.622537      0.659126    -0.0236780    -0.0560614     0.0355739    -0.0198949    -0.0103198    0.00224591   0.000748102  -0.000658405   2.51211e-05       0.00000       0.00000       0.00000       0.00000       0.00000       0.00000       0.00000       0.00000       0.00000       0.00000       0.00000       0.00000       0.00000       0.00000       0.00000       0.00000       5.07387       6.65794       6.05621       6.16879       5.68694       4.26374       3.39853       2.13852       1.78445      0.980615      0.673632      0.352164      0.159911     0.0858687     0.0285789     0.0124812    0.00448487    0.00107249   0.000340501   5.15844e-05       0.00000       0.00000       0.00000       0.00000       0.00000       0.00000       0.00000       0.00000       0.00000       0.00000       0.00000       0.00000       0.00000       0.00000       0.00000       0.00000
  10  13 2440.8294    1.5258  0.9094 11.1360 -0.0109  0.0381   0.0513   0.0810    0.1667   0.0000   438.5769       23.8593       22.5671       3.74573      -5.73309       7.73285       5.55733       3.64982      0.577991     -0.665985      0.674169    -0.0526950     -0.139038     0.0244892     0.0381268     0.0104658   -0.00550689   0.000648940  -0.000316914   1.80670e-05       0.00000       0.00000       0.00000       0.00000       0.00000       0.00000       0.00000       0.00000       0.00000       0.00000       0.00000       0.00000       0.00000       0.00000       0.00000       0.00000       5.30725       7.03154       7.18660       6.76246       5.75925       4.59746       3.50391       2.66943       1.70544       1.14067      0.600137      0.420304      0.178691      0.105856     0.0341948     0.0172734    0.00492650    0.00156187   0.000342760   5.73712e-05       0.00000       0.00000       0.00000       0.00000       0.00000       0.00000       0.00000       0.00000       0.00000       0.00000       0.00000       0.00000       0.00000       0.00000       0.00000       0.00000
  10  14 2578.6766    1.9332  0.8909 11.6431 -0.0021  0.0351   0.0632   0.0810    0.1342   0.0000   433.7521       1.01779       2.84872       1.35257       1.98648      -4.24250      -6.22408     -0.252351      0.505358      -1.47742     0.0965823  -0.000127426     0.0704224    -0.0421277    -0.0272133    -0.0202715    0.00174637  -0.000122099  -0.000116855  -3.29540e-05       0.00000       0.00000       0.00000       0.00000       0.00000       0.00000       0.00000       0.00000       0.00000       0.00000       0.00000       0.00000       0.00000       0.00000       0.00000       0.00000       5.43230       6.03052       6.79492       6.20837       5.20425       4.48421       3.49761       2.48796       1.67789       1.04725      0.666824      0.346698      0.168548     0.0908818     0.0364036     0.0139034    0.00468286    0.00124547   0.000271109   4.27677e-05       0.00000       0.00000       0.00000       0.00000       0.00000       0.00000       0.00000       0.00000       0.00000       0.00000       0.00000       0.00000       0.00000       0.00000       0.00000       0.00000
  10  15 2717.0313    2.4764  0.8309 12.2669 -0.0085  0.0346   0.0856   0.0789    0.1348   0.0000   439.7883       14.0022      0.380355      -7.44720       12.5943       1.40437      -3.77763      -3.14940      0.995605       1.28246     0.0807363     0.0781988    -0.0838058    -0.0230072     0.0285868    0.00861064   -0.00683815  -0.000648641   0.000841443   2.70457e-05       0.00000       0.00000       0.00000       0.00000       0.00000       0.00000       0.00000       0.00000       0.00000       0.00000       0.00000       0.00000       0.00000       0.00000       0.00000       0.00000       5.55034       6.33173       7.24154       6.42775       5.44454       4.54394       3.36880       2.41281       1.68573       1.05231      0.571330      0.357748      0.185357     0.0787497     0.0351610     0.0142555    0.00458934    0.00125192   0.000265951   3.91365e-05       0.00000       0.00000       0.00000       0.00000       0.00000       0.00000       0.00000       0.00000       0.00000       0.00000       0.00000       0.00000       0.00000       0.00000       0.00000       0.00000
  10  16 2855.7906    3.0472  0.8927 12.4351 -0.0031  0.0369   0.0995   0.0818    0.1400   0.0000   436.7582       11.3870       12.6269      -1.57173       3.54762      -5.71125      0.190612      0.517402      -3.10766      -1.64243      0.589094     -0.703723     -0.229884     0.0744122  -0.000265434   -0.00290342   -0.00365016   0.000736762   0.000188379  -3.59605e-07       0.00000       0.00000       0.00000       0.00000       0.00000       0.00000       0.00000       0.00000       0.00000       0.00000       0.00000       0.00000       0.00000       0.00000       0.00000       0.00000       6.18873       6.77382       7.93342       6.79125       5.30833       5.43477       3.77406       2.46105       2.08012       1.13183      0.620095      0.380337      0.195586     0.0712224     0.0368431     0.0163081    0.00579656    0.00130604   0.000255477   4.12471e-05       0.00000       0.00000       0.00000       0.00000       0.00000       0.00000       0.00000       0.00000       0.00000       0.00000       0.00000       0.00000       0.00000       0.00000       0.00000       0.00000
  10  17 2994.6170    3.6164  0.8779 12.6047 -0.0009  0.0390   0.1128   0.0746    0.1589   0.0000   431.6455       25.1953       2.36858     -0.120217      -16.9103       5.07628      0.388135      -4.74184      0.955467      -1.08538      0.279382     -0.266131     -0.193657      0.126844    0.00553722   -0.00318802   -0.00636178  -0.000555342   0.000425254  -1.37667e-05       0.00000       0.00000       0.00000       0.00000       0.00000       0.00000       0.00000       0.00000       0.00000       0.00000       0.00000       0.00000       0.00000       0.00000       0.00000       0.00000       5.38103       7.55810       7.13430       6.50394       6.51664       4.49702       4.43759       2.40997       2.15463       1.13477      0.671088      0.426402      0.161999      0.107395     0.0300858     0.0174823    0.00524423    0.00126415   0.000450745   5.96909e-05       0.00000       0.00000       0.00000       0.00000       0.00000       0.00000       0.00000       0.00000       0.00000       0.00000       0.00000       0.00000       0.00000       0.00000       0.00000       0.00000
  10  18 3133.0648    3.8517  1.0128 12.9620 -0.0039  0.0430   0.1154   0.0863    0.1666   0.0000   444.0492       17.9416       11.7920       20.5450      -1.48750      -11.7178      0.304443       1.16703       1.57477      -1.63182      0.284451      0.220655     0.0713741     -0.114618    -0.0447285    0.00203091     0.0107448   -0.00151983  -7.36020e-05  -2.49274e-05       0.00000       0.00000       0.00000       0.00000       0.00000       0.00000       0.00000       0.00000       0.00000       0.00000       0.00000       0.00000       0.00000       0.00000       0.00000       0.00000       8.48985       11.1266       11.4273       10.2747       8.17686       6.18797       4.25247       2.76866       1.82544       1.12135      0.607543      0.359759      0.186287     0.0786980     0.0359791     0.0142836    0.00460760    0.00134780   0.000302102   4.93130e-05       0.00000       0.00000       0.00000       0.00000       0.00000       0.00000       0.00000       0.00000       0.00000       0.00000       0.00000       0.00000       0.00000       0.00000       0.00000       0.00000
  10  19 3271.5675    3.7706  1.3775 12.2801 -0.0029  0.0426   0.0962   0.1003    0.1705   0.0000   427.0004       14.8770       27.6287       9.11655      -5.87518      -3.29197      -5.28376      -5.12805      0.621971      0.375432      -1.45471     -0.271156     0.0273512     0.0747443    0.00964633    -0.0164370    0.00334096  -0.000296039   0.000402777  -0.000112582       0.00000       0.00000       0.00000       0.00000       0.00000       0.00000       0.00000       0.00000       0.00000       0.00000       0.00000       0.00000       0.00000       0.00000       0.00000       0.00000       6.28687       7.96196       8.02222       7.55447       6.84026       5.13109       4.22790       2.96077       2.06321       1.26047      0.735770      0.435569      0.221411      0.102004     0.0425653     0.0169688    0.00544467    0.00157430   0.000405425   5.95328e-05       0.00000       0.00000       0.00000       0.00000       0.00000       0.00000       0.00000       0.00000       0.00000       0.00000       0.00000       0.00000       0.00000       0.00000       0.00000       0.00000
  10  20 3410.1909    3.1351  1.8072 12.4727 -0.0050  0.0526   0.0755   0.1274    0.1230   0.0000   422.8069       20.6085      -4.42565       4.16289      -4.63074     -0.496839     -0.967336       1.96662       1.46749      0.444406     -0.232415      0.265958     -0.212658      0.162394     0.0105585    -0.0201076   1.98108e-05   -0.00318421   -0.00123367   2.55467e-05       0.00000       0.00000       0.00000       0.00000       0.00000       0.00000       0.00000       0.00000       0.00000       0.00000       0.00000       0.00000       0.00000       0.00000       0.00000       0.00000       7.92326       10.7580       10.2878       9.80401       8.66127       6.77690       5.24514       3.90031       2.52660       1.53983      0.901723      0.500171      0.265456      0.116994     0.0516498     0.0192445    0.00678517    0.00207149   0.000504501   8.11972e-05       0.00000       0.00000       0.00000       0.00000       0.00000       0.00000       0.00000       0.00000       0.00000       0.00000       0.00000       0.00000       0.00000       0.00000       0.00000       0.00000
  10  21 3549.2745    2.5643  2.5824 12.1179 -0.0079  0.0642   0.0528   0.1555    0.0929   0.0000   443.1384       31.0873       3.98403       5.00290      0.526884      -26.1667       13.6312       3.65304      -2.93495    -0.0551986       2.35971     -0.716879     0.0304511      0.287610    -0.0282018    -0.0436010     0.0107346   0.000768267  -0.000232205  -4.92290e-05       0.00000       0.00000       0.00000       0.00000       0.00000       0.00000       0.00000       0.00000       0.00000       0.00000       0.00000       0.00000       0.00000       0.00000       0.00000       0.00000       9.69796       11.5264       12.0210       11.9595       9.81408       8.20974       6.43086       4.60963       3.17865       2.03797       1.23285      0.695356      0.349459      0.174902     0.0716220     0.0280775    0.00897587    0.00244786   0.000550132   9.08383e-05       0.00000       0.00000       0.00000       0.00000       0.00000       0.00000       0.00000       0.00000       0.00000       0.00000       0.00000       0.00000       0.00000       0.00000       0.00000       0.00000
  10  22 3688.6282    2.1611  3.8589 11.6101 -0.0089  0.0842   0.0389   0.2128    0.0793   0.0000   423.6653       23.1737      -2.68971      -18.4715       16.1285      0.394217      -5.86249      -7.60930      -8.99839      0.292572       3.97297       1.07760     -0.657084     -0.395202      0.146390     0.0421651    -0.0138229   -0.00654109  -0.000313664   0.000115139       0.00000       0.00000       0.00000       0.00000       0.00000       0.00000       0.00000       0.00000       0.00000       0.00000       0.00000       0.00000       0.00000       0.00000       0.00000       0.00000       12.6869       16.6541       16.6742       16.0102       13.5145       11.0233       8.43625       6.10111       4.12362       2.57044       1.59103      0.834287      0.442403      0.206976     0.0917342     0.0337715     0.0118780    0.00334550   0.000770517   0.000125633       0.00000       0.00000       0.00000       0.00000       0.00000       0.00000       0.00000       0.00000       0.00000       0.00000       0.00000       0.00000       0.00000       0.00000       0.00000       0.00000
  10  23 3828.1198    1.7399  4.6720 11.5311 -0.0061  0.1035   0.0319   0.2522    0.0682   0.0000   460.7160       22.2548      -8.55300      0.332912       8.51047       9.29161      -13.8312      -2.02036      -10.9012      -3.57103       2.51373      0.165880     -0.238886     -0.187634      0.174458   -0.00105828    -0.0204924    0.00154552   7.68886e-05  -0.000275778       0.00000       0.00000       0.00000       0.00000       0.00000       0.00000       0.00000       0.00000       0.00000       0.00000       0.00000       0.00000       0.00000       0.00000       0.00000       0.00000       15.4636       19.5468       20.0821       18.9455       16.5499       13.4243       10.5101       7.80692       5.28841       3.31004       1.96652       1.12601      0.583723      0.278469      0.118267     0.0454795     0.0150764    0.00425405   0.000952095   0.000149131       0.00000       0.00000       0.00000       0.00000       0.00000       0.00000       0.00000       0.00000       0.00000       0.00000       0.00000       0.00000       0.00000       0.00000       0.00000       0.00000
  10  24 3967.8894    1.5169  7.2342 10.8576 -0.0036  0.1341   0.0229   0.3463    0.0711   0.0000   400.3866       8.73230       4.18043      -39.1153       23.1485       17.8987     -0.587528     -0.621490       3.90323      -5.03082      -2.59789       3.61936       2.49936     -0.875337    -0.0341835     0.0753852    0.00768778   0.000992391  -0.000738070  -0.000159786       0.00000       0.00000       0.00000       0.00000       0.00000       0.00000       0.00000       0.00000       0.00000       0.00000       0.00000       0.00000       0.00000       0.00000       0.00000       0.00000       19.3391       24.6201       25.4256       24.0050       20.9629       17.4749       13.8026       9.94354       6.97099       4.37856       2.65583       1.49194      0.776103      0.368718      0.159317     0.0615335     0.0206983    0.00567357    0.00129194   0.000197201       0.00000       0.00000       0.00000       0.00000       0.00000       0.00000       0.00000       0.00000       0.00000       0.00000       0.00000       0.00000       0.00000       0.00000       0.00000       0.00000
  11   9 1915.4761    0.4435  0.3419 10.1991 -0.0029  0.0260   0.0238   0.0622    0.0595   0.0000   437.4293      -1.49736       17.1361       5.40183       1.70596      -1.98174   -0.00285261       1.88333      -1.61330      0.442001      0.616100      0.255135    -0.0348521    -0.0605419     0.0142121    0.00474681   -0.00402341   0.000847979  -0.000508279  -0.000258990   1.13108e-05   7.00135e-06       0.00000       0.00000       0.00000       0.00000       0.00000       0.00000       0.00000       0.00000       0.00000       0.00000       0.00000       0.00000       0.00000       0.00000       3.97494       4.66012       4.63132       4.15212       3.54974       3.30558       3.03510       2.39593       1.72717      0.952138      0.583088      0.306256      0.170930     0.0829052     0.0419362     0.0189729    0.00806468    0.00261632   0.000852107   0.000209628   5.29407e-05   7.91014e-06       0.00000       0.00000       0.00000       0.00000       0.00000       0.00000       0.00000       0.00000       0.00000       0.00000       0.00000       0.00000       0.00000       0.00000
  11  10 2057.9506    0.6576  0.4397 10.1349 -0.0013  0.0340   0.0305   0.0679    0.0813   0.0000   435.0827       1.54110       4.51133      -7.91212      -4.38555      -6.99644      -1.50411      0.253929      -1.54125     -0.729401      0.499588     -0.541945    -0.0714207    -0.0423116    -0.0360126     0.0202266    0.00818640   -0.00555205   0.000502196  -0.000253350   0.000119434   7.50534e-06       0.00000       0.00000       0.00000       0.00000       0.00000       0.00000       0.00000       0.00000       0.00000       0.00000       0.00000       0.00000       0.00000       0.00000       4.97888       5.16308       8.01256       6.00227       4.38196       4.63830       3.35971       2.10294       1.73920       1.36830      0.610651      0.378748      0.274315      0.130737     0.0480414     0.0283719     0.0138073    0.00512205    0.00157334   0.000333901   6.16552e-05   8.86500e-06       0.00000       0.00000       0.00000       0.00000       0.00000       0.00000       0.00000       0.00000       0.00000       0.00000       0.00000       0.00000       0.00000       0.00000
  11  12 2339.9831    1.2678  0.8597 10.7047 -0.0234  0.0393   0.0444   0.0764    0.2763   0.0000   436.0523       13.1039       15.8982       1.06237      -6.54043      -5.95932       10.9339       2.46499      -3.73586      -3.15087       1.51048      0.402847    0.00973817     -0.149796    0.00353183     0.0764240    0.00146187   -0.00511200   -0.00277571   0.000124964   0.000133914   9.07822e-06       0.00000       0.00000       0.00000       0.00000       0.00000       0.00000       0.00000       0.00000       0.00000       0.00000       0.00000       0.00000       0.00000       0.00000       5.23159       6.31436       6.18986       6.19040       6.17531       4.40088       3.89671       3.11978       2.18978       1.57669      0.775506      0.575387      0.320481      0.176604     0.0794735     0.0329133     0.0127909    0.00508173    0.00130900   0.000446556   9.45813e-05   1.29164e-05       0.00000       0.00000       0.00000       0.00000       0.00000       0.00000       0.00000       0.00000       0.00000       0.00000       0.00000       0.00000       0.00000       0.00000
  11  13 2478.4838    1.6377  0.8663 11.2940 -0.0087  0.0337   0.0533   0.0781    0.2214   0.0000   437.7601      0.148667       19.5181      -7.52330      -6.43708       1.49451       1.34315       1.86806      -3.27845      -1.01229      0.751084       1.00684     -0.128824     -0.219611    -0.0240534     0.0515644     0.0115211    0.00169201  -0.000197791  -0.000542947  -5.79972e-05   2.60716e-05       0.00000       0.00000       0.00000       0.00000       0.00000       0.00000       0.00000       0.00000       0.00000       0.00000       0.00000       0.00000       0.00000       0.00000       4.56661       5.59373       5.85075       5.42304       5.13315       4.15555       3.26852       2.50649       1.69887       1.23243      0.734782      0.447212      0.253775      0.128650     0.0583337     0.0273541     0.0109759    0.00386314    0.00118985   0.000360246   7.33125e-05   1.07545e-05       0.00000       0.00000       0.00000       0.00000       0.00000       0.00000       0.00000       0.00000       0.00000       0.00000       0.00000       0.00000       0.00000       0.00000
  11  14 2616.9920    2.0917  0.9675 11.8926 -0.0060  0.0352   0.0645   0.0831    0.1657   0.0000   444.8324       6.79909       3.74541       2.99679       10.3530       3.80242       1.61590      -4.44878       3.53591      0.357660      0.550786      0.992885      0.123620     -0.252195     0.0377892     0.0490772   -0.00144501   -0.00687691   0.000157863   0.000308905  -0.000161878   4.66420e-06       0.00000       0.00000       0.00000       0.00000       0.00000       0.00000       0.00000       0.00000       0.00000       0.00000       0.00000       0.00000       0.00000       0.00000       4.85470       5.90913       6.27662       5.99646       5.34161       4.25002       3.44731       2.57729       1.87137       1.17393      0.720231      0.449266      0.247699      0.131812     0.0628255     0.0271233     0.0107956    0.00401737    0.00124254   0.000340985   7.67790e-05   1.09815e-05       0.00000       0.00000       0.00000       0.00000       0.00000       0.00000       0.00000       0.00000       0.00000       0.00000       0.00000       0.00000       0.00000       0.00000
  11  15 2756.2100    2.6042  0.9093 12.2096 -0.0111  0.0333   0.0807   0.0757    0.1448   0.0000   434.0148       9.83798       17.7252      -8.77774       4.13608       1.27259       1.95313      -3.83112      -3.50925   -0.00328965      0.434124     -0.246283      0.160888     -0.156696    -0.0926344   -0.00969306    -0.0172083   -0.00299550  -0.000575247   3.94186e-05   6.63566e-05   7.84092e-06       0.00000       0.00000       0.00000       0.00000       0.00000       0.00000       0.00000       0.00000       0.00000       0.00000       0.00000       0.00000       0.00000       0.00000       4.74297       6.15977       6.19245       6.04448       5.35464       4.28019       3.30591       2.49827       1.70865       1.15142      0.693255      0.419106      0.237631      0.120961     0.0596003     0.0248877     0.0105803    0.00364097    0.00115509   0.000334360   7.39740e-05   1.16804e-05       0.00000       0.00000       0.00000       0.00000       0.00000       0.00000       0.00000       0.00000       0.00000       0.00000       0.00000       0.00000       0.00000       0.00000
  11  16 2895.4764    3.3415  0.8264 12.4573 -0.0004  0.0313   0.1033   0.0720    0.1535   0.0000   434.2127       13.3157       10.5104      -11.2459      -2.70637       4.20152      -3.39276      -4.38362       3.07401       1.59577     -0.253300      -1.06462      0.102060     0.0178806   -0.00137612   -0.00156010   -0.00617190    0.00224434    0.00118702  -0.000255867   1.62086e-05  -1.27206e-06       0.00000       0.00000       0.00000       0.00000       0.00000       0.00000       0.00000       0.00000       0.00000       0.00000       0.00000       0.00000       0.00000       0.00000       4.77182       5.87518       5.97069       5.45796       4.60142       4.08121       3.46021       2.56992       1.70841       1.16554      0.666486      0.381310      0.219027      0.100977     0.0530959     0.0224750     0.0104459    0.00339580    0.00104479   0.000289211   6.26719e-05   1.01281e-05       0.00000       0.00000       0.00000       0.00000       0.00000       0.00000       0.00000       0.00000       0.00000       0.00000       0.00000       0.00000       0.00000       0.00000
  11  17 3034.6063    3.8709  0.8756 12.7469  0.0000  0.0307   0.1213   0.0760    0.1520   0.0000   440.1841       18.4531       15.4367       2.37009      -3.56072       3.49988      -2.57996     -0.886506      -2.23658     -0.980408      0.179703      0.167022      0.145688      0.178595     0.0163368     0.0171825     0.0128169   -0.00607014  -0.000714562   0.000376942   6.88587e-05  -5.93908e-07       0.00000       0.00000       0.00000       0.00000       0.00000       0.00000       0.00000       0.00000       0.00000       0.00000       0.00000       0.00000       0.00000       0.00000       4.72424       5.61282       5.41447       5.77423       4.76089       3.94295       3.12668       2.32634       1.66610       1.06987      0.656479      0.385723      0.225631      0.113173     0.0543369     0.0229473    0.00931863    0.00306307   0.000957469   0.000240638   5.53577e-05   1.00304e-05       0.00000       0.00000       0.00000       0.00000       0.00000       0.00000       0.00000       0.00000       0.00000       0.00000       0.00000       0.00000       0.00000       0.00000
  11  18 3173.5993    3.8215  1.0190 12.9734  0.0028  0.0358   0.1147   0.0877    0.1615   0.0000   428.2995       3.96520       2.38338       11.7558       5.61898      -3.08774      0.776308      -6.53435      -1.67898       1.99582      0.939050     -0.556698     -0.441093    -0.0384532     0.0399647     0.0397514   0.000551186    0.00344616  -0.000226642  -0.000212992  -3.03520e-05  -7.48079e-06       0.00000       0.00000       0.00000       0.00000       0.00000       0.00000       0.00000       0.00000       0.00000       0.00000       0.00000       0.00000       0.00000       0.00000       5.25167       5.92156       6.27865       6.63065       5.16622       4.38942       3.80860       2.91068       1.66302       1.27591      0.864764      0.473828      0.230445      0.126662     0.0679361     0.0326274     0.0121255    0.00391908    0.00115588   0.000330012   6.29064e-05   1.14924e-05       0.00000       0.00000       0.00000       0.00000       0.00000       0.00000       0.00000       0.00000       0.00000       0.00000       0.00000       0.00000       0.00000       0.00000
  11  19 3312.4917    3.3791  1.5966 12.4920 -0.0036  0.0461   0.0805   0.1044    0.1241   0.0000   443.2048       6.93793       9.54786       13.4646      -8.06868      0.684739       3.18354       1.20439       1.57631      0.426556     0.0784875      -1.18865    -0.0725951    -0.0899546     0.0137715    -0.0485083   -0.00792370    0.00432929    0.00188059   0.000344349   0.000101443   4.73146e-05       0.00000       0.00000       0.00000       0.00000       0.00000       0.00000       0.00000       0.00000       0.00000       0.00000       0.00000       0.00000       0.00000       0.00000       6.26057       8.35288       7.62483       8.28205       6.53119       6.19468       4.72744       3.66583       2.50014       1.71939       1.05184      0.615788      0.357379      0.176630     0.0865746     0.0373783     0.0159577    0.00545673    0.00174764   0.000473055   9.81137e-05   1.91046e-05       0.00000       0.00000       0.00000       0.00000       0.00000       0.00000       0.00000       0.00000       0.00000       0.00000       0.00000       0.00000       0.00000       0.00000
  11  20 3451.7613    2.8822  2.3325 12.0138 -0.0094  0.0552   0.0568   0.1339    0.0994   0.0000   443.2620       15.6710       14.6773       9.79885      -2.48395       5.78699       3.93761      -1.43248       7.50590     0.0759122      0.818956     -0.833648     0.0524798      0.130953     0.0840694     0.0238452    -0.0214138   -0.00125488   0.000619507  -0.000328137   0.000121017  -2.93344e-06       0.00000       0.00000       0.00000       0.00000       0.00000       0.00000       0.00000       0.00000       0.00000       0.00000       0.00000       0.00000       0.00000       0.00000       7.75190       9.98747       9.91561       9.75061       8.57159       7.01525       5.78904       4.17984       3.19080       1.89921       1.23373      0.693339      0.416652      0.214839     0.0959852     0.0445303     0.0173035    0.00631010    0.00210801   0.000521243   0.000131152   1.96336e-05       0.00000       0.00000       0.00000       0.00000       0.00000       0.00000       0.00000       0.00000       0.00000       0.00000       0.00000       0.00000       0.00000       0.00000
  11  21 3591.3780    2.5342  3.2789 11.7594 -0.0033  0.0679   0.0445   0.1711    0.0835   0.0000   441.1992       15.7527       21.7039       29.2309      -3.81980      -10.4030       2.77156       2.44579       4.22719      -1.42039      0.595511      -1.64809      0.450795     0.0620902   -0.00446890    0.00531431     0.0154398   -0.00722833  -0.000812172  -0.000631218   0.000220250  -2.42804e-05       0.00000       0.00000       0.00000       0.00000       0.00000       0.00000       0.00000       0.00000       0.00000       0.00000       0.00000       0.00000       0.00000       0.00000       9.33657       12.1391       11.8231       11.5811       10.4848       8.75860       6.98753       5.20137       3.57560       2.53208       1.59150      0.966145      0.501922      0.264640      0.127323     0.0573050     0.0225088    0.00830134    0.00253875   0.000732059   0.000159550   2.46078e-05       0.00000       0.00000       0.00000       0.00000       0.00000       0.00000       0.00000       0.00000       0.00000       0.00000       0.00000       0.00000       0.00000       0.00000
  11  22 3731.0627    2.0261  4.5601 11.5330 -0.0034  0.0855   0.0329   0.2298    0.0686   0.0000   442.9310       23.7676      -3.21318      -3.44817      -13.4933       2.99518       4.52285      -9.33783      -10.1960       2.72571       5.11157     -0.367318     -0.971489      0.301593      0.356782   -0.00139391    -0.0183013    -0.0103190   -0.00124258   0.000465434  -0.000254816  -3.94682e-05       0.00000       0.00000       0.00000       0.00000       0.00000       0.00000       0.00000       0.00000       0.00000       0.00000       0.00000       0.00000       0.00000       0.00000       11.6144       14.9385       14.9040       14.3063       13.0857       11.1305       9.03137       6.71564       4.81078       3.21727       2.09589       1.21160      0.678510      0.337169      0.176570     0.0727136     0.0309945     0.0108352    0.00354883   0.000941845   0.000206954   3.04719e-05       0.00000       0.00000       0.00000       0.00000       0.00000       0.00000       0.00000       0.00000       0.00000       0.00000       0.00000       0.00000       0.00000       0.00000
  11  23 3870.9768    1.6341  5.7039 11.2956 -0.0079  0.1083   0.0266   0.2896    0.0649   0.0000   452.2594       37.0716       62.6240      -16.2334      -17.9676      -22.9380      -17.3551      -1.48404      -16.9837       2.52978       5.96527     -0.566013      -2.94415     -0.676179      0.121468    -0.0448355    -0.0327562     0.0262507  -0.000356499  -8.48955e-05  -0.000346893   5.66597e-05       0.00000       0.00000       0.00000       0.00000       0.00000       0.00000       0.00000       0.00000       0.00000       0.00000       0.00000       0.00000       0.00000       0.00000       14.9697       19.6133       20.1860       18.7513       17.1089       14.1689       11.4244       8.60961       5.98560       4.15652       2.51075       1.54335      0.857082      0.437112      0.221455     0.0925061     0.0396598     0.0142564    0.00439463    0.00125311   0.000264053   3.78700e-05       0.00000       0.00000       0.00000       0.00000       0.00000       0.00000       0.00000       0.00000       0.00000       0.00000       0.00000       0.00000       0.00000       0.00000
  11  24 4011.0464    1.3577  7.2436 10.9035 -0.0020  0.1272   0.0210   0.3486    0.0644   0.0000   465.7384       49.1703       15.9242      -39.8298       28.8548       37.3531       2.93015      -13.0338      -7.35810       2.57438      -2.45152      -1.81049      0.890030      0.318116    -0.0373183    0.00974409     0.0138065     0.0194833   -0.00413152    0.00217689   6.61389e-05   0.000111525       0.00000       0.00000       0.00000       0.00000       0.00000       0.00000       0.00000       0.00000       0.00000       0.00000       0.00000       0.00000       0.00000       0.00000       17.5803       22.0320       22.0667       22.0555       19.5459       17.2031       12.9552       10.0524       7.16278       4.88306       3.20243       1.89415       1.06210      0.538428      0.268517      0.114281     0.0466419     0.0166308    0.00541183    0.00140585   0.000288293   4.62500e-05       0.00000       0.00000       0.00000       0.00000       0.00000       0.00000       0.00000       0.00000       0.00000       0.00000       0.00000       0.00000       0.00000       0.00000
  11  26 4292.0176    0.9428 11.1441 10.4983 -0.0076  0.2015   0.0162   0.5777    0.0561   0.0000   494.4421       53.3130      -34.4149       6.73294      -7.02382       10.5314      -19.2843      -5.26833       2.75937      -3.62632      -5.76793      -4.36773       4.42248     0.0658917      -1.10226     -0.182024      0.166107    0.00346928    0.00227962   -0.00105292   0.000595869   0.000103896       0.00000       0.00000       0.00000       0.00000       0.00000       0.00000       0.00000       0.00000       0.00000       0.00000       0.00000       0.00000       0.00000       0.00000       27.2931       34.9413       35.5582       35.4781       31.1156       26.7777       21.2568       16.1726       11.4186       7.95175       5.26759       3.08525       1.75611      0.924064      0.437514      0.205475     0.0804035     0.0285140    0.00903450    0.00233629   0.000482853   7.38732e-05       0.00000       0.00000       0.00000       0.00000       0.00000       0.00000       0.00000       0.00000       0.00000       0.00000       0.00000       0.00000       0.00000       0.00000
  12  12 2376.3753    1.3609  0.7819 10.6526 -0.0155  0.0294   0.0462   0.0720    0.2192   0.0000   440.5908       1.68175       9.19449       2.46738      -4.57382       1.94189       1.68212       1.14570       2.08030     0.0916839     -0.569764     -0.886351      0.498162     0.0557874     0.0264582    -0.0841833    -0.0134336    0.00286360  -1.92875e-05    0.00183225  -0.000169845   0.000104695   1.84350e-05   1.95574e-07       0.00000       0.00000       0.00000       0.00000       0.00000       0.00000       0.00000       0.00000       0.00000       0.00000       0.00000       0.00000       3.80314       5.25625       5.32161       5.14791       4.67492       3.66226       2.97984       2.25718       1.55567       1.14255      0.691130      0.466444      0.262681      0.147386     0.0788151     0.0359915     0.0180015    0.00681454    0.00272614   0.000954569   0.000275204   8.52137e-05   1.77570e-05   2.59224e-06       0.00000       0.00000       0.00000       0.00000       0.00000       0.00000       0.00000       0.00000       0.00000       0.00000       0.00000       0.00000
  12  13 2515.5002    1.7130  0.9758 10.9118 -0.0104  0.0348   0.0528   0.0858    0.3913   0.0000   434.6207       4.38881       10.0983       1.08616       4.24934      -4.15374      -2.71431      -1.88750       1.37486      0.296822      0.336521      0.575246     0.0976448      0.254406    -0.0511590    0.00192186    0.00584348   -0.00271070   -0.00371928    0.00193300   7.50860e-05  -1.59194e-05   4.34157e-05   5.13894e-06       0.00000       0.00000       0.00000       0.00000       0.00000       0.00000       0.00000       0.00000       0.00000       0.00000       0.00000       0.00000       4.54235       5.61304       5.63955       5.73489       5.67769       4.05354       3.41044       2.75785       2.10591       1.45243      0.813547      0.536133      0.344660      0.209874      0.109713     0.0509290     0.0217656    0.00880428    0.00342073    0.00112954   0.000325646   9.61469e-05   2.09834e-05   2.70165e-06       0.00000       0.00000       0.00000       0.00000       0.00000       0.00000       0.00000       0.00000       0.00000       0.00000       0.00000       0.00000
  12  14 2654.6336    2.2257  0.9907 11.4083 -0.0119  0.0363   0.0670   0.0801    0.4076   0.0000   434.7596      -5.83808       5.30382     -0.365357       2.43905       2.81359       5.88745       1.57147      -1.48332     -0.730652       1.53575      0.924721     -0.438179    -0.0946949   -0.00653683   -0.00698724    0.00925463    0.00648225   -0.00767702   0.000509358   0.000645964  -3.11783e-05  -3.75502e-05  -9.02896e-06       0.00000       0.00000       0.00000       0.00000       0.00000       0.00000       0.00000       0.00000       0.00000       0.00000       0.00000       0.00000       4.31141       5.57516       5.78555       5.54012       5.19411       4.45943       3.82693       2.62133       2.15852       1.37074      0.998272      0.622595      0.359813      0.196369      0.101445     0.0533098     0.0224750     0.0100554    0.00379310    0.00136008   0.000415425   9.74183e-05   2.32787e-05   3.08207e-06       0.00000       0.00000       0.00000       0.00000       0.00000       0.00000       0.00000       0.00000       0.00000       0.00000       0.00000       0.00000
  12  15 2794.5341    2.7594  0.8572 12.3518 -0.0006  0.0290   0.0831   0.0751    0.1674   0.0000   438.4631       5.26353      -1.67369       3.23978      -7.03790      -1.62995      -5.54298     -0.752007      -2.10035      0.518827      0.210491      0.732155     -0.171161    -0.0194880   -0.00819077   -0.00899303    -0.0255360    0.00129062   -0.00105463  -0.000945971   0.000417428   1.87117e-05  -2.40049e-06   2.03134e-06       0.00000       0.00000       0.00000       0.00000       0.00000       0.00000       0.00000       0.00000       0.00000       0.00000       0.00000       0.00000       3.91622       5.17330       5.27027       4.97832       4.46918       3.77314       3.17480       2.33166       1.72653       1.19751      0.752227      0.489746      0.270253      0.146745     0.0791242     0.0370558     0.0177447    0.00703216    0.00292425    0.00100734   0.000286905   7.86945e-05   1.67788e-05   2.40531e-06       0.00000       0.00000       0.00000       0.00000       0.00000       0.00000       0.00000       0.00000       0.00000       0.00000       0.00000       0.00000
  12  16 2934.4367    3.5077  0.8280 12.6043 -0.0065  0.0290   0.1088   0.0681    0.1480   0.0000   433.6790       12.4122       15.6546      -1.35673      -4.98085     -0.949645       1.99470      -2.47637     -0.541093     -0.436625     -0.798745      -1.52804     -0.492989     0.0187509    -0.0424659    0.00946912    -0.0186179    0.00673537  -0.000709556   -0.00131354  -0.000117889  -5.00202e-05   7.43901e-06  -6.47056e-07       0.00000       0.00000       0.00000       0.00000       0.00000       0.00000       0.00000       0.00000       0.00000       0.00000       0.00000       0.00000       3.85853       5.02655       4.77564       4.64461       4.07900       3.66343       3.19911       2.41753       1.76743       1.20869      0.755992      0.488195      0.263212      0.143182     0.0769413     0.0354032     0.0177795    0.00661492    0.00276343   0.000962754   0.000275930   7.31937e-05   1.63220e-05   2.50268e-06       0.00000       0.00000       0.00000       0.00000       0.00000       0.00000       0.00000       0.00000       0.00000       0.00000       0.00000       0.00000
  12  17 3073.9187    3.9269  0.8948 12.7737  0.0035  0.0312   0.1143   0.0724    0.1520   0.0000   447.5497       14.9990       7.52938       6.61910      -1.13302       3.38297      -4.68804       1.98310       3.60709     -0.917271      -1.33570    -0.0149749      0.375037      0.344765      0.127331     -0.106150    -0.0111154    0.00641663  -0.000585333   -0.00154487  -0.000163662  -9.01634e-05  -2.78949e-06  -3.91358e-06       0.00000       0.00000       0.00000       0.00000       0.00000       0.00000       0.00000       0.00000       0.00000       0.00000       0.00000       0.00000       4.31277       5.37808       5.15343       5.10872       4.83577       4.18018       3.29777       2.30764       1.77151       1.26356      0.847648      0.543815      0.319137      0.166283     0.0862971     0.0399263     0.0175081    0.00714395    0.00287848   0.000961544   0.000289688   7.37863e-05   1.64123e-05   2.54836e-06       0.00000       0.00000       0.00000       0.00000       0.00000       0.00000       0.00000       0.00000       0.00000       0.00000       0.00000       0.00000
  12  18 3213.3486    3.8433  1.1472 12.9351  0.0034  0.0386   0.1018   0.0921    0.1511   0.0000   446.3579       10.7120      -4.30039       12.3378      -1.69904      -9.13040      -1.21023       2.58065     -0.902771      -1.09736      0.111857     -0.557747     -0.150515     0.0388319    -0.0379892     0.0356401   4.16345e-05   -0.00476020   0.000667996   -0.00134292  -1.01256e-06  -2.07654e-05   1.44583e-05  -6.43026e-07       0.00000       0.00000       0.00000       0.00000       0.00000       0.00000       0.00000       0.00000       0.00000       0.00000       0.00000       0.00000       4.52267       6.41191       6.01975       6.73244       5.20684       5.20801       3.66239       2.90060       2.26797       1.51037      0.962775      0.591105      0.384003      0.192521      0.115490     0.0478279     0.0242758    0.00860552    0.00419877    0.00131712   0.000437841   0.000102507   2.13523e-05   4.07622e-06       0.00000       0.00000       0.00000       0.00000       0.00000       0.00000       0.00000       0.00000       0.00000       0.00000       0.00000       0.00000
  12  19 3352.7575    3.3277  1.5538 12.5938 -0.0037  0.0440   0.0778   0.1015    0.1159   0.0000   444.0408       22.5146       11.6983      -1.49858       3.06530     -0.155162       1.63700      -3.59608       1.19661     -0.100765      0.882061      -1.48412     -0.373876     -0.394473     0.0723594   -0.00878529   -0.00450566     0.0126767   0.000895188    0.00111415   -0.00105463   0.000228310  -8.89357e-06  -6.03148e-06       0.00000       0.00000       0.00000       0.00000       0.00000       0.00000       0.00000       0.00000       0.00000       0.00000       0.00000       0.00000       5.66112       7.15599       7.39745       7.01266       6.69170       5.52675       4.58167       3.31542       2.47660       1.75577       1.15739      0.761965      0.438129      0.238451      0.125491     0.0603474     0.0274218     0.0111720    0.00454255    0.00155188   0.000460638   0.000121631   2.58335e-05   3.48656e-06       0.00000       0.00000       0.00000       0.00000       0.00000       0.00000       0.00000       0.00000       0.00000       0.00000       0.00000       0.00000
  12  20 3492.5875    2.8078  2.3781 12.0295 -0.0059  0.0529   0.0552   0.1284    0.0893   0.0000   433.0532       27.6790       3.00261       19.6676      0.165818      -13.4261      0.516166      -3.61667      -4.22032      -7.21775      0.185476      -1.98789     -0.274396      0.318774     0.0599666     -0.137961     0.0368329   -0.00180023   -0.00457612   -0.00244547   0.000175479   0.000187535   3.29981e-05  -2.89896e-06       0.00000       0.00000       0.00000       0.00000       0.00000       0.00000       0.00000       0.00000       0.00000       0.00000       0.00000       0.00000       6.74764       8.49865       8.62349       8.54442       7.60645       6.66935       5.51432       4.33766       3.21916       2.27933       1.45583      0.857777      0.554189      0.299434      0.158826     0.0788403     0.0335468     0.0150378    0.00577657    0.00188518   0.000597409   0.000148171   3.08020e-05   4.57046e-06       0.00000       0.00000       0.00000       0.00000       0.00000       0.00000       0.00000       0.00000       0.00000       0.00000       0.00000       0.00000
  12  21 3632.7344    2.3247  3.3908 11.6320 -0.0022  0.0658   0.0395   0.1648    0.0755   0.0000   442.6311      -12.5039      -1.46581      -6.51048      -21.9659       1.49789     -0.499836      0.845508      -4.50394      -3.64974     -0.123561     -0.693054      0.431632     -0.667741     0.0930903     0.0185479     0.0798106    0.00219881   -0.00129046    0.00130549  -6.09821e-06  -0.000230780  -7.80590e-06  -6.20081e-06       0.00000       0.00000       0.00000       0.00000       0.00000       0.00000       0.00000       0.00000       0.00000       0.00000       0.00000       0.00000       8.39784       10.8397       11.1370       10.7961       9.92619       8.36433       6.91752       5.20002       3.94159       2.68620       1.80607       1.15223      0.670443      0.384305      0.191218      0.103539     0.0418254     0.0195931    0.00694279    0.00256092   0.000749097   0.000189390   4.02338e-05   5.57694e-06       0.00000       0.00000       0.00000       0.00000       0.00000       0.00000       0.00000       0.00000       0.00000       0.00000       0.00000       0.00000
  12  22 3772.6644    1.9032  5.3210 11.2638 -0.0046  0.0906   0.0281   0.2439    0.0676   0.0000   439.7203       63.7435       40.4262      -2.17487      0.443764       3.04635       3.61969       8.22447       5.20477      -8.09402       1.52935       1.17774     0.0682391       1.05722     0.0980767    -0.0235398     0.0463412     0.0117189     0.0155587   -0.00474865   0.000247266   0.000161315   4.37869e-05  -3.41886e-06       0.00000       0.00000       0.00000       0.00000       0.00000       0.00000       0.00000       0.00000       0.00000       0.00000       0.00000       0.00000       10.6890       14.5596       15.1438       14.2813       13.6309       11.5026       9.13041       7.42529       5.30161       3.77542       2.59491       1.59930      0.973178      0.560208      0.284335      0.150323     0.0635548     0.0293001     0.0103169    0.00369122    0.00115940   0.000296205   5.82607e-05   8.10106e-06       0.00000       0.00000       0.00000       0.00000       0.00000       0.00000       0.00000       0.00000       0.00000       0.00000       0.00000       0.00000
  12  23 3913.0007    1.5335  6.5082 11.0598  0.0000  0.1056   0.0229   0.3145    0.0626   0.0000   451.1671       19.7164       41.0103       25.1722      -32.8027       2.42129      0.276027      -1.01753       14.1774      -2.61178       2.50500      -1.75985     -0.424841     -0.249212      0.236849      0.138738     -0.176218    -0.0191602     0.0109754    0.00238865    0.00136942   0.000459425  -4.15019e-05  -2.46184e-06       0.00000       0.00000       0.00000       0.00000       0.00000       0.00000       0.00000       0.00000       0.00000       0.00000       0.00000       0.00000       12.8257       16.7664       17.0519       17.2091       15.5481       13.2855       11.1998       8.68501       6.54863       4.51351       3.01653       1.86814       1.14210      0.629759      0.341021      0.164537     0.0765690     0.0315129     0.0124660    0.00417346    0.00127420   0.000318682   6.79423e-05   9.63736e-06       0.00000       0.00000       0.00000       0.00000       0.00000       0.00000       0.00000       0.00000       0.00000       0.00000       0.00000       0.00000
  12  26 4335.2829    0.9067 11.9558 10.4211 -0.0103  0.2101   0.0155   0.5858    0.0547   0.0000   451.6955       22.2900      -6.85912      -48.7226       34.5288       26.4152      -5.48540      -10.4494       1.28579       13.1613       1.53157      -2.22314      0.721821       2.60125      0.904939    0.00154597     -0.206800     -0.176565     0.0149041    0.00199801   0.000791652    0.00136343   0.000319854  -7.54537e-06       0.00000       0.00000       0.00000       0.00000       0.00000       0.00000       0.00000       0.00000       0.00000       0.00000       0.00000       0.00000       25.6729       33.1468       34.7036       33.8767       31.6841       26.6781       22.4042       16.9750       12.9678       9.12468       6.26724       3.93069       2.48021       1.35692      0.750537      0.362158      0.169405     0.0692637     0.0273019    0.00883866    0.00268607   0.000644769   0.000135699   1.81988e-05       0.00000       0.00000       0.00000       0.00000       0.00000       0.00000       0.00000       0.00000       0.00000       0.00000       0.00000       0.00000
  13   9 1983.7818    0.5468  0.4847 10.0536 -0.0091  0.0275   0.0222   0.0567    0.0664   0.0000   435.4016       4.91214       14.6187      -4.22594     -0.272955       3.03783      -1.01998      -2.22885       1.09171      -1.55368     -0.362229      0.307712    0.00579104      0.136743     -0.100161    -0.0354201     0.0154657   -0.00471643  -0.000185126   0.000971653   0.000922090   0.000321023  -4.24587e-05   1.29900e-05   5.10211e-06  -5.41179e-07       0.00000       0.00000       0.00000       0.00000       0.00000       0.00000       0.00000       0.00000       0.00000       0.00000       2.91076       4.24314       3.90799       3.96493       3.84356       3.30606       2.84509       2.01763       1.59095       1.11482      0.868794      0.549685      0.364921      0.199837      0.116632     0.0597659     0.0266753     0.0152362    0.00534560    0.00252249   0.000891813   0.000282928   8.81510e-05   2.10352e-05   4.87801e-06   6.46637e-07       0.00000       0.00000       0.00000       0.00000       0.00000       0.00000       0.00000       0.00000       0.00000       0.00000
  13  12 2411.8200    1.4227  0.9394 10.9891  0.0040  0.0324   0.0421   0.0779    0.1284   0.0000   437.8412       9.09774       15.7715       2.68312      -5.39665      -8.86260      -5.43175      -1.34988      -2.17646      0.129529      -1.68667     0.0403985      0.542379     0.0635566      0.163585     0.0331170    -0.0735280    -0.0111033    0.00723308   -0.00168969  -0.000620021   0.000828549  -6.10050e-05  -6.70902e-06   3.67044e-06  -1.91245e-07       0.00000       0.00000       0.00000       0.00000       0.00000       0.00000       0.00000       0.00000       0.00000       0.00000       3.57392       5.00304       4.82353       5.09787       4.30422       3.93739       3.21367       2.61975       1.89663       1.35474      0.940018      0.623086      0.377313      0.213806      0.123687     0.0606897     0.0337561     0.0144453    0.00686090    0.00242855   0.000985951   0.000318518   9.31517e-05   2.29069e-05   4.59264e-06   7.71327e-07       0.00000       0.00000       0.00000       0.00000       0.00000       0.00000       0.00000       0.00000       0.00000       0.00000
  13  13 2551.6990    1.8944  0.9210 11.2891 -0.0036  0.0339   0.0528   0.0725    0.2280   0.0000   439.9576       8.49767       6.70385       3.91579      -6.32226       3.25880       4.43239     -0.105323     -0.483802      0.927201      0.194950     -0.561155     0.0610134     -0.204628      0.219474    -0.0660049    -0.0341266   -0.00195626    0.00379115    0.00301195   0.000122824   0.000481221   0.000200174   2.31875e-05   4.49179e-06   4.17884e-07       0.00000       0.00000       0.00000       0.00000       0.00000       0.00000       0.00000       0.00000       0.00000       0.00000       3.96525       4.74410       5.14480       4.81172       4.64583       4.46011       3.27793       2.62901       1.93479       1.36775       1.06319      0.734580      0.432348      0.257122      0.145911     0.0687984     0.0343874     0.0173908    0.00721699    0.00271204    0.00106771   0.000370740   0.000107826   2.40153e-05   4.35356e-06   6.39446e-07       0.00000       0.00000       0.00000       0.00000       0.00000       0.00000       0.00000       0.00000       0.00000       0.00000
  13  14 2691.7352    2.4401  0.9581 11.8300 -0.0199  0.0365   0.0801   0.0836    0.3585   0.0000   436.9704       13.0534       10.8657      -3.39290      0.895620      -2.42927      -1.37200      -1.01426       2.03276      -1.44134      0.525897      -1.00409     -0.554029      0.228296      0.309572    -0.0600922    -0.0121362    0.00297827     0.0148845   8.38104e-05    0.00104989  -0.000847109  -4.83290e-05  -7.65385e-06  -5.26972e-06  -5.77643e-07       0.00000       0.00000       0.00000       0.00000       0.00000       0.00000       0.00000       0.00000       0.00000       0.00000       3.94125       5.47251       5.41710       5.67291       5.13578       4.20659       3.75697       2.69375       2.27557       1.35879       1.15208      0.686763      0.457402      0.261873      0.146418     0.0840485     0.0355971     0.0215036    0.00710824    0.00356177    0.00107143   0.000387185   0.000117137   2.42708e-05   6.28124e-06   8.20034e-07       0.00000       0.00000       0.00000       0.00000       0.00000       0.00000       0.00000       0.00000       0.00000       0.00000
  13  15 2832.2516    3.0509  0.8748 11.8831 -0.0126  0.0325   0.0935   0.0722    0.4829   0.0000   435.0830       9.17256       13.5296      -1.14370      -2.18021      -2.55079      -5.29651      -4.04528       2.02321     -0.982697      -1.44865      0.233636      0.316732    0.00993756     0.0141823    -0.0906947    -0.0195412     0.0111990  -0.000749700   -0.00409345   0.000330469   0.000916187   0.000194063  -5.47203e-05   7.11439e-07  -7.52389e-07       0.00000       0.00000       0.00000       0.00000       0.00000       0.00000       0.00000       0.00000       0.00000       0.00000       3.82681       5.24452       5.41919       5.27604       5.01598       3.87528       3.39740       2.89036       1.94436       1.36343      0.956247      0.637610      0.402383      0.214576      0.126584     0.0678459     0.0381570     0.0163710    0.00734907    0.00265824    0.00102967   0.000314635   9.90459e-05   2.60174e-05   5.19042e-06   6.87887e-07       0.00000       0.00000       0.00000       0.00000       0.00000       0.00000       0.00000       0.00000       0.00000       0.00000
  13  16 2972.7268    3.5522  0.8938 12.9056 -0.0123  0.0303   0.1015   0.0690    0.1779   0.0000   434.4252       1.68151       13.7657       4.97587       4.37516      -3.29333       3.41994     -0.800471     -0.408539      -1.23003      0.481798     -0.421595     -0.288217    -0.0787305      0.150024     -0.133952     0.0115650   -0.00210654   -0.00477942    0.00114999  -9.98238e-05  -0.000422184   8.34540e-07   1.39075e-05   5.99600e-06   4.41459e-07       0.00000       0.00000       0.00000       0.00000       0.00000       0.00000       0.00000       0.00000       0.00000       0.00000       3.65640       4.77568       4.68615       4.74960       4.22839       3.79542       3.27164       2.48548       1.80997       1.35360      0.912975      0.594914      0.377784      0.200090      0.120004     0.0572678     0.0303738     0.0132855    0.00627198    0.00227669   0.000938888   0.000270644   8.36328e-05   2.06483e-05   4.19724e-06   6.44821e-07       0.00000       0.00000       0.00000       0.00000       0.00000       0.00000       0.00000       0.00000       0.00000       0.00000
  13  17 3112.5853    3.9601  0.9259 12.9511  0.0002  0.0307   0.1078   0.0714    0.1620   0.0000   437.6401       8.79314       15.1003      -3.91950       2.41075      -1.24732       2.26936      -3.97468     -0.595908      0.729906     -0.398659     -0.220580      0.278635     -0.392157    -0.0284599     0.0509622     0.0169806    0.00487017    0.00429990   0.000737855  -0.000363270   1.51284e-05   0.000136759  -3.29853e-06  -8.15798e-07   5.21941e-07       0.00000       0.00000       0.00000       0.00000       0.00000       0.00000       0.00000       0.00000       0.00000       0.00000       4.12956       5.34942       5.34811       5.33061       4.69540       4.20791       3.37443       2.61776       1.91814       1.36382      0.912174      0.627595      0.382395      0.209599      0.111506     0.0609308     0.0305723     0.0135522    0.00567835    0.00228941   0.000855229   0.000278088   7.84039e-05   1.98570e-05   3.90085e-06   6.20772e-07       0.00000       0.00000       0.00000       0.00000       0.00000       0.00000       0.00000       0.00000       0.00000       0.00000
  13  18 3252.4639    3.5863  1.2626 12.8171  0.0013  0.0364   0.0906   0.0930    0.1387   0.0000   437.1052       5.08699       9.07951      -7.16268     -0.786500       1.99669      -3.80918      0.540252       1.81342     -0.883137       1.23369      -1.10567     -0.473565      0.401547     -0.102350    -0.0928783     0.0450267   -0.00359765   -0.00502135   0.000181560    0.00157851  -0.000151806   3.96525e-05   2.67442e-05  -1.76027e-07   1.17959e-06       0.00000       0.00000       0.00000       0.00000       0.00000       0.00000       0.00000       0.00000       0.00000       0.00000       4.45024       5.92951       5.42565       5.67670       5.08209       4.68734       3.78162       3.01162       2.37153       1.64811       1.13351      0.700589      0.460409      0.257511      0.145316     0.0749693     0.0386454     0.0151557    0.00734137    0.00273051    0.00107690   0.000327893   0.000103757   2.39581e-05   5.22075e-06   8.33909e-07       0.00000       0.00000       0.00000       0.00000       0.00000       0.00000       0.00000       0.00000       0.00000       0.00000
  13  19 3392.4716    3.2003  1.9897 12.1599 -0.0017  0.0462   0.0619   0.1089    0.1130   0.0000   444.4384       10.8493       17.8127      0.443216      -2.31513       8.55043       3.85264      -1.28621     -0.288555      -1.07373      0.519132      0.551189     -0.595997    -0.0320769      0.388176      0.216880     -0.107711    -0.0165871     0.0103651    0.00174501  -0.000156363  -0.000851925  -0.000115148  -2.47569e-05  -1.53774e-06  -1.20323e-07       0.00000       0.00000       0.00000       0.00000       0.00000       0.00000       0.00000       0.00000       0.00000       0.00000       5.55465       6.89073       7.34546       6.97565       6.90796       5.71864       4.77022       3.69182       2.88700       1.99657       1.43005      0.941768      0.568029      0.353272      0.202446     0.0996571     0.0527186     0.0226107     0.0106728    0.00380062    0.00145604   0.000493265   0.000140646   3.41166e-05   7.02424e-06   8.58780e-07       0.00000       0.00000       0.00000       0.00000       0.00000       0.00000       0.00000       0.00000       0.00000       0.00000
  13  20 3532.8324    2.6041  2.6428 12.0784 -0.0028  0.0547   0.0467   0.1462    0.0763   0.0000   432.3833       14.2394     -0.295873     -0.305384       3.36748       6.49587     0.0606094      -2.50352     -0.469060      -1.46479       3.07221     -0.733473      0.970670     -0.436005    -0.0154196      0.276096     0.0381295    -0.0241470    -0.0119790    0.00369314    0.00110748   -0.00118990   5.23901e-05   0.000104614  -1.88849e-05   5.58728e-08       0.00000       0.00000       0.00000       0.00000       0.00000       0.00000       0.00000       0.00000       0.00000       0.00000       6.25655       8.22784       8.64602       8.00846       7.75570       6.55488       5.79073       4.39467       3.45984       2.44074       1.67362       1.09836      0.707261      0.395643      0.227002      0.127151     0.0563111     0.0313159     0.0109794    0.00532097    0.00183159   0.000601781   0.000174197   4.24177e-05   8.79280e-06   1.08238e-06       0.00000       0.00000       0.00000       0.00000       0.00000       0.00000       0.00000       0.00000       0.00000       0.00000
  13  21 3673.2113    2.1615  3.9012 11.5140 -0.0032  0.0708   0.0333   0.1756    0.0714   0.0000   436.0742       34.2041       1.63967       24.7290       13.3531      -4.60717      -1.82052       1.59737      -3.23897      -5.67472      0.532692      -2.92269      -1.11306      0.504939     -0.162908    -0.0480326     0.0452140    0.00224594    -0.0360783   -0.00333885    0.00405559   0.000141586  -0.000389635   0.000115473  -4.95397e-06  -8.89014e-07       0.00000       0.00000       0.00000       0.00000       0.00000       0.00000       0.00000       0.00000       0.00000       0.00000       7.94184       10.6198       11.1611       10.7249       10.0879       8.68703       7.42835       5.84268       4.32405       3.29401       2.16224       1.44521      0.910677      0.535569      0.303960      0.160937     0.0796349     0.0376462     0.0164026    0.00669980    0.00247304   0.000791595   0.000227972   5.92557e-05   1.12415e-05   1.50872e-06       0.00000       0.00000       0.00000       0.00000       0.00000       0.00000       0.00000       0.00000       0.00000       0.00000
  13  22 3813.9799    1.7783  5.4590 11.1060 -0.0025  0.0866   0.0253   0.2274    0.0716   0.0000   451.9900       21.0536      -11.3479       14.6042       5.58907       9.41225       13.2512      -1.86377      0.246515       4.54412       1.66048      -2.38271      0.893026     -0.565321     -0.399832     -0.221088     0.0116432    0.00866204    0.00506749   -0.00111540  -1.77144e-05   0.000521987  -0.000303749   6.94108e-05   5.69321e-06  -1.54400e-06       0.00000       0.00000       0.00000       0.00000       0.00000       0.00000       0.00000       0.00000       0.00000       0.00000       10.3941       13.4329       14.4506       13.7992       12.8056       11.1138       9.15266       7.20675       5.52928       4.02187       2.66901       1.79507       1.09089      0.673464      0.378173      0.199613      0.100647     0.0461440     0.0205176    0.00800380    0.00300602    0.00100328   0.000276581   6.89614e-05   1.30960e-05   1.73439e-06       0.00000       0.00000       0.00000       0.00000       0.00000       0.00000       0.00000       0.00000       0.00000       0.00000
  13  23 3954.5560    1.4441  7.3727 10.9293 -0.0021  0.1100   0.0207   0.3154    0.0646   0.0000   444.6239     -0.260036       12.7810       21.3098       7.16902      -10.5818      -20.5422      -3.72068       7.41068     0.0335411      -3.48707      0.956015    -0.0817903      -1.06535      0.100958     -0.428835      0.118309    0.00563500    -0.0358917     0.0103817   0.000554689   -0.00149482  -0.000384120   7.37594e-05   9.50227e-06   1.57494e-06       0.00000       0.00000       0.00000       0.00000       0.00000       0.00000       0.00000       0.00000       0.00000       0.00000       12.6656       16.7213       17.2185       17.1934       15.8378       14.0136       11.4828       9.32518       6.87653       5.15317       3.55075       2.37461       1.48366      0.905406      0.502665      0.276453      0.133154     0.0656112     0.0271830     0.0113411    0.00395348    0.00131942   0.000369693   9.11365e-05   1.70313e-05   2.42447e-06       0.00000       0.00000       0.00000       0.00000       0.00000       0.00000       0.00000       0.00000       0.00000       0.00000
  13  24 4095.7599    1.1974  8.7827 10.7916 -0.0074  0.1400   0.0183   0.3870    0.0599   0.0000   430.9295       12.8965       17.2483      -43.1573       10.7879       41.5271      0.311084      -19.5407       6.21835      -2.56315      -6.87189      -1.12604       3.77165      -1.35853     -0.804641     -0.466863      0.155788    0.00462681  -0.000823486     0.0225069   -0.00160840   -0.00308442  -0.000241074   8.39398e-05   4.15469e-05   6.19817e-06       0.00000       0.00000       0.00000       0.00000       0.00000       0.00000       0.00000       0.00000       0.00000       0.00000       15.7271       20.9134       21.4504       21.2752       19.8191       17.3663       15.0913       11.5232       9.22118       6.47804       4.67283       3.03543       1.92672       1.16415      0.659089      0.351874      0.175728     0.0841128     0.0362247     0.0146061    0.00526371    0.00173093   0.000483915   0.000112596   2.35391e-05   3.05280e-06       0.00000       0.00000       0.00000       0.00000       0.00000       0.00000       0.00000       0.00000       0.00000       0.00000
  13  25 4236.5991    1.0212 10.4332 10.5340 -0.0062  0.1649   0.0164   0.4793    0.0606   0.0000   445.5902     -0.723669       54.8830       84.4012       9.90245      -28.6688       13.2231       46.3680      -9.79653      -7.86234     -0.434309      -1.70705       3.76886      0.817881     -0.178838     -0.320928     -0.188506     0.0797944    0.00130613     0.0171038    0.00419359   -0.00503373  -0.000267377   2.13600e-05   3.73798e-05   3.60595e-06       0.00000       0.00000       0.00000       0.00000       0.00000       0.00000       0.00000       0.00000       0.00000       0.00000       18.5742       24.9129       26.0586       25.4266       24.0298       20.4202       17.5208       13.9772       10.6737       7.78799       5.33644       3.54250       2.22870       1.32997      0.767429      0.400943      0.210576     0.0933745     0.0431004     0.0163476    0.00616978    0.00198228   0.000568120   0.000139225   2.74749e-05   3.58349e-06       0.00000       0.00000       0.00000       0.00000       0.00000       0.00000       0.00000       0.00000       0.00000       0.00000
  13  26 4377.9516    0.8514 12.6161 10.4948 -0.0067  0.2137   0.0149   0.6112    0.0491   0.0000   423.1360       5.20224       59.5783       41.3383       15.8304      -3.04314      -56.2553       5.21441      -31.9741       5.29287       10.5871      -4.87922      0.753875       2.69403      0.203877      0.243673      0.566314    -0.0807185    -0.0602487   -0.00392262     0.0107957  -0.000858157  -0.000557891   0.000148770  -2.89313e-05  -1.41750e-06       0.00000       0.00000       0.00000       0.00000       0.00000       0.00000       0.00000       0.00000       0.00000       0.00000       24.4104       31.4613       33.2755       33.3875       30.1623       27.0421       22.5162       18.0291       13.9841       9.97598       7.08030       4.73109       2.95555       1.84263       1.01434      0.564273      0.281669      0.131349     0.0582034     0.0230963    0.00808497    0.00270623   0.000733392   0.000172573   3.35451e-05   4.63313e-06       0.00000       0.00000       0.00000       0.00000       0.00000       0.00000       0.00000       0.00000       0.00000       0.00000
  14   9 2017.0414    0.6103  0.4968 10.2011 -0.0042  0.0298   0.0226   0.0531    0.0707   0.0000   432.1474      -12.6535       13.2973       4.09749      -4.78344       1.35510       1.80333      -3.65397      -1.23133      0.520625      0.457839    -0.0204283     0.0617793      0.245559    -0.0751600  -0.000835297     0.0144860   -0.00992263    -0.0115938    0.00384080   -0.00135148  -9.41590e-05   0.000104136  -3.27522e-05  -1.36966e-06   1.03058e-06  -5.61368e-10  -6.41166e-08       0.00000       0.00000       0.00000       0.00000       0.00000       0.00000       0.00000       0.00000       3.61265       4.91977       5.61670       5.30487       4.90715       3.94138       3.03136       2.56276       1.71459       1.21530      0.872276      0.539324      0.369645      0.240698      0.118158     0.0828222     0.0412007     0.0216972     0.0111862    0.00414299    0.00197067   0.000740914   0.000209371   8.07524e-05   2.28939e-05   5.41071e-06   9.50369e-07   1.23219e-07       0.00000       0.00000       0.00000       0.00000       0.00000       0.00000       0.00000       0.00000
  14  10 2162.5515    0.8856  0.5467 10.4271 -0.0018  0.0289   0.0324   0.0543    0.0770   0.0000   437.6139      -1.10077       13.6322       1.35087     -0.162443      0.779000     -0.526421       3.16566      -1.57028       2.30359      -1.31347     -0.913988      0.224550      0.541430      0.173773    -0.0140954    -0.0453265    -0.0159327    0.00477959  -0.000429960   -0.00131825   0.000681212   0.000400339   7.66525e-05   1.30578e-05  -8.71315e-07   1.76101e-07  -1.06988e-07       0.00000       0.00000       0.00000       0.00000       0.00000       0.00000       0.00000       0.00000       3.95613       4.50784       3.98912       3.52127       3.93672       4.04123       3.37188       2.56595       1.84975       1.39155       1.08856      0.793627      0.527161      0.304863      0.164884     0.0800973     0.0383534     0.0172170    0.00832897    0.00328462    0.00136373   0.000504357   0.000197417   6.18637e-05   1.68673e-05   3.92372e-06   7.85225e-07   1.02184e-07       0.00000       0.00000       0.00000       0.00000       0.00000       0.00000       0.00000       0.00000
  14  11 2305.6340    1.1688  0.8865 10.5115 -0.0090  0.0311   0.0325   0.0683    0.1201   0.0000   432.7487       5.26939       16.0746      -4.63295      -2.03287       5.16952      -3.40079      -1.77728     -0.372659     -0.641205      -1.12104      -1.32827      0.645341     -0.115050     -0.181943   -0.00129314     0.0163406    0.00453758   -0.00287248    0.00495117   -0.00236636  -0.000167376   0.000113739  -9.13973e-05   2.81484e-06   1.43123e-05   6.32778e-08  -1.24447e-07       0.00000       0.00000       0.00000       0.00000       0.00000       0.00000       0.00000       0.00000       3.70216       4.73597       5.04171       4.84033       4.73994       4.04676       3.27142       2.63774       1.82112       1.46577       1.01818      0.675635      0.489717      0.274561      0.157911     0.0950861     0.0442391     0.0232271     0.0111548    0.00434238    0.00190823   0.000823542   0.000249674   7.86690e-05   2.47737e-05   5.99946e-06   1.04249e-06   1.41753e-07       0.00000       0.00000       0.00000       0.00000       0.00000       0.00000       0.00000       0.00000
  14  12 2446.7696    1.5898  0.9030 10.9366 -0.0057  0.0294   0.0424   0.0657    0.1385   0.0000   435.4669       3.43752       7.96543      0.870934      -5.91873      -1.83164       3.44433      -2.84286      -3.93845      0.671762       2.03476     -0.657274      0.120350     -0.179664   0.000641582    -0.0857773    0.00719846    0.00120817   -0.00185195    0.00419140   -0.00297393   -0.00158887  -0.000187068   3.47358e-05  -3.12741e-05  -1.25402e-05   9.70525e-07  -2.63370e-07       0.00000       0.00000       0.00000       0.00000       0.00000       0.00000       0.00000       0.00000       3.34477       4.38109       4.46210       4.48594       4.12621       3.75494       3.02665       2.48060       1.87101       1.36501      0.990528      0.664069      0.437190      0.263048      0.153780     0.0876415     0.0432596     0.0229085     0.0105862    0.00472054    0.00185895   0.000763488   0.000252953   8.28685e-05   2.36359e-05   5.54445e-06   1.03350e-06   1.52131e-07       0.00000       0.00000       0.00000       0.00000       0.00000       0.00000       0.00000       0.00000
  14  13 2587.3964    2.0697  0.9686 11.3631 -0.0034  0.0310   0.0543   0.0718    0.1817   0.0000   440.3965       2.42461       8.86989       2.65000      -1.70028      -5.26355     -0.155532     -0.511802     -0.355322    -0.0895729      0.130834    -0.0348740     -0.562697      0.126205     0.0860966     0.0443639    0.00587059    0.00221057   -0.00728746    0.00304459    0.00110031  -0.000516520  -0.000198565   2.68635e-05  -5.42829e-05  -9.72652e-06  -1.26499e-07  -2.83525e-07       0.00000       0.00000       0.00000       0.00000       0.00000       0.00000       0.00000       0.00000       3.36904       4.27830       4.42586       4.71139       3.99686       3.65539       3.03655       2.50547       1.98889       1.41214      0.936420      0.691065      0.430722      0.254029      0.153949     0.0884349     0.0462078     0.0236743     0.0124564    0.00480261    0.00206478   0.000785265   0.000281643   8.45108e-05   2.19758e-05   5.49814e-06   1.03621e-06   1.64091e-07       0.00000       0.00000       0.00000       0.00000       0.00000       0.00000       0.00000       0.00000
  14  15 2869.2656    3.1988  1.0594 12.1060 -0.0005  0.0350   0.0910   0.0828    0.3929   0.0000   437.8773       8.90248       22.5680       8.72553     -0.695321       5.80040       3.39503      -3.89705       1.84810     -0.325109      0.556300      0.331866      0.650745      0.349938      0.231220     -0.139714    -0.0754431     0.0183962   0.000171034   -0.00450584    0.00154425    0.00133192  -0.000367808  -5.95481e-05   2.70991e-05  -2.75994e-06   1.42049e-07   2.57986e-07       0.00000       0.00000       0.00000       0.00000       0.00000       0.00000       0.00000       0.00000       3.72391       4.36421       5.16187       5.01900       4.67872       3.73429       3.60024       2.80811       2.01659       1.55567       1.14176      0.792448      0.455352      0.301951      0.199267      0.100704     0.0551029     0.0275388     0.0136541    0.00674107    0.00260056   0.000912685   0.000340718   9.91370e-05   2.67510e-05   6.77676e-06   1.28380e-06   1.49377e-07       0.00000       0.00000       0.00000       0.00000       0.00000       0.00000       0.00000       0.00000
  14  16 3010.2894    3.7772  0.8395 12.9626 -0.0108  0.0309   0.1120   0.0682    0.2289   0.0000   438.4830       13.1984       7.29672       10.1250      -1.66486      0.604870      -2.38070      -1.03899      0.854232      -1.42511      0.581630     -0.206396     -0.333246      0.320182      0.107878    -0.0115825     0.0710110     0.0293138    0.00637121    0.00190227    0.00122577   -0.00106290  -8.40030e-05  -0.000103899  -2.41746e-06  -5.00632e-06   5.72826e-07  -9.73947e-08       0.00000       0.00000       0.00000       0.00000       0.00000       0.00000       0.00000       0.00000       2.93859       4.49536       3.96640       4.55596       3.93012       3.66879       3.13924       2.40557       2.04419       1.38058       1.13750      0.639868      0.515385      0.256392      0.201233     0.0852502     0.0623733     0.0215076     0.0149843    0.00450860    0.00277447   0.000729015   0.000373950   8.17622e-05   3.17187e-05   5.65149e-06   1.41407e-06   2.02506e-07       0.00000       0.00000       0.00000       0.00000       0.00000       0.00000       0.00000       0.00000
  14  17 3150.6464    3.6328  1.0491 13.3006 -0.0157  0.0342   0.1002   0.0867    0.1682   0.0000   432.7354       19.0353       5.30112       4.95042       10.1666      -3.16779       7.15655       5.01297      -1.79261      -1.05829      0.797284     -0.202587      0.182606     -0.157808     -0.194289     0.0876083     0.0130804    -0.0490119   -0.00988033    0.00226306  -0.000332345   5.78426e-05  -0.000415245   8.32928e-05  -1.29259e-05   8.68832e-06  -7.55872e-07   2.91085e-09       0.00000       0.00000       0.00000       0.00000       0.00000       0.00000       0.00000       0.00000       3.67035       4.91551       5.35071       5.10282       4.73277       4.01751       3.48625       2.69329       2.00211       1.52273      0.991919      0.689042      0.467783      0.273696      0.162337     0.0854371     0.0517570     0.0264771     0.0102913    0.00563199    0.00210312   0.000859127   0.000305257   8.71356e-05   2.50687e-05   6.37846e-06   1.24711e-06   1.67029e-07       0.00000       0.00000       0.00000       0.00000       0.00000       0.00000       0.00000       0.00000
  14  18 3290.9834    3.5681  1.3584 12.8195 -0.0209  0.0395   0.0861   0.0865    0.1570   0.0000   426.4746       14.1227       20.8664      -4.94598      -3.41761      -6.36349       2.39132       1.87619      -5.44631      -3.79288      -1.54020     -0.307968     -0.537169     -0.695113      0.347788     0.0833138    -0.0143905     0.0246431    0.00446169    0.00537481   0.000118328  -0.000947880  -0.000625367  -0.000174763   5.02616e-05   2.85415e-06   8.78659e-08  -2.03759e-07       0.00000       0.00000       0.00000       0.00000       0.00000       0.00000       0.00000       0.00000       4.29948       5.79339       6.13489       5.74970       5.70527       4.62408       4.36400       3.12544       2.67510       1.79901       1.33751      0.894443      0.566744      0.367645      0.201465      0.119609     0.0598383     0.0297848     0.0151363    0.00612127    0.00279128    0.00103897   0.000362954   0.000122695   3.19946e-05   7.69865e-06   1.70416e-06   1.87579e-07       0.00000       0.00000       0.00000       0.00000       0.00000       0.00000       0.00000       0.00000
  14  19 3431.5501    3.0021  2.1280 12.4550 -0.0074  0.0489   0.0585   0.1204    0.0934   0.0000   437.8968       15.2894       15.7517       4.77201      -7.48925      -6.37150      -2.69666      -8.44002      -1.80431      -2.76904      -1.83917      -1.60344       1.62887     -0.445774     -0.601804    -0.0509689      0.223732    -0.0262150     0.0117466    0.00808734    0.00244209   0.000191932   0.000308793   1.15633e-05  -6.23178e-06   5.93830e-06   1.10290e-06   2.13777e-09       0.00000       0.00000       0.00000       0.00000       0.00000       0.00000       0.00000       0.00000       5.01267       6.74641       6.98385       7.21767       6.47453       5.89991       4.66358       4.22749       2.95493       2.38526       1.60495       1.07496      0.753073      0.447525      0.252400      0.160915     0.0806150     0.0416755     0.0210172    0.00810173    0.00371210    0.00147367   0.000463160   0.000148878   4.30140e-05   1.06046e-05   1.78214e-06   2.73534e-07       0.00000       0.00000       0.00000       0.00000       0.00000       0.00000       0.00000       0.00000
  14  20 3572.4034    2.4186  3.0160 11.9881 -0.0012  0.0592   0.0413   0.1504    0.0774   0.0000   436.4677       11.6134       20.2559       23.0017       12.6193      -5.02266       1.11160      -5.11378      0.886162     -0.670347     -0.443828      -2.98885     -0.456593      0.262205     -0.152013      0.183425     0.0546903    -0.0141291   -0.00918692  -0.000966446    0.00825344  -0.000486977  -0.000397099   7.41437e-05   8.77502e-05   1.78353e-06   2.65727e-07  -1.36278e-07       0.00000       0.00000       0.00000       0.00000       0.00000       0.00000       0.00000       0.00000       6.42503       8.35185       9.12896       8.26440       8.60245       7.17564       6.09615       5.01784       3.77614       2.88990       2.01645       1.38328      0.930884      0.573443      0.325576      0.196579      0.101878     0.0507878     0.0261348    0.00993430    0.00466147    0.00176007   0.000586479   0.000190761   5.41507e-05   1.29956e-05   2.32847e-06   2.72267e-07       0.00000       0.00000       0.00000       0.00000       0.00000       0.00000       0.00000       0.00000
  14  21 3713.2840    2.1163  4.3322 11.3292 -0.0036  0.0685   0.0297   0.1807    0.0752   0.0000   426.8938       23.7993       3.13250       8.83136      0.649236      0.398085      -9.45862     -0.911896       1.83741       5.06995      -2.03291     -0.592646       2.44363      0.330030     0.0271180     -0.436908     -0.138485      0.112352     0.0130650    -0.0233038   -0.00181168    0.00316689  -0.000458307  -5.23890e-05  -2.83552e-05   2.22689e-05  -2.07755e-06   3.38895e-07       0.00000       0.00000       0.00000       0.00000       0.00000       0.00000       0.00000       0.00000       7.41219       9.56067       9.96107       9.70955       9.53581       8.32725       7.28814       5.70668       4.52615       3.31978       2.42563       1.67907       1.09974      0.676016      0.409032      0.225883      0.119166     0.0619977     0.0276391     0.0133468    0.00514201    0.00206435   0.000718554   0.000223595   6.15370e-05   1.43525e-05   2.80792e-06   3.43362e-07       0.00000       0.00000       0.00000       0.00000       0.00000       0.00000       0.00000       0.00000
  14  22 3854.5596    1.7189  5.7966 11.0253 -0.0000  0.0881   0.0234   0.2331    0.0692   0.0000   439.0497       1.22139       2.64323       19.7914       27.6576       2.56701       1.50186      0.790235      -4.92654      -9.52947       3.66014     -0.137161       1.43733       1.42279     -0.900082     -0.255281     0.0371677    0.00320438    0.00587073     0.0150704   -0.00902075   -0.00386001    0.00146421  -8.02661e-06   7.10300e-05  -1.93608e-05  -4.46467e-06  -1.54501e-07       0.00000       0.00000       0.00000       0.00000       0.00000       0.00000       0.00000       0.00000       9.18644       12.1790       12.9587       12.5191       12.0745       10.3917       9.26156       7.30240       5.84213       4.33010       3.10725       2.11749       1.38398      0.867546      0.526248      0.297683      0.157840     0.0836085     0.0376807     0.0182205    0.00702442    0.00279123   0.000963923   0.000298753   8.09796e-05   1.90930e-05   3.69110e-06   4.48563e-07       0.00000       0.00000       0.00000       0.00000       0.00000       0.00000       0.00000       0.00000
  14  23 3995.4260    1.3802  7.4242 10.9030 -0.0019  0.1097   0.0198   0.3116    0.0621   0.0000   422.5092       29.8048       16.0476      0.992694      -10.1656      -13.7341       2.78515       4.28672       1.56949     -0.531720      -4.45863       2.22487       3.24522      -2.88819      -1.61258      0.499915     0.0610458     0.0131761     0.0143908   -0.00665642    0.00290322   -0.00486786   -0.00267116   0.000255500  -3.25972e-05  -1.48593e-05   2.54276e-06  -3.71682e-07       0.00000       0.00000       0.00000       0.00000       0.00000       0.00000       0.00000       0.00000       11.8779       15.0921       15.8964       16.0967       14.8796       13.6096       11.2667       9.55263       7.17801       5.43993       3.92055       2.70387       1.77165       1.11228      0.657392      0.370450      0.199012      0.102925     0.0472440     0.0221825    0.00882044    0.00339943    0.00117415   0.000368726   0.000100454   2.32657e-05   4.16384e-06   5.75722e-07       0.00000       0.00000       0.00000       0.00000       0.00000       0.00000       0.00000       0.00000
  14  25 4278.2583    0.9076 10.9414 10.6585 -0.0085  0.1767   0.0160   0.5264    0.0511   0.0000   437.3914       8.86466       6.29661       13.1467       8.48323      -6.87703       17.7029      -19.2683      -6.02875      -16.0312      -8.20904       3.14415      -6.42414      -1.86062      0.714161      0.905031    -0.0110610      0.144207    -0.0237446    -0.0152551    0.00269594   -0.00244667    0.00104182  -0.000297308  -3.72674e-05   4.44033e-05   6.03600e-06   8.42724e-07       0.00000       0.00000       0.00000       0.00000       0.00000       0.00000       0.00000       0.00000       18.7383       24.4335       26.2311       26.1977       24.1699       21.5548       18.5037       15.3187       11.5800       9.03694       6.31955       4.40555       2.88058       1.83962       1.09878      0.633463      0.345585      0.174656     0.0864232     0.0375516     0.0159211    0.00592996    0.00202479   0.000619981   0.000165243   3.92766e-05   6.99834e-06   9.30701e-07       0.00000       0.00000       0.00000       0.00000       0.00000       0.00000       0.00000       0.00000
  14  28 4702.4876    0.5297 18.1418 10.1920 -0.0179  0.4252   0.0090   0.9754    0.0325   0.0000   327.6918       119.347       139.097      -75.3799      -109.836       23.8380       104.864       40.3005      -50.6783      -26.0710       24.1694       8.35248      -6.56982      -4.15930       2.85855       2.77277       2.57281     -0.504016     -0.578380      0.200969      0.109455   -0.00986642   -0.00301970   -0.00188939  -0.000193036   0.000169953   6.26321e-05   3.89809e-06       0.00000       0.00000       0.00000       0.00000       0.00000       0.00000       0.00000       0.00000       45.9818       57.3737       64.0469       61.6024       59.0093       51.8845       45.0978       36.6520       28.4888       21.5813       15.7609       10.7507       7.28416       4.66596       2.81673       1.63497      0.907984      0.465347      0.224372      0.100282     0.0419894     0.0155528    0.00523784    0.00156454   0.000414223   9.21124e-05   1.67556e-05   2.03051e-06       0.00000       0.00000       0.00000       0.00000       0.00000       0.00000       0.00000       0.00000
  15   9 2049.6385    0.6524  0.5358 10.0731 -0.0147  0.0252   0.0229   0.0540    0.0832   0.0000   437.1165       1.83671       12.7604      0.206854     -0.654768      0.837153      -2.06880     -0.276083       1.29741     -0.316866      0.754261      -1.49098     -0.551150      0.117462      0.180190     0.0852432    -0.0633807   -0.00655059   -0.00550127   -0.00393134   9.47382e-05  -0.000901792   9.18294e-05  -0.000286696  -0.000124743  -7.37348e-06   6.76364e-09  -1.46228e-06  -6.91930e-08  -2.32943e-08       0.00000       0.00000       0.00000       0.00000       0.00000       0.00000       2.50953       3.25974       3.41443       3.47197       3.34854       2.69105       2.59628       1.98100       1.68303       1.17966      0.905337      0.663575      0.389218      0.273295      0.156140      0.100992     0.0531728     0.0276254     0.0150887    0.00713982    0.00340180    0.00133497   0.000554204   0.000193748   6.21930e-05   2.07175e-05   4.74238e-06   1.25443e-06   2.61687e-07   3.02690e-08       0.00000       0.00000       0.00000       0.00000       0.00000       0.00000
  15  10 2195.7798    0.8628  0.7255 10.3592 -0.0095  0.0325   0.0257   0.0614    0.0857   0.0000   438.0294       2.24494       14.0744      -7.11587      -5.44726       2.90809      -2.15984    -0.0757261     -0.114322       1.10828       1.66488     -0.127918     -0.200431     0.0338543      0.163980     0.0443974     0.0661239    -0.0811965   -0.00849068   -0.00695416    0.00322542  -6.96353e-05  -0.000839237  -0.000268366  -4.59601e-05  -1.91097e-06  -1.62054e-06  -5.69534e-07  -1.89153e-07  -7.49717e-09       0.00000       0.00000       0.00000       0.00000       0.00000       0.00000       3.83838       4.64193       4.49495       4.42724       3.62338       3.56635       3.61801       3.12353       2.41410       1.75790       1.38096      0.942903      0.579732      0.343843      0.215964      0.126608     0.0602127     0.0321322     0.0157039    0.00924748    0.00401099    0.00181116   0.000614762   0.000238256   7.08723e-05   2.13571e-05   5.53625e-06   1.24056e-06   2.58191e-07   3.71346e-08       0.00000       0.00000       0.00000       0.00000       0.00000       0.00000
  15  11 2339.4991    1.2422  0.8226 10.5654 -0.0104  0.0288   0.0352   0.0646    0.1193   0.0000   440.2878     -0.107612       20.3308       2.96623      -4.81776       3.34341       5.96398      -3.78241      -3.23670      -1.79500       2.95639     -0.509989      0.325223      0.210226    -0.0555871     -0.151591    -0.0209791    0.00670351     0.0130625   -0.00588259  -9.73458e-05    0.00103085  -0.000133481  -0.000241745   6.58466e-05   2.92960e-05   2.01239e-06  -2.55724e-06  -3.27341e-08   7.87708e-09       0.00000       0.00000       0.00000       0.00000       0.00000       0.00000       3.00094       3.93854       4.10638       4.25986       3.79627       3.43747       3.02458       2.42992       1.84488       1.43543       1.04639      0.717199      0.493292      0.287302      0.195307      0.115675     0.0601025     0.0324192     0.0163617    0.00828475    0.00380284    0.00157763   0.000605294   0.000234519   7.44246e-05   2.11334e-05   6.17984e-06   1.42575e-06   2.63225e-07   3.76464e-08       0.00000       0.00000       0.00000       0.00000       0.00000       0.00000
  15  12 2481.0476    1.6677  0.9965 10.8274 -0.0042  0.0288   0.0413   0.0707    0.1546   0.0000   437.9548       8.82877       15.3471      0.643874      -8.41859     -0.319528       3.89422       1.89222      -1.34401     -0.608501       1.28554     -0.168026     -0.457547      0.254087      0.382254    -0.0956098    -0.0524661     0.0164105   -0.00498097   -0.00327007   0.000240541   0.000873496   0.000539647  -0.000174100  -7.80933e-05  -7.65886e-06   7.33182e-06  -5.15533e-07  -4.76053e-08  -4.58925e-08       0.00000       0.00000       0.00000       0.00000       0.00000       0.00000       3.12145       3.92126       4.08288       4.10343       3.91184       3.47418       2.96933       2.45990       1.91021       1.50402       1.08111      0.724492      0.480668      0.309271      0.199982      0.113247     0.0657539     0.0337206     0.0170277    0.00802289    0.00361037    0.00155235   0.000617793   0.000218004   7.55735e-05   2.17547e-05   6.18914e-06   1.41544e-06   2.56371e-07   3.37376e-08       0.00000       0.00000       0.00000       0.00000       0.00000       0.00000
  15  14 2764.2227    2.6703  1.0359 11.7512  0.0028  0.0309   0.0679   0.0703    0.1995   0.0000   438.0559       9.60452       13.6065    -0.0996423       1.99885       3.30686      -2.57428      -2.59821       2.15206     0.0920034       1.14134      0.369603     -0.451522    -0.0942027     0.0420168    -0.0148183    -0.0104366    -0.0241223   0.000520062   -0.00435020    0.00140168  -0.000134903   5.74860e-05  -7.95790e-05   2.36096e-05  -2.33090e-05  -1.23549e-05   9.42673e-07   3.59373e-07  -5.82512e-08       0.00000       0.00000       0.00000       0.00000       0.00000       0.00000       2.94295       3.97762       3.99349       4.27637       4.15712       3.37143       3.07538       2.53799       1.96186       1.53535       1.08334      0.765445      0.528566      0.316979      0.210097      0.120739     0.0673740     0.0362420     0.0185753    0.00866358    0.00411587    0.00162372   0.000660343   0.000244788   8.32848e-05   2.39339e-05   7.09827e-06   1.70816e-06   3.20603e-07   4.08720e-08       0.00000       0.00000       0.00000       0.00000       0.00000       0.00000
  15  15 2905.8781    3.4279  0.8333 12.5992 -0.0114  0.0285   0.0958   0.0658    0.2091   0.0000   443.6245       17.2109       11.0208       5.33353       6.28109      0.167394       2.05924      0.616630       1.07610      0.296832      -1.78314     -0.471394      0.343394    -0.0707646    -0.0953933     -0.111866   -0.00345100    -0.0400750    -0.0223332    0.00599787    0.00424520   3.45977e-05   -0.00102177   3.77821e-05  -0.000120659  -1.53999e-05   8.33866e-06   1.73906e-06   8.09540e-09   3.26807e-09       0.00000       0.00000       0.00000       0.00000       0.00000       0.00000       3.33563       4.49441       4.93713       4.67142       4.61331       3.83039       3.11566       2.46464       1.91106       1.42194       1.05353      0.616334      0.482241      0.262283      0.185025      0.109487     0.0551012     0.0346375     0.0152673    0.00696271    0.00357364    0.00131893   0.000516857   0.000225668   6.59930e-05   2.00160e-05   6.61791e-06   1.31795e-06   2.61784e-07   2.99149e-08       0.00000       0.00000       0.00000       0.00000       0.00000       0.00000
  15  16 3047.1768    3.7348  1.0301 12.7909 -0.0122  0.0335   0.1069   0.0824    0.3466   0.0000   439.5300       11.4767       17.9253       8.29015      -8.12822       2.97120       2.80379       1.75538      0.906826       3.53139      -3.43860      -1.47174      0.900088    -0.0926132    -0.0573661     -0.135932    -0.0610042   -0.00517507     0.0349880     0.0103987   -0.00411871   -0.00414214   -0.00135113  -0.000178488   1.96445e-05   2.16072e-05   8.36285e-06   8.86765e-07  -2.85499e-07   1.32156e-08       0.00000       0.00000       0.00000       0.00000       0.00000       0.00000       3.44132       4.34201       4.51232       4.36424       4.17160       3.98095       3.33064       2.85648       2.09539       1.77400       1.25664      0.892349      0.531865      0.385689      0.218806      0.141441     0.0724187     0.0398703     0.0182511    0.00957182    0.00398919    0.00191476   0.000706492   0.000276143   8.24720e-05   2.89933e-05   6.82110e-06   1.79814e-06   2.80975e-07   4.05064e-08       0.00000       0.00000       0.00000       0.00000       0.00000       0.00000
  15  17 3188.0969    3.8720  1.1780 12.8763 -0.0111  0.0357   0.1060   0.0907    0.3283   0.0000   436.6834       20.9909       5.60540      0.179942      -1.07267       3.30971       8.02159      -2.09433       1.41385     -0.900992     -0.589759     -0.241228      0.833944     -0.329717  -0.000579753      0.127995   -0.00592869    -0.0180263   -0.00121371    0.00524988   0.000603544   -0.00166553  -0.000809883   8.02307e-05  -6.11995e-06   1.71957e-05   1.82497e-06  -9.37714e-07   2.12889e-07  -5.35804e-08       0.00000       0.00000       0.00000       0.00000       0.00000       0.00000       3.53159       4.60909       4.75125       4.89212       4.55122       4.02190       3.70184       3.05464       2.34749       1.79517       1.34312      0.908852      0.630247      0.379411      0.242633      0.152183     0.0753204     0.0428996     0.0208769     0.0107118    0.00495074    0.00207177   0.000801798   0.000318043   9.37057e-05   2.95766e-05   8.20774e-06   1.88101e-06   3.55221e-07   4.57301e-08       0.00000       0.00000       0.00000       0.00000       0.00000       0.00000
  15  18 3328.9965    3.3174  1.4764 13.0196 -0.0124  0.0409   0.0807   0.1020    0.1515   0.0000   442.2875       16.7213       13.8373       5.63574      -19.1881      -9.43107       3.24736      -2.16339       2.54053      -3.16713     -0.639866     0.0946313       1.16621     -0.441230     -0.529519     -0.286106     0.0938106     0.0106393    -0.0128602    -0.0210918   -0.00846398    0.00230783   0.000205852   0.000122873   0.000224707   2.95926e-06  -8.56532e-06   7.17593e-07   6.26008e-07  -5.17834e-08       0.00000       0.00000       0.00000       0.00000       0.00000       0.00000       3.93717       5.16391       5.78779       5.37271       5.37945       4.45306       4.19621       3.19152       2.62446       2.04083       1.38708       1.01627      0.694049      0.430832      0.265749      0.168650     0.0873947     0.0485491     0.0248820     0.0122593    0.00551062    0.00227361   0.000939694   0.000367259   0.000115597   3.43896e-05   8.98811e-06   2.24875e-06   4.26605e-07   4.67444e-08       0.00000       0.00000       0.00000       0.00000       0.00000       0.00000
  15  19 3470.0544    2.7606  2.4004 12.4380 -0.0090  0.0497   0.0508   0.1295    0.0892   0.0000   442.3129       10.1191       9.06397      -1.22587       7.36677     -0.742677       9.41931      -4.07554      -4.34574       3.04326       1.85842      -2.14708       1.38106      0.329786      0.398857     -0.111701     -0.114504     0.0141564     0.0365628   -0.00436788    -0.0183209   -0.00179371   0.000930484   0.000235006   2.87023e-05  -3.47163e-05  -1.41344e-05   2.01319e-06   8.06145e-07   6.09386e-08       0.00000       0.00000       0.00000       0.00000       0.00000       0.00000       4.96142       6.80809       6.81719       7.17932       6.59333       6.01373       5.28272       4.12295       3.39202       2.50009       1.87445       1.31420      0.912027      0.587297      0.362297      0.213532      0.119150     0.0674593     0.0323124     0.0168546    0.00696299    0.00329501    0.00119302   0.000473041   0.000150244   4.60545e-05   1.19228e-05   2.69701e-06   5.35211e-07   6.87283e-08       0.00000       0.00000       0.00000       0.00000       0.00000       0.00000
  15  20 3611.4521    2.3657  3.4868 11.7527 -0.0041  0.0590   0.0362   0.1618    0.0802   0.0000   444.7809       8.89677       17.1960       20.7827       7.60721       5.76116      -4.00227      -8.83451      -8.39880      -1.92924       3.45095     -0.118689      0.810840    -0.0846089     0.0987122    -0.0689278      0.135960   -0.00927322   -0.00559781    -0.0339722    0.00269211    0.00693794   0.000287374  -0.000217277  -0.000334501   4.55986e-05   1.09036e-05   4.28821e-06   1.32653e-06   1.97291e-07       0.00000       0.00000       0.00000       0.00000       0.00000       0.00000       5.94432       7.87286       8.12222       8.07057       7.71456       6.93344       5.95926       5.10805       4.08949       3.05900       2.25852       1.59177       1.04194      0.685427      0.426365      0.249268      0.144824     0.0774479     0.0404679     0.0182580    0.00908941    0.00358375    0.00150416   0.000515732   0.000181884   5.45843e-05   1.43962e-05   3.26491e-06   5.87938e-07   7.56053e-08       0.00000       0.00000       0.00000       0.00000       0.00000       0.00000
  15  21 3752.7395    1.9594  4.8830 11.2484 -0.0053  0.0742   0.0270   0.2000    0.0751   0.0000   448.5137       9.72236       9.70670      -7.64240      -8.25814      -6.50298       12.5280       3.90789      -2.92470     -0.180944      -1.77901       2.08673     -0.862188     -0.302592      0.536409     0.0688162      0.165795      0.118553    -0.0472047    -0.0127028     0.0244071    0.00524485   -0.00443310  -0.000939934   0.000173937   3.11356e-05   2.16833e-05  -5.80502e-06   3.25701e-07  -2.15957e-08       0.00000       0.00000       0.00000       0.00000       0.00000       0.00000       7.81571       9.81945       10.7334       10.4837       9.99251       9.02131       7.61974       6.36990       5.07550       3.95299       2.82429       1.94568       1.32039      0.853159      0.530430      0.310855      0.186104     0.0950948     0.0495293     0.0247537     0.0101642    0.00469930    0.00184419   0.000653283   0.000225393   6.60632e-05   1.79468e-05   4.00870e-06   6.94603e-07   8.69204e-08       0.00000       0.00000       0.00000       0.00000       0.00000       0.00000
  15  22 3894.3022    1.5498  6.5092 11.0195 -0.0057  0.0914   0.0208   0.2572    0.0613   0.0000   429.9565       15.0528       45.2153      -1.34008      -6.58959       12.3972      -16.6534      -2.11317      -1.41662       4.05155     -0.895787      -1.19106      0.257517      0.341610     -0.920059     -0.720026      0.467259      0.195294   -0.00386709    -0.0113853     0.0166380    0.00718721   -0.00107164  -0.000506202   0.000376790  -1.53453e-05   1.83477e-05  -1.27723e-05  -1.77215e-06   1.33015e-07       0.00000       0.00000       0.00000       0.00000       0.00000       0.00000       9.42256       11.9980       13.1030       12.9527       12.3906       11.0548       9.38311       7.85413       6.24079       4.77610       3.47195       2.43500       1.65146       1.08437      0.670293      0.403815      0.232123      0.125031     0.0661718     0.0299505     0.0147575    0.00579155    0.00244436   0.000852961   0.000288669   8.66409e-05   2.25351e-05   5.05367e-06   8.93854e-07   1.10300e-07       0.00000       0.00000       0.00000       0.00000       0.00000       0.00000
  15  23 4036.1183    1.3107  8.1645 10.8683 -0.0079  0.1143   0.0188   0.3347    0.0583   0.0000   439.0730      -21.4519      -17.7872       9.65387      -3.71439     -0.564128       16.7228       1.56598       9.47581      -3.99285      -6.16605      -3.95255      -1.37896       1.02060      0.267716     -0.538244     0.0544477      0.564321     0.0662011     -0.109378    -0.0264869    0.00834301    0.00618770  -0.000655797  -3.32914e-05  -2.49937e-06  -4.27505e-05  -1.38041e-06  -1.54262e-06   8.06231e-08       0.00000       0.00000       0.00000       0.00000       0.00000       0.00000       11.4983       14.7331       16.1650       15.9524       15.2101       13.6860       11.8471       9.83054       7.70242       5.85125       4.40538       3.09193       2.09113       1.37075      0.869001      0.508240      0.292971      0.158185     0.0810176     0.0391611     0.0183229    0.00777528    0.00308486    0.00111793   0.000376735   0.000110891   2.90911e-05   6.33694e-06   1.13765e-06   1.39498e-07       0.00000       0.00000       0.00000       0.00000       0.00000       0.00000
  15  24 4177.3283    1.0473 10.0316 10.6945 -0.0051  0.1480   0.0167   0.4385    0.0553   0.0000   431.0632       23.1275      0.289175       24.3093       12.8455       11.2696      -17.9580     0.0582549       21.0803      -8.07958       6.76168      -4.16678      -2.57572      0.516173       2.61572     -0.285404      -1.20666      0.392838      0.133499     -0.100796  -0.000306427    0.00159468    0.00129124   0.000724705   0.000435231  -0.000178193  -2.81282e-05  -8.54269e-07  -4.60692e-07  -3.52095e-07       0.00000       0.00000       0.00000       0.00000       0.00000       0.00000       14.9007       18.8701       20.1924       20.4842       19.7796       17.4533       15.2815       12.7373       9.98366       7.81905       5.68743       4.08425       2.75859       1.80670       1.14045      0.692479      0.391949      0.209436      0.111848     0.0520936     0.0252119     0.0100068    0.00417846    0.00146561   0.000485948   0.000143054   3.70786e-05   8.42314e-06   1.48153e-06   1.83878e-07       0.00000       0.00000       0.00000       0.00000       0.00000       0.00000
  15  25 4319.4818    0.8757 11.0741 10.5861 -0.0039  0.1786   0.0154   0.5215    0.0499   0.0000   427.5404       53.7697      -17.6925      -3.02514      -37.0224      -6.92534       27.5960       2.65492      -20.7747       6.94838       3.20654      -5.17739       3.07954       1.05207      -3.18187     -0.861523      0.894998    -0.0514545     -0.202882     0.0522653     0.0388466   -0.00244191    0.00247746   -0.00107924  -0.000554289   0.000399488   4.59993e-05  -2.57922e-06  -2.33551e-06   3.37199e-07       0.00000       0.00000       0.00000       0.00000       0.00000       0.00000       17.3172       23.1390       24.4217       25.3209       23.3649       21.0976       18.5803       15.2599       12.0201       9.24839       6.89686       4.89942       3.37823       2.18248       1.37838      0.855854      0.480333      0.254023      0.138817     0.0657976     0.0313797     0.0126285    0.00526739    0.00185956   0.000609992   0.000178239   4.61881e-05   1.02278e-05   1.86804e-06   2.40400e-07       0.00000       0.00000       0.00000       0.00000       0.00000       0.00000
  15  27 4603.8744    0.5387 14.2711 10.3936 -0.0272  0.3394   0.0110   0.8230    0.0360   0.0000   439.8002       12.0702       39.1865      -23.5591       10.6771      -2.36336      -40.5701      -4.75588       4.50500       3.45040      -13.4651      -14.1939      -22.9175       5.27238       5.52085      -3.67862      -2.14739      0.948458    -0.0870464     -0.206217     0.0645468     0.0112388   -0.00377707    0.00658089   -0.00244036   1.22279e-05  -3.66573e-06   3.03529e-05   5.27207e-06  -6.28206e-07       0.00000       0.00000       0.00000       0.00000       0.00000       0.00000       32.8678       42.5464       46.2727       46.7810       44.4252       39.9278       34.5665       29.3192       22.7542       17.9881       13.3776       9.45106       6.51391       4.36140       2.75709       1.67854      0.979618      0.551628      0.275797      0.146594     0.0609146     0.0288521     0.0104132    0.00387084    0.00120812   0.000353798   9.05793e-05   1.98885e-05   3.44256e-06   4.36741e-07       0.00000       0.00000       0.00000       0.00000       0.00000       0.00000
  16   7 1783.1992    0.3440  0.2524  9.9598 -0.0047  0.0260   0.0192   0.0366    0.0433   0.0000   438.5967       4.76855       16.5480      -3.45742      -4.46072       2.58283      0.677228      -4.47731      -2.95472       2.83091      0.843011      -1.32138      0.604401      0.486990      0.277192    0.00810427    -0.0353626   -0.00594848     0.0109820     0.0109332   -0.00544515   8.99356e-05   1.01187e-06   0.000553430  -0.000237630   5.77061e-06  -3.70848e-06   1.09141e-06  -2.81720e-06  -4.63897e-07  -3.60086e-08   2.91245e-08       0.00000       0.00000       0.00000       0.00000       2.14973       3.57208       2.85450       3.66823       2.57585       3.00452       2.20118       2.35420       1.75350       1.44989       1.01800      0.680448      0.499502      0.290106      0.211641     0.0925992     0.0783471     0.0295691     0.0247062    0.00804740    0.00638910    0.00169734    0.00124624   0.000290681   0.000199123   3.88631e-05   2.20293e-05   4.44047e-06   1.71078e-06   3.37288e-07   6.21136e-08   1.22812e-08       0.00000       0.00000       0.00000       0.00000
  16   9 2081.6421    0.7038  0.5227 10.2587 -0.0040  0.0255   0.0252   0.0528    0.0760   0.0000   436.0546      -7.15013       14.5519      0.222410      -1.68349      -2.07940      -1.42046      0.293627       1.22256      0.178463      0.910819      0.202724      0.492975     0.0602214    0.00169849      0.119434     0.0509160     0.0297159     0.0229266    0.00803462    0.00173105    0.00213366  -0.000781753  -0.000176264   6.38989e-05   5.50729e-05  -7.56515e-06   5.02015e-06  -2.15109e-06  -2.16260e-07  -4.76393e-08   8.62372e-09       0.00000       0.00000       0.00000       0.00000       2.80124       3.55927       3.60610       3.38562       2.86868       2.75322       2.74712       2.28619       2.11210       1.56235       1.18617      0.787901      0.540248      0.312386      0.183825      0.126402     0.0689127     0.0369125     0.0191848     0.0102520    0.00534960    0.00229516    0.00101945   0.000410717   0.000169183   5.97038e-05   1.77425e-05   5.46225e-06   1.29736e-06   2.74411e-07   6.25370e-08   7.32943e-09       0.00000       0.00000       0.00000       0.00000
  16  11 2372.5670    1.3314  1.0294 10.9082 -0.0074  0.0331   0.0335   0.0813    0.1088   0.0000   440.9194      0.167352       13.7326      -4.01056       3.76898       4.25629       1.28831      -5.74779      -1.06478      -2.00860      -1.73912       1.28222      0.409650     -0.353259    -0.0322084     0.0793429     0.0563105   -0.00538329     0.0475062  -0.000720160   -0.00680592    0.00238798   -0.00184327  -0.000161071  -0.000202745   8.04057e-06  -5.26972e-05   3.52810e-06   3.76686e-06  -1.92154e-07  -1.94083e-08   3.16012e-09       0.00000       0.00000       0.00000       0.00000       3.33173       4.35515       4.72222       4.75189       4.05489       3.94520       3.55658       2.69405       2.27154       1.84456       1.25792      0.881928      0.649019      0.407619      0.237537      0.159191     0.0985328     0.0466088     0.0263468     0.0147249    0.00718021    0.00308952    0.00125021   0.000605156   0.000249353   8.26323e-05   2.62435e-05   6.90965e-06   1.72531e-06   3.86686e-07   7.42690e-08   9.86741e-09       0.00000       0.00000       0.00000       0.00000
  16  12 2514.8368    1.7814  0.9434 11.4040 -0.0092  0.0372   0.0480   0.0689    0.1228   0.0000   443.4404       5.66674       6.25857       2.23066       3.62730       5.59718      -3.78987      -5.91367     0.0309399      0.397360     -0.471851     -0.559502      0.560506     -0.337675    -0.0298780     0.0919336      0.118999     0.0306713    -0.0508655    0.00559261    0.00607843    0.00390599   -0.00145106   2.36058e-05   0.000270002  -9.38945e-05  -1.75976e-05   3.87949e-06  -1.72876e-06   6.86332e-07  -2.95014e-08   8.88277e-09       0.00000       0.00000       0.00000       0.00000       4.00661       5.53281       5.37507       4.40941       4.26196       3.66419       3.92305       3.78120       2.97410       2.62760       1.67811       1.24498      0.777164      0.427288      0.303018      0.172381     0.0866270     0.0640070     0.0245400     0.0163664    0.00786549    0.00319736    0.00176414   0.000607870   0.000198227   0.000101544   2.54427e-05   7.18869e-06   2.20182e-06   5.84417e-07   7.95994e-08   1.02765e-08       0.00000       0.00000       0.00000       0.00000
  16  13 2656.9808    2.3061  0.9623 11.8092 -0.0004  0.0339   0.0574   0.0656    0.1208   0.0000   435.9083       6.42662       9.20212      0.331027      -1.45847      -4.10356     -0.327986      -1.18174      0.586970       1.08072     -0.444642     -0.623211    0.00565244      0.259452      0.253311     0.0469947    -0.0718306     0.0495735     0.0193144    0.00659972    0.00855663  -0.000592413   -0.00111649  -5.41621e-05   0.000309828   4.27716e-05  -1.95646e-06   8.76080e-06  -1.37926e-06   3.96554e-07  -8.76913e-08  -6.95075e-09       0.00000       0.00000       0.00000       0.00000       3.40548       4.53919       4.08435       4.10626       4.04186       4.23548       3.57396       3.00191       2.14843       1.65122       1.28534      0.980677      0.759464      0.481941      0.319343      0.178833      0.104805     0.0538553     0.0305674     0.0136526    0.00783823    0.00294086    0.00156422   0.000506917   0.000239046   7.48567e-05   2.63799e-05   7.16549e-06   2.09937e-06   4.19398e-07   7.54854e-08   1.12474e-08       0.00000       0.00000       0.00000       0.00000
  16  14 2799.5605    2.8507  0.9173 12.3149 -0.0068  0.0270   0.0742   0.0694    0.1265   0.0000   436.3380       10.4252       10.9384      -4.62474      -2.13218      -1.35025      0.487846       2.55546      -2.23891      0.263787       1.43452     -0.887280     -0.206833     -0.207674     0.0590547    -0.0731920     0.0449486     0.0168281    0.00637627    0.00571343   -0.00424913  -0.000740247    0.00309803    0.00104917   2.72930e-05   7.10542e-06   1.19983e-05  -9.34658e-06   1.75179e-06  -3.44136e-07   2.24533e-09  -7.81664e-09       0.00000       0.00000       0.00000       0.00000       2.60531       3.42596       3.45771       3.54078       3.38939       3.02074       2.70364       2.30943       1.80008       1.34980       1.07232      0.761151      0.519320      0.334023      0.222885      0.128951     0.0798945     0.0421275     0.0226038     0.0117102    0.00559884    0.00269550    0.00114770   0.000487676   0.000174549   6.00817e-05   2.03538e-05   5.73822e-06   1.62171e-06   3.37661e-07   6.39128e-08   8.24810e-09       0.00000       0.00000       0.00000       0.00000
  16  15 2941.8634    3.3293  0.9174 12.6092 -0.0022  0.0272   0.0839   0.0642    0.1623   0.0000   439.1680       10.3358       12.3229       2.87321      -2.67537       1.19567      -2.06507      0.349566     -0.779976     -0.339026      0.151664     -0.212364      0.691219    -0.0906068    -0.0416304    -0.0227142     0.0205021    -0.0405321    -0.0439719    -0.0137925    0.00315533    0.00129769  -0.000860613   0.000175032  -0.000241564  -1.75548e-05   1.92023e-05   7.23893e-06  -5.80950e-07  -7.71983e-07  -7.36207e-08   8.54810e-09       0.00000       0.00000       0.00000       0.00000       2.90446       3.64258       3.99244       3.59197       3.59645       3.19195       2.88540       2.46891       1.99906       1.58542       1.13999      0.813321      0.555895      0.341105      0.223494      0.139160     0.0769499     0.0443170     0.0226032     0.0115628    0.00578642    0.00257807    0.00117056   0.000447111   0.000179686   6.75718e-05   2.08477e-05   6.15363e-06   1.64043e-06   3.64822e-07   6.00377e-08   6.61171e-09       0.00000       0.00000       0.00000       0.00000
  16  16 3083.5752    3.9095  0.9418 12.4916 -0.0205  0.0294   0.1023   0.0661    0.4376   0.0000   438.0011       8.97450       11.0286       7.32948      -4.48515      -3.24446      -3.52570      -2.29300      -1.47298      -2.26488      0.756370     -0.560927    -0.0308809     -0.462053      0.212043     -0.152832   -0.00611391    -0.0156767    -0.0712819    -0.0143664    0.00236585    0.00289924   -0.00214176  -0.000543162   2.85547e-05  -7.83376e-05  -3.68046e-05  -2.18958e-08   3.51498e-06  -2.39408e-07   4.33847e-08  -8.43439e-09       0.00000       0.00000       0.00000       0.00000       2.76313       3.89007       3.81483       4.01165       3.43310       3.42044       3.00657       2.51116       1.97523       1.55009       1.13364      0.796813      0.588308      0.352347      0.242836      0.136269     0.0836391     0.0443421     0.0257992     0.0126251    0.00664648    0.00283548    0.00139395   0.000519697   0.000213315   7.18351e-05   2.41545e-05   5.99939e-06   1.83862e-06   3.66220e-07   7.21235e-08   1.04387e-08       0.00000       0.00000       0.00000       0.00000
  16  17 3225.0438    3.8166  1.1577 13.0148 -0.0263  0.0363   0.1089   0.0816    0.3203   0.0000   431.6567       17.1933       18.9321       6.63545      -1.27818      -4.68631     -0.447798       1.58698       4.98594      0.758071       1.07078     -0.677276      -1.10338      0.632626     -0.379698     -0.166777      0.113185     0.0190738    -0.0428776     0.0104715    0.00488274    0.00170957   0.000950361   0.000169346  -0.000297917   5.45198e-05  -4.14841e-06  -4.94799e-06   1.97961e-06  -2.52871e-07  -5.66607e-08  -2.06779e-08       0.00000       0.00000       0.00000       0.00000       3.20498       4.48719       4.58279       4.65659       4.42726       4.07224       3.68078       2.90324       2.44391       1.80012       1.39666      0.997695      0.683592      0.481759      0.301308      0.189253      0.108580     0.0647656     0.0357539     0.0167585    0.00947278    0.00362465    0.00200990   0.000678313   0.000293423   9.51460e-05   3.17283e-05   9.24185e-06   2.23366e-06   5.03859e-07   9.62600e-08   1.19508e-08       0.00000       0.00000       0.00000       0.00000
  16  18 3366.4239    3.3220  1.8989 12.2714 -0.0057  0.0416   0.0666   0.1053    0.2218   0.0000   427.8375       8.94287       13.9596       1.04014       5.34828       7.63741     -0.171766      -2.90990       1.80907      -1.85317       1.18850     -0.178232      0.752660     -0.620973    -0.0549936      0.171293     0.0294589     0.0317609    -0.0147405   -0.00313307    0.00750275   -0.00152349   -0.00233108   0.000530415   0.000258520  -0.000112477  -3.90659e-05   2.83278e-06  -3.30622e-06  -1.84917e-07   3.69577e-08   1.76207e-08       0.00000       0.00000       0.00000       0.00000       4.06395       5.33869       5.75658       5.61738       5.46626       4.82277       4.39551       3.50721       2.82394       2.14372       1.66315       1.13260      0.848344      0.555907      0.355546      0.213715      0.123693     0.0724057     0.0389273     0.0194844    0.00954346    0.00430488    0.00198511   0.000790360   0.000311968   0.000109659   3.38907e-05   1.01304e-05   2.69140e-06   5.55594e-07   1.06587e-07   1.19136e-08       0.00000       0.00000       0.00000       0.00000
  16  19 3508.1293    2.6782  2.5363 12.4454 -0.0064  0.0534   0.0490   0.1348    0.0970   0.0000   442.8342       9.49681       24.5062      0.221426       8.48069      -9.80168       2.07343       3.89568      -1.56131      -1.55635    0.00895423       1.42843      -1.21532      0.598296      0.203748     0.0243597    -0.0993377     0.0372350   -0.00153554    -0.0108470    -0.0190041    0.00976457    0.00346213   -0.00378574  -0.000137461   3.70121e-05  -4.74216e-05   7.20760e-06  -2.61113e-07   6.35167e-07   1.86113e-07   9.64604e-09       0.00000       0.00000       0.00000       0.00000       4.70503       6.62160       6.40819       7.31059       6.51019       6.10815       5.17417       4.55843       3.46205       2.85231       2.05859       1.52367       1.03787      0.722010      0.456430      0.278689      0.165272     0.0963351     0.0523988     0.0279056     0.0126367    0.00668587    0.00255763    0.00117226   0.000407443   0.000145932   4.58223e-05   1.33821e-05   3.39420e-06   7.94025e-07   1.35823e-07   1.98483e-08       0.00000       0.00000       0.00000       0.00000
  16  20 3649.8201    2.2061  3.6878 11.7233 -0.0034  0.0601   0.0331   0.1672    0.0808   0.0000   440.1780       18.7216       6.74347       8.26472       3.79820       1.76237      -1.58476      -4.31718      -6.46191      -1.92219       1.53886       1.77761       2.56753     -0.229762      -1.09306     -0.137901      0.320918     -0.128395    0.00476030     0.0265049     0.0170342   0.000756779    0.00267489    0.00295473  -0.000179877  -0.000120294   2.64678e-05  -1.33367e-05   1.05030e-07   2.35709e-07   7.46245e-08  -1.76514e-08       0.00000       0.00000       0.00000       0.00000       5.90589       7.36420       7.95028       7.78431       7.58065       7.12616       6.01755       5.26238       4.18532       3.32847       2.43611       1.79927       1.22991      0.814697      0.535235      0.324097      0.193433      0.109701     0.0576821     0.0304823     0.0142485    0.00680146    0.00285637    0.00121728   0.000446461   0.000166171   5.30650e-05   1.52961e-05   3.91442e-06   8.55106e-07   1.38866e-07   1.75404e-08       0.00000       0.00000       0.00000       0.00000
  16  21 3791.7483    1.9058  5.4773 10.9670 -0.0015  0.0764   0.0238   0.2004    0.0821   0.0000   433.2932       15.2599       13.1818       18.9516      -5.91794      -31.0072      -1.83898       4.34070      -2.70626      0.130401      -4.62140     -0.175284     -0.159277     -0.654745      0.261941     -0.535865     0.0645042      0.297149     0.0459727   -0.00245686     0.0267009    0.00165071   -0.00422851   -0.00236988  -0.000103351   0.000153168  -9.62537e-05  -4.99241e-06   8.40146e-07   1.40057e-08   4.37903e-08   2.74938e-08       0.00000       0.00000       0.00000       0.00000       6.98506       9.27647       10.0906       9.73396       9.98378       8.64721       7.59726       6.60532       5.17121       4.15658       3.09631       2.16619       1.56401       1.03410      0.667426      0.407513      0.244432      0.140688     0.0742311     0.0395221     0.0189055    0.00865133    0.00379663    0.00160169   0.000596428   0.000215877   6.84775e-05   2.02262e-05   5.45440e-06   1.17387e-06   2.00745e-07   2.33024e-08       0.00000       0.00000       0.00000       0.00000
  16  22 3933.6215    1.5679  7.1866 10.7973  0.0012  0.0940   0.0196   0.2633    0.0676   0.0000   438.3083       29.3508       27.2217       30.5019       6.25229      -17.1341       8.91642       14.2560      -4.44600      -1.75131       10.4346      -4.22787      -2.26998    -0.0485343       1.11877     -0.468057     -0.365986     -0.101709     0.0110657     0.0589672    -0.0296527    0.00857113  -0.000693275   0.000660072  -0.000660777   0.000330071  -7.72278e-05   8.22586e-06   4.12565e-06   3.67114e-07   4.56634e-07  -3.63723e-08       0.00000       0.00000       0.00000       0.00000       8.97896       11.7646       12.5170       12.7449       11.7406       11.1754       9.62040       8.16865       6.51375       5.20063       3.89875       2.73972       1.95089       1.29620      0.827595      0.510260      0.305251      0.168812     0.0940791     0.0473563     0.0230525     0.0109747    0.00466806    0.00197129   0.000772177   0.000264112   8.59604e-05   2.46086e-05   6.32576e-06   1.33535e-06   2.33341e-07   3.03406e-08       0.00000       0.00000       0.00000       0.00000
  16  23 4075.8224    1.2150  8.2471 10.7889 -0.0034  0.1152   0.0171   0.3340    0.0567   0.0000   452.0043       53.8573       19.7482      -9.12359      -22.3049       17.0369       14.9537      -14.5997      -3.73887       5.59945     -0.154308      0.826624      -1.70040      -1.13645     -0.405030      0.289982      0.566714     -0.201151     -0.106939   -0.00816457     0.0169392     0.0107468   -0.00626406   -0.00149667    0.00103025   5.75377e-05   9.97335e-05  -6.33756e-05  -1.22232e-05  -8.79122e-07   2.72871e-07   5.62606e-08       0.00000       0.00000       0.00000       0.00000       10.7932       13.9229       15.2290       15.1748       14.4437       13.5675       11.4886       10.0315       7.98245       6.23683       4.71355       3.40736       2.37032       1.62453       1.02658      0.636908      0.386332      0.217696      0.114859     0.0619552     0.0302559     0.0133479    0.00612819    0.00251544   0.000946264   0.000335985   0.000108819   3.17829e-05   7.93615e-06   1.68639e-06   2.83110e-07   3.60085e-08       0.00000       0.00000       0.00000       0.00000
  16  24 4217.7586    1.0347 10.8218 10.6183 -0.0076  0.1478   0.0152   0.4447    0.0523   0.0000   443.6454      -1.56605      -7.70968      -3.18071       40.2272       6.10754       4.24568       1.84272       19.2861       2.39865       3.55376       6.03932     -0.926283      -1.74178     -0.343960     -0.743458     0.0350197      0.306609     -0.505123     -0.209299     0.0882679     0.0471106    -0.0150357   -0.00988169    0.00256379   0.000574606  -0.000253885   2.68156e-05  -1.17365e-06  -7.49170e-07   2.19396e-08   1.64956e-08       0.00000       0.00000       0.00000       0.00000       13.8850       17.9784       19.5140       19.7535       19.0413       17.0388       15.1796       12.6341       10.2049       8.08487       6.11732       4.33706       3.09131       2.08634       1.34014      0.837244      0.508951      0.283778      0.160473     0.0813002     0.0401890     0.0189267    0.00812221    0.00339469    0.00130094   0.000435441   0.000141141   3.98846e-05   1.01938e-05   2.18172e-06   3.81817e-07   4.52437e-08       0.00000       0.00000       0.00000       0.00000
  16  25 4359.8755    0.8018 12.1564 10.6394 -0.0134  0.2020   0.0147   0.5927    0.0450   0.0000   449.6549       20.0375       3.79851       17.4213       3.39599      -26.6259       7.02966       19.3030       5.69250      -12.0689       22.0854       9.65129      -7.95075       5.06909      0.412970     -0.855938     -0.687248     0.0874658     -0.164148     -0.120879    -0.0156076     0.0404232    0.00247488    -0.0135665   -0.00145737   0.000882019   0.000197008  -6.12652e-06  -2.61517e-05   9.18087e-07  -2.87501e-07   2.20993e-08       0.00000       0.00000       0.00000       0.00000       18.5129       24.0595       26.2577       26.2192       25.7368       23.1323       20.2470       17.3566       13.7999       10.9532       8.37598       6.01453       4.24915       2.89352       1.87138       1.19247      0.710095      0.404828      0.233252      0.116111     0.0596322     0.0279821     0.0122424    0.00484957    0.00189023   0.000623907   0.000199489   5.67019e-05   1.43577e-05   3.06490e-06   5.20315e-07   6.24210e-08       0.00000       0.00000       0.00000       0.00000
  16  26 4502.1252    0.6564 14.3524 10.5262 -0.0063  0.2761   0.0125   0.7412    0.0376   0.0000   455.1780       53.1709       13.1314       17.8330      -4.59100      -17.5472       14.3967       10.8557      -11.0093       5.95423      -4.41189      -18.5500      -6.84379       1.24654       1.01082     0.0859761      -1.55669    -0.0893197      0.188529   -0.00209294     0.0427969    -0.0166178     0.0109605     0.0225709   -0.00578528   -0.00216608   9.53300e-05   7.93814e-05   2.66008e-06  -5.32202e-07   5.79011e-07   5.45564e-08       0.00000       0.00000       0.00000       0.00000       25.1508       33.0803       35.9516       35.8082       34.5622       31.7198       27.7961       23.6818       19.1540       15.1598       11.4204       8.45489       5.77155       4.00226       2.61156       1.64480      0.991574      0.581956      0.320428      0.168027     0.0851915     0.0390995     0.0176888    0.00699117    0.00263112   0.000899443   0.000282404   7.97434e-05   1.93721e-05   4.22765e-06   7.14534e-07   8.70759e-08       0.00000       0.00000       0.00000       0.00000
  17   9 2113.0257    0.7442  0.5964 10.1971 -0.0102  0.0334   0.0249   0.0595    0.0735   0.0000   438.9941       7.96592       12.8364      -2.39091      0.261890      -1.11615      -1.50200      -1.59206      -1.19324       1.01437      0.169700     -0.543853      0.247874   -0.00474174     0.0261607     0.0579864     0.0172548   -0.00832207   0.000119357    -0.0250404   -0.00116820   0.000874517   0.000710685    0.00151740  -5.06722e-05  -9.61650e-05   1.85666e-05  -1.83288e-05  -3.79926e-06  -1.05460e-07  -1.78633e-07   6.18315e-08  -1.38469e-08   2.74543e-10       0.00000       0.00000       3.69502       3.63652       3.05353       4.36633       5.28083       3.70396       2.37924       2.70525       2.73275       2.14932       1.12715      0.750257      0.769873      0.656703      0.373647      0.178607     0.0860015     0.0702757     0.0528521     0.0327317     0.0166855    0.00707856    0.00261452    0.00107327   0.000365435   0.000131953   5.13971e-05   1.61711e-05   5.06105e-06   1.55345e-06   3.88971e-07   9.26358e-08   1.50998e-08   1.95406e-09       0.00000       0.00000
  17  10 2260.3272    1.0483  0.6612 10.6990 -0.0110  0.0269   0.0337   0.0576    0.1119   0.0000   438.1961     -0.180970       9.55999      -1.73703     -0.589510       1.46779       2.65072       2.03676      -3.43590      0.385384       2.28927     -0.159346     -0.175883     -0.128868     -0.168336      0.107742      0.141095    -0.0323821   -0.00774767   -0.00468638   -0.00763111   -0.00212916    0.00342016   -0.00156640  -4.94447e-06   4.74581e-05   6.15424e-05  -2.52772e-05  -1.90329e-06   1.38066e-06   3.26447e-07  -4.30389e-08   2.20548e-09  -1.42586e-09       0.00000       0.00000       2.37843       3.14375       3.42624       3.05980       3.27281       2.91163       2.89451       2.29367       1.69820       1.50731       1.01528      0.816564      0.613904      0.401722      0.295056      0.156159      0.109231     0.0596431     0.0281114     0.0177392    0.00838870    0.00422848    0.00195430   0.000803055   0.000392910   0.000161756   5.46685e-05   2.18136e-05   6.20314e-06   1.53289e-06   4.72869e-07   1.07121e-07   1.64920e-08   1.80424e-09       0.00000       0.00000
  17  11 2405.0753    1.4151  0.9395 11.0723 -0.0110  0.0323   0.0346   0.0661    0.1179   0.0000   444.1440       6.20008       10.8837      0.700492      -4.19270      -1.25239      -3.87044       1.20727       2.05531       1.03679      0.364040      -1.09392     -0.567053     -0.249703     -0.546654     -0.217954    -0.0475333     0.0814418     0.0618792    0.00316466    0.00660452    0.00726148    0.00120902    0.00129038  -0.000281301  -2.11193e-05  -1.95828e-05  -3.76867e-05   9.24992e-06  -2.51269e-06   2.79215e-07  -3.14414e-08   4.50198e-09  -6.05044e-10       0.00000       0.00000       2.73211       3.91495       3.96033       3.80657       4.17979       3.31933       3.36999       2.51710       2.27630       1.66165       1.36131       1.00252      0.647542      0.474577      0.290104      0.205591      0.115917     0.0756680     0.0367167     0.0228666     0.0104446    0.00516526    0.00282493   0.000983133   0.000519873   0.000185290   6.41541e-05   2.45986e-05   6.87616e-06   2.32881e-06   5.08432e-07   1.26746e-07   2.45592e-08   2.35275e-09       0.00000       0.00000
  17  12 2548.1300    1.8714  1.0054 11.4261 -0.0016  0.0294   0.0444   0.0682    0.1157   0.0000   431.7627      0.886527       17.7691      -1.48528      -4.46105     -0.163509     -0.274404      -1.78893     -0.824592     -0.120330       1.55245     -0.541600     -0.220788      0.202218      0.235818     -0.577582    -0.0171729      0.120377    -0.0219577    -0.0157217     0.0257964     0.0129206   -0.00123734   -0.00133042   0.000307959   0.000277424   1.70325e-05  -2.99593e-05   5.01904e-06  -5.83153e-07  -4.63748e-07  -1.20327e-07   1.67202e-08   2.12913e-09       0.00000       0.00000       2.68651       3.29601       3.53372       3.73250       3.58862       3.07513       2.90966       2.43560       1.93165       1.49998       1.23141      0.863378      0.594534      0.419284      0.283985      0.179253      0.108218     0.0631984     0.0376638     0.0199377    0.00991384    0.00502412    0.00235204    0.00112194   0.000445179   0.000179897   6.08694e-05   1.99381e-05   6.37068e-06   1.78607e-06   4.54293e-07   9.62012e-08   1.76285e-08   2.02313e-09       0.00000       0.00000
  17  13 2691.1115    2.3881  0.9552 11.5169 -0.0019  0.0299   0.0578   0.0602    0.1504   0.0000   437.9940       12.4481       12.0116     -0.106094      -7.02787       4.61181      -1.89650      -1.07843      0.749322      -2.54266       1.23585     -0.988848     -0.522927     -0.349849     0.0886754     -0.193644     0.0500380     0.0830880     0.0434729     0.0416259    -0.0124122    0.00926868    0.00190264   -0.00150363    0.00109415   7.30350e-05  -0.000111557   1.53649e-05   2.61926e-06  -3.48982e-07  -1.88910e-07   9.97852e-08   1.08921e-08   1.94521e-09       0.00000       0.00000       2.64390       3.22970       3.65134       3.84036       3.45137       3.20042       2.92094       2.42400       2.07898       1.48777       1.14633      0.905541      0.625841      0.433745      0.261577      0.183803      0.111537     0.0663756     0.0321769     0.0178352     0.0110157    0.00536211    0.00237234    0.00108935   0.000470302   0.000167941   6.53693e-05   2.22734e-05   6.87176e-06   2.00060e-06   4.19893e-07   9.66394e-08   1.78359e-08   2.16208e-09       0.00000       0.00000
  17  14 2834.3500    3.2287  0.8523 12.2577 -0.0026  0.0265   0.0788   0.0570    0.1324   0.0000   438.2371       7.15031       18.8176      0.134191       1.31147     -0.645257      0.577181     -0.707439      0.784521     -0.663833     -0.660420     -0.292430     -0.202372     -0.734041      0.158550     0.0319030     0.0706105    -0.0562474     0.0329201    0.00412337    0.00942404  -0.000649527   0.000331974   0.000421371   2.97876e-05   4.67176e-05  -3.37041e-05   1.73050e-05   3.71658e-06   7.43152e-07  -2.31447e-07   1.03394e-07   4.92715e-09   1.75241e-09       0.00000       0.00000       2.37939       3.16242       3.36766       3.28086       3.42672       2.95044       2.55863       2.16984       1.74382       1.43999       1.05135      0.747421      0.544048      0.364930      0.239543      0.151031     0.0923472     0.0570278     0.0304067     0.0175486    0.00846031    0.00432703    0.00184958   0.000856585   0.000341720   0.000148185   4.94839e-05   1.87038e-05   5.39372e-06   1.61642e-06   4.35020e-07   9.62564e-08   1.60067e-08   1.88966e-09       0.00000       0.00000
  17  15 2977.3173    3.6098  0.8234 12.8317  0.0005  0.0230   0.0994   0.0651    0.1104   0.0000   438.3949       6.24480       9.04476       6.47686      -1.83290     -0.816979     -0.155199      -5.16655      -1.32156    -0.0462455      -1.69927      0.195876     0.0792330     -0.256034      0.186764      0.365619     -0.108022    -0.0544884     0.0219923    -0.0217878  -0.000737735   -0.00592928  -0.000905905   4.23376e-05   9.97780e-05   0.000144499   1.11704e-05  -3.53997e-05   8.80535e-06  -1.01497e-06   6.01516e-07   2.71776e-08  -1.77434e-08   9.43826e-10       0.00000       0.00000       2.16292       2.68872       2.84704       3.00300       2.88499       2.50540       2.35116       1.86403       1.58864       1.22387       1.00040      0.669052      0.477128      0.323837      0.218361      0.144006     0.0831621     0.0512671     0.0295834     0.0158150    0.00763412    0.00386643    0.00176054   0.000841472   0.000331644   0.000136006   4.82688e-05   1.63134e-05   4.80594e-06   1.39651e-06   3.42320e-07   7.09346e-08   1.45413e-08   1.58791e-09       0.00000       0.00000
  17  16 3119.4919    3.8684  1.0328 13.0449  0.0002  0.0310   0.0944   0.0689    0.1567   0.0000   440.3190       8.27840       13.4717       3.31580       3.39086     -0.223907       2.96692     -0.260878      -2.60148      -2.51726       1.33723     -0.500923      0.592010     -0.324137    -0.0440350      0.154006    -0.0547419     0.0136590    0.00656455     0.0297384    0.00594614   -0.00901047    0.00174162   0.000978810  -4.84992e-05   0.000102582   2.17559e-05  -6.16228e-06  -7.17505e-06  -2.68823e-06  -3.52279e-07  -1.18594e-07   2.47404e-08  -1.72550e-09       0.00000       0.00000       2.86953       3.79960       4.00790       3.66099       3.71653       3.20857       3.09190       2.66943       2.30138       1.81598       1.37652      0.973511      0.678322      0.478523      0.286714      0.180630      0.112126     0.0637275     0.0354892     0.0192921     0.0104936    0.00505769    0.00224181    0.00103574   0.000432395   0.000178414   6.48540e-05   2.12844e-05   7.12830e-06   2.04907e-06   4.92009e-07   1.10965e-07   1.95826e-08   2.09399e-09       0.00000       0.00000
  17  17 3261.5030    3.5583  1.4572 12.8082 -0.0124  0.0368   0.0799   0.0944    0.2075   0.0000   437.8523       14.7849       14.8111       8.02664      -6.22598    0.00176027      -4.47300     -0.412289       5.26014      -2.12251      -3.61005      0.187659       1.49101      0.878626     -0.642016    0.00997196      0.190510     0.0988077    -0.0365739     0.0120871    0.00232354   -0.00692574   0.000896254    0.00222666   0.000326958  -0.000283397  -0.000105216   1.09455e-05   1.25607e-05   2.60278e-06   9.66554e-07  -4.35843e-08  -2.84744e-08  -2.64245e-09       0.00000       0.00000       3.40169       4.67678       4.48585       4.56399       4.26043       4.30668       3.60581       3.26773       2.61344       2.07291       1.62674       1.19149      0.805400      0.578809      0.363851      0.239135      0.141693     0.0819057     0.0458759     0.0243320     0.0117754    0.00580196    0.00281906    0.00117456   0.000521744   0.000206434   7.59874e-05   2.62469e-05   8.63965e-06   2.57299e-06   5.87913e-07   1.28980e-07   2.18239e-08   3.12263e-09       0.00000       0.00000
  17  18 3403.4616    3.1884  2.2910 12.0560  0.0042  0.0454   0.0575   0.1217    0.1979   0.0000   437.4814       10.2823       18.8783      -2.53483       5.03003       6.16622      0.294258      -4.22710       1.52784      0.717906       3.37908      -1.54711      -1.44379     -0.675415     0.0591146     0.0733421      0.260996     -0.141780    -0.0350268     0.0314130    0.00489090    0.00570541   -0.00707551    0.00172438  -0.000824085   4.25282e-05   0.000101409  -1.60217e-05  -2.41998e-05  -4.50583e-06  -2.78772e-07  -4.12984e-09  -4.20366e-08   4.21709e-10       0.00000       0.00000       4.03056       5.27322       5.73258       5.95591       5.59057       5.07569       4.70503       3.76453       3.14270       2.47010       1.90771       1.36708       1.03355      0.661975      0.457801      0.286322      0.181620      0.102798     0.0592377     0.0329190     0.0159608    0.00825448    0.00400256    0.00169012   0.000723545   0.000299809   0.000108821   3.74858e-05   1.13928e-05   2.99845e-06   7.96257e-07   1.62554e-07   3.04793e-08   3.46662e-09       0.00000       0.00000
  17  19 3545.6976    2.5168  2.8823 12.0227 -0.0065  0.0524   0.0429   0.1422    0.1162   0.0000   436.5841       2.97457       16.3068      -7.47902       15.2015       4.64736       12.8638      -6.78840       1.62242      -1.45270       3.27289     -0.878490     -0.121946     -0.281084      0.297398      0.658684      0.177933     -0.130041   -0.00240179     0.0275307   -0.00578988     0.0143577   -0.00213106  -0.000634256   0.000303435  -0.000316997   0.000295495  -3.67702e-05   2.81772e-06  -9.29885e-07  -3.32586e-07   7.52886e-08   2.78192e-08  -5.47288e-10       0.00000       0.00000       4.71409       6.25834       6.92122       6.74773       6.63266       6.11206       5.37017       4.48135       3.63210       2.86706       2.18104       1.60730       1.15099      0.770655      0.515529      0.339575      0.202092      0.124716     0.0668381     0.0369266     0.0193335    0.00949404    0.00442001    0.00196893   0.000838569   0.000330660   0.000124619   4.40099e-05   1.30200e-05   3.79108e-06   9.30798e-07   1.95132e-07   3.28875e-08   3.84890e-09       0.00000       0.00000
  17  20 3687.8390    2.1861  4.4567 11.3587 -0.0009  0.0641   0.0286   0.1745    0.0875   0.0000   440.4839       26.7872       18.4837       8.32235       4.05518      -6.29274     -0.639986      -1.79254       5.90328      -1.44274      -3.27172       2.39287      0.968043      -1.09595     -0.767312      0.441382      0.149962    -0.0820607    0.00620669     0.0209014    -0.0120862   -0.00816488   -0.00532470    0.00357040  -0.000141881  -0.000766489  -0.000104677   5.87278e-05  -2.54702e-06  -1.60417e-06   8.78611e-07  -2.05031e-07   3.45696e-08  -3.73270e-10       0.00000       0.00000       5.72135       7.65869       8.10964       8.47539       7.95645       7.48588       6.42655       5.60095       4.46265       3.67190       2.72257       2.00174       1.47197      0.969801      0.657206      0.416384      0.254429      0.150646     0.0848527     0.0463619     0.0236191     0.0115556    0.00559652    0.00233867    0.00103530   0.000404035   0.000154017   5.30354e-05   1.61174e-05   4.55302e-06   1.18782e-06   2.46738e-07   4.08541e-08   5.23840e-09       0.00000       0.00000
  17  21 3830.1348    1.7396  5.8787 11.0161 -0.0061  0.0819   0.0219   0.2125    0.0710   0.0000   424.8266       9.00478       26.0010       18.8831      -6.58527       8.91796      -6.41189      -8.73473       5.38418      -8.51382     0.0596997     -0.578752      -2.48435       1.00387     -0.234692     -0.861135      0.295146     -0.215347    -0.0481163     0.0951289    0.00436424   -0.00969966    0.00982876    0.00228588   -0.00222498  -0.000519541   0.000243104  -4.05637e-05   1.80580e-05   1.15968e-05  -1.75593e-06   9.80366e-08   2.03313e-08   9.62736e-09       0.00000       0.00000       7.14779       9.82075       10.2498       10.5089       9.87547       9.26925       8.18082       7.20728       5.72204       4.62382       3.58040       2.55946       1.89400       1.25071      0.855824      0.534412      0.334274      0.195231      0.110762     0.0599243     0.0312277     0.0155175    0.00728363    0.00330449    0.00138224   0.000551578   0.000203769   6.84687e-05   2.13317e-05   5.94083e-06   1.55041e-06   3.13514e-07   5.42492e-08   6.81166e-09       0.00000       0.00000
  17  22 3972.7086    1.4242  7.7387 10.7483 -0.0041  0.0955   0.0176   0.2800    0.0617   0.0000   430.6488       3.32310       18.0979       4.05282       13.1637       21.6924      -7.43935      -4.17112      -8.96818     -0.995923       2.32162      -2.33814      -6.76490      -1.93616      0.266242      0.828400     -0.425020     -0.385858     -0.111767    -0.0643347   -0.00153691   -0.00331896   -0.00551420   -0.00400319   -0.00334375   0.000401052   0.000535885   0.000141333  -6.75026e-06  -3.32192e-06   2.25128e-06  -4.00285e-07  -4.78681e-08  -7.92817e-09       0.00000       0.00000       8.91168       11.1358       12.4591       12.4137       12.1608       11.1677       9.80194       8.10637       6.72245       5.36189       4.06676       2.97320       2.15025       1.47583      0.981892      0.644627      0.388713      0.234954      0.136680     0.0738005     0.0380326     0.0185227    0.00901285    0.00388651    0.00168026   0.000652311   0.000247487   8.26460e-05   2.48897e-05   6.92566e-06   1.66415e-06   3.45313e-07   5.83270e-08   6.62310e-09       0.00000       0.00000
  17  23 4115.1086    1.1555  9.6313 10.7630 -0.0112  0.1262   0.0162   0.3750    0.0518   0.0000   444.4130       41.9721       12.2807       2.55000      -26.3668      -26.0636      -5.19511       15.1991     0.0564646      -10.6623      -1.84306      0.975800       2.46188       1.43626      0.840895     -0.337410      0.831437      0.831172      0.344589     0.0653813    -0.0444219    -0.0370330   -0.00950065    0.00763855    0.00152513   -0.00113999  -0.000457765   0.000178150  -2.25166e-06  -3.69400e-06  -3.19975e-06  -1.72096e-07   5.57532e-08   1.42695e-08       0.00000       0.00000       11.1216       14.4952       15.5295       15.7389       15.2429       14.2912       12.6204       10.7388       8.92761       7.01004       5.45805       4.02336       2.91526       2.00090       1.35151      0.862243      0.537942      0.318808      0.185093     0.0985852     0.0531566     0.0255210     0.0124337    0.00542338    0.00234971   0.000887891   0.000339480   0.000111363   3.50000e-05   9.56766e-06   2.33964e-06   4.76541e-07   8.25193e-08   9.76913e-09       0.00000       0.00000
  17  25 4400.5713    0.7485 12.3668 10.6499 -0.0183  0.2104   0.0142   0.6044    0.0416   0.0000   466.8921      -23.6304       14.7851       66.5512       9.19409      -52.3583      -33.9951       12.3459     -0.106582      -11.1653      -2.04145      -10.8265       7.56959       8.63231      -2.45480     -0.632176      0.485882     0.0224356      0.377870      0.196158     -0.215968     0.0160954     0.0389878   -0.00731598   0.000477377   -0.00126927  -0.000204862   0.000182624  -8.81336e-05   1.28579e-05   5.47962e-06   2.20025e-07  -9.34453e-08   4.71723e-08       0.00000       0.00000       18.4940       23.6169       26.6508       27.0239       25.4676       23.6068       21.2434       17.5778       14.9559       11.5959       9.11404       6.60473       4.80680       3.33735       2.22647       1.45497      0.907007      0.548018      0.314479      0.175610     0.0927985     0.0450932     0.0229362    0.00937139    0.00429934    0.00160401   0.000595753   0.000198091   5.94297e-05   1.62614e-05   3.83766e-06   7.71608e-07   1.36768e-07   1.56290e-08       0.00000       0.00000
  17  26 4543.5962    0.6076 14.9913 10.5045 -0.0079  0.2908   0.0112   0.7619    0.0333   0.0000   435.6093      -10.7177      -53.3033      -11.1945       37.6519      -18.1956       40.5326       9.36205      -28.8084      -11.4109       5.80467      -6.31402       6.85987      0.442048      -1.92763      -2.56416       1.45310      0.573605     -0.122790      0.153457    -0.0840821     0.0875152     0.0527840    -0.0206618    -0.0113668    0.00413186  -0.000641430  -0.000150264   3.70264e-05  -2.11788e-06   3.07073e-06   1.18959e-06  -2.08644e-08   2.08648e-08       0.00000       0.00000       24.7217       32.4381       35.4310       35.6583       35.3527       32.0222       28.7047       24.5766       20.0967       16.4354       12.5830       9.39285       6.70004       4.67406       3.18347       2.04158       1.30853      0.788751      0.452958      0.253135      0.134544     0.0667062     0.0326569     0.0141047    0.00618722    0.00235416   0.000848559   0.000280578   8.49653e-05   2.28333e-05   5.61528e-06   1.17250e-06   1.92696e-07   2.24089e-08       0.00000       0.00000
  18   8 1992.8052    0.6142  0.4271 10.0947 -0.0002  0.0211   0.0233   0.0425    0.0590   0.0000   438.9802       1.36121       13.4306      -3.03873      -2.98904      -2.03702     -0.550655      0.103761       2.10254      -1.24233      0.932028      0.403571     -0.468586     -0.107272      0.218099      0.196381    -0.0592041    -0.0181080     0.0145017    0.00911350   -0.00458888   -0.00383650   -0.00154068   -0.00179168   0.000594047  -5.74077e-05  -0.000113733  -1.44749e-05   1.67423e-06  -6.70016e-06  -1.26992e-06   1.03301e-07   1.02851e-07  -2.34405e-08   8.66848e-09  -6.79041e-10       1.85125       2.40892       2.73140       2.76746       2.56723       2.48025       2.19919       1.58311       1.45503       1.11040      0.864197      0.621187      0.459104      0.309738      0.207544      0.140751     0.0901896     0.0535294     0.0316012     0.0174825    0.00957093    0.00459330    0.00238969    0.00113745   0.000485029   0.000213842   9.25480e-05   3.56251e-05   1.34827e-05   4.39270e-06   1.28452e-06   3.32505e-07   7.65220e-08   1.63065e-08   3.36549e-09   3.69726e-10
  18   9 2143.7076    0.8031  0.6283 10.3759 -0.0051  0.0247   0.0242   0.0533    0.0724   0.0000   436.8361      -4.50975       14.4387       2.28129      -4.32790       3.60034       2.08706     -0.453330      -1.10485      0.596296      0.764156      -1.10892     -0.618511     -0.114300      0.375788    0.00580427    -0.0645287      0.165711     0.0655003    -0.0198045   -0.00820275   -0.00554787   -0.00670630   -0.00172404    0.00140123   0.000141741   0.000132455   5.83728e-05   4.90607e-07  -6.79355e-06   1.44060e-06  -7.34760e-08  -8.65956e-08   4.50385e-09   2.13955e-09  -5.45817e-10       2.08041       2.83353       2.80860       2.97380       2.89343       2.71840       2.37153       2.03265       1.64200       1.26342      0.968910      0.752763      0.553852      0.383551      0.267745      0.164548      0.109061     0.0671363     0.0376196     0.0194483     0.0111591    0.00603097    0.00293341    0.00133132   0.000601393   0.000264902   0.000101984   3.85716e-05   1.38041e-05   4.64550e-06   1.45638e-06   3.80084e-07   9.99268e-08   2.08456e-08   3.72376e-09   4.71232e-10
  18  10 2291.6334    1.1762  0.7593 10.6739 -0.0077  0.0263   0.0332   0.0600    0.1154   0.0000   439.8108       3.98854       10.6508      -2.83577     -0.473822       2.92263     -0.722311      -1.08575     -0.514686     -0.649836     -0.104889     -0.870467     -0.873112     -0.856416      0.425248     -0.108247     -0.126498     0.0280442     0.0607786    -0.0345039    0.00139300    0.00446419   -0.00200125   0.000869614  -0.000781862   0.000263734  -4.59736e-07  -6.56656e-05  -6.03028e-06   9.42288e-06  -9.18643e-07  -9.76266e-07   5.17283e-08   8.30975e-09   8.69654e-09  -1.74056e-10       2.23067       2.87184       2.95679       3.42289       3.04670       3.01633       2.38174       2.31774       1.62426       1.51971       1.10219      0.853052      0.569854      0.436476      0.273487      0.190544      0.114558     0.0745548     0.0425318     0.0251543     0.0128915    0.00721681    0.00323800    0.00161309   0.000705393   0.000325152   0.000124191   5.06267e-05   1.60113e-05   5.54610e-06   1.54977e-06   4.99366e-07   1.08135e-07   2.50471e-08   3.31326e-09   5.56672e-10
  18  12 2580.8828    2.0031  0.8743 11.6199 -0.0057  0.0283   0.0521   0.0599    0.1070   0.0000   438.8065       9.81816       20.7699      -2.28059      0.384250     -0.489683      -1.60636      -1.57373     -0.176833      -3.21999      0.439333      -2.06611      0.212151    -0.0370544     -0.234345     -0.381116     0.0177283      0.141131    -0.0272500    0.00110109     0.0104798    0.00639680   -0.00767640   -0.00126971   0.000519470    0.00110785  -4.62448e-05  -5.65657e-05  -2.54214e-06   6.27001e-06   2.91693e-06   2.05886e-07   2.93919e-07   7.50602e-09  -5.75090e-10  -7.00700e-10       2.43112       3.31602       3.74580       3.58524       3.70487       3.10033       2.82776       2.51874       1.78619       1.64768       1.16158      0.841032      0.665299      0.415254      0.291980      0.204715      0.112163     0.0782250     0.0417644     0.0235138     0.0134337    0.00649759    0.00349343    0.00167306   0.000701800   0.000334717   0.000127009   4.74857e-05   1.87940e-05   6.04442e-06   1.52023e-06   5.03501e-07   1.39474e-07   2.75067e-08   4.00543e-09   4.54283e-10
  18  13 2724.7670    2.5991  0.8442 11.8770 -0.0020  0.0273   0.0622   0.0571    0.1279   0.0000   434.0981       4.02715       11.5717       3.68284       3.90226      0.183836      -2.59856      0.313379      0.324593      -1.79971       1.76359     -0.390202     -0.468084      0.458109      0.310211    -0.0777573     0.0277540     0.0252605    -0.0420798    -0.0283034    0.00384946  -0.000352693   0.000849500    0.00265955   0.000705716  -0.000127901  -2.54624e-05   4.19885e-05  -1.76189e-05   8.18197e-07   1.31948e-06  -1.01276e-06   1.50556e-07  -1.77634e-08   3.63171e-09   3.15568e-10       2.46349       2.94950       3.12115       3.20668       3.73568       2.98904       2.49896       2.32911       1.79318       1.61114       1.16680      0.824452      0.661833      0.426107      0.304708      0.203724      0.120832     0.0838582     0.0466271     0.0267621     0.0158003    0.00738030    0.00390260    0.00183683   0.000678984   0.000337477   0.000123281   4.17612e-05   1.77080e-05   5.45983e-06   1.44704e-06   4.89576e-07   1.31759e-07   2.63153e-08   3.85611e-09   4.04463e-10
  18  14 2868.6957    3.2566  0.8201 12.3336 -0.0053  0.0262   0.0821   0.0549    0.1199   0.0000   438.4858       4.75033       14.9839      -2.51946     -0.970354       4.61289     -0.795586      -1.63321       2.31311       2.97631       2.17657     -0.881278     -0.257794      0.525894      0.575690    -0.0417548     0.0307399    -0.0712394     0.0421724     0.0171035    -0.0182704    0.00738378    0.00313981  -1.51734e-05  -0.000341170  -0.000625786  -5.64787e-06  -1.52926e-05   1.55680e-05   7.70316e-06   2.83142e-06   6.65627e-07   3.86680e-08   1.62141e-08   2.89669e-09  -1.44936e-10       2.57634       3.17363       3.35032       3.37042       3.13102       2.77886       2.48073       2.47279       2.12377       1.64033       1.23333      0.954403      0.700016      0.457811      0.277247      0.189325      0.123893     0.0729264     0.0385188     0.0205890     0.0113293    0.00685333    0.00343965    0.00166778   0.000704594   0.000285393   0.000104946   4.31192e-05   1.46040e-05   5.04014e-06   1.48096e-06   4.23156e-07   1.00218e-07   2.06939e-08   3.26576e-09   4.16462e-10
  18  15 3012.2224    3.6535  0.9526 12.9593  0.0075  0.0305   0.0871   0.0659    0.1115   0.0000   444.2561       8.75773       5.58850       2.62293       8.55879      -1.08877      -3.34224      -3.26979       5.15476      -2.72255       2.45457      0.998758     -0.104355      -1.07452     -0.222267      0.157860     -0.189774   -0.00412531     0.0591656    -0.0448011     0.0110747    0.00296749   -0.00389813    0.00151530   0.000249387  -0.000739837  -0.000113742   5.42295e-05   1.86316e-05  -1.57458e-05   2.63087e-07  -4.06434e-07  -2.46626e-07   3.47691e-08  -6.05871e-09   4.86604e-10       2.69386       3.49176       3.86898       3.62335       3.82484       3.32740       3.13469       2.38080       2.12774       1.79865       1.31303       1.02309      0.686581      0.466417      0.315601      0.206187      0.144121     0.0822984     0.0510265     0.0288926     0.0142318    0.00781978    0.00370131    0.00176721   0.000834226   0.000328243   0.000138526   5.69476e-05   1.94345e-05   6.70025e-06   2.04145e-06   4.94941e-07   1.28883e-07   2.96577e-08   4.93029e-09   4.73167e-10
  18  16 3154.9597    3.7589  1.1552 12.9107 -0.0077  0.0348   0.0853   0.0734    0.1388   0.0000   435.4289       5.77524       11.7607      -1.83063      -5.77278       2.19248      0.635272      -8.55560      0.749403      -3.43540      -1.27031      -1.51556     -0.271407     -0.724958     0.0446573     0.0887362     0.0507181     0.0562910     0.0112926    -0.0265316    0.00881615  -0.000525030   -0.00198021    0.00281645   0.000335343  -0.000528153   0.000229768  -6.00971e-05  -2.27276e-05   2.00975e-06   1.04328e-06  -5.66912e-07   1.46045e-07   2.53501e-08  -1.06987e-08  -2.61768e-10       2.83735       4.03309       4.24775       4.26623       4.39445       3.66613       3.57752       2.81693       2.45730       1.85410       1.45642       1.12204      0.771304      0.567874      0.347117      0.251212      0.158525     0.0913202     0.0586241     0.0293564     0.0174329    0.00883053    0.00439720    0.00224715   0.000924799   0.000430730   0.000159212   6.45420e-05   2.37413e-05   6.79287e-06   2.39828e-06   6.50119e-07   1.49580e-07   3.53986e-08   6.41219e-09   6.28804e-10
  18  17 3297.4622    3.5314  1.7186 12.0510  0.0013  0.0362   0.0641   0.0873    0.1989   0.0000   435.6990       4.72218       7.78189       2.57676       2.68431      -3.70705      -1.15955      -3.92738       4.37485      0.634975      -1.68794     -0.124571      0.655152      0.147559   -0.00724725     -0.114424     0.0298291      0.124960     -0.133130    -0.0360043    0.00977072   -0.00287122    0.00102110   -0.00603972  -0.000838369   0.000576025  -7.78167e-05   8.66504e-05  -1.23780e-05  -1.59928e-07   1.56812e-07  -2.23788e-07   1.94655e-07  -4.75521e-09   2.14341e-09  -6.44649e-10       2.98101       4.20523       4.38224       4.48193       4.37422       4.04059       3.55089       3.05824       2.53604       2.04260       1.59235       1.14148      0.856455      0.603188      0.413128      0.266569      0.166809      0.101873     0.0620052     0.0354519     0.0189422     0.0102814    0.00493266    0.00229241    0.00110813   0.000448279   0.000188036   7.34205e-05   2.54620e-05   8.36229e-06   2.56403e-06   7.11330e-07   1.76704e-07   3.61284e-08   6.22859e-09   7.24625e-10
  18  18 3440.0758    2.9881  2.2561 12.1529 -0.0126  0.0432   0.0537   0.1121    0.1672   0.0000   439.0897       12.6471       6.33595      -7.30258      -7.27909       3.64677       5.10691      -3.21035      -6.97472       5.35562       1.34819      -2.47505      0.477767     0.0641469     -0.260388     -0.523535     -0.143537      0.224592      0.141517    -0.0228992    -0.0480425    0.00433783     0.0159560    0.00224625  -0.000843622  -0.000212877  -2.42511e-05   5.64355e-05  -1.81930e-05  -1.55128e-05   1.38352e-06   1.22494e-06  -2.95162e-07   2.72672e-08  -1.34344e-09   4.78108e-10       3.68290       4.82068       5.31050       5.24346       5.15331       4.64255       4.37862       3.71236       3.00546       2.52273       1.86859       1.41057       1.03412      0.756943      0.486162      0.328312      0.204255      0.124406     0.0744028     0.0406429     0.0234508     0.0117549    0.00608535    0.00276882    0.00127434   0.000549365   0.000232860   8.76523e-05   3.24418e-05   9.81868e-06   2.99095e-06   8.30182e-07   1.98246e-07   4.39597e-08   6.86310e-09   7.57968e-10
  18  19 3582.7210    2.4611  3.4764 11.6486 -0.0030  0.0531   0.0355   0.1469    0.1140   0.0000   440.1902       6.92331       25.5949       15.5571      -1.15521    -0.0201180       4.13823      -2.41162       1.82554       1.66145      0.386237     0.0771589       1.60593      -1.20623     -0.387339     -0.165742     -0.474064     -0.250208      0.172751      0.116575    -0.0419837    0.00681013    0.00155624    0.00171240    0.00104171  -0.000868630  -0.000374617  -5.31463e-05  -1.54064e-05  -1.87823e-05   2.84841e-06   2.04519e-06  -9.37480e-08   1.72391e-08  -8.35994e-09  -6.36672e-10       4.47685       5.78470       6.42556       6.30824       6.22488       5.70021       5.22351       4.46318       3.77403       3.04410       2.38314       1.74567       1.31064      0.899202      0.609406      0.401898      0.250344      0.158107     0.0893424     0.0516236     0.0279186     0.0145756    0.00729322    0.00343223    0.00156440   0.000671495   0.000279441   0.000106498   3.81713e-05   1.28883e-05   3.72176e-06   1.05059e-06   2.53711e-07   5.05961e-08   8.60198e-09   9.28847e-10
  18  20 3725.5229    2.0279  4.6924 11.3097 -0.0023  0.0663   0.0266   0.1855    0.0847   0.0000   437.2803       20.2843       1.11684       14.2948       10.5861       7.57475       5.59313      -2.52297      -1.33688      -1.72587      -2.50821      -2.07871      0.808218      -1.38178      0.560759     -0.378642      0.436653      0.227875     0.0242552   -0.00762344    0.00353908     0.0445963   -0.00840933   -0.00531672   -0.00126729   0.000775455  -0.000386124  -0.000230886   5.15873e-05   9.25248e-06   1.03052e-06  -5.40037e-07  -1.08954e-07   1.17737e-07  -7.67732e-09   1.82372e-09       5.62372       7.18957       7.83100       7.87916       7.70832       7.28821       6.44187       5.69681       4.62486       3.77238       2.94593       2.18629       1.65464       1.15152      0.769470      0.520361      0.329668      0.200576      0.116408     0.0678348     0.0362442     0.0188178    0.00958253    0.00466421    0.00201049   0.000887766   0.000359975   0.000140964   4.95876e-05   1.61962e-05   4.80153e-06   1.34505e-06   3.18975e-07   6.33365e-08   1.03157e-08   1.20886e-09
  18  21 3868.2271    1.6778  6.4912 10.8839 -0.0033  0.0806   0.0195   0.2277    0.0680   0.0000   431.0634       37.5986       16.0055      -1.84456      -5.70694       13.7726      0.319291      -6.05087       3.87812       2.42494       3.55424      -2.72057       1.15976      0.601557      -1.15158      0.823577      0.106538     0.0156918     -0.254738   -0.00271386      0.153285     0.0165021    -0.0356540    0.00461762  -0.000911511   0.000632348   2.40151e-05   4.13693e-05  -2.01944e-06   2.13097e-05   4.45647e-06  -2.27693e-06  -1.36495e-08   9.57479e-08   1.81361e-09  -1.53962e-09       6.79137       8.94345       9.73974       9.83835       9.49844       9.02437       7.84377       6.83696       5.83789       4.58768       3.66215       2.71425       1.95729       1.41506      0.947518      0.624731      0.393717      0.246363      0.142466     0.0822090     0.0451591     0.0234737     0.0115997    0.00570323    0.00241930    0.00112072   0.000439745   0.000169767   6.00162e-05   2.01412e-05   6.08119e-06   1.68078e-06   3.85411e-07   7.85955e-08   1.31700e-08   1.51258e-09
  18  22 4011.2643    1.3817  8.0068 10.7469 -0.0034  0.0994   0.0169   0.2796    0.0574   0.0000   443.4112       39.6761       28.2841      -15.9225      -16.0359      -6.29463      -8.64123       8.99281       1.69964      -6.63997      -4.08625       1.56054     -0.107692      -1.45713     0.0136211      -1.53766     -0.723765      0.123337      0.575607     0.0586596   -0.00810748     0.0317897    0.00964330    0.00480146    0.00431335   -0.00222290  -0.000706758  -0.000273877   0.000102765   4.16162e-05  -1.35667e-05  -2.36000e-06  -4.26779e-07   5.29319e-08  -2.59934e-08   4.12894e-09       8.31042       10.8935       11.9513       12.0246       11.7256       11.0929       9.71589       8.58526       7.04018       5.67735       4.40484       3.36499       2.38639       1.78557       1.16211      0.783693      0.496450      0.301723      0.180847      0.101536     0.0555570     0.0296586     0.0144013    0.00693918    0.00311988    0.00136546   0.000547213   0.000215316   7.51232e-05   2.45713e-05   7.62483e-06   2.09495e-06   4.77835e-07   1.00663e-07   1.59469e-08   1.87772e-09
  18  23 4154.1419    1.0897  9.3379 10.7366 -0.0087  0.1252   0.0151   0.3530    0.0480   0.0000   434.9611       36.3514       10.9041       3.92884      -7.76291      -7.26822       1.57312      -2.55400      -7.21756       7.87929      -1.97943      -6.00425     -0.334486       4.89601       1.57206     -0.475797      0.445348    -0.0672489      0.143562      0.109778    -0.0307105    -0.0196004     0.0148896     0.0181003    0.00140842   -0.00243005   0.000678389   0.000668952  -0.000158584   3.26188e-05   7.25527e-06   2.09516e-06   7.97930e-07  -2.02099e-07   4.58436e-08  -4.64858e-09       10.2699       13.5949       14.9098       15.2358       14.5375       13.7412       12.1800       10.8180       8.71867       7.14777       5.55513       4.27766       3.02120       2.22306       1.50287      0.983313      0.631734      0.390835      0.230596      0.131522     0.0729036     0.0381511     0.0192604    0.00921923    0.00423497    0.00183504   0.000753739   0.000279858   9.92681e-05   3.26301e-05   9.78208e-06   2.62855e-06   6.18009e-07   1.28360e-07   2.01797e-08   2.41817e-09
  18  27 4726.8088    0.4477 15.5022 10.2920 -0.0019  0.3736   0.0089   0.8845    0.0275   0.0000   359.9889       58.6158      -5.29504      0.171344      -14.8701      -52.3128       16.1128       49.2448      -31.1544       34.3378       16.6352      -14.3943      -3.18103       13.3341      -1.01531      -8.07176       3.22616     -0.417710      -1.00060     -0.253098     -0.214503    -0.0826055     0.0684835    -0.0152809     0.0159059    -0.0101640   -0.00276177  -0.000241715   0.000543466   0.000136526  -1.20352e-05  -8.20146e-06  -6.97385e-07  -6.34225e-07  -1.20928e-07  -9.03164e-09       30.4278       39.7492       44.2270       44.5813       43.5906       40.8039       36.3027       31.6445       26.1878       21.3542       16.7314       12.6339       9.39348       6.70150       4.60659       3.09455       1.98777       1.26283      0.746279      0.440682      0.244523      0.132858     0.0682976     0.0325675     0.0153088    0.00642896    0.00262255   0.000966822   0.000335595   0.000107608   3.06913e-05   8.22685e-06   1.91951e-06   3.81255e-07   6.12874e-08   6.96810e-09
  19   8 2021.7356    0.6431  0.5214  9.9863 -0.0087  0.0216   0.0204   0.0449    0.0697   0.0000   438.4385       5.15251       11.9687       3.71599     -0.959338       1.38411       2.24490     -0.911171     -0.506158      0.318536      0.470069      0.858233      0.152929     -0.589086     -0.487999     0.0922181     0.0855440     0.0910260    -0.0252276   -0.00447609     0.0157018     0.0174804    0.00313009   -0.00300204  -0.000154552  -0.000591609   0.000108089   2.16801e-05   2.52886e-06   5.91975e-06  -5.65788e-07  -3.57365e-07   2.70520e-07  -4.69415e-08   4.05661e-10  -9.41987e-09       1.76131       2.60912       2.58425       2.76566       2.50645       2.52459       2.09327       2.07585       1.49275       1.53007      0.932342      0.945883      0.551432      0.527575      0.296131      0.262335      0.132638      0.106942     0.0558602     0.0373360     0.0213861     0.0103070    0.00699579    0.00216830    0.00186007   0.000428721   0.000392290   7.32391e-05   6.36345e-05   1.34036e-05   7.19720e-06   1.89951e-06   5.37748e-07   1.59091e-07   2.90933e-08   7.87519e-09
  19  11 2468.1560    1.6104  0.8694 11.4564  0.0029  0.0273   0.0410   0.0627    0.1193   0.0000   435.4239       8.65111       7.94839     -0.415641    0.00243765      -1.66882      -4.50101      -1.69733     -0.707122       1.60399      0.870205       1.78992     -0.456000      0.172474      0.349717      0.231142     -0.224931     -0.111585    -0.0192985     0.0265833    0.00396323  -0.000766057   -0.00190565   0.000446926   -0.00158843   7.11510e-05   0.000113442   0.000168435   2.40735e-05  -9.12936e-06  -4.80585e-06  -7.55905e-07  -3.44548e-07  -2.84793e-08   1.42114e-08  -3.27667e-09       2.23104       2.95730       3.19109       3.18212       3.28844       2.88921       2.74635       2.18726       1.92579       1.49484       1.16896      0.877646      0.650679      0.505488      0.342975      0.241522      0.146047     0.0901297     0.0564504     0.0324233     0.0191529     0.0107048    0.00503076    0.00285487    0.00121358   0.000594620   0.000248686   0.000113093   3.74918e-05   1.62605e-05   5.21338e-06   1.64084e-06   4.90456e-07   1.33397e-07   2.96291e-08   6.39131e-09
  19  12 2613.1201    2.1117  1.0100 11.8359 -0.0075  0.0272   0.0482   0.0685    0.1306   0.0000   440.3045       7.63277       18.1032       4.32779      -1.70729       4.43786      0.330670      -1.33508     -0.666535     -0.729033       1.73815      0.989639      0.123442      0.426006      0.172277     0.0136972     0.0628332   -0.00637078    -0.0710820     0.0641994     0.0222656   -0.00752540   -0.00343699    0.00190805  -0.000372907   1.61388e-05   0.000393754  -0.000108491   6.43089e-05   2.38340e-05   2.92918e-06  -2.62007e-06   3.65205e-08  -1.95458e-07   3.52858e-10   4.12564e-09       2.09764       2.92992       2.99996       3.20508       3.07653       2.85275       2.56190       2.21735       1.88913       1.50080       1.21088      0.911237      0.701223      0.459985      0.347163      0.219778      0.151072     0.0896706     0.0596213     0.0324453     0.0191221     0.0100355    0.00555808    0.00267513    0.00124064   0.000646588   0.000246519   0.000112319   4.08917e-05   1.56583e-05   5.59200e-06   1.71670e-06   5.40862e-07   1.32217e-07   3.48431e-08   6.52930e-09
  19  13 2758.0439    2.8187  0.8277 12.2105 -0.0014  0.0267   0.0705   0.0591    0.1134   0.0000   438.8436       5.31692       11.9445      -1.89340      -2.38061       2.88286     -0.721527      -4.68289       3.19309     -0.105228      0.593219      -1.31246      0.962617     -0.251144     0.0328111     -0.305283   -0.00621224     0.0259701    -0.0288168     0.0239890    0.00529514   -0.00367172   -0.00373480    0.00181936   0.000141132  -0.000184390   0.000191472  -5.31119e-05  -6.66818e-05  -1.71661e-05   1.18447e-05   1.50487e-06   1.46322e-07  -8.69632e-08   2.76632e-08   5.20566e-09       2.40544       3.15501       2.90999       3.25279       2.93188       2.98216       2.39111       2.33832       2.00507       1.81015       1.40660       1.03994      0.713412      0.503064      0.345512      0.228230      0.143482     0.0813372     0.0550786     0.0334144     0.0197416     0.0101278    0.00543682    0.00233973    0.00125684   0.000501393   0.000244535   8.34889e-05   4.05378e-05   1.28483e-05   4.86993e-06   1.38521e-06   4.26786e-07   1.06774e-07   2.47680e-08   5.26250e-09
  19  14 2902.5500    3.3856  0.7977 12.5741  0.0005  0.0245   0.0831   0.0541    0.1124   0.0000   438.0545       8.39241       14.0240       5.21439      -5.52445      -1.87408       3.69100       3.54324     0.0222169      -2.16696      0.527628      -1.00100     -0.926139      0.757477    -0.0150178     -0.493692    0.00157120    0.00163064  -0.000205198     0.0298388    0.00701250    -0.0176373   -0.00152763  -0.000338564   0.000101609  -0.000122095  -0.000127819  -8.25447e-05   1.35795e-05  -9.23328e-06  -7.72889e-06  -3.73909e-07  -4.23066e-07   8.72026e-08   1.14625e-08   5.88804e-09       2.07373       2.68109       2.88113       2.97422       2.62480       2.35062       2.43514       2.04184       1.81810       1.47551       1.24832      0.894590      0.625884      0.465527      0.304088      0.192403      0.121249     0.0844633     0.0497304     0.0259052     0.0158522    0.00869845    0.00480835    0.00217801    0.00106570   0.000472621   0.000242453   0.000103098   3.89854e-05   1.37443e-05   4.65687e-06   1.39698e-06   4.31679e-07   1.05472e-07   2.47240e-08   5.16166e-09
  19  15 3046.6135    3.8824  0.9645 12.7526 -0.0075  0.0271   0.0901   0.0612    0.1331   0.0000   435.1859       5.82693       14.7777       3.34127      -2.49229      0.236193      0.735590      -1.00068     -0.137422      0.532378       2.85697     -0.934265      0.408766     -0.837758      0.594075    -0.0910645     0.0547306     0.0952259     0.0139106    -0.0388215   -0.00980899    -0.0129801    0.00564918   -0.00187054  -2.47785e-05   0.000934671  -0.000331013   2.87638e-05   3.21121e-05  -1.59617e-05  -2.71525e-06  -1.29428e-06   1.09213e-06  -1.90819e-08  -2.78846e-11   6.90632e-10       2.16591       2.99455       2.98369       3.02298       3.02122       2.84602       2.61717       2.18583       1.83801       1.56194       1.27487      0.926910      0.722446      0.453572      0.333304      0.219208      0.146635     0.0929837     0.0562063     0.0333674     0.0175383    0.00976409    0.00476569    0.00239932    0.00117179   0.000527728   0.000240286   9.37856e-05   3.79782e-05   1.48995e-05   4.96017e-06   1.64883e-06   4.65896e-07   1.23828e-07   3.29613e-08   6.18558e-09
  19  16 3189.9408    3.8422  1.2217 12.9937 -0.0075  0.0324   0.0811   0.0716    0.1145   0.0000   437.3592       14.2195       16.9013      -1.32459      -2.21184       6.59842      -1.19130      -1.10639      -2.27381      -2.51875       1.84029      0.609955      0.491727     -0.265846      0.722953   0.000590604      0.234987   -0.00853395     0.0939278    0.00259554    -0.0375711    0.00252519    0.00719586   0.000789611  -0.000629157  -0.000436248  -0.000883788  -0.000113429   0.000142825   1.44273e-05  -3.82759e-06  -2.85929e-06  -1.12865e-07   2.23987e-07  -2.12595e-08   5.92617e-09       2.73613       3.87107       4.06838       4.42444       4.18505       3.73376       3.43772       2.72542       2.35826       1.73302       1.44417       1.03412      0.776368      0.547398      0.371802      0.259299      0.161025      0.109390     0.0632400     0.0375145     0.0219582     0.0114380    0.00632992    0.00307104    0.00163088   0.000653815   0.000337014   0.000124350   5.27723e-05   1.75095e-05   6.32776e-06   1.93810e-06   5.39464e-07   1.51320e-07   3.25910e-08   7.11531e-09
  19  17 3333.0078    3.4254  1.6087 12.5986  0.0013  0.0343   0.0641   0.0871    0.1212   0.0000   440.3891       12.7490       11.7500       9.71356      -8.28781      -5.23562       4.82586       3.35541      0.560967      -2.38045      0.743955      -1.11985      -1.54636      0.172036    -0.0584452     -0.258404      0.305192      0.113766    -0.0881072   -0.00313865   -0.00235106    0.00112496   -0.00266834   -0.00744148  -0.000970008    0.00107977  -5.69242e-05  -0.000326572   2.88331e-05  -4.25583e-06  -8.24079e-06  -2.40068e-06   4.51398e-07  -9.74407e-08   1.21079e-08  -5.12402e-09       2.79743       3.74668       3.98432       4.06751       3.88602       3.63699       3.39758       2.80035       2.51071       1.93568       1.55288       1.17246      0.896026      0.613216      0.428588      0.296277      0.188468      0.115339     0.0750180     0.0421433     0.0235701     0.0135554    0.00675498    0.00351244    0.00169779   0.000777031   0.000353297   0.000137479   5.33076e-05   2.14705e-05   7.16611e-06   2.23084e-06   6.70690e-07   1.67815e-07   3.89880e-08   7.80878e-09
  19  18 3476.3075    2.7528  2.3251 12.4241 -0.0012  0.0444   0.0483   0.1101    0.1072   0.0000   440.6508       13.5115       10.7322       2.20566       1.85994      -2.79843     -0.642442      0.116082     -0.162188     -0.402202       2.18105     -0.151165   -0.00903660      -1.19556      0.287439     0.0451758     -0.219001    -0.0948796     0.0281174    -0.0398153    -0.0305723    -0.0145648    0.00768921   -0.00100055   -0.00187396    0.00101809   1.05618e-05  -0.000107895  -2.77302e-05   2.66037e-06   5.88635e-07   4.00802e-06  -9.49596e-07   3.15195e-07   8.10247e-09  -9.84516e-09       3.61795       4.73181       4.98466       5.10600       5.23801       4.69618       4.26981       3.79460       3.09511       2.66589       2.01458       1.56067       1.13396      0.830859      0.589244      0.393764      0.250428      0.158212     0.0989973     0.0587709     0.0329269     0.0192970    0.00925602    0.00490984    0.00226670    0.00103611   0.000473199   0.000191303   7.18745e-05   2.87638e-05   9.26496e-06   3.07267e-06   8.74406e-07   2.36761e-07   5.67666e-08   1.19470e-08
  19  19 3619.5165    2.3768  3.7876 11.4494 -0.0020  0.0538   0.0311   0.1465    0.1060   0.0000   435.3902       7.77931       10.9866       12.4903       6.15135      -13.3998      -11.9950       5.33199       8.04447      -4.01011      -2.05319       2.77210     -0.268904     -0.256531     -0.114159     -0.140948     -0.275992      0.187035      0.129913    -0.0945371     0.0126783     0.0582211    0.00389592    0.00220025   0.000846170   -0.00131062  -0.000748963   6.07263e-06  -2.76187e-05   2.04288e-05  -1.14431e-06  -1.24581e-06  -5.22830e-07   3.60710e-07  -6.49694e-08  -6.98328e-09       4.44791       5.88778       6.41639       6.44291       6.39548       5.79938       5.29129       4.73181       3.89270       3.24028       2.51456       1.90024       1.46566       1.00219      0.717012      0.459105      0.318743      0.192287      0.119665     0.0687956     0.0394384     0.0212804     0.0114125    0.00565174    0.00284070    0.00121654   0.000565409   0.000221663   9.21169e-05   3.35793e-05   1.16765e-05   3.68837e-06   1.10148e-06   2.78240e-07   7.17266e-08   1.36023e-08
  19  20 3762.5706    1.8948  5.3204 11.1821 -0.0040  0.0690   0.0230   0.1924    0.0759   0.0000   434.7978       27.6093       23.5687       6.49711      -2.45426      -7.28868      -4.73900      -6.72779       2.00588      -1.55831       1.51835       1.31212       1.05483       1.33547     -0.252806      0.373572    -0.0730794     -0.128800      0.220810     0.0622315    0.00682850    0.00942979   -0.00962463    -0.0103080   -0.00235117   0.000176391  -0.000251708  -8.52467e-05   3.39445e-05   1.97675e-06   1.42276e-05  -6.85238e-06  -5.70734e-07   6.44059e-07  -1.30341e-07   2.59142e-08       5.48300       7.23300       7.95477       7.93396       7.80728       7.29513       6.69628       5.81393       4.96703       4.01170       3.25146       2.40136       1.83175       1.31727      0.913199      0.618640      0.393594      0.252910      0.153563     0.0893717     0.0500547     0.0283313     0.0145258    0.00743174    0.00342135    0.00166318   0.000706643   0.000305670   0.000116064   4.48586e-05   1.51617e-05   4.91606e-06   1.42290e-06   3.89258e-07   8.78912e-08   1.75014e-08
  19  21 3906.0580    1.5919  6.8302 10.8542 -0.0053  0.0837   0.0183   0.2285    0.0647   0.0000   434.9418       7.84976       17.5331      -7.45982       9.59927       8.51924      -7.46272      -17.2565      -1.26311       4.65978     -0.129630      -1.17902       1.07414       2.04534       1.01786     -0.119128      -1.12187      0.281705      0.222407      0.175144     0.0847946    -0.0237334    -0.0272252     0.0164175   -0.00836758   -0.00303667    0.00166970   0.000923706  -0.000226764  -9.86417e-06   6.25103e-05   3.09034e-06  -2.06993e-06  -9.55262e-07   1.77486e-07   2.43002e-08       6.62130       9.01212       9.58437       10.0537       9.48544       9.05876       8.07251       7.18747       6.02464       4.93611       3.93233       2.98245       2.23273       1.58642       1.11465      0.747628      0.490577      0.310415      0.189218      0.111384     0.0633196     0.0346997     0.0183887    0.00918721    0.00458443    0.00204970   0.000938294   0.000375924   0.000151756   5.46316e-05   1.92221e-05   6.10352e-06   1.77527e-06   4.69909e-07   1.06946e-07   2.11782e-08
  19  22 4049.2667    1.3061  8.6908 10.7162 -0.0094  0.1012   0.0150   0.2960    0.0512   0.0000   439.1350       16.8215       25.2530       2.96570       18.6738       13.2571      -12.0798      -10.1998      -5.50384      -3.99570      0.272138     -0.972738       1.52262      0.973634       1.70037       1.59511     -0.500323     -0.200772      0.193843    -0.0723341     0.0723217   -0.00341804   -0.00694509   -0.00101456    0.00666401   -0.00101833    0.00195230   0.000113312   3.83119e-05  -0.000179864   8.61521e-05   1.43338e-05  -3.72284e-06  -1.81879e-07   1.20500e-07  -2.25160e-08       8.20957       10.5316       11.6615       11.8069       11.3331       10.6629       9.65861       8.58993       7.41730       5.90512       4.77956       3.60630       2.73552       1.93840       1.32448      0.915874      0.593265      0.375512      0.227356      0.135805     0.0774472     0.0423867     0.0221251     0.0116690    0.00556450    0.00260187    0.00110583   0.000472550   0.000180885   6.82215e-05   2.29747e-05   7.35127e-06   2.10445e-06   5.69095e-07   1.25027e-07   2.46079e-08
  19  23 4192.7006    1.0224 10.0271 10.7014 -0.0068  0.1275   0.0143   0.3833    0.0459   0.0000   410.6422       9.15008       49.2674       26.3393      -6.80278      -2.99906      -1.46633      -7.29917       18.0527       9.82418       1.32704      -2.58449       4.76691       3.78362     -0.471366      0.945803       1.44030     -0.690114     -0.305879      0.537879   -0.00585524    -0.0551132    -0.0211608    0.00563321     0.0103704  -0.000315671   -0.00106768  -0.000112465  -0.000150573  -3.83300e-05   3.36196e-05   4.65990e-06  -4.79507e-06   4.04592e-07  -2.76405e-07   1.33096e-08       10.2079       13.3041       14.9177       15.0112       14.6008       13.8537       12.2068       10.9061       9.28744       7.41942       5.92365       4.57339       3.38285       2.43800       1.71943       1.15589      0.758970      0.483701      0.297714      0.174773      0.102514     0.0562478     0.0291952     0.0152879    0.00755501    0.00325673    0.00155675   0.000613762   0.000242328   8.88592e-05   3.06350e-05   9.66275e-06   2.81763e-06   7.28813e-07   1.65045e-07   3.20496e-08
  19  24 4336.2506    0.8111 11.5660 10.7193 -0.0130  0.1701   0.0136   0.5145    0.0390   0.0000   439.0571       2.69063       28.5231      -5.66995      -5.66087       13.7508      -13.2396       3.60543      -8.62817      -16.5878       3.34997      -4.69834       4.13719      -2.11416      -1.34277      0.654111     -0.405123      0.158108    -0.0104542      0.108222    -0.0370078     0.0163537     0.0563649    0.00705082  -0.000326833    0.00421366    0.00268112   -0.00205973   1.67692e-05   0.000245366   6.45229e-05  -9.15617e-06  -1.55050e-06   1.04170e-06   4.46137e-07  -1.60149e-08       13.5849       17.7050       19.2420       19.8114       19.5264       18.3213       16.2900       14.4363       12.1463       9.94835       7.84109       6.07964       4.52051       3.26915       2.30029       1.57649       1.02452      0.669499      0.410846      0.246097      0.140769     0.0796476     0.0417111     0.0211637     0.0106360    0.00455195    0.00220187   0.000844117   0.000341473   0.000124601   4.20760e-05   1.33735e-05   3.72660e-06   9.75075e-07   2.20869e-07   4.34262e-08
  19  26 4622.1304    0.4796 13.6524 10.5974 -0.0486  0.3337   0.0093   0.7911    0.0234   0.0000   393.2099       26.2491       1.62914       34.5490       3.39519      -61.9165       49.7509       83.2528      -7.19498      -12.1174      -20.8033       22.0679      -9.37040       10.0040      -2.30812      -3.66322       1.31968       1.50504     -0.253056     -0.932087    0.00445152      0.204552    0.00511707    -0.0120221   -0.00640180   -0.00614882   0.000541897    0.00129538  -0.000604344  -0.000269922  -3.58901e-05  -2.87844e-05  -4.40727e-06  -5.70529e-07   2.54382e-07  -1.47296e-07       25.0454       33.8644       37.6044       38.3184       37.5152       35.5571       31.6557       27.6629       23.4107       19.2860       15.0617       11.8412       8.83310       6.38375       4.57311       3.10121       2.07593       1.33964      0.826052      0.507044      0.298214      0.161887     0.0904067     0.0448260     0.0229736     0.0102835    0.00465945    0.00186078   0.000758431   0.000260947   9.14863e-05   2.81862e-05   7.88035e-06   2.00628e-06   4.57611e-07   8.95221e-08
  20   8 2050.0657    0.6827  0.5672 10.1389 -0.0001  0.0249   0.0208   0.0522    0.0648   0.0000   442.8844       1.81745       18.8357      0.592070     -0.252800       1.33879      0.230535      0.677133     -0.912684      0.891610     -0.456822    0.00678051     -0.342390      0.917072     -0.273199     -0.130037     0.0265426    -0.0472536    -0.0433671     0.0297903   -0.00936267    -0.0206861    0.00887708    0.00335211   -0.00149984   0.000910466   3.55061e-05  -0.000205901   3.82587e-05   9.52909e-06  -4.17419e-06   4.86375e-06  -1.27767e-06  -2.98903e-07   3.97307e-08  -4.58133e-08       1.85163       2.29125       2.84517       2.60183       2.65105       2.55091       2.17286       1.88687       1.52683       1.36704       1.03775      0.802955      0.617711      0.428119      0.283557      0.212735      0.143619     0.0836400     0.0594367     0.0368379     0.0200665     0.0114367    0.00679886    0.00335157    0.00151204   0.000810575   0.000397828   0.000172653   6.38293e-05   2.81597e-05   1.17159e-05   4.26715e-06   1.32564e-06   4.08215e-07   1.21991e-07   2.88152e-08
  20   9 2203.1356    0.9539  0.7278 10.4186  0.0017  0.0249   0.0242   0.0495    0.0913   0.0000   441.4915      -1.64166       12.4649       3.85609      -6.31603       2.97770      0.947554      -3.90222      0.757779     -0.350460       1.35031      0.348142     -0.744519     -0.326757      0.160614    -0.0655161     0.0791947    -0.0689897     -0.150841     0.0258103    -0.0314902    -0.0163409    0.00325105    0.00121681    0.00119574   -0.00117318  -0.000490119   0.000157970  -5.91894e-06  -4.22609e-05   3.09965e-06   1.81572e-06   1.88020e-06  -4.00382e-07   1.19361e-09  -2.63465e-08       2.03283       2.73005       2.84284       3.05785       2.93063       2.64881       2.57132       2.08659       1.76426       1.36076       1.18156      0.873483      0.652124      0.453536      0.336359      0.226898      0.145876     0.0997919     0.0606243     0.0376932     0.0207372     0.0121847    0.00633548    0.00331131    0.00164743   0.000795752   0.000385033   0.000173665   7.82630e-05   2.86826e-05   1.15035e-05   3.85566e-06   1.30066e-06   4.22036e-07   1.04605e-07   3.02311e-08
  20  10 2352.4659    1.3045  0.8782 10.6869 -0.0098  0.0255   0.0313   0.0583    0.1064   0.0000   437.4150       3.28487       17.1510       1.06302      -2.22053       4.00996      -2.94188      -1.63035      -1.88687       1.22207     -0.985724       1.16896      0.357004      0.658211     -0.218716     -0.358661  -0.000591701    -0.0440475     0.0320036    -0.0495355    0.00300486    0.00841549   -0.00624791    0.00304294   -0.00336630  -0.000506462   0.000179300  -2.68033e-05   9.86433e-05   2.75182e-05  -6.35766e-06  -1.31007e-05   1.06277e-06   7.31180e-07  -1.38568e-07  -3.83438e-08       1.89590       2.55513       2.85062       2.78292       2.84548       2.66974       2.40215       2.07800       1.79442       1.39792       1.12426      0.888448      0.641230      0.483653      0.362782      0.223726      0.167213     0.0979916     0.0600418     0.0390111     0.0216181     0.0125824    0.00670190    0.00350647    0.00178241   0.000867477   0.000407088   0.000175976   7.62792e-05   3.14777e-05   1.20765e-05   4.40738e-06   1.39157e-06   5.00167e-07   1.44177e-07   3.32185e-08
  20  11 2499.0343    1.7191  0.8931 11.4279  0.0026  0.0282   0.0426   0.0624    0.1150   0.0000   437.1398       3.73937       17.4126       6.03839      -2.57335      -4.73584     -0.714065      -3.91295       1.49878     0.0100322      -1.24728    -0.0835351     -0.910612     -0.293537     0.0688607     -0.216782    -0.0356999     0.0271363     -0.106290    -0.0766255    0.00810849     0.0207846   -0.00403960    0.00232939  -0.000197255  -0.000715846   0.000709644   2.90635e-05  -1.19021e-05  -5.25558e-05  -9.32275e-06  -1.34733e-06   1.18210e-06   1.23528e-06  -2.21678e-07   3.11836e-08       1.94435       2.92954       2.96641       2.96731       3.06394       2.56384       2.77747       2.09838       2.07516       1.56990       1.21659       1.04415      0.681699      0.576578      0.353391      0.264113      0.170148      0.103883     0.0699315     0.0370251     0.0239675     0.0117803    0.00698013    0.00379819    0.00169015   0.000951492   0.000414085   0.000178819   8.08624e-05   3.00487e-05   1.29047e-05   4.33075e-06   1.50167e-06   5.18232e-07   1.37133e-07   3.45969e-08
  20  12 2644.8821    2.3010  0.9632 11.8000 -0.0036  0.0279   0.0519   0.0628    0.1529   0.0000   438.2429       4.45333       18.8356       1.48558     -0.230554      -1.33329      -3.28239       1.90358     -0.389928       2.03045      0.640647     -0.571753      0.539285     -0.651230     -0.179794     -0.425226      0.375316      0.184464    -0.0623232    -0.0381401     0.0187982    -0.0111922   -0.00780222    0.00305900    0.00341092   -0.00130303  -9.46077e-05  -5.87811e-05  -1.40087e-06   1.85203e-05   1.31308e-05   6.86083e-07  -3.04018e-06   3.39857e-08   7.23417e-08   2.27981e-08       2.00672       2.86956       2.91489       3.24620       2.91085       2.85481       2.40882       2.35046       1.81280       1.64059       1.20931       1.00123      0.700771      0.538738      0.367692      0.256301      0.159916      0.113839     0.0662990     0.0417641     0.0233949     0.0137349    0.00773636    0.00409875    0.00206110    0.00100285   0.000454177   0.000213922   8.71690e-05   3.61526e-05   1.30581e-05   4.59408e-06   1.57126e-06   4.87048e-07   1.33860e-07   3.70282e-08
  20  13 2790.7696    2.8843  0.8852 12.4135 -0.0002  0.0268   0.0676   0.0554    0.1130   0.0000   436.1259       10.8066       17.9698      -2.25841      -2.80146       3.47929       1.28172      -1.17278       1.07292      -1.80522     -0.883560     -0.703252     -0.501639     -0.422835     0.0948994      0.507004      0.278926     0.0198200    -0.0779273    0.00432687    0.00435052    0.00852273   -0.00907161   -0.00642141    0.00257692    0.00146435   0.000397424  -0.000220897   2.74349e-05   2.63027e-05   9.60661e-07   2.50189e-06  -2.05288e-06  -7.46161e-07  -1.12318e-07  -7.89855e-09       2.00631       2.85014       2.81295       3.09950       2.61701       2.65966       2.35768       2.21835       1.88030       1.61943       1.33567      0.998457      0.768218      0.528182      0.370176      0.250883      0.173251      0.110109     0.0692416     0.0416078     0.0258599     0.0136034    0.00808578    0.00383835    0.00228074   0.000916283   0.000542594   0.000174383   0.000104041   3.16038e-05   1.59425e-05   4.52628e-06   1.81030e-06   4.77697e-07   1.43108e-07   3.63902e-08
  20  14 2935.9566    3.4646  0.9127 12.4030 -0.0037  0.0252   0.0787   0.0569    0.1344   0.0000   437.6227       9.96077       9.17608       3.97806     -0.194206      -9.24144      -1.21086      -1.07804       3.06903     -0.238906      0.397707      -1.52875     -0.404420      0.659639     -0.323598     -0.191622     0.0766382    -0.0442517      0.125652     0.0340234     0.0145375    -0.0110068   -0.00428838  -0.000822395  -0.000983944   -0.00156343   0.000224552  -7.49220e-05   5.26649e-05   7.58717e-06   1.95476e-06  -3.41663e-06   6.19759e-07   4.22090e-07  -2.96768e-07  -3.51168e-08       2.09279       2.92061       2.97405       2.91734       2.69310       2.46829       2.31009       2.19537       2.02188       1.68193       1.40290       1.05862      0.804212      0.532576      0.378580      0.248101      0.162967     0.0993035     0.0634665     0.0386805     0.0214943     0.0126708    0.00646650    0.00349675    0.00174799   0.000853097   0.000410285   0.000175563   7.74486e-05   2.89759e-05   1.15909e-05   4.48820e-06   1.41925e-06   4.85233e-07   1.28001e-07   3.67086e-08
  20  15 3080.5139    3.9802  1.0261 12.6278 -0.0068  0.0266   0.0834   0.0600    0.1527   0.0000   436.6133       8.53211       16.2589     -0.469194      0.471646       1.40187       2.39709       2.71991      0.746879      -3.28386     -0.549330      -1.92003    -0.0285950     -0.313433     -0.254739      0.117749     0.0369821      0.122871     0.0234485    -0.0237521    0.00450000    0.00427323    0.00569196   -0.00680446    0.00112313   0.000697750   1.51313e-06  -0.000500041   2.06965e-05   1.30647e-05  -2.26461e-05   7.99725e-06   2.99408e-06  -7.09669e-07   2.74526e-08   4.73643e-08       2.03138       2.55462       2.76264       2.84158       2.74444       2.64753       2.44791       2.15733       1.79624       1.45778       1.21275      0.883972      0.706293      0.501745      0.363860      0.252310      0.167560      0.103632     0.0660774     0.0416452     0.0220351     0.0142268    0.00684087    0.00381304    0.00189944   0.000923713   0.000431654   0.000201106   8.61724e-05   3.15970e-05   1.33691e-05   4.81899e-06   1.40331e-06   4.81747e-07   1.32776e-07   3.57834e-08
  20  16 3224.5606    3.7298  1.1381 13.2209 -0.0012  0.0306   0.0831   0.0698    0.1153   0.0000   439.1346       10.9459       10.9960       1.73281      -2.32114     -0.159691       2.05721      -5.89971     -0.519066      -2.69278       1.01526     -0.879744      -1.67712     -0.988212     0.0582479    -0.0947967     -0.105509     -0.246932     -0.169951    -0.0101911    -0.0261885   0.000109720     0.0173998   -0.00615259   -0.00114481   -0.00105141  -0.000346717   0.000375459  -5.39316e-05  -2.99626e-05  -3.93682e-06   1.18830e-05   1.99047e-06   1.84629e-07   2.18688e-07  -2.97781e-08       2.58327       3.34334       3.46942       3.40744       3.47178       3.29946       3.15298       2.80287       2.23541       1.83904       1.33862       1.10883      0.838552      0.649074      0.486383      0.324272      0.215259      0.134032     0.0826330     0.0474318     0.0274008     0.0158127    0.00829250    0.00436787    0.00226007    0.00103138   0.000499976   0.000216060   9.64635e-05   3.69359e-05   1.38919e-05   5.13451e-06   1.70106e-06   5.52237e-07   1.51373e-07   3.87732e-08
  20  17 3368.1502    3.2252  1.8301 12.6451 -0.0132  0.0361   0.0551   0.0922    0.0839   0.0000   443.6849       17.2856       10.0180      -4.36331       1.88393       8.97738      0.689539      -5.06583      0.763599      0.762424       2.49896     -0.420522      0.621868     -0.353758      0.314045     -0.539935    -0.0931386    -0.0178949     -0.225613      0.106393     0.0453301    -0.0353424   -0.00593493    0.00278519     0.0118838   -0.00292882  -0.000611141   0.000636994   5.32892e-05  -8.66341e-06   2.79951e-05  -5.38026e-06  -1.82553e-06   1.36560e-06   4.24856e-07  -3.54415e-08       2.88530       3.82203       4.17847       4.10966       4.31322       3.89415       3.53442       3.08790       2.59550       2.13793       1.68623       1.28964      0.975481      0.726921      0.508410      0.354627      0.239705      0.148550     0.0963805     0.0580358     0.0348774     0.0193622     0.0108752    0.00559443    0.00290254    0.00135977   0.000670651   0.000271069   0.000123961   4.63353e-05   1.92642e-05   6.53458e-06   2.25806e-06   6.73553e-07   2.00021e-07   5.04277e-08
  20  18 3512.0037    2.6440  2.7414 12.1670 -0.0041  0.0466   0.0402   0.1175    0.0862   0.0000   444.4628       7.38389       5.07933     -0.803031       1.10652      -2.15185       5.06614      -3.14495      -4.65597      -2.75510       2.24702      -3.01121       1.01386     -0.639935      0.707978      0.550712     -0.618161    -0.0418693     -0.109863   0.000514358    -0.0429858    0.00575012     0.0111121   -0.00425653  -0.000240279    0.00376522  -0.000403941  -4.72262e-05   0.000326022  -3.29410e-06  -1.40757e-05  -9.25528e-06   2.67607e-06   8.11309e-07  -8.99233e-08   1.68391e-08       3.48193       4.75263       4.92783       5.22820       5.16765       4.77440       4.60269       3.74793       3.24590       2.67146       2.21960       1.67086       1.28860      0.937445      0.655118      0.454225      0.311910      0.202321      0.129208     0.0770600     0.0454561     0.0261276     0.0134375    0.00760613    0.00359305    0.00183114   0.000832151   0.000364799   0.000161157   6.65457e-05   2.44144e-05   9.29453e-06   2.90255e-06   9.03067e-07   2.49719e-07   6.51340e-08
  20  19 3655.8652    2.1678  4.0007 11.6230 -0.0061  0.0575   0.0288   0.1539    0.0798   0.0000   441.4926       7.10690       6.12364       15.6135       6.32284      -15.7921      -3.73446      -2.06795      0.967021      -1.47819     -0.785841      -1.36186      0.581649     -0.856313     -0.747498      0.803100     -0.727206     0.0711739      0.290549      0.101905    -0.0663143     0.0221992    0.00538047    0.00217892   -0.00445746   -0.00344548   0.000565653   0.000596476   0.000463453  -0.000113921   9.40359e-07  -3.91484e-06   6.40268e-08   1.21293e-07  -3.07615e-07   1.58127e-08       4.42624       5.79735       6.31766       6.42129       6.33523       5.97457       5.52928       4.74100       4.12843       3.35848       2.72666       2.15815       1.58638       1.18274      0.804172      0.580367      0.381214      0.252821      0.152528     0.0960458     0.0561506     0.0314472     0.0167120    0.00884965    0.00455074    0.00222924    0.00104703   0.000454194   0.000198090   7.92000e-05   3.04780e-05   1.09022e-05   3.69497e-06   1.16712e-06   3.21635e-07   8.43546e-08
  20  20 3799.2638    1.8451  5.9650 11.0411 -0.0033  0.0701   0.0202   0.1995    0.0666   0.0000   439.6580       23.6329       16.0977      -3.55542      -16.5985       11.6348      0.936679       1.13555      -5.57685      -3.78520       2.64021       7.67910      -2.56123      -2.47085      0.768924      0.305261     -0.227220     -0.633233     0.0269108     -0.167486     0.0316128     0.0456997   -0.00219116    -0.0102790    0.00318769   -0.00141819   -0.00155517  -0.000416985   0.000304929   0.000126096  -5.28640e-05  -1.88606e-05  -7.51691e-07   1.76889e-06  -2.90273e-07   2.83565e-08       5.40602       7.00348       7.60166       7.86571       7.65826       7.33619       6.50909       5.92655       4.98374       4.21946       3.38443       2.61009       1.98047       1.45325       1.02607      0.716146      0.471946      0.314471      0.192502      0.119381     0.0706044     0.0398874     0.0220059     0.0115583    0.00594574    0.00290269    0.00134657   0.000605299   0.000256016   0.000103834   3.93682e-05   1.38443e-05   4.70820e-06   1.44946e-06   4.01040e-07   1.05725e-07
  20  21 3943.1250    1.4998  7.5676 10.8007 -0.0013  0.0870   0.0166   0.2503    0.0566   0.0000   432.4078       14.2060       4.52824       2.71975      -19.1822       6.73277       1.04960      -6.25536       11.2330       2.47818      -1.70490     -0.395440      0.672471      -1.19100   -0.00996060      0.679327    -0.0982643      0.268649      0.324027      0.246976     -0.161815    -0.0787880     0.0402679    0.00867735    0.00919392   0.000664196   0.000586784  -0.000353834   0.000373855  -9.20034e-05  -8.39827e-06   2.16227e-06   4.18209e-06   1.50008e-06  -1.02969e-07  -1.24887e-07       6.55458       8.76344       9.61511       9.62746       9.53476       9.08551       8.26675       7.28719       6.27276       5.19630       4.09799       3.23879       2.44249       1.81036       1.26911      0.897596      0.591916      0.384488      0.240511      0.148945     0.0865032     0.0494234     0.0273295     0.0146215    0.00718901    0.00366178    0.00166374   0.000764275   0.000309711   0.000131468   4.89835e-05   1.81026e-05   5.97679e-06   1.87294e-06   5.17070e-07   1.32805e-07
  20  22 4087.0096    1.1946  8.5322 10.8239 -0.0064  0.1058   0.0151   0.3046    0.0470   0.0000   446.3304       20.1128       16.0498      -15.6972      -16.2477      -1.15603       14.9012      -15.5746      -6.23522      -8.26807      -7.50929       3.00593       5.32919       1.50316      0.908565      0.223730      -1.12590    -0.0136601      0.346013     -0.330368     0.0638547     0.0996749     0.0208060    0.00569018   -0.00930376   -0.00320282   -0.00344653  -0.000165724  -3.44662e-05  -0.000359091   6.49783e-05   6.00116e-06  -1.04333e-05  -3.60904e-07  -9.00375e-07   3.01596e-08       7.83779       10.4733       11.4804       11.8252       11.6008       10.9730       10.0761       8.79823       7.42646       6.22189       4.97336       3.83139       2.94050       2.15224       1.55586       1.06476      0.721277      0.470244      0.300102      0.180677      0.108334     0.0615351     0.0340786     0.0181427    0.00918956    0.00452153    0.00208074   0.000952614   0.000399531   0.000164992   6.19989e-05   2.23515e-05   7.44465e-06   2.28615e-06   6.28242e-07   1.60045e-07
  20  23 4230.8444    0.9639 10.5005 10.7299 -0.0036  0.1399   0.0137   0.4040    0.0404   0.0000   425.4968       20.1675       20.4925       9.44452      -11.2419      -5.08763       3.98070       8.04700      -5.10720       5.40100      -6.14200      -4.08541      0.431779       3.80922       3.66666      0.544418      -1.26826     -0.323846      0.315336     -0.183160     -0.118525     0.0444076     0.0163272    -0.0104891     0.0216456     0.0101773   0.000878441   -0.00280425  -0.000495897  -6.54192e-05   9.55152e-05   3.53242e-06  -1.26365e-05   3.08398e-06   1.70784e-06  -3.97822e-07       10.2993       13.7215       15.1255       15.6359       14.9362       14.8401       13.0867       11.5258       9.89488       8.25051       6.46713       5.18768       3.92805       2.83846       2.08019       1.42563      0.962688      0.635262      0.401448      0.244093      0.146335     0.0834709     0.0456172     0.0253414     0.0122845    0.00649247    0.00286110    0.00136971   0.000542872   0.000234883   8.20096e-05   3.12137e-05   1.01184e-05   3.13681e-06   8.37529e-07   2.12318e-07
  20  25 4518.5209    0.6198 13.7714 10.6682 -0.0066  0.2512   0.0121   0.6944    0.0290   0.0000   429.2648       55.8638       31.2047      -26.7048      -4.93453       5.85751      -3.18662      -25.9865      -43.2111       7.76032       10.3678      -4.61016      -12.4511      -3.41175      0.215541      -2.93388       3.05958     0.0490424     -0.126671      0.507761      0.158008    -0.0834975     0.0426213     0.0819616    -0.0187117   -0.00465199   7.42716e-05    0.00147101    0.00100583   0.000142733  -0.000333260   8.94922e-05   8.78956e-06  -2.50244e-06  -3.58379e-07   3.22138e-07       18.5056       23.9890       27.0263       27.7275       27.3544       25.9064       23.6016       20.5076       18.0582       14.5843       11.6989       9.43022       6.99334       5.22805       3.76376       2.64052       1.77355       1.18105      0.749921      0.469253      0.280135      0.165268     0.0914899     0.0497620     0.0255391     0.0129416    0.00582706    0.00277746    0.00111760   0.000463755   0.000168513   6.06987e-05   1.94461e-05   5.98384e-06   1.57826e-06   3.91870e-07
  20  26 4662.0461    0.4753 15.2784 10.5215 -0.0143  0.3452   0.0090   0.8393    0.0221   0.0000   458.7597       17.2413      -11.5571     -0.898830       43.4123       4.54262       44.0180      -25.0486      0.497623     -0.620238       13.8001      -5.02970      -16.2712     -0.877037       3.46042      -3.73601      -2.68716       5.07627       2.41204      -1.04250     -0.272785      0.235078    -0.0548813    0.00239923     0.0209751    0.00493507   0.000599009    0.00169419   0.000881288  -0.000274248   3.31084e-05  -5.09790e-05   1.43285e-05   5.69586e-06  -1.73178e-06  -8.63538e-07       25.9581       33.7047       37.7802       39.1609       37.9335       36.8464       32.5721       28.4985       24.8891       19.9810       16.4766       12.9595       9.73408       7.11632       5.10294       3.54397       2.44355       1.62105       1.03189      0.650133      0.388119      0.223998      0.126709     0.0663920     0.0356485     0.0172062    0.00826507    0.00365997    0.00157796   0.000612591   0.000238358   8.08339e-05   2.66855e-05   8.06573e-06   2.17299e-06   5.36697e-07
  21   9 2231.8890    1.0341  0.7149 10.5295 -0.0002  0.0227   0.0257   0.0493    0.0883   0.0000   441.6902       2.14866       14.8257      -3.26216      0.782906      -1.27670      -1.56197     -0.143331      -1.53566      -1.24589      0.300916      0.152057     -0.401683     -0.419359      0.103989     0.0928983    -0.0829611     -0.130130     0.0126627    -0.0385512   -0.00241932    0.00935337   -0.00378323    0.00600719    0.00168215   -0.00138596   0.000617991   0.000329854  -0.000303967  -5.62711e-05   3.85944e-06  -7.89412e-06  -3.58100e-06   3.12220e-08   6.24036e-08  -9.02781e-09       1.62958       2.16948       2.37990       2.48161       2.38908       2.15838       2.13265       1.82158       1.56266       1.29247       1.08834      0.768271      0.644903      0.466170      0.344280      0.231179      0.156576      0.112343     0.0649515     0.0415315     0.0255310     0.0149782    0.00829304    0.00454241    0.00242207    0.00131287   0.000620713   0.000281470   0.000131515   5.77634e-05   2.46896e-05   1.00236e-05   3.42431e-06   1.19554e-06   3.90644e-07   1.09986e-07
  21  10 2381.9310    1.4138  0.8810 10.9454  0.0005  0.0258   0.0317   0.0572    0.0961   0.0000   440.9064     -0.403203       15.5856       4.24409      -4.71425       4.44437      -2.39235      0.996325      0.336155      -1.34213       1.52142      -1.13342      0.102735      0.494983      0.233942    -0.0784430      0.134328     0.0832759    -0.0620016   -0.00276500     0.0386686    -0.0159211    0.00235605   -0.00304918   -0.00111960    0.00150334  -0.000152157   0.000338910  -1.61008e-06  -2.96129e-05   9.20170e-06   1.09632e-07   1.99697e-06  -1.64049e-06   3.50205e-07   5.67380e-08       1.97213       2.52033       2.77308       2.90330       2.77564       2.58904       2.39923       2.13588       1.66015       1.64526       1.32191      0.942389      0.718572      0.554979      0.382753      0.262091      0.175576      0.122080     0.0719414     0.0448923     0.0294580     0.0177832    0.00957445    0.00533009    0.00269346    0.00148920   0.000667993   0.000287949   0.000135061   6.07184e-05   2.66209e-05   1.09391e-05   3.80142e-06   1.32281e-06   3.78152e-07   1.14599e-07
  21  11 2529.3693    1.8226  0.9291 11.4974 -0.0060  0.0262   0.0419   0.0624    0.0960   0.0000   433.3289      -4.63076       15.4944      -3.30867      -5.61798      -3.47891       2.96058       1.38212      -4.64761     -0.699182       1.53383      0.651238      0.311090     -0.376005     -0.501235     -0.536630      0.115762    -0.0410055    -0.0354310    -0.0110052   -0.00795808     0.0110588    -0.0111369   0.000413649   0.000661730  -0.000862871  -0.000635039   0.000149150   9.22584e-06   1.43783e-05  -3.95192e-05  -8.48324e-06   1.21082e-06   1.12946e-06   5.55024e-07   1.02155e-07       1.91896       2.64469       2.75744       2.99748       2.98323       2.75746       2.40631       2.22004       1.85213       1.55573       1.23785      0.979082      0.709981      0.546486      0.382375      0.275606      0.178126      0.119887     0.0795359     0.0508417     0.0278777     0.0174929    0.00999001    0.00548920    0.00296303    0.00144375   0.000687642   0.000345283   0.000146490   7.14088e-05   2.46431e-05   1.08566e-05   3.92724e-06   1.33790e-06   4.21781e-07   1.32014e-07
  21  12 2676.2219    2.3278  0.9923 12.1010  0.0011  0.0268   0.0522   0.0655    0.1235   0.0000   436.2029       6.20249       10.9940       1.75695     -0.896774      -4.65947     -0.609509     -0.239520      0.198324     -0.532337      0.581709     -0.339266     -0.787693     -0.208623     -0.222313     -0.423625     0.0963348     0.0539365     -0.119834     0.0412366   -0.00104187   -0.00651202  -0.000377277   -0.00534704    0.00244237  -0.000908277  -0.000256052  -0.000364784  -3.95076e-06  -4.11608e-05   4.19801e-05   9.76658e-06   1.60752e-06   7.21077e-07   1.21794e-07  -1.38163e-07       1.88706       2.67980       2.72467       2.87874       2.90478       2.58154       2.54360       2.03678       1.97871       1.51521       1.29768      0.995907      0.773178      0.579223      0.394557      0.299000      0.187278      0.133385     0.0824800     0.0508054     0.0323631     0.0172704     0.0102838    0.00559343    0.00289928    0.00148125   0.000721338   0.000350163   0.000146983   6.36412e-05   2.65778e-05   1.04985e-05   3.76407e-06   1.35360e-06   4.59927e-07   1.28773e-07
  21  13 2823.0260    3.0524  0.8816 12.5012 -0.0104  0.0331   0.0697   0.0546    0.1386   0.0000   443.6391     -0.369742       12.4683      0.859535      -1.79453    -0.0642075      -1.67291      -3.22433      0.244233       1.21754      -1.36732      0.213018      0.924953      0.210811    -0.0868223      0.291505      0.300862      0.119933     0.0602266    -0.0604212    -0.0455252     0.0194122   0.000249581   0.000927584    0.00603059  -0.000912817   0.000208255  -0.000248993   0.000138689   7.28086e-05  -2.44348e-05   1.71612e-06   3.38789e-06  -3.49191e-07  -3.80045e-08  -5.95480e-08       3.22740       3.96117       3.68810       2.71104       2.79722       3.60860       3.98171       3.75122       2.86590       1.93990       1.18804      0.928308      0.989383      0.910129      0.750560      0.546421      0.364956      0.223987      0.127636     0.0698929     0.0373284     0.0186637    0.00992251    0.00555220    0.00276072    0.00135142   0.000687770   0.000340150   0.000138143   6.25652e-05   2.71045e-05   1.07272e-05   3.69930e-06   1.37059e-06   4.51198e-07   1.31894e-07
  21  14 2968.9662    3.5889  0.9573 12.5982 -0.0042  0.0237   0.0761   0.0576    0.1237   0.0000   440.4307       3.83770       13.1360       4.26810      -3.24898   0.000946237       3.28719      -1.55418       1.47734     -0.946980     -0.265600     -0.492233  -0.000486046     -0.816728      0.501867      0.337021     -0.160032     0.0775078    0.00188375    -0.0562748     0.0459596    -0.0107685   -0.00230645    0.00105857   0.000600766   0.000330130  -0.000398938  -5.03914e-05   7.72544e-05   5.43807e-05  -1.67603e-05  -4.92719e-06  -3.23480e-06   2.30049e-07  -2.92980e-07   2.16635e-07       1.97963       2.51136       2.76408       2.84683       2.65737       2.36323       2.30579       2.06359       1.81855       1.53660       1.28820       1.00587      0.735306      0.547620      0.371938      0.258382      0.172420      0.109283     0.0759219     0.0435650     0.0275377     0.0152483    0.00889519    0.00497069    0.00253756    0.00131930   0.000630845   0.000304049   0.000142466   5.98051e-05   2.53116e-05   9.56148e-06   3.46575e-06   1.22344e-06   3.60782e-07   1.08938e-07
  21  15 3113.9822    3.8023  1.0955 13.1297 -0.0025  0.0308   0.0806   0.0632    0.1125   0.0000   435.3995       9.55403       13.4070       3.65182       3.47736     0.0378960      -2.98945      -3.32524      -1.44574       1.24414      0.766966       1.59956     -0.812314    -0.0792130     0.0134607      0.187227     -0.248322    -0.0758163    -0.0924945   -0.00688416    -0.0253068     0.0211839   -0.00502944   -0.00923998    0.00433356    0.00156926  -3.65583e-05  -0.000155952  -0.000197581  -0.000117726   4.33257e-05   1.52896e-05   3.64028e-07  -2.57725e-06  -4.75090e-07   1.87854e-07       2.12139       2.95264       3.10092       3.36010       3.30852       2.91960       2.79339       2.54371       2.04754       1.81352       1.40777       1.17183      0.848958      0.629389      0.442851      0.319405      0.221431      0.139219     0.0894063     0.0558020     0.0357962     0.0206944     0.0115865    0.00627412    0.00325900    0.00168983   0.000850519   0.000406548   0.000180032   7.99597e-05   3.09127e-05   1.30526e-05   4.42417e-06   1.64079e-06   4.94750e-07   1.46230e-07
  21  16 3258.6698    3.7661  1.3510 12.6355 -0.0053  0.0301   0.0723   0.0744    0.1253   0.0000   443.4888       12.5773       10.2966      0.290372     0.0118116      -2.73942      -1.89745      -2.32802       2.31342      -2.11039    0.00789872      0.785444     -0.306418      0.380778      0.694666     -0.245180     -0.536048    -0.0926284     0.0246772    -0.0406530     0.0287039     0.0168950   -0.00773925    0.00127059    0.00130561   -0.00203616   0.000243739  -0.000133139   0.000350114   1.67127e-05  -2.78605e-05  -1.59228e-05  -3.84556e-06   3.52834e-06   1.30497e-07  -1.16377e-07       2.33751       2.94208       3.06686       3.29082       3.29402       3.07700       2.92771       2.51938       2.03597       1.78252       1.48588       1.16606      0.827569      0.641170      0.469050      0.328177      0.226916      0.144457     0.0984982     0.0604402     0.0364119     0.0213522     0.0125766    0.00651801    0.00351656    0.00164667   0.000820169   0.000378673   0.000187213   7.87552e-05   3.33835e-05   1.21844e-05   4.70736e-06   1.50286e-06   4.86565e-07   1.41186e-07
  21  17 3402.9803    3.0523  2.0495 12.5128 -0.0027  0.0381   0.0482   0.0951    0.0746   0.0000   437.3218       10.4971       5.96538      0.690217       4.27474       7.64927      -11.0223      -4.16744      -2.90808    -0.0462596     -0.152206      -2.03619       1.00691     -0.612054      0.787357     -0.572421    -0.0288663     -0.197459     -0.147014    -0.0657789    -0.0520973   -0.00987297    0.00970323  -0.000911442    -0.0103436   -0.00107565    0.00144758  -0.000192360   2.01566e-05   6.32392e-05   2.37877e-05  -1.68157e-05   6.43511e-06   2.69633e-06  -1.66197e-07  -2.39817e-07       2.93118       3.98050       4.31668       4.36195       4.40827       4.09883       3.79542       3.29012       2.88606       2.27811       1.90913       1.43888       1.11946      0.837106      0.611511      0.444426      0.292234      0.192434      0.118829     0.0747136     0.0466028     0.0272715     0.0153346    0.00844582    0.00441135    0.00219536    0.00110384   0.000519587   0.000231214   9.97634e-05   4.16868e-05   1.61617e-05   5.93962e-06   2.13084e-06   6.71002e-07   2.09649e-07
  21  18 3547.3187    2.4421  2.8866 12.2712 -0.0065  0.0472   0.0353   0.1268    0.0625   0.0000   442.2594       9.83459       5.48415       6.26815       2.51316     -0.256189      -9.37002      -4.19831      -1.82459     -0.415004     -0.985262     -0.824273      -1.24827     -0.993235     -0.799504     -0.586780    -0.0238481      0.387798      0.339688     0.0382477     -0.106582     -0.105893     0.0465515     0.0199311    0.00691068    0.00301949   -0.00265663  -0.000719190   0.000201719   4.18823e-05   2.35898e-05   8.57275e-06   1.07961e-05  -4.74688e-06  -9.65126e-07   3.14745e-07       3.35430       4.58408       4.96180       5.16289       4.98044       4.96391       4.33811       3.88865       3.27404       2.78120       2.19772       1.76029       1.34596       1.01548      0.732545      0.514005      0.350423      0.243110      0.149962     0.0998847     0.0571551     0.0344832     0.0196069     0.0110262    0.00559147    0.00308412    0.00138452   0.000703119   0.000303745   0.000137238   5.25378e-05   2.31711e-05   7.90418e-06   2.89750e-06   9.15166e-07   2.79827e-07
  21  19 3691.5207    2.0918  4.4520 11.4211 -0.0041  0.0579   0.0250   0.1574    0.0717   0.0000   429.3754       10.5512       7.58141       2.18354     0.0552965       4.36168      0.267594      -6.24773       7.29545      0.919098       9.64921       2.08943      0.845232     -0.425405   -0.00780805     -0.366914     -0.660376    -0.0865520      0.249129     -0.127208    -0.0682312    -0.0153578    -0.0195036    0.00661599   -0.00179110    0.00195214   0.000441249   0.000394935   0.000502633  -0.000205863   2.54725e-05  -1.69643e-05   1.16399e-05  -1.13555e-06  -8.21424e-07   6.75527e-07       4.16946       5.44930       6.08885       6.18274       6.15900       5.94426       5.24399       4.78159       4.07897       3.39063       2.82665       2.18123       1.69331       1.25550      0.904121      0.633833      0.441203      0.283130      0.192996      0.118490     0.0706090     0.0415973     0.0242084     0.0131100    0.00703437    0.00363178    0.00169843   0.000849473   0.000366534   0.000169065   6.35958e-05   2.68232e-05   9.72763e-06   3.40542e-06   1.07853e-06   3.38000e-07
  21  20 3835.7970    1.6841  5.8874 11.1516 -0.0003  0.0716   0.0196   0.2051    0.0590   0.0000   440.7300       19.0026       16.2602       7.16769       5.70840      -7.16596       3.55041      0.567655      -1.75013      -3.02457      -3.98248       1.86971     -0.332465     -0.798667     -0.389393      0.167439     -0.237778      0.491030     -0.270082      0.112872      0.166750    0.00951571    0.00783915    -0.0135901   -0.00423092   -0.00167514   0.000330286   0.000545933  -0.000132056   0.000147900  -2.06376e-06  -3.72818e-05   4.19722e-06   5.89575e-06  -3.42420e-06   6.53245e-07       5.19785       6.78624       7.69173       7.71911       7.78195       7.33324       6.78415       5.89767       5.13706       4.21635       3.46334       2.70443       2.05316       1.58215       1.12577      0.814569      0.546532      0.367010      0.232095      0.147847     0.0899145     0.0519204     0.0305120     0.0163643    0.00888714    0.00442443    0.00218188    0.00107802   0.000450026   0.000213178   8.20274e-05   3.37791e-05   1.24751e-05   4.25969e-06   1.40262e-06   4.18667e-07
  21  21 3979.9120    1.3717  7.4438 10.9454 -0.0049  0.0887   0.0160   0.2535    0.0486   0.0000   425.3211       20.2905       23.0675       13.1289      -26.3492       2.95690       5.75805      -5.26304      -4.87898      -5.64892       1.66615     -0.320251       1.37367      -2.53310     -0.480810      -1.60170     -0.610975     -0.246901      0.586630     -0.355007     -0.126814      0.138109  -0.000946075     0.0232836    -0.0388409   -0.00403390    0.00353869    0.00159076   0.000143505  -0.000402515   6.45550e-05   8.14770e-05  -1.03018e-05   6.66931e-06  -5.72274e-08  -4.49882e-09       6.44101       8.37616       9.29837       9.50702       9.33019       9.12290       8.28793       7.36862       6.32525       5.31812       4.23779       3.37678       2.60861       1.96268       1.41695       1.02863      0.704552      0.460316      0.297996      0.188532      0.115207     0.0670368     0.0389084     0.0211278     0.0113399    0.00575744    0.00282093    0.00140947   0.000591123   0.000275534   0.000106034   4.40671e-05   1.61201e-05   5.61537e-06   1.78216e-06   5.30411e-07
  21  22 4124.1418    1.1296  9.4312 10.8588 -0.0087  0.1123   0.0140   0.3393    0.0396   0.0000   438.5665       42.5303       11.4630       23.3681      -7.79149      -12.2128      -9.88682       10.1248      -6.07472      -8.50110      -4.04951      -3.00722      -6.13504       1.69441     -0.548952     -0.753061     -0.365164       1.51206     -0.745310     -0.581907      0.340403     0.0910132    -0.0483317    -0.0348025     0.0328799    0.00185828   -0.00853707   -0.00243702    0.00175345   0.000413574  -0.000192292  -0.000126449  -2.29522e-05  -5.08746e-06   4.33919e-06   1.22578e-07       8.15009       10.4965       11.8073       12.1852       11.8285       11.3985       10.4661       9.35943       7.85954       6.73905       5.46268       4.36284       3.33962       2.45770       1.80144       1.26929      0.880694      0.585739      0.381935      0.240926      0.148789     0.0872949     0.0493403     0.0281510     0.0145154    0.00754455    0.00375336    0.00181099   0.000812997   0.000354139   0.000147367   5.81177e-05   2.08223e-05   7.41285e-06   2.26022e-06   6.79515e-07
  21  23 4268.4808    0.9015 10.9644 10.7975 -0.0039  0.1484   0.0133   0.4362    0.0356   0.0000   434.9169       28.3581       7.47345       20.7321      -3.25486      -6.75728      -7.60281       3.40251       13.0083       6.87874      -12.2974      -1.02645     -0.116435      -1.01137      0.989871       1.95031       2.55377     -0.467370      0.982056     -0.379307     0.0350447     0.0778671     0.0971607    -0.0325818    -0.0421629   -0.00512257    0.00498924    0.00269531  -0.000427693  -3.54112e-05   4.11502e-05   1.76132e-05  -7.54921e-06   6.10006e-06   4.40613e-06  -2.89884e-07       10.3715       13.7050       15.2684       15.7190       15.1708       15.1048       13.5000       12.1899       10.4236       8.78961       7.03696       5.59560       4.32997       3.27896       2.38479       1.71980       1.17131      0.785069      0.510054      0.323339      0.196157      0.117412     0.0682194     0.0370442     0.0207018     0.0102673    0.00522598    0.00252251    0.00110175   0.000501516   0.000199161   7.79350e-05   2.93550e-05   9.92985e-06   3.13109e-06   9.29370e-07
  21  24 4412.8453    0.6681 11.3861 10.8184 -0.0339  0.2033   0.0135   0.5760    0.0332   0.0000   453.5030       4.83488       22.3489       3.99732       8.24401       18.8968       10.5530      -34.7486      -5.90143       33.9538       19.4692      -16.7126       3.98284       4.95963      0.815480     -0.966344      -1.29991      0.989356     0.0343129      0.201399    -0.0916563     -0.153222    -0.0388683    -0.0430675     0.0459177     0.0282844    -0.0136041    0.00533430   0.000833893  -0.000741202  -5.69254e-05  -0.000214758   6.48692e-05   1.53618e-05  -1.36492e-05  -1.34316e-06       14.1082       18.7375       20.9288       21.7389       20.9474       20.6963       18.2974       16.6938       14.4148       12.0060       9.87572       7.79537       6.07199       4.50915       3.26614       2.33988       1.63350       1.07258      0.715162      0.450861      0.277071      0.166139     0.0964641     0.0530144     0.0293420     0.0148099    0.00763081    0.00357562    0.00166144   0.000702766   0.000292205   0.000110253   4.17400e-05   1.40000e-05   4.33233e-06   1.29587e-06
  21  25 4556.2255    0.4635 10.1355 10.7809 -0.0916  0.2677   0.0123   0.6649    0.0259   0.0000   440.2981       85.6390       54.8531       28.7754      -16.5139      -72.5437      -64.6519       41.1420       12.8905       7.54331       23.6545      -19.8327      -3.32829      -3.17663      0.918366       1.70199      -2.87733      0.811371     -0.640988      -1.13111     0.0440080      0.348647     0.0787701    -0.0833738    -0.0149799   -0.00332631     0.0150168   -0.00932696   -0.00513852    0.00194632   0.000178733  -0.000105505   0.000117271  -1.80827e-05  -1.81134e-05  -4.68443e-07       18.2162       24.7977       26.9333       28.4483       27.5714       26.0173       24.4864       21.6219       18.9067       15.7712       13.1119       10.2271       7.96403       6.01701       4.34304       3.12705       2.13185       1.45932      0.952899      0.606821      0.375651      0.224545      0.131737     0.0752813     0.0406026     0.0217103     0.0106817    0.00524304    0.00235909    0.00104086   0.000421937   0.000165672   5.71000e-05   1.99054e-05   5.67006e-06   1.68779e-06
  22   8 2104.7596    0.7660  0.6276 10.1606 -0.0015  0.0300   0.0217   0.0508    0.0667   0.0000   440.6358      -1.00828       14.0400       1.23168      0.199557      0.489148     -0.579037      -2.81486      0.440370     -0.279948     -0.927711     -0.412491     -0.206692      0.257391     -0.169510     -0.405924      0.323777     0.0288057     -0.115103   -0.00764193   -0.00592837   -0.00371183   -0.00523845    0.00750501   -0.00182945   0.000331896   3.87124e-05   0.000275215   0.000266935  -0.000156364   2.10202e-05   8.78132e-06   1.31651e-06   3.70024e-07  -3.52849e-06   2.27781e-07       1.88396       2.15226       2.89247       2.72244       2.35279       2.57819       2.45134       1.67814       1.73313       1.74826       1.18246      0.905250      0.955749      0.545899      0.381264      0.384081      0.218669      0.126751      0.101541     0.0647484     0.0317488     0.0209891     0.0163029    0.00896325    0.00336616    0.00292239    0.00155071   0.000476204   0.000274063   0.000168540   6.72676e-05   1.95393e-05   7.29698e-06   4.29299e-06   2.24959e-06   6.19378e-07
  22   9 2259.9714    1.0488  0.8270 10.6137 -0.0034  0.0267   0.0245   0.0583    0.0817   0.0000   440.1489       6.46419       11.2368      -3.34027      -2.45579      -2.02714       2.34356      0.732848      -3.12577     -0.338363      0.467552      0.445079      0.431707     -0.695240      0.901392    -0.0383723    -0.0282104     0.0413350     -0.103002    -0.0213135     0.0193357     0.0175611    -0.0283287    0.00438062    -0.0109734   0.000720802    0.00127640   8.18437e-05   4.77696e-05   0.000141397  -1.76662e-05  -3.67629e-05   1.40614e-05   4.80028e-06  -1.91684e-06   2.41950e-07       1.94963       2.80296       2.77709       2.93570       2.58206       2.37327       2.39999       2.16118       2.12223       1.76810       1.59070       1.19250      0.997082      0.665267      0.493011      0.324970      0.218630      0.148239     0.0922906     0.0646624     0.0344069     0.0246112     0.0120194    0.00819348    0.00359252    0.00247180    0.00104278   0.000646099   0.000251591   0.000147081   5.21440e-05   2.57838e-05   8.45581e-06   3.62180e-06   1.18156e-06   4.16291e-07
  22  10 2410.7717    1.4279  0.9764 11.1606 -0.0008  0.0267   0.0310   0.0626    0.1008   0.0000   438.2895       4.90788       14.0939      -2.97317     -0.614177      0.522330       3.76626      -1.80500      -1.26687     -0.325954     -0.380656    -0.0679933      0.569832      0.216909     -0.347667     -0.698689      0.219635      0.159225     -0.135960    -0.0390650    -0.0331467     0.0184852     0.0236008   -0.00137676   -0.00608048    0.00168791  -0.000722469  -0.000248126   9.81271e-05  -9.63746e-05   3.14611e-05  -9.82963e-06  -7.19734e-06   3.70113e-06   8.68466e-07  -4.56001e-07       1.91316       2.48926       2.89245       2.86628       3.10318       2.73793       2.48488       2.32342       1.80519       1.49459       1.27772      0.961880      0.783414      0.566812      0.405566      0.312495      0.200241      0.151264     0.0926021     0.0620384     0.0402717     0.0218793     0.0141377    0.00757747    0.00412055    0.00239488    0.00107150   0.000603701   0.000281808   0.000120190   5.64256e-05   2.26051e-05   8.83124e-06   3.70167e-06   1.09316e-06   3.85754e-07
  22  11 2559.2553    1.9875  1.0427 11.4467 -0.0002  0.0283   0.0409   0.0610    0.1060   0.0000   436.8951       4.69318       16.5221     -0.188156      0.218480      0.386673      -3.53291      0.873423      -1.03386       1.28607    0.00792061      -2.56683     -0.475572     -0.176266     -0.215482     -0.223992      0.214177   -0.00969945    -0.0122817    -0.0818256    -0.0466073     0.0183299    0.00324937    -0.0102823   -0.00681868    0.00467108   0.000570290  -0.000240141  -0.000126455  -2.65001e-05   3.47172e-05  -4.28479e-05   6.81063e-06   1.08535e-06  -1.28122e-06   1.16966e-07       1.84910       2.85889       2.63655       3.23322       2.72844       2.90838       2.43059       2.37450       1.87012       1.72636       1.33072       1.11615      0.808590      0.625140      0.462561      0.319968      0.231596      0.141998      0.102834     0.0574982     0.0412404     0.0215764     0.0143768    0.00732153    0.00444108    0.00208196    0.00119499   0.000503944   0.000284936   0.000111799   5.79915e-05   2.10069e-05   9.63208e-06   3.19826e-06   1.20488e-06   3.74882e-07
  22  12 2707.1652    2.4668  0.9597 12.1897 -0.0103  0.0260   0.0531   0.0599    0.1100   0.0000   438.4343       5.79272       16.5593      0.820290      -2.24885      -4.00755      -1.25942     -0.995292       4.12419     -0.636769     0.0837155      0.723369      0.355113     0.0419210      0.340344    -0.0791796     0.0597497    -0.0936010     -0.171794     0.0311812     0.0220251    0.00821579     0.0273154    0.00570369   -0.00730029  -0.000200545    0.00138339   0.000653990   0.000467907  -5.41654e-05  -4.55871e-05   6.49420e-05   1.57799e-06  -1.50246e-06   2.42997e-07  -2.40226e-07       1.89545       2.51940       2.66125       2.79652       2.62807       2.36600       2.30348       2.23401       1.82239       1.68382       1.29736       1.14379      0.811081      0.602914      0.452783      0.318415      0.221248      0.136072     0.0910028     0.0641664     0.0346674     0.0217785     0.0124724    0.00742177    0.00427837    0.00199299    0.00105914   0.000516596   0.000269068   0.000125243   5.49635e-05   2.18598e-05   8.63867e-06   3.11368e-06   1.17135e-06   3.62381e-07
  22  13 2854.8443    3.1332  0.8643 12.4882 -0.0021  0.0237   0.0738   0.0553    0.1402   0.0000   437.7728       6.94922       13.0183      -1.41207      0.387315     -0.952985      -2.09904      -1.07890       3.00222     -0.760109      -1.28271     -0.481371     -0.143166      0.474290     -0.953080     0.0129953      0.250933      0.124112    -0.0243885    -0.0210973     0.0191669    -0.0145776     0.0124009    0.00461491  -0.000147091    0.00171748    0.00217106  -0.000818850   0.000359975   9.86914e-05   7.37834e-05  -3.67289e-05  -3.43882e-06   1.55265e-06   5.04727e-07   8.77456e-07       1.65578       2.09922       2.36380       2.44072       2.45471       2.19367       2.13573       1.80183       1.70681       1.37177       1.13425      0.880083      0.701622      0.524535      0.373856      0.279473      0.194596      0.126489     0.0833599     0.0509997     0.0329793     0.0203076     0.0119047    0.00650771    0.00377557    0.00193671    0.00101948   0.000529410   0.000245875   0.000115599   4.57176e-05   2.14507e-05   7.83952e-06   3.09334e-06   1.16063e-06   3.78769e-07
  22  14 3001.5022    3.7060  0.7931 13.1389 -0.0031  0.0238   0.0858   0.0512    0.0969   0.0000   437.3404       3.76164       15.7819       4.54953      0.586729       4.17434      -2.40591       2.06160      0.612395       1.44023      -1.05133     -0.372866      0.248930      0.192549     -0.541995     0.0477462      0.367914   -0.00807292     -0.112858     0.0712727     0.0301167    0.00536725     0.0219644    -0.0125131   -0.00492843    0.00311126   0.000493543  -0.000474914   6.26979e-05  -5.36244e-05   1.65197e-05   1.67227e-05   1.12362e-05  -1.20081e-06  -9.95421e-07   2.04403e-07       1.64724       2.24256       2.39959       2.49795       2.38866       2.21586       2.20274       1.84804       1.70089       1.34584       1.19732      0.874118      0.710510      0.537345      0.379352      0.269544      0.187043      0.126686     0.0863741     0.0505248     0.0321727     0.0199948     0.0110343    0.00629481    0.00328726    0.00188110   0.000945256   0.000472169   0.000209753   9.92536e-05   4.45900e-05   1.92557e-05   7.68440e-06   2.87313e-06   1.05559e-06   3.46837e-07
  22  15 3147.1440    4.0103  1.0300 12.9164 -0.0067  0.0260   0.0821   0.0598    0.1221   0.0000   438.6521       9.35567       14.8633       3.44777       1.81246       5.55917       3.99213      -3.21868       1.11823       1.98341       1.61681      -1.34099      0.916236     0.0998312      0.139698     -0.137912      0.229690      0.175489    -0.0800817   -0.00490549    -0.0127642     0.0103345   -0.00578377    0.00528316    0.00185097  -0.000267855   0.000374903   0.000510159   0.000352889  -0.000157542  -0.000100563   3.66961e-06  -4.77244e-06  -1.65792e-06   8.75156e-07  -5.14006e-07       2.03435       2.55002       2.65639       2.75686       2.84442       2.56709       2.29308       2.14497       2.00159       1.64281       1.36687       1.07826      0.857057      0.650703      0.451192      0.304945      0.204755      0.150649     0.0980789     0.0643556     0.0382761     0.0215300     0.0129325    0.00736264    0.00429063    0.00224669    0.00121143   0.000552251   0.000271196   0.000116211   5.06551e-05   1.99377e-05   8.42468e-06   2.95335e-06   1.04862e-06   3.50028e-07
  22  17 3437.3475    3.0070  2.0805 12.2377 -0.0024  0.0360   0.0441   0.0922    0.0770   0.0000   441.6616       7.23288       6.04483       1.48358       9.68539       1.60191      -1.47262       1.24304      0.733237     -0.692662      -1.24526       1.03299      -2.18647     -0.571641     -0.187049     0.0709597      0.343407      0.162408      0.107109     -0.118060     0.0527233    -0.0207167    -0.0104370   0.000862428    0.00335226    0.00381957   -0.00289921   0.000681830  -0.000384760  -0.000430246  -4.97301e-05   5.28843e-05   1.92196e-06   7.36622e-06  -6.09830e-07  -4.51888e-07       2.55455       3.37858       3.76372       3.78758       3.71768       3.54103       3.23260       2.95562       2.61319       2.18120       1.81051       1.42756       1.09439      0.868950      0.604868      0.432291      0.309486      0.201522      0.134790     0.0853737     0.0525442     0.0316735     0.0186708     0.0105117    0.00582247    0.00315244    0.00162908   0.000794745   0.000379759   0.000175017   7.40806e-05   3.20568e-05   1.30984e-05   5.02950e-06   1.75329e-06   5.87687e-07
  22  18 3582.2111    2.3590  3.2969 11.9757 -0.0038  0.0479   0.0311   0.1261    0.0598   0.0000   445.5511       12.1297       7.84319       6.69441      -4.27366      -1.03415       5.01806      -10.3943      -5.77016      -4.05521      0.881263       1.32075     -0.424006     -0.682573       1.24987      0.207295     -0.372414     -0.453993     0.0979212     0.0800696     0.0977095     0.0213069     0.0568016     0.0118648    0.00212257    0.00635328    0.00283339   0.000817933   0.000112213   0.000347764   0.000118187   2.21486e-05   1.16365e-05   2.83022e-07   1.18163e-06  -8.77915e-07       3.34473       4.44833       4.83981       4.99144       4.97205       4.79789       4.41777       3.95075       3.40706       2.85147       2.34317       1.92153       1.45210       1.12725      0.808983      0.580792      0.406339      0.281739      0.182883      0.119277     0.0742536     0.0447992     0.0263489     0.0147571    0.00822794    0.00438567    0.00222009    0.00114992   0.000525321   0.000250060   0.000104996   4.69925e-05   1.77586e-05   7.10396e-06   2.36138e-06   8.18901e-07
  22  19 3727.1404    1.9892  4.9755 11.3725  0.0008  0.0607   0.0229   0.1695    0.0607   0.0000   443.4218       18.7301       10.2256       10.6827      0.596619      -10.7053      -4.92736       2.72131       3.46117       2.79688     -0.159488       3.03643     -0.327099      0.548051      0.936917     -0.359358     -0.329097      0.106348    -0.0188540     -0.159543     0.0407595   -0.00334456     0.0226764    -0.0376431   -0.00335820   -0.00912529   0.000349414  -2.30308e-05  -8.69850e-05   5.59451e-05   0.000202099  -0.000135354   1.97493e-06   2.34970e-05  -2.36170e-06  -1.36976e-06       4.20221       5.48300       6.02173       6.15559       6.06934       6.02449       5.53259       4.96313       4.31147       3.55710       2.95761       2.32184       1.85185       1.40453       1.04422      0.757885      0.531268      0.360495      0.233275      0.155332     0.0934493     0.0573541     0.0335283     0.0193967     0.0103279    0.00567378    0.00284846    0.00140824   0.000675366   0.000312942   0.000137539   5.71023e-05   2.31879e-05   9.10300e-06   3.11738e-06   1.06595e-06
  22  20 3871.8191    1.6606  6.6530 10.9263 -0.0021  0.0732   0.0176   0.2084    0.0567   0.0000   434.2109       10.9131       25.2837       7.97028      -8.01051      -3.23889      -6.62015      -9.88299      0.152413      0.228064      -5.77291     -0.791890      -1.14621     -0.396447      0.366941      0.787128     -0.616177     0.0794824      0.262228     -0.233190     -0.234617     0.0205642    -0.0231302     0.0127202     0.0247880    0.00627332    0.00276934    0.00140541   0.000344002  -0.000724284  -0.000260907  -4.54740e-05  -2.61767e-06   1.02172e-06  -2.59405e-06   7.45215e-07       5.16315       6.69257       7.32554       7.59976       7.62543       7.39683       6.69245       6.09836       5.19059       4.40228       3.64324       2.90328       2.26623       1.70072       1.26317      0.919185      0.642598      0.430652      0.287516      0.184307      0.116003     0.0694889     0.0412140     0.0233846     0.0125833    0.00678074    0.00343219    0.00168650   0.000825090   0.000369961   0.000168730   6.69256e-05   2.79136e-05   1.04929e-05   3.66992e-06   1.26870e-06
  22  21 4016.4360    1.3011  8.1741 10.9011 -0.0035  0.0937   0.0153   0.2745    0.0448   0.0000   447.7587       7.79495       24.8581       35.2468      -21.8664      -29.4792       4.64641      -3.92089      -4.81832       6.09443      0.516007      -8.09798      -2.83693     -0.705350     -0.101768      0.194074      0.463661      0.539314     -0.449846     -0.131403     0.0646529     0.0174490    -0.0355974    -0.0204838    0.00212666   -0.00349300   -0.00403506    0.00469716   0.000911886  -5.52474e-05  -0.000300949   6.39507e-05   5.59629e-05  -7.23078e-07  -1.38185e-05  -2.04064e-06       6.48829       8.54851       9.46704       9.77714       9.56093       9.33808       8.57275       7.81030       6.66029       5.69508       4.60562       3.71914       2.87169       2.19345       1.65945       1.17228      0.833876      0.561014      0.371455      0.237165      0.149850     0.0893253     0.0532503     0.0306814     0.0166271    0.00901626    0.00462188    0.00227992    0.00109382   0.000509828   0.000223022   9.41620e-05   3.82488e-05   1.45670e-05   4.94774e-06   1.71730e-06
  22  22 4161.3833    1.0616  9.9634 10.7844 -0.0074  0.1214   0.0135   0.3504    0.0384   0.0000   425.4956       14.8207       24.7201       17.8102      -19.2170       1.30449       20.4360      -18.8865       20.4652       6.03085       2.78198     -0.981239      -1.08999     -0.319079       1.77168      -3.17258    -0.0338310      0.724820     0.0874451      0.237054     -0.127244     -0.172793    -0.0774109     0.0631191    -0.0245385   0.000456386  -8.74703e-05    0.00333763   0.000538754  -0.000652544  -0.000489880   4.23359e-05   6.31137e-05   8.01610e-06   1.03046e-05  -6.11064e-06       8.06769       10.9548       11.9734       12.5313       12.2717       11.8820       11.0642       9.82750       8.50357       7.21698       5.96778       4.71524       3.64486       2.86036       2.06984       1.52414       1.06345      0.726517      0.479292      0.310371      0.196341      0.119324     0.0709747     0.0408578     0.0226535     0.0121204    0.00626720    0.00313179    0.00150138   0.000692444   0.000303968   0.000129298   5.16940e-05   1.97297e-05   6.65658e-06   2.24837e-06
  22  23 4305.7234    0.8436 10.8595 10.8134 -0.0116  0.1534   0.0132   0.4446    0.0323   0.0000   453.5523       23.0716       17.5715       11.9494       4.44966       17.3070       4.31653      -20.3062       9.37233       15.1864      -6.03163      -7.50964       7.62786      -3.44877      -1.62107      -2.98992    -0.0711190       2.04674     -0.785670    -0.0796396      0.367145     0.0179421     0.0140373     0.0354523    0.00855683    -0.0228920    0.00590643    0.00187159   -0.00371883  -4.89981e-06   0.000441633  -0.000246337  -0.000190191  -3.32062e-06   1.03440e-05   3.29280e-06       10.3289       13.4468       15.0772       15.8101       15.3377       14.9882       13.6497       12.4429       10.6613       9.16145       7.60511       5.94600       4.71324       3.62880       2.68546       1.90444       1.35466      0.920926      0.626996      0.405221      0.251261      0.154706     0.0923047     0.0533485     0.0296607     0.0165833    0.00832287    0.00429541    0.00202991   0.000942842   0.000421938   0.000177937   6.88164e-05   2.70610e-05   8.76836e-06   2.98892e-06
  23   8 2131.1076    0.8158  0.6936 10.2598 -0.0085  0.0228   0.0204   0.0487    0.0685   0.0000   438.4348       1.77069       15.4127      0.909669      -2.27085    -0.0683408      -3.25715      -1.91598     -0.161052       2.22349    -0.0830539     -0.223423      0.770827    -0.0915513    -0.0683150      0.204103      0.201898      0.140988    -0.0926397    0.00741929      0.125981   -0.00186916    -0.0199371  -0.000272837    0.00181968    0.00337227   0.000623404   0.000655640   0.000252330  -5.14926e-05  -0.000188011  -0.000103064  -2.12271e-05   8.83098e-07  -1.10363e-06   1.17914e-06       1.69335       2.09209       2.38613       2.41945       2.21308       2.16212       1.95348       1.90245       1.69427       1.41626       1.23022       1.03480      0.786081      0.573263      0.430244      0.297649      0.200573      0.140286     0.0951575     0.0603830     0.0416099     0.0233695     0.0137170    0.00825744    0.00462905    0.00240525    0.00135355   0.000658187   0.000352884   0.000163173   7.97998e-05   3.86185e-05   1.49178e-05   6.12374e-06   2.45543e-06   8.12755e-07
  23   9 2287.5029    1.1099  0.8798 10.6304 -0.0056  0.0237   0.0240   0.0570    0.0885   0.0000   441.3801      0.781880       17.3037       4.97801      -3.33689      0.252347       2.04097      -1.53529      -2.88604      -1.97878       1.02487       1.85931     -0.874361     -0.833659     -0.107877      0.339150    -0.0743332     -0.192794      0.138946     0.0279327     0.0839631  -0.000664831   -0.00812136   0.000332769   -0.00181779   -0.00360682   0.000736899   0.000215640   2.06150e-05  -0.000148438   5.10460e-05  -1.18772e-05   6.64641e-06   8.91297e-07  -6.66446e-07   5.10387e-07       1.59306       2.13281       2.30314       2.37767       2.49379       2.23039       2.18480       1.97798       1.59202       1.41305       1.11739      0.941161      0.738044      0.523905      0.428592      0.289778      0.214473      0.147797     0.0960483     0.0683191     0.0419470     0.0262113     0.0145818    0.00905294    0.00515788    0.00281985    0.00146705   0.000695646   0.000404394   0.000174842   8.86756e-05   3.69580e-05   1.61279e-05   6.23006e-06   2.59300e-06   8.64001e-07
  23  10 2439.1821    1.5156  1.0148 11.0297 -0.0143  0.0271   0.0325   0.0607    0.1241   0.0000   439.2398       4.30430       14.4755       1.20410      -1.10262      -1.94920       1.16023      0.158043       2.15222      -1.36655     -0.491238      0.302834      0.971717     -0.862738      -1.13903      0.171090     0.0719524     -0.250510     0.0739822     0.0443846     0.0509423    0.00305143     0.0173068    -0.0112923   -0.00786072   -0.00123815    0.00391891  -1.25577e-05  -0.000948687  -3.66711e-05   0.000166564  -6.38393e-05   1.78577e-05  -3.76182e-06  -5.31304e-06  -3.12444e-07       1.67955       2.37050       2.53805       2.56922       2.74238       2.36897       2.45882       1.97603       1.92690       1.55634       1.26817       1.08805      0.769238      0.686839      0.448147      0.345643      0.237361      0.165675      0.117530     0.0708929     0.0501226     0.0276257     0.0180258     0.0101877    0.00575868    0.00326839    0.00171609   0.000956196   0.000417456   0.000230063   9.68409e-05   4.65972e-05   1.75707e-05   8.58288e-06   2.93128e-06   1.11615e-06
  23  11 2588.6651    2.0937  0.9644 11.4838  0.0008  0.0244   0.0432   0.0570    0.1118   0.0000   436.4778       5.20142       15.7842      -1.41114      -1.29649       4.87138      0.274887      -1.21711      0.261620       1.02406      0.468020     -0.847420     -0.811311      0.281029     -0.293694      0.289369      0.401265    -0.0200778     -0.290754    -0.0231007     0.0347217   -0.00690343    0.00642972    0.00295652   -0.00611323   -0.00197961   -0.00186933   0.000540445  -0.000356076  -8.05355e-05  -2.44403e-05   1.94902e-05  -3.78489e-06  -1.21446e-06  -5.98980e-07  -3.97470e-07       1.79956       2.27143       2.33769       2.37112       2.63486       2.37682       2.23321       1.93444       1.71722       1.59043       1.26697       1.06297      0.746865      0.591142      0.443410      0.340208      0.261962      0.158868      0.104650     0.0636929     0.0409282     0.0293988     0.0172885     0.0107494    0.00590709    0.00303314    0.00162956   0.000795773   0.000398925   0.000189244   8.68844e-05   3.65820e-05   1.59026e-05   6.26274e-06   2.46012e-06   9.09699e-07
  23  12 2737.6468    2.6524  0.9309 12.0826 -0.0064  0.0241   0.0560   0.0558    0.1073   0.0000   441.5121       8.23835       17.6718       2.49539      -2.31886       1.27037     -0.621751      -1.81882      -2.26415    -0.0839469      0.677228      -1.75308      0.393704      0.630286     -0.183236    -0.0301345      0.393412     -0.214352     -0.189651    -0.0487619    -0.0180174   -0.00840637    0.00513960    0.00246430   0.000331095    0.00300946    0.00143409  -0.000268050   0.000227136   0.000214745   7.92082e-06  -1.63268e-05   4.80451e-05  -1.98861e-05  -4.01870e-06   2.63890e-06       1.64346       2.20792       2.18654       2.38327       2.43460       2.41984       2.22075       1.81799       1.57651       1.47942       1.24415      0.974546      0.743461      0.546767      0.416049      0.322122      0.228717      0.155618     0.0988836     0.0662639     0.0424295     0.0274184     0.0173466     0.0105671    0.00535051    0.00311758    0.00152741   0.000817536   0.000350367   0.000184396   8.23123e-05   3.75896e-05   1.48118e-05   6.52979e-06   2.55240e-06   9.69351e-07
  23  13 2886.1473    3.2857  0.8984 12.8322 -0.0070  0.0243   0.0737   0.0571    0.1230   0.0000   440.8337       5.39159       20.2467       2.25279     -0.991817      0.276986      -4.28640     -0.779516       1.79811      -2.09918     -0.805643       1.17826      0.491015    -0.0894191     -0.955614     0.0764415     0.0143812     -0.255721    -0.0980026     0.0718871    -0.0841526    -0.0241302     0.0127429  -0.000699351   -0.00309156    0.00131906  -0.000559667  -0.000903368   0.000140637   5.38440e-05  -0.000116091  -1.57388e-05  -8.20914e-08   4.84116e-07  -9.70526e-07   9.33319e-08       1.60056       2.25760       2.25054       2.50562       2.24197       2.35185       2.05968       2.09516       1.67275       1.46309       1.15459      0.970937      0.704221      0.598829      0.431253      0.338820      0.228580      0.165062     0.0969700     0.0716987     0.0402875     0.0266520     0.0145729    0.00878783    0.00516216    0.00275287    0.00136632   0.000759357   0.000358063   0.000180687   8.72986e-05   3.56156e-05   1.61506e-05   6.50924e-06   2.44058e-06   9.56180e-07
  23  14 3033.5741    3.7980  0.8892 12.9720 -0.0066  0.0243   0.0829   0.0524    0.1455   0.0000   438.3819       7.46619       18.8426       8.11576      -1.86156       2.87328       2.31533      0.919494      -3.27301      -2.62801      -1.22600    -0.0580836     -0.760175    -0.0523240    -0.0320453     0.0122788     -0.136399    -0.0372213    -0.0403788     0.0274211   -0.00272974    -0.0272920    0.00457598    0.00729008   0.000381105    0.00107202    0.00157163   0.000450950   0.000232877  -8.00020e-05  -2.64506e-06  -3.97699e-05  -5.58800e-07   5.95309e-06   6.77285e-06  -3.78615e-07       1.73159       2.46016       2.64456       2.60605       2.66792       2.36214       2.24552       2.01048       1.84250       1.58848       1.27822       1.06012      0.817660      0.604924      0.452503      0.308583      0.218320      0.146794     0.0977298     0.0644523     0.0400819     0.0249783     0.0142669    0.00869708    0.00484170    0.00264661    0.00145066   0.000714742   0.000371817   0.000172261   8.12105e-05   3.58190e-05   1.47873e-05   6.14767e-06   2.25195e-06   8.12100e-07
  23  15 3179.8317    3.8164  1.0906 13.0669 -0.0035  0.0274   0.0769   0.0639    0.1114   0.0000   439.3865       10.8663       11.0707       3.57048     -0.602253     -0.682912       1.95175      0.103423      -3.32903     -0.565296      0.361844      0.365232    -0.0442913       1.63396       1.07128    -0.0589146    -0.0849174     0.0104221     0.0992579      0.106362    0.00498669    -0.0211141    0.00270983   -0.00455189   -0.00414361    0.00323833  -0.000825072  -0.000559600   3.96745e-05  -7.68018e-05   0.000142999   3.21819e-06  -1.53631e-06  -1.65158e-06  -2.41191e-06   1.19305e-06       2.05440       2.66412       2.86100       2.89931       2.85645       2.72306       2.70204       2.40224       1.97997       1.69195       1.40940       1.15343      0.904776      0.716007      0.500943      0.358634      0.250916      0.185784      0.119842     0.0801182     0.0518761     0.0304237     0.0189191    0.00980559    0.00576232    0.00318101    0.00159278   0.000825130   0.000454760   0.000195239   9.53958e-05   4.17462e-05   1.87166e-05   6.97254e-06   3.14590e-06   1.10101e-06
  23  16 3325.6667    3.3344  1.7505 12.6496 -0.0053  0.0328   0.0528   0.0807    0.0821   0.0000   439.8563       11.6844       9.18487       7.51659      0.611360       4.59788       3.77670      -1.48054      0.818414      -1.45109       2.29118      -1.61338     -0.533248     0.0321243      0.321623     -0.267569    -0.0855831     -0.205738     0.0114783     0.0876600    -0.0830562     0.0183368    -0.0274093    -0.0106326   -0.00720054  -0.000397407   -0.00310398   3.44627e-05   9.73184e-05  -0.000423848   8.95085e-05   6.57018e-05  -1.37647e-05  -1.14037e-05   4.56088e-06  -1.80490e-07       2.21101       2.82370       3.19291       3.32606       3.46798       3.08907       2.90845       2.67426       2.26654       1.92444       1.61688       1.28716       1.01212      0.769923      0.581760      0.430832      0.293319      0.214402      0.137548     0.0923563     0.0580269     0.0365967     0.0227012     0.0132522    0.00725148    0.00424787    0.00221247    0.00115891   0.000578155   0.000270184   0.000127079   5.69993e-05   2.41422e-05   9.65363e-06   3.78189e-06   1.35819e-06
  23  17 3471.3280    2.8266  2.6274 12.1998 -0.0041  0.0395   0.0370   0.1074    0.0626   0.0000   441.0739       2.92418       6.39213       6.86183       8.75425       1.98191      0.181112      -2.95421      -4.16958      -2.76830     -0.203783      -1.44617       1.66520       1.99179     -0.128739      -1.66223    -0.0940314    -0.0584556    -0.0362691     -0.192194    -0.0756013    -0.0419269     0.0247078   -0.00322486     0.0164786  -0.000949536   -0.00192281   -0.00108311   7.07569e-05   0.000347142   0.000154372   4.07004e-05  -1.74302e-05  -1.73694e-05   8.43851e-06   1.30997e-06       2.71992       3.47967       3.94059       3.88373       3.98336       3.68664       3.54104       3.17026       2.83173       2.38644       1.97058       1.60092       1.26838      0.961331      0.726773      0.524835      0.371735      0.252272      0.171243      0.114150     0.0683823     0.0447461     0.0263058     0.0151019    0.00902757    0.00479269    0.00263433    0.00133597   0.000675748   0.000320095   0.000149441   6.66385e-05   2.90490e-05   1.15052e-05   4.39397e-06   1.66111e-06
  23  18 3616.8411    2.2556  3.6814 11.8541 -0.0026  0.0499   0.0274   0.1333    0.0559   0.0000   437.9489       27.0912       9.98939       1.51197      -3.02523       5.32356      -4.38674      -2.04673   -0.00845155      -2.72217     -0.918731      -3.66703      0.913209       1.55598      0.627483     -0.645391     -0.267450      0.397351     0.0956209    0.00267365     -0.109913     0.0401339    -0.0133641    -0.0218481    0.00902113   -0.00247580   -0.00136148  -0.000816102    0.00111230  -0.000240313   0.000107643   9.14895e-05   3.28677e-05  -4.78221e-06  -5.81355e-06  -2.13078e-06       3.34991       4.39030       4.82703       4.95718       5.04367       4.77984       4.53081       3.95702       3.50600       3.02319       2.45849       2.04346       1.52234       1.26167      0.892318      0.665955      0.464887      0.324403      0.221278      0.144202     0.0922940     0.0582085     0.0330637     0.0204002     0.0115732    0.00648346    0.00337367    0.00174287   0.000883032   0.000423310   0.000189976   8.75297e-05   3.63180e-05   1.56805e-05   5.72329e-06   2.14482e-06
  23  19 3762.1184    1.8832  5.1562 11.3718 -0.0002  0.0613   0.0210   0.1699    0.0554   0.0000   436.0068       25.4679       10.8053       10.8332      -13.8397      -12.4714       3.30386       10.0330     -0.478681      -3.97735      -2.15329     -0.231130      0.909467      -2.36775       1.16644     -0.185444     -0.959864      0.214390      0.389815    -0.0822610     0.0672372    -0.0574726    0.00530272     0.0230959   -0.00316484   0.000683081    0.00118768    0.00302804    0.00245568   7.51531e-05  -0.000219124  -3.59226e-05   3.52598e-05   6.06438e-06  -1.24667e-06  -2.65195e-06       4.08413       5.37272       5.97454       6.19635       6.09100       5.97392       5.46120       4.89783       4.38703       3.66809       3.06241       2.46236       1.97591       1.46787       1.15667      0.793847      0.595409      0.397376      0.273427      0.179654      0.116861     0.0711420     0.0431349     0.0257954     0.0147415    0.00815796    0.00440190    0.00225936    0.00113433   0.000544881   0.000259478   0.000110416   4.85451e-05   1.95160e-05   7.46528e-06   2.72527e-06
  23  20 3907.5674    1.5433  7.1419 10.9686 -0.0029  0.0780   0.0162   0.2222    0.0503   0.0000   437.3324       4.50670       17.9729       4.85438      -10.2094      -15.0077       3.02261      -3.31748       6.66223       4.34320     -0.261996      -3.87409       1.09635       2.03620       1.34205     -0.392922      0.258715     -0.821815     -0.458688    -0.0160213     0.0740738    -0.0762347    -0.0514638     0.0847826    -0.0233826     0.0110777    0.00418858  -0.000647298   0.000995736   0.000570258  -2.84317e-05   0.000226283  -6.17400e-06   1.59210e-05  -1.73784e-05   2.34428e-07       5.07260       6.78801       7.46368       7.78141       7.78098       7.48070       7.03722       6.12314       5.53394       4.63663       3.92353       3.05657       2.50851       1.88209       1.43858       1.03877      0.741138      0.518655      0.344338      0.233859      0.145730     0.0924838     0.0549683     0.0327669     0.0187682     0.0103063    0.00553985    0.00289986    0.00140118   0.000691817   0.000322015   0.000139578   6.07948e-05   2.51077e-05   9.30368e-06   3.56491e-06
  23  21 4052.7753    1.2306  8.7830 10.9101 -0.0045  0.0979   0.0146   0.2894    0.0420   0.0000   446.7731       14.6334       33.7169       14.4000      -6.86668      -2.88018       3.05196      -11.1356      0.148776      -2.62938       2.42510      0.714137       3.58759       2.94447      -1.49817       1.48099       1.32807     -0.897026    -0.0887325      0.237888     -0.178213      0.107812    -0.0262589     0.0618271   -0.00694574   -0.00236517    0.00965868   0.000185945  -0.000671262   0.000351381   0.000708707   8.61084e-06  -0.000146878  -5.65803e-05  -1.00732e-05   2.23555e-06       6.53273       8.33436       9.35564       9.53025       9.78588       9.27951       8.55045       7.88304       6.91192       5.88508       4.86963       3.93564       3.10482       2.41080       1.82855       1.32339      0.952276      0.654227      0.444543      0.295902      0.190225      0.115614     0.0709338     0.0421510     0.0244338     0.0135849    0.00734672    0.00378155    0.00190366   0.000916882   0.000436454   0.000188117   8.20563e-05   3.29179e-05   1.23280e-05   4.51448e-06
  23  22 4197.6598    0.9930  9.8620 10.8972 -0.0103  0.1231   0.0139   0.3618    0.0358   0.0000   443.9624       28.7705       10.1298      -29.2492       21.1466      -4.27984      -26.8233      -29.3922       10.3789       8.14733      -2.36791     -0.542831      -2.91108     -0.338268      -3.59448      -2.50552      0.761006       1.49215      0.444836    -0.0392506    -0.0307367      0.314703      0.167979   -0.00845220    -0.0114767    0.00212220  -0.000290323    0.00637603    0.00118266   0.000691947  -8.41070e-05   9.41776e-06  -1.42858e-05   3.09388e-05   3.18972e-06   5.22469e-06       8.16353       10.8779       11.8869       12.5829       12.3414       11.9418       11.1313       9.83120       8.88428       7.34856       6.24399       4.99071       3.96301       3.03929       2.27630       1.65454       1.19293      0.828671      0.552851      0.374090      0.236016      0.149722     0.0904200     0.0535922     0.0305932     0.0168819    0.00926606    0.00472107    0.00243217    0.00115405   0.000549196   0.000238789   0.000103878   4.13089e-05   1.56356e-05   5.70317e-06
  24   8 2156.7955    0.8883  0.6544 10.3635 -0.0066  0.0201   0.0226   0.0468    0.0650   0.0000   439.4466       1.20399       20.3805       2.73118      0.388821      0.667636      -5.51425       3.82005     -0.752837      0.968453       1.02475     -0.738614     -0.286302    -0.0240730    -0.0293688     -0.334624      0.216562      0.113806     0.0701803    -0.0646341   -0.00478961     0.0164374   0.000237362    0.00350762    0.00171440    0.00357401   0.000261598  -0.000476902  -0.000518941   0.000165373   0.000169295  -4.47791e-05  -2.49375e-05   1.30867e-05   5.10669e-06   2.45877e-07       1.31093       1.63277       1.99322       1.86200       2.00867       1.74766       1.67232       1.66462       1.38525       1.25398       1.00255      0.846085      0.699694      0.485977      0.398579      0.289776      0.203701      0.147408     0.0913547     0.0652933     0.0425661     0.0260659     0.0155908    0.00957633    0.00550630    0.00342108    0.00182410   0.000884197   0.000505128   0.000259924   0.000121992   6.19913e-05   2.58867e-05   1.22871e-05   4.45884e-06   1.82637e-06
  24   9 2314.3435    1.2108  0.8474 10.8495 -0.0071  0.0230   0.0273   0.0558    0.0790   0.0000   436.0112      0.519941       16.2069       3.37687       1.90488      0.859766      -1.61170      -1.19490       2.26344      -2.13781     -0.307024       1.93601      0.205082     -0.196740     0.0735022     -0.848293      0.531999     -0.100563    -0.0567621    -0.0188181      0.101745     0.0689659    0.00836547   -0.00319826   -0.00303074    0.00833844    0.00103768   -0.00134676  -0.000677769   0.000253567   0.000122872   7.97893e-05  -1.14468e-05  -2.59048e-05   7.32419e-07   1.58530e-06       1.53171       1.93765       2.18443       2.31824       2.14588       2.14404       2.06533       1.82912       1.53890       1.39303       1.15275      0.933755      0.761993      0.582995      0.442780      0.311825      0.220328      0.167137      0.111576     0.0736348     0.0507797     0.0306002     0.0199099     0.0112436    0.00662486    0.00368244    0.00203519    0.00108040   0.000588361   0.000286922   0.000139066   6.22708e-05   2.84292e-05   1.29377e-05   5.38988e-06   2.17256e-06
  24  10 2467.0230    1.6156  1.0565 11.2577 -0.0003  0.0261   0.0321   0.0625    0.1123   0.0000   438.4683       3.41903       14.5360      0.636522      0.855874       6.08288      -3.15631      -3.86969       3.78055     -0.599958      0.955488       1.10000   -0.00806765      -1.27073     -0.502504      0.311696      0.282281     -0.115176     -0.240545     -0.115354     0.0152774     0.0250770    0.00240518    0.00115512     0.0188423   -0.00294898   -0.00522848  -0.000560365    0.00185335   4.82478e-05  -0.000182577   3.79573e-05  -2.17434e-05  -4.81659e-06   3.61054e-06   5.66867e-06       1.72995       2.31936       2.52265       2.44211       2.63954       2.50497       2.30321       2.14934       1.83542       1.58055       1.28599       1.02301      0.841277      0.612131      0.505298      0.366260      0.267085      0.192344      0.123542     0.0845655     0.0526815     0.0339513     0.0209445     0.0127031    0.00729690    0.00421646    0.00223520    0.00121173   0.000614034   0.000315120   0.000143601   7.22295e-05   2.98968e-05   1.44500e-05   5.08421e-06   2.21530e-06
  24  11 2617.6510    2.1283  0.9443 11.8667 -0.0026  0.0234   0.0441   0.0577    0.0983   0.0000   439.7406      -1.01673       16.2114       5.84305     -0.920913      -1.13244     -0.451115       3.23548      -1.87306       1.46318      0.108853      -1.35326      -1.54093     -0.311971     -0.100850     -0.524156      0.221717      0.202558     -0.130064      0.117279    -0.0163770     0.0219721     0.0222921   -0.00355551   -0.00236831   0.000703886   -0.00123483  -0.000132644   0.000692080  -0.000472752   6.95661e-05   0.000101078   2.70522e-05  -3.26206e-05  -7.93963e-06   1.57776e-06       1.59189       2.04095       2.07195       2.39633       2.43229       2.16154       2.10039       1.87540       1.73614       1.36091       1.18109      0.992830      0.796598      0.589362      0.437359      0.340566      0.238293      0.160844      0.109277     0.0808766     0.0530976     0.0331121     0.0184646     0.0114071    0.00721945    0.00409829    0.00227180    0.00111037   0.000594531   0.000307645   0.000157072   7.27526e-05   3.24122e-05   1.30358e-05   5.57711e-06   2.04809e-06
  24  12 2767.7504    2.7543  0.9817 11.7694 -0.0070  0.0227   0.0544   0.0552    0.1322   0.0000   440.5538       3.13535       16.5402      0.818062       2.15250      -4.56056      -1.57611      0.893968     -0.309869      -2.29299     -0.350249     -0.774089      -1.39121     -0.244365     -0.187441      0.133225      0.324809     -0.308730      0.142396      0.194915    -0.0472050    -0.0602741    0.00263754    -0.0155019   -0.00226796   -0.00103959   0.000531332  -0.000475465  -0.000109759   0.000367275   3.79843e-05  -7.36159e-05   3.56436e-05   1.19936e-05   5.88425e-06  -3.38622e-06       1.47116       1.99053       2.12588       2.30928       2.25779       2.09084       2.10746       1.84190       1.61470       1.36608       1.10637      0.879004      0.695093      0.551637      0.429636      0.313921      0.232519      0.165586      0.115112     0.0707447     0.0468206     0.0307251     0.0179305     0.0111006    0.00621278    0.00366720    0.00198184    0.00102880   0.000568078   0.000287126   0.000137837   6.05216e-05   2.87569e-05   1.21659e-05   5.41392e-06   2.12188e-06
  24  13 2917.0283    3.3704  0.9147 12.7529 -0.0085  0.0227   0.0713   0.0540    0.1182   0.0000   440.2926       7.75664       13.8368     -0.434788      -5.33853       3.09809       2.22783      -4.03168     -0.777492      0.873275     -0.170423      0.811122    0.00821954     -0.787045    -0.0593990     0.0340289     -0.122280      0.172979    -0.0957766   -0.00963004    -0.0315518     0.0517943    0.00694228   -0.00101680   -0.00368039   -0.00181831    0.00139268   0.000389454   -0.00109740   0.000123747   0.000311587   3.89263e-05  -1.36265e-05   1.69662e-05   6.43848e-07   2.66161e-06       1.49563       1.89718       1.91620       2.21399       2.14586       2.04686       1.98581       1.82542       1.53667       1.26295       1.15249      0.931697      0.738248      0.557451      0.418801      0.329526      0.217923      0.164799      0.109855     0.0751924     0.0467942     0.0326435     0.0188025     0.0118628    0.00660912    0.00393293    0.00198926    0.00110564   0.000549678   0.000290593   0.000137578   6.49274e-05   2.89302e-05   1.28843e-05   5.46042e-06   2.07184e-06
  24  14 3065.1486    3.9747  0.9023 12.9501 -0.0060  0.0230   0.0841   0.0556    0.1469   0.0000   440.0071       6.83154       18.3110       5.55577      -6.60954       1.62414      -4.40263      -2.60806       1.07613    -0.0740657       1.10846     -0.674898     -0.689415      -1.39892  -9.45115e-05      0.234448    -0.0299715    -0.0202883     -0.100185    -0.0666468     0.0214819     0.0377968    -0.0141159   -0.00506786    -0.0102133   0.000202611   0.000655528  -0.000852902   0.000772731   0.000355080  -0.000119815  -5.05685e-06   6.86667e-07  -2.82529e-05  -8.65467e-06   3.73834e-07       1.47483       2.01318       2.17264       2.21727       2.37672       2.09539       2.04014       1.85523       1.54045       1.37783       1.11360      0.973149      0.766770      0.572382      0.436915      0.298508      0.221570      0.155460      0.103711     0.0738222     0.0459916     0.0312510     0.0181713     0.0111903    0.00655401    0.00358296    0.00200217    0.00104230   0.000559215   0.000273152   0.000137629   6.72157e-05   2.69004e-05   1.32287e-05   4.89856e-06   2.03889e-06
  24  15 3212.1158    3.7298  1.1250 13.3960 -0.0096  0.0274   0.0763   0.0675    0.1069   0.0000   438.0911       7.42596       15.0917       4.10847      -1.48805      -3.06548      -1.44497     -0.582148       1.09060      -1.29337      -3.32498     0.0826096       1.23679     -0.349341      0.341382     -0.218655     0.0112671     0.0290247      0.139940     0.0422727    -0.0504946    -0.0312367  -0.000549396     0.0192404  -0.000107807    0.00123264    0.00100257   0.000291555   0.000305784  -0.000118931  -5.43821e-05  -0.000110928  -1.19767e-05   2.60638e-06  -6.87894e-06   8.85112e-07       1.76749       2.33009       2.57631       2.58844       2.59001       2.34084       2.30595       2.18796       1.91675       1.61451       1.41436       1.16728      0.929768      0.676582      0.533598      0.401468      0.271655      0.197064      0.131925     0.0883074     0.0583538     0.0359503     0.0221607     0.0132990    0.00792407    0.00436758    0.00246086    0.00128041   0.000679050   0.000330809   0.000169573   8.24276e-05   3.56865e-05   1.61322e-05   6.52990e-06   2.46890e-06
  24  16 3358.5976    3.2438  1.7336 12.7410 -0.0043  0.0333   0.0515   0.0805    0.0764   0.0000   438.9094       7.86907       10.3329       13.1881      -5.84659      -7.52055     -0.808796      -1.41101       3.48290      -1.18112       3.00698      0.189390     0.0630076     0.0304937      0.387149     -0.240139      0.210864    -0.0775931      0.108474     0.0289864     0.0703778     0.0100394     0.0438008    0.00870463   -0.00629827    0.00298769    0.00194425   -0.00356055   -0.00121033  -0.000224622   0.000171577  -3.38449e-05  -9.41671e-05  -4.66484e-06   8.23301e-06  -3.22933e-06       2.12187       2.96699       3.08743       3.11798       3.31465       3.00571       3.10003       2.60591       2.40323       1.98952       1.69382       1.32518       1.07746      0.846575      0.644490      0.502428      0.351997      0.255978      0.172607      0.111839     0.0757858     0.0463215     0.0288073     0.0178102    0.00994398    0.00593630    0.00310282    0.00171981   0.000856198   0.000444641   0.000207054   9.84720e-05   4.44501e-05   1.84848e-05   7.60621e-06   3.03795e-06
  24  17 3504.9631    2.6316  2.7098 12.2424 -0.0018  0.0424   0.0343   0.1041    0.0595   0.0000   442.0851       11.1316       1.85528       8.93411       6.81770      -1.78411      -3.30832      -1.93496      0.735039       1.27990       2.30567      -1.95982    -0.0186631     -0.195972     -0.100658      0.483704   -0.00291199     -0.309958      0.277000    -0.0519984      0.109138   -0.00101408     0.0488587     0.0216476    -0.0103276   -0.00841509    0.00257260   0.000492761   -0.00153367  -0.000546660   6.19868e-05  -0.000138907  -2.68749e-05   1.17982e-05  -1.95354e-05  -1.01329e-06       2.68752       3.56627       3.99595       3.92758       4.20959       3.79213       3.68445       3.37900       2.92790       2.54672       2.14234       1.73346       1.36391       1.09180      0.809178      0.628053      0.430878      0.314957      0.212034      0.140092     0.0945809     0.0577558     0.0365293     0.0214206     0.0129191    0.00730866    0.00393069    0.00219217    0.00108763   0.000554906   0.000271303   0.000127497   5.71009e-05   2.44045e-05   1.03510e-05   4.00063e-06
  24  18 3651.1605    2.1463  3.9784 11.7782 -0.0031  0.0517   0.0251   0.1367    0.0515   0.0000   443.4940       10.3444       10.9677       9.52374     -0.470318      -4.11546      -2.02455     -0.381852    -0.0333916      -4.18153      -2.71518      -1.15403       1.18615     0.0215494     -0.351560     -0.555101     -0.544291      0.352475      0.132383     -0.171024     0.0757389     0.0414636    -0.0830750   -0.00490882   -0.00397284   0.000661423    0.00143022   -0.00563204  -0.000247844    0.00101008  -5.28516e-05  -0.000254668  -0.000225580  -1.33513e-05   1.42260e-05  -3.38185e-06       3.35195       4.35942       4.85073       5.04268       5.02758       4.86661       4.54539       4.12035       3.60355       3.16198       2.57386       2.16003       1.74818       1.32280      0.983992      0.743096      0.527864      0.373414      0.258978      0.172789      0.112648     0.0731520     0.0446888     0.0266125     0.0158067    0.00893216    0.00483156    0.00261636    0.00134441   0.000697194   0.000335847   0.000157681   7.07999e-05   3.08021e-05   1.23442e-05   4.83999e-06
  24  19 3796.9150    1.7866  5.9134 11.2413 -0.0039  0.0666   0.0194   0.1824    0.0535   0.0000   438.0439       14.4538       9.60619       10.9252      -2.03072      -5.04116       1.88755       1.38050      -4.17435      0.550708     -0.617174      -8.43546     -0.754304       3.42458       1.84375      0.217874     -0.467091      -1.18427      0.681574      0.390290    -0.0457513     -0.179873    -0.0210316    0.00249289   -0.00549311    -0.0240205    0.00417261    0.00284343   -0.00203809  -0.000835486  -0.000138418   0.000123943   0.000140096   2.03048e-06  -2.24667e-05   3.83379e-07       4.18368       5.62599       6.22676       6.37704       6.49728       6.31990       5.86247       5.33114       4.63653       3.99068       3.32804       2.78649       2.14413       1.69147       1.29707      0.947882      0.701233      0.491853      0.335103      0.227341      0.146613     0.0944338     0.0595123     0.0352600     0.0208972     0.0118494    0.00652285    0.00343663    0.00181354   0.000912982   0.000443571   0.000207688   9.45377e-05   4.14475e-05   1.62161e-05   6.51340e-06
  24  20 3942.7725    1.4581  7.3863 11.0250 -0.0082  0.0791   0.0156   0.2289    0.0455   0.0000   441.1444       10.1917       22.1196       14.2845      -14.0638      -1.29810       10.5393       7.35397      -7.54574      -11.4116      -8.64490     -0.480967      -3.08885       2.19782       2.71013     -0.390050      -1.43405      -1.24643      0.676382      0.375843     -0.123049    -0.0112420     0.0531699     0.0533091   -0.00695490    -0.0252725    0.00588698    0.00145671   0.000331158   -0.00205212  -0.000314585   9.64773e-05   0.000199463  -3.75067e-05  -6.49278e-05   2.81741e-06       4.97752       6.57000       7.37240       7.55432       7.56392       7.42588       6.89543       6.27337       5.61591       4.68196       3.96668       3.27826       2.59220       2.04170       1.54973       1.13147      0.826544      0.586150      0.403097      0.274997      0.179320      0.114586     0.0703957     0.0421266     0.0251660     0.0143013    0.00786075    0.00428019    0.00222609    0.00111608   0.000556340   0.000256670   0.000115606   5.00761e-05   2.03302e-05   7.92969e-06
  24  21 4088.3763    1.1739  9.0326 10.9815 -0.0065  0.1038   0.0144   0.2979    0.0376   0.0000   427.8162       34.2323       14.8877      -7.16795      -1.24740      -9.21206      -25.7518    0.00172019       9.90092      0.351037      -3.45867      -6.85814       4.53845      0.102228      -3.85259       1.59446      0.226035      -2.32747     -0.695041      0.690962      0.346365    -0.0364817   -0.00455920    0.00609285    -0.0182349    0.00388806    -0.0128493    0.00539083    0.00639682   -0.00125042   -0.00235288   0.000149046   0.000310948   0.000139182  -7.91261e-06  -1.62301e-05       6.39025       8.51223       9.66765       9.88752       9.91739       9.75423       8.83460       8.23741       7.25100       6.21297       5.27109       4.23613       3.37994       2.68733       2.01364       1.51819       1.09161      0.760183      0.540135      0.357503      0.235379      0.150971     0.0931692     0.0568947     0.0332283     0.0194040     0.0107522    0.00578740    0.00300768    0.00154927   0.000730087   0.000350187   0.000157654   6.95368e-05   2.65191e-05   1.09200e-05
  24  22 4233.8743    0.8557 10.0074 11.0398 -0.0081  0.1403   0.0150   0.4334    0.0330   0.0000   425.7958       21.0736       48.2728       11.6699       7.29132      -5.28118      -1.36229      -2.23429       17.1819      -7.42806      -8.91406       2.08124    -0.0151661    -0.0723903       2.36884      -1.23540      -1.33298     -0.246055       1.33214       1.23478     -0.438797     -0.457335      0.129479    -0.0154312    -0.0140236    -0.0377052     0.0277594   0.000590056   -0.00264154   -0.00351885   0.000191450   0.000333488   0.000223974   1.74160e-05  -2.03762e-05   5.53454e-06       8.52366       11.2632       12.8401       13.2704       13.1529       13.1043       11.8248       11.0143       9.63975       8.38255       6.99017       5.80685       4.64341       3.60922       2.76607       2.01222       1.47523       1.05994      0.716386      0.496389      0.327380      0.207437      0.132346     0.0797067     0.0469074     0.0272821     0.0151618    0.00823005    0.00433423    0.00220581    0.00108942   0.000502794   0.000235955   9.83463e-05   3.88819e-05   1.55206e-05
  24  23 4379.1245    0.6658  9.7565 10.9454 -0.0387  0.1741   0.0136   0.4902    0.0283   0.0000   431.0861       76.7884       32.4777       1.94181      -15.8755      -6.48396      -7.55195      -12.3544       14.5345       12.8303       12.6185      -22.2256       8.39302      -2.70881      -3.70732       1.43213       1.40986    0.00459691       1.40739      0.657158     -0.481758     0.0494187    -0.0820502     0.0725855    -0.0565472     -0.105846    -0.0229950     0.0310680    0.00124363   -0.00999317  -0.000480855    0.00158434  -6.14175e-05  -0.000416783  -5.82485e-05   4.30988e-05       10.7505       14.1702       15.9422       16.7608       16.4286       16.1602       14.7353       13.7555       12.0367       10.3389       8.97120       7.07410       5.84309       4.46460       3.40645       2.49590       1.84434       1.30800      0.898514      0.599101      0.398318      0.256606      0.161119     0.0985665     0.0580807     0.0332195     0.0187044     0.0101223    0.00538683    0.00276710    0.00133766   0.000639884   0.000277862   0.000124952   4.76525e-05   1.96714e-05
  25   7 2016.9155    0.6204  0.5444 10.1507 -0.0119  0.0248   0.0174   0.0444    0.0534   0.0000   439.2148      -1.95911       18.0097      0.705887      -3.72666     0.0264682       2.15515     -0.803163     -0.682606       1.42509     -0.895246      0.570194      -1.06040     -0.768882      0.266193      0.281157     -0.360449     0.0560945      0.101380   -0.00692899      0.183272    -0.0165566   -0.00423268   -0.00760837   -0.00797720    0.00394177   -0.00160114   -0.00131118  -0.000241772   0.000184788   0.000362889  -0.000187125  -6.34537e-05  -4.14053e-06  -1.24151e-05   7.90732e-06       1.72473       1.77406       1.62017       2.36560       2.62225       2.14751       1.51632       1.75571       1.86805       1.52767      0.994819      0.822955      0.848636      0.730387      0.478335      0.277949      0.236766      0.211496      0.151839     0.0833721     0.0477818     0.0350947     0.0286130     0.0178557    0.00939150    0.00463937    0.00235124    0.00170834    0.00108439   0.000626557   0.000312822   0.000147213   5.78666e-05   2.39160e-05   9.56290e-06   3.76409e-06
  25   8 2181.7491    0.9388  0.6605 10.4844 -0.0061  0.0195   0.0228   0.0447    0.0665   0.0000   442.1475       1.11215       14.9751       1.37329       2.38214     -0.985625       1.06729     -0.108121     -0.458024    -0.0220015      0.402588      0.209211       1.07375      0.313081     0.0809913    -0.0453359      0.131939      0.104710     0.0232993      0.176701     -0.106980   -0.00806741    -0.0215145    0.00697672    0.00745591   -0.00487656   0.000172574   0.000554420   0.000485244   0.000149295   1.89721e-05  -2.71815e-05   7.45319e-05  -4.93035e-05  -1.07785e-05   8.93513e-06       1.21182       1.70306       1.82890       2.00933       1.93715       1.90007       1.74252       1.54882       1.38881       1.16350       1.01624      0.750119      0.657967      0.478911      0.381287      0.275935      0.213825      0.138565      0.102975     0.0691843     0.0438185     0.0295461     0.0180086     0.0114577    0.00650456    0.00407029    0.00224415    0.00124093   0.000663716   0.000346767   0.000175878   8.46597e-05   3.90888e-05   1.76912e-05   8.36509e-06   3.27558e-06
  25   9 2340.4975    1.3450  0.8582 10.9157 -0.0152  0.0230   0.0287   0.0514    0.0844   0.0000   439.3766       3.75119       14.3261       3.24802      -2.46821       1.32971       5.45173       3.45068      -2.76641     -0.914984      0.420099      -1.16653      0.223544      0.340486     -0.128001      0.732215     -0.363525    -0.0609348      0.120325     0.0481811      0.103666    -0.0501930    -0.0208357    -0.0211715    0.00693601    0.00214244    0.00348503   -0.00271016  -0.000751352   0.000233154   0.000401608   7.59858e-06  -0.000116889   1.11408e-05   4.30034e-06  -1.91017e-06       1.41231       1.85230       1.93577       2.09546       2.31238       2.07100       1.97448       1.63155       1.64276       1.39586       1.16496      0.871943      0.712142      0.592603      0.456215      0.360366      0.234978      0.173774      0.115706     0.0888849     0.0589825     0.0362445     0.0229084     0.0119836    0.00835732    0.00494321    0.00302030    0.00169016   0.000888366   0.000463038   0.000225157   0.000108988   5.05319e-05   2.11478e-05   9.73517e-06   3.70314e-06
  25  10 2494.4203    1.7050  1.1317 11.0450 -0.0075  0.0243   0.0310   0.0632    0.1223   0.0000   438.0360       3.83045       19.4451       1.65103      -4.96730       4.63713       1.87852      -1.01963     -0.428795      -1.05506      0.893862      0.411977     0.0351326      0.710730     -0.933978      0.198774      0.294761     0.0688784      0.188524      0.127143    -0.0248911    0.00175683     0.0521498     0.0219774    -0.0102866   -0.00491202   -0.00474342    0.00264183    0.00173788   0.000840735  -0.000573474  -4.09823e-05   6.51395e-05  -1.15982e-06   8.88365e-06   8.75945e-06       1.62922       2.16631       2.35827       2.55540       2.60839       2.44861       2.23722       2.01677       1.78488       1.54114       1.27213       1.03144      0.788210      0.630696      0.493629      0.363255      0.274618      0.187755      0.133692     0.0901239     0.0575518     0.0379823     0.0241113     0.0153579    0.00910341    0.00546671    0.00312566    0.00174568   0.000966577   0.000491173   0.000246885   0.000118709   5.59565e-05   2.47393e-05   1.10723e-05   4.43757e-06
  25  11 2646.2858    2.2209  1.0545 11.7180 -0.0032  0.0257   0.0429   0.0593    0.1323   0.0000   438.6078      -1.03496       13.5327      0.231389      0.196926      -1.24391      -1.79170     -0.564847      0.395752     -0.320508      0.324360       2.18538       1.13081     -0.412941      0.337268     -0.565313      0.354487   -0.00979589     0.0793504     -0.105336     0.0647073     0.0290414    -0.0313642     0.0236117     0.0154127   0.000921783  -0.000698994  -0.000572954   0.000467772  -8.68543e-05  -0.000277596  -8.84586e-05   6.74721e-05   9.60226e-06  -2.55245e-06  -8.48599e-07       1.71227       2.34915       2.67378       2.81497       2.97525       2.68480       2.44671       2.24813       1.90029       1.64513       1.32998       1.05444      0.879294      0.656820      0.492874      0.375257      0.263624      0.195806      0.133390     0.0882003     0.0625176     0.0367490     0.0253216     0.0154269    0.00921858    0.00526594    0.00303235    0.00168405   0.000949412   0.000491188   0.000232173   0.000128089   5.41750e-05   2.65409e-05   1.04803e-05   4.59131e-06
  25  12 2797.4027    2.9589  0.9157 12.2623 -0.0005  0.0213   0.0605   0.0529    0.1021   0.0000   438.0622       5.59564       13.2530       4.66189      -4.21830      0.770558       2.27060      -1.60349      0.610745      -1.89846      0.527700      0.801901      -2.08324      -1.07819      0.317324     -0.644264      0.388444      0.182377     -0.189675     0.0361270     0.0299038     0.0489102    -0.0221919    -0.0151986   -0.00394813    0.00416649    0.00324098    0.00157081   0.000986158  -8.23644e-05   0.000149014   0.000338317  -1.78474e-05  -4.98250e-05   5.66870e-06  -2.54240e-06       1.40854       1.91153       2.01650       2.12525       2.17087       2.05968       2.00443       1.78188       1.57462       1.31161       1.05444      0.866880      0.707614      0.558029      0.427501      0.324329      0.237622      0.168877      0.121078     0.0802413     0.0544935     0.0349836     0.0214221     0.0130347    0.00757077    0.00457261    0.00252597    0.00139536   0.000745607   0.000396679   0.000197452   0.000100696   4.38118e-05   2.11593e-05   8.51952e-06   3.84081e-06
  25  13 2947.4843    3.6652  0.8827 12.6428 -0.0020  0.0210   0.0758   0.0503    0.1058   0.0000   439.6429       2.91184       11.9064     0.0531177      -4.58657      0.202852     -0.103177      -1.92305      -3.57114      -2.20969       1.73000     -0.791978      -1.28689     -0.142500     -0.837471      0.527556      0.180228      0.113210    -0.0941879     0.0769969    -0.0424318   -0.00393779     0.0392569   -0.00258731   -0.00772954   -0.00802257    0.00125031   0.000920623   -0.00138668   0.000353856   0.000118915  -4.30002e-05  -2.05356e-05   2.71239e-05   3.65003e-06  -9.57534e-07       1.30880       1.78027       1.78862       2.04556       1.97299       1.88046       1.71685       1.61687       1.45830       1.27988       1.07937      0.889994      0.736722      0.542111      0.438814      0.317241      0.237229      0.160738      0.112620     0.0765322     0.0542298     0.0324286     0.0216368     0.0126342    0.00767541    0.00495520    0.00254913    0.00154048   0.000776223   0.000402753   0.000204284   0.000101622   4.70137e-05   2.09895e-05   8.98796e-06   3.82361e-06
  25  14 3096.2817    3.8599  1.0271 12.9699 -0.0065  0.0238   0.0790   0.0599    0.1524   0.0000   439.6496       4.05333       16.5290       1.99011      -4.93509       1.31165      0.850022      -2.48049       3.45276      -2.61132      0.752627     0.0274829      0.209889     -0.140182     -0.383976     0.0645757    -0.0307267     0.0730104    -0.0748538      0.104861    -0.0853531    -0.0670498    -0.0273886   -0.00868762    0.00343040   -0.00580160    0.00242590  -0.000295982   0.000192181  -0.000229857   0.000225608   0.000152100  -1.67080e-05  -4.25442e-06  -2.80367e-06   1.41213e-07       1.53827       2.06918       2.12640       2.39552       2.21453       2.26571       2.03762       1.91006       1.64984       1.50356       1.21386       1.02543      0.823196      0.658400      0.488072      0.363099      0.250887      0.186489      0.129998     0.0895942     0.0590497     0.0383200     0.0243623     0.0151300    0.00872209    0.00512572    0.00287483    0.00164686   0.000878026   0.000478698   0.000222460   0.000115549   5.04441e-05   2.36003e-05   1.02636e-05   4.26349e-06
  25  15 3243.9682    3.7491  1.5147 12.7315 -0.0061  0.0290   0.0657   0.0734    0.1469   0.0000   437.1586       4.75451       9.20300       4.52555      -2.16275      -4.13566      0.482087      -1.69840      -2.06724      -2.33315      0.702891      -3.92779      0.636012     -0.258210     -0.539587     -0.835485      0.207903    -0.0940363      0.127196     0.0406698     0.0735520     0.0358438    -0.0673238   -0.00446131    0.00834891    0.00200585   -0.00732566  -0.000353963  -0.000712292   6.40345e-05  -0.000164666   0.000144102   0.000108603   1.83032e-06  -1.24123e-05   7.65024e-06       1.82963       2.52826       2.65812       2.84563       2.81749       2.74934       2.59538       2.39489       2.03896       1.77528       1.46649       1.24479      0.978244      0.778834      0.579307      0.450309      0.318081      0.234419      0.159090      0.111981     0.0738972     0.0474235     0.0306147     0.0179899     0.0110510    0.00640857    0.00368607    0.00196904    0.00107736   0.000537724   0.000291925   0.000133187   6.60096e-05   2.95101e-05   1.26283e-05   5.35645e-06
  25  16 3391.1791    3.0331  2.0256 12.6184 -0.0083  0.0366   0.0458   0.0860    0.0748   0.0000   439.9431       10.0993       3.73197       6.47468       5.22135      -2.83810       2.03885       1.18248       2.82154     0.0961066      -1.83751     -0.308657      -1.23930      -1.03387     -0.936680     -0.423521     -0.789107      0.397113     0.0863293     0.0415252      0.232855      0.146222    -0.0793191     0.0121603   -0.00422189     0.0161478   -0.00483350    0.00428478   0.000449860   -0.00127089  -0.000271866   0.000156147   6.64032e-05   6.27026e-06  -5.23525e-06   5.39650e-06       2.11863       3.00957       3.31830       3.42531       3.50241       3.31388       3.17284       2.84422       2.49975       2.20226       1.77027       1.55524       1.17869      0.985677      0.728088      0.534922      0.414299      0.277076      0.210556      0.130833     0.0968286     0.0598285     0.0374407     0.0239977     0.0136395    0.00840791    0.00461163    0.00259712    0.00139279   0.000719514   0.000373220   0.000180753   8.55790e-05   3.96776e-05   1.55756e-05   6.83780e-06
  25  17 3538.1718    2.5244  2.7502 12.4139 -0.0026  0.0421   0.0337   0.1138    0.0524   0.0000   442.1327       14.8972      -5.55161       8.18860       7.18156      -4.83920      -3.92704      0.455982      -3.02647      -2.64702       3.37831      -4.18576      -2.47908      0.942544     -0.163910     -0.876517     -0.625058     -0.258603     -0.280410     -0.304615    -0.0454929     0.0691763    -0.0232689    -0.0437402    -0.0322375    0.00995253     0.0100180   -0.00170316   0.000713362    0.00128489  -0.000312678  -4.27830e-05   9.62977e-05   4.17946e-05  -1.46430e-05   8.11711e-07       2.57190       3.55192       3.96735       3.98923       4.13492       3.92633       3.65377       3.45437       2.99012       2.57296       2.13227       1.77206       1.38085       1.11210      0.844792      0.654767      0.480976      0.337610      0.237076      0.159619      0.107615     0.0673505     0.0428352     0.0269095     0.0156486    0.00940867    0.00534291    0.00291120    0.00160937   0.000813546   0.000415430   0.000204578   9.69740e-05   4.50098e-05   1.84630e-05   7.79517e-06
  25  18 3685.0453    2.0307  4.4253 11.6500 -0.0027  0.0536   0.0225   0.1469    0.0494   0.0000   431.0591       12.3022       16.0495       2.23835      -1.77411      -2.32482      -8.02888       1.76353      -6.11230       1.44185     -0.225353       2.58564      -2.37120     -0.583915      -1.94801     -0.865093     -0.507425      0.601628      0.185656      0.427559     -0.377854     -0.162883     0.0368331     0.0223854     0.0161401    -0.0137846   -0.00149227   -0.00137555    0.00192966    0.00179261   -0.00152120  -0.000184777   0.000114456   3.35462e-05  -4.38703e-06   5.12444e-06       3.27678       4.42365       4.99342       5.02669       5.12429       4.98979       4.61858       4.25917       3.80714       3.21723       2.79485       2.27285       1.79298       1.43045       1.10932      0.813147      0.617466      0.433293      0.301132      0.205577      0.135254     0.0895155     0.0562214     0.0345558     0.0208059     0.0123432    0.00696643    0.00384157    0.00204087    0.00107508   0.000549943   0.000265572   0.000125938   5.69891e-05   2.43276e-05   1.03432e-05
  25  19 3831.4340    1.6517  5.8561 11.3512 -0.0039  0.0665   0.0183   0.1897    0.0467   0.0000   431.3312       16.1961       11.0436       9.82702       9.21778      -9.23902      -9.41653      -12.6842       5.83644       7.65974       2.74373      -4.94666      -3.06951      0.580685       1.78850      -1.35204      0.397421     0.0172652      0.206239     -0.120690     -0.267281     -0.129740     0.0877328   -0.00103811   -0.00858470    -0.0220578    0.00168366    0.00634163   0.000109252   -0.00434623  -0.000673200  -0.000201110  -0.000122442   5.31514e-05   4.45171e-06   1.07874e-05       4.06183       5.18430       6.01995       5.92378       6.32967       5.97797       5.64884       5.18045       4.51998       4.00454       3.38906       2.73024       2.27095       1.77723       1.35412       1.00936      0.752356      0.539844      0.370464      0.262197      0.171080      0.111541     0.0719976     0.0444734     0.0268203     0.0153491    0.00894573    0.00491732    0.00266013    0.00140990   0.000694274   0.000347119   0.000163126   7.44252e-05   3.12990e-05   1.29978e-05
  25  20 3977.7913    1.3412  7.4955 11.1024 -0.0085  0.0832   0.0157   0.2422    0.0431   0.0000   443.8536       12.6523       18.1297       9.06245      -5.71081      -8.92878      0.964827      -4.33759      -8.43210       2.07202     -0.111274      -6.14790      -6.78373       2.77514      0.931742      -1.88902     -0.480008      0.168635       1.22161      0.884704     -0.271016     0.0278859      0.152246     0.0937525     0.0364543    0.00524042   -0.00343655    0.00966229  -0.000527477   -0.00252744   0.000589316    0.00111695  -0.000230135  -9.35605e-05   5.15800e-05   2.36584e-05       5.03761       6.71316       7.58572       7.83311       7.94667       7.69306       7.18524       6.50236       5.80314       5.04873       4.18035       3.52434       2.86637       2.16434       1.72116       1.26212      0.953912      0.673910      0.476705      0.316785      0.216009      0.141101     0.0889346     0.0558093     0.0335664     0.0199309     0.0110198    0.00628307    0.00332093    0.00174938   0.000890172   0.000446467   0.000207568   9.65753e-05   3.89262e-05   1.70636e-05
  25  21 4124.0218    1.0397  8.9276 11.0622 -0.0105  0.1080   0.0150   0.3327    0.0369   0.0000   429.6279       3.24375       22.8219       21.7593     -0.498442      -25.4175      -5.64026       8.79292       1.41894      -8.63711      0.341906      -3.97395      -4.40223       2.89542       3.07515      -1.89638      -1.71431      0.731820      -1.12794     0.0711639      0.836266     -0.133630     -0.148265     0.0957812     0.0423485     0.0324696    0.00988130    -0.0197683    0.00692047    0.00320017   -0.00272688  -0.000855840   0.000882359   0.000176309  -7.11895e-05   2.11777e-05       6.39140       8.56385       9.60731       9.92263       10.0176       9.83204       9.07713       8.54491       7.43361       6.40512       5.51196       4.48718       3.66512       2.89711       2.21705       1.66704       1.24225      0.875343      0.618465      0.432517      0.284953      0.189185      0.119292     0.0747762     0.0442887     0.0264388     0.0150216    0.00857916    0.00453112    0.00242515    0.00123639   0.000594436   0.000287070   0.000135056   5.37308e-05   2.29907e-05
  25  22 4269.9060    0.8025  9.7212 11.0672 -0.0022  0.1393   0.0162   0.4587    0.0330   0.0000   441.2155       37.0600       52.8816       22.2983      -19.8869      -30.1057       15.4726       26.3200      -10.2545      -11.0618       5.27902      -5.49438       2.35332     -0.800799       1.80363      0.180614     -0.529372      -2.61724      0.712878      -1.07723     0.0472243      0.440524     -0.159620    -0.0223265   -0.00215881    0.00204971     0.0496085    -0.0207979    0.00154187   -0.00194217    0.00141520  -0.000266331  -0.000321905   0.000315265   5.85631e-05  -1.73354e-05       8.16944       10.9359       12.1611       12.8340       12.6254       12.6016       11.6435       10.9937       9.47076       8.26304       7.03278       5.77255       4.67600       3.79308       2.84720       2.17146       1.57382       1.15568      0.814461      0.559517      0.375165      0.249374      0.156808     0.0985054     0.0595947     0.0349445     0.0202763     0.0112753    0.00627990    0.00323895    0.00169156   0.000822565   0.000391319   0.000180409   7.25471e-05   3.16594e-05
  26   8 2206.0382    0.9963  0.7377 10.4410 -0.0025  0.0208   0.0217   0.0472    0.0723   0.0000   443.3927      -2.35515       20.9861     -0.869811      -7.32236      -1.64202       2.48693    -0.0600817      -1.02301     -0.661909     -0.178881      0.496894      0.162492    -0.0247167    -0.0426810     -0.572057    -0.0143231     0.0256807     0.0165093    -0.0800709    0.00630593    -0.0475854     0.0452554    -0.0178578   -0.00136156   -0.00576120   8.13240e-05   0.000441624  -0.000344781  -6.50740e-05   0.000188749   2.68641e-06   1.38497e-05  -2.17542e-05  -1.87817e-05   3.48179e-06       1.30161       1.73784       1.94242       2.05759       2.16361       2.00880       1.93324       1.67663       1.52973       1.29715       1.02979      0.856157      0.654066      0.523149      0.420788      0.331133      0.234166      0.172194      0.123957     0.0821998     0.0574573     0.0367051     0.0241494     0.0138419    0.00897803    0.00547398    0.00310703    0.00189575    0.00104961   0.000549581   0.000292865   0.000143536   7.55649e-05   3.28001e-05   1.53693e-05   6.74912e-06
  26   9 2366.0705    1.3935  0.9102 10.9815 -0.0032  0.0229   0.0286   0.0548    0.0827   0.0000   439.8499       4.66450       14.7248     -0.660680      -3.45680       2.05023      0.973690     -0.236119       3.68006      -1.76711     -0.651731      0.522283     -0.794070     -0.586858       1.28104     -0.474857    -0.0348215     0.0518656    -0.0576889     -0.103078     0.0899529     0.0888112     0.0401916    0.00170783    -0.0168518   0.000162458    0.00234703    0.00228418  -0.000269980   0.000635516  -0.000336620  -0.000123433  -0.000110263   9.70259e-05  -9.73629e-06  -2.32389e-06       1.33703       1.82612       1.99351       2.01340       2.27496       1.95995       1.96434       1.72243       1.60762       1.37799       1.11337      0.967623      0.784086      0.615800      0.470670      0.368317      0.259967      0.192257      0.130286     0.0941251     0.0667672     0.0424601     0.0281298     0.0163583     0.0103262    0.00651101    0.00369351    0.00219534    0.00118298   0.000643816   0.000324483   0.000169098   8.70941e-05   4.04585e-05   1.74124e-05   7.88498e-06
[truncated: 1,433,901 more chars]
