# Supplementary material for: Global-Mode Analysis of Full-Disk Data from the Michelson Doppler Imager and the Helioseismic and Magnetic Imager
Source: Sol Phys. 2018 Jan 31;293(2):29. doi: 10.1007/s11207-017-1201-5 (PMC6566312; doi:10.1007/s11207-017-1201-5)
Supplement: Supplementary file 2 — (TAR 362.4 MB) [file 11207_2017_1201_MOESM2_ESM.tar › HMI/hmiv72d.7336.18]

   0  16 2362.6419    1.7047  0.6853  1.6096  0.0000  0.1136   0.2551   0.2774 1000.0000   0.0000    -0.0000       0.00000       0.00000       0.00000       0.00000       0.00000       0.00000       0.00000       0.00000       0.00000       0.00000       0.00000       0.00000       0.00000       0.00000       0.00000       0.00000       0.00000       0.00000       0.00000       0.00000       0.00000       0.00000       0.00000       0.00000       0.00000       0.00000       0.00000       0.00000       0.00000       0.00000       0.00000       0.00000       0.00000       0.00000       0.00000
   0  18 2629.7790    2.6552  1.0347 11.9232  0.0000  0.1459   0.3790   0.5385    2.1544   0.0000    -0.0000       0.00000       0.00000       0.00000       0.00000       0.00000       0.00000       0.00000       0.00000       0.00000       0.00000       0.00000       0.00000       0.00000       0.00000       0.00000       0.00000       0.00000       0.00000       0.00000       0.00000       0.00000       0.00000       0.00000       0.00000       0.00000       0.00000       0.00000       0.00000       0.00000       0.00000       0.00000       0.00000       0.00000       0.00000       0.00000
   0  19 2764.2713    2.6613  0.5711 13.1792  0.0000  0.1818   0.4793   0.2251    0.6205   0.0000    -0.0000       0.00000       0.00000       0.00000       0.00000       0.00000       0.00000       0.00000       0.00000       0.00000       0.00000       0.00000       0.00000       0.00000       0.00000       0.00000       0.00000       0.00000       0.00000       0.00000       0.00000       0.00000       0.00000       0.00000       0.00000       0.00000       0.00000       0.00000       0.00000       0.00000       0.00000       0.00000       0.00000       0.00000       0.00000       0.00000
   0  20 2899.0403    3.5413  0.8838 11.3050  0.0000  0.1825   0.5573   0.3730    4.9555   0.0000    -0.0000       0.00000       0.00000       0.00000       0.00000       0.00000       0.00000       0.00000       0.00000       0.00000       0.00000       0.00000       0.00000       0.00000       0.00000       0.00000       0.00000       0.00000       0.00000       0.00000       0.00000       0.00000       0.00000       0.00000       0.00000       0.00000       0.00000       0.00000       0.00000       0.00000       0.00000       0.00000       0.00000       0.00000       0.00000       0.00000
   0  22 3168.6986    4.4912  1.0516 11.6494  0.0000  0.1454   0.6115   0.4145    7.9082   0.0000    -0.0000       0.00000       0.00000       0.00000       0.00000       0.00000       0.00000       0.00000       0.00000       0.00000       0.00000       0.00000       0.00000       0.00000       0.00000       0.00000       0.00000       0.00000       0.00000       0.00000       0.00000       0.00000       0.00000       0.00000       0.00000       0.00000       0.00000       0.00000       0.00000       0.00000       0.00000       0.00000       0.00000       0.00000       0.00000       0.00000
   0  23 3303.8266    3.8248  1.2361  7.3903  0.0053  0.1590   0.5724   0.5365   44.8932   0.0000    -0.0000       0.00000       0.00000       0.00000       0.00000       0.00000       0.00000       0.00000       0.00000       0.00000       0.00000       0.00000       0.00000       0.00000       0.00000       0.00000       0.00000       0.00000       0.00000       0.00000       0.00000       0.00000       0.00000       0.00000       0.00000       0.00000       0.00000       0.00000       0.00000       0.00000       0.00000       0.00000       0.00000       0.00000       0.00000       0.00000
   0  24 3439.5895    2.9980  2.2148 11.7747  0.0000  0.2331   0.3308   1.0040    2.4990   0.0000    -0.0000       0.00000       0.00000       0.00000       0.00000       0.00000       0.00000       0.00000       0.00000       0.00000       0.00000       0.00000       0.00000       0.00000       0.00000       0.00000       0.00000       0.00000       0.00000       0.00000       0.00000       0.00000       0.00000       0.00000       0.00000       0.00000       0.00000       0.00000       0.00000       0.00000       0.00000       0.00000       0.00000       0.00000       0.00000       0.00000
   1  11 1749.2800    0.4213  0.1804 10.3023  0.0000  0.0456   0.0879   0.1097    0.1450   0.0000   448.5054       3.07648       0.00000       0.00000       0.00000       0.00000       0.00000       0.00000       0.00000       0.00000       0.00000       0.00000       0.00000       0.00000       0.00000       0.00000       0.00000       0.00000       55.2678       25.5604       0.00000       0.00000       0.00000       0.00000       0.00000       0.00000       0.00000       0.00000       0.00000       0.00000       0.00000       0.00000       0.00000       0.00000       0.00000       0.00000
   1  12 1885.0444    0.5076  0.5308 10.4162  0.0000  0.0861   0.0634   0.2262    0.2606   0.0000   376.6317       55.1951       0.00000       0.00000       0.00000       0.00000       0.00000       0.00000       0.00000       0.00000       0.00000       0.00000       0.00000       0.00000       0.00000       0.00000       0.00000       0.00000       116.364       51.9083       0.00000       0.00000       0.00000       0.00000       0.00000       0.00000       0.00000       0.00000       0.00000       0.00000       0.00000       0.00000       0.00000       0.00000       0.00000       0.00000
   1  13 2020.8106    0.5966  0.3737 10.8314  0.0012  0.0859   0.0890   0.2290    0.1942   0.0000   443.1586      -12.1405       0.00000       0.00000       0.00000       0.00000       0.00000       0.00000       0.00000       0.00000       0.00000       0.00000       0.00000       0.00000       0.00000       0.00000       0.00000       0.00000       116.118       45.7435       0.00000       0.00000       0.00000       0.00000       0.00000       0.00000       0.00000       0.00000       0.00000       0.00000       0.00000       0.00000       0.00000       0.00000       0.00000       0.00000
   1  15 2291.8438    1.1457  0.9581  8.2531  0.0000  0.0724   0.0873   0.2665    6.1098   0.0000   462.9538       37.5615       0.00000       0.00000       0.00000       0.00000       0.00000       0.00000       0.00000       0.00000       0.00000       0.00000       0.00000       0.00000       0.00000       0.00000       0.00000       0.00000       94.0589       51.5229       0.00000       0.00000       0.00000       0.00000       0.00000       0.00000       0.00000       0.00000       0.00000       0.00000       0.00000       0.00000       0.00000       0.00000       0.00000       0.00000
   1  18 2693.4400    2.4506  1.1090 -1.8001  0.0000  0.0781   0.1875   0.3776 1000.0000   0.0000   452.4991       15.1411       0.00000       0.00000       0.00000       0.00000       0.00000       0.00000       0.00000       0.00000       0.00000       0.00000       0.00000       0.00000       0.00000       0.00000       0.00000       0.00000       116.674       50.0881       0.00000       0.00000       0.00000       0.00000       0.00000       0.00000       0.00000       0.00000       0.00000       0.00000       0.00000       0.00000       0.00000       0.00000       0.00000       0.00000
   1  19 2828.2982    3.2545  0.7580 10.5725  0.0000  0.0993   0.2915   0.2075    3.9124   0.0000   456.0989       49.1750       0.00000       0.00000       0.00000       0.00000       0.00000       0.00000       0.00000       0.00000       0.00000       0.00000       0.00000       0.00000       0.00000       0.00000       0.00000       0.00000       142.800       58.7398       0.00000       0.00000       0.00000       0.00000       0.00000       0.00000       0.00000       0.00000       0.00000       0.00000       0.00000       0.00000       0.00000       0.00000       0.00000       0.00000
   1  20 2963.1909    3.8809  1.0099  7.6482  0.0000  0.0874   0.3002   0.2437  171.0501   0.0000   214.8372      -71.8364       0.00000       0.00000       0.00000       0.00000       0.00000       0.00000       0.00000       0.00000       0.00000       0.00000       0.00000       0.00000       0.00000       0.00000       0.00000       0.00000       94.7837       63.3402       0.00000       0.00000       0.00000       0.00000       0.00000       0.00000       0.00000       0.00000       0.00000       0.00000       0.00000       0.00000       0.00000       0.00000       0.00000       0.00000
   1  22 3233.2922    3.7221  1.0877 13.1099  0.0000  0.0919   0.2991   0.3390    1.0120   0.0000   501.0629       85.6390       0.00000       0.00000       0.00000       0.00000       0.00000       0.00000       0.00000       0.00000       0.00000       0.00000       0.00000       0.00000       0.00000       0.00000       0.00000       0.00000       115.811       63.5171       0.00000       0.00000       0.00000       0.00000       0.00000       0.00000       0.00000       0.00000       0.00000       0.00000       0.00000       0.00000       0.00000       0.00000       0.00000       0.00000
   1  24 3504.0462    2.8832  3.4693 -0.4218  0.0000  0.1615   0.1296   0.5595 1000.0000   0.0000   466.3180      -34.8144       0.00000       0.00000       0.00000       0.00000       0.00000       0.00000       0.00000       0.00000       0.00000       0.00000       0.00000       0.00000       0.00000       0.00000       0.00000       0.00000       192.165       116.819       0.00000       0.00000       0.00000       0.00000       0.00000       0.00000       0.00000       0.00000       0.00000       0.00000       0.00000       0.00000       0.00000       0.00000       0.00000       0.00000
   1  26 3776.7064    2.2631  5.4090 -1.2221  0.0000  0.2335   0.0795   0.8681 1000.0000   0.0000   802.4995      -89.0963       0.00000       0.00000       0.00000       0.00000       0.00000       0.00000       0.00000       0.00000       0.00000       0.00000       0.00000       0.00000       0.00000       0.00000       0.00000       0.00000       279.883       164.436       0.00000       0.00000       0.00000       0.00000       0.00000       0.00000       0.00000       0.00000       0.00000       0.00000       0.00000       0.00000       0.00000       0.00000       0.00000       0.00000
   2  13 2082.0542    0.6481  0.4526 10.4773  0.0000  0.0593   0.0590   0.1186    0.1777   0.0000   467.0295       30.4449      -25.8129       16.7584       0.00000       0.00000       0.00000       0.00000       0.00000       0.00000       0.00000       0.00000       0.00000       0.00000       0.00000       0.00000       0.00000       0.00000       39.6918       35.2502       15.7603       6.75937       0.00000       0.00000       0.00000       0.00000       0.00000       0.00000       0.00000       0.00000       0.00000       0.00000       0.00000       0.00000       0.00000       0.00000
   2  14 2217.6443    0.8963  0.7835 10.4594  0.0000  0.0626   0.0635   0.1870    0.3604   0.0000   412.2197      -32.4249       51.0918       6.16038       0.00000       0.00000       0.00000       0.00000       0.00000       0.00000       0.00000       0.00000       0.00000       0.00000       0.00000       0.00000       0.00000       0.00000       39.7123       35.3647       22.2840       8.39681       0.00000       0.00000       0.00000       0.00000       0.00000       0.00000       0.00000       0.00000       0.00000       0.00000       0.00000       0.00000       0.00000       0.00000
   2  15 2352.1260    1.3444  0.8687 10.3140  0.0000  0.0650   0.0824   0.1536    0.7094   0.0000   362.1459       45.6541      -13.4584      -16.0786       0.00000       0.00000       0.00000       0.00000       0.00000       0.00000       0.00000       0.00000       0.00000       0.00000       0.00000       0.00000       0.00000       0.00000       41.8936       40.0643       20.6902       9.60210       0.00000       0.00000       0.00000       0.00000       0.00000       0.00000       0.00000       0.00000       0.00000       0.00000       0.00000       0.00000       0.00000       0.00000
   2  18 2754.5213    2.5723  0.9701 11.6083  0.0000  0.0691   0.1603   0.1745    1.0142   0.0000   461.2005       34.5406       2.42791      0.570688       0.00000       0.00000       0.00000       0.00000       0.00000       0.00000       0.00000       0.00000       0.00000       0.00000       0.00000       0.00000       0.00000       0.00000       52.3812       41.7445       25.6501       8.21240       0.00000       0.00000       0.00000       0.00000       0.00000       0.00000       0.00000       0.00000       0.00000       0.00000       0.00000       0.00000       0.00000       0.00000
   2  19 2889.6332    3.4268  0.7750 12.0421  0.0000  0.0563   0.2130   0.1324    0.8897   0.0000   386.1251       38.2308       5.77118       2.83612       0.00000       0.00000       0.00000       0.00000       0.00000       0.00000       0.00000       0.00000       0.00000       0.00000       0.00000       0.00000       0.00000       0.00000       39.6739       33.0564       20.9882       7.48974       0.00000       0.00000       0.00000       0.00000       0.00000       0.00000       0.00000       0.00000       0.00000       0.00000       0.00000       0.00000       0.00000       0.00000
   2  20 3024.8405    3.7951  0.9532 12.5078  0.0000  0.0696   0.2388   0.1565    0.9461   0.0000   416.4449      -24.0644       16.7268       8.86374       0.00000       0.00000       0.00000       0.00000       0.00000       0.00000       0.00000       0.00000       0.00000       0.00000       0.00000       0.00000       0.00000       0.00000       50.8817       42.0068       25.1000       9.02475       0.00000       0.00000       0.00000       0.00000       0.00000       0.00000       0.00000       0.00000       0.00000       0.00000       0.00000       0.00000       0.00000       0.00000
   2  22 3295.1311    3.6892  1.7212  9.7157  0.0000  0.0807   0.1795   0.2716   10.1958   0.0000   424.4829       67.8395       27.0490      -16.4688       0.00000       0.00000       0.00000       0.00000       0.00000       0.00000       0.00000       0.00000       0.00000       0.00000       0.00000       0.00000       0.00000       0.00000       61.9329       49.2748       28.3665       9.89431       0.00000       0.00000       0.00000       0.00000       0.00000       0.00000       0.00000       0.00000       0.00000       0.00000       0.00000       0.00000       0.00000       0.00000
   2  23 3430.8590    3.1870  2.6188 11.0184  0.0000  0.1213   0.1241   0.2916    1.0723   0.0000   398.5134       48.3508       42.9880       5.07648       0.00000       0.00000       0.00000       0.00000       0.00000       0.00000       0.00000       0.00000       0.00000       0.00000       0.00000       0.00000       0.00000       0.00000       102.244       78.1254       39.5023       12.7159       0.00000       0.00000       0.00000       0.00000       0.00000       0.00000       0.00000       0.00000       0.00000       0.00000       0.00000       0.00000       0.00000       0.00000
   2  24 3566.8697    2.6941  2.6323 11.9364 -0.0062  0.1120   0.1191   0.3957    0.5072   0.0000   520.1131       51.4820       34.3938       3.97222       0.00000       0.00000       0.00000       0.00000       0.00000       0.00000       0.00000       0.00000       0.00000       0.00000       0.00000       0.00000       0.00000       0.00000       74.8224       68.7147       36.9811       16.3371       0.00000       0.00000       0.00000       0.00000       0.00000       0.00000       0.00000       0.00000       0.00000       0.00000       0.00000       0.00000       0.00000       0.00000
   3  11 1865.2834    0.4101  0.3035 10.0101  0.0000  0.0414   0.0357   0.0755    0.1173   0.0000   454.6297      -14.2317       10.0324     0.0285407      -4.40118      -4.52973       0.00000       0.00000       0.00000       0.00000       0.00000       0.00000       0.00000       0.00000       0.00000       0.00000       0.00000       0.00000       21.7120       20.2890       14.4688       8.36856       3.68573       1.18671       0.00000       0.00000       0.00000       0.00000       0.00000       0.00000       0.00000       0.00000       0.00000       0.00000       0.00000       0.00000
   3  12 2001.2497    0.5935  0.3678 10.4030  0.0000  0.0502   0.0497   0.1006    0.1340   0.0000   414.2886      -5.25140       26.7993      -13.6978      -3.15598     -0.987031       0.00000       0.00000       0.00000       0.00000       0.00000       0.00000       0.00000       0.00000       0.00000       0.00000       0.00000       0.00000       21.3175       24.0182       15.8702       15.0508       4.46318       1.94626       0.00000       0.00000       0.00000       0.00000       0.00000       0.00000       0.00000       0.00000       0.00000       0.00000       0.00000       0.00000
   3  13 2137.6838    0.7519  0.6813 10.1490  0.0000  0.0483   0.0460   0.1220    0.2314   0.0000   399.1175       28.6892       22.9881       11.7066       8.46386       2.10742       0.00000       0.00000       0.00000       0.00000       0.00000       0.00000       0.00000       0.00000       0.00000       0.00000       0.00000       0.00000       22.2757       21.6776       17.4080       9.97631       5.02700       1.42401       0.00000       0.00000       0.00000       0.00000       0.00000       0.00000       0.00000       0.00000       0.00000       0.00000       0.00000       0.00000
   3  14 2273.2676    1.0310  0.6758 11.1094  0.0000  0.0614   0.0656   0.1119    0.2062   0.0000   489.5462       3.64470       8.36885       17.0570       2.35616     -0.401105       0.00000       0.00000       0.00000       0.00000       0.00000       0.00000       0.00000       0.00000       0.00000       0.00000       0.00000       0.00000       33.2077       25.7725       23.2920       15.5389       6.00312       1.38524       0.00000       0.00000       0.00000       0.00000       0.00000       0.00000       0.00000       0.00000       0.00000       0.00000       0.00000       0.00000
   3  15 2407.5472    1.6376  0.7465 10.4708  0.0040  0.0626   0.0917   0.1153    0.5664   0.0000   417.4568      -37.1769       35.3367      -2.31897       7.74223     -0.742495       0.00000       0.00000       0.00000       0.00000       0.00000       0.00000       0.00000       0.00000       0.00000       0.00000       0.00000       0.00000       32.0605       23.0036       23.3266       16.1102       6.33746       1.36592       0.00000       0.00000       0.00000       0.00000       0.00000       0.00000       0.00000       0.00000       0.00000       0.00000       0.00000       0.00000
   3  16 2541.7067    1.7382  0.8169 12.1471  0.0000  0.0624   0.1066   0.1500    0.2445   0.0000   385.4389       23.4634      -26.1310      0.701174      -13.2746      -2.60577       0.00000       0.00000       0.00000       0.00000       0.00000       0.00000       0.00000       0.00000       0.00000       0.00000       0.00000       0.00000       26.8215       26.3628       23.0292       13.3034       6.82601       1.84476       0.00000       0.00000       0.00000       0.00000       0.00000       0.00000       0.00000       0.00000       0.00000       0.00000       0.00000       0.00000
   3  18 2811.5032    2.9068  0.7301 11.9484  0.0000  0.0450   0.1630   0.1240    0.4704   0.0000   395.4955       44.5021       11.9109       2.97629       2.33026      -3.11714       0.00000       0.00000       0.00000       0.00000       0.00000       0.00000       0.00000       0.00000       0.00000       0.00000       0.00000       0.00000       23.6378       23.2392       16.1722       8.27267       4.12432       1.25721       0.00000       0.00000       0.00000       0.00000       0.00000       0.00000       0.00000       0.00000       0.00000       0.00000       0.00000       0.00000
   3  19 2946.9526    3.7716  0.7034 12.5105  0.0000  0.0409   0.2265   0.1322    0.4325   0.0000   404.4366       39.7379       16.0567      -9.13726     -0.678734     -0.153033       0.00000       0.00000       0.00000       0.00000       0.00000       0.00000       0.00000       0.00000       0.00000       0.00000       0.00000       0.00000       21.0124       20.2588       14.4203       8.29926       3.67029       1.12908       0.00000       0.00000       0.00000       0.00000       0.00000       0.00000       0.00000       0.00000       0.00000       0.00000       0.00000       0.00000
   3  20 3082.3191    4.1416  1.0133 11.3678  0.0000  0.0493   0.2065   0.1852    1.8110   0.0000   416.9051       44.6053      -34.6591       8.04719      -6.78905      -1.66541       0.00000       0.00000       0.00000       0.00000       0.00000       0.00000       0.00000       0.00000       0.00000       0.00000       0.00000       0.00000       26.8332       26.4917       16.9328       10.4967       4.20025       1.50056       0.00000       0.00000       0.00000       0.00000       0.00000       0.00000       0.00000       0.00000       0.00000       0.00000       0.00000       0.00000
   3  21 3217.7841    4.1072  1.2353 10.6880  0.0000  0.0622   0.1822   0.1593    3.7984   0.0000   414.9139       20.3991       45.3243      -1.40249     -0.105408      0.890616       0.00000       0.00000       0.00000       0.00000       0.00000       0.00000       0.00000       0.00000       0.00000       0.00000       0.00000       0.00000       35.1700       34.2088       22.7562       11.6419       5.21452       1.64209       0.00000       0.00000       0.00000       0.00000       0.00000       0.00000       0.00000       0.00000       0.00000       0.00000       0.00000       0.00000
   3  22 3353.5800    3.4982  1.7576 12.2255 -0.0016  0.0772   0.1448   0.1949    0.5062   0.0000   433.3170       69.2856      -41.1862       18.7485      -2.34164      -3.05552       0.00000       0.00000       0.00000       0.00000       0.00000       0.00000       0.00000       0.00000       0.00000       0.00000       0.00000       0.00000       36.1207       36.5588       26.7684       16.9812       7.36190       2.43347       0.00000       0.00000       0.00000       0.00000       0.00000       0.00000       0.00000       0.00000       0.00000       0.00000       0.00000       0.00000
   3  23 3489.6523    2.7649  2.2272 12.2865 -0.0021  0.0887   0.1049   0.2646    0.2622   0.0000   410.7014       17.6387      -5.73939       14.2175       6.96656      -2.18278       0.00000       0.00000       0.00000       0.00000       0.00000       0.00000       0.00000       0.00000       0.00000       0.00000       0.00000       0.00000       42.2596       40.8046       31.8172       19.9246       8.63330       2.67221       0.00000       0.00000       0.00000       0.00000       0.00000       0.00000       0.00000       0.00000       0.00000       0.00000       0.00000       0.00000
   3  24 3626.0647    2.4437  3.5347 10.9591  0.0000  0.1079   0.0690   0.3088    0.3355   0.0000   408.9442       55.7084      -23.3129      -45.4490       1.08695       4.16828       0.00000       0.00000       0.00000       0.00000       0.00000       0.00000       0.00000       0.00000       0.00000       0.00000       0.00000       0.00000       51.8545       50.5855       39.0392       22.3174       10.8931       3.21391       0.00000       0.00000       0.00000       0.00000       0.00000       0.00000       0.00000       0.00000       0.00000       0.00000       0.00000       0.00000
   4  11 1914.6045    0.4244  0.3522 10.2100  0.0002  0.0739   0.0325   0.0749    0.0936   0.0000   436.5537      -19.6277     -0.369821       23.9354      -2.50211       5.73602      0.360859     0.0485039       0.00000       0.00000       0.00000       0.00000       0.00000       0.00000       0.00000       0.00000       0.00000       0.00000       19.9183       27.1547       21.3341       13.5922       11.4232       3.06973       2.41425      0.633400       0.00000       0.00000       0.00000       0.00000       0.00000       0.00000       0.00000       0.00000       0.00000       0.00000
   4  12 2051.6533    0.5920  0.6163 10.1576 -0.0083  0.0532   0.0351   0.0988    0.1538   0.0000   416.4581      -22.0613      -30.9424      -5.58362      -7.38498      0.517131      -1.72948     -0.226350       0.00000       0.00000       0.00000       0.00000       0.00000       0.00000       0.00000       0.00000       0.00000       0.00000       20.8056       18.1879       15.9567       13.6668       7.81417       3.91801       1.24947      0.310877       0.00000       0.00000       0.00000       0.00000       0.00000       0.00000       0.00000       0.00000       0.00000       0.00000
   4  13 2188.2863    0.8643  0.6864 10.6056 -0.0076  0.0463   0.0501   0.1255    0.2344   0.0000   439.8674       32.1635       10.9583      -7.77959       5.63528      -3.37091      -2.10258   0.000160103       0.00000       0.00000       0.00000       0.00000       0.00000       0.00000       0.00000       0.00000       0.00000       0.00000       18.8077       19.7402       14.8155       11.4018       6.19080       3.29106       1.02299      0.305466       0.00000       0.00000       0.00000       0.00000       0.00000       0.00000       0.00000       0.00000       0.00000       0.00000
   4  14 2324.1333    1.2296  0.7831 10.5057 -0.0017  0.0519   0.0704   0.1455    0.3950   0.0000   391.4905      -9.54268      -31.0849      -9.86951      -6.27356      0.728141       2.11585     -0.311787       0.00000       0.00000       0.00000       0.00000       0.00000       0.00000       0.00000       0.00000       0.00000       0.00000       21.4926       22.4617       19.1220       11.2400       7.40836       2.86493       1.37255      0.336174       0.00000       0.00000       0.00000       0.00000       0.00000       0.00000       0.00000       0.00000       0.00000       0.00000
   4  15 2458.5994    1.6413  0.8465 10.7213  0.0013  0.0547   0.0814   0.1230    0.7537   0.0000   436.8107      -22.7289      -1.58101      -2.88472      -1.73427      -2.64349     0.0952922     -0.224547       0.00000       0.00000       0.00000       0.00000       0.00000       0.00000       0.00000       0.00000       0.00000       0.00000       16.4365       22.2822       16.3556       12.2511       7.08062       3.70771       1.45912      0.449474       0.00000       0.00000       0.00000       0.00000       0.00000       0.00000       0.00000       0.00000       0.00000       0.00000
   4  17 2728.3870    2.4902  0.9638 11.5312 -0.0020  0.0557   0.1221   0.1287    0.7927   0.0000   443.3380       32.2087       12.7773      -2.19101      -6.80751      -2.48509     -0.580028     -0.154792       0.00000       0.00000       0.00000       0.00000       0.00000       0.00000       0.00000       0.00000       0.00000       0.00000       21.2495       22.2729       19.2229       12.3870       8.20714       3.47108       1.58571      0.368686       0.00000       0.00000       0.00000       0.00000       0.00000       0.00000       0.00000       0.00000       0.00000       0.00000
   4  18 2864.2069    3.5253  0.7104 12.5295 -0.0019  0.0382   0.1855   0.1150    0.4547   0.0000   416.7400       24.1121       25.2256      -1.47513      -5.77061      -2.41479      0.373233      0.242497       0.00000       0.00000       0.00000       0.00000       0.00000       0.00000       0.00000       0.00000       0.00000       0.00000       16.7161       16.4525       13.5655       9.07657       5.26143       2.44524      0.913593      0.227512       0.00000       0.00000       0.00000       0.00000       0.00000       0.00000       0.00000       0.00000       0.00000       0.00000
   4  19 3000.1871    3.7575  0.7561 12.9666  0.0067  0.0453   0.1911   0.1156    0.3208   0.0000   457.4152       28.2222       4.81960      -1.23343       5.97812      0.922350      0.291775     -0.317659       0.00000       0.00000       0.00000       0.00000       0.00000       0.00000       0.00000       0.00000       0.00000       0.00000       19.0399       19.0097       14.9585       11.3185       6.90500       2.67403       1.06410      0.274451       0.00000       0.00000       0.00000       0.00000       0.00000       0.00000       0.00000       0.00000       0.00000       0.00000
   4  20 3135.9056    4.0445  1.0008 12.8079 -0.0079  0.0558   0.1958   0.1621    0.5213   0.0000   429.0183      -5.32307       48.5688      -10.7479      -10.2737       3.76255    -0.0817078     -0.365641       0.00000       0.00000       0.00000       0.00000       0.00000       0.00000       0.00000       0.00000       0.00000       0.00000       26.0331       28.0247       21.2161       12.1019       6.98581       2.72631       1.26058      0.321342       0.00000       0.00000       0.00000       0.00000       0.00000       0.00000       0.00000       0.00000       0.00000       0.00000
   4  21 3271.7325    3.8012  0.9999 12.8697 -0.0033  0.0499   0.1825   0.1320    0.4791   0.0000   405.0677       31.4474       48.6614      -7.23819       1.25882      -1.95958       2.57475      0.131567       0.00000       0.00000       0.00000       0.00000       0.00000       0.00000       0.00000       0.00000       0.00000       0.00000       19.2070       18.4457       15.5782       12.6292       7.38689       3.55878       1.23145      0.328130       0.00000       0.00000       0.00000       0.00000       0.00000       0.00000       0.00000       0.00000       0.00000       0.00000
   4  22 3408.2116    3.0930  1.8216 12.7876 -0.0004  0.0732   0.1202   0.2163    0.2627   0.0000   438.3244       4.20837       5.69792      -34.3391      -3.87784      -9.38121      0.240321      0.262348       0.00000       0.00000       0.00000       0.00000       0.00000       0.00000       0.00000       0.00000       0.00000       0.00000       28.8238       30.6773       24.7835       16.9414       10.2648       4.68811       1.89185      0.497852       0.00000       0.00000       0.00000       0.00000       0.00000       0.00000       0.00000       0.00000       0.00000       0.00000
   4  23 3544.6684    2.7585  2.6473 11.9603  0.0040  0.0877   0.0897   0.2340    0.2602   0.0000   480.5279       37.4624       14.1800       10.4731       14.3696      -6.62048       1.74541       1.06195       0.00000       0.00000       0.00000       0.00000       0.00000       0.00000       0.00000       0.00000       0.00000       0.00000       32.4515       35.8394       29.6114       19.7535       11.2948       5.99727       2.31968      0.638549       0.00000       0.00000       0.00000       0.00000       0.00000       0.00000       0.00000       0.00000       0.00000       0.00000
   4  25 3818.6894    1.8962  5.3017 10.7368  0.0013  0.1280   0.0459   0.3636    0.2245   0.0000   517.6495       26.9618      -9.46806       4.65076       10.6068      -7.24949      -4.54397      0.731272       0.00000       0.00000       0.00000       0.00000       0.00000       0.00000       0.00000       0.00000       0.00000       0.00000       46.5359       50.4152       41.8923       29.0460       17.8699       8.38188       3.46428      0.915225       0.00000       0.00000       0.00000       0.00000       0.00000       0.00000       0.00000       0.00000       0.00000       0.00000
   5  10 1823.3503    0.3657  0.4147  9.9573 -0.0078  0.0400   0.0282   0.1054    0.0884   0.0000   437.0987      -16.0653       20.6201     -0.823660       7.71443    -0.0154198      -1.67393      0.860048     0.0801949   -0.00390645       0.00000       0.00000       0.00000       0.00000       0.00000       0.00000       0.00000       0.00000       11.6358       13.4406       11.7069       8.49904       7.03125       3.21315       2.23280      0.661022      0.369923     0.0694024       0.00000       0.00000       0.00000       0.00000       0.00000       0.00000       0.00000       0.00000
   5  12 2098.4339    0.7037  0.5949 10.1252 -0.0018  0.0440   0.0396   0.1003    0.1513   0.0000   424.7128      -10.7631      -3.42126       8.34403       2.13180      -3.05651     -0.529490     -0.415301     -0.185121    -0.0341784       0.00000       0.00000       0.00000       0.00000       0.00000       0.00000       0.00000       0.00000       11.9956       12.7961       11.7538       8.69708       6.27693       3.60014       1.79326      0.843690      0.275698     0.0591957       0.00000       0.00000       0.00000       0.00000       0.00000       0.00000       0.00000       0.00000
   5  13 2235.3517    0.9299  0.6905 10.2580 -0.0095  0.0350   0.0456   0.1014    0.1990   0.0000   419.1895       28.4034       1.87478       18.8648       1.54891      -7.76042       4.23362     -0.529413     -0.101358     0.0655883       0.00000       0.00000       0.00000       0.00000       0.00000       0.00000       0.00000       0.00000       10.9762       12.0379       10.9825       8.21926       5.34559       3.23650       1.68585      0.728615      0.233547     0.0546100       0.00000       0.00000       0.00000       0.00000       0.00000       0.00000       0.00000       0.00000
   5  14 2371.1113    1.3374  0.6985 10.8815 -0.0002  0.0424   0.0643   0.0850    0.2211   0.0000   416.0599       14.6249       17.0431      -3.66294       13.4392       1.87836      -3.38698      0.335326     -0.316211     -0.102654       0.00000       0.00000       0.00000       0.00000       0.00000       0.00000       0.00000       0.00000       13.4945       12.0541       12.0534       10.2384       7.48524       4.61277       2.27305      0.956474      0.291610     0.0567206       0.00000       0.00000       0.00000       0.00000       0.00000       0.00000       0.00000       0.00000
   5  15 2506.0699    1.6772  1.1067 10.8899 -0.0018  0.0476   0.0668   0.1343    0.4090   0.0000   437.1369       13.2291      -18.5389      -3.56467      0.300974      -5.68651       1.80798     -0.785812     -0.597312    -0.0153418       0.00000       0.00000       0.00000       0.00000       0.00000       0.00000       0.00000       0.00000       13.9579       16.1340       13.8991       10.6572       7.85425       4.18703       2.37716      0.891217      0.357065     0.0813263       0.00000       0.00000       0.00000       0.00000       0.00000       0.00000       0.00000       0.00000
   5  16 2641.0888    2.3910  0.7439 11.2990  0.0033  0.0415   0.1088   0.0976    0.4236   0.0000   404.7692       27.3321       22.2044      -20.0041       4.16711       2.88414     -0.546821     -0.594545      0.169564      0.197686       0.00000       0.00000       0.00000       0.00000       0.00000       0.00000       0.00000       0.00000       11.5249       12.9973       11.2436       9.94720       5.99561       4.32505       1.77286      0.971391      0.256513     0.0757431       0.00000       0.00000       0.00000       0.00000       0.00000       0.00000       0.00000       0.00000
   5  17 2777.2610    2.7786  0.8238 12.5173 -0.0290  0.0532   0.1427   0.1085    0.3697   0.0000   419.2939       23.5179       10.6386      -5.79292      -4.11536      -4.06354       2.16097       2.82208      0.140423    -0.0189717       0.00000       0.00000       0.00000       0.00000       0.00000       0.00000       0.00000       0.00000       14.7969       16.8888       18.4778       11.0572       8.60597       4.83433       2.51691       1.37264      0.441732     0.0837351       0.00000       0.00000       0.00000       0.00000       0.00000       0.00000       0.00000       0.00000
   5  18 2913.8216    3.5511  0.7442 12.5435 -0.0096  0.0466   0.1844   0.1018    0.4675   0.0000   431.1322     -0.432109       16.6268       16.1142     -0.507587      -4.14140     -0.874606      0.319460      0.438506    -0.0305360       0.00000       0.00000       0.00000       0.00000       0.00000       0.00000       0.00000       0.00000       16.5118       17.1627       13.8413       11.4747       8.57580       4.68541       2.07179      0.758528      0.292379     0.0639662       0.00000       0.00000       0.00000       0.00000       0.00000       0.00000       0.00000       0.00000
   5  19 3049.9784    4.0196  0.8850 12.5044 -0.0075  0.0535   0.1815   0.1154    0.7539   0.0000   428.7388       12.0046       15.5419       3.44625       6.67611      -10.8458      -2.05095     0.0502170      0.172105     -0.135296       0.00000       0.00000       0.00000       0.00000       0.00000       0.00000       0.00000       0.00000       15.5675       15.4466       17.1901       12.0464       7.56910       4.81114       2.85720       1.23955      0.402294     0.0784374       0.00000       0.00000       0.00000       0.00000       0.00000       0.00000       0.00000       0.00000
   5  20 3186.1800    3.6758  1.0234 13.5683 -0.0105  0.0898   0.1909   0.1526    0.4168   0.0000   424.3138       34.1774       6.41669      -9.15733       19.9885       6.49886      -2.09699       2.24459    -0.0885765     -0.102725       0.00000       0.00000       0.00000       0.00000       0.00000       0.00000       0.00000       0.00000       27.2577       29.1789       31.5212       16.1672       14.9908       9.21397       2.58530       2.21463      0.773084      0.112513       0.00000       0.00000       0.00000       0.00000       0.00000       0.00000       0.00000       0.00000
   5  21 3322.7696    3.4871  1.2626 13.5687 -0.0228  0.0609   0.1642   0.1692    0.3117   0.0000   429.3609      -5.33907       23.7516      -7.71238       5.31138      -13.0682      -5.25850      0.588702     -0.180436    -0.0642315       0.00000       0.00000       0.00000       0.00000       0.00000       0.00000       0.00000       0.00000       20.5827       22.4511       20.5065       14.9602       9.74227       5.38287       3.13619       1.17791      0.420134     0.0883622       0.00000       0.00000       0.00000       0.00000       0.00000       0.00000       0.00000       0.00000
   5  22 3459.4246    3.0603  2.0809 11.7721  0.0029  0.0704   0.1004   0.1961    0.4746   0.0000   422.1142       66.5923       12.9384       6.36782      0.157834      0.691458      -5.13136     -0.860875       1.25344      0.135579       0.00000       0.00000       0.00000       0.00000       0.00000       0.00000       0.00000       0.00000       24.0031       24.5795       21.0747       17.3459       11.8282       6.97540       3.41205       1.34761      0.439401      0.103148       0.00000       0.00000       0.00000       0.00000       0.00000       0.00000       0.00000       0.00000
   5  24 3733.9410    2.1015  4.9290 10.7493  0.0014  0.1129   0.0437   0.3112    0.2170   0.0000   435.0174       56.4812      -6.93901       12.7342      0.193745       1.65614       2.05836      0.348988      -1.37549    -0.0830737       0.00000       0.00000       0.00000       0.00000       0.00000       0.00000       0.00000       0.00000       33.0026       37.2854       32.6052       26.7118       18.8774       10.7073       5.96376       2.31269      0.840689      0.195864       0.00000       0.00000       0.00000       0.00000       0.00000       0.00000       0.00000       0.00000
   5  25 3871.8366    1.7202  6.5032 10.5571  0.0009  0.1339   0.0327   0.3903    0.1490   0.0000   487.4971       38.4751       61.6881      -49.6790      -13.8922       14.7106       7.61565      -4.99867     -0.738806      0.147914       0.00000       0.00000       0.00000       0.00000       0.00000       0.00000       0.00000       0.00000       39.9521       44.8439       40.3914       31.2299       22.9855       13.0534       6.67889       2.82261       1.05028      0.228661       0.00000       0.00000       0.00000       0.00000       0.00000       0.00000       0.00000       0.00000
   5  26 4009.3618    1.4455  8.1105 10.2248  0.0001  0.1605   0.0264   0.4627    0.1381   0.0000   295.9658       1.18551      -10.8764      -6.08046       12.4558       7.99694       6.87507      -2.46092      0.365070      0.293672       0.00000       0.00000       0.00000       0.00000       0.00000       0.00000       0.00000       0.00000       46.6987       53.8721       48.0040       37.7409       26.4446       15.6356       8.15635       3.46952       1.22850      0.283883       0.00000       0.00000       0.00000       0.00000       0.00000       0.00000       0.00000       0.00000
   6  10 1866.0707    0.4352  0.3122 10.1550 -0.0035  0.0319   0.0333   0.0726    0.0759   0.0000   440.1637       8.99773       15.0321      -13.4698     -0.466823       5.05351     -0.411924      0.818573      0.340707    -0.0603689    -0.0835923     0.0114271       0.00000       0.00000       0.00000       0.00000       0.00000       0.00000       9.78036       9.46713       6.75648       7.70449       6.87554       4.54940       2.59533       1.30452      0.459273      0.146700     0.0416382    0.00983795       0.00000       0.00000       0.00000       0.00000       0.00000       0.00000
   6  11 2004.0366    0.5770  0.5081 10.0727 -0.0090  0.0373   0.0311   0.0765    0.1150   0.0000   431.0642      -4.67740       21.2571      -6.10403      -5.44729       3.04822      0.716789     -0.278338     -0.464201      0.273904     0.0136786    0.00857586       0.00000       0.00000       0.00000       0.00000       0.00000       0.00000       10.1568       9.78844       9.02607       8.22168       6.50942       5.17722       2.64145       1.25711      0.573606      0.234919     0.0552983     0.0119627       0.00000       0.00000       0.00000       0.00000       0.00000       0.00000
   6  13 2279.7930    1.0610  0.7009 10.7651 -0.0030  0.0414   0.0476   0.0905    0.1573   0.0000   434.0630       19.0030       1.86519      -12.6208       1.61285      0.583552       4.09567      -2.54577      0.125225      0.210576     0.0681409    -0.0165273       0.00000       0.00000       0.00000       0.00000       0.00000       0.00000       11.0709       10.2237       11.3043       10.1378       6.57655       4.23199       2.92098       1.71904      0.740736      0.250740     0.0648320     0.0121739       0.00000       0.00000       0.00000       0.00000       0.00000       0.00000
   6  14 2415.5314    1.4510  0.8567 10.7318 -0.0041  0.0391   0.0605   0.0975    0.2527   0.0000   435.6810      -5.16759       10.8424       11.7685      -2.89082       5.63799       2.94228      -2.87781      0.251277     -0.293424      0.114620   -0.00557821       0.00000       0.00000       0.00000       0.00000       0.00000       0.00000       9.68375       10.9951       10.2837       8.58445       6.61534       4.15599       2.74499       1.30897      0.667742      0.225608     0.0778104     0.0159993       0.00000       0.00000       0.00000       0.00000       0.00000       0.00000
   6  15 2551.0486    1.8261  1.0148 11.8393 -0.0000  0.0501   0.0747   0.1132    0.2095   0.0000   421.4322      -8.66402     -0.209389      -3.01722      -2.79758       2.90664       3.29844      -2.10808      0.239847     0.0893044     0.0348257    -0.0353387       0.00000       0.00000       0.00000       0.00000       0.00000       0.00000       12.3195       14.8212       12.7625       11.5193       8.01201       5.88373       3.03859       1.89293      0.680866      0.326494     0.0839185     0.0221386       0.00000       0.00000       0.00000       0.00000       0.00000       0.00000
   6  16 2687.1021    2.4000  0.9253 11.7819  0.0010  0.0407   0.0926   0.0998    0.2587   0.0000   428.2130      -10.4954       8.65803      -9.45176      0.246731      -9.71495     -0.556423      -1.56588     -0.240480    -0.0631328   -0.00623522    0.00710389       0.00000       0.00000       0.00000       0.00000       0.00000       0.00000       10.9098       11.5369       11.3443       9.30683       6.63757       4.61714       2.68997       1.41528      0.667661      0.252973     0.0700352     0.0140698       0.00000       0.00000       0.00000       0.00000       0.00000       0.00000
   6  17 2823.7561    2.8845  0.9584 11.7806 -0.0072  0.0396   0.1078   0.1037    0.3880   0.0000   450.5583       9.87740       3.63902      0.512562       4.58483       1.69509      -3.75165      -1.18775     -0.187342     0.0973827    -0.0639276     0.0128851       0.00000       0.00000       0.00000       0.00000       0.00000       0.00000       10.7274       12.9795       11.8575       9.32364       6.42066       4.23067       2.35385       1.33826      0.553657      0.236176     0.0691052     0.0155803       0.00000       0.00000       0.00000       0.00000       0.00000       0.00000
   6  18 2960.6790    3.5393  0.8352 12.6020  0.0037  0.0403   0.1435   0.0857    0.2947   0.0000   440.6795      -13.9290       13.4265       7.18975     -0.121543      -6.68153      -1.72642      -1.97246      0.519333     -0.135701     0.0272748     0.0111066       0.00000       0.00000       0.00000       0.00000       0.00000       0.00000       10.0151       12.2589       10.7846       9.18450       6.43581       4.01953       2.56242       1.27941      0.629409      0.213232     0.0726458     0.0165681       0.00000       0.00000       0.00000       0.00000       0.00000       0.00000
   6  19 3097.3062    3.3563  1.1823 13.1491 -0.0040  0.0503   0.1353   0.1333    0.2574   0.0000   434.2355       1.21851      -9.38667       19.4710      -17.3885      -3.12815      -1.96988      -1.38859      0.365730      0.409088    0.00205076    -0.0240369       0.00000       0.00000       0.00000       0.00000       0.00000       0.00000       12.7132       15.0550       13.6773       11.6752       8.09453       5.51405       3.35541       1.62684      0.838682      0.298696     0.0932008     0.0217645       0.00000       0.00000       0.00000       0.00000       0.00000       0.00000
   6  20 3234.0590    3.8906  0.9861 12.8703  0.0042  0.0456   0.1553   0.1139    0.3491   0.0000   447.6295       13.0187      -14.6588       19.9964       7.09035       7.57720      0.928568     -0.407157     -0.999662    -0.0472636     0.0187038    -0.0238270       0.00000       0.00000       0.00000       0.00000       0.00000       0.00000       13.1868       14.1860       12.1478       10.4525       8.23476       5.79789       3.10134       1.49397      0.641225      0.246986     0.0718905     0.0165370       0.00000       0.00000       0.00000       0.00000       0.00000       0.00000
   6  21 3371.0972    3.3292  1.9332 10.0546 -0.0018  0.0598   0.0875   0.1481    2.1968   0.0000   441.2489       22.5480      -10.3423      -5.23288       12.5288       1.17919       2.32751      -2.18278     -0.409878     -0.390249    -0.0672984    -0.0126993       0.00000       0.00000       0.00000       0.00000       0.00000       0.00000       14.6201       18.1241       15.9151       13.6892       9.80835       6.65809       3.66254       2.28268      0.834402      0.387246      0.112138     0.0258516       0.00000       0.00000       0.00000       0.00000       0.00000       0.00000
   6  23 3646.0056    2.2983  3.9879 10.9883 -0.0054  0.0974   0.0467   0.2493    0.2200   0.0000   419.6101       32.2910       3.13943      -3.13653      -33.1559      -4.57658       9.96276      0.358877      -2.39958      0.690215      0.196351    -0.0666408       0.00000       0.00000       0.00000       0.00000       0.00000       0.00000       25.9962       31.7723       29.2809       23.1685       16.2214       10.7998       6.43663       3.05351       1.63301      0.607817      0.188725     0.0398364       0.00000       0.00000       0.00000       0.00000       0.00000       0.00000
   6  24 3784.1149    1.9099  5.5548 10.5706  0.0004  0.1162   0.0353   0.3230    0.1827   0.0000   388.1844       17.2945       25.7692       30.6467       28.0579      -8.69601      -1.44908       5.24506      -1.36420     0.0888995      0.228450    -0.0168608       0.00000       0.00000       0.00000       0.00000       0.00000       0.00000       28.2061       34.5166       31.5630       26.7045       19.5604       13.5270       7.78676       4.16636       1.90604      0.767570      0.236673     0.0513812       0.00000       0.00000       0.00000       0.00000       0.00000       0.00000
   6  26 4060.6118    1.3845  9.0680 10.1273 -0.0019  0.1669   0.0222   0.4610    0.1117   0.0000   422.4245       1.10726       79.6066       38.7485       32.4833     -0.955348       11.2330      -3.57109       7.84542       1.04573     0.0644191   -0.00759007       0.00000       0.00000       0.00000       0.00000       0.00000       0.00000       40.9150       50.8244       44.3019       39.3198       28.2654       19.0500       11.3336       5.98041       2.74145       1.05090      0.328368     0.0754639       0.00000       0.00000       0.00000       0.00000       0.00000       0.00000
   7  11 2045.8103    0.6535  0.5175 10.2319 -0.0015  0.0318   0.0320   0.0717    0.1045   0.0000   444.9004      -12.8194       3.51498       14.6591      0.867746     -0.675456       2.57263      0.454200      0.172001      0.101257     0.0268595    -0.0505496    0.00118622  -0.000899368       0.00000       0.00000       0.00000       0.00000       6.98207       8.35318       8.34557       6.42502       5.42851       3.87272       2.48871       1.44134      0.750971      0.344037      0.148379     0.0606006     0.0159436    0.00286762       0.00000       0.00000       0.00000       0.00000
   7  12 2184.5835    0.8226  0.5316 10.8029 -0.0177  0.0361   0.0518   0.0995    0.1120   0.0000   439.0762       15.2353      0.773279      -1.10657       4.22811      -11.6805       3.06256       1.12244     -0.946517     -0.734044    -0.0753027     0.0490235    -0.0206759    0.00580059       0.00000       0.00000       0.00000       0.00000       6.58061       8.81549       8.85228       6.48624       6.98561       3.83450       3.33403       1.86196      0.794187      0.602964      0.169297     0.0717149     0.0233384    0.00453786       0.00000       0.00000       0.00000       0.00000
   7  13 2322.1708    1.2926  0.6334 11.1041 -0.0007  0.0326   0.0559   0.0748    0.1403   0.0000   438.3175      0.721835       5.19423      -11.9287      0.630931    -0.0938848      0.422610      -3.53179      0.224521      0.454495     0.0611873    -0.0302159     0.0133241   0.000514431       0.00000       0.00000       0.00000       0.00000       7.16392       8.55300       7.98972       7.63399       5.07011       3.84314       2.43634       1.53844      0.820909      0.398342      0.161709     0.0548112     0.0138469    0.00339385       0.00000       0.00000       0.00000       0.00000
   7  14 2458.2428    1.5883  0.9212 11.1784 -0.0099  0.0429   0.0590   0.0936    0.2165   0.0000   438.0776     0.0751780       19.0611       8.68772      -3.48109      -4.88806     -0.890686       3.81595      -1.56936      0.385940    -0.0869136     0.0483947     0.0202474    0.00197012       0.00000       0.00000       0.00000       0.00000       9.70670       10.7439       10.2347       9.31085       7.22975       5.46106       3.53028       2.23935       1.01335      0.588905      0.197241     0.0761141     0.0189630    0.00387265       0.00000       0.00000       0.00000       0.00000
   7  15 2594.2730    1.9349  1.0681 11.5845 -0.0023  0.0661   0.0692   0.1138    0.2306   0.0000   430.7035      -12.4160       10.1178       15.7446       7.51188      -2.86849      -2.63648       1.98955       1.07271     -0.171404      0.131204      0.127771    -0.0166287   -0.00404357       0.00000       0.00000       0.00000       0.00000       13.0341       18.7191       10.6353       14.6859       9.65582       9.88708       5.07965       3.84844       1.16631      0.859215      0.200764      0.135012     0.0199523    0.00874390       0.00000       0.00000       0.00000       0.00000
   7  16 2731.1428    2.6454  0.8905 11.9404 -0.0046  0.0373   0.0973   0.0928    0.2538   0.0000   425.3410       18.9425       14.5285       6.05086       3.88370      -1.81314       1.03487     -0.700137     -0.791663     -0.926567    -0.0107282    -0.0881746    0.00127514    0.00176543       0.00000       0.00000       0.00000       0.00000       8.04220       10.4201       8.76824       8.25413       5.95927       4.70117       2.70589       1.76075      0.813167      0.431040      0.154966     0.0655196     0.0159759    0.00402771       0.00000       0.00000       0.00000       0.00000
   7  17 2868.3569    3.2562  0.7347 12.9118 -0.0046  0.0369   0.1277   0.0804    0.1739   0.0000   435.9959       3.02867       3.06294       1.44502       3.08578       2.34405     -0.152844       1.00869       1.57997     -0.237059     -0.250295    -0.0363206     0.0110561    0.00444950       0.00000       0.00000       0.00000       0.00000       6.87035       9.46674       7.81595       8.15120       5.32049       4.65977       2.58630       1.86505      0.829316      0.502995      0.168729     0.0729711     0.0158916    0.00451596       0.00000       0.00000       0.00000       0.00000
   7  18 3005.5931    3.6003  0.8186 13.2421 -0.0159  0.0383   0.1474   0.0900    0.1848   0.0000   439.8940       16.2876       4.21557      -5.78855      -7.63113      -2.52047      -5.63170       2.59391     -0.317907     -0.919467    -0.0212575     0.0536810     0.0191497   -0.00372186       0.00000       0.00000       0.00000       0.00000       8.13304       9.28504       9.68117       7.42103       6.76720       4.69583       2.98312       1.84290       1.01029      0.444975      0.186435     0.0723647     0.0212259    0.00331706       0.00000       0.00000       0.00000       0.00000
   7  19 3142.8544    3.7424  1.0868 13.2588 -0.0067  0.0451   0.1372   0.1183    0.2276   0.0000   431.8733       14.7307       22.2554       6.29176       1.38686       7.91605       2.29438      -2.51956     -0.839412      0.421694     -0.188620     -0.127115     0.0244707    0.00304537       0.00000       0.00000       0.00000       0.00000       9.81448       12.5559       10.2845       10.2835       7.32061       5.86119       3.40892       2.27582      0.971268      0.586007      0.183348     0.0814588     0.0189814    0.00502439       0.00000       0.00000       0.00000       0.00000
   7  20 3280.0143    3.4543  1.4898 12.9839 -0.0061  0.0510   0.1150   0.1413    0.2112   0.0000   435.0659       21.9212       5.89213       21.6546      -3.38020      -8.01250      -4.97373      -1.59568      -2.79995      0.755265     -0.177464     0.0524463     0.0162561   -0.00245241       0.00000       0.00000       0.00000       0.00000       12.7674       13.8078       12.5974       10.6590       9.30002       7.04083       4.41467       2.47536       1.29547      0.516789      0.229732     0.0815569     0.0222434    0.00408178       0.00000       0.00000       0.00000       0.00000
   7  21 3417.4695    3.0992  2.0066 12.1193 -0.0050  0.0580   0.0842   0.1523    0.2455   0.0000   415.5795       5.91469       11.3341       8.26401       6.02264     -0.345196       5.51442       3.41532       2.21478      -1.04631     -0.170229     0.0515790     0.0111718   -0.00689405       0.00000       0.00000       0.00000       0.00000       12.9727       15.4696       13.9466       12.2880       10.0329       7.21078       4.82366       2.66071       1.34263      0.674111      0.267595     0.0932978     0.0282128    0.00566509       0.00000       0.00000       0.00000       0.00000
   7  22 3555.4116    2.7053  3.1188 11.3276 -0.0005  0.0716   0.0595   0.1955    0.2595   0.0000   470.7691       9.96026      -4.13950      -5.57866       18.1738      -11.7359      -10.8427     -0.347252       2.29540   -0.00296287    -0.0148839      0.108264    0.00988642   -0.00112085       0.00000       0.00000       0.00000       0.00000       17.4971       19.2105       19.3703       16.4093       12.3599       8.75844       5.76919       3.26516       1.77683      0.838450      0.359880      0.119701     0.0324903    0.00586743       0.00000       0.00000       0.00000       0.00000
   7  23 3693.5238    2.2479  4.4930 10.9495 -0.0092  0.0908   0.0407   0.2443    0.1815   0.0000   431.0554       32.0204      -12.8054       30.1624       23.0878       1.16933      -13.6775      -2.95154      -3.23901      -1.72841      0.266257     0.0240316    -0.0388190     0.0146466       0.00000       0.00000       0.00000       0.00000       20.3994       24.0591       22.2590       20.4586       15.5655       11.3093       7.35747       4.33210       2.30240       1.08301      0.446877      0.155134     0.0434324    0.00902994       0.00000       0.00000       0.00000       0.00000
   7  24 3832.0773    1.8589  5.7634 10.6757 -0.0016  0.1115   0.0313   0.2930    0.1373   0.0000   421.1584       15.5634       9.03888      -12.2216       6.88088       10.3333      -1.18152      -11.8928      0.102380     -0.307681      0.107456     0.0587318    -0.0469682   -0.00104319       0.00000       0.00000       0.00000       0.00000       24.2114       28.0247       27.6686       24.4326       19.1399       13.3099       8.55490       5.59100       2.95118       1.40823      0.558033      0.206016     0.0565114     0.0106385       0.00000       0.00000       0.00000       0.00000
   7  25 3970.5955    1.5391  8.0666 10.2883  0.0002  0.1394   0.0233   0.3847    0.1135   0.0000   429.0637      -15.2555       46.4725      -41.2917      -6.24821       11.7473       15.4976      -1.12618      -9.57707      0.135308      0.362145   -0.00815637     0.0539916    0.00446378       0.00000       0.00000       0.00000       0.00000       29.6812       35.6421       34.1828       30.5828       23.5605       17.3376       10.9376       6.90273       3.53605       1.78004      0.691117      0.263828     0.0712430     0.0142067       0.00000       0.00000       0.00000       0.00000
   7  26 4109.2629    1.2849  9.4193 10.2083 -0.0014  0.1597   0.0191   0.4619    0.0896   0.0000   498.8677      -2.91831      -32.2347       7.29351       39.5987       13.9853       12.4763      -3.67631      -4.47491     -0.260912     -0.212276      0.157651     -0.181802   -0.00499763       0.00000       0.00000       0.00000       0.00000       33.5466       40.1381       38.8105       35.2632       27.2207       19.4219       12.8870       7.89917       4.32640       2.04270      0.853083      0.298000     0.0832459     0.0162495       0.00000       0.00000       0.00000       0.00000
   7  27 4248.3082    1.0664 12.1149 10.1154  0.0001  0.2006   0.0159   0.5957    0.0729   0.0000   440.5362       89.2766      -28.4992      -24.9478      -22.6581      -15.7623      -29.9782      -13.2134     0.0219166       2.12946       1.72768     -0.333398    -0.0703206     0.0295342       0.00000       0.00000       0.00000       0.00000       43.4657       50.5064       50.2624       44.6472       34.2915       25.2619       16.8449       9.93370       5.40630       2.64668       1.11185      0.383158      0.105368     0.0197256       0.00000       0.00000       0.00000       0.00000
   8  12 2225.1838    0.9608  0.6500 10.5031 -0.0050  0.0338   0.0391   0.0745    0.1426   0.0000   434.5969      -4.95754       4.53583      0.400155      -2.79221       1.86447      -1.20817      -3.61225      0.951536     -0.448644      0.104567      0.229372     0.0889531    -0.0178571    0.00150414   0.000211432       0.00000       0.00000       6.04858       7.89858       7.32650       6.88533       5.38117       3.98261       2.73863       1.80698       1.13653      0.528975      0.320883      0.107639     0.0527277     0.0151554    0.00429235   0.000849549       0.00000       0.00000
   8  13 2362.8516    1.3295  0.8158 10.9831 -0.0005  0.0383   0.0496   0.0888    0.1592   0.0000   440.8797       12.5639       18.6157      -10.3684       8.71616       3.47912      -2.28169      -1.54021     0.0188267       1.43094    -0.0167067     -0.142172   -0.00849443     0.0244177   0.000207267  -0.000835235       0.00000       0.00000       6.34666       8.88202       7.66713       6.92933       6.19162       4.63190       3.46833       2.01665       1.23525      0.605290      0.309094      0.125900     0.0548960     0.0171265    0.00544409    0.00105388       0.00000       0.00000
   8  14 2499.4652    1.6004  0.9716 11.4786 -0.0117  0.0426   0.0570   0.0935    0.1829   0.0000   440.9629       2.86798       17.4764       11.3884      -7.42139       4.14839     -0.250197      -2.60093     -0.270310     -0.285450      0.418589      0.184272    -0.0174436    0.00895045     0.0103492  -0.000589052       0.00000       0.00000       10.0228       12.2626       12.1807       10.5005       7.72117       5.37072       3.30815       2.11198       1.32383      0.689202      0.327929      0.139277     0.0553707     0.0173598    0.00435456   0.000813943       0.00000       0.00000
   8  15 2636.1141    2.0681  0.8689 12.0323  0.0037  0.0387   0.0748   0.0925    0.1618   0.0000   438.0543       3.68571       18.2671      0.378065      -10.9422       3.49116     -0.790049      -3.01426       1.80244     -0.332473      0.248839     -0.106181    -0.0722160   -0.00888546   -0.00136442   0.000576786       0.00000       0.00000       6.70456       8.54662       8.58986       7.36281       6.19064       4.80532       2.97011       2.19818       1.21935      0.628616      0.362166      0.130159     0.0572792     0.0207529    0.00505514   0.000944466       0.00000       0.00000
   8  17 2911.6281    3.3976  0.8042 12.8124 -0.0041  0.0329   0.1213   0.0766    0.1880   0.0000   436.4741       18.4298       24.4478       4.95996      0.654698      0.305897     -0.200091      -3.59795     -0.441002     -0.476642    -0.0364933     0.0166564    -0.0107812    0.00507894   -0.00224785  -0.000175289       0.00000       0.00000       7.02849       8.30452       8.07663       7.36143       5.67593       4.20988       2.87804       1.82977       1.09241      0.565356      0.286373      0.118772     0.0470463     0.0142439    0.00376197   0.000707153       0.00000       0.00000
   8  18 3049.2257    3.7971  0.8401 13.1625 -0.0075  0.0385   0.1405   0.0865    0.1832   0.0000   425.6393       17.5454       13.7993       1.57917      -4.99555       4.26821       1.80117      -3.63748     -0.646283     -0.364574    -0.0125872     -0.164792    -0.0162290    0.00578632   -0.00749174   3.29303e-05       0.00000       0.00000       7.55974       10.1127       9.40949       8.65190       6.43067       4.56895       3.30760       1.94210       1.25028      0.565796      0.357922      0.125149     0.0580634     0.0159828    0.00491941   0.000982195       0.00000       0.00000
   8  19 3186.7815    4.0012  1.2429 12.8086 -0.0013  0.0447   0.1217   0.1130    0.2541   0.0000   419.6252       14.1927      -5.22744      -1.29123       8.13025       7.01013      -5.52525      -2.37773     -0.421898     -0.636200     -0.358679     -0.169541    -0.0260340    -0.0134082     0.0103564    0.00170707       0.00000       0.00000       10.3092       11.1768       9.66883       8.59018       7.85987       6.70129       4.78892       2.83569       1.55973      0.758508      0.338900      0.147749     0.0567551     0.0177019    0.00461068   0.000847857       0.00000       0.00000
   8  20 3324.3974    3.5082  1.6306 12.5534  0.0028  0.0471   0.0950   0.1239    0.1950   0.0000   429.3598       37.7463       3.86750       14.4739     -0.341670      -1.55292       2.14628      0.101671      0.895891      0.836684     -0.111395     -0.359063     0.0755691    -0.0238362  -8.19950e-05    0.00111709       0.00000       0.00000       9.68163       11.5123       11.1465       9.95157       7.95504       5.98920       4.13156       2.60531       1.52569      0.809444      0.396313      0.170725     0.0658130     0.0211495    0.00552849    0.00104680       0.00000       0.00000
   8  21 3462.5131    2.9262  2.1140 12.2730 -0.0038  0.0562   0.0727   0.1478    0.1530   0.0000   425.4572       21.3834       14.4047       4.83029       1.61611      -8.76336      0.548348       2.64735      0.208733      0.269730      0.521191      0.306861     0.0717663    -0.0223393   -0.00400092  -0.000304960       0.00000       0.00000       11.3557       12.9006       12.7303       11.5125       9.84274       6.80952       5.06720       3.22648       1.85707       1.04890      0.490513      0.226204     0.0763718     0.0253528    0.00719375    0.00118427       0.00000       0.00000
   8  22 3600.9821    2.4987  3.2612 11.4478  0.0006  0.0710   0.0496   0.1854    0.1529   0.0000   403.5165      -7.65398       14.3376       11.8414       16.9439     -0.671127      -5.05761     -0.487723       4.07575     -0.498112      0.697494     -0.426971     0.0430344     0.0318752   -0.00320091    0.00154767       0.00000       0.00000       13.6513       15.7005       16.2435       14.4589       11.6117       9.05592       6.05981       3.95570       2.45794       1.28323      0.642857      0.271938      0.111882     0.0354752    0.00873780    0.00156612       0.00000       0.00000
   8  23 3739.5760    2.0535  4.9652 10.7704 -0.0022  0.0913   0.0337   0.2379    0.1466   0.0000   433.4729       25.7533       19.0934       19.2337       5.36866       4.01845      -5.06345     -0.585920       4.59685      -2.26869     -0.982477      0.226937     0.0828086     0.0273612   -0.00600561   -0.00192146       0.00000       0.00000       17.6706       21.1273       21.3295       18.6485       15.1815       11.9175       7.84719       5.16158       3.03668       1.64469      0.776800      0.349505      0.136494     0.0466768     0.0116259    0.00210105       0.00000       0.00000
   8  24 3878.1941    1.7505  6.7653 10.4498 -0.0046  0.1105   0.0255   0.3090    0.1148   0.0000   433.1490       21.6483       19.0077       4.65688      -24.8863       6.69743      -8.73506      -3.30157      -4.85607     0.0313108      -1.40614      0.148060   -0.00122893    -0.0626497   -0.00771889    -0.0101609       0.00000       0.00000       21.3233       24.9536       25.1217       22.0858       18.7156       14.4908       9.93277       6.36041       3.91720       2.07361      0.979117      0.435675      0.172188     0.0560286     0.0147083    0.00254161       0.00000       0.00000
   8  25 4017.3786    1.4562  8.1161 10.3987 -0.0006  0.1325   0.0208   0.3622    0.0868   0.0000   442.3067       87.8873       74.6822       38.7625       18.7309      -14.4104       9.29437       2.46216       1.29630      -3.68261      -1.59651     -0.188103      0.291556     0.0686019    -0.0182757  -0.000915957       0.00000       0.00000       26.2253       31.0685       30.1500       27.8573       22.7285       17.4175       12.3132       7.88302       4.73118       2.46990       1.28398      0.526223      0.210408     0.0663324     0.0175689    0.00312123       0.00000       0.00000
   8  26 4156.7838    1.1693  9.9511 10.2156  0.0013  0.1653   0.0171   0.4549    0.0749   0.0000   356.0219       68.6810       50.1607       66.0140      -6.07202      -14.5977       1.63780       5.15902      -3.23695      -3.63130      -1.01917      0.501889      0.622973    -0.0493067    0.00735027    0.00144252       0.00000       0.00000       30.7355       37.5517       37.1231       33.2027       28.1226       21.3736       15.3788       9.81750       5.85049       3.10549       1.60332      0.676796      0.269678     0.0872008     0.0235375    0.00403564       0.00000       0.00000
   9  10 1984.1482    0.5771  0.4600 10.0103  0.0008  0.0324   0.0340   0.0714    0.0909   0.0000   440.0290       5.51840       8.09053      -6.50397      -1.91367       6.23346      -1.15382       1.30970     0.0629635      0.128418     -0.338714     -0.223981     0.0895932     0.0234792     0.0241495   -0.00642069  -0.000900090   0.000388160       5.93406       6.84962       5.76913       6.23238       6.07635       4.47765       2.64663       2.27064       1.32796      0.973366      0.446119      0.228002     0.0845645     0.0369193    0.00906220    0.00464881   0.000918594   0.000190383
   9  11 2125.1493    0.7520  0.4776 10.6297 -0.0069  0.0288   0.0369   0.0661    0.0980   0.0000   434.4810      -5.33770       14.6300       1.77665      0.464993      -5.86924      0.622144     -0.602966      0.632287      0.105011     0.0869475     -0.165339    -0.0988226   -0.00857904     0.0156416   -0.00156149  -0.000112006   8.51610e-05       5.30604       6.10164       6.46437       5.92359       4.45306       4.20141       2.86792       1.78903       1.19870      0.701192      0.364172      0.158383     0.0868363     0.0354159     0.0147372    0.00358949   0.000766192   0.000143087
   9  12 2264.4943    1.0544  0.8720 10.6806  0.0114  0.0374   0.0367   0.0899    0.1532   0.0000   443.8301       20.9172       16.3339      -4.80093       8.20187       7.03115      -1.30429      0.238926     0.0257011      0.479322     -0.455346      0.230138     -0.150151    -0.0511108    0.00643038  -0.000357086  -0.000570884   0.000416604       6.16599       7.44643       7.97392       6.68530       5.65571       4.70608       3.32178       2.20915       1.47304      0.808042      0.442007      0.233273     0.0962539     0.0440541     0.0168014    0.00492273    0.00113544   0.000187561
   9  13 2402.2691    1.4131  0.8109 11.0902 -0.0028  0.0333   0.0495   0.0782    0.1575   0.0000   438.2246      -2.61460       12.1710      -7.34635      -5.89370    -0.0889336      -1.36492      0.432227      0.407634     -0.695406    -0.0955546    -0.0663609    -0.0616729     0.0386171     0.0163592   -0.00270787   -0.00131873  -0.000295233       5.90566       7.00076       6.78144       6.38313       5.13903       4.48970       3.14207       2.26881       1.33460      0.801267      0.415693      0.217473     0.0945915     0.0397816     0.0138586    0.00435862   0.000932513   0.000186679
   9  14 2539.5606    1.9277  0.8522 11.5355 -0.0059  0.0328   0.0679   0.0871    0.1798   0.0000   447.2203      -4.96489       21.6265      -6.39171      -4.72923      -1.49604      -2.83519   -0.00913867     0.0887621     -0.657248      0.282612      0.131751    -0.0972146     0.0121960   -0.00954906    0.00223528   -0.00127696  -0.000118919       6.38392       7.69798       8.06087       6.74035       5.65036       4.55272       2.93159       2.14282       1.32907      0.704445      0.402589      0.204488     0.0817397     0.0347359     0.0140923    0.00436478   0.000949682   0.000153341
   9  15 2677.0245    2.3376  0.7909 12.1705 -0.0029  0.0302   0.0845   0.0779    0.1527   0.0000   449.0875      0.384496       4.43379       4.64081      0.652615       1.33058       3.04880      -2.55177      -2.32256      0.169008     0.0125966     -0.228737    -0.0680828     0.0726419    -0.0114837   -0.00853684   -0.00296945   7.81359e-05       5.51700       6.52152       6.37348       6.20171       4.94386       3.88145       2.78368       1.98266       1.20737      0.731510      0.386597      0.200563     0.0876928     0.0362287     0.0118165    0.00371827   0.000888046   0.000168661
   9  17 2953.5572    3.5977  0.6804 13.2232 -0.0156  0.0299   0.1449   0.0783    0.1461   0.0000   437.4025       14.8967     -0.490880       11.3415       9.56644     -0.820649      -8.17060      -1.51676       1.85900      0.135807     -0.608420     -0.416311    -0.0642485    -0.0220493     0.0188284    0.00576452  -0.000913622  -8.59330e-05       5.75445       6.60207       6.09554       5.91352       4.82541       4.23874       3.01383       1.96457       1.28808      0.749595      0.387172      0.178676     0.0800338     0.0326607     0.0117973    0.00347448   0.000752491   0.000152736
   9  18 3091.6033    3.5881  0.9297 13.3671 -0.0110  0.0398   0.1248   0.0867    0.1685   0.0000   438.9933       1.63722       13.1966      -2.44335      -4.85196       5.76104      -8.46366      -4.88491      0.943991      -1.83391      0.128322     0.0835482    -0.0160690     0.0176195     0.0185790    0.00408263   9.54372e-05   0.000260572       7.21200       7.58272       8.22421       8.20286       6.38251       4.70279       3.65862       2.71219       1.54079      0.888267      0.535177      0.287692      0.127714     0.0468833     0.0158793    0.00473237    0.00105946   0.000189846
   9  19 3229.6496    3.7860  1.1342 13.2400  0.0017  0.0417   0.1131   0.1021    0.1901   0.0000   436.1645       20.5222       1.32230      -6.64043      -3.80814       1.46839      -4.59543     -0.538653       1.08739    -0.0536980     0.0303474     0.0634480    0.00570854    0.00153025    0.00866352    0.00584911  -0.000860739   0.000180981       7.90930       9.18630       8.63095       8.15769       6.94030       5.82109       4.09095       2.76994       1.84160      0.986463      0.561764      0.252788      0.115717     0.0428419     0.0178170    0.00485603    0.00116143   0.000217894
   9  20 3367.8382    3.2398  1.8088 12.7073  0.0018  0.0517   0.0826   0.1292    0.1417   0.0000   433.4321       23.4954       23.7117      -3.32552      -16.5589      -4.92030       1.33671      -5.94459       5.74288      0.971189     -0.459462     -0.189481    0.00690493    -0.0588213     0.0120765   -0.00464284   -0.00146916   0.000254535       9.31687       11.1352       11.5236       10.4449       8.78143       6.43798       4.86531       3.37797       2.06587       1.17464      0.686807      0.323220      0.163909     0.0586888     0.0217696    0.00669227    0.00171032   0.000271087
   9  21 3506.3084    2.7627  2.5090 12.2356 -0.0006  0.0607   0.0602   0.1590    0.1132   0.0000   420.0758       10.8668       10.0538       7.16571      -13.3489       5.05491       5.69565     -0.158562      0.959283     -0.908148      0.548286      0.325851      0.121751     0.0339508     0.0270280   -0.00332512  -0.000911830  -3.99880e-05       9.99114       12.3870       12.3299       11.3322       10.0133       7.55566       5.53513       3.82345       2.47625       1.45088      0.803653      0.409193      0.176702     0.0727486     0.0263641    0.00822550    0.00211326   0.000355774
   9  22 3645.2115    2.2777  3.7309 11.5480 -0.0011  0.0752   0.0414   0.1925    0.1018   0.0000   437.6479       29.7552       11.4652      -7.29664       6.38157      -13.1139      -16.4386       2.44189       6.24210      -1.26918      -2.37447     -0.409524    -0.0296714    -0.0750923   -0.00102942     0.0152761    0.00294473  -0.000460563       13.6812       16.9799       16.8244       15.3875       12.5460       9.83476       7.17881       4.76048       3.02705       1.71630      0.947942      0.473103      0.212921     0.0875559     0.0318750    0.00954199    0.00240735   0.000421563
   9  23 3784.3288    1.9492  4.9756 11.0982 -0.0019  0.0898   0.0310   0.2350    0.0962   0.0000   468.5999       6.09912      -12.3321       21.1069      -2.54355       5.39363       7.02865      -5.89171      -7.29586      -4.94141       1.01517      0.820108      0.132935    -0.0777018    -0.0268487   -0.00229197   9.08692e-05   4.48881e-05       14.7582       19.2405       18.4445       17.2308       14.4753       11.4208       8.57957       5.72022       3.64177       2.14263       1.16243      0.571217      0.269187      0.109415     0.0394587     0.0120552    0.00315166   0.000554132
   9  24 3923.2723    1.5873  6.7211 10.7419 -0.0026  0.1113   0.0236   0.3048    0.0837   0.0000   420.8943      -4.42653      -11.6987       2.59129      -1.71756      -22.2463      -7.82466       6.63860      -4.55972      -7.39318     -0.153909      -1.14413     0.0923539     0.0347296   -0.00759809   -0.00955993    0.00370897    0.00113461       18.6585       23.5340       23.0649       21.2941       18.7611       14.0235       10.4975       6.86729       4.73485       2.77056       1.48163      0.786848      0.317103      0.140829     0.0496794     0.0147851    0.00400782   0.000648019
   9  25 4063.2658    1.3635  8.4591 10.3620 -0.0036  0.1293   0.0188   0.3628    0.0790   0.0000   444.3757       1.78494       36.1288       54.5703      -11.3814       3.56231       10.1373       1.22424      -3.14595      -4.64762      -1.38855     -0.416773     0.0733896     -0.350089     0.0404718     0.0116389   -0.00300435  -0.000159332       22.8577       28.4391       28.0789       25.6290       21.6815       17.3661       12.4160       8.71038       5.36961       3.18981       1.70820      0.865314      0.387683      0.160369     0.0573816     0.0183371    0.00434817   0.000745066
   9  27 4342.6803    0.9698 13.0432 10.1316 -0.0031  0.2028   0.0137   0.5712    0.0600   0.0000   397.3097       76.3346       96.2466      -13.9267      -58.9305      -2.36383       21.3184       3.80892       12.3048      -5.14555      -1.91185      0.874120     -0.921387     -0.280982     0.0715019     0.0299558    0.00767827   0.000988429       34.4068       42.7868       42.5321       40.0643       34.2076       26.9036       19.2450       13.4260       8.69103       5.28545       2.82853       1.43696      0.631444      0.267461     0.0939893     0.0296967    0.00719589    0.00120960
  10   9 1879.9616    0.4398  0.3861 10.1382 -0.0164  0.0333   0.0224   0.0538    0.0675   0.0000   450.0708      0.527878       14.4305      -8.58362       3.87161      -1.57084      0.474951      -1.40706    -0.0296789      0.118939    -0.0308341      0.431785     -0.144520     0.0399675    0.00966623   -0.00786119    0.00213568   0.000177618       4.42231       5.85658       6.06247       5.01640       4.67576       3.29843       2.94821       2.13935       1.10216       1.04599      0.457555      0.285980      0.125475     0.0623765     0.0340018     0.0121393    0.00297507    0.00132169
  10  11 2162.9022    0.8191  0.6783 10.4015 -0.0111  0.0460   0.0315   0.0784    0.1242   0.0000   442.9125      -6.80066       10.5498       12.2043      0.132880      -3.34212      -1.45832      -3.25023       3.85854      0.912030      0.423254      0.631788     -0.166085     -0.101947   -0.00186126    0.00864434  -0.000346815   0.000241578       7.06624       6.26412       9.14401       9.31080       5.06951       5.27460       4.79307       2.89215       1.45835       1.45382      0.927087      0.322777      0.170989      0.128713     0.0609678     0.0206789    0.00584913    0.00128059
  10  12 2302.7640    1.1260  0.7962 10.6923 -0.0024  0.0407   0.0378   0.0750    0.1524   0.0000   432.4433       1.12961       18.1258      0.818231      -3.24535       2.27564       1.53668      -2.82896      0.348342       1.15753     -0.806621      0.255960      0.166258     0.0202720    -0.0325388  -0.000771318  -0.000730049   0.000196230       8.39580       10.9713       11.3219       10.3535       7.98792       5.78967       4.03321       2.49214       1.51296       1.00026      0.610817      0.296432      0.145529     0.0792323     0.0333679     0.0118288    0.00383130    0.00106968
  10  13 2440.8186    1.5383  0.8086 11.4810 -0.0084  0.0306   0.0527   0.0762    0.1321   0.0000   436.2619       12.1187       16.8394      -2.41566      0.843577       1.35159      -5.69238       1.56029     -0.412539     -0.338827      0.799229      0.387350      0.137853     0.0488792     0.0604073     0.0148040    0.00186188  -0.000209004       5.09738       6.57686       6.25455       5.98168       4.97514       3.98165       3.21374       2.12148       1.51392      0.824858      0.534311      0.267353      0.140593     0.0662178     0.0275648     0.0103165    0.00352334   0.000934594
  10  14 2578.7139    2.0083  0.9462 11.4289 -0.0022  0.0311   0.0616   0.0855    0.1795   0.0000   439.1899      -2.00513       16.1512      -5.53665       3.79476      -5.76907      -6.33663    -0.0338294      0.718392     -0.763846     -0.116028     -0.428504      0.129198     0.0152174    -0.0256653    -0.0143419    0.00134906  -0.000710008       4.92703       6.20416       5.68357       5.97214       5.15778       4.11717       3.03158       2.01046       1.47363      0.983962      0.588403      0.300364      0.156533     0.0621300     0.0298466     0.0105895    0.00352188    0.00100088
  10  15 2716.9796    2.5062  0.8987 12.2506 -0.0037  0.0371   0.0794   0.0799    0.1507   0.0000   436.0272       11.2261       12.0478      -5.21834       3.03584      -2.11988       3.38805      -3.02390     0.0999609       1.27476      0.955201     0.0253970      0.363467   -0.00773548    -0.0101475   -0.00198648   -0.00335443   0.000221277       6.00968       6.47143       6.64133       7.77839       5.74510       4.27407       3.58637       2.83539       1.71005       1.00734      0.643660      0.374409      0.208733      0.100682     0.0395215     0.0129989    0.00399565    0.00101089
  10  17 2994.5291    3.6819  0.8328 12.9380 -0.0020  0.0338   0.1166   0.0728    0.1572   0.0000   438.3660       7.35300       9.57391       3.43125      -2.46565      -1.37012       3.14496       1.91124      -1.19699      -1.14845     -0.662877      0.346946    -0.0828808    -0.0334442    -0.0225954   -0.00407658   -0.00223997   0.000634561       6.38545       7.26566       6.27705       5.40861       5.38004       5.11548       4.07971       2.91083       1.95791       1.13498      0.619242      0.313054      0.149478     0.0630304     0.0259660     0.0102673    0.00364918   0.000979972
  10  18 3133.0168    3.8842  0.9584 13.4229 -0.0050  0.0344   0.1210   0.0867    0.1523   0.0000   432.6753       16.0011       9.14481       4.39777       10.5076      -8.74908       4.97687     -0.663857       1.93944     -0.477039     0.0826936      0.314604     -0.114552     0.0637645   -0.00713638    -0.0213876    0.00415627   -0.00129812       5.92100       7.19250       7.62966       6.76706       5.76953       4.65173       3.36737       2.49370       1.55507      0.971952      0.584607      0.301776      0.153312     0.0774936     0.0309258     0.0118990    0.00416593    0.00120305
  10  19 3271.4671    3.6349  1.3142 12.9196 -0.0078  0.0402   0.0984   0.1037    0.1760   0.0000   448.4461       11.0822       7.24742       9.08181       3.69658      -2.25872      -1.38913      -5.74087       2.01465      -1.32685      0.955095     -0.377368     0.0995919     -0.121325   0.000385283   -0.00914184  -0.000486129  -0.000836926       6.02037       7.10394       7.58359       6.68558       6.36290       4.98277       4.02955       2.88001       1.89193       1.26482      0.667524      0.401113      0.206388     0.0860281     0.0411699     0.0154184    0.00486265    0.00156934
  10  20 3410.1349    3.0272  1.9751 12.7202 -0.0054  0.0544   0.0700   0.1304    0.1143   0.0000   447.5831       1.44130       12.6449      -3.32128       15.4326      -6.54907      -1.23166       1.90051      -5.14928      -2.20687     -0.334285     -0.697370     -0.206287     0.0798401     0.0407945   -0.00508272    -0.0106052   -0.00115644       9.04996       10.8389       11.3562       10.3433       8.99906       6.97026       5.27160       3.92972       2.55990       1.53833      0.927400      0.518535      0.265651      0.126960     0.0502815     0.0189943    0.00657332    0.00188797
  10  21 3549.1672    2.6268  2.9451 11.9103  0.0000  0.0614   0.0483   0.1613    0.0976   0.0000   440.8427       22.7095       12.6350       8.35895       6.08774      -5.68176      -11.4799      -3.34081       2.73771      0.713855      -1.22952      0.361817      0.211738     -0.101710    -0.0115713    -0.0170122   -0.00691898  -0.000245405       9.56767       11.3992       12.0471       11.2193       9.62983       7.79580       6.06342       4.23076       2.82337       1.82213       1.08387      0.579750      0.285943      0.144282     0.0598868     0.0232851    0.00768948    0.00218794
  10  22 3688.4611    2.1688  4.3730 11.3608  0.0000  0.0761   0.0343   0.2008    0.0844   0.0000   451.6063       20.8428       16.2374       15.8797       7.12203       2.79504      -2.56465      -7.16838      0.407652     -0.454914     -0.430711     0.0975209     -0.411868     -0.340195     0.0508613     0.0154093    0.00139145   0.000181990       11.8961       14.3203       14.6661       13.9300       12.0697       9.85233       7.60469       5.35485       3.75188       2.22331       1.36089      0.731311      0.379985      0.174315     0.0740837     0.0280931    0.00983835    0.00269892
  10  23 3828.0820    1.8003  5.6252 10.9369 -0.0001  0.0920   0.0261   0.2396    0.0801   0.0000   438.8002      -25.5176      -14.9676      -10.4770       1.72988    -0.0805825       7.22561      -15.8510      -5.60691      -2.25936      0.440918     -0.518168      0.585041      0.312850    -0.0150099     0.0105910    0.00988799   -0.00155175       14.2890       17.6770       18.0923       17.5891       14.3839       12.0906       8.78191       6.59250       4.39398       2.69535       1.58719      0.920442      0.462141      0.222555     0.0892186     0.0357567     0.0120017    0.00335651
  10  24 3967.7024    1.5361  7.2178 10.6767 -0.0008  0.1102   0.0207   0.2971    0.0724   0.0000   463.9384      0.852358       35.0706      -20.7905      0.316528       18.6001       14.2219       5.31170       6.11967       3.99820     -0.242667     -0.719756     0.0607563    -0.0791030    -0.0387955   -0.00412947   0.000183067   -0.00428333       16.7152       20.2836       20.5485       19.5907       17.6195       14.0310       11.0934       7.96776       5.49487       3.36443       2.02117       1.12953      0.568804      0.272201      0.110213     0.0429903     0.0143559    0.00411628
  10  25 4107.5149    1.2738  9.6790 10.3978 -0.0037  0.1357   0.0159   0.3916    0.0590   0.0000   429.4210       23.0844       46.9314       29.2229       10.4800      -17.9265       7.05142      -14.6638       15.8362      -9.99018      -2.02240      -1.09189       1.04735     -0.356442     0.0940481     0.0878127    -0.0374195  -0.000897422       20.7768       26.2265       25.9258       24.9104       21.7194       17.7551       13.8312       9.97802       6.77088       4.22057       2.49233       1.37487      0.694544      0.330699      0.138413     0.0540465     0.0177755    0.00522058
  10  26 4247.5601    1.0846 11.8707 10.1637 -0.0019  0.1652   0.0136   0.4785    0.0579   0.0000   477.5005       38.7437       27.4339      -33.4178      -43.3708       29.8118       6.56897      -13.5039      -16.8016       2.66465     -0.189160     -0.684854     -0.347784     -0.618923     -0.301184    -0.0817038    0.00155642   -0.00431011       25.2767       31.6191       31.9958       30.6255       26.3338       21.6804       17.0191       12.0459       8.19662       5.05867       3.06444       1.63185      0.855947      0.398654      0.174076     0.0648392     0.0221928    0.00633046
  10  27 4388.2740    0.8761 14.3394 10.1251 -0.0025  0.2194   0.0115   0.6130    0.0500   0.0000   459.8596       27.4171       75.4083      -7.78846       2.53706      -26.1514      -9.72415       5.52886       3.15446       13.3204       2.44749      0.352299      -2.01140     -0.647038      0.435059    -0.0161101    -0.0835947    0.00595182       33.2407       42.2042       41.7740       39.9819       34.9566       29.1506       22.5906       16.3212       10.9868       7.04593       4.21114       2.24236       1.19340      0.533180      0.242487     0.0889416     0.0298827    0.00863408
  10  28 4529.5956    0.7148 16.5407 10.0680  0.0004  0.2748   0.0097   0.7729    0.0441   0.0000   364.2617       36.3669      -31.9790      -22.0146       8.52986       28.6520       3.07864      -5.91611       11.7795       12.1726     -0.310547      -2.73201    -0.0719588      0.855311     0.0198629      0.107344   -0.00224652     0.0119414       41.4622       51.2604       52.8762       49.9616       44.3144       35.8048       28.2884       20.5891       13.9513       8.91035       5.39166       2.91417       1.60638      0.696761      0.324961      0.115619     0.0392712     0.0112976
  11  11 2199.8110    0.8599  0.6553 10.6132 -0.0114  0.0331   0.0313   0.0618    0.1052   0.0000   440.5209     -0.722448      -5.68518      -3.22534      -4.73808      -1.99706       3.04904       1.12967      0.748651      0.190260     -0.781744     -0.892488     -0.242698    -0.0262819     0.0946474     0.0188819    0.00186548    0.00110336       4.30097       5.66389       6.16445       5.09459       5.43486       3.74788       3.39451       2.59381       1.61202       1.23508      0.605391      0.448271      0.217422      0.119484     0.0569432     0.0245487    0.00896364    0.00363038
  11  12 2339.9897    1.2435  0.7487 11.0133 -0.0037  0.0282   0.0405   0.0722    0.1305   0.0000   435.1818       1.32397       12.6064      -2.33905      -2.86183      -4.55622      0.797865     -0.261069       1.76771     -0.687554     -0.456980      0.520732     -0.121565     0.0672710    -0.0221908     0.0440806     0.0103149  -0.000456028       4.18027       4.74026       4.84483       4.54304       4.40251       3.60235       2.90309       2.03763       1.52560       1.04916      0.620999      0.380126      0.212762      0.102612     0.0487517     0.0199845    0.00890746    0.00305537
  11  13 2478.5480    1.7001  0.7850 11.5127  0.0010  0.0286   0.0531   0.0708    0.1359   0.0000   438.6925      -1.47905       12.9132      -4.96344       3.68590      0.594693      -2.61490     -0.830875      0.816837      0.312301       1.08460     -0.379040    -0.0100162    0.00543627     0.0312258    0.00279772    -0.0147253   -0.00439242       4.31340       5.54615       5.51911       5.41302       4.66282       3.63430       2.93053       2.04158       1.43575      0.961928      0.593831      0.347672      0.193722      0.100166     0.0456709     0.0203794    0.00843679    0.00285069
  11  14 2616.9360    2.0468  0.9081 11.9121  0.0011  0.0309   0.0619   0.0787    0.1479   0.0000   437.3342     -0.509292       5.29682     -0.190327       2.65336       3.39911     -0.452223       1.53588       1.86255       1.35241      0.124710     -0.587488      0.133646     -0.196027    0.00500564   -0.00158535    0.00197464    0.00238967       4.75140       5.96068       6.32555       5.55314       5.07159       4.13260       3.28371       2.44557       1.61989       1.11075      0.649960      0.370753      0.210702      0.105664     0.0476732     0.0222694    0.00926982    0.00336033
  11  15 2756.1639    2.6696  0.8036 12.5527  0.0027  0.0297   0.0868   0.0747    0.1247   0.0000   438.4052      -1.59442       3.80729       3.55095      -7.95520      -1.60026      -6.98343       2.10245       1.20621      -1.58537      -1.02728     -0.824839      0.234819  -0.000367993    -0.0512370    0.00254276   -0.00358797   -0.00185760       4.51680       6.19988       6.16684       5.99648       4.98850       4.08779       2.92909       2.14125       1.38276      0.984517      0.606450      0.344980      0.196944     0.0938251     0.0458713     0.0199519    0.00838128    0.00281444
  11  16 2895.4361    3.4901  0.8370 12.6424  0.0003  0.0289   0.1082   0.0751    0.1531   0.0000   440.3220       15.5478       15.0251      -6.01400       4.74887       4.24317      -3.87156      -2.24644    -0.0159122      0.802568     -0.163825     -0.144599    -0.0781983     0.0755877    -0.0360905    -0.0115249   -0.00877407   0.000217433       4.10461       4.96709       5.66753       4.92824       4.49556       3.64871       2.66140       2.15154       1.35207      0.897395      0.600981      0.335960      0.182225     0.0978765     0.0475056     0.0214327    0.00837005    0.00295755
  11  17 3034.6234    3.8143  0.9989 12.9191  0.0015  0.0314   0.1106   0.0832    0.1614   0.0000   435.1235       6.09721       13.2313     -0.171155       2.16281     -0.956722      -4.13447       1.45144       3.38286      -1.94042      -2.11603      0.735878      0.202926     0.0182634     0.0547548    -0.0124481   -0.00476777    0.00287857       4.43935       5.64228       5.54785       5.71192       4.60535       4.18177       3.17813       2.42032       1.65272       1.05426      0.723980      0.404010      0.201401      0.105876     0.0571848     0.0240857    0.00917882    0.00351521
  11  18 3173.5313    3.9371  1.0590 13.2529  0.0015  0.0392   0.1107   0.0870    0.1603   0.0000   433.6148       9.17453       16.0210      -3.49465      -2.61851      -5.98758       4.46447     -0.225416      -1.19993      -1.48868    -0.0654136      0.474242      0.308147    -0.0341215    -0.0442538    0.00103080    0.00437230    0.00319662       4.97883       7.01120       5.72171       6.94264       5.17863       5.25529       3.73563       3.23393       2.00250       1.50525      0.800709      0.529744      0.267146      0.146571     0.0661692     0.0277035     0.0118152    0.00377091
  11  19 3312.3514    3.4465  1.3396 12.9477  0.0022  0.0385   0.0895   0.1007    0.1461   0.0000   436.3796       26.5388       18.6254      -13.6884      -3.62382       4.95869      -5.08331     -0.365400      -3.68638      -1.24424     -0.194446      0.118162     0.0886262     -0.291427     0.0176712   0.000160416   -0.00144990   -0.00144582       5.85022       6.84835       7.17354       7.02854       6.19900       4.99287       3.93463       3.03144       2.10399       1.41153      0.811767      0.485306      0.300358      0.155000     0.0660476     0.0311396     0.0120137    0.00418705
  11  20 3451.7663    3.0002  2.1863 12.1337  0.0003  0.0496   0.0588   0.1227    0.1153   0.0000   431.6259       11.5247       2.15331      -2.32508       2.12055       9.54378      -1.94589      -4.25531     -0.388335      0.455625      -2.02452      -1.11690   -0.00542059     -0.264004     0.0870768     0.0109881    -0.0102864   -0.00428057       7.31964       9.10185       8.83246       8.52532       7.70760       6.47148       5.11179       3.78968       2.60341       1.76198       1.14912      0.646032      0.349374      0.171010     0.0843791     0.0366784     0.0143842    0.00497786
  11  21 3591.3526    2.4295  3.1288 11.8017 -0.0043  0.0607   0.0423   0.1560    0.0845   0.0000   438.2548       12.9178       2.08119       15.3998       12.5307      -9.30230       9.46552      -6.81514     -0.989404      -2.06677       1.03338      -1.15324      0.481186      0.149655   -0.00992532     0.0132003     0.0231536   -0.00917347       8.71817       10.1035       10.9285       10.4902       8.92776       7.70124       6.24510       4.55608       3.27464       2.15243       1.30899      0.793385      0.432904      0.228349      0.107830     0.0486601     0.0196582    0.00723272
  11  22 3730.9279    2.0607  4.5890 11.1381 -0.0007  0.0756   0.0300   0.2013    0.0781   0.0000   455.3482       5.77365       54.6300       16.3915      -8.40879      -4.57902      -6.68509       1.90588       4.44296       2.47949       1.41248       1.82757     -0.843141     -0.414525     -0.112111  -3.64380e-05    -0.0111955    0.00108014       10.2394       13.4971       13.0563       13.4715       11.2227       9.85060       7.44255       5.57407       3.98114       2.58151       1.64687      0.938572      0.537831      0.273814      0.125530     0.0574670     0.0223134    0.00820617
  11  23 3870.7887    1.7023  5.8569 11.0303 -0.0032  0.0952   0.0238   0.2417    0.0651   0.0000   431.2205       16.9376       17.7731      -19.9457      -7.47488      -7.61166      -3.92559      -5.98248       9.01504      -3.26356     -0.194943     -0.376541     -0.560410     -0.933012     -0.509664    0.00499543     0.0245382  -7.67855e-05       12.6874       15.9705       16.9805       16.0687       14.3057       11.9039       9.45365       7.15333       4.99695       3.32045       2.06578       1.23733      0.679598      0.362988      0.172510     0.0772029     0.0302868     0.0111697
  11  24 4011.0705    1.4166  7.6761 10.6396 -0.0028  0.1093   0.0183   0.3019    0.0600   0.0000   419.6340      -27.5477       41.8534      -8.50698      -17.6606       15.6451       22.4938       14.3136      -11.9064     -0.870189      -1.65414     -0.429078      0.334271     -0.334698     -0.444793     0.0100071    -0.0340363    0.00635074       15.9181       19.5812       20.2768       19.3728       16.8451       14.3311       11.5275       8.34145       5.92829       3.91312       2.50518       1.43732      0.792896      0.406719      0.195048     0.0884610     0.0352454     0.0127508
  11  25 4151.3584    1.1860 10.0896 10.3888 -0.0026  0.1414   0.0149   0.3829    0.0556   0.0000   426.0213       21.8414       35.4249      -14.6590      -20.2852       2.28992       10.3813      -8.48840      -4.75914      0.867354      -6.82904      -4.94562       1.30621     0.0365696     -0.141585    -0.0214065     0.0802657     0.0137055       19.9531       24.7007       25.2149       24.3317       21.9700       18.2714       14.7485       10.9856       7.73672       5.20598       3.25075       1.91819       1.05798      0.548281      0.256567      0.116155     0.0453674     0.0163401
  11  27 4432.9393    0.8087 14.6359 10.1760  0.0002  0.2250   0.0107   0.6249    0.0441   0.0000   427.2255      0.143572       44.9615       12.9464       26.6941       19.5372      -3.82624       13.3700       5.75476      -5.51375       2.42131      -1.87070      -2.28400     0.0565558     -0.294418     -0.124151     0.0506936    -0.0254035       30.5810       39.4742       40.3435       38.8144       34.4339       29.4824       23.0710       17.3490       12.4677       8.28269       5.21798       3.19038       1.72910      0.915544      0.445131      0.191755     0.0757397     0.0280166
  11  28 4573.4783    0.6809 17.0721 10.0425  0.0006  0.2877   0.0087   0.7678    0.0389   0.0000   460.9346       57.3580      -9.90732      -71.8240       10.7342       52.3358      -9.08306      -43.3669      -1.39382       15.8317     -0.182923      -16.1895     -0.298331      0.791249      0.476841     -0.664956      0.102854    -0.0144456       38.6595       48.2630       52.0536       47.9656       44.5462       37.1728       29.1900       22.7633       15.8380       10.7479       6.87348       4.02111       2.30923       1.20492      0.566664      0.260557     0.0991282     0.0364395
  12   9 1949.9833    0.5128  0.4506 10.1793 -0.0110  0.0242   0.0221   0.0564    0.0665   0.0000   439.9301      0.717719       17.3949     -0.804844      -1.89481       1.97749      -3.71232       1.41686     -0.386927      0.730343     -0.240016    0.00635893     -0.120205      0.278402    -0.0173008    0.00744300     0.0203766     0.0110920       3.30991       3.91714       3.86716       3.92280       3.58664       3.01600       2.28733       1.93408       1.43474      0.949831      0.594301      0.358819      0.220826      0.137455     0.0671375     0.0307017     0.0145961    0.00545060
  12  10 2093.5741    0.7168  0.5651 10.3439 -0.0045  0.0244   0.0267   0.0635    0.0857   0.0000   438.8381     0.0155929       21.2873      -5.81100       1.68042      -3.50655      -1.12252     0.0345481     -0.162628     0.0771674      0.246599     -0.292988      0.722096     0.0819553     -0.180301    0.00412056   -0.00166163    0.00318290       3.31353       3.89986       3.94281       4.07517       3.40563       2.88633       2.62782       2.01828       1.40573      0.976446      0.652015      0.390374      0.222095      0.126668     0.0676834     0.0297763     0.0156406    0.00589936
  12  12 2376.3336    1.2946  0.9638 11.2574 -0.0045  0.0344   0.0380   0.0838    0.1310   0.0000   439.7777      -7.00292       16.9232       8.13657       2.29392      0.671835      -5.59076      -4.67060     -0.197823       2.48881     -0.441219     -0.434592     0.0434828      0.122520    -0.0131023    -0.0863223    -0.0139758   -0.00696159       4.38891       5.37431       5.68534       5.50019       4.73304       4.11182       3.65169       2.50592       2.03673       1.31430      0.873483      0.517499      0.329133      0.164500     0.0916498     0.0456145     0.0198380    0.00814156
  12  13 2515.4585    1.8275  0.7820 11.8118 -0.0015  0.0287   0.0586   0.0702    0.1330   0.0000   441.8091       1.88376       14.5496       4.77543      -1.11885      -5.70342      -5.49860      -2.48157      -1.29885     -0.150917     -0.382642    -0.0843344     0.0732866      0.125962      0.169598    -0.0990926    -0.0123758     0.0190153       3.60826       4.44375       4.90910       4.72150       4.18067       3.54783       2.99105       2.16993       1.57876       1.12890      0.746204      0.433462      0.265681      0.150467     0.0794342     0.0373420     0.0169075    0.00842729
  12  14 2654.6606    2.3094  0.8434 11.9489  0.0018  0.0282   0.0678   0.0710    0.1600   0.0000   436.1610       7.25293       20.3866      -4.44727      -2.38376       1.12912      -8.87264      -3.50643      -2.71582      0.276824     -0.233056     -0.556276      0.331670    -0.0186052     -0.101243    -0.0687379    0.00799312     0.0183433       3.69561       4.17987       4.47524       4.54291       4.09747       3.55124       2.85309       2.18531       1.66246       1.15482      0.740710      0.422757      0.281442      0.164967     0.0814616     0.0390638     0.0170723    0.00787864
  12  15 2794.4554    2.7395  0.8475 12.6492 -0.0056  0.0328   0.0845   0.0750    0.1428   0.0000   436.6665       8.44969       7.42384       1.17600     -0.603082      0.627174      -3.63902     -0.218465      -2.27792     -0.600709     -0.996119   -0.00801928     -0.119539    -0.0219704     0.0919045    -0.0400718   -0.00947582     0.0117598       4.93510       5.22368       5.33706       5.88592       4.96047       3.83990       4.04479       2.90943       1.95445       1.23229       1.02756      0.593966      0.304432      0.145626     0.0832653     0.0492266     0.0253568    0.00964794
  12  16 2934.3809    3.5748  0.7570 13.0812 -0.0111  0.0270   0.1115   0.0621    0.1280   0.0000   437.7265     -0.711866       13.1423       9.53127      -3.38376      -5.57655      -3.54498      -6.70277       1.72077      0.530790     -0.364871     -0.433253     0.0730264    -0.0194170    -0.0685056     0.0430846     0.0102110    0.00586198       3.62897       4.73215       4.61882       4.27245       3.82184       3.41554       2.87890       2.35031       1.65315       1.08255      0.701143      0.400230      0.246310      0.127255     0.0686666     0.0337840     0.0143065    0.00627925
  12  17 3073.8875    3.8285  0.8951 13.2298  0.0010  0.0291   0.1086   0.0728    0.1315   0.0000   439.0172       4.64167       9.24344       2.15508      -1.59339      -7.38564       5.42371      -1.59458       3.19830       1.20333      -1.10974     -0.590528     -0.586823      0.129967    -0.0461869    -0.0309034     0.0114977    -0.0169226       3.99472       4.74129       5.00606       4.90050       4.53100       3.60235       3.06230       2.27428       1.57704       1.11760      0.732741      0.497661      0.266665      0.147414     0.0735059     0.0395966     0.0178922    0.00737725
  12  18 3213.2997    3.7154  1.3223 13.1410  0.0006  0.0389   0.0923   0.0957    0.1342   0.0000   442.4369       6.10924       16.0186       2.44860     -0.833495     -0.938854      -5.50941     -0.133186       3.73476      -1.54390     -0.595499     -0.831141     -0.170656      0.152528    -0.0732490    -0.0356298   0.000540204    -0.0111168       5.05100       5.92779       6.48713       6.15183       5.85256       4.84845       4.15654       3.05523       2.01183       1.70002       1.11090      0.608508      0.405827      0.231223      0.103738     0.0487641     0.0253001     0.0113846
  12  19 3352.7843    3.3814  1.5596 12.8532 -0.0049  0.0417   0.0769   0.1028    0.1243   0.0000   437.7902       19.2395       12.6588       7.35822      -10.0193       1.24228       1.33303      -5.38820       2.95600      0.138603     -0.292186      -1.40717    -0.0845491     0.0854450      0.122158    -0.0734679    -0.0318755     0.0113874       5.67654       7.38818       6.75982       6.73316       6.08375       5.47958       4.48023       3.45063       2.50286       1.71047       1.14244      0.697320      0.392543      0.215670      0.104494     0.0520291     0.0215480    0.00969009
  12  20 3492.4497    2.9040  2.4802 12.0134  0.0001  0.0485   0.0508   0.1278    0.0993   0.0000   440.5987       5.46331      -1.38555       8.92210      -6.47902       5.25912      -3.27097      -4.73951       1.49584     -0.321564      0.643663     -0.172481     -0.144507   -0.00597563    -0.0797300  -0.000912589    -0.0215064    0.00828896       6.65554       8.14913       8.58058       8.29112       7.22878       6.19045       5.24534       3.87562       2.81954       1.93251       1.28854      0.765028      0.451644      0.247308      0.128265     0.0617669     0.0293648     0.0123198
  12  21 3632.6284    2.3558  3.4194 11.6972 -0.0017  0.0598   0.0378   0.1603    0.0776   0.0000   416.3619       26.5639      -1.67284      -1.27503      -1.17121      -7.95744      -11.6406       1.31236     0.0465595    -0.0193984      -3.86572      -1.06041      0.666223      0.296206     0.0563104    -0.0734376     0.0500863    0.00596458       8.12352       9.94359       10.7059       9.90663       8.92986       7.76467       6.30015       4.84413       3.57547       2.41462       1.53388      0.947345      0.548141      0.308078      0.159668     0.0765885     0.0346569     0.0144940
  12  22 3772.6880    1.9469  5.1472 11.1680 -0.0002  0.0796   0.0261   0.2009    0.0661   0.0000   441.4203      0.365048       15.9672       13.1704       13.6178      -11.5789      -2.03177      -2.33452       1.62253      -1.04787     -0.258474      0.275923     -0.878250     -0.285971      0.270887     0.0219077    0.00610458   -0.00717386       10.7875       13.6928       14.7848       13.8908       12.3282       10.4620       8.15774       6.39408       4.50139       3.07202       2.05580       1.24459      0.742479      0.402455      0.212812      0.106471     0.0466033     0.0201566
  12  23 3913.0313    1.5882  6.6526 10.9290 -0.0013  0.0932   0.0203   0.2667    0.0568   0.0000   434.1870       13.9728      -16.9271     -0.454417       10.3388      -2.98568      -6.31737      -21.5800       8.19758       4.78769       1.13452      -1.81567     -0.218860      0.547167      0.523428    -0.0517212     0.0756612     0.0153233       12.3750       15.2577       16.0067       15.4102       13.9234       12.0565       9.49327       7.54373       5.38222       3.76551       2.44946       1.50957      0.898095      0.501240      0.258529      0.126860     0.0558041     0.0238270
  12  24 4053.5024    1.3177  8.5807 10.5712 -0.0007  0.1155   0.0159   0.3198    0.0556   0.0000   456.5342       19.0141      -9.43986       14.8580       11.2293       5.69019      -17.8585      -18.7733       11.0043       7.06645   -0.00378223      -1.32896    -0.0867835      0.300646     -0.391858     -0.202429    0.00183429     0.0285911       15.4753       18.6951       19.7208       19.2470       17.3458       14.6926       12.1897       9.29954       6.82842       4.66313       3.11625       1.92155       1.12341      0.628253      0.327431      0.158627     0.0734345     0.0297753
  12  25 4194.3643    1.1226 10.7443 10.3815 -0.0018  0.1421   0.0134   0.4048    0.0507   0.0000   428.4527       74.7666       43.3921      -37.3440       18.8487      -9.33965      -4.52431      -14.9385      -5.72866      0.160375     -0.271511     -0.256710      -3.75258      0.559134      0.936493     0.0719547      0.112540     0.0459859       18.5726       22.6467       23.8151       22.9060       21.1221       18.0369       15.0707       11.3727       8.41247       5.83063       3.90110       2.45607       1.41491      0.791625      0.410275      0.197224     0.0921321     0.0373221
  12  28 4617.1950    0.6051 17.1802 10.1801 -0.0039  0.3158   0.0086   0.7946    0.0342   0.0000   484.4287       24.5013       90.6702      -27.1943       2.86105       18.3594       44.2079      -72.9118      -2.60711       3.06975       2.39776      -8.24018      -3.02934      -2.10267       1.03323     -0.265785     -0.371572      0.175082       38.9973       48.4157       52.7554       50.8130       44.8469       40.1018       32.6309       25.6806       18.7966       13.1613       8.84486       5.56400       3.27934       1.87316      0.994747      0.481022      0.223270     0.0919691
  13  11 2271.1498    1.0341  0.6892 10.8289 -0.0095  0.0253   0.0328   0.0616    0.1010   0.0000   436.0697     -0.769156       16.3192      -3.03233      -9.69471       6.02880     -0.876082      -1.85990       1.50512      -1.07231      -1.88798     -0.708166     -0.869291   -0.00637151     -0.121172     0.0339932    0.00520560     0.0178078       3.26467       3.98311       4.16184       4.23209       3.74101       3.19331       2.72365       2.15163       1.57011       1.12184      0.737487      0.486009      0.298530      0.168268     0.0954903     0.0505171     0.0259052     0.0120182
  13  12 2411.8154    1.4646  0.7724 11.3580 -0.0100  0.0267   0.0430   0.0636    0.1171   0.0000   439.4294       2.36346       15.7738       5.60664      0.819217      0.733939       3.17844     -0.664729      -3.57231       2.04985     -0.394163     -0.261528     -0.144362    -0.0800626      0.247982     0.0379916    0.00264768   -0.00270064       3.52692       4.08521       4.23702       4.13230       3.98617       3.47180       2.77755       2.12374       1.61405       1.24096      0.790248      0.517330      0.338638      0.195790      0.105450     0.0595851     0.0279627     0.0107805
  13  13 2551.6977    1.9671  0.9018 11.7513 -0.0053  0.0277   0.0541   0.0740    0.1432   0.0000   433.1950       8.47541       5.95150      0.550022       6.48759       3.41283      0.594536       1.26952       2.84165      0.895044     -0.628738      0.652887     0.0169626     0.0130661    0.00873936    -0.0484336   -0.00883558     0.0233409       3.23812       4.23386       4.28917       4.03900       3.93883       3.33876       2.84218       2.16689       1.67731       1.20788      0.794792      0.522448      0.331628      0.185520      0.104541     0.0557843     0.0269234     0.0117804
  13  14 2691.7268    2.3971  0.8608 12.3361  0.0006  0.0305   0.0683   0.0712    0.1372   0.0000   442.0178       3.36853       15.8529       2.61101      -8.29615      0.827374       2.61887     -0.564449       1.14281     -0.269412     -0.339913     -0.328206      0.107312     0.0198520     0.0844834     0.0400079   -0.00584316    -0.0111357       4.35613       5.54315       6.21916       6.04090       5.22259       4.40149       3.35902       2.35463       1.69722       1.21421      0.805075      0.542091      0.332553      0.193333      0.109194     0.0550415     0.0275730     0.0128586
  13  15 2832.2014    3.0224  0.8797 12.6580 -0.0001  0.0277   0.0848   0.0680    0.1502   0.0000   440.8007       5.35858       15.5081       4.86751       7.07578      -1.86825       2.03029      -3.67268      -2.08990     -0.896497     -0.546808     -0.918405    -0.0226689      0.199969    -0.0200077     0.0380724     0.0224879   -0.00137320       3.45128       4.34709       4.51827       4.47216       3.97796       3.46637       2.84760       2.25160       1.73466       1.26104      0.769098      0.537364      0.300162      0.199861      0.104698     0.0575850     0.0271996     0.0120157
  13  16 2972.6489    3.7287  0.8103 13.0275  0.0034  0.0347   0.1044   0.0624    0.1421   0.0000   443.2053      -6.68471       4.57633     -0.435700       1.38602       1.52100      -4.02513     -0.837160       1.84787     -0.185473     -0.362722      0.110070      0.137685     -0.142504     0.0314124     0.0167908   -0.00148437   -0.00842499       6.02432       8.32761       9.22070       8.79168       7.60285       5.84622       4.31595       2.89996       1.93003       1.23610      0.767502      0.503522      0.294627      0.168232     0.0876510     0.0496203     0.0231271     0.0109828
  13  17 3112.5361    4.0747  0.8287 13.3550 -0.0042  0.0270   0.1178   0.0663    0.1249   0.0000   442.1429       7.11492       14.8050       6.10035      0.417863      -4.79261       4.03098      -5.19750      -1.43837      -3.23315      -1.56309     -0.479956     -0.286506      0.111517     0.0755931     0.0383606     0.0146143    -0.0130482       3.66886       4.38070       4.10644       4.46317       4.00573       3.56090       2.87253       2.33350       1.72124       1.28826      0.848795      0.523385      0.338745      0.194675      0.112687     0.0547035     0.0270666     0.0117947
  13  18 3252.3882    3.5621  1.1890 13.6269 -0.0028  0.0380   0.0955   0.0974    0.1246   0.0000   437.0884       8.81321       21.8413      -14.4057      -4.12583       1.11392     -0.468503      -1.73804       2.50056      -2.65101       1.12412     0.0168927     -0.148572    -0.0316637      0.129758     0.0469102     0.0245960     0.0117647       5.24350       7.10404       7.31227       7.35125       6.30386       5.24059       4.11563       3.04651       2.32157       1.58544       1.02582      0.631865      0.387086      0.239928      0.135283     0.0690861     0.0338089     0.0149842
  13  19 3392.3705    3.1008  1.7066 13.0404 -0.0018  0.0401   0.0697   0.1200    0.0960   0.0000   438.6018       11.9543      0.142728       10.6919       6.04658       2.95433      -2.17892      -5.93355       3.01336      0.589995       1.52997      -2.04223     -0.224535      0.265955      0.108965     -0.119993    0.00533301   -0.00810081       4.96358       5.83286       6.44247       6.32914       5.60978       4.95799       4.00903       3.34872       2.45569       1.69807       1.19106      0.784541      0.465168      0.274177      0.151856     0.0848037     0.0404014     0.0198203
  13  20 3532.5941    2.7352  2.5076 12.0950 -0.0002  0.0489   0.0477   0.1268    0.0887   0.0000   445.4876       4.08979       6.22599       16.7082      -10.5805       1.71395      -9.64025      -10.5959      -3.01221      0.418154       1.09218     -0.950646    -0.0609729     -0.633423     -0.188229    -0.0695831     0.0834939     0.0391848       6.49908       8.12309       8.57309       8.60858       7.64410       6.56006       5.16591       4.11020       3.01622       2.15571       1.45320      0.906406      0.560467      0.344599      0.194281     0.0979473     0.0481891     0.0224280
  13  21 3673.0947    2.2138  3.7434 11.5992  0.0004  0.0621   0.0327   0.1666    0.0697   0.0000   435.7572       6.39446       24.0039     -0.685605       4.59848      -5.33579       2.67888      -6.90186      -6.45350      -1.68882     -0.476492     -0.653411     -0.437921      0.428128     0.0354645     -0.224350     0.0408902     0.0101771       7.58674       9.54547       9.59248       9.40028       9.16017       7.70749       6.51626       5.07573       3.75975       2.71355       1.85876       1.29063      0.768633      0.445968      0.234967      0.127047     0.0615573     0.0291268
  13  22 3813.8110    1.8049  5.6601 11.0761 -0.0016  0.0808   0.0224   0.2133    0.0583   0.0000   439.2445       2.83438       4.41650       11.1053       20.7090      -34.9838       5.07609       7.75120      0.158214       3.54450       1.76022       1.13362      -1.27931      0.291390      0.812292      0.124826    -0.0330840    -0.0326482       9.57059       12.4618       12.7360       12.5984       11.6072       9.96106       8.46188       6.68510       5.00017       3.53686       2.48449       1.57522      0.990113      0.568681      0.315090      0.165098     0.0803652     0.0374240
  13  23 3954.3763    1.5297  7.0329 10.8997  0.0003  0.0946   0.0186   0.2590    0.0526   0.0000   423.1942       18.5420       6.61716       22.3528       10.7895      -23.0681      -9.81126      -2.94863      -3.95820       1.07328     0.0173209       3.46449    -0.0502982      -1.31971     -0.173434     0.0124700      0.165437     0.0762250       11.4554       14.0013       14.9864       14.9063       13.5850       11.8304       9.84269       7.71475       5.84129       4.17923       2.87697       1.84376       1.17043      0.676013      0.377229      0.201422     0.0966736     0.0460541
  13  24 4095.4174    1.2543  8.9564 10.6317 -0.0005  0.1182   0.0149   0.3311    0.0489   0.0000   448.9884      -5.40277       53.9000       25.0190      -23.7113      0.906664      -6.80234      -11.6978       15.4025       6.92672       1.89587      -1.22270       1.35541     -0.536716     -0.722429     -0.222438    -0.0148471   0.000582253       14.1723       18.0458       18.6486       18.9626       16.6045       15.3137       12.4047       9.65566       7.28363       5.37157       3.53557       2.41334       1.47469      0.865349      0.473206      0.251693      0.123154     0.0544178
  13  25 4236.6466    1.0561 11.1123 10.4061 -0.0023  0.1462   0.0126   0.4047    0.0463   0.0000   435.4744      -4.84981       26.9835      -4.73813      -31.8990       8.63185       20.8874      -8.50847       2.09746      -14.8171       6.56819      -2.78258       1.76685     -0.443799      -1.06656     0.0690941     -0.134133    -0.0673560       17.5822       22.1494       23.4846       22.8665       20.9307       18.6070       15.2435       12.2374       9.11327       6.54184       4.57298       2.92782       1.83712       1.07090      0.599734      0.313332      0.151068     0.0716093
  13  26 4378.1589    0.8513 13.7266 10.3442 -0.0033  0.2010   0.0107   0.5435    0.0405   0.0000   465.2069       7.50339      -15.5892      -29.5668       13.7086      -2.89002      -34.9343      -2.80673      -23.7803       6.87119       9.53849       5.06507      -1.16951       2.14398     -0.639280      0.206623   -0.00581127    -0.0480781       23.0146       29.3848       31.3575       30.4638       28.8526       24.8816       20.9894       16.3409       12.0441       9.17327       6.17578       4.12935       2.56246       1.52598      0.837453      0.441344      0.207837     0.0976782
  14   7 1723.5465    0.3034  0.2039 10.1136 -0.0016  0.0168   0.0187   0.0421    0.0414   0.0000   436.4780      -1.65793       9.31785       2.75731       1.79183     -0.980050      0.702764       2.61332      0.703996      -1.11728      0.259940      0.258017     -0.388121    -0.0548223     0.0331024     0.0516647    -0.0200174   -0.00541528       1.79212       2.19259       2.40829       2.21590       2.18650       1.88559       1.84119       1.35904       1.23183      0.805439      0.524439      0.418955      0.242473      0.136852     0.0962425     0.0508417     0.0234105     0.0129377
  14   8 1870.7794    0.4405  0.3232 10.1522 -0.0135  0.0266   0.0215   0.0438    0.0546   0.0000   442.1292      -6.81593       12.5664      0.226309      -5.31066      -2.78236      0.291716       2.19406      -2.24548     -0.436035      -1.06970      0.793546   0.000780415      0.226065     0.0612932    -0.0403876     0.0458063     0.0122366       4.36034       5.40505       4.88714       3.62489       2.91353       3.18614       3.60247       3.40275       2.81499       1.95529       1.31603      0.747397      0.403787      0.209950      0.104886     0.0520489     0.0275892     0.0155070
  14   9 2017.0672    0.5873  0.4649 10.2583 -0.0065  0.0220   0.0222   0.0533    0.0689   0.0000   436.8775      -1.56388       13.4909      -5.55173      -4.05721     -0.628639      -3.82074      -1.29524      0.180390      0.321598      0.396808      0.417200    -0.0400666      0.356823     0.0350282     0.0511234    -0.0205522     0.0101165       2.43948       2.97903       2.81712       3.19140       2.95767       2.64873       2.00466       1.75120       1.34944       1.03648      0.712268      0.457359      0.279606      0.213784      0.110593     0.0648900     0.0356404     0.0166179
  14  10 2162.5282    0.8336  0.6415 10.6008 -0.0085  0.0291   0.0266   0.0567    0.0882   0.0000   437.5041      -4.82548       18.9981      -3.56389       5.54308      -1.70981       3.96527       2.42896      -1.03523      0.370765      0.696322      0.803514    -0.0112538     -0.174502     0.0893812    0.00189636     0.0323763    -0.0128191       3.54011       4.76892       4.60455       5.00911       4.59389       4.04389       2.99399       2.28116       1.79388       1.35639      0.970690      0.571397      0.369237      0.241569      0.155220     0.0853163     0.0464021     0.0198051
  14  11 2305.6889    1.1657  0.7737 10.8295 -0.0022  0.0260   0.0334   0.0644    0.1119   0.0000   436.5884      -2.44176       8.51420      -5.82238       3.86401       7.33065      -2.57317      -3.46134      0.142158      -1.12159     -0.486508      0.158012      0.235108      0.413248     -0.156944    -0.0474097    0.00762344     0.0213805       2.83915       3.55919       3.73001       3.61717       3.63960       3.19361       2.51632       2.22064       1.62454       1.17143      0.895096      0.569806      0.374883      0.236593      0.135798     0.0752482     0.0383492     0.0190263
  14  12 2446.7150    1.4543  1.0257 11.2720 -0.0072  0.0311   0.0374   0.0753    0.1263   0.0000   434.4266       1.32572       9.14761       1.48275     -0.234070       1.33428       6.29638      -2.84731      -4.96297       3.39018       2.55503     -0.911790    -0.0747213      0.665564      0.309697    -0.0243676     0.0765757     0.0132816       3.88526       4.70090       4.79461       4.85560       4.38029       4.04977       3.35409       2.63162       2.09520       1.56489       1.08903      0.689272      0.459025      0.280263      0.163458     0.0892266     0.0477821     0.0230017
  14  13 2587.3523    1.9632  0.9139 12.1635 -0.0035  0.0282   0.0531   0.0702    0.1110   0.0000   435.7119       4.51549       7.36523       1.38879       3.38534      -4.64187      -2.72316     0.0481280     -0.722445   0.000232278       1.10018     0.0102061     -0.282603     -0.162589     0.0891779    -0.0195496     0.0174079   -0.00686833       3.44423       3.91739       4.09967       4.21660       3.97508       3.58652       2.91558       2.37735       1.79711       1.40678      0.992828      0.639726      0.404270      0.262349      0.161854     0.0911552     0.0441176     0.0214833
  14  14 2728.2422    2.6438  0.8135 12.3308  0.0051  0.0254   0.0733   0.0651    0.1365   0.0000   438.9947       5.09484       7.42098       3.74972      -2.08661       8.48365       1.28053      -1.52933       3.65211      0.112210     -0.554037      0.742855     0.0230293     -0.153038      0.346576     0.0149858    -0.0894823    0.00747055       3.14794       4.10809       4.26778       4.25610       3.87214       3.29481       2.68050       2.09718       1.67636       1.15135      0.807451      0.514757      0.340073      0.208062      0.119956     0.0685044     0.0357843     0.0185309
  14  15 2869.2967    3.1247  0.9299 12.8175 -0.0113  0.0283   0.0867   0.0731    0.1529   0.0000   433.2434       4.68657       18.3428      0.337986      -3.36142      -8.98903       5.25934      -2.34155      0.613607      -2.16554      0.566353      0.266662     -0.293736     -0.416788     0.0389710    -0.0409405    0.00257977     0.0156839       3.38347       4.15772       4.34652       4.40350       3.66337       3.43515       3.11410       2.50145       1.97252       1.44254      0.966101      0.647130      0.417139      0.247358      0.133438     0.0780061     0.0407269     0.0216879
  14  16 3010.2034    3.6749  0.8841 13.0570 -0.0070  0.0285   0.1008   0.0682    0.1632   0.0000   437.9550       14.1859       4.07596       2.87330       7.14279      -1.43733       1.12898      -3.26429     0.0621788      0.258425       2.14470      -1.01294     -0.237030    -0.0523901      0.373729    -0.0853535    -0.0828476     0.0210598       3.43428       4.19565       3.82800       4.15955       3.73544       3.43388       2.80070       2.49746       2.05974       1.52467       1.02423      0.632871      0.381438      0.256790      0.145052     0.0848361     0.0455940     0.0215618
  14  17 3150.6453    3.7126  0.9865 13.6065 -0.0064  0.0297   0.1023   0.0792    0.1312   0.0000   440.3000       7.79374       13.9669       2.21608      -1.71561      -3.96600       2.09583      -2.60628      -1.16330     -0.340064       1.28530      0.705271     -0.387017     -0.222284     -0.105492      0.111064    -0.0337175    0.00201289       3.46674       4.26653       4.46564       4.23070       3.87634       3.66840       3.17051       2.49492       2.05342       1.41108       1.01529      0.725811      0.412432      0.276719      0.147148     0.0808661     0.0434897     0.0220616
  14  18 3290.9233    3.5324  1.4925 12.9223 -0.0025  0.0357   0.0748   0.0965    0.1240   0.0000   442.3573       7.01672       14.1959      -5.02331       5.74394      -1.44072     -0.726340      -6.79328       5.83472     -0.834488      -1.91251     -0.200828      -1.08905      0.364601     0.0375970     -0.122651     0.0291423     0.0334522       3.98315       5.35158       5.43825       5.41198       5.05742       4.42986       3.73211       3.00008       2.29489       1.70258       1.13657      0.786911      0.523780      0.304267      0.177558     0.0994179     0.0525774     0.0265930
  14  19 3431.5220    2.9874  2.0781 12.6445 -0.0057  0.0432   0.0567   0.1166    0.0877   0.0000   430.5173       5.77744       14.9741       3.44970      -2.00548       3.70476      0.466999       5.20753     -0.247462      -6.26431     -0.416220      0.144556     -0.181507     -0.727371      0.192136     -0.138878    -0.0585957    -0.0181062       4.99533       6.35950       6.76081       6.87850       6.13205       5.52811       4.51097       3.48422       2.72032       2.03324       1.34170      0.954653      0.636500      0.375407      0.218529      0.121019     0.0673052     0.0327884
  14  20 3572.3161    2.5180  2.8974 12.0867 -0.0025  0.0524   0.0411   0.1378    0.0750   0.0000   436.1464       19.7221       1.48127       9.62060       7.26625       4.07878     -0.855044      -6.19395       4.31474     -0.344624      0.211157      -1.67242      -1.00473      0.624691     -0.419299     -0.237603    -0.0258585     0.0286640       6.18471       7.86601       7.95383       7.59202       7.20268       6.52610       5.45864       4.62667       3.65114       2.61350       1.85289       1.19422      0.771869      0.453783      0.272275      0.148132     0.0764807     0.0379382
  14  21 3713.1768    2.1061  4.2768 11.4271 -0.0021  0.0633   0.0282   0.1763    0.0625   0.0000   436.7357       3.20027       26.9690      -9.23345       18.4793      -7.93283      -4.90790      -7.71434      -4.51404      -4.69166      0.874678      -2.69687       1.28021    -0.0674871      0.401906     -0.345841    0.00537409    -0.0274972       7.31128       8.96008       9.49313       9.59580       8.66188       7.70058       6.66966       5.39968       4.03167       2.93728       2.14832       1.43756      0.933495      0.560841      0.332413      0.179281     0.0954535     0.0483035
  14  22 3854.3319    1.7232  6.2445 10.9852 -0.0004  0.0839   0.0200   0.2233    0.0539   0.0000   426.5532       9.08167       18.3826       15.5292      -18.7107       11.3512      -2.55040      -9.56763      -6.55833      -2.49937     -0.863865       2.12752      0.411849     -0.174351      0.556961      0.199978     0.0424720     0.0575864       9.10026       11.7866       12.4434       12.5590       11.6050       10.2804       8.41106       7.05041       5.28913       3.94833       2.76412       1.88726       1.16983      0.746028      0.439942      0.244303      0.127388     0.0625900
  14  23 3995.2358    1.4439  8.1215 10.7667 -0.0014  0.1037   0.0163   0.2775    0.0490   0.0000   439.0342       18.5637       4.49957      -21.2479       11.4242       5.11544       11.1111      -2.96317       9.56910       1.57458      -6.02933       1.00780      -1.32588      0.889377      0.352337    -0.0469616      0.246397    -0.0898806       11.4876       14.6809       15.6888       15.5220       14.7440       12.7058       10.7001       8.54234       6.59786       4.92016       3.44476       2.33674       1.49735      0.945264      0.547460      0.308401      0.161640     0.0801519
  14  24 4136.5812    1.2231 10.5060 10.4667 -0.0002  0.1252   0.0132   0.3623    0.0477   0.0000   448.1209      0.158228      -9.28481       15.6380       1.99289       4.56020       3.82933      -7.73193      -1.81970     -0.790506       2.04530       2.54666     -0.565563      -1.02440      -1.43214    -0.0779196     -0.147294    -0.0312973       13.7886       17.3866       18.7361       18.5755       17.5171       15.2116       12.9563       10.6105       7.90695       5.99353       4.20968       2.85160       1.87794       1.13270      0.666438      0.369550      0.196313     0.0981648
  14  25 4278.3543    0.9966 12.3737 10.3796 -0.0031  0.1579   0.0114   0.4541    0.0424   0.0000   419.2437       64.0335       20.5596      -16.1630      -31.6367      -13.4422      -6.78655       7.38794      -18.7016       8.05988      -1.02843     -0.106203      -2.86877     -0.114315       1.80744     -0.850773     0.0422981     0.0416813       17.1459       21.7671       23.3995       22.8400       21.5747       18.8400       16.6035       13.2225       10.1753       7.78413       5.36633       3.68750       2.34125       1.47635      0.865531      0.474166      0.250349      0.122514
  14  26 4419.8019    0.8242 13.9601 10.3146 -0.0029  0.1999   0.0100   0.5410    0.0382   0.0000   430.0528      -16.0224       55.9337      0.136835     -0.883030       4.39259      -15.4216       4.14177      -39.8154      -1.16287       3.53203     -0.336532       1.33052      -1.78732      0.729699    0.00165721    -0.0997311     -0.126557       22.0747       28.1778       29.6473       29.7528       28.1495       24.2010       20.6754       17.0817       12.9619       9.72792       6.75757       4.75340       3.03827       1.90950       1.08625      0.620858      0.329321      0.168124
  14  27 4561.4180    0.6765 16.7715 10.1761 -0.0020  0.2553   0.0077   0.6869    0.0323   0.0000   385.0603      -30.3031       16.8840      -60.7773       33.3814     -0.979771      -32.3902      -4.36896      -1.17304      -6.02080      -14.6035      -2.53384     -0.579766       3.86221      0.678895      0.369619     -0.305244      0.369601       27.5900       35.2712       37.5219       37.2827       35.3370       30.9769       26.1268       21.7338       16.4150       12.5038       8.78106       6.03217       3.91587       2.42788       1.44904      0.806639      0.418182      0.210332
  15   9 2049.5933    0.6844  0.6105 10.1902 -0.0026  0.0229   0.0221   0.0582    0.0841   0.0000   437.4901      -3.49461       7.35614      -1.17621     -0.746935     -0.140240       4.23840     -0.368269       2.44309       1.96733       1.35161      0.805118      0.454276     0.0683875    -0.0609307    -0.0565041     0.0130201     0.0350198       2.72337       3.12569       3.30313       3.49681       3.20413       2.72172       2.43672       1.97722       1.63682       1.17664      0.890133      0.618502      0.388996      0.229263      0.157063     0.0959499     0.0502793     0.0256369
  15  10 2195.8064    0.9511  0.6684 10.5213 -0.0038  0.0262   0.0288   0.0568    0.0964   0.0000   435.9686      -4.84121       15.8094       2.12706      -3.89937       1.83370      -3.68620      -1.79579      -1.55555      0.513152      0.564313     -0.611880     -0.664878    -0.0796051     -0.278871      0.165894     -0.101855     0.0485783       2.78268       3.42359       3.16604       3.88325       3.56808       3.12652       2.62223       1.92615       1.63306       1.28851       1.06366      0.588162      0.342684      0.254858      0.193597      0.113640     0.0637427     0.0352948
  15  11 2339.5246    1.2508  0.8147 11.1766 -0.0035  0.0263   0.0350   0.0666    0.0999   0.0000   437.3591       5.21764       16.7718       3.36695     -0.256787      -3.52199    0.00234389       2.14452      0.917388    -0.0395501       1.28719     -0.745673     -0.469423     -0.737821     0.0110622     0.0613308     0.0205388   -0.00767686       2.93683       3.66842       3.75279       4.01021       3.47117       3.22114       2.84924       2.17667       1.74999       1.29380      0.964379      0.638980      0.442905      0.287376      0.165142     0.0951796     0.0546136     0.0287475
  15  12 2481.0670    1.6321  0.9192 11.4507  0.0003  0.0257   0.0414   0.0686    0.1185   0.0000   439.2506       7.66507       15.2909       6.06693      -2.60005     -0.898026      0.354243      -2.93327       1.35493       1.24762     -0.357881    -0.0786339   -0.00704371     -0.107633     -0.195383     0.0365467     0.0263789    -0.0380317       2.85566       3.63217       3.82727       3.84374       3.49622       3.14142       2.76923       2.25981       1.69461       1.30266      0.913650      0.676771      0.432347      0.280912      0.167328     0.0988601     0.0509185     0.0282505
  15  13 2622.3670    2.1753  0.8469 12.0720 -0.0048  0.0255   0.0590   0.0657    0.1175   0.0000   438.8532     0.0549675       14.1542       2.76333       3.77017      -1.54354      -1.83935      0.696823     -0.761968      0.191700      -1.04388       1.07366     -0.354371      0.326657     0.0618834      0.206487     0.0769694    -0.0222156       2.94514       3.86363       3.86707       3.77583       3.49161       3.21747       2.81642       2.37527       1.86619       1.41245      0.953636      0.718134      0.429655      0.295375      0.161924     0.0937452     0.0528125     0.0285314
  15  14 2764.2179    2.8287  0.9111 12.3537 -0.0027  0.0272   0.0731   0.0684    0.1458   0.0000   438.5808      0.225242       8.88700     -0.639258       1.78833      -5.57346      -5.20000      0.429411      0.832942      -2.77709      -1.31301     0.0274230      -1.03925     0.0476803    0.00135436     0.0311542     0.0337456     0.0534159       2.84116       3.55057       3.41603       3.67621       3.64258       3.17811       2.68530       2.08076       1.63625       1.33587      0.968766      0.631112      0.446588      0.274707      0.175345      0.106895     0.0613241     0.0307451
  15  15 2905.8460    3.2783  0.7827 13.0924 -0.0109  0.0266   0.0970   0.0640    0.1224   0.0000   437.7484       5.22488       12.8108       3.28437       4.35591      -3.01361     -0.370680      -3.55739     -0.151055     -0.828551      0.297736      0.349864    -0.0949764      0.124456      0.554307     0.0900130     -0.106103  -0.000769320       3.51526       4.62930       5.19899       5.24702       4.76458       3.95033       3.14829       2.40925       1.71341       1.19853      0.869787      0.601242      0.384266      0.252188      0.160786     0.0908715     0.0516066     0.0263083
  15  16 3047.1569    3.7024  0.8872 13.4425 -0.0003  0.0323   0.1002   0.0676    0.1217   0.0000   434.5327       14.2471       17.5949       7.13224       2.20955      -2.29675      -1.12295      -1.94729       1.11629       3.29887     0.0259441     -0.721591      0.616599     -0.419845     -0.215821      0.159563    -0.0556675   -0.00377232       4.09597       5.45442       5.45486       5.18924       4.50141       3.82104       3.71790       3.21320       2.68441       1.92813       1.33247      0.882388      0.541881      0.313147      0.170931      0.106168     0.0551099     0.0305797
  15  17 3188.0619    3.9008  1.0410 13.3577 -0.0038  0.0305   0.0960   0.0707    0.1536   0.0000   437.4964       6.04418       20.0565       2.47627      0.357125       5.61644      -1.64238      0.914683     -0.353033      -2.24682     -0.438761      -1.16499      0.238656     0.0191879     -0.108013     0.0830705    -0.0641741     0.0176241       3.30163       4.17962       4.03904       4.29414       4.03960       3.61495       3.22854       2.49020       2.03499       1.41073       1.08048      0.783142      0.543281      0.338818      0.199273      0.113310     0.0622159     0.0339600
  15  18 3328.9383    3.4347  1.5035 13.1482 -0.0000  0.0356   0.0746   0.0993    0.1121   0.0000   444.8425       6.81777       7.92383       4.28491       1.70656      0.728702      -4.22391      0.926271       2.55728      0.231571      -1.25223    -0.0115631     -0.322686     -0.113274     -0.178226    0.00454343    -0.0708928    -0.0233848       3.74680       4.73912       4.75967       5.10039       4.38551       4.36770       3.66119       3.04074       2.21248       1.71236       1.28244      0.897236      0.621808      0.403153      0.238296      0.133853     0.0741716     0.0388867
  15  19 3470.0435    2.8895  2.5408 12.0114 -0.0015  0.0469   0.0458   0.1158    0.1017   0.0000   436.2480       11.5041     -0.404602       1.95075      -8.29558      -3.82089       8.78409      -5.76691      -3.88283      -2.30685       3.00339     -0.439762     -0.158369     0.0618548      0.328279     -0.134354    -0.0407043    -0.0183097       4.99097       6.63756       6.58715       6.82523       6.26148       5.85615       4.88105       4.01124       3.16374       2.32982       1.67159       1.22487      0.803486      0.504656      0.306750      0.176768     0.0959870     0.0496529
  15  20 3611.3466    2.4006  3.3239 11.8665  0.0014  0.0543   0.0351   0.1434    0.0714   0.0000   441.9937       19.6483      -4.68113       1.80774      -13.5092       8.68215      -7.91463      -3.82698     -0.874829      -1.58092      0.211451     -0.496975      0.738971     -0.248131     -0.506089    -0.0747968    -0.0465886      0.107676       5.70870       7.35754       7.66891       7.82563       7.25799       6.63582       5.44548       4.58237       3.58826       2.74561       1.95090       1.36804      0.890093      0.579765      0.352901      0.210699      0.115604     0.0622297
  15  21 3752.5675    2.0186  4.9468 11.2676 -0.0001  0.0673   0.0247   0.1879    0.0594   0.0000   435.6676       8.46845       15.8037      -13.1582      -4.64084       6.70363       14.7159       1.83571       11.6841      -3.80658       1.14766     -0.664963      0.907684       1.13588     0.0664709     -0.181894     -0.147272    0.00449640       6.93535       9.12206       9.23948       9.58360       8.74263       8.13719       6.75913       5.83311       4.45848       3.50727       2.47827       1.72770       1.12085      0.713170      0.443820      0.261334      0.143775     0.0737310
  15  22 3894.2321    1.6413  6.5290 10.9515 -0.0013  0.0843   0.0187   0.2281    0.0515   0.0000   433.3703       3.54751       11.8088       7.94395       8.83904       1.55951      -12.0661     -0.627349      -9.77892     -0.631047      -2.72738       1.57507       1.81980     -0.751895       1.50227     -0.328538     -0.160441      0.170630       8.88353       11.4466       12.0849       12.2452       11.3908       10.2529       8.67814       7.12579       5.74085       4.14023       3.06795       2.15286       1.46095      0.915126      0.559565      0.330119      0.177955     0.0968000
  15  23 4035.4566    1.3569  8.4594 10.7494 -0.0011  0.1048   0.0149   0.2892    0.0451   0.0000   403.5766      -6.85582       3.06736      -14.4640      -20.6307       21.8162      -14.7604      -4.97879      -12.4349       2.77713       3.44485     -0.193283      -2.70711     -0.820126      0.358826      0.252872      0.245552    -0.0593201       10.8625       13.9165       14.5868       14.4772       13.7590       12.6513       10.7770       8.77076       7.11414       5.23250       3.90936       2.69008       1.84272       1.14635      0.711792      0.418080      0.224963      0.119538
  15  24 4177.3974    1.1710 10.9004 10.4701 -0.0018  0.1259   0.0122   0.3710    0.0434   0.0000   422.4480       1.23605      -8.95201      -5.30807       3.27372      -8.95981       8.23261      -11.6964      -6.86137      -12.9491      -2.30357      0.994820      0.391127      0.910084    -0.0467128     0.0594157     -0.483449     -0.190442       12.9908       16.8198       17.9742       17.9077       16.9054       15.1871       13.0193       10.6433       8.55833       6.32208       4.76270       3.21630       2.14117       1.40338      0.848227      0.498353      0.273567      0.147074
  15  27 4603.3735    0.6329 18.5462 10.1699 -0.0005  0.2857   0.0070   0.7437    0.0293   0.0000   452.4068       11.5022       32.9991      -4.88367       34.6250       39.2299       3.54074       27.7507      -22.9807       1.80445       10.4219      0.649168       1.13774      -8.52828      -2.62182    -0.0957992      0.320490     -0.498192       28.1537       36.7253       38.6725       38.9141       37.0720       33.0036       29.3394       24.0151       19.3382       14.5529       10.8031       7.56875       5.18369       3.33712       2.03213       1.22590      0.642951      0.350819
  16   7 1783.2462    0.3650  0.2871 10.1033 -0.0062  0.0203   0.0169   0.0385    0.0462   0.0000   438.5417       3.43792       13.7059       2.12349      -1.48959      -1.33394      0.508734      0.369755      0.341511     0.0675826     -0.227232      0.541965    -0.0463205     -0.178671      0.105977     0.0117039   -0.00830803     0.0245751       2.11198       2.23352       2.55779       2.97452       2.26959       2.14010       2.20856       1.83014       1.05075       1.03492      0.803596      0.504182      0.343293      0.255954      0.150001     0.0923069     0.0535999     0.0307807
  16   8 1933.1151    0.5273  0.4011 10.1588 -0.0084  0.0191   0.0202   0.0410    0.0579   0.0000   435.1595      -3.49530       11.9733     -0.252457      -3.45091    -0.0198341       1.25201      -2.23009      -1.04390      -1.30260      0.749155       1.12989     -0.486531     -0.173690      0.181559    -0.0374679    -0.0937439    -0.0177353       1.89646       2.48847       2.51285       2.59175       2.56290       2.25041       1.94835       1.64048       1.20909      0.981190      0.681054      0.504406      0.398440      0.236306      0.164512     0.0858838     0.0567166     0.0292308
  16   9 2081.5528    0.6746  0.5666 10.3640  0.0019  0.0237   0.0231   0.0527    0.0777   0.0000   435.8051      -2.09506       15.2678     -0.193243     -0.970915      -1.28439       1.41401       2.80609     -0.840981      -1.22594      -1.84520     0.0381769      0.689343      0.670690     -0.199594     0.0812579   -0.00238223     0.0639236       2.57674       3.19962       3.65977       3.47938       3.36594       2.77901       2.63911       2.08399       1.60637       1.41601      0.930376      0.632299      0.480112      0.271663      0.182012      0.115386     0.0599161     0.0382160
  16  10 2228.4018    0.9839  0.7601 10.6196 -0.0031  0.0305   0.0270   0.0588    0.1044   0.0000   440.1769       4.54252       9.70724      -5.29205       3.84716       1.47869       2.28344      -3.37112     -0.584337      -2.07999      0.261134       1.14364      -1.20035   -0.00586149      0.128097     0.0502085    -0.0428940     0.0621067       3.53846       3.90698       3.44669       3.44664       3.69156       3.44346       3.11268       2.59997       1.88550       1.34190       1.11337      0.871479      0.624937      0.442922      0.288707      0.166927     0.0868220     0.0413451
  16  11 2372.6195    1.3397  0.8310 11.3380 -0.0061  0.0252   0.0362   0.0647    0.0965   0.0000   441.0174      -3.13928       14.2419      0.136788       6.35730       1.97926    -0.0621906       5.19366      0.134817      0.706998       2.45821       1.00454      0.823240      0.272603     -0.332246     0.0372376     0.0514523    -0.0284395       2.61920       3.34074       3.54160       3.55641       3.19202       2.99870       2.65406       2.10210       1.85025       1.37417       1.03598      0.662899      0.483579      0.308909      0.192457      0.115196     0.0665214     0.0379733
  16  12 2514.7880    1.7431  0.9514 11.6516 -0.0010  0.0265   0.0420   0.0680    0.1136   0.0000   435.1544       2.43976       9.12701       1.07236      -1.92718     -0.835193       2.69652      0.658740      0.830220       2.09812      0.657658     -0.880072      0.679795     0.0574135    -0.0802670      0.315340    -0.0388511    0.00709505       2.81467       3.42925       3.56347       3.52198       3.16980       3.02988       2.69055       2.32665       1.96366       1.50615       1.12170      0.757777      0.528785      0.334650      0.210998      0.126697     0.0738652     0.0408764
  16  13 2656.9759    2.2886  0.9152 11.9406 -0.0029  0.0260   0.0539   0.0603    0.1267   0.0000   440.0335      -1.31361       11.5360       1.50371      0.860942      -2.33325       1.56546      0.713195     -0.790256     -0.377084       2.66406      0.884153     0.0766681    -0.0708780    -0.0623900      0.113246    -0.0865524    0.00863675       2.72264       3.22223       3.32433       3.54240       3.56669       3.20428       2.46093       2.01984       1.77986       1.35860       1.01745      0.687790      0.457540      0.308777      0.214212      0.130250     0.0805977     0.0451435
  16  14 2799.5519    2.8290  0.8673 12.4510 -0.0048  0.0242   0.0717   0.0640    0.1180   0.0000   435.4145       2.68333       12.9163       10.0638      -4.54856      -2.06825      0.654928      -4.95549      0.587875      0.380774      -2.29808     -0.508005     -0.833379     -0.444453      0.267846     0.0291978    -0.0345833    -0.0780890       2.66344       3.16729       3.19849       3.17889       2.86026       2.89760       2.64842       2.17722       1.68828       1.30949       1.00356      0.693432      0.519562      0.330699      0.204413      0.126847     0.0680968     0.0378192
  16  15 2941.8357    3.8204  0.8356 12.7966  0.0009  0.0228   0.0951   0.0596    0.1423   0.0000   437.8457       4.29398       15.7077      0.964269      0.352882      -2.96229      -3.34486      -2.14082       1.05657     -0.236798     -0.612725     -0.204309      0.301646      0.164074      0.124214     -0.104968    -0.0411608     0.0259842       2.18878       2.92484       3.07725       3.04941       2.99116       2.82338       2.19093       1.95153       1.52365       1.11312      0.939999      0.617721      0.403464      0.286247      0.170141      0.117807     0.0697462     0.0372849
  16  16 3083.4805    3.7560  0.9456 13.4446 -0.0036  0.0281   0.0955   0.0694    0.1281   0.0000   439.1201     0.0463890       16.5076       6.31962     -0.498069      -7.16665       3.48441       4.19223      -1.72091      -1.54599     -0.497688      -1.04091     0.0534231    -0.0781067     0.0540513     0.0747888     0.0285746    0.00153477       3.21638       3.86668       3.77391       3.62171       3.49763       3.35242       2.87535       2.50250       2.19962       1.73122       1.26125      0.864713      0.553988      0.360504      0.224686      0.143706     0.0793200     0.0476327
  16  17 3225.0492    3.7363  1.2367 12.8969 -0.0019  0.0309   0.0816   0.0794    0.1816   0.0000   438.8291     -0.832627       12.8824      -7.51119      -3.84596     -0.452681     -0.762323      -1.94270      -1.49261     0.0143431     -0.162147      0.123774     -0.728490    -0.0362524      0.226356      0.156353     -0.155330     0.0228416       3.40168       4.30824       4.34395       4.11091       3.81569       3.58884       3.28277       2.91844       2.43631       1.89342       1.40619      0.952007      0.620776      0.407861      0.242456      0.151782     0.0841439     0.0494976
  16  18 3366.4340    3.2512  1.6157 13.0229 -0.0081  0.0378   0.0680   0.0960    0.1133   0.0000   446.7378       9.26488       6.14178       3.10490      -1.55741       3.07600       7.75989      -7.60343      0.474153      -1.43872     -0.971197      0.995059     -0.617050      0.100624   0.000170164    -0.0592868      0.152443     0.0318282       4.10294       5.09643       5.57760       5.01769       4.83691       4.36588       4.02074       3.49544       2.83567       2.19123       1.63578       1.13503      0.729228      0.471539      0.293277      0.182068      0.109848     0.0548158
  16  19 3508.0008    2.7518  2.4788 12.3438 -0.0016  0.0444   0.0460   0.1221    0.0837   0.0000   443.2303       3.60028      -2.01089       6.97807     -0.844697      0.671848      -4.46021       6.47779       2.52716      -1.50910     0.0414255      -1.04842    -0.0296102      0.594752    -0.0118369      0.423139      0.454529    -0.0914586       4.45488       5.78930       5.96433       6.23192       5.76455       5.26231       4.56761       3.78693       3.05388       2.36359       1.75431       1.25326      0.822657      0.559465      0.362113      0.211142      0.129417     0.0711664
  16  20 3649.9236    2.2542  4.1219 11.5059 -0.0025  0.0594   0.0289   0.1620    0.0685   0.0000   434.8300       22.7501       25.5930       24.7691       12.1082       7.50335       2.58280      -7.17371       5.33217      -1.73745      -1.01785     -0.680087     -0.675226      -1.40994     -0.178476     -0.249814    -0.0962198     -0.131758       5.85544       7.46879       7.62996       7.80922       7.61516       6.74193       6.09584       5.04840       4.07201       3.10791       2.26566       1.71012       1.17944      0.768236      0.477484      0.295737      0.170831     0.0919481
  16  21 3791.6225    1.9351  5.1869 11.2307 -0.0002  0.0699   0.0227   0.1861    0.0583   0.0000   446.9186      -2.65340       20.4537       5.72173      -14.9485      -4.69430      -1.51546      -1.76851       7.67709      -3.33545       3.07319     -0.929279      -1.33598     -0.336737      0.481518      0.215688     0.0462713     -0.110673       6.78564       8.75657       9.14835       9.37947       8.66294       7.98329       7.07825       6.02767       4.77832       3.67676       2.80518       1.95110       1.36660      0.878076      0.564931      0.340001      0.195648      0.108164
  16  22 3933.5515    1.5949  7.0986 10.8228 -0.0018  0.0840   0.0166   0.2348    0.0485   0.0000   433.7182       17.6662       27.2693      -17.9772      -9.95309      -7.03612      -3.92233      -5.94176      -5.29092      -3.46457      0.521548     -0.938037      -3.05190      -1.04218      0.328893      0.386801     -0.647476      0.237503       8.43766       10.6849       11.8628       11.7771       10.9267       10.0152       8.70036       7.20667       5.71765       4.49059       3.28994       2.36306       1.60219       1.03902      0.685914      0.408582      0.239705      0.133174
  16  23 4075.6299    1.3099  8.7744 10.6181  0.0001  0.1035   0.0135   0.2860    0.0446   0.0000   420.1489       31.0088       27.8257      -10.6561      -2.40213      -9.26931     -0.555343      -3.90016       3.41908       4.77909      -3.48796     -0.735577       1.76171     -0.771651     -0.340560     -0.174943      0.212264      0.155497       10.0206       12.9317       13.6891       13.9091       13.2507       12.1086       10.5230       8.74801       6.96885       5.55320       4.07929       2.90800       2.02049       1.33625      0.847264      0.524391      0.298235      0.169055
  16  24 4218.0000    1.0909 11.1318 10.4703 -0.0021  0.1308   0.0113   0.3729    0.0410   0.0000   453.2606      -14.4064      -16.7606      -9.87397       11.0337      -23.4253       17.6832       4.66310     -0.323661       6.93121       3.09447      -10.0939      -2.64866      0.692523      0.545482      0.812210     -0.361482     -0.452544       12.9082       16.1306       17.4297       17.4621       16.8283       15.1015       13.4035       11.2446       9.01211       6.85861       5.29746       3.74251       2.57370       1.70583       1.08516      0.669325      0.389279      0.212468
  16  25 4360.0855    0.9046 13.7993 10.3620 -0.0001  0.1761   0.0096   0.4808    0.0375   0.0000   439.8067       29.7240      -14.2435      -2.42130       16.1718      -20.9599      -9.76898       26.6742      -5.76154      -8.74076       6.23842      -2.13587      -5.06757      -2.40985       1.23028      0.527089     -0.395049      0.263989       16.4582       21.4534       22.9950       23.3904       22.5858       20.1084       17.7074       14.8175       11.9293       9.23590       7.03478       4.95661       3.45858       2.32798       1.46001      0.916143      0.514650      0.292903
  16  26 4502.3210    0.7506 16.3767 10.2617 -0.0002  0.2182   0.0077   0.5966    0.0316   0.0000   460.1085       38.4231       54.7050       22.7617       8.38629      -8.45866       21.3816      -25.1294      -22.9046      0.987152       8.29162       2.74965      -2.54430      -2.68335     -0.199136    -0.0602521     -0.269548     -0.234088       20.7660       26.6915       28.7073       28.6898       27.7547       25.0531       21.9250       18.6995       15.0266       11.6458       8.85250       6.29450       4.32697       2.95297       1.83171       1.13935      0.648876      0.364360
  17   6 1657.0241    0.2790  0.2144  9.9819 -0.0089  0.0175   0.0154   0.0418    0.0381   0.0000   438.6616      -1.45368       10.4021      -3.76395      0.778966    -0.0201909      -1.78003      -2.12242     -0.505133      0.347076     -0.252698     -0.317014    -0.0206088     -0.224194     -0.157232     0.0616414     0.0538040   0.000155062       1.69450       2.08910       2.15026       2.02676       2.12830       2.14582       1.89388       1.39330       1.13270      0.931555      0.728167      0.505838      0.387558      0.288175      0.191286     0.0979192     0.0560146     0.0396420
  17   7 1811.9773    0.3760  0.3242 10.0900 -0.0083  0.0184   0.0160   0.0412    0.0449   0.0000   437.6540      -5.97787       10.1089       2.31586      -5.46560      -1.78189       1.89879      0.337743     -0.522645      0.392323     0.0661218      0.848940     -0.270665      0.547134     -0.109487     0.0463819    -0.0434321    -0.0308949       2.04397       2.54795       2.88977       3.02458       2.80376       2.46905       2.08569       1.71491       1.28604       1.08656      0.805126      0.513209      0.377610      0.270597      0.173139     0.0988914     0.0599414     0.0409246
  17   8 1963.3098    0.5423  0.4503 10.1773 -0.0106  0.0201   0.0194   0.0460    0.0584   0.0000   437.7135      -4.42924       13.9932      -2.74720     -0.264434       2.28092      0.428556      0.922484       1.93344     -0.872477       1.48329      0.732034     -0.496381    -0.0635361      0.380925    -0.0246636     0.0130307     0.0151870       1.83469       2.19469       2.49576       2.39744       2.45321       2.18777       1.81617       1.49785       1.37740       1.03976      0.805964      0.535589      0.395600      0.251327      0.178202      0.107012     0.0629701     0.0402507
  17   9 2112.9779    0.7711  0.5848 10.4388 -0.0091  0.0217   0.0229   0.0492    0.0743   0.0000   433.9785     -0.405607       11.8616       3.58175     -0.677332      -6.13009       2.33112     -0.575328     -0.362262      0.146506      0.781410       1.29215     -0.418554      0.238614      0.234329     -0.157565     -0.150217    -0.0260794       1.96650       2.55019       2.69246       2.56776       2.59456       2.22539       2.09685       1.79070       1.38637       1.22507      0.886721      0.668238      0.430629      0.293618      0.192721      0.126567     0.0744282     0.0449043
  17  10 2260.2920    1.0567  0.8312 10.6829 -0.0028  0.0241   0.0266   0.0611    0.0947   0.0000   442.9826      0.753749       18.4741      -1.42137      -1.13862       1.15650     -0.902085      -2.66054      0.845468      0.179640       1.58938     -0.375788      0.301996     -0.219864     -0.218928     0.0324070    -0.0403974    -0.0725979       2.27863       2.78857       3.02228       3.12880       3.05943       2.72419       2.30449       2.09347       1.61740       1.14908      0.925277      0.702599      0.497223      0.352403      0.229255      0.142850     0.0844235     0.0486350
  17  11 2404.9982    1.4325  0.9622 11.3123  0.0017  0.0267   0.0338   0.0654    0.1048   0.0000   440.2851       1.28108       12.4244       1.34404      0.438588       2.95385       1.57102      -1.51656       1.77963      0.777216      0.562539     -0.780049      0.405388     -0.340189      0.224520     -0.296238    -0.0583187    -0.0178986       2.52288       3.20476       3.19737       3.32886       3.22308       3.06228       2.64592       2.17597       1.89354       1.41525       1.09157      0.805199      0.566067      0.401678      0.257418      0.167410     0.0964533     0.0586496
  17  12 2548.1140    1.8338  1.0016 11.6527 -0.0010  0.0273   0.0420   0.0667    0.1143   0.0000   441.3143      -5.35089       11.8737       3.49256      -1.66668      -2.12847      -6.01378      -1.70370     -0.474256       1.24062      0.886818     -0.532105    -0.0197411      0.440518      0.327802     0.0150445    -0.0319554    -0.0685504       2.45678       3.18831       3.34935       3.24724       3.37484       2.98168       2.66410       2.27700       1.82028       1.43997       1.08776      0.809661      0.581724      0.366306      0.257567      0.158370     0.0981268     0.0559702
  17  13 2691.0588    2.3627  0.8783 12.3194 -0.0012  0.0267   0.0584   0.0598    0.1067   0.0000   438.5195       6.28361       11.7530       5.33865      -4.81119      -3.46800      -2.36567      0.620090       4.97934       2.75363     -0.625994     0.0949440       2.07325     -0.190429      0.235922      0.278461     0.0214816   -0.00982101       2.55633       3.07195       3.46344       3.32067       3.03708       3.15194       2.75702       2.30930       1.85705       1.44087       1.04914      0.781920      0.624881      0.413278      0.281560      0.164991     0.0963435     0.0543715
  17  14 2834.3738    3.0640  0.8585 12.6867  0.0015  0.0237   0.0738   0.0580    0.1128   0.0000   435.5500       3.17294       11.8979      -4.05078       1.00185     -0.400156      -4.32552      -4.32965      0.143114       1.31836       1.28635     -0.353945     -0.213354     0.0547303     0.0170315     0.0180836    -0.0751817     0.0286759       2.48733       3.22347       3.44212       3.48046       3.27408       2.85694       2.57998       2.21034       1.76403       1.35296       1.01669      0.725847      0.516716      0.342416      0.217151      0.138380     0.0798542     0.0475857
  17  15 2977.2916    3.8139  0.7523 13.1310 -0.0034  0.0227   0.0952   0.0497    0.1084   0.0000   437.5803       9.93686       11.1734     -0.591266       2.04218      -2.72979       5.45621      -2.63211       2.23441      -1.44613     -0.316952     0.0538110     -0.513533     -0.311319     -0.281759     0.0617012     0.0388758    -0.0387798       2.22938       2.72548       3.05525       2.92282       2.84976       2.59557       2.34390       1.94934       1.55223       1.24727      0.922639      0.684823      0.483342      0.313662      0.211056      0.139089     0.0784585     0.0475268
  17  16 3119.4297    3.8652  0.9388 13.4818  0.0010  0.0264   0.0942   0.0638    0.1144   0.0000   436.6611       10.3150       16.0219       3.59286     -0.477726      -3.83554      -1.95810      -2.34300      -2.07920      -2.07287      -1.71494      -1.18101      0.821602      0.521588     0.0713751   -0.00544672    -0.0489349    -0.0395942       2.82599       3.47271       3.76514       3.89284       3.78396       3.28399       2.72912       2.29948       1.96777       1.51458       1.11048      0.781291      0.548386      0.357867      0.243766      0.145921     0.0943828     0.0547417
  17  17 3261.4641    3.6264  1.3094 13.3798 -0.0055  0.0336   0.0790   0.0821    0.1188   0.0000   436.9914       9.20683       13.6186      -3.01843      -3.13744       3.49662       4.40100      -2.26040      -1.04546       2.46394      0.668006     -0.397901     -0.712631     -0.530444     0.0612420      0.105886     0.0569981    0.00742715       3.22963       4.36437       4.51701       4.33208       3.97051       3.64796       3.41712       3.00176       2.56831       2.09637       1.55649       1.12156      0.735257      0.494435      0.292561      0.193822      0.116815     0.0663104
  17  18 3403.4484    3.1383  1.9728 12.6217  0.0009  0.0398   0.0564   0.0992    0.1054   0.0000   439.9628       7.30476       6.73729       4.19399      0.684787       2.94363      -7.95867       2.56243      0.666728      -2.35902     -0.354422     0.0806187     -0.392402     -0.396882      0.512935      0.192889     -0.241424     -0.204530       3.70770       4.64554       5.05867       5.22351       4.78771       4.45665       3.82271       3.44863       2.83906       2.10034       1.64395       1.22100      0.839131      0.576355      0.365242      0.240512      0.139622     0.0809952
  17  19 3545.5658    2.6421  2.8247 12.0485 -0.0014  0.0483   0.0405   0.1203    0.0884   0.0000   438.5634       3.23225       15.7457       3.41684       2.97138       5.15589       4.46513      -1.60683       1.83629      -1.12262      -5.69519      -1.83902       1.98159     0.0522191     -0.254393      0.316576     -0.268040     -0.156951       4.60001       5.84946       6.13774       6.25820       5.72405       5.45446       4.90158       4.25981       3.48081       2.63886       2.02749       1.50102       1.07401      0.732727      0.479803      0.297638      0.169607      0.101255
  17  20 3687.8806    2.2253  4.1308 11.5197  0.0000  0.0595   0.0286   0.1544    0.0673   0.0000   438.6584       15.0219       21.6392       2.91678       1.80859       5.27580     -0.601379      -5.09597       2.33938       1.75203      -6.43702    -0.0515609    -0.0277531      -1.16273     -0.529157   -0.00997999    -0.0369804      0.179366       5.58554       7.35162       7.87072       8.10469       7.66245       6.89961       6.08469       5.11883       4.11595       3.26638       2.43618       1.78993       1.24037      0.875317      0.547393      0.349977      0.212668      0.122388
  17  21 3830.2222    1.8204  6.0377 10.9435 -0.0000  0.0728   0.0194   0.2009    0.0550   0.0000   440.4614       15.3081       16.5282       6.59084      -3.72601       10.6091       11.7886      -6.59492       5.85951       2.19202       1.55707      -2.39588      -1.46501     -0.119917      0.541716     0.0510595    -0.0399183     -0.129231       7.04156       9.08758       9.69192       9.89131       9.63877       8.69387       7.67775       6.28921       5.14358       3.88520       3.04137       2.17175       1.60841       1.06337      0.706366      0.442205      0.269657      0.154752
  17  22 3972.4928    1.4878  7.7934 10.7661 -0.0012  0.0915   0.0152   0.2471    0.0455   0.0000   449.9920       10.5284      -4.64810      -4.01925       18.8375      -14.1761       2.38770       8.97448      -14.1300      0.570546       4.36074      -4.21661      -1.53403      -1.68447       1.84326     -0.125966     0.0932088      0.177890       8.60495       11.0411       11.6914       11.6860       11.2944       10.1950       9.15378       7.95651       6.65931       5.21642       3.96004       2.86481       2.01725       1.37508      0.889322      0.551172      0.329125      0.192272
  17  23 4114.9874    1.2252 10.1797 10.5496 -0.0008  0.1161   0.0119   0.3185    0.0398   0.0000   434.3651       22.3937       6.41653       50.7271       3.22373      -7.05032       14.5309      -17.4457       12.6202     -0.264743       4.24939      -6.76487     0.0747766     -0.252860       1.66637      -1.35317      0.465192      0.114187       10.5755       13.8613       14.6031       15.0559       14.2813       13.3042       11.4387       9.98403       8.09352       6.44505       4.90755       3.57593       2.50980       1.71746       1.12889      0.709257      0.426233      0.249426
  17  25 4399.8851    0.8665 14.5911 10.3249 -0.0017  0.1821   0.0084   0.4930    0.0334   0.0000   447.6594       10.1895       3.56286       16.5586       2.86591       11.5201       1.20952      -18.6415       28.2542      -1.73823      0.334619      -13.0639       3.49616      -2.91436      0.441177      0.131677     -0.847182      0.372118       16.1676       21.0348       22.7463       23.1068       22.3388       20.5426       18.0755       15.4274       12.4903       9.77904       7.66258       5.55898       3.98384       2.71711       1.77762       1.14714      0.688261      0.397737
  17  26 4542.8389    0.6756 16.5149 10.2531  0.0014  0.2306   0.0072   0.6283    0.0297   0.0000   429.1378       42.5258       36.0003       24.9309     -0.410854       4.03672      -13.2949      -13.2179      -12.6470       3.39868      -19.6225       5.23795      -1.25136      -3.31331      -1.15853       1.83577      0.760028      0.245633       20.6278       26.6442       28.6484       29.3615       28.1974       25.8913       22.9789       19.4927       16.1603       12.8036       9.83614       7.16796       5.11334       3.54781       2.28102       1.48308      0.870885      0.512183
  18   9 2143.7223    0.8118  0.5642 10.4922 -0.0048  0.0207   0.0237   0.0446    0.0745   0.0000   435.4564      -2.54479       13.3283      -4.88947      -5.94898     -0.303619       2.78739      -2.20341     -0.646262       2.95872      -1.54913     -0.594637      0.391877      0.187958     -0.467690     -0.132384     -0.125872    -0.0272279       1.88038       2.39101       2.73193       2.50569       2.35649       2.29854       1.92064       1.82298       1.56074       1.23136       1.02823      0.709658      0.487860      0.333433      0.223880      0.143631     0.0870740     0.0538889
  18  10 2291.6040    1.1672  0.7307 10.7560 -0.0043  0.0211   0.0302   0.0515    0.1007   0.0000   437.5658       2.92811       16.2353     -0.827644     -0.457286       2.80094      -2.50264      -2.13003    -0.0440915     -0.868660      0.841109     -0.253835      0.621068     -0.567234      0.185419      0.174461    -0.0796475     0.0203530       1.94148       2.50246       2.58823       2.77113       2.62473       2.43107       2.22877       1.85017       1.47801       1.18704      0.963842      0.763516      0.506118      0.323235      0.235049      0.159553      0.102727     0.0601741
  18  11 2436.8973    1.4475  0.8745 11.4866 -0.0035  0.0248   0.0361   0.0642    0.1035   0.0000   441.0237     -0.836099       17.4849       9.06009      0.854048      -6.97821       5.51711    -0.0406188       2.41998      -2.87651      0.198728      0.801045       1.37964      0.422239      0.235887     -0.459405    -0.0150817      0.108819       2.27253       2.78315       2.92975       3.03848       3.00269       2.65912       2.48084       2.06935       1.74047       1.34555       1.06722      0.806425      0.580989      0.407570      0.257558      0.179420      0.111006     0.0695285
  18  12 2580.8523    1.9312  0.9213 12.0830 -0.0014  0.0239   0.0458   0.0652    0.0950   0.0000   437.8513      0.510158       15.2494       3.95878      -2.13396      -2.92250     -0.584452       2.55100      0.183228     0.0495144      -1.22775     -0.531213     0.0254816     -0.599205      0.419605    -0.0367806      0.146850     0.0290081       2.21085       2.73227       2.87522       3.04961       2.87146       2.79982       2.35082       2.03157       1.66571       1.34349       1.09654      0.767161      0.552559      0.382965      0.261503      0.170868      0.109437     0.0660570
  18  13 2724.7128    2.6248  0.8517 12.5701 -0.0009  0.0231   0.0625   0.0583    0.0959   0.0000   436.9553       5.00368       13.9178       1.22148      -2.70359     -0.427235       1.79852       2.44557     0.0851992      -1.10340      0.400781     -0.499650      0.345612     -0.245351      0.169408      0.163250    -0.0786750    -0.0443765       2.11336       2.62582       2.69705       2.82388       2.62513       2.57957       2.22404       1.94376       1.61141       1.39217       1.05552      0.773575      0.540220      0.372846      0.250580      0.164346      0.102854     0.0615470
  18  14 2868.6697    3.1909  0.7905 12.9822 -0.0038  0.0228   0.0793   0.0545    0.0986   0.0000   434.9746       4.98099       10.3148      -5.28385       1.62107      -1.72759      -3.56110      -2.21939     -0.965870      -1.36931      -1.12628      0.354518      0.727027     -0.138722      0.276553      0.152734     0.0983895    -0.0141317       2.25948       2.66094       2.90666       3.22694       3.07331       2.73319       2.27948       2.04359       1.70872       1.18439      0.919054      0.751392      0.534766      0.356193      0.253755      0.158027      0.104889     0.0625702
  18  15 3012.1677    3.6251  0.8994 13.5256 -0.0040  0.0233   0.0881   0.0636    0.0931   0.0000   439.0913       10.1554       11.9910       6.55145       1.09081      0.934075       1.80725      -3.90149       2.13394       1.25820       2.26893      0.116767     -0.318507     -0.158450      0.657833      0.349147     -0.315465     0.0882627       2.18576       2.75283       3.02715       3.14069       2.99699       2.73115       2.41869       2.00767       1.69456       1.29305       1.01953      0.767793      0.544263      0.372716      0.238184      0.164876      0.109936     0.0661877
  18  16 3154.9139    3.9672  0.9209 13.4544 -0.0034  0.0248   0.0944   0.0594    0.1106   0.0000   439.4771       13.2296       19.5760       7.44926      -2.43633      -3.95382      -3.61592      0.554711      0.153482      -1.11628      0.548488      -1.38075      0.108791     -0.823701    -0.0529127     -0.482812     -0.178699    -0.0724976       2.41063       2.95668       3.00972       3.15877       3.02985       2.87724       2.59364       2.10503       1.75159       1.47041       1.15076      0.819184      0.604889      0.417635      0.271897      0.186737      0.116044     0.0686348
  18  17 3297.3594    3.5627  1.3230 13.3055 -0.0083  0.0320   0.0740   0.0798    0.1088   0.0000   438.5055       5.18568       9.30155       1.27880      -4.42722       5.26559      -5.48338       1.43686      0.991981       2.14511       2.20347      -2.60907      0.685063     -0.680632     -0.317640      0.172851     0.0590195    -0.0905217       2.80142       3.70423       3.63378       3.94933       3.97316       3.56325       3.16344       2.62285       2.33274       1.78924       1.40043       1.01882      0.759815      0.525390      0.365734      0.226431      0.143560     0.0849120
  18  18 3440.0526    2.9215  2.0653 12.6999  0.0001  0.0409   0.0507   0.1051    0.0894   0.0000   437.5614       7.55547       10.3861       5.58057       6.02009      -5.80113       5.46362       4.51660      -5.11485      -4.34808      0.794277      0.438890      0.148100      0.793237      0.387394     -0.455758     -0.116252    -0.0666310       3.68419       4.60375       4.79220       5.00420       4.66938       4.56838       4.01052       3.59208       2.90241       2.24837       1.72364       1.32379      0.969906      0.711136      0.500897      0.315227      0.185352      0.109549
  18  19 3582.7207    2.5848  3.2641 11.7588 -0.0018  0.0482   0.0353   0.1303    0.0849   0.0000   436.0793       7.63235       20.9405     0.0895705       1.20702      -6.43909      0.432859      -5.30162      0.583519      -1.11535     -0.159903      0.156977       1.65924       1.30457     -0.726677      0.196048     -0.377737      0.208691       4.36941       5.73368       6.00655       6.05903       5.91531       5.51611       4.96887       4.24113       3.40628       2.75506       2.06292       1.58777       1.15980      0.828674      0.548503      0.352416      0.220932      0.130867
  18  20 3725.3981    2.1056  4.4905 11.4663 -0.0018  0.0611   0.0257   0.1634    0.0620   0.0000   444.3268       12.5765       12.7164     -0.950594       3.23853       4.78162       6.92536       1.69925      0.125397      -4.64148    -0.0718553       2.38223      -1.77523     -0.998725     -0.380558     -0.213094     -0.617494      0.142929       5.31445       6.97124       7.38709       7.37382       7.46588       6.62005       6.15765       5.00696       4.31105       3.41794       2.60982       1.97368       1.43687      0.981540      0.676943      0.433677      0.273888      0.164492
  18  21 3868.1417    1.7385  6.4155 10.9432 -0.0007  0.0759   0.0178   0.2040    0.0499   0.0000   437.1531       6.14641       23.3455       12.7808       14.1019      -6.85912      -8.02433       1.46482      -1.42341       4.59410       4.13621     -0.840447     -0.973883      -1.29730     -0.783961      0.769335      0.313586      0.378255       6.63254       8.72556       9.24477       9.54451       9.04130       8.47004       7.43485       6.53970       5.41431       4.31407       3.35577       2.50987       1.78472       1.25912      0.831989      0.552771      0.330867      0.204290
  18  22 4010.9247    1.4286  8.6792 10.6709 -0.0003  0.0960   0.0132   0.2652    0.0412   0.0000   438.3361       26.2052       6.01291      -27.5981      -16.1820      0.438481       7.90180       5.09418       2.03253       3.18018       4.11397       1.47961      -1.89334      -1.05409      0.914023     -0.824471     -0.182384    -0.0504618       8.11444       10.8403       11.5515       11.8720       11.3232       10.4018       9.55696       7.99758       6.81428       5.40357       4.27509       3.12118       2.27078       1.57973       1.04922      0.682461      0.426172      0.255117
  18  23 4153.8297    1.2036 10.4563 10.4475 -0.0003  0.1138   0.0110   0.3174    0.0398   0.0000   425.8194       14.0757       16.4718      -14.1897      -6.48572       11.5791       15.3144      -26.5212      -13.6570       3.62062      -1.22967      -6.94577      -1.45365      -2.58373      -1.40248      0.602796      0.705962     -0.641278       9.70478       12.6705       13.6566       14.1180       13.4509       12.4595       11.2000       9.64198       7.92052       6.53263       5.03421       3.76591       2.67529       1.86555       1.24731      0.826091      0.505665      0.309727
  18  24 4297.1379    0.9768 12.5166 10.3996 -0.0006  0.1476   0.0093   0.3983    0.0355   0.0000   408.6285       39.1955       42.1592       9.73176       8.95631       14.5475      -6.17988      -7.81319       9.08499      -10.1292      -12.8928      -4.53972       3.95876      -3.24473     -0.558748      0.542294      0.175222      0.284078       12.4487       16.1782       17.5380       17.8161       17.4892       16.0633       14.4928       12.2357       10.4418       8.21398       6.44092       4.82628       3.49888       2.46283       1.67286       1.09270      0.665784      0.403184
  18  26 4582.3848    0.6616 18.0629 10.2367  0.0008  0.2474   0.0065   0.6436    0.0267   0.0000   404.1585       72.4267       23.1105      -27.8395      -16.2083      -14.7202       25.0666       6.82965       6.99716       6.28715       16.1753      -5.68868       7.73166      -4.33788       2.41147       1.29181      0.958392     -0.718522       21.1771       26.9816       29.5853       29.6171       29.2828       27.0888       24.4407       20.9729       17.3283       14.2713       10.9161       8.21711       6.05869       4.28316       2.88719       1.89730       1.16154      0.707576
  19   7 1867.2922    0.4367  0.4147 10.1379 -0.0228  0.0172   0.0166   0.0496    0.0483   0.0000   436.1521      -1.02948       16.5229      -3.22229     -0.689173       1.99765      0.775572       2.99489     -0.595140       1.23205       1.77437      0.518881    0.00614137    -0.0833267      0.183372     -0.244981     -0.149489   -0.00660578       1.56569       1.93200       2.03797       2.13368       1.93500       1.78696       1.66732       1.56092       1.33343       1.02367      0.877687      0.605244      0.444530      0.332884      0.244251      0.153065     0.0920432     0.0553600
  19   8 2021.7481    0.6164  0.6113 10.1442 -0.0133  0.0226   0.0178   0.0498    0.0705   0.0000   437.0724      -5.55107       17.2950       4.20657     -0.832813      -2.85090       3.65204      0.164399     -0.927309      -1.77401    -0.0234933     -0.524445    -0.0657674      0.763592     -0.553126     0.0171225     -0.229103    -0.0577574       2.19462       2.94051       3.36313       3.31829       3.28142       2.96365       2.41418       2.13667       1.73449       1.37829       1.09669      0.789495      0.563648      0.380230      0.267972      0.164376      0.115955     0.0683226
  19   9 2173.7816    0.8909  0.6486 10.5010 -0.0042  0.0214   0.0237   0.0477    0.0776   0.0000   437.2719       2.39679       10.6708      0.794707      -4.50254      0.137179      0.284431      -2.98382      -1.50598      -1.68392      0.492075       1.20962     -0.654663      0.334517      0.162220      0.154730      0.117680    -0.0696148       1.63013       2.21443       2.21436       2.40297       2.35721       2.16574       2.00988       1.62556       1.42639       1.15693      0.910134      0.736629      0.504457      0.348231      0.245483      0.163045      0.115544     0.0695845
  19  10 2322.3390    1.2125  0.7772 11.0429 -0.0024  0.0216   0.0296   0.0536    0.0854   0.0000   441.2039      -1.25856       15.8883      -1.32996     -0.286705      0.998256       1.58980      -2.03993      -1.20032     -0.964574      0.396720      -1.70030     -0.519427     -0.157062      0.253836    -0.0871342     0.0703977    0.00152359       1.86051       2.49536       2.45331       2.54645       2.46500       2.37584       2.13788       1.86249       1.53556       1.25691       1.05301      0.803313      0.581092      0.384328      0.263738      0.167529      0.121700     0.0769002
  19  11 2468.1496    1.5875  0.9617 11.6271 -0.0037  0.0249   0.0357   0.0635    0.0973   0.0000   436.8726      0.104135       14.8537      -1.79914      -1.34408      -3.42481       1.58194     -0.258004       1.42160      -1.62674     -0.296467      -1.28116    -0.0637150      0.270455      0.370559    -0.0166348    -0.0433374    -0.0792794       2.15015       2.69890       2.95333       2.97333       2.97472       2.76336       2.37400       2.04773       1.72574       1.50294       1.16552      0.856216      0.631431      0.423383      0.302406      0.205343      0.132194     0.0792297
  19  12 2613.1056    2.1051  0.9358 11.9527  0.0047  0.0245   0.0473   0.0611    0.1084   0.0000   440.1007       3.73358       16.8596      0.340805      -6.56712       2.53327      0.303991      -1.99679       1.47098     -0.719710      -2.00187     0.0860196      0.314520      0.286595     -0.151777     0.0119009     -0.114218    -0.0980984       2.28237       2.83787       2.67869       2.75592       2.93005       3.11255       2.57493       2.11946       1.64522       1.33098       1.10203      0.948435      0.636292      0.447838      0.290483      0.207410      0.140633     0.0962030
  19  13 2757.9455    2.7300  0.9331 12.1592 -0.0025  0.0223   0.0612   0.0616    0.1256   0.0000   441.1349       1.17113       13.6402      -4.34872     -0.155233       3.93767       1.06471      -2.80901      0.764209      -1.42683     -0.132666      0.580987      0.336851     -0.418480     -0.603226      0.157831     -0.138750     -0.232454       2.00385       2.53251       2.63018       2.80705       2.60150       2.47635       2.30830       2.01925       1.54735       1.27205       1.02747      0.750286      0.542587      0.426226      0.296821      0.197685      0.120184     0.0740965
  19  14 2902.5514    3.4388  0.8165 13.0667  0.0004  0.0228   0.0798   0.0532    0.0980   0.0000   437.5372      -2.23891       8.39086       7.08579     0.0711504      -3.64413      0.477773       1.19954       2.38186      -1.06682     0.0234086     -0.783541      0.442584     -0.144229     -0.178369      0.313442    -0.0395417     0.0744836       1.89415       2.47550       2.73092       2.79163       2.53158       2.50377       2.26064       1.79333       1.64181       1.28477       1.01006      0.730822      0.573764      0.387831      0.261498      0.172765      0.114484     0.0717289
  19  15 3046.6096    3.7974  0.7646 13.5564 -0.0061  0.0216   0.0939   0.0512    0.0889   0.0000   440.2261       4.16166       14.9388      0.701194      -2.61540      -1.96028    -0.0556915      0.769484      -3.16585      -2.17439     -0.863482     -0.384219       1.49781    0.00927756    0.00609394     0.0915582    -0.0740896    -0.0747091       1.86478       2.48617       2.48717       2.69476       2.44263       2.41222       2.09012       1.87264       1.57943       1.31399      0.998557      0.775343      0.555575      0.389613      0.281713      0.184130      0.113087     0.0696690
  19  16 3189.8764    3.8968  1.2216 13.2220 -0.0015  0.0283   0.0777   0.0730    0.1157   0.0000   439.5813       10.1039       17.3405      -1.40657      -6.87016      -1.20881     -0.646417       2.33110     -0.828921      -1.93509     -0.756512      0.503601     -0.256656      0.394810      0.202482    0.00829503     -0.130784    -0.0993671       2.46635       3.12289       3.16089       3.31544       3.01848       3.10703       2.79415       2.46234       1.95208       1.56648       1.27057      0.942858      0.742965      0.516206      0.359130      0.240766      0.154076     0.0989804
  19  17 3332.9484    3.4032  1.5074 13.2588 -0.0009  0.0329   0.0639   0.0862    0.0871   0.0000   437.6338       8.95165       16.1025       7.63524      -4.50046      -1.16507    -0.0543863      -2.69889     0.0269276       1.51037      -1.57272      -1.35169      -1.24648     -0.223118      0.587966    -0.0889437    -0.0970445     0.0651352       2.76503       3.67837       3.65010       3.88602       3.60698       3.61779       3.11767       2.83233       2.29192       1.92676       1.48890       1.13160      0.847692      0.602207      0.413321      0.277071      0.177616      0.110443
  19  18 3476.1981    2.8869  2.3834 12.3815 -0.0043  0.0399   0.0435   0.1081    0.0788   0.0000   441.4998       1.88697       18.9617      0.190227       10.6295      -1.38669       3.85744      -6.26039       1.67050      -3.42323       1.62625     -0.628765      -2.22588     -0.366037     -0.304971      0.205613    -0.0116045     0.0486121       3.20366       4.28369       4.55536       4.73516       4.46240       4.27612       3.82656       3.33736       2.80187       2.28319       1.73775       1.36337       1.00048      0.733020      0.483543      0.330605      0.213005      0.130963
  19  19 3619.4017    2.3950  3.6803 11.5095 -0.0036  0.0501   0.0298   0.1402    0.0772   0.0000   441.4106       20.8390       8.07082      -4.54437      -1.75437     -0.964121      0.482036      -5.45251      -7.90408       3.71854      -4.07118      -3.80602    -0.0399213      0.714996     -0.159927     0.0439203      0.466605      0.423631       4.22813       5.54615       5.87620       6.10683       5.96782       5.31914       5.05061       4.35189       3.57492       2.90742       2.23723       1.79269       1.26542      0.922681      0.618622      0.415850      0.277933      0.166367
  19  20 3762.5246    1.9960  5.0616 11.1805 -0.0014  0.0619   0.0222   0.1726    0.0589   0.0000   433.8360       10.7934       14.5070       11.6952     -0.315436      -6.92382    -0.0392710      -4.41044      -10.5149       2.83070       2.52785      -3.41454      -2.50915     -0.928718       2.11755      0.109716     -0.272615      0.399026       5.29830       6.70476       7.23851       7.44030       7.35628       6.62988       6.12471       5.32610       4.43056       3.63857       2.78485       2.12109       1.58116       1.14132      0.794601      0.535415      0.332829      0.207213
  19  21 3905.6994    1.6855  7.0260 10.7710 -0.0009  0.0780   0.0161   0.2114    0.0479   0.0000   440.9862       22.9055       17.8674       12.4705      0.761728      -10.7259       3.45170      0.104566       7.17455     -0.472257       3.03879      -4.65352     -0.460272      0.959215     -0.101768     -0.229718     -0.508788      0.483867       6.43128       8.68066       8.99632       9.44716       9.09790       8.56543       7.73162       6.60451       5.61742       4.48487       3.55701       2.70683       1.96689       1.42510      0.988173      0.639414      0.420620      0.261245
  19  22 4049.1428    1.3869  8.9826 10.5540 -0.0000  0.0933   0.0121   0.2692    0.0401   0.0000   438.3485       32.1550       30.8805      -2.15825      -15.1094       6.69027       11.6652      -1.75183       1.59095      -4.52858      -3.07540      -1.96713       2.20448      -2.39638     -0.864573      0.788003      0.193763     0.0509132       7.67695       9.94982       10.8437       11.2817       10.7275       9.93510       9.22024       7.95602       6.60120       5.45999       4.24209       3.17912       2.45224       1.68375       1.18079      0.792391      0.498549      0.309454
  19  23 4192.5509    1.1279 11.5528 10.4715 -0.0002  0.1221   0.0100   0.3546    0.0352   0.0000   425.5522       22.9373      -22.9254       26.0493       32.6801       13.3217      -32.1868      -16.6914       3.16347       10.2616       3.68832      -4.13391      -5.56569       2.82681      0.853874     -0.509971      0.579755     -0.222949       10.1323       13.2795       13.9908       14.6072       14.0999       13.4064       11.9632       10.3573       8.78122       7.13896       5.63222       4.21286       3.18357       2.25964       1.57615       1.05602      0.663432      0.414696
  19  24 4335.7473    0.9475 13.2505 10.3878 -0.0004  0.1526   0.0088   0.4216    0.0334   0.0000   444.0566       36.4174      -7.01780      -23.1619       23.8179       8.66268      -1.79483      -15.0596      -10.9970       1.28235       11.5460       3.50453       1.21732       1.43944      -2.13869    -0.0651741       1.96149   -0.00300155       12.4264       16.3824       17.9065       17.9627       17.6047       16.3726       14.6085       13.1864       10.8391       9.01729       7.00182       5.34660       3.96042       2.84018       1.95088       1.31024      0.811296      0.507482
  20   7 1893.9079    0.5064  0.3364 10.2530 -0.0059  0.0155   0.0199   0.0378    0.0463   0.0000   438.6306     -0.490802       19.1346      -2.98380      0.239198     -0.490025     -0.337889       1.15392       2.93196     -0.660595    -0.0972195      0.433724      0.663413     -0.403939     -0.153908     0.0338303      0.109173    -0.0304295       1.31717       1.79394       1.94185       1.89131       1.96787       1.69596       1.67711       1.48634       1.30284      0.940854      0.734439      0.538398      0.418698      0.328593      0.243867      0.167152      0.102433     0.0630850
  20   8 2050.0703    0.6952  0.4660 10.4622 -0.0005  0.0191   0.0215   0.0416    0.0578   0.0000   438.6223      -1.13338       12.7476      0.913640      -2.23974      -1.89350     -0.844639     -0.763632       1.63561     -0.259797     -0.348866      0.153272    -0.0749124     -0.167598     -0.216982     0.0108232      0.132178    -0.0696578       1.62837       2.19890       2.13008       2.10693       2.00207       2.32816       2.21138       1.83899       1.35050       1.02069      0.775382      0.558625      0.524035      0.430203      0.309029      0.234343      0.146281     0.0923008
  20   9 2203.1398    0.9696  0.7334 10.5402 -0.0060  0.0215   0.0244   0.0534    0.0831   0.0000   437.6999     0.0489197       16.9410      -2.52618      0.698445       3.33596      -1.35470      -4.42172      0.983715       2.93771      -2.30194      0.541123      0.511671     -0.363675    -0.0219153    -0.0345723     0.0644414    -0.0717159       1.56151       2.02382       2.25427       2.28316       2.10228       2.20063       1.81545       1.71774       1.46516       1.12589      0.919278      0.722269      0.550517      0.388823      0.293069      0.192223      0.126158     0.0853867
  20  10 2352.4178    1.3024  0.8753 11.0542 -0.0026  0.0224   0.0291   0.0551    0.0973   0.0000   435.5181       3.52618       16.3045       1.16522       2.12530       4.39737      0.225947      -2.34986      -1.37019      -2.06534    -0.0853254      0.806144      0.539510      0.221339     -0.160846     -0.137667      0.171980      0.164454       1.77834       2.18611       2.45576       2.56418       2.51990       2.31941       2.09157       1.86418       1.57147       1.25525       1.07413      0.794463      0.585492      0.427755      0.314547      0.212159      0.138509     0.0896604
  20  11 2499.0009    1.7214  0.8941 11.7636 -0.0031  0.0227   0.0396   0.0616    0.0929   0.0000   440.5755       2.50727       13.5956       1.36199      -1.16181      -4.73635       2.21323      -2.26868      0.486566      0.443239      0.226670     -0.695978       1.29652     0.0870647      0.216672     -0.183938    -0.0200427     -0.136698       1.75492       2.42086       2.24094       2.64743       2.33651       2.46653       2.08169       1.88695       1.56419       1.32607       1.03095      0.803477      0.607064      0.433904      0.312891      0.210277      0.145451     0.0888660
  20  12 2644.9031    2.3079  0.8391 12.2208 -0.0011  0.0215   0.0521   0.0534    0.0955   0.0000   441.3139       4.95768       13.1040      0.860242      0.171888      -1.00014      -2.58327     -0.368538       1.95093    -0.0918888       1.85448      0.124610      -1.01769     -0.378851      0.390686      0.101098     -0.380970     0.0689136       1.77259       2.26728       2.39169       2.46033       2.52616       2.31177       2.07662       1.79007       1.47491       1.28007       1.04209      0.787103      0.564793      0.406971      0.292059      0.200353      0.129780     0.0893646
  20  13 2790.7545    2.8776  0.9134 12.6103  0.0002  0.0225   0.0628   0.0573    0.1038   0.0000   440.7065       3.48715       15.8824      -2.55758      -8.74570      -2.33738      -2.27847      -3.84938      -1.89073     -0.524539      0.391040      0.155349     -0.261207      -1.14617      0.232465      0.161825  -0.000578776     0.0560060       1.88424       2.39543       2.51922       2.64135       2.66024       2.45726       2.29356       1.88769       1.55669       1.35396       1.05029      0.854855      0.599719      0.428136      0.304331      0.209053      0.140041     0.0940852
  20  14 2935.9567    3.5587  0.8065 13.0501 -0.0055  0.0210   0.0831   0.0523    0.0998   0.0000   441.0734       6.05094       10.4108      -2.29088      -3.11895      -3.79639       3.30390     -0.329331     -0.270182       2.16991      -2.10111       1.33441     -0.155670     -0.341221     -0.204304     -0.118289    -0.0609842      0.201812       1.77936       2.30087       2.52378       2.70456       2.57847       2.31530       2.21255       1.82340       1.52990       1.16708       1.01136      0.742830      0.563863      0.400433      0.284348      0.203514      0.123911     0.0849340
  20  15 3080.5480    3.8633  0.8454 13.6846 -0.0025  0.0225   0.0919   0.0585    0.0816   0.0000   438.4943       3.79207       14.4122       1.56846     -0.862984      -2.64582      -3.87871      -3.21012      -1.34686      -1.60526      0.286145      -1.30155     -0.928113      0.625373      0.664469     0.0597204     -0.268746    -0.0165473       2.08646       2.81624       3.19444       3.35308       3.18504       2.94516       2.53283       2.18271       1.78929       1.34749       1.05815      0.839756      0.603696      0.422880      0.289304      0.202658      0.133542     0.0885010
  20  16 3224.5380    3.7979  1.0991 13.6857 -0.0037  0.0279   0.0815   0.0705    0.1005   0.0000   438.5121       10.8434       17.8443       8.87335     -0.684061      -3.41864       2.91785      -3.73883     0.0145423       1.03363     -0.293136     -0.726072      -1.42128     -0.441921      0.553886     -0.427042     -0.175858     -0.200386       2.32563       3.14680       3.28684       3.44481       3.23814       2.95971       2.81548       2.33597       2.09633       1.70922       1.41018       1.04530      0.754003      0.555553      0.395209      0.258539      0.158966      0.113636
  20  17 3368.1245    3.0774  1.6886 13.1852 -0.0060  0.0335   0.0553   0.0945    0.0706   0.0000   435.6304       13.6700       15.8533       1.83644      -1.16723      0.360435      0.878270       1.99235      -1.01837       1.75898      0.489943     -0.615293     -0.960266      0.119522      0.368681      -1.21045     -0.105053      0.160450       2.81721       3.62381       3.91362       3.98889       3.77361       3.65699       3.39574       3.00112       2.47658       2.01437       1.56589       1.18128      0.928774      0.692118      0.496454      0.345247      0.224584      0.141798
  20  18 3511.9044    2.6980  2.8182 12.2409  0.0022  0.0434   0.0371   0.1195    0.0650   0.0000   435.0332       14.7504       18.9137      -2.37496      -1.62481      -7.27043       9.84469      -2.69154     -0.852148      -2.63232       2.63003     -0.394364      0.716253     -0.120269     -0.390699   -0.00524834     -0.200949     -0.139447       3.36607       4.45327       4.68855       4.92728       4.67140       4.59252       4.06315       3.57685       3.06711       2.57682       2.01911       1.60156       1.16402      0.852612      0.602627      0.412188      0.276145      0.169464
  20  19 3655.6123    2.2888  3.7575 11.6507  0.0012  0.0515   0.0279   0.1355    0.0663   0.0000   437.8571     -0.551961       12.7978      -4.03048     -0.974003       2.28932      -5.69163      -6.83553       7.31093       1.71382     -0.286557      -2.78200     -0.605400       1.68153       1.21064     -0.395171      0.905170      0.342103       4.23571       5.33420       5.71364       6.02185       5.91541       5.31490       4.94619       4.45723       3.73832       3.09965       2.45981       1.91039       1.46011       1.01581      0.727066      0.492168      0.331418      0.207664
  20  20 3799.3074    1.9101  5.3378 11.1891 -0.0004  0.0629   0.0198   0.1766    0.0516   0.0000   437.4486       6.86646       21.2822      -11.2189       11.9433     -0.845012      -4.11927      -6.18461       4.85405       3.90528      -2.23758       1.51045     -0.795606     -0.315792      0.155641     -0.171830     -0.377202      0.419538       5.08331       6.58443       7.21612       7.18059       7.18591       6.64969       6.06955       5.39301       4.49158       3.85222       3.02583       2.32136       1.74522       1.27241      0.881749      0.606091      0.392315      0.256333
  20  21 3943.0881    1.5882  7.1783 10.8432 -0.0014  0.0791   0.0150   0.2165    0.0438   0.0000   431.3232       11.5970       22.0809      -2.33544      -2.57230      -3.47830      0.309501       2.14896       3.73847       7.13984      0.425736      -3.07947       1.78551     -0.386133      -1.61003      0.113332      0.499579      0.719298       6.40848       8.12209       8.63337       9.09393       9.14711       8.40673       7.57085       6.53661       5.68315       4.71982       3.74652       2.92136       2.14617       1.56457       1.09451      0.756378      0.499157      0.323679
  20  22 4086.8047    1.3095  9.7129 10.5955 -0.0008  0.1011   0.0114   0.2849    0.0373   0.0000   447.9805       27.6054       4.79344      -9.29042       5.71368       14.2349       5.21521      -5.70965     -0.240310      0.527810      -9.08555       2.10323     -0.682478     -0.821419      -1.00035     -0.239079     -0.676796     -0.306833       8.05045       10.2999       11.1884       11.4034       11.3785       10.6742       9.85412       8.47882       7.28742       5.90094       4.70011       3.67052       2.78491       2.01467       1.47540      0.999673      0.647432      0.424263
  20  23 4230.6013    1.0587 11.8223 10.5256 -0.0022  0.1306   0.0096   0.3674    0.0335   0.0000   434.5914       8.63681       32.2020       20.7933      -1.90864       8.55062       3.91198      -7.91983      -14.2537      -11.1213       2.29902      -12.4678      -8.12316       2.16641       5.09611      -1.27554      -1.49779     0.0954856       10.2729       13.4007       14.5153       15.0410       14.7640       13.9076       12.4400       11.1985       9.32310       7.81089       6.07790       4.75769       3.56260       2.67956       1.85174       1.27610      0.846493      0.529000
  20  24 4374.2457    0.8749 14.0220 10.3981 -0.0005  0.1610   0.0079   0.4501    0.0308   0.0000   448.2249       2.75128       7.54910      -4.11577      -3.69203     -0.128713      -4.83314      -3.38224      -16.2689      -8.39088       2.11140       1.58305      -3.84816      -7.14231       2.05769       1.46348     -0.820121      0.835717       12.6243       16.3583       17.7720       18.0823       18.1854       16.5429       15.4610       13.6481       11.5232       9.60418       7.62437       5.90118       4.51354       3.26838       2.33246       1.61424       1.03463      0.667695
  21   7 1919.8166    0.4810  0.5039 10.1777 -0.0036  0.0239   0.0153   0.0470    0.0522   0.0000   438.7939      -3.38337       16.1233       1.03058     -0.556020      -1.27965      -1.12276      0.731782       1.55546      0.238027     -0.371688     -0.556171     -0.527426     -0.668280     -0.614326    -0.0811235     -0.125038   -0.00672589       2.08921       2.75249       2.89823       2.89349       2.89735       2.72888       2.49661       2.23203       1.67096       1.37197       1.03873      0.822636      0.687483      0.479409      0.371845      0.240615      0.163893      0.111251
  21   8 2077.7786    0.7174  0.6251 10.3954 -0.0036  0.0222   0.0194   0.0488    0.0654   0.0000   436.8567     -0.383004       13.5268       2.75013      -2.03666      -3.07100       1.23848      -1.20243      0.620772      0.562571       1.22782     -0.514113      0.586958    -0.0488653    -0.0556228    -0.0950523   -0.00236064     -0.102635       2.03993       2.73650       2.85713       2.66967       2.33386       2.01822       1.97494       1.98162       1.91678       1.73850       1.44438       1.11167      0.792428      0.560118      0.347556      0.235184      0.156851     0.0956746
  21   9 2231.8882    0.9936  0.7678 10.6026 -0.0032  0.0219   0.0237   0.0540    0.0861   0.0000   435.8284       2.43185       17.2924     -0.525379      -2.88798       3.01356       2.54797     -0.537453     -0.141839      -1.30212     -0.176917     -0.148974     -0.185462     -0.248319     -0.109027      0.306389     -0.253367    -0.0210392       1.85406       2.39781       2.59009       2.59939       2.28282       2.11952       1.96283       1.90452       1.74417       1.53928       1.27029      0.989565      0.728104      0.501541      0.352181      0.230807      0.152001     0.0961803
  21  10 2381.8701    1.3845  0.8748 11.2435 -0.0032  0.0226   0.0306   0.0555    0.0877   0.0000   436.7960       2.31488       14.4811     0.0560390      -4.62945      -1.04756     -0.352837      -3.18796      -1.78857      -1.09023      0.707998      0.807510     -0.774152      0.259812     -0.362973     -0.238607     -0.214845     -0.137487       1.77973       2.30990       2.37215       2.49602       2.24738       2.29719       2.03671       1.89880       1.70014       1.35074       1.08485      0.869946      0.634805      0.489160      0.357865      0.255900      0.170154      0.108147
  21  11 2529.3276    1.7929  0.9780 11.8517 -0.0019  0.0242   0.0392   0.0618    0.0949   0.0000   439.9573       3.42769       9.72800       2.70182       4.24503     -0.249328       1.36037       2.40352       3.38741      -2.48086      0.464233       2.55732      0.666786     -0.287085      0.185083     0.0493743    -0.0246336     -0.142991       2.08693       2.67874       2.92331       2.85650       2.68190       2.53559       2.40341       2.18746       1.93059       1.60961       1.29812      0.971778      0.755355      0.560049      0.381073      0.276596      0.176266      0.120433
  21  12 2676.1809    2.2952  0.9412 12.4284 -0.0041  0.0241   0.0499   0.0577    0.0911   0.0000   433.7322       4.96843       17.2804      -2.90397       1.26327     -0.520444       5.24872      -1.26762      0.383574       1.29062     -0.903775      -1.06484      0.184235     -0.107950     -0.609690      0.245454     -0.207851    -0.0246623       1.74838       2.36292       2.44770       2.75226       2.35996       2.41328       2.15828       1.93642       1.65596       1.44400       1.16463      0.914341      0.687606      0.511819      0.342887      0.249812      0.158759      0.108830
  21  13 2822.9821    3.1018  0.8128 12.7558 -0.0042  0.0217   0.0696   0.0514    0.1042   0.0000   436.6027       3.29402       10.5076       4.77425      -6.33530      -3.04755      0.522184      -3.55316     -0.368668     -0.277493     -0.748200     -0.741353      0.243021     -0.416368     0.0273848      0.388337      0.125989    -0.0498736       1.94964       2.47683       2.64617       2.74011       2.58038       2.33838       2.12762       1.90551       1.77025       1.44766       1.17382      0.935580      0.674791      0.488666      0.346224      0.220311      0.149436     0.0977050
  21  14 2968.8894    3.7419  0.8939 12.9974 -0.0006  0.0229   0.0782   0.0521    0.1072   0.0000   439.4289       1.48236       15.2303       3.00659     -0.917936      -3.81253       3.90347       1.84561       1.66305      -2.79616     -0.611266     -0.867679      0.705470     -0.173404      0.433687     -0.583076     -0.100903     0.0885591       1.98691       2.67556       2.91562       2.91564       2.59521       2.27228       2.24019       2.07606       1.97121       1.65310       1.36546       1.07835      0.771084      0.563668      0.380332      0.256471      0.160269      0.105492
  21  15 3114.0178    3.8544  0.8674 13.6004 -0.0085  0.0228   0.0850   0.0549    0.0914   0.0000   434.7565       6.53142       14.5270       5.16615      -4.86207      -4.48986       2.49319      -1.65183      -1.15668      -3.03627      0.573376     -0.262997       1.05624    -0.0521868       1.00533    -0.0654727      0.129897      0.149641       1.69767       2.23300       2.27179       2.51734       2.37582       2.18335       2.18548       1.84449       1.65463       1.26045       1.08256      0.810697      0.630180      0.485539      0.353018      0.241575      0.167040      0.106443
  21  16 3258.5952    3.7317  1.2662 13.4835  0.0003  0.0277   0.0740   0.0746    0.0983   0.0000   440.0955       10.0094       11.9792      0.953640       2.34719       1.82947      -2.60861      -1.56755       3.25722      -3.73944      0.795448      -1.88251      0.585227     0.0863132     -0.280736    -0.0959615     0.0314929     -0.185248       2.06805       2.65518       2.79407       3.02238       2.88108       2.86199       2.52258       2.17351       2.00184       1.64834       1.29677       1.02003      0.815602      0.566937      0.424292      0.294186      0.202507      0.129416
  21  17 3402.9392    3.2306  2.0527 12.5366 -0.0020  0.0352   0.0471   0.0886    0.0737   0.0000   440.0725       4.05186       9.05579      -3.63472      -1.22888      -4.64562      -3.18974      -3.83709     -0.410399      -1.91068       2.24749       1.47061      0.259598      -1.08357      0.849961      0.213286     -0.261326     -0.124129       2.69711       3.60301       3.71330       3.94501       3.86490       3.65877       3.41473       2.95478       2.48767       2.12251       1.66964       1.32507      0.996553      0.757893      0.534705      0.377557      0.253007      0.169024
  21  18 3547.1721    2.6682  2.7885 12.2141 -0.0002  0.0419   0.0350   0.1105    0.0596   0.0000   438.9542       6.43052       9.96006      -2.87189       12.2781       3.04785      -6.93563     0.0734317       1.85073      -1.76059     -0.550716      -2.40647      0.121631     -0.160006      -1.20538     -0.882067     -0.252334    0.00436854       3.22007       4.05416       4.42094       4.45999       4.46025       4.30268       4.04280       3.49035       3.02319       2.40657       1.97893       1.57325       1.21599      0.915533      0.645307      0.460152      0.318644      0.208371
  21  19 3691.5828    2.1909  4.2751 11.5343  0.0002  0.0544   0.0244   0.1454    0.0542   0.0000   438.8150       3.67372       15.1104      -3.68575      -4.48275      -4.68558     0.0273971      -6.36151      -4.39015       3.39454      -3.26703      -3.84077      -1.17671     0.0861995     -0.347340       1.00190      0.477986     -0.227208       4.04541       5.30708       5.67823       6.03074       5.86508       5.56820       5.03746       4.48666       3.85838       3.24799       2.64894       2.11889       1.55773       1.16770      0.825591      0.576961      0.383578      0.259940
  21  20 3835.8412    1.8321  6.0768 11.0375  0.0006  0.0670   0.0175   0.1857    0.0456   0.0000   446.9099       11.6995       15.6642       11.4283      0.203446       12.8288      -19.5558      0.468256       4.35762      0.678430      -3.95158      0.721483      -1.89244      -2.24756      0.264088      0.351499     -0.577275      0.576314       5.16766       6.70175       7.31165       7.61618       7.54130       6.98781       6.39599       5.54430       4.91627       4.07425       3.30885       2.53123       1.96838       1.44616       1.01919      0.724753      0.475873      0.312818
  21  21 3979.9599    1.5020  7.7155 10.7079 -0.0021  0.0813   0.0135   0.2271    0.0420   0.0000   440.2288       18.1567       15.6464      -7.53773       14.6888      -8.62850       3.29989      -15.8897      -6.93931      -5.45614       3.33361      -3.81940      -4.78821      -2.59673     -0.195077      0.848417      0.166655      0.112406       6.19911       8.05217       8.72871       8.97638       8.90952       8.57004       7.76009       6.88023       5.82533       4.86810       3.91708       3.10513       2.32128       1.76363       1.26109      0.888253      0.592920      0.387320
  21  22 4124.0262    1.2659 10.0906 10.5167 -0.0021  0.1041   0.0106   0.2813    0.0360   0.0000   443.2887       9.87928       18.7644       9.40768      -26.0183       1.24180       13.2549       5.72009      -13.4011      -4.86016       4.47644      -5.22944      0.868513      -1.95472       2.47888      0.742064       1.67106     -0.364324       7.82151       10.0781       11.0223       11.2452       11.3832       10.5904       9.69085       8.77449       7.48505       6.22348       5.02122       3.96872       3.00355       2.25945       1.64358       1.14713      0.767168      0.509237
  21  23 4268.1172    1.0236 12.7474 10.4833  0.0002  0.1368   0.0087   0.3846    0.0312   0.0000   421.1039       7.68862       8.07128       4.91371      -3.75120      -16.2116      -12.3238       9.56632       7.31330      -16.4895       2.88137       1.36782      -4.40128      -2.89973      -4.16630      -2.69104       1.17470      0.439090       10.0735       13.2155       14.1290       14.9617       14.6235       13.7260       12.8772       11.1970       9.80539       8.06185       6.65906       5.26736       3.95950       2.98886       2.10885       1.50238      0.995460      0.660267
  21  24 4412.6034    0.8303 14.9239 10.3615 -0.0006  0.1763   0.0072   0.4726    0.0290   0.0000   465.1992       24.3384       44.7020       8.56836      -25.5554       8.82514      -5.53842      -17.2687       34.4995       7.88276       2.15811       1.32695       5.77654       3.11126       4.28971      -2.58917     -0.590635      0.318933       12.8448       17.0399       18.6696       19.1109       19.0306       18.1173       16.5932       14.5761       12.4399       10.4682       8.45429       6.75855       5.05495       3.84068       2.70224       1.92922       1.27207      0.846502
  22   6 1781.5347    0.3896  0.3282 10.0904 -0.0018  0.0168   0.0147   0.0361    0.0401   0.0000   438.5295      -2.23718       16.9624      0.294590      0.100405    -0.0154880      -3.10295     -0.541253       2.18340     -0.675144    -0.0446373       1.42024     -0.835267     -0.376444    -0.0242957      0.221719     -0.124684    -0.0391634       1.29669       1.54964       1.43040       1.70671       1.80088       1.61869       1.39449       1.24064       1.14916      0.998421      0.807146      0.638332      0.485288      0.365215      0.253500      0.174923      0.118134     0.0834452
  22   7 1945.0599    0.5653  0.4712 10.1530 -0.0004  0.0180   0.0170   0.0395    0.0519   0.0000   439.1071      -4.25158       18.2026    0.00788544      -2.23241      -2.99447      -3.17710      0.144644     -0.925611       2.24802     0.0145686      0.564112     -0.646205     -0.307607     -0.327957     0.0493894     -0.160897     -0.195096       1.31805       1.70250       1.90068       2.01398       1.81541       1.84766       1.69251       1.43437       1.28365       1.20443      0.876207      0.785964      0.557540      0.408139      0.297124      0.202489      0.138766     0.0942673
  22   8 2104.7499    0.7616  0.5720 10.5191 -0.0014  0.0186   0.0199   0.0429    0.0603   0.0000   441.0170      -1.72022       16.7296      -1.19877      -2.83674       1.16243       1.18900       1.98832     -0.472738     -0.253683      0.218815      0.621868     -0.505075     -0.519872      0.171932      0.114177     -0.104652    -0.0262699       1.42340       1.78590       2.02140       1.85372       1.85323       1.89900       1.67082       1.60651       1.34804       1.13190      0.903294      0.735465      0.576038      0.444380      0.320126      0.226283      0.157937      0.102902
  22   9 2260.0234    1.0910  0.8387 10.8372 -0.0021  0.0217   0.0244   0.0544    0.0820   0.0000   439.7557      0.832901       14.2674      -2.51157      -1.88388     -0.203039       1.08551     0.0186583       3.10729      -2.58258     -0.919955      -1.41768      0.485785     -0.179908      0.460680     -0.105950     -0.101975    -0.0971443       1.58393       2.04562       2.17765       2.32766       2.18787       2.13330       2.06438       1.75167       1.54957       1.29360       1.06363      0.816985      0.637356      0.509318      0.350267      0.252179      0.172142      0.119219
  22  10 2410.7998    1.4825  0.8621 11.2382 -0.0014  0.0206   0.0325   0.0547    0.0925   0.0000   439.0833       3.11036       15.0230      -4.54957     -0.357950      0.658954      -5.48886      -2.85689      -1.66273      0.208167     -0.358338      0.486638       1.89716      0.139342     0.0371372      0.200833      0.103839    -0.0305529       1.58515       1.99475       2.15121       2.17191       2.05030       2.01462       1.90784       1.72742       1.49653       1.29812       1.05376      0.849804      0.665473      0.499571      0.358266      0.255832      0.172179      0.119752
  22  11 2559.2062    1.9495  0.9421 11.8632 -0.0023  0.0223   0.0405   0.0549    0.0940   0.0000   438.0664       1.68962       13.7040      -2.00996      -4.50601      0.146146      -2.39166      -2.45933      -1.40965      0.678824       1.29654     -0.623156      0.425620     -0.160816      0.134761     -0.323543     0.0381891     -0.173001       1.65604       2.15391       2.19097       2.48232       2.45303       2.25130       2.10663       1.88556       1.59988       1.28060       1.08805      0.855942      0.655739      0.490645      0.365998      0.268143      0.174506      0.123070
  22  12 2707.1090    2.4690  0.9438 12.3409 -0.0008  0.0214   0.0515   0.0586    0.1003   0.0000   441.6006       7.41799       13.4419    0.00504914       1.82209       1.17941      -2.40533      -2.22935      0.454978       1.11578       1.45251     -0.754683      -1.04214      0.507102      0.375253      0.223888      0.112230     0.0179030       1.59748       2.10887       2.20147       2.40766       2.24399       2.13352       1.97256       1.78582       1.54116       1.32852       1.08645      0.867537      0.679243      0.483799      0.353064      0.247739      0.174364      0.115097
  22  13 2854.7685    3.1804  0.8934 12.7109 -0.0017  0.0221   0.0659   0.0523    0.1053   0.0000   441.8638       2.84669       11.2511       2.35439       2.39587      -5.83168      -1.47615       2.40743     -0.218791     0.0217913     -0.735287    -0.0715209      -1.02707       1.07598    -0.0117642     -0.332833    -0.0717028      0.156489       1.50111       2.09351       2.15855       2.29886       2.24197       2.15248       1.97617       1.79242       1.54067       1.28423       1.03856      0.817770      0.672135      0.487418      0.345918      0.250241      0.177592      0.113067
  22  14 3001.4325    3.7367  0.9439 13.2007 -0.0023  0.0219   0.0762   0.0552    0.0999   0.0000   436.4728       5.62283       16.9550     -0.252368      -1.29781     -0.881543      -1.24594      -4.27543     -0.321921      0.651812     -0.404773     -0.245884     -0.302198     -0.362873     -0.496549    -0.0471424     -0.108818      0.125455       1.73220       2.06376       2.25484       2.22308       2.30650       2.25234       2.09570       1.86770       1.56720       1.32681       1.06105      0.852577      0.652892      0.515730      0.378907      0.264842      0.185069      0.126766
  22  15 3147.0702    4.0244  0.9535 13.5073 -0.0013  0.0227   0.0835   0.0551    0.0977   0.0000   440.7623       4.03155       12.4509      -2.91722     -0.924148      -2.20787      -4.26739      -1.49186     -0.610133      -2.48089      -1.42215      0.463460      -1.43541      -1.27930     -0.386972      0.196465      0.188909     0.0452727       1.72027       2.16311       2.20813       2.45763       2.41441       2.29682       2.10818       1.85773       1.69090       1.35663       1.13173      0.856754      0.705813      0.525178      0.392282      0.263782      0.189730      0.125580
  22  16 3292.2468    3.4456  1.4455 13.2920  0.0005  0.0290   0.0617   0.0780    0.0833   0.0000   441.9358       7.26004       9.13952       5.45415      -1.56058      -7.64880      -4.65902       3.19878       1.51536      -3.03440     0.0499371      0.603486      -1.16688      0.571248      0.242506     -0.322196      0.136711    -0.0440212       2.07289       2.59972       2.88712       3.00398       3.05651       2.86459       2.65472       2.34443       2.05381       1.68151       1.38099       1.05934      0.846779      0.636469      0.487011      0.348313      0.231184      0.163039
  22  17 3437.3381    2.9986  1.9803 12.8589 -0.0030  0.0342   0.0464   0.0930    0.0614   0.0000   437.0740       9.31459       13.8719       2.87548     -0.954673      -4.03606      -4.12275      -2.40825       1.54369      -3.40061       2.63369      -1.00924     -0.388177     -0.762235      0.761784      0.359623      0.197881     -0.263661       2.49497       3.21958       3.39704       3.67485       3.45869       3.50522       3.17805       2.75630       2.38876       2.06613       1.66022       1.34507       1.01979      0.777543      0.577547      0.393755      0.289158      0.192609
  22  18 3582.1422    2.5603  3.1685 11.9576 -0.0013  0.0445   0.0305   0.1147    0.0537   0.0000   437.3787       4.92285       22.3377       2.10886    -0.0241525      -6.85366      0.387190      -9.89510       2.10569      -4.52009      0.576719     -0.562366     -0.152358      -1.40862       1.78819     -0.634413     -0.635615      0.149111       3.18122       4.10508       4.40761       4.82486       4.75841       4.42367       4.17840       3.61755       3.12707       2.60199       2.17896       1.67675       1.31288      0.977780      0.726767      0.530780      0.355326      0.242615
  22  19 3727.0363    2.0678  4.6022 11.5889 -0.0013  0.0556   0.0221   0.1533    0.0447   0.0000   446.0650       13.9084       20.8595       2.62740      -4.94154       6.56294       1.63063      -4.84510     -0.779632       2.89255      0.409681      -3.73320      -3.39867       2.41489    -0.0377349     -0.688644     -0.108978      0.441360       3.99293       5.08627       5.60191       5.78682       5.78203       5.53904       5.13570       4.55915       3.85125       3.35346       2.68262       2.18278       1.67101       1.26733      0.934686      0.649769      0.457895      0.304517
  22  20 3871.8028    1.7079  6.2107 11.0154  0.0002  0.0686   0.0159   0.1832    0.0422   0.0000   434.7670       5.38604       3.83006      -1.29265       1.66860      -6.98022      -11.0389      -8.51798       7.18472      -3.52484      -3.37662      0.860400      -3.37588     -0.276276       1.87628     -0.172090     -0.844450     0.0844084       4.98749       6.42240       6.93273       7.35567       7.04404       6.92869       6.29880       5.71399       4.92236       4.14338       3.40133       2.72973       2.13947       1.58484       1.15413      0.825216      0.569163      0.383669
  22  21 4016.4193    1.4733  8.4920 10.5797 -0.0002  0.0845   0.0120   0.2309    0.0388   0.0000   439.6363       8.72146       36.0051      -15.4386      -15.4712       3.60463       8.68674      -16.7037      0.415329      -3.71739       10.5611     -0.445019      -1.40939      -1.60561       1.44917     -0.111755     -0.278336      0.193398       6.06144       7.83631       8.51927       9.02115       8.70257       8.43594       7.95491       6.95920       6.09768       5.09192       4.12409       3.33589       2.52484       1.98966       1.44177       1.02049      0.699920      0.476954
  22  23 4305.8191    0.9829 13.2602 10.4050 -0.0000  0.1421   0.0079   0.3892    0.0301   0.0000   446.0719       8.67597       22.0523      -8.54003      -12.7133       14.2689       24.6820       9.43708      -8.34583     -0.856989      -6.56962      -11.3324       14.6579       2.74201       2.91116      0.116169      -1.35212     -0.542492       9.96687       12.8923       14.3924       14.8097       14.9659       14.1681       13.0168       11.6723       10.0938       8.46463       6.88504       5.51287       4.26557       3.26065       2.39331       1.71241       1.18041      0.793161
  22  24 4449.9488    0.8169 16.2326 10.3173  0.0006  0.1782   0.0066   0.4996    0.0273   0.0000   443.9177       35.2685      -12.4761      -17.0479       16.8499       30.2419       4.25094      -17.0746       10.5281       5.21705       6.03682      -5.78015      -11.8847       2.29467       1.37296      -1.13996    -0.0509528      0.799594       12.7363       16.4955       17.9996       18.9138       18.7552       17.9243       16.3874       14.7269       12.6931       10.7767       8.88784       7.11502       5.48407       4.14857       3.03202       2.18663       1.48085       1.00029
  22  25 4595.1607    0.6487 18.1598 10.2030  0.0002  0.2303   0.0058   0.6008    0.0242   0.0000   465.7061       19.2338       2.74053      -34.1796       20.2216       7.52996      -1.54328      -7.87841      -22.3905      -16.2373       14.8130       6.29581      -3.40974      -1.38850      -1.58129     0.0152512      0.682733       2.72113       15.8613       20.7869       22.9203       23.8802       24.1312       22.5824       20.9377       18.6610       16.2243       13.6655       11.1620       9.08461       6.99134       5.29278       3.85360       2.79651       1.88963       1.28158
  23   6 1804.2125    0.4017  0.3198 10.0967 -0.0031  0.0147   0.0140   0.0329    0.0403   0.0000   438.9386      -1.91487       18.2309       1.68838      -1.42848     -0.179347      -2.08064      -1.32354     -0.173339     -0.337230     -0.195133     -0.669486      0.375816     -0.224170     -0.148679     0.0890946      0.138077    0.00953658       1.05993       1.30396       1.41835       1.47499       1.55748       1.45282       1.40255       1.19386      0.953289      0.878525      0.747737      0.577026      0.462815      0.332394      0.241906      0.179437      0.136261     0.0871230
  23   7 1969.6423    0.6066  0.4492 10.2324 -0.0041  0.0170   0.0171   0.0342    0.0522   0.0000   439.6560      0.222508       17.0615      -2.75800      -2.35590      0.507893     -0.649544      0.921295      0.578837   0.000444158      0.914439      0.279611    -0.0604505      0.193315      0.104157      0.338968      0.395698     0.0251405       1.16850       1.63221       1.74629       1.79060       1.78474       1.68647       1.62863       1.48595       1.16475       1.08605      0.820115      0.678436      0.515886      0.422073      0.306731      0.230807      0.148643      0.105573
  23   8 2131.1118    0.8121  0.6740 10.5051  0.0001  0.0185   0.0195   0.0487    0.0662   0.0000   442.3653      0.341865       15.1438       1.45336       1.93206     -0.411538      -3.77407     -0.283991     -0.838741      -1.48921       1.70187     -0.256304     -0.331579      0.423359      0.211053      0.180209     -0.141351      0.228854       1.28177       1.74201       1.85790       1.97667       1.94103       1.82954       1.76687       1.45068       1.31542       1.15166      0.892122      0.741141      0.583440      0.442544      0.322246      0.223177      0.160039      0.113369
  23   9 2287.4832    1.1372  0.7941 10.9121 -0.0012  0.0204   0.0249   0.0500    0.0794   0.0000   439.3013       1.99126       14.3363       1.92310      -4.63257       2.17593      0.953132       4.08991      -1.15169      -1.25189     0.0714354     -0.113700     -0.536614      0.668554      0.256545   0.000102104     -0.255486    -0.0489676       1.45954       1.76977       2.00265       2.11799       2.10780       1.95676       1.78847       1.69394       1.47830       1.16845      0.981467      0.826140      0.624733      0.475545      0.348956      0.265407      0.191443      0.126229
  23  10 2439.1882    1.5694  0.9783 11.4748  0.0018  0.0240   0.0320   0.0582    0.0921   0.0000   441.3991      -2.73173       17.6382       2.01497      -2.35490       4.32703      -4.73108       3.76309      0.367547      0.342703      -1.38377     -0.202754     -0.954277     -0.444109     -0.248372      0.524729   -0.00442074     0.0790732       1.57162       2.22815       2.31359       2.48229       2.28122       2.30430       2.00470       1.89019       1.60555       1.44495       1.21792      0.945666      0.753107      0.571524      0.415238      0.291247      0.199541      0.138129
  23  11 2588.6882    2.0897  0.9245 11.9407 -0.0035  0.0218   0.0424   0.0528    0.0959   0.0000   437.3100      0.849210       18.1719       4.12285     -0.998108      -4.68112      -2.05360     -0.525305       2.09689     -0.941117      -1.61324    -0.0146119     -0.564590       1.07712      0.591989     0.0903253      0.104122    -0.0900748       1.58473       2.07033       2.20813       2.30270       2.28333       2.27456       1.96711       1.74201       1.62054       1.34013       1.10651      0.883863      0.682146      0.530330      0.381495      0.276384      0.198468      0.134779
  23  12 2737.6440    2.6216  0.8961 12.5939  0.0005  0.0213   0.0544   0.0539    0.0850   0.0000   437.5272       3.31856       18.8872      -2.86963      -2.07555      -2.26042      0.901660      -2.93186      0.110943       1.88504      -1.71844    -0.0615152      0.123588      0.247023      0.210227      0.326615    -0.0706125     -0.114605       1.45708       1.89736       2.02021       2.27988       2.11995       2.11918       1.95010       1.66986       1.43016       1.28472       1.04366      0.835021      0.630276      0.499273      0.370550      0.254843      0.181224      0.132341
  23  13 2886.1331    3.4523  0.7753 12.9973 -0.0007  0.0194   0.0756   0.0470    0.0924   0.0000   436.9773       1.14853       14.0715      0.881975      -1.67043      -1.09107      0.278932     -0.227693       1.23568      0.438514      -2.22554      0.262127      0.282232     -0.174770     -0.472375     -0.418004    -0.0410323      0.124239       1.51472       1.92135       2.04598       2.16307       2.01315       1.97519       1.90414       1.67629       1.48564       1.27135       1.01631      0.807111      0.637386      0.502147      0.370562      0.268157      0.183240      0.121004
  23  14 3033.4843    4.0429  0.8654 13.1366 -0.0011  0.0198   0.0813   0.0485    0.1075   0.0000   440.2425     -0.381522       14.6533      0.688444      -1.48622      -2.30402      -1.39570      -1.63184      -1.47192     0.0252752     -0.823366     -0.836162      0.768826     -0.631562      0.530775    -0.0592683     -0.160734     -0.111660       1.42755       1.83050       1.92834       2.10907       2.01599       1.99562       1.80009       1.63412       1.44716       1.19185      0.988656      0.809606      0.639233      0.503928      0.348058      0.247614      0.185979      0.127276
  23  15 3179.7857    3.8946  1.0557 13.5884 -0.0010  0.0242   0.0764   0.0590    0.0917   0.0000   437.5496       4.69415       15.1280       5.06714      0.417475       2.42661       3.20352     -0.393921       1.01313      -1.74346      0.731762     -0.289382    -0.0585042     -0.240756      0.576594     -0.243800      0.189169      0.180968       1.70162       2.31177       2.40664       2.49403       2.39295       2.33710       2.20316       2.03388       1.71707       1.57892       1.23389       1.01517      0.751196      0.604319      0.441013      0.342211      0.233098      0.155842
  23  16 3325.5572    3.3560  1.4860 13.3561 -0.0063  0.0289   0.0600   0.0804    0.0741   0.0000   438.8790       5.42154       15.9693       2.26674     -0.255402      -2.07722       1.51392      -2.07667      -3.59942       1.60281      -2.03395      -4.23075      -1.19836     -0.700655      0.627824      0.457850     -0.731136     -0.578865       2.18065       2.75448       3.05677       3.12687       3.02849       2.98937       2.79273       2.59405       2.21616       1.76945       1.42875       1.15565      0.889786      0.750014      0.519273      0.398355      0.278861      0.191081
  23  17 3471.2895    2.8948  2.3887 12.5267 -0.0016  0.0371   0.0390   0.0968    0.0591   0.0000   436.4548       4.35830       13.8624       2.85879      -4.66372      -4.48377      -6.78887      -3.58877      0.114733      -5.38934      -2.67505      -2.09160       1.35419      0.762013      -1.83735     -0.168568     -0.483202      0.106286       2.64599       3.37180       3.55126       3.83976       3.74965       3.71172       3.38332       3.04288       2.68429       2.32809       1.83914       1.44542       1.17094      0.919072      0.684558      0.483335      0.352598      0.240686
  23  18 3616.8388    2.3492  3.6257 11.8562 -0.0013  0.0474   0.0259   0.1212    0.0476   0.0000   440.2682       5.40364       10.1406     -0.899473      -1.53083       2.11987      -1.11978      -7.60403      -1.32731      -3.58720       1.32088      -1.91921     -0.372318      0.433337       1.54826     -0.768812    -0.0160917     -0.148298       3.29026       4.28030       4.56072       4.87746       4.79036       4.60900       4.19387       3.83746       3.33922       2.90296       2.38019       1.95822       1.52565       1.16642      0.863554      0.608860      0.420288      0.294918
  23  19 3762.2355    1.9421  5.0321 11.4690 -0.0014  0.0585   0.0196   0.1561    0.0421   0.0000   444.2288      0.179417       10.2945       11.4320       5.19924      -6.57115      -3.89958       3.13289      -5.81433      -7.45603      -1.54881      -1.21861       2.92370      -1.77634       1.66152     -0.184823      0.511739     0.0744749       4.09693       5.27639       5.78607       6.17141       5.92808       5.89207       5.40019       4.82918       4.20383       3.54404       2.92851       2.37454       1.81882       1.42003       1.05304      0.778059      0.541520      0.373289
  23  20 3907.2546    1.6615  7.2766 10.8277 -0.0009  0.0727   0.0140   0.2015    0.0401   0.0000   437.9598       25.8981       16.1906       6.87826       2.62812      -9.04591       2.60974       11.6014     -0.856941      -6.35266       1.69165      -1.45594       1.98439      -1.35294      -1.41849     -0.595853     -0.423694     -0.169773       4.97620       6.48577       6.99905       7.27393       7.36132       7.03549       6.55902       5.95208       5.11919       4.33693       3.66383       2.97327       2.32240       1.78596       1.30431      0.946067      0.665319      0.459640
  23  21 4052.3592    1.3556  8.9958 10.6922 -0.0018  0.0897   0.0111   0.2494    0.0345   0.0000   437.3739       16.5152       16.2401      -12.3733      -12.0558       8.20658       3.37571      -8.45635      -17.7357       2.12448     -0.666649      -1.72472       1.28253       4.39270       1.51321      -2.23196       1.77961      0.232633       6.35496       8.31580       9.10026       9.49769       9.45357       8.88931       8.24562       7.48271       6.58830       5.54394       4.58934       3.70889       2.94756       2.21847       1.64240       1.17626      0.829005      0.568742
  23  22 4197.7559    1.1024 11.7636 10.5628 -0.0011  0.1209   0.0088   0.3358    0.0305   0.0000   438.0728       21.5046       11.7263      -17.4917       16.9593       8.20109       7.40942      -13.2412      -10.2480      0.486137     -0.734029       5.76982      -4.08626      -2.93787      -2.73316     -0.543488      0.975991      0.132226       8.05227       10.7988       11.8075       12.2076       12.3984       11.8963       10.8669       9.84034       8.55646       7.34174       5.95821       4.83896       3.82515       2.91397       2.16306       1.59315       1.10095      0.756664
  23  23 4342.8195    0.9383 14.0065 10.4314  0.0027  0.1512   0.0074   0.4081    0.0283   0.0000   427.0924      -6.34667      -1.81971      -11.2466       22.0128      -2.30589      -22.3347       6.87179       12.5300       3.26858      -17.3470      -1.23839       9.72487     -0.977659      -2.07149       1.01352      -1.42587     -0.165084       10.0443       13.2969       14.5325       14.9114       15.3334       14.2782       13.5621       12.0331       10.7228       9.06475       7.51862       6.04861       4.79818       3.66309       2.74092       1.98447       1.38455      0.942318
  24   7 1993.5666    0.6297  0.5127 10.3485 -0.0010  0.0166   0.0170   0.0411    0.0531   0.0000   440.2717      0.994867       19.4152      0.905738       1.72069      -2.72817     -0.489677      -1.80750      -2.48924    -0.0836345     -0.159759     -0.573606     -0.297247     0.0157954     -0.205699      0.193364      0.306724      0.236791       1.26396       1.52715       1.64399       1.76277       1.73080       1.58981       1.38703       1.29715       1.28999       1.13701      0.909412      0.736336      0.592998      0.459665      0.342871      0.263857      0.175488      0.117591
  24   8 2156.7661    0.8779  0.6848 10.5644 -0.0000  0.0190   0.0206   0.0469    0.0667   0.0000   440.5138      0.374792       14.7366      -1.79283      -1.45653      0.680171     -0.200777     -0.228953      -2.44764      -1.66677       1.05027     0.0479696     -0.955015      0.300257      0.236818   -0.00152361    -0.0543840    -0.0476556       1.25580       1.58468       1.91955       2.01591       1.79208       1.89817       1.68015       1.45958       1.35061       1.15829      0.953979      0.752793      0.598040      0.476853      0.341474      0.248822      0.171552      0.121263
  24   9 2314.2960    1.2301  0.9198 10.9109 -0.0027  0.0211   0.0245   0.0539    0.0855   0.0000   439.0971       1.71834       13.6069       1.84471      -2.19895      -2.48270     -0.484857      -2.12104       1.51038     -0.717645      0.146798      -1.79516     -0.196503     -0.758633     -0.180446     -0.182740      0.106638     -0.113308       1.33864       1.76489       1.90154       2.00534       1.98080       1.96613       1.84431       1.58573       1.47365       1.21311       1.02677      0.878558      0.683126      0.492458      0.400251      0.294740      0.205385      0.142487
  24  10 2467.0094    1.6626  0.9193 11.6112 -0.0039  0.0212   0.0337   0.0558    0.0909   0.0000   438.0201       2.01374       16.4261     -0.750038      -1.13079      0.626013     -0.319384     -0.154647      -2.30120      0.372727      0.501816      0.964935      0.110502      0.160337      0.595007    -0.0341850      0.336750     0.0583443       1.36421       1.79116       1.92283       2.04126       2.07963       1.96147       1.88367       1.58840       1.52223       1.24695       1.06595      0.809430      0.709563      0.521591      0.386880      0.281930      0.209365      0.150590
  24  11 2617.6981    2.2270  0.8943 12.0804  0.0012  0.0210   0.0454   0.0520    0.0945   0.0000   438.6380       2.79428       15.5009      0.763860      -1.18126       2.11621      -3.03783     -0.729028      0.295379     -0.119996     -0.391935     -0.753845      0.601714      0.272999      0.623414      0.250306      0.281787     -0.140179       1.58218       2.03471       2.29395       2.48322       2.51524       2.34927       2.07244       1.90801       1.68558       1.40664       1.06697      0.860339      0.706555      0.523718      0.406734      0.311367      0.217944      0.147422
  24  12 2767.7511    2.8905  0.9069 12.4142  0.0017  0.0195   0.0579   0.0533    0.0969   0.0000   436.7914       3.62174       12.4323      -2.96572      -2.65960      -2.91102      -3.93848    0.00625622      0.697155     -0.930372      0.216089     -0.638471      0.213029     -0.267455     -0.245786     -0.223737     0.0788615      0.229983       1.26302       1.74037       1.81732       1.96532       1.89320       1.83528       1.70412       1.53033       1.42756       1.14100       1.01880      0.792671      0.645827      0.493218      0.373951      0.265894      0.196207      0.130774
  24  13 2917.0215    3.4873  0.9110 12.9255 -0.0016  0.0198   0.0690   0.0519    0.0984   0.0000   438.7092       5.70762       11.5364      0.679549      -2.23589      0.639127      0.739299      -3.33524      -2.03368      -2.14935       1.60729      0.703513     -0.394732     -0.842529     -0.408411    -0.0336765     0.0453309    -0.0881258       1.31938       1.79139       1.79715       1.98838       1.96154       1.91934       1.76930       1.59394       1.41538       1.18487       1.01800      0.844776      0.673735      0.523585      0.369734      0.265642      0.200209      0.139830
  24  14 3065.0736    3.9613  0.9764 13.3369 -0.0016  0.0219   0.0773   0.0578    0.0994   0.0000   439.2378       5.29640       18.5717       2.04056      -3.52810      -4.36883     -0.788848     -0.774401       1.35354     -0.328510     -0.352094     -0.399726      0.173477      0.510781    -0.0128139      0.764648     0.0564828     -0.129114       1.53425       2.04525       2.10053       2.16723       2.11687       2.07211       1.93088       1.76378       1.54583       1.35436       1.19943      0.963732      0.790660      0.599612      0.432383      0.303697      0.220965      0.156207
  24  15 3212.0327    3.6605  1.2684 13.7077 -0.0053  0.0262   0.0699   0.0744    0.0816   0.0000   444.5136       8.64837       11.4558     -0.839709       1.35308      -5.00472       2.99991     -0.447882       1.14971     -0.789046      0.403762      -1.89257     -0.714651     -0.991179      0.124803    -0.0780274      0.335622      0.119499       1.83344       2.37152       2.40333       2.61426       2.51684       2.45767       2.32534       2.14522       1.93979       1.59715       1.38203       1.14484      0.894562      0.711028      0.528878      0.387171      0.269472      0.189385
  24  16 3358.5054    3.3202  1.6526 13.0556 -0.0023  0.0300   0.0527   0.0798    0.0694   0.0000   436.5834       6.80368       16.1203      -2.46874      -6.67963      -3.57386      -4.08978      -2.27419     -0.699146      -3.11071      -2.83178      -1.63454      0.185015      0.463577     -0.803607      0.848331      0.183461     -0.204683       1.99846       2.67379       2.72953       3.04205       2.97257       2.95424       2.70154       2.38141       2.13061       1.80174       1.51080       1.23547      0.964015      0.745282      0.559147      0.416493      0.292104      0.208997
  24  17 3504.8869    2.7418  2.8052 12.1636 -0.0016  0.0404   0.0327   0.1003    0.0540   0.0000   440.7932       7.71349       10.9681       5.67790     -0.139832      -3.08287       4.01114      0.856677       2.41112      -3.92850       2.44656      0.921972      -1.97116      -1.20438       1.21554     -0.221031      0.185639      0.705463       2.55677       3.50141       3.74955       3.94548       3.98513       3.69386       3.59793       3.16773       2.86108       2.42218       1.99879       1.63098       1.29118      0.989566      0.776956      0.556566      0.392230      0.282603
  24  18 3650.9763    2.2584  4.2541 11.6229 -0.0004  0.0504   0.0224   0.1332    0.0432   0.0000   436.6159       6.63773       6.96967       11.8343      -2.16033      -4.60887      0.879280      -2.15696      -6.83584      -1.48193      0.552422      -1.45555     0.0106813       1.36334      0.347008      0.638971      0.264458     -0.356998       3.24230       4.39909       4.58911       4.90921       4.86163       4.78541       4.34955       4.01785       3.58040       3.07710       2.50338       2.08540       1.63933       1.26978      0.966561      0.699990      0.514466      0.363214
  24  19 3796.8309    1.9248  5.6097 11.2219 -0.0012  0.0592   0.0174   0.1611    0.0403   0.0000   437.5492       15.6049       4.59882      -5.70250      -1.88818     -0.231811       8.57863      -3.32750      -4.06367      -1.33609       3.03420      -1.73289       4.24060     -0.433275     -0.337511      -2.58328      -1.41699     -0.309741       4.00119       5.16945       5.68167       5.98487       5.93434       5.82407       5.36532       4.91385       4.27801       3.56229       2.96904       2.48026       1.93635       1.50762       1.13636      0.835279      0.611161      0.422438
  24  20 3942.7430    1.5705  7.5756 10.8217 -0.0006  0.0751   0.0127   0.2076    0.0363   0.0000   441.1901      -2.55545       10.7904       6.84982      -16.9380       3.89061     0.0605934       3.35001       3.18493       3.56750      -2.53142      0.338359      -1.53041      0.402270      -1.18192      -1.87785      0.759544    -0.0642176       4.83469       6.33397       7.03632       7.45727       7.32371       7.12169       6.67038       6.05525       5.21633       4.57303       3.73067       3.05767       2.40801       1.88417       1.42124       1.07409      0.745652      0.522212
  24  21 4088.2501    1.3203  9.9486 10.5776 -0.0004  0.0949   0.0101   0.2643    0.0327   0.0000   436.9659       18.5966       14.6718      -1.31234       3.94951      -5.22563       15.3359      -2.50374       9.27456       1.33589      -3.13312      -1.92477      -3.69887       1.17695    0.00254539      -2.23467      -1.55158       1.57650       6.24181       8.28750       8.97028       9.47434       9.52503       9.19659       8.61880       7.80837       6.80461       5.77774       4.79376       3.90820       3.08854       2.39696       1.82320       1.35988      0.984889      0.682799
  24  22 4233.8278    1.1024 12.2602 10.4866  0.0002  0.1227   0.0082   0.3347    0.0297   0.0000   423.6621       17.3361       2.97504       3.98452      -8.98271       11.7367       3.07267      -4.65989      -2.90336       1.24795     -0.776122      -1.42122       1.80988     -0.329470      0.444907      -4.00638     -0.896341     -0.963513       7.99376       10.5246       11.6354       12.1327       12.2341       11.6098       11.0733       9.82716       8.66849       7.52060       6.24530       5.10958       4.04767       3.15124       2.38796       1.73898       1.23942      0.878185
  24  23 4379.6232    0.8512 14.4121 10.4452 -0.0011  0.1578   0.0067   0.4329    0.0258   0.0000   435.4386       29.4929       6.65348      -2.39419      -12.1427      -16.5162       9.39577       14.2754      -8.40632      -3.64219      -3.53133      -11.8973      -1.97118       3.37229       1.52386      -1.93228       1.02965     -0.630312       10.1062       13.2359       14.5731       15.3891       15.1297       15.0175       13.7740       12.6276       10.9844       9.54141       7.93000       6.57438       5.20349       4.05432       3.06373       2.25752       1.58332       1.12005
  24  24 4524.6641    0.7155 16.4197 10.2691 -0.0011  0.1921   0.0058   0.5102    0.0245   0.0000   446.6051       43.0974      -20.7388       4.81741       38.2736       1.32881      -15.5073      -2.16843      -13.3450      -19.1807       10.1814       9.01799       5.64873      0.641906      -1.97943     -0.914159      -3.04821     -0.285870       11.8712       16.1537       17.5858       18.4284       18.6242       18.1171       16.5613       15.2065       13.2072       11.4876       9.63146       7.91034       6.24154       4.81934       3.67058       2.73512       1.87855       1.33150
  25   6 1847.8859    0.4788  0.3337 10.0492 -0.0006  0.0135   0.0159   0.0321    0.0416   0.0000   440.6421      -4.06493       20.1016       1.24359      -3.80161     -0.364748     -0.602889     -0.383528      -1.30745      0.412475      0.136528     -0.392513     -0.459346      0.110237     0.0218230    -0.0854362    -0.0490840     0.0407901      0.868260       1.13910       1.39512       1.39416       1.46087       1.42718       1.20944       1.14350       1.01178      0.792793      0.702948      0.553191      0.414554      0.346951      0.248205      0.183070      0.139614     0.0870189
  25   7 2016.9319    0.6413  0.5942 10.2398 -0.0023  0.0178   0.0158   0.0411    0.0571   0.0000   439.6427     -0.782657       16.0894      -1.56965      -1.66102     -0.341689     -0.362062     -0.241968       3.57433      0.185939      -1.02775      0.772847     -0.317392     0.0801057      0.224513     -0.301713     -0.414264   -0.00305669       1.25409       1.61622       1.72785       1.76311       1.71512       1.73057       1.73922       1.51442       1.38533       1.07858      0.902484      0.752937      0.593026      0.498871      0.375206      0.280786      0.201628      0.141220
  25   8 2181.7442    0.9200  0.7168 10.6994 -0.0052  0.0186   0.0207   0.0461    0.0675   0.0000   440.6704     -0.108524       18.0165      0.227365      -3.91216      -1.19318       2.18265      -2.69964      -1.10995     -0.553273       2.23237       1.35024     -0.172732     -0.347685    0.00581383      0.657244      0.129853    -0.0940540       1.17230       1.57477       1.68983       1.80267       1.76006       1.64801       1.63405       1.46757       1.30771       1.13538      0.947232      0.829194      0.635928      0.499508      0.366213      0.291241      0.202932      0.150819
  25   9 2340.4766    1.2740  0.8994 11.3244 -0.0016  0.0211   0.0261   0.0534    0.0749   0.0000   442.2928      -2.71415       12.9637     -0.467431      -2.20891      -2.79353      -4.96200     -0.157872      -1.09199      0.143023     -0.633793      -1.78628      0.879962     -0.522267    -0.0185869    -0.0616407      0.116270    -0.0501227       1.41578       1.72467       1.89830       2.06497       2.00172       1.93267       1.88972       1.67172       1.46688       1.30978       1.09453      0.930418      0.716621      0.561560      0.432077      0.326877      0.238768      0.163780
  25  10 2494.3572    1.7832  0.9151 11.8292 -0.0006  0.0214   0.0351   0.0525    0.0812   0.0000   439.7943      -1.41185       14.2319      -1.36781     -0.990149      0.917330       4.33064      0.902018       1.06922     -0.226483      -1.95090     -0.540276     -0.699414     -0.489113     -0.627418     -0.346848     0.0480588     0.0497418       1.49478       1.93541       2.00382       2.14529       1.93154       1.97039       1.83388       1.74076       1.51981       1.39567       1.19309       1.01316      0.828542      0.616920      0.468500      0.339342      0.243387      0.175060
  25  11 2646.2575    2.2409  0.9140 12.3440 -0.0013  0.0213   0.0449   0.0538    0.0874   0.0000   437.2452       3.75466       15.1387     -0.433551      -2.79378       1.09170      0.461984     -0.616522       1.28306      -1.40873      -2.31930     -0.234077     -0.692991    -0.0675884      0.299734     -0.243450     -0.182138     0.0845280       1.43526       1.89416       2.09771       2.18264       2.14929       2.15069       1.98609       1.83306       1.58492       1.28077       1.08603      0.895640      0.716055      0.544550      0.418835      0.320803      0.231851      0.170633
  25  12 2797.3876    2.9508  0.8500 12.9297 -0.0025  0.0202   0.0598   0.0486    0.0816   0.0000   438.3588       1.37778       12.8829      -3.58221       1.30449      0.302021      -2.12248     -0.451038      0.182080     -0.224742      -1.34351     -0.834210      0.250973     0.0724738      0.305565     -0.148671      0.304711     -0.324488       1.44731       1.92098       2.15814       2.33412       2.30085       2.21181       1.93370       1.80392       1.56485       1.34557       1.06901      0.887730      0.699515      0.547469      0.407755      0.292814      0.224768      0.153672
  25  13 2947.4458    3.6518  0.8770 12.9486 -0.0023  0.0194   0.0712   0.0490    0.0946   0.0000   437.7812       1.92016       16.1000       3.30125     -0.386712       1.39469       1.54733      -2.60462     -0.224070      -1.15025      0.762420      -1.71029     -0.158854     -0.446594    -0.0220342     0.0907735     -0.230143     0.0790846       1.36375       1.75645       1.89105       1.97433       2.06237       2.07030       1.82572       1.66043       1.34506       1.17703       1.03149      0.861480      0.676508      0.498319      0.364761      0.289494      0.202380      0.148278
  25  14 3096.2455    3.8915  0.9593 13.5384  0.0045  0.0213   0.0756   0.0552    0.0831   0.0000   441.6262       3.93617       15.6584       8.32632      -1.16515       1.26282     -0.286689      -2.23699       3.17229      0.558576      -1.03489      0.225551      0.767578      0.455869      0.496978     -0.121987     -0.354179      0.247885       1.39354       1.75681       1.88938       2.07162       2.10735       2.05889       1.84757       1.62840       1.59111       1.30534       1.12805      0.843989      0.688015      0.552892      0.452508      0.326968      0.235549      0.174735
  25  15 3243.9812    3.6932  1.2694 13.2822 -0.0068  0.0244   0.0639   0.0652    0.0904   0.0000   438.0011       2.45455       13.4412     0.0472593     -0.603635      -2.99328      0.711057      -1.41212      -2.79921     -0.874754       1.03494      -1.10495      -1.18791     -0.917815      0.333781     -0.175294      0.487498      0.370565       1.60420       2.10040       2.28621       2.43192       2.38193       2.30885       2.13427       1.95786       1.74542       1.52756       1.29212       1.07023      0.877909      0.664739      0.494103      0.381092      0.268598      0.192213
  25  16 3391.1273    3.2381  1.8212 12.7947  0.0004  0.0302   0.0474   0.0783    0.0720   0.0000   436.4208       8.22729       9.59446       3.67163       3.10851      -1.80708      -5.61554      -2.22974       3.80608      -6.60230      -2.41157      -2.06998      0.424933      -1.60329     -0.770858      0.789618     -0.123752    -0.0761640       1.95821       2.61512       2.77462       2.99183       2.93590       2.94553       2.74010       2.40755       2.19245       1.85219       1.58273       1.29249       1.03160      0.809541      0.603165      0.464732      0.331268      0.232493
  25  17 3538.2163    2.6874  2.8603 12.2372  0.0002  0.0392   0.0312   0.1012    0.0498   0.0000   440.9070       3.43421       13.4124       2.23202      -3.11054       1.54145       1.52283     -0.981006     -0.670062       2.23415      -1.58940     -0.438575      -1.65448      0.920318       1.12894     -0.189857     -0.103089      0.329316       2.39022       3.24131       3.50231       3.72732       3.59801       3.50813       3.35790       3.03249       2.74510       2.38945       2.00485       1.63584       1.31566       1.03737      0.790005      0.601540      0.432679      0.307895
  25  18 3684.8874    2.1616  4.2762 11.6225 -0.0007  0.0487   0.0210   0.1336    0.0405   0.0000   443.5107       9.34065       13.0791      -8.28011      -4.19428     -0.972579      0.313364      -8.57630      0.230905      -1.32877       1.93700       1.41011      0.629723      0.337521       1.92347      0.882611    -0.0471646      0.253331       3.14245       4.02400       4.44037       4.59928       4.77666       4.56881       4.28224       3.90544       3.43649       2.92431       2.50677       2.06727       1.61259       1.28549      0.995514      0.740887      0.535767      0.383000
  25  19 3831.3279    1.8054  5.8460 11.2557 -0.0002  0.0607   0.0160   0.1673    0.0363   0.0000   442.2123       13.1930       25.9028      -5.09557      -11.4286       5.35791       7.26734      -3.90446      -8.44729      -4.07293       2.54516     -0.247101      -2.11681      -3.02656    -0.0874115      0.442712     -0.313627      0.584044       3.99161       5.14544       5.61347       5.95366       5.99848       5.63820       5.43372       4.89121       4.40420       3.80582       3.14340       2.66909       2.13931       1.65605       1.26361      0.943981      0.683023      0.492158
  25  20 3977.4936    1.5170  8.4222 10.7547 -0.0001  0.0811   0.0118   0.2164    0.0353   0.0000   438.3181       11.1378       24.5369       4.80321       1.37189      -2.39276       3.36052      -12.6669       7.12006       1.31022       3.37951      -8.39166      -3.21081     -0.932180    -0.0785455     -0.819683      0.786597     -0.462047       5.06917       6.77541       7.35081       7.77547       7.89449       7.60380       7.14414       6.45367       5.80565       4.99790       4.17102       3.35612       2.74206       2.12303       1.65420       1.25156      0.906816      0.637500
  25  21 4123.8984    1.2576 10.2721 10.6429 -0.0000  0.0988   0.0096   0.2754    0.0305   0.0000   436.3598       11.9960       14.0223     -0.847028      -6.30122       1.60530      -21.6981       3.78964       5.04271       4.94641      -8.78279      -2.01288       2.36121      -1.15289     -0.921607       1.10239       2.32587      -1.12129       6.25147       8.40143       8.94851       9.70211       9.61168       9.36763       8.75495       8.00060       7.11994       6.09538       5.05170       4.18408       3.33715       2.64170       2.00809       1.52865       1.08886      0.792280
  25  22 4269.7347    1.0423 12.9929 10.4743 -0.0008  0.1300   0.0074   0.3544    0.0279   0.0000   445.6641       6.97410       24.5544      -8.58257      -1.89118       18.8537       3.85949      -11.7275       13.2596      -3.66376       5.99274      -9.25502      -1.48162       6.49192       3.55642     0.0177211     -0.369514     0.0491403       8.00576       10.6638       11.5229       12.4691       12.0902       11.8603       11.0525       10.3542       9.05894       7.88543       6.73503       5.50498       4.44810       3.52746       2.64988       1.98616       1.44222       1.02263
  25  23 4415.8790    0.8327 15.0034 10.4150  0.0007  0.1642   0.0063   0.4400    0.0251   0.0000   438.8110      -5.21776       23.7760      -7.63148       19.8525      -13.2618       16.2041      -14.0150      -2.18405      -18.7712      -3.29642      -1.06799     -0.625181      -5.31418      0.217194      0.519542     -0.972649      -1.40070       9.98883       13.3943       14.6571       15.6104       15.3554       15.2509       14.0554       13.0931       11.4213       9.91341       8.37493       6.85374       5.56065       4.27040       3.38420       2.49575       1.82105       1.28624
  26   5 1694.0504    0.3003  0.1884 10.0818 -0.0025  0.0128   0.0139   0.0247    0.0302   0.0000   440.4974      0.565820       20.9152     -0.257926      -3.82302     -0.975781      0.153376       1.63509     -0.933773     -0.448823      0.166011      0.616609      0.528370     0.0928442     -0.343385    -0.0312530     0.0975233     0.0353448      0.682017       1.04569       1.09474      0.993995       1.10121       1.18815       1.05959      0.948860      0.816338      0.667182      0.585607      0.492866      0.389973      0.362648      0.266286      0.170720      0.140859      0.100518
  26   6 1869.0324    0.4755  0.4210 10.1449 -0.0068  0.0154   0.0136   0.0351    0.0433   0.0000   439.7343      -1.98548       18.2736       2.64882      -1.44215      -1.66022     -0.364327      -1.78699      0.757808     -0.240813     -0.184867      0.325056     -0.530578      0.322565      0.130996     -0.137935      0.150084      0.283928      0.993742       1.27779       1.46921       1.63497       1.58760       1.49408       1.49894       1.30937       1.08665      0.949872      0.813606      0.649401      0.507000      0.395452      0.302353      0.250230      0.183234      0.132929
  26   7 2039.7384    0.7015  0.5609 10.3393 -0.0025  0.0159   0.0171   0.0393    0.0541   0.0000   440.5172      -1.61548       20.3079      -1.54989      -1.29683       3.41723      -1.46855      -2.05691       1.43835     -0.779487      0.401688      0.617831    -0.0178344     -0.456652    -0.0625418    -0.0678497      0.101537     0.0408271      0.958188       1.23528       1.47059       1.43367       1.47911       1.47413       1.28396       1.23597       1.11788      0.929644      0.824535      0.666724      0.526025      0.441526      0.321142      0.260522      0.178102      0.130851
  26   8 2206.0392    0.9523  0.8889 10.6933 -0.0048  0.0208   0.0193   0.0518    0.0739   0.0000   439.1709      0.415611       17.7185      -1.97390      -1.87977      0.863325       5.49677     -0.302191      -1.24180      -1.51114      0.447985     -0.590437      0.144212     -0.346201     -0.187416    -0.0136218      0.595195    -0.0967952       1.28173       1.66762       1.85330       1.87583       1.97338       1.90136       1.80718       1.61564       1.45262       1.28876       1.05166      0.877078      0.704355      0.584664      0.430184      0.329892      0.242603      0.176710
  26   9 2366.0721    1.3699  0.9373 11.2321 -0.0011  0.0206   0.0262   0.0534    0.0793   0.0000   442.0221   -0.00857019       15.1015      -2.76295      -1.45727       1.14370      0.237934       1.40571      -1.12991     -0.833347      -1.05983     -0.457789      0.161303      0.376057     0.0929895      0.313091    -0.0627629     0.0646422       1.30894       1.65904       1.80744       1.95302       1.90585       1.87471       1.75827       1.62821       1.49020       1.26426       1.09963      0.868740      0.712385      0.570848      0.452615      0.333962      0.242832      0.178609
  26  10 2521.2255    1.8236  0.9737 11.8251 -0.0016  0.0214   0.0344   0.0534    0.0833   0.0000   439.8888      -1.89017       15.1726       2.47541      -3.49025       2.47580     -0.568534    0.00727787      0.824278      -1.25225     -0.611054     -0.603041      0.175358      0.582973      0.466694     -0.578619    -0.0595491     -0.220618       1.37935       1.72836       1.84247       1.96419       2.01511       1.93185       1.87125       1.72963       1.54714       1.30189       1.08923      0.865164      0.718918      0.581544      0.454600      0.361044      0.262411      0.189500
  26  11 2674.3759    2.4010  0.9992 12.1598 -0.0030  0.0207   0.0445   0.0536    0.1021   0.0000   439.3382       1.81346       11.2959       2.02554     -0.983655     -0.942537       3.24515      -3.11855      0.722915      -2.00050      0.195678       1.27306      -1.61955     -0.145694       1.06157      0.174117     0.0449471     0.0434441       1.33210       1.71164       1.92191       2.01191       1.98362       1.91549       1.80830       1.63366       1.48461       1.26933       1.14395      0.959978      0.805275      0.616250      0.459961      0.339271      0.249964      0.179425
  26  12 2826.6023    3.1165  0.9793 12.7321  0.0002  0.0210   0.0572   0.0513    0.0965   0.0000   440.2576       3.01247       16.5992       1.17334      -2.99224     -0.194870      0.755208      0.401423      -2.00330      -3.29256      0.726794     0.0778774      0.371491     -0.388288     0.0112333    -0.0155638     -0.209548     -0.151917       1.32974       1.78345       1.85627       2.01923       2.05700       1.89920       1.87708       1.61363       1.54617       1.31717       1.12733      0.917593      0.738244      0.581569      0.442903      0.339995      0.252303      0.182260
  26  13 2977.4697    3.5946  0.8945 13.3491 -0.0005  0.0196   0.0712   0.0506    0.0794   0.0000   438.7526       3.89318       14.3698      -2.94647      -3.66416      -2.73101       1.39309      -3.01725      0.950359      -3.89830     -0.198379     -0.683290     -0.824790      0.669068     -0.188631     -0.488905     -0.169706      0.327366       1.24424       1.58838       1.67447       1.82986       1.79513       1.77405       1.76941       1.54351       1.34164       1.17954       1.02922      0.848613      0.669286      0.529085      0.405929      0.318340      0.237584      0.172267
  26  14 3126.9714    3.8451  1.0176 13.6169 -0.0040  0.0217   0.0725   0.0556    0.0858   0.0000   441.3706       6.57783       15.9617      0.687379      -3.87064      -1.02750     -0.860003     -0.528628     -0.688355      -1.60960       2.46306     -0.260282     -0.996677      0.715749     -0.244733     -0.108464      0.447146    -0.0653466       1.39696       1.69664       1.87756       1.96484       1.96052       1.96365       1.89694       1.67364       1.48567       1.31293       1.16639      0.939367      0.719177      0.619750      0.472367      0.353324      0.266042      0.191497
  26  15 3275.4321    3.7495  1.4801 13.1556 -0.0005  0.0260   0.0582   0.0726    0.0783   0.0000   440.3519       9.10553       16.0568       6.03985      -1.43449      -3.39909      0.629737      -1.38213       1.08998     -0.427970      -1.11154     -0.521367     -0.403540     -0.473258    0.00319323     -0.164528    -0.0957494     0.0517324       1.72188       2.30655       2.64452       2.74487       2.79805       2.63724       2.43803       2.20050       1.96659       1.69643       1.40942       1.14955      0.941865      0.724751      0.547254      0.419589      0.309367      0.229744
  26  16 3423.3451    3.1326  1.9589 12.9406 -0.0042  0.0315   0.0448   0.0855    0.0614   0.0000   442.1379       11.0839       14.1789       1.49138      -4.00062      -4.59115      -1.57753      -4.51348       1.81190      0.108840      -1.47163      -2.74175     -0.963650      0.681554      -1.08820      0.744817      0.247389     -0.775350       1.91695       2.48276       2.73914       2.93391       3.03577       2.84540       2.62332       2.44108       2.19979       1.88644       1.58763       1.32710       1.06997      0.854108      0.653326      0.487872      0.369177      0.268069
  26  17 3570.9580    2.5611  3.0627 12.1905 -0.0017  0.0400   0.0289   0.1050    0.0483   0.0000   436.3137       3.30487       13.4712      -2.17113      -1.19643       2.00003       1.30885      -2.44240       2.28064      -1.05844      0.205448      -1.43411      -1.24140     -0.248866      0.119270      -2.30709      0.243125      0.471431       2.53714       3.27830       3.63283       3.78657       3.88619       3.71364       3.55928       3.23371       2.89121       2.48938       2.10919       1.70435       1.41401       1.12815      0.879393      0.665814      0.477492      0.349163
  26  18 3718.4744    2.0712  4.6036 11.6035 -0.0004  0.0519   0.0195   0.1376    0.0389   0.0000   438.1533       2.93270       16.7275       7.27166      -8.95249      -8.52940       1.48921      -4.54834       6.92516      -3.59614       1.82242       2.44131     -0.367120      -3.08294       1.15052     -0.504995     -0.715334      0.460930       3.12730       4.20112       4.48018       4.76147       4.86330       4.67344       4.43488       4.06526       3.62103       3.17902       2.66084       2.21539       1.80094       1.46777       1.11315      0.838879      0.604659      0.436766
  26  19 3865.4667    1.7026  6.2564 11.2279 -0.0007  0.0646   0.0144   0.1737    0.0334   0.0000   435.6141       10.8313       8.27861       5.87673      -1.12092      -5.27175      -1.94761       3.96877       9.58446      -4.35883      -11.5163      -2.79836     -0.397757      -2.59788      0.321882     -0.507186      0.801378       1.37993       3.84282       5.15383       5.57462       6.07161       5.95696       5.82766       5.43455       5.03227       4.50661       3.96947       3.37721       2.72937       2.28651       1.77132       1.39979       1.04263      0.760517      0.548813
  26  20 4012.2228    1.4225  8.6238 10.8610 -0.0001  0.0829   0.0110   0.2276    0.0314   0.0000   445.1876       5.11105       23.0162       2.36173      -3.41755      -4.79301       6.65319      -2.94677      -4.81033     -0.816726      -1.74193      -3.09278      -1.42303      -1.70357      0.243352       1.19115       1.40226    -0.0474664       5.00641       6.48247       7.29554       7.49645       7.61084       7.36493       7.11966       6.39220       5.76483       5.06877       4.27422       3.58174       2.89821       2.28827       1.79376       1.36437      0.990569      0.720793
  26  21 4158.8386    1.1803 10.4314 10.6720 -0.0014  0.1007   0.0089   0.2821    0.0290   0.0000   451.9574       1.84443       1.03388      -3.88973       5.14492      -15.1362      -7.73179      -6.90813      -4.87499      -19.4888      -3.26484      -2.84668       1.14194      -4.04251      -1.47711      -2.05711      0.829785       1.07568       6.05258       8.02428       8.86089       9.26999       9.30693       9.19238       8.50885       7.95740       7.04775       6.17156       5.23912       4.29201       3.58727       2.77901       2.17632       1.63539       1.20873      0.875448
  26  22 4305.3583    0.9813 13.7536 10.4863 -0.0002  0.1355   0.0068   0.3789    0.0263   0.0000   427.0202      -3.65152      -3.14054      -5.58693      -10.7096      -8.51697       10.0037      -6.35430      -5.10174       8.47989      -7.09279       2.37998       6.02790       3.37357       5.07876      0.210552      -1.65568      0.256148       8.17888       10.8767       11.7124       12.4163       12.5378       12.0775       11.5844       10.5795       9.60694       8.24070       7.14423       5.85427       4.78321       3.80075       2.92755       2.25557       1.66048       1.19054
  27   4 1527.5755    0.1686  0.1318 10.1014 -0.0037  0.0133   0.0100   0.0233    0.0261   0.0000   439.4101      -1.14918       22.0207     -0.602473      -3.31069     0.0263199      0.395871      0.149812     -0.497714      0.209902      0.708441      0.555189      0.302522     -0.349986     -0.187938      0.181625     0.0126684    -0.0876266      0.944406       1.32920       1.51183       1.59725       1.59963       1.51729       1.41371       1.24940       1.17020      0.910316      0.807099      0.698296      0.548929      0.407940      0.301818      0.217002      0.188910      0.149586
  27   5 1713.5977    0.3107  0.2107 10.1342 -0.0217  0.0132   0.0151   0.0269    0.0315   0.0000   440.1688       1.05486       22.1882     -0.869844      -3.43092      0.458100      0.175839      0.936157      0.787592      0.417132     -0.456757     -0.652418      0.495551      0.805520      0.315489      0.290469     -0.271610     0.0317295      0.835347      0.786921       1.21021       1.31720       1.02944       1.32759       1.42748      0.961524      0.752001      0.964089      0.850370      0.527989      0.437062      0.471057      0.306809      0.207975      0.157341      0.106850
  27   7 2062.0498    0.7156  0.6387 10.4055 -0.0014  0.0179   0.0163   0.0434    0.0589   0.0000   440.4360      0.961461       16.7468      -1.28167     -0.531029       1.99584       2.66015    -0.0902468      0.502500      0.101924     -0.457281      0.121840      0.177562      0.356141     -0.110176     0.0921905     0.0318920    -0.0698229       1.02823       1.34788       1.39127       1.61486       1.56539       1.44554       1.46901       1.32703       1.23862       1.00274      0.931771      0.725977      0.598486      0.465819      0.390485      0.292732      0.231681      0.156826
  27   8 2229.7065    1.0094  0.8282 10.8148 -0.0003  0.0192   0.0202   0.0501    0.0708   0.0000   439.2889      -1.19523       13.9655     -0.292343      -1.73879      0.783118      0.766889       1.30764       1.53888      0.364896     -0.476881     -0.678597      -1.28666     -0.771845      0.644914     -0.414908     0.0683712     -0.166449       1.12391       1.47600       1.58107       1.69281       1.67517       1.61067       1.57117       1.50528       1.37976       1.11285       1.01266      0.789666      0.647421      0.550586      0.425929      0.335317      0.243540      0.180517
  27   9 2390.9771    1.4482  0.9806 11.2289 -0.0037  0.0208   0.0268   0.0505    0.0884   0.0000   441.6617       1.14862       16.8204      0.724278      -2.92469     -0.541220      0.704475      -2.29843       1.70473      -2.10238     0.0540355     -0.415253       1.41351     -0.410299     -0.687162     -0.310707     -0.284296      0.132891       1.27216       1.59410       1.78996       1.89994       1.89593       1.85016       1.80469       1.61182       1.49498       1.27527       1.09656      0.902368      0.725097      0.610923      0.483150      0.359111      0.264617      0.194541
  27  10 2547.5159    1.9650  0.9644 12.0656 -0.0012  0.0210   0.0372   0.0540    0.0790   0.0000   438.4641       3.77574       15.7979       1.65474      -2.25270      -2.64588      -3.58641      0.676176       1.49990     0.0545941     -0.990069      -1.92960      0.463842       1.39320     -0.195000      0.462553     -0.217571     0.0782419       1.24428       1.63674       1.74016       1.86958       2.00656       1.87819       1.78298       1.56100       1.47909       1.32252       1.07056      0.891201      0.704542      0.607056      0.495254      0.351680      0.254934      0.189020
  27  11 2702.0778    2.5533  1.0265 12.2299 -0.0008  0.0208   0.0456   0.0523    0.0989   0.0000   438.1685       1.75966       16.8276       2.34633      -4.25323      0.758652     -0.560900    -0.0716309       1.71506      0.826614      -2.28937      0.325554     -0.313942      0.749830      0.336542     -0.618488    -0.0292055     -0.182859       1.30080       1.73990       1.94290       2.11259       2.07894       1.98954       1.89274       1.70692       1.53034       1.32897       1.09907      0.947514      0.729547      0.596359      0.467988      0.346621      0.262061      0.191787
  27  12 2855.3946    3.2550  0.9169 12.8733 -0.0009  0.0189   0.0615   0.0492    0.0922   0.0000   440.9240       1.70887       16.8461       4.06321      0.276678      -1.59039   -0.00223918      0.347130     -0.172213     -0.844744      -1.01208     -0.281471    -0.0357599       1.14283     -0.371365     -0.324954    -0.0848655     -0.200497       1.19987       1.55892       1.73034       1.79005       1.87873       1.80338       1.68388       1.55898       1.38704       1.20451      0.993206      0.829411      0.684822      0.560633      0.424100      0.323954      0.242115      0.173173
  27  13 3007.1000    3.8956  0.9197 13.2721  0.0007  0.0193   0.0724   0.0494    0.0847   0.0000   438.8343       4.10282       15.8211     -0.280916      -4.15933     -0.638995      0.435166      -2.38304       1.26338     -0.218368      -1.23960       1.33485    -0.0673185    -0.0810470     -0.578391    -0.0697141    -0.0272303      0.407957       1.24203       1.64313       1.77972       1.89666       1.77855       1.68179       1.62063       1.49797       1.41575       1.27202       1.07566      0.919362      0.761894      0.608770      0.477814      0.357095      0.260297      0.180996
  27  14 3157.3048    3.9301  1.1262 13.3643 -0.0033  0.0224   0.0683   0.0580    0.0999   0.0000   443.2810       5.50480       15.7217       1.20690      -2.45761     -0.268768     -0.172463      -1.90113      -2.10100     -0.450358     0.0380610      -2.08585     -0.276889      0.297578     -0.160595     -0.589148      0.574100    0.00517182       1.39785       1.82143       2.02602       2.10868       2.14614       2.02700       1.92087       1.76810       1.59500       1.43088       1.18131       1.03190      0.860909      0.672292      0.525582      0.395887      0.297615      0.197795
  27  15 3306.5805    3.5305  1.5073 13.3161 -0.0051  0.0272   0.0564   0.0722    0.0756   0.0000   440.5543       6.18392       15.5759       3.54788     -0.351322       3.75821      0.871459      -9.72912     -0.320437     -0.445576     -0.441400      -2.98469     0.0628792      0.183338     -0.885441     -0.919966     -0.242890    -0.0323190       1.63034       2.16948       2.31397       2.53032       2.50803       2.38677       2.22789       2.18336       1.86226       1.71344       1.41549       1.22427      0.971845      0.789578      0.613966      0.470316      0.349983      0.246780
  27  16 3455.2632    2.9407  2.2512 12.7042 -0.0021  0.0333   0.0380   0.0880    0.0541   0.0000   436.7484       10.4840       17.3666      -3.57986      -10.6952       1.66273      0.522758       1.03748       4.74722      0.318708      -2.06243      -2.32948     -0.649316     -0.820456      0.143683     -0.511617      0.559131      0.150092       2.01441       2.59943       2.76454       3.00539       3.02563       2.91983       2.83394       2.57794       2.38768       1.99420       1.75049       1.42752       1.16979      0.961880      0.753400      0.588710      0.423676      0.318158
  27  17 3603.5778    2.4465  3.4746 11.9861  0.0002  0.0421   0.0253   0.1116    0.0439   0.0000   435.1039       3.10365       18.2874       1.19273       2.88309       7.16215      -3.76765       1.94827       2.97938      -3.49847      -6.42545      -3.76692      0.430973      0.363101     -0.383324     0.0886815     -0.582349     0.0311730       2.44172       3.17726       3.49862       3.68271       3.78537       3.65097       3.54599       3.13873       2.90740       2.49826       2.15267       1.85533       1.48687       1.20227      0.945373      0.712260      0.522758      0.385704
  27  18 3751.6212    1.9973  4.8911 11.4854 -0.0013  0.0515   0.0179   0.1395    0.0372   0.0000   441.4944       9.87697       23.1090       3.54607      -2.54078       3.58239       2.80320      -2.33935     -0.345043      -2.78686      -3.56117      -1.53137      -2.08709      -2.29300      -2.04534     -0.483487     -0.175276     -0.908058       3.13004       3.97836       4.36249       4.64860       4.76516       4.62663       4.36554       3.95950       3.62971       3.18568       2.70805       2.32491       1.87749       1.46606       1.18631      0.901174      0.669731      0.502160
  27  19 3899.3101    1.6621  6.8449 11.1120 -0.0002  0.0672   0.0133   0.1806    0.0331   0.0000   434.4954       6.78498     -0.854437       5.35772       11.5321       6.37066      -4.45185      -7.16555       1.18353       1.50979       2.19133      -2.76020      -3.70794      -2.59058       2.61046       1.43702      -1.41884      0.634978       3.90570       5.16168       5.62962       6.07996       6.08118       5.91869       5.73154       5.19227       4.65987       4.08331       3.53703       2.89056       2.41426       1.93389       1.48328       1.16232      0.857225      0.634908
  27  20 4046.7071    1.3528  9.0216 10.8498 -0.0006  0.0852   0.0102   0.2375    0.0295   0.0000   441.6336       9.83669       20.7407      -2.87290      -5.12654      -25.4222      -10.1867      -4.51644      -5.56205       1.04039       6.32059      -4.63288     -0.103636     -0.965376      0.689418      -1.35459       1.40429     -0.376621       4.94852       6.61215       7.11632       7.69242       7.72793       7.50203       7.11503       6.44861       5.87464       5.22544       4.55974       3.79627       3.07166       2.48876       1.92820       1.48394       1.08450      0.805543
  27  21 4193.5675    1.1492 11.9556 10.6122  0.0003  0.1121   0.0080   0.3140    0.0279   0.0000   433.9540       9.27594       20.4313       2.92858       2.22903      -11.1301      -7.62037       6.74762       2.35365      -11.7203       7.71652     -0.944375      0.497412     0.0396982       1.78168     -0.666586    -0.0554682      0.816613       6.43338       8.58103       9.36317       10.0642       10.1785       9.83114       9.48029       8.65997       7.82972       6.72255       5.85487       4.77394       4.01663       3.20039       2.49946       1.92796       1.40689       1.03642
  27  22 4340.6032    0.9272 14.2772 10.5182 -0.0005  0.1445   0.0065   0.3947    0.0252   0.0000   448.9941      -8.53862       7.84139      -15.5643     -0.773244     -0.592677       6.48252      -4.95884       3.01943      -12.6769       7.72184      -5.53346       6.17261       7.23075       1.52139     -0.256548     -0.634923     -0.373387       8.20088       10.8565       12.1068       12.5636       12.9755       12.6038       11.9745       11.0205       10.0140       8.74570       7.44204       6.19899       5.17022       4.12846       3.23054       2.49150       1.84223       1.34914
  28   4 1546.0267    0.1823  0.1446 10.0645 -0.0134  0.0119   0.0108   0.0251    0.0258   0.0000   440.0939     -0.952920       21.4453      0.211533      -1.50291      0.246958      0.333045      -1.17973      -2.36713      0.586082     -0.139831       1.05173      0.532705      0.733303    -0.0671153     -0.268462     -0.298835    -0.0846617      0.693523      0.800998      0.965133       1.10651       1.09979       1.01501       1.05038      0.906588      0.835504      0.741545      0.628372      0.473852      0.432677      0.375218      0.266058      0.177535      0.165364      0.118326
  28   5 1732.7717    0.3334  0.2669 10.0782 -0.0093  0.0116   0.0124   0.0302    0.0324   0.0000   440.6655      -1.09371       22.3954       2.09607      -1.32900     -0.120234       1.53968     -0.441723      -3.02967     -0.429718      -1.09592    -0.0765658    -0.0424558     -0.183049     0.0809520    -0.0389354      0.121693    -0.0451007      0.687267      0.940859       1.00286       1.09156      0.992268      0.997775      0.952328      0.954801      0.866460      0.764484      0.642394      0.559857      0.413591      0.351210      0.282208      0.205539      0.176555      0.125607
  28   6 1910.1510    0.5216  0.4702 10.2082 -0.0043  0.0178   0.0140   0.0363    0.0456   0.0000   439.3517     -0.485207       22.5903       1.05815      -3.63415      -1.21498       2.10476       1.23310      -1.10251      -1.52893     0.0848229      0.789598     -0.153261     -0.692491      -1.10598    -0.0994222      0.173950      0.141424       1.17022       1.74343       2.12484       1.92598       1.77192       1.47612       1.23865       1.19774       1.18612       1.25315       1.37232       1.35260       1.16591      0.873813      0.691198      0.501812      0.373884      0.255263
  28   8 2252.8214    1.0842  0.8534 10.8886 -0.0034  0.0193   0.0210   0.0497    0.0741   0.0000   439.6981       1.96328       21.8321      -3.14779     -0.416207      0.565036      -3.11018      -2.17894      0.709928      0.975865      -2.27210     -0.706712      0.589640     -0.291689     -0.710850      0.256447     0.0386262     0.0275368       1.10136       1.36983       1.54888       1.63785       1.69115       1.55004       1.50634       1.42523       1.29357       1.15069       1.02526      0.842772      0.686771      0.550700      0.431227      0.348444      0.263045      0.202623
  28  10 2573.3471    2.0295  1.0508 12.0355 -0.0003  0.0210   0.0361   0.0545    0.0836   0.0000   438.5906       6.81779       16.5473     -0.987422      -5.95674       2.05695      0.146786       3.28352      0.321415      -2.46532       1.51191     -0.477160    -0.0320479     -0.661413     0.0991883      0.449430     -0.259976     -0.228151       1.23140       1.62956       1.75021       1.89852       1.92785       1.91265       1.73751       1.64730       1.49437       1.31908       1.10754      0.935089      0.753892      0.624806      0.482362      0.368855      0.293174      0.226156
  28  11 2729.3668    2.6575  0.9312 12.5111  0.0021  0.0189   0.0484   0.0495    0.0842   0.0000   441.1991       3.35892       14.5064      -1.18346      0.631079      -4.65452      -3.01914      0.100861       1.54857     -0.925812      -1.22824    -0.0416397      0.665601      0.482432     -0.760454    -0.0202728     -0.113443    -0.0634746       1.13283       1.41605       1.55375       1.62384       1.60550       1.66699       1.56585       1.42852       1.32875       1.12735      0.992173      0.843645      0.716343      0.577751      0.465059      0.345588      0.256642      0.199976
  28  12 2883.7238    3.4009  0.9334 13.0085 -0.0027  0.0189   0.0624   0.0500    0.0876   0.0000   440.1360       2.64160       14.6212       3.54916      -2.73490      -1.46756      -2.26843     -0.967372     -0.708683      0.583818    -0.0494915      -1.17104      0.572036      -1.03426     -0.418106      0.436544    -0.0747882   -0.00404763       1.16307       1.47529       1.64643       1.78766       1.81728       1.74772       1.63942       1.46180       1.38099       1.19736       1.05453      0.875418      0.704522      0.589177      0.456890      0.353880      0.262161      0.197874
  28  13 3036.2908    3.8209  0.9336 13.4650  0.0001  0.0199   0.0702   0.0504    0.0802   0.0000   438.8997       3.54845       14.2556       2.90180      -2.31167     -0.947677       1.80208      0.355954       1.83903      -1.29978       1.71929     -0.390235    -0.0553468     -0.233376      0.467960     -0.533302     -0.164596    0.00241318       1.22145       1.58968       1.64490       1.84318       1.80839       1.79912       1.78023       1.59746       1.39912       1.24278       1.09627      0.875837      0.724565      0.588229      0.480167      0.361527      0.266917      0.200806
  28  14 3187.2187    3.9117  1.1369 13.6021 -0.0055  0.0222   0.0688   0.0601    0.0858   0.0000   440.7501       5.09635       13.3078       1.92218      -1.60250      0.630837    -0.0851949     -0.914160      -1.18681      0.327393      0.476737      -1.48700      0.365457      -1.13009       1.71978     0.0510894     0.0200517     -0.272390       1.28298       1.72974       1.82863       2.00252       1.93172       1.86778       1.77835       1.68128       1.57002       1.39022       1.17929       1.00662      0.845092      0.680054      0.542043      0.406259      0.309830      0.228012
  28  15 3337.3112    3.3927  1.5703 13.2920  0.0018  0.0278   0.0521   0.0721    0.0693   0.0000   441.5290       8.83285       9.81233       3.64168       1.89338     -0.656495     -0.856617     -0.828931       2.42142      -1.69294      -1.70859       1.51044      -1.19488      -1.31831      0.436606     0.0454561     0.0440268      0.234574       1.65792       2.19304       2.35765       2.60873       2.61268       2.49878       2.42574       2.24688       1.98518       1.72157       1.45154       1.24597       1.03305      0.798055      0.644390      0.488032      0.374292      0.279365
  28  16 3486.7545    2.8851  2.4690 12.4181 -0.0008  0.0330   0.0346   0.0925    0.0555   0.0000   438.7748       2.03083       17.1020       3.58058       9.72727       3.60476      0.922640      -1.77492       4.20391      -3.76724      -1.71877      -4.21896     -0.471422      -1.11413      0.484001      0.529314     -0.323685      0.134999       1.91265       2.52241       2.76037       2.92538       2.99231       2.94877       2.79483       2.49047       2.32993       2.02330       1.72169       1.48031       1.22878      0.990427      0.768647      0.584140      0.455020      0.335221
  28  17 3635.7677    2.3634  3.9654 11.6199 -0.0000  0.0432   0.0223   0.1179    0.0453   0.0000   441.4142       13.6005       17.3395      -3.59366      -4.67103      -2.12399      -1.11832      -4.16257       1.67286       1.81940       1.59597    -0.0797462    -0.0160619      -2.12149     -0.534705     -0.340211     0.0606140      0.649832       2.57292       3.30754       3.62017       3.90209       3.97954       3.76729       3.57483       3.36303       3.04744       2.69110       2.29574       1.99124       1.64116       1.28776       1.03610      0.795831      0.604271      0.443782
  28  18 3784.3629    1.9437  5.4885 11.3313 -0.0007  0.0545   0.0161   0.1497    0.0349   0.0000   438.6287       5.61173       5.44691       10.4025       8.80831   -0.00702525      -1.88110     -0.338106      -5.17299      -4.56979       5.39526     -0.929963     0.0413763      -1.79354     -0.699438     -0.232287     -0.212134      0.794625       3.03491       3.96771       4.36563       4.69291       4.76026       4.70829       4.36722       4.11325       3.72304       3.27173       2.84534       2.39264       2.01436       1.59958       1.26188      0.986488      0.738140      0.547360
  28  19 3932.4802    1.6044  7.7279 10.9655 -0.0003  0.0714   0.0118   0.1928    0.0307   0.0000   431.1685       9.15243       11.1836   -0.00708723       8.76661      -12.3296      -12.1651       2.88122       7.99871      -15.2604      -3.23262     -0.432138       2.55602       1.59504       1.14799      -1.61240     -0.580256     -0.311245       4.00847       5.21164       5.65945       6.06180       6.24702       6.09058       5.78023       5.35176       4.82203       4.36858       3.72302       3.12352       2.62064       2.10598       1.67298       1.30151      0.976109      0.721616
  28  20 4080.5790    1.3066  9.5444 10.7887 -0.0006  0.0898   0.0097   0.2456    0.0292   0.0000   429.5855      -16.0831       7.58886       4.59597       5.36564       4.18895      -21.3323      -10.6583       9.96303     0.0748456     -0.471258      0.607562      -2.69688     -0.201014      -2.51262      -3.22342     -0.365388      -1.18725       5.06232       6.79553       7.49924       7.82744       8.10421       7.85359       7.53959       6.97171       6.30681       5.53577       4.69295       3.96081       3.26652       2.68325       2.09144       1.63803       1.21342      0.913110
  28  21 4228.2565    1.1082 12.6586 10.5472 -0.0004  0.1178   0.0072   0.3246    0.0269   0.0000   434.7435       13.6135       18.5290       4.11261       3.33726       18.8712       2.64873      0.702834      -5.62657      -5.03918      -4.99688       1.94801       4.58611       3.09468       5.70681     0.0288611      0.578678       1.00416       6.60285       8.80887       9.67239       10.4232       10.5299       10.3284       9.78067       8.99668       8.18714       7.23604       6.22866       5.22536       4.29003       3.47819       2.77272       2.15158       1.59275       1.19959
  28  22 4375.5737    0.8937 15.0417 10.4804 -0.0006  0.1493   0.0061   0.4085    0.0238   0.0000   429.7779       10.7679       6.19075       32.5329       14.4515      -9.08064       4.69277       6.89736      -5.55205      -7.90289      -3.62362     -0.284071       7.31530     -0.437036      -2.05790     -0.184489     -0.666892      0.948995       8.30081       11.0796       12.2983       12.9236       13.1190       12.9418       12.3521       11.3823       10.3714       9.08515       7.83815       6.56404       5.52902       4.38433       3.52838       2.71457       2.04174       1.52449
  29   4 1564.1506    0.1851  0.1558 10.1196 -0.0235  0.0132   0.0101   0.0278    0.0259   0.0000   439.9404     -0.265528       21.6299     -0.805558      -2.98753      0.654871      0.153070       1.16670     0.0388429     -0.978598       1.44751      0.448690     -0.628111      0.464151     -0.382300      0.256999     -0.203279    -0.0855858      0.672653      0.954689      0.929337       1.12537       1.09853       1.09914      0.948432      0.903918      0.931525      0.824144      0.699132      0.578745      0.473433      0.385016      0.299366      0.263615      0.181842      0.130213
  29   5 1751.5717    0.3524  0.2838 10.0919 -0.0044  0.0118   0.0119   0.0284    0.0322   0.0000   439.5360     -0.660638       19.2446     -0.219458      -3.70887     0.0917098      -1.14488     -0.750032       1.52278     -0.507707     0.0279475      0.630631     -0.454967     -0.475299    -0.0290616     -0.211809     0.0472975      0.121911      0.683158      0.909105       1.01046       1.04269       1.00389       1.05658      0.940324      0.879290      0.829342      0.711147      0.669627      0.597387      0.464959      0.389040      0.302161      0.231144      0.184581      0.137381
  29   6 1930.1890    0.5574  0.4815 10.1983 -0.0012  0.0147   0.0138   0.0344    0.0458   0.0000   440.0462      -1.56186       21.4597      -1.95847     -0.580157       2.61490     0.0830089      -1.67999      0.171988      0.627730    -0.0358100      0.663479      0.554898      0.240973     -0.380693      0.111925      0.239340     -0.137090      0.818152       1.11168       1.17950       1.29025       1.26357       1.23697       1.18146       1.11730       1.03031      0.959060      0.795858      0.646168      0.532899      0.436258      0.357318      0.278580      0.217924      0.169072
  29   7 2105.3173    0.8247  0.6847 10.3926 -0.0022  0.0169   0.0174   0.0421    0.0622   0.0000   440.0782     -0.631933       20.1270      0.568538      -4.58928       1.81889     -0.681246      0.475570      -1.73754      0.197838      -1.48500    -0.0464929     0.0491934     -0.883133     -0.128847     0.0543918     0.0553504     -0.103754      0.937041       1.19928       1.35365       1.34470       1.37475       1.39078       1.34812       1.26304       1.15075       1.00768      0.857241      0.728056      0.585011      0.474087      0.377332      0.305850      0.265506      0.182922
  29   8 2275.3284    1.1973  0.7799 11.0954 -0.0027  0.0176   0.0240   0.0453    0.0660   0.0000   441.0012       1.25799       19.1898      0.356267      -2.33068      -1.40594       3.25375     -0.234038       1.53940       1.23393   -0.00653019     -0.902081      0.719957     -0.432515     -0.253389      0.340855     0.0411623     -0.107815      0.967696       1.23760       1.43388       1.46311       1.47573       1.52069       1.41026       1.28372       1.19777       1.00741      0.925439      0.808991      0.660490      0.527476      0.421752      0.321877      0.257045      0.186451
  29   9 2439.0914    1.6369  0.9486 11.5853  0.0042  0.0195   0.0296   0.0510    0.0768   0.0000   439.0659     -0.848734       12.6650       2.26257      -1.26398       3.56950      -1.52904      -1.41946     0.0144585       1.33829       1.15222     -0.309908      -1.07017      -1.50203      0.656303      0.482387      0.140832    0.00854126       1.12176       1.43375       1.57223       1.64766       1.62099       1.66262       1.66562       1.49027       1.35035       1.15158       1.02939      0.889211      0.727557      0.598269      0.478759      0.365146      0.283728      0.222667
  29  10 2598.6419    2.1307  1.0697 12.1872 -0.0021  0.0221   0.0375   0.0524    0.0817   0.0000   440.3751       4.27030       18.1249     -0.635077      0.559214      -1.47107     0.0176096      -3.94049      -1.32679      -1.39034     -0.942065      -1.28442       1.09944     0.0154988     0.0959185     -0.876821    -0.0612276     -0.115168       1.37061       1.80911       1.98045       2.09630       2.04677       1.98112       1.83256       1.74435       1.62771       1.47009       1.24459       1.11402      0.976581      0.782128      0.624672      0.467179      0.341696      0.250904
  29  11 2756.1764    2.8801  0.9364 12.5163 -0.0013  0.0188   0.0513   0.0468    0.0855   0.0000   439.3361       2.14249       16.2635      0.125383     -0.944883      -1.29366       1.23376      -2.18500       1.03557     -0.889867     -0.929635     -0.567172      0.695109       1.18887     -0.199592    -0.0643849     0.0472707      0.269382       1.06137       1.44730       1.50996       1.65393       1.59912       1.58511       1.52449       1.37545       1.30904       1.12787       1.05993      0.896643      0.765107      0.610713      0.486082      0.367208      0.280582      0.208499
  29  12 2911.6966    3.5448  0.8960 13.1299 -0.0043  0.0198   0.0653   0.0458    0.0835   0.0000   439.0166       3.40390       16.8361       2.83179     -0.275581      -1.10034       1.24898      -2.75438    -0.0142960      -1.75429     -0.247636      0.725844     -0.247796     -0.457525      0.664034      0.480702    -0.0256624      0.144194       1.05190       1.55613       1.49871       1.73561       1.66974       1.70526       1.64198       1.53471       1.38841       1.19786       1.03177      0.872419      0.686773      0.584924      0.449264      0.378613      0.273159      0.211443
  29  13 3065.0303    4.0131  1.0431 13.2952  0.0008  0.0201   0.0693   0.0528    0.0967   0.0000   439.1710       4.39795       13.2619       3.94397       2.53812    -0.0817889     -0.466704      -3.55879       1.20564      0.543520     -0.480574      0.106378     -0.246743      -1.13971     -0.184857      0.332793    -0.0654706     -0.316450       1.18486       1.54094       1.67440       1.84830       1.86942       1.78353       1.72088       1.59269       1.42506       1.26502       1.08765      0.946885      0.784410      0.643158      0.508323      0.392250      0.289651      0.220087
  29  14 3216.8114    3.6715  1.1717 13.8986 -0.0037  0.0232   0.0665   0.0639    0.0730   0.0000   441.1425       3.14842       11.4849      -1.65506      -2.23191      -3.23021      -1.03189      -2.48114      -1.78287      -1.77244       1.37316      0.822977     -0.720224      0.459477     -0.865753      0.540987     -0.716641    -0.0160722       1.31234       1.74107       1.88856       2.00326       2.11103       2.03571       1.96306       1.80216       1.63127       1.42638       1.25000       1.03724      0.852114      0.739981      0.564857      0.440285      0.337381      0.244626
  29  15 3367.6535    3.3406  1.9079 12.9056 -0.0004  0.0284   0.0441   0.0766    0.0598   0.0000   437.1752       4.80717       14.4423       4.16626     -0.332934      -1.62455      -3.82813     -0.823446      0.787256      -1.43635       1.11023     -0.218336       1.28862     -0.153300      0.400263      -1.08139     -0.544755      0.107541       1.61316       2.07378       2.30783       2.51402       2.54361       2.41800       2.39659       2.21326       1.90488       1.72523       1.52573       1.28757       1.05634      0.883449      0.684108      0.549613      0.410917      0.302472
  29  16 3517.9940    2.7308  2.7254 12.4560 -0.0011  0.0361   0.0310   0.0952    0.0481   0.0000   439.1722       7.85587       11.8297       6.61041      -4.82100       2.78511     0.0140246      -4.94094      -1.08612       1.83989      -1.23696     -0.501317     0.0758296      -1.25019       1.13246       1.15246     -0.790252      0.350421       2.00287       2.59196       2.91061       3.10159       3.13924       3.07443       2.88667       2.85310       2.41688       2.22493       1.92005       1.59737       1.31392       1.07950      0.859159      0.681375      0.522544      0.395803
  29  17 3667.6596    2.2637  4.1643 11.7201 -0.0007  0.0452   0.0211   0.1209    0.0404   0.0000   437.7563       4.98226       15.4878      -4.93202      -3.42036       1.11582      0.731988      -7.72259      -1.29560      -2.90164       3.27864      -1.84904      0.988243      -2.71846     -0.955209    -0.0463826      0.691538      0.334205       2.53031       3.25621       3.61864       3.91013       4.01168       3.94997       3.72610       3.42829       3.13397       2.77666       2.41435       2.01741       1.70571       1.36225       1.06928      0.862302      0.665685      0.493170
  29  18 3816.7942    1.8866  5.9854 11.1646 -0.0001  0.0565   0.0147   0.1543    0.0343   0.0000   439.2503       8.81707       19.4753      -6.29657      -9.86978      -4.01220      0.245576      -8.80549       2.34877      -1.20507      -3.93930      -3.27343       3.22502      0.682515       3.29448       1.43694      0.879695       1.14416       3.06286       4.07168       4.43616       4.68059       4.83553       4.65325       4.53305       4.28748       3.87643       3.41203       2.95061       2.53948       2.08535       1.69973       1.36310       1.08046      0.824135      0.628398
  29  19 3965.6305    1.5380  7.9081 10.9282 -0.0004  0.0719   0.0111   0.1975    0.0301   0.0000   431.8699       1.14822       8.86737      0.731262      -2.08642      -16.1194      -7.52447     0.0537099      -7.02510      -6.05122      -1.68146      0.128284      -3.68397     0.0503033      0.328364       1.34625     0.0691972     -0.898859       3.97897       5.25975       5.89093       6.20279       6.29362       6.29159       5.93047       5.47005       4.95701       4.40001       3.85517       3.29865       2.73264       2.23146       1.75149       1.38698       1.04715      0.780540
  29  20 4114.2620    1.2417 10.0437 10.7718 -0.0012  0.0938   0.0090   0.2582    0.0280   0.0000   443.1718       11.0291       16.2895     0.0875616       7.89930       2.51219       16.3157       3.70226      -1.97159      -7.39270     -0.147965      0.693590       1.09564      0.974259       4.85605      0.575439       2.41169      -1.20542       5.13321       6.73608       7.39143       8.07561       8.12952       7.99725       7.67053       7.15394       6.38764       5.72036       4.97025       4.18967       3.49816       2.84652       2.29412       1.79975       1.34645       1.00506
  29  21 4262.2727    1.0283 13.3301 10.5768 -0.0011  0.1262   0.0066   0.3439    0.0249   0.0000   443.8401      0.839021      -3.33698      0.548171       5.94642       9.15011     -0.127123       12.0988      -1.10368      -4.87127       3.72890      -13.5390       2.18164      -3.66165       1.43891      -3.17522      -3.91918     -0.493810       6.84228       9.02488       10.0730       10.7141       10.9017       10.4833       10.1564       9.37519       8.68064       7.61297       6.79681       5.67712       4.83197       3.88931       3.06121       2.42587       1.86407       1.38533
  29  22 4410.3616    0.8422 15.3601 10.4668 -0.0008  0.1590   0.0057   0.4177    0.0225   0.0000   458.6824       6.02885      -5.36009      -5.25722     -0.183000      -11.4633       5.77722       3.03061      -18.2006       4.66024       9.76203      -12.6368      -10.1651       4.04273       2.28474      -2.76692       2.83428       3.04800       8.47596       11.3432       12.6700       13.2850       13.7065       13.5475       12.6622       11.8553       10.9254       9.52841       8.44842       7.09460       6.05312       4.81788       3.93465       3.04607       2.28010       1.70279
  30   5 1770.0562    0.3788  0.3427 10.0596 -0.0021  0.0138   0.0113   0.0312    0.0347   0.0000   441.1256      0.231710       20.6718      -1.08222      -2.87824      0.324029      0.694124     -0.265593     -0.822869      0.226104      0.629231      0.671118    -0.0917139     -0.588893     0.0607277      0.352946   -0.00180594     0.0441756      0.792804       1.07874       1.24813       1.33466       1.37946       1.34399       1.20495       1.15246       1.02472      0.927204      0.793836      0.647607      0.504891      0.426740      0.342424      0.271294      0.204899      0.153019
  30   6 1949.9515    0.5844  0.5513 10.1786 -0.0017  0.0158   0.0137   0.0371    0.0473   0.0000   440.6230      0.610336       19.3388      0.462266      -1.33941       1.35584     -0.919322      -2.33292       1.52316      0.457938     -0.600705      0.209672      0.818471     -0.599667     -0.198418     -0.557325     -0.248748     -0.203687      0.863348       1.12252       1.17996       1.32751       1.34254       1.29844       1.22204       1.17058       1.05268      0.941939      0.857033      0.714069      0.628105      0.519585      0.399962      0.312404      0.249547      0.193295
  30   7 2126.3512    0.8437  0.7106 10.5511 -0.0031  0.0175   0.0172   0.0417    0.0589   0.0000   439.3336       1.66883       19.4645     -0.944167      -1.33649      -2.15927     -0.239217     -0.918472      0.382531     0.0266089     -0.738764      -1.49212       1.34696     -0.207239    0.00212799     -0.414797      0.648503    -0.0398154      0.914831       1.20763       1.34339       1.44752       1.46930       1.46741       1.37777       1.30940       1.17556       1.04029      0.880633      0.762828      0.621011      0.515190      0.415644      0.327714      0.249974      0.204840
  30   8 2297.3810    1.2188  0.9084 11.0233 -0.0026  0.0235   0.0226   0.0466    0.0772   0.0000   438.1718     0.0575232       19.6343       1.81893     -0.915441       1.32517       2.70288      0.420074       1.74317     -0.516706       1.27982     -0.657965     -0.317971     0.0683791      0.918191     -0.345692     0.0722524      0.176040       1.57676       2.34395       2.79902       3.09096       3.15889       3.06973       2.91842       2.50129       2.20654       1.76331       1.46022       1.15896      0.908008      0.711344      0.541208      0.416065      0.311240      0.226048
  30   9 2462.2747    1.6200  1.0243 11.8516 -0.0061  0.0221   0.0296   0.0532    0.0758   0.0000   438.7758     -0.900329       13.4554      -1.79321      -1.83171      -2.69364     -0.204815       1.24244     -0.286629     0.0874708       1.94575    -0.0641873      -1.65010     -0.505900     -0.550505      -1.24488     -0.597854     -0.153746       1.24513       1.64743       1.86974       1.99563       1.98058       1.89148       1.79468       1.66661       1.57191       1.37554       1.25997       1.10089      0.914638      0.736688      0.570001      0.456221      0.361068      0.282271
  30  10 2623.5229    2.2407  1.0615 12.2210  0.0002  0.0205   0.0385   0.0536    0.0827   0.0000   440.6728      0.208494       16.1994      -1.09741      0.686379      -2.77485      -3.19783     -0.639225     -0.321560       1.76246      0.398192     0.0533674     -0.655227     0.0368418      0.678425     -0.147763     -0.155275     -0.541694       1.05389       1.41275       1.56191       1.66927       1.62612       1.71129       1.59808       1.50749       1.37812       1.20823       1.05269      0.930515      0.754662      0.629401      0.474860      0.399287      0.314713      0.244679
  30  11 2782.5017    2.9665  1.0019 12.4354 -0.0002  0.0189   0.0504   0.0496    0.0943   0.0000   439.1460     -0.911498       17.7367     -0.573897      -2.97220      -2.15093      -2.25268      -1.65068    -0.0731688      -1.77473      0.663408      0.324430     -0.322326    -0.0255502      0.591880     -0.539190     -0.410356     -0.298918       1.00523       1.35141       1.51141       1.56423       1.59532       1.60408       1.51778       1.45713       1.32577       1.12240      0.986636      0.847014      0.686109      0.590139      0.462792      0.366604      0.293103      0.209696
  30  12 2939.1492    3.6357  0.8636 13.1694  0.0001  0.0175   0.0661   0.0460    0.0786   0.0000   439.8641       4.20977       14.5640      0.714855      0.914047     -0.919652      0.369136      -2.02052       2.41997      -1.97221      -2.42023     0.0189946      0.496818      0.478546      0.282067   -0.00586598     -0.197910   -0.00737250      0.978065       1.32088       1.44421       1.55551       1.61482       1.54777       1.45563       1.32518       1.26817       1.07343      0.964229      0.813931      0.672261      0.569837      0.449148      0.356980      0.271399      0.199374
  30  13 3093.3558    4.0495  0.9976 13.5883  0.0017  0.0196   0.0724   0.0516    0.0808   0.0000   438.8561       6.79713       15.4863       1.48481    -0.0678346       1.22098      -3.04077      -2.01892       2.51849      -2.76401      -2.18168     -0.701492      0.286256     -0.230365       1.44942     -0.176981     -0.424776      0.391672       1.07027       1.39501       1.51022       1.63290       1.60688       1.62205       1.62600       1.44555       1.33839       1.18124       1.06718      0.891331      0.724444      0.601119      0.487234      0.381647      0.314868      0.230156
  30  14 3246.0282    3.6405  1.4438 13.2654  0.0007  0.0243   0.0538   0.0656    0.0690   0.0000   438.8656       5.84865       16.2046      -1.37840      -3.04853       1.65956      -1.52735     -0.663865      -1.59420      0.462253       1.32884     0.0154012     -0.701851      0.562762      0.403024     -0.208678     -0.322804    -0.0864378       1.31516       1.72994       1.90945       2.05409       2.03725       2.06257       1.91392       1.77919       1.67082       1.47075       1.29648       1.11768      0.927165      0.749757      0.623709      0.485015      0.373351      0.282781
  30  15 3397.6887    3.2470  2.0684 12.7501 -0.0025  0.0296   0.0401   0.0774    0.0565   0.0000   438.5969       4.50762       16.7801       4.79656      -3.84828       1.07221      -3.37380      -1.80858     -0.645302      -2.85931      0.273078      -1.52119     0.0521880      -1.68474      -1.98826     -0.543036      0.455364     -0.534395       1.60866       2.15012       2.34899       2.52516       2.52199       2.43322       2.42136       2.17703       2.05792       1.81322       1.58595       1.36276       1.15002      0.958588      0.749541      0.595016      0.460139      0.350595
  30  16 3548.7389    2.5774  3.1836 12.2894 -0.0010  0.0387   0.0271   0.1056    0.0423   0.0000   439.3400       6.18899       13.4678       6.10339      -7.94889       2.87398     0.0237499      -5.85950       3.06794       4.80669      0.796258      -3.02744      0.697765      -2.74697      0.924176      0.675480     -0.275804      0.355814       2.10338       2.73534       3.05524       3.26859       3.21127       3.25436       3.07698       2.80134       2.63597       2.34316       2.10052       1.78375       1.51284       1.23248      0.980149      0.794214      0.599616      0.457103
  30  17 3699.2016    2.1884  4.6613 11.5101 -0.0005  0.0473   0.0187   0.1271    0.0383   0.0000   438.1898       8.07966       11.5614      -1.53014       1.17065     -0.892152      -8.53064      -4.54668     -0.173712      -7.83513       2.25639       1.78365      -1.11919      -3.22023    -0.0763517     0.0225001       1.26095      0.311365       2.50678       3.28322       3.60999       3.86350       3.97286       3.87466       3.76841       3.48378       3.21436       2.85565       2.49923       2.13194       1.77450       1.50301       1.18009      0.931589      0.716579      0.549755
  30  18 3849.0897    1.7810  6.3510 11.1172 -0.0007  0.0591   0.0134   0.1611    0.0324   0.0000   437.2417       2.71641       3.64952      0.600205      -2.30666      -3.03437       1.06442      -1.40640       4.15658       4.37341       4.57542      -5.26993      -2.90305       4.24021       4.15908       1.47804      0.589152    -0.0306828       3.19128       4.07663       4.57354       4.88305       5.07442       4.89228       4.69030       4.42384       4.04053       3.55514       3.15504       2.67208       2.33886       1.86534       1.50840       1.18189      0.917098      0.688619
  30  19 3998.3613    1.4905  8.7270 10.8185 -0.0000  0.0763   0.0101   0.2133    0.0291   0.0000   447.0194      -1.04943       32.6844       7.57423      -3.11376     -0.365873       2.52956       11.9162      -3.27427      -2.06487     -0.850529      -1.94463     -0.553210      -3.72907      0.197180      -2.66659     -0.784659      0.283103       3.97089       5.28710       5.82559       6.32892       6.23005       6.29731       5.96671       5.54220       5.10136       4.61481       4.00755       3.48133       2.89805       2.39507       1.91949       1.51194       1.16827      0.878303
  30  20 4147.5567    1.2115 11.5389 10.6662 -0.0009  0.1031   0.0078   0.2849    0.0270   0.0000   436.1070       14.8546       13.2589     -0.396093      -9.10149       3.46823       3.56018      -22.1318     -0.353154      -2.46671       3.47387      -1.52166       8.15071       1.08024       1.56391    -0.0327174      -2.81335      0.997053       5.45516       7.18892       7.87352       8.50337       8.62493       8.49466       8.11541       7.53163       7.05607       6.23863       5.52921       4.70378       3.96466       3.28382       2.61854       2.07284       1.60111       1.21932
  30  21 4296.2932    0.9746 13.0661 10.5490 -0.0005  0.1283   0.0064   0.3404    0.0246   0.0000   425.9240       15.7263       23.7556       14.8141      -5.74869      -9.09285      -4.77541       16.5771       7.06304      -9.15458      -1.07540     -0.570183       1.66537      -5.53225       2.18380     -0.347190      -3.90766      0.714617       6.67968       8.88668       9.94781       10.5001       10.8118       10.5605       10.2094       9.46183       8.63488       7.77714       6.82242       5.82512       4.92763       4.02709       3.21023       2.57002       1.96306       1.49909
  30  22 4444.8598    0.8019 15.6848 10.4372 -0.0006  0.1638   0.0054   0.4277    0.0218   0.0000   425.3714      -2.27762       26.9000      -12.8300      0.843499       14.6219     -0.533211      -3.81558       7.12781       2.17319      -13.8213       4.09169       3.68567     -0.542398      0.840873       1.15035       4.76109       2.39864       8.21220       11.1908       12.3320       13.2514       13.3757       13.1890       12.8574       11.7816       10.9995       9.80519       8.55876       7.27803       6.18920       5.08961       4.05846       3.23832       2.45472       1.86970
  31   5 1788.2590    0.4103  0.3522 10.0142 -0.0014  0.0130   0.0115   0.0278    0.0357   0.0000   439.9984     -0.666069       21.1352     -0.403738      -1.07306     -0.387806     -0.390720       1.44732       1.13238      0.465808      0.182411     -0.518017     -0.234334     0.0876531    -0.0666574     -0.143875      0.204503     0.0203137      0.630334      0.856581      0.912858       1.02857       1.01719      0.994235      0.986378      0.957449      0.842466      0.784837      0.657149      0.570921      0.464165      0.378480      0.333474      0.256331      0.199138      0.157509
  31   6 1969.4038    0.5919  0.6141 10.2023 -0.0032  0.0172   0.0131   0.0427    0.0495   0.0000   441.0144       2.30353       18.4083     0.0815119      -2.36993      -1.12801    -0.0229788       1.65436      0.296709     -0.891605     -0.928679     -0.879114      0.246987     -0.773228     -0.169576      0.161825      0.110523     -0.107220      0.925351       1.35384       1.44729       1.64289       1.58404       1.46989       1.33222       1.19198       1.17558       1.09768      0.996542      0.978342      0.871177      0.718169      0.560684      0.412865      0.326741      0.227695
  31   7 2147.0348    0.8804  0.7790 10.5857 -0.0014  0.0179   0.0171   0.0441    0.0625   0.0000   440.1195      -2.44116       17.4764     0.0331582      -1.43492      -1.93085      0.278497      -1.05210      -1.85048       1.17847    -0.0835954      -1.97078      -1.19910     -0.649184      0.493284      0.626218    -0.0329193    -0.0962354      0.961934       1.29602       1.42809       1.52446       1.61535       1.54698       1.52598       1.37131       1.24047       1.06518      0.963958      0.861613      0.699361      0.587811      0.436666      0.367701      0.290859      0.216521
  31   8 2318.9042    1.2866  0.9668 11.0987 -0.0027  0.0190   0.0229   0.0516    0.0757   0.0000   439.8206     -0.479533       21.2428      -1.32108      -1.79285     -0.593260       2.82107       1.41963     -0.313469     -0.244003     -0.524944      0.357167      -1.31497       1.33578     -0.157800     -0.224835     -0.288869      0.105758      0.988481       1.28704       1.41299       1.57553       1.53957       1.55288       1.48729       1.35844       1.26957       1.14146       1.02153      0.845203      0.736920      0.585912      0.474813      0.388171      0.308410      0.224369
  31   9 2485.0147    1.8426  1.1074 11.5017 -0.0022  0.0202   0.0298   0.0536    0.0933   0.0000   439.9240       2.74095       18.0510      -2.21893      -2.28442      -3.49271     -0.634575      0.519281       3.24173      0.503238     -0.463111     -0.569150      0.551572      -1.24509      -1.04086    -0.0235412     -0.193725     -0.203700       1.03096       1.38504       1.45543       1.61863       1.64754       1.65055       1.59358       1.43715       1.35130       1.18307       1.04810      0.904926      0.779941      0.643553      0.513332      0.412443      0.313031      0.240640
  31  10 2647.8167    2.3285  1.0452 12.3093 -0.0017  0.0204   0.0396   0.0522    0.0822   0.0000   440.2314       1.61250       16.8986       1.34661     -0.201356     -0.565261      0.946635     -0.572496       1.89957      0.828910       1.12244    -0.0886478      0.131313      0.256411      0.615008      -1.06671      0.169995     -0.167505       1.12861       1.46891       1.62872       1.76871       1.76267       1.70851       1.52643       1.54228       1.41088       1.23272       1.13622       1.00066      0.877735      0.702136      0.573204      0.457195      0.350091      0.254405
  31  11 2808.3859    3.0399  1.0036 12.8756 -0.0023  0.0186   0.0522   0.0520    0.0767   0.0000   439.6932       1.42910       16.4344       1.26848     0.0297048      -2.72454     -0.420420      -2.78719     -0.716331      -2.09337     -0.154295     -0.584300     -0.266561     -0.794002     -0.103416      -1.24103     -0.183775     0.0740777       1.00306       1.31120       1.36958       1.51123       1.52628       1.52295       1.44778       1.37618       1.24452       1.14905       1.01111      0.865846      0.735267      0.588771      0.482907      0.397831      0.305929      0.234899
  31  12 2966.1684    3.6213  0.8350 13.4287 -0.0021  0.0174   0.0669   0.0447    0.0698   0.0000   440.3842       1.22874       17.6729      0.468246      -3.04233      -1.66812     -0.715368      -1.06432      0.847489     -0.704092      0.104107      -1.19213      0.686823     -0.127615     -0.432155      0.464910     -0.322034      0.268710       1.00797       1.33285       1.42201       1.52290       1.54387       1.54234       1.46901       1.36973       1.22950       1.10925       1.00744      0.851602      0.719513      0.579069      0.465975      0.360441      0.279589      0.224120
  31  13 3121.3762    4.0272  1.0679 13.5301 -0.0011  0.0208   0.0682   0.0519    0.0876   0.0000   440.5514       5.20516       16.3832      0.844334       2.09925       1.31056      -4.16675      -1.86064       2.13323      -1.74120     -0.342105     -0.239730      0.220940      -1.21660     -0.475170     -0.222466      0.297321      0.339894       1.02625       1.45761       1.55336       1.69165       1.71669       1.66044       1.67423       1.50068       1.44337       1.21047       1.09550      0.936354      0.796723      0.664434      0.520042      0.408554      0.321651      0.246656
  31  14 3274.8641    3.6358  1.4318 13.3102 -0.0029  0.0244   0.0543   0.0634    0.0739   0.0000   439.2395       2.97021       12.7000       2.02639       3.79221      -3.68158      -4.01370      -1.08454      -3.90937      -2.25965      0.457244      0.937274     0.0134519      0.394310     -0.564026     -0.381484      0.505305    -0.0437695       1.26372       1.70838       1.83839       2.00782       2.02776       1.98810       1.93117       1.81891       1.67017       1.45577       1.29210       1.11782      0.964456      0.811773      0.649247      0.520078      0.387426      0.294462
  31  15 3427.3954    3.1250  2.2287 12.5745 -0.0006  0.0296   0.0366   0.0809    0.0531   0.0000   441.9893       6.90629       12.1175       1.73071      0.720071      -2.59201      -1.03972      -1.74835      -1.92327       2.29812       2.17490      -1.09093      -3.65280       1.56471      0.144121      -1.03578     -0.692651    -0.0810491       1.51227       2.02804       2.17408       2.36982       2.41185       2.41463       2.36530       2.10143       1.98397       1.75716       1.55720       1.33275       1.13468      0.928108      0.738915      0.612207      0.463672      0.364960
  31  16 3579.2741    2.5559  3.2268 12.1813 -0.0002  0.0382   0.0255   0.0990    0.0418   0.0000   438.3583       7.07472       20.0428       1.73451      -3.02507       2.27174      -2.99453      -6.45880       2.48989      -1.40691     -0.267443       1.08969    -0.0645013       1.60143     0.0283431      -1.06540      0.897285     -0.317924       2.02108       2.62592       2.90992       3.14500       3.10268       3.03543       2.89947       2.82006       2.58732       2.33783       2.08936       1.76543       1.48111       1.26913       1.01035      0.826281      0.631635      0.479716
  31  17 3730.3866    2.0816  4.8418 11.5153 -0.0011  0.0485   0.0176   0.1306    0.0367   0.0000   440.3645       15.7452       16.3707       2.11398      -5.75094     -0.774970      0.892106      -7.96245      -4.90718      -6.59972      -1.30561      -3.53207       2.15509     -0.392315      0.316365     -0.763743      0.416318     -0.397241       2.50994       3.26786       3.62712       3.82733       3.95343       3.92501       3.77861       3.58350       3.19949       2.90226       2.62497       2.20574       1.88212       1.53498       1.25611      0.996346      0.790775      0.604738
  31  18 3880.8933    1.7407  6.9879 11.0332  0.0000  0.0619   0.0124   0.1689    0.0316   0.0000   439.7660       14.0986       17.2347      -2.18251       9.99956      -2.93428     -0.817485       2.85358       1.39138       1.59720      0.330748      -1.18221      -1.05446       1.46505      -1.81785      0.495993      0.313888     -0.483891       3.19726       4.15563       4.63147       4.92019       5.04739       5.00996       4.82003       4.48392       4.13318       3.75267       3.30439       2.83491       2.38683       1.98275       1.62238       1.29253       1.00847      0.762729
  31  19 4030.8249    1.4397  9.2070 10.7760 -0.0009  0.0795   0.0093   0.2201    0.0283   0.0000   436.2774       11.7963       7.21888       5.90832       10.6408      -12.8409      -4.87914      -5.70139      -12.6228       1.78657       5.20340      -4.34710       3.20178       3.57845     -0.665911     -0.227438      -1.22939      0.576656       4.09026       5.42659       5.99475       6.40890       6.48073       6.39211       6.24278       5.89428       5.40324       4.83356       4.26176       3.57443       3.11140       2.55506       2.09385       1.65793       1.29000      0.988511
  31  20 4180.4233    1.1778 11.7916 10.6278 -0.0003  0.1062   0.0074   0.2889    0.0267   0.0000   439.6589       21.2195       20.8471      -7.00453       4.26636       2.08165       4.14884      -5.13409       5.60994      -8.41489       4.83395      -1.09040       4.67226       3.31614       4.74134      -2.61393     0.0648975      0.362350       5.37545       7.10786       7.88306       8.46226       8.64657       8.73833       8.21769       7.72916       7.05496       6.33767       5.64725       4.85702       4.07698       3.42002       2.73004       2.22729       1.69208       1.29219
  32   6 1988.6323    0.6259  0.6242 10.2227 -0.0019  0.0157   0.0134   0.0416    0.0505   0.0000   440.4823       1.47099       19.8660      0.422533      -2.75362       1.91349     -0.158478      -2.50718      0.847926     -0.643933     -0.371908     -0.552019     -0.629126     -0.238862      0.261800      0.268552      0.190678     -0.128292      0.763152       1.00938       1.09579       1.20443       1.21474       1.22921       1.18042       1.04564      0.978671      0.918061      0.821646      0.688764      0.586724      0.488418      0.396033      0.319049      0.253958      0.191101
  32   7 2167.3179    0.9332  0.7701 10.6757 -0.0013  0.0176   0.0178   0.0420    0.0619   0.0000   441.2915      0.642150       22.3037       1.00250      0.153401       1.09003      0.761050      -1.66939     -0.388158      0.478222      -1.12544     -0.924995     -0.976278     0.0887377      0.173128      0.873462    -0.0916850    -0.0174877      0.886358       1.19022       1.29182       1.40974       1.33862       1.35612       1.31753       1.24158       1.16397       1.06458      0.952743      0.814089      0.700637      0.552357      0.453703      0.376669      0.295160      0.232614
  32   8 2340.0102    1.3395  1.0929 11.2004 -0.0017  0.0208   0.0222   0.0543    0.0752   0.0000   440.0962      0.139762       21.4454       1.07928      0.217024      -1.21391       2.85729       1.51001      -1.28421      -1.72409     -0.110403       1.47887     -0.576247     -0.535572     -0.510812      0.492086     -0.539234      0.171821       1.04312       1.41823       1.56067       1.65721       1.74929       1.69949       1.66193       1.56317       1.35330       1.24396       1.10320      0.965942      0.806490      0.665536      0.549766      0.432545      0.342918      0.257683
  32   9 2507.3245    1.9080  1.0257 11.9538 -0.0019  0.0195   0.0322   0.0515    0.0737   0.0000   441.8768       3.79026       19.0302     -0.898999      -3.18509      0.392078     -0.240548      0.458717      -1.37241     -0.720750     0.0408616      0.913907     -0.893296     -0.424122      0.781659     -0.143838      0.146255     -0.464780      0.960889       1.25505       1.33047       1.49674       1.49430       1.52041       1.45222       1.35266       1.26691       1.14918      0.988754      0.872766      0.745040      0.628644      0.520145      0.399404      0.325405      0.247009
  32  10 2671.6764    2.4796  1.0522 12.3066 -0.0002  0.0197   0.0402   0.0500    0.0817   0.0000   440.9380       2.77244       19.4879     -0.423269      -1.53712      -3.50745     -0.620716      -2.92974       2.02948       2.00239     -0.565444      -2.23847      0.200540     -0.371366      0.302256     -0.366506     -0.233404     -0.287823      0.949388       1.29255       1.35329       1.50884       1.54210       1.49213       1.44258       1.36304       1.30216       1.16404       1.06312      0.870789      0.765405      0.596642      0.511952      0.423891      0.327710      0.254376
  32  11 2833.7138    3.2558  0.9348 12.8749 -0.0034  0.0191   0.0567   0.0473    0.0800   0.0000   441.4864       4.21696       18.4333       1.08122      -4.31358      -1.39901       1.33321     -0.634969      -2.14011      -2.04526      0.353107     -0.189881      0.820876     -0.574110       1.01036      0.151287     -0.457215     -0.130727       1.17438       1.68006       2.01873       2.24285       2.33799       2.26583       2.16856       1.96707       1.70311       1.44811       1.18403      0.986764      0.799549      0.648305      0.527937      0.402761      0.302726      0.219902
  32  12 2992.7366    3.8398  0.9914 13.3623 -0.0006  0.0190   0.0644   0.0485    0.0784   0.0000   438.5441       5.80071       17.2416       2.45136      -1.26087      0.745226       2.42890      -1.06035     -0.623301     -0.641554     -0.543266     0.0846648     -0.574221      0.574050      0.445416    -0.0253255      0.214587     0.0157913       1.03237       1.43627       1.60248       1.79407       1.80981       1.82502       1.72103       1.59042       1.43054       1.25509       1.10398      0.907827      0.780187      0.644554      0.505748      0.405399      0.317266      0.246393
  32  13 3148.9240    3.9907  1.0633 13.7343 -0.0012  0.0211   0.0680   0.0531    0.0779   0.0000   440.2669       1.86436       16.7287       2.44584     -0.919339     -0.212429      0.146781      -1.71159      -2.92697      -2.60074      -1.62269       1.56834      0.416452     -0.181005     -0.684246      0.332623     0.0761323      0.223572       1.07829       1.49653       1.56712       1.69860       1.62867       1.75181       1.61749       1.56018       1.41567       1.28032       1.12726      0.997385      0.849105      0.697239      0.566846      0.463689      0.362168      0.279296
  32  14 3303.3964    3.5575  1.5406 13.3553  0.0006  0.0253   0.0510   0.0658    0.0620   0.0000   439.6666       5.64594       13.3005      -1.48285     -0.955621       1.04200      -3.63203     -0.762099       1.07924      -2.28613       2.83307      -2.95958      0.542157      0.453080    -0.0883059    -0.0177718     -0.304203    -0.0358151       1.30400       1.64670       1.84183       2.07150       2.06591       1.98453       1.91839       1.85540       1.69732       1.50652       1.34358       1.15524      0.994299      0.848073      0.669167      0.542491      0.422992      0.324958
  32  15 3456.6992    2.9538  2.3234 12.6920  0.0002  0.0311   0.0339   0.0824    0.0476   0.0000   439.4524       7.29823       14.3422     -0.588659      -3.69730      0.663708      -3.70513      0.354710       3.33165       2.77235      -1.30086      0.182629      -1.69217      -2.51460      0.546720      0.686143     0.0821562     -0.403496       1.56792       2.09063       2.28228       2.50866       2.60801       2.55728       2.46332       2.33843       2.07899       1.91365       1.67662       1.45220       1.18014      0.986563      0.803821      0.667439      0.517735      0.397646
  32  16 3609.3466    2.4566  3.6271 12.0137 -0.0003  0.0402   0.0227   0.1054    0.0379   0.0000   443.9156       5.27843       16.0983      -1.33842       3.67191      -8.98821      -3.65474       1.78052       1.04276      -3.30712      -3.62913      -3.86436      0.487880      0.539743       1.87582     -0.238405     -0.137511    -0.0627384       1.94217       2.61447       2.89886       3.04279       3.21502       3.17622       3.05264       2.86357       2.63863       2.40939       2.12370       1.77689       1.56483       1.27166       1.05172      0.846865      0.652370      0.513473
  32  17 3761.1881    1.9836  5.2583 11.4230 -0.0002  0.0500   0.0158   0.1378    0.0331   0.0000   438.7365       2.66974       13.7067       4.07281     -0.396536      -7.11317       1.37159      -2.45650     -0.680256      -4.44939    -0.0723256      -3.03356      -1.63560      0.947801       1.37153      -1.27697       1.73656     -0.508585       2.50129       3.24333       3.62279       3.89646       3.99454       3.91585       3.80224       3.56906       3.31983       2.96228       2.65743       2.32325       1.95276       1.64771       1.35483       1.09433      0.839837      0.653613
  32  18 3912.3185    1.6569  7.6296 10.9495 -0.0006  0.0662   0.0112   0.1780    0.0298   0.0000   437.6007       13.8972       26.2137       3.42521      -4.96061       2.67540       7.15775      -1.91412       10.2135       2.84737      -10.0718       2.25407       3.25315      -1.85351      -1.19582      0.235397     0.0873453  -0.000485265       3.27980       4.35070       4.78204       5.16682       5.29232       5.33207       5.03185       4.78663       4.42507       3.98678       3.53915       3.07137       2.53448       2.14990       1.76968       1.41769       1.11309      0.866460
  32  19 4063.0184    1.3712 10.0067 10.7231 -0.0002  0.0856   0.0084   0.2376    0.0271   0.0000   439.8915       1.95603       18.8210      -3.30637      -1.25305      -17.8461       10.1924       2.45034       1.87325       7.34830      -8.70478      -5.45948     -0.611916   0.000397318      -1.46783       1.13824     -0.796141      0.810827       4.15772       5.53036       6.19448       6.57653       6.71599       6.76132       6.58402       6.14953       5.64736       5.12771       4.47434       3.88444       3.26877       2.72685       2.23279       1.80698       1.41512       1.09427
  32  20 4213.4289    1.1311 12.8400 10.5746 -0.0008  0.1143   0.0065   0.3066    0.0254   0.0000   441.7532       8.34247       12.0487       1.46783      -9.51666       2.47399      -10.3710      -5.58136      -5.81483     -0.908614      -2.24829       5.27843      -4.97234     -0.260754      -1.43900      -1.06380       1.54145       1.55020       5.54814       7.47628       8.30500       8.90830       9.11458       8.92699       8.67261       8.22293       7.57662       6.83342       6.06895       5.27214       4.44895       3.74225       3.06723       2.48350       1.91837       1.47194
  32  21 4363.0668    0.8892 14.4668 10.5162 -0.0017  0.1413   0.0055   0.3779    0.0224   0.0000   449.8480       14.7465       27.0402       21.6400      -24.3059      -7.11228       20.2845       1.13835      -13.3917      -10.7560       15.4797      0.926681      -16.5936      0.654183       7.12888       4.75754      -2.82688     -0.334415       6.80411       9.06934       10.1766       10.7654       11.1469       11.1383       10.6483       10.0824       9.25946       8.36891       7.49201       6.41097       5.41871       4.62128       3.77283       3.04618       2.32665       1.81263
  33   4 1633.2331    0.2489  0.2031 10.0337 -0.0088  0.0138   0.0103   0.0237    0.0261   0.0000   441.1636     -0.468457       20.1497      0.817094      -2.99170      -1.36617      0.558173    -0.0793219     -0.144032     -0.166921      0.319124     -0.208266     -0.580600     -0.311068    -0.0226601      0.430503    -0.0951843     -0.106340      0.517204      0.875804      0.760041       1.01594      0.817426       1.00216      0.739098      0.888763      0.738729      0.764162      0.558636      0.546628      0.438572      0.449009      0.276708      0.279517      0.187920      0.146715
  33   5 1823.8247    0.4407  0.4287 10.1372 -0.0039  0.0144   0.0113   0.0323    0.0374   0.0000   439.4080      0.642572       21.8338      0.381367      -2.60455      -2.56043     -0.257994     -0.199359      0.989071       1.20012      -1.02288     -0.770624     -0.120525     -0.164996      0.568949     0.0401013      0.180213    -0.0816979      0.722706      0.974114       1.00798       1.11279       1.14755       1.14271       1.03460      0.959409      0.930150      0.903101      0.790874      0.691341      0.553714      0.501117      0.390502      0.326683      0.252549      0.187169
  33   6 2007.6028    0.6867  0.6065 10.2639 -0.0063  0.0164   0.0151   0.0372    0.0509   0.0000   439.3053     -0.125791       20.7346      -1.06438      -1.74122       1.13813      0.568711      -3.23190      -2.98442      0.844000      -1.09883     -0.899924     -0.857884      0.480952      0.369408     -0.362377     -0.334515     -0.206552       1.01845       1.40066       1.53435       1.55366       1.36347       1.19255       1.13873       1.14773       1.21273       1.15709       1.10079      0.976719      0.862211      0.726531      0.571496      0.437032      0.334492      0.237030
  33   7 2187.3527    0.9892  0.8066 10.7536 -0.0031  0.0167   0.0183   0.0443    0.0624   0.0000   441.0604     -0.410019       19.6456      0.648827      -4.20541     -0.490317     0.0176408     -0.864609     -0.610553      0.526078     -0.492485      0.693611     -0.148844      0.459892     -0.553520    -0.0140224     -0.541380      0.161591      0.843857       1.08394       1.21332       1.31106       1.32423       1.28058       1.22754       1.20304       1.12626      0.997060      0.897162      0.810548      0.691220      0.562057      0.459580      0.352607      0.294478      0.234624
  33   8 2360.8214    1.4033  0.9861 11.3941 -0.0024  0.0190   0.0240   0.0505    0.0718   0.0000   441.8800      -1.56751       21.6677      0.835094     -0.139303      0.380234     -0.827588       1.02540      0.810751      -3.65393     -0.558883    -0.0556098     -0.253573     -0.217451     -0.883170     -0.215191      0.114691      0.259262      0.937632       1.25085       1.36747       1.47296       1.45820       1.47265       1.47362       1.38937       1.29139       1.19041       1.03251      0.870166      0.729763      0.595277      0.491717      0.409490      0.347817      0.271223
  33   9 2529.1586    1.9440  1.1048 11.8844 -0.0033  0.0205   0.0313   0.0523    0.0809   0.0000   438.7594       2.06452       16.3944       2.87356    -0.0406264      -1.51348      -1.30518     -0.757773       1.86506      -1.90406       1.52853      -2.29192     -0.285044      -1.48169   -0.00335753     -0.682165    -0.0759501    -0.0899592      0.991377       1.37937       1.44324       1.56041       1.56754       1.53189       1.56966       1.45287       1.42505       1.21204       1.07619      0.966709      0.792246      0.735186      0.553366      0.469229      0.363939      0.282067
  33  10 2695.0169    2.5036  1.0261 12.5656 -0.0007  0.0193   0.0413   0.0489    0.0733   0.0000   442.6692       1.29889       20.9339       1.40034      -2.03995       1.72676       1.29279      -1.40770       1.42150      -1.62004      0.732825     -0.767667     -0.728016     -0.571613       1.06573     -0.134855     -0.128057     0.0147352      0.930954       1.23170       1.35369       1.46555       1.48343       1.49233       1.41536       1.36326       1.25022       1.12292       1.02895      0.877075      0.772595      0.624600      0.544741      0.427828      0.337624      0.260974
  33  11 2858.5922    3.2971  0.9829 13.0404 -0.0016  0.0186   0.0545   0.0461    0.0760   0.0000   439.5700       2.87660       16.1065      0.364125      -3.28052      -1.13136      -2.24148      -1.66354      -1.02430     -0.127150      -1.64358     -0.429470      0.402278     -0.808180      0.471615      0.266984     -0.107249     -0.173363      0.929515       1.20372       1.40262       1.51698       1.49811       1.49352       1.46218       1.32053       1.24061       1.15043       1.01821      0.888911      0.752602      0.620825      0.497127      0.424532      0.323514      0.251723
  33  12 3018.8451    3.9302  0.9436 13.5172 -0.0013  0.0182   0.0662   0.0469    0.0735   0.0000   438.6057       1.21480       17.7451     -0.691371      -2.98742     -0.112774     -0.217346      0.295513    -0.0531520     -0.135869     -0.322387      -1.35573      0.628948     -0.532276     -0.252874    -0.0123032     -0.168834     -0.317383      0.886205       1.20030       1.24007       1.43005       1.40329       1.41459       1.33900       1.35271       1.22179       1.10943      0.970540      0.851302      0.662496      0.600110      0.490000      0.405746      0.312268      0.246962
  33  13 3176.0884    3.9523  1.0904 13.6203 -0.0029  0.0203   0.0646   0.0517    0.0796   0.0000   440.0962       3.67725       17.8229       2.35959     -0.339265      -1.83448      0.930463      0.278091      0.978018     0.0483910     -0.988585      -1.31624      -1.22133      0.401857      0.445773      0.746237      0.512156   -0.00936353       1.03175       1.36193       1.43176       1.60742       1.61658       1.62201       1.57406       1.42955       1.34065       1.26043       1.11398      0.958894      0.799293      0.671562      0.561382      0.445911      0.363635      0.280718
  33  14 3331.4981    3.5279  1.7008 13.1184  0.0003  0.0259   0.0463   0.0660    0.0632   0.0000   439.4427       5.96557       12.8925       2.05672      -2.22829      -1.76118     -0.435793      -2.21948      0.745189      -1.73670      -1.46491       1.47158     -0.210844     -0.574988     0.0415953      0.577265     -0.212916     -0.260784       1.30721       1.77015       1.93687       2.02925       2.06764       2.10442       2.02416       1.90936       1.75943       1.61368       1.41223       1.23894       1.04486      0.877880      0.721206      0.591969      0.463340      0.366233
  33  15 3485.7897    2.9091  2.5721 12.5414 -0.0010  0.0322   0.0312   0.0860    0.0444   0.0000   442.4944       8.54538       14.4651     -0.348532     -0.780201       1.40691      -1.08777     -0.605915       1.96637      -1.75253       1.80304      0.751595       1.27052      0.387267      0.169921      0.161103       1.03143      0.535335       1.52971       2.12278       2.29891       2.46736       2.50162       2.44505       2.40035       2.24740       2.14151       1.93310       1.69789       1.49058       1.28209       1.06803      0.886685      0.718319      0.566715      0.445022
  33  16 3639.1332    2.3659  3.9763 11.7588 -0.0013  0.0403   0.0204   0.1099    0.0375   0.0000   440.7000       5.38742       16.6248     -0.643154      0.660156       3.10640      -2.01079      -5.78427      0.293407      -3.86233      -1.89506    -0.0254013      0.980304      -1.94262      0.600946      -1.94394       1.69116       1.16137       1.97228       2.57204       2.83899       3.10700       3.21972       3.16776       3.02736       2.90419       2.69782       2.41399       2.11898       1.85687       1.56506       1.34761       1.10561      0.906143      0.697186      0.551640
  33  17 3791.6673    1.9009  5.6180 11.3874 -0.0004  0.0517   0.0145   0.1450    0.0313   0.0000   437.4023       11.9878       14.5643       5.45828      -3.46790      -7.18541      0.475689      -1.46170      0.427406      -5.35593      -2.67828       1.25107     -0.557556       1.54194     -0.774530     -0.777442     -0.640897    -0.0549646       2.52432       3.38895       3.78574       4.06070       4.19409       4.11051       4.03308       3.81207       3.50179       3.15315       2.75701       2.37239       2.05352       1.75327       1.43703       1.17232      0.905074      0.701067
  33  18 3943.5699    1.5842  8.0458 10.9217 -0.0001  0.0689   0.0104   0.1875    0.0285   0.0000   441.0353       10.6076       16.0622      -2.08575      -2.28883      -3.43712       3.54853      -5.75151       5.51876       4.95792       3.62556     -0.562330       4.71399       3.08556      0.802076      0.802389     -0.148414     -0.249373       3.29747       4.40022       4.95256       5.31869       5.40043       5.38488       5.17711       4.84788       4.57035       4.10735       3.70520       3.22512       2.71548       2.30300       1.88512       1.54223       1.19784      0.966058
  33  19 4094.8684    1.3148 10.2252 10.7363 -0.0004  0.0874   0.0081   0.2433    0.0267   0.0000   452.8029       3.22856       17.6062       5.62378       14.4530      -8.70324      -4.30971      -2.21503       1.22405      -6.51185       5.21398       1.37188      -5.64013       7.32174      0.700863      -1.10495     -0.597390   -0.00252308       4.15724       5.47983       6.10242       6.60425       6.74357       6.65686       6.52114       6.17678       5.69205       5.15757       4.57277       4.03484       3.46405       2.91368       2.40179       1.91908       1.52456       1.19655
  33  20 4245.5796    1.0597 13.0112 10.6573 -0.0018  0.1194   0.0063   0.3178    0.0237   0.0000   441.3479       13.3233       11.3621      -5.83166      -13.3151       1.11474      -12.6794      -7.93599      -7.15087       3.17870       11.1852       4.57390       10.5188      -1.15556      -2.18867      0.759998       1.45706     -0.332983       5.67367       7.55818       8.54997       8.95895       9.45128       9.19922       8.93324       8.37765       7.78730       7.12454       6.36149       5.52813       4.80139       3.94749       3.29512       2.63442       2.10445       1.63265
  33  21 4395.8839    0.8667 15.5926 10.4874 -0.0001  0.1508   0.0053   0.3957    0.0215   0.0000   436.6797      -6.57574       35.1215      -30.6839       9.97812       14.2567      -8.99400       9.21321      -4.96083       10.3924       3.70641       6.31468      0.963916       1.96297       3.80514      -6.63855     -0.613120       1.30992       6.95676       9.26367       10.6215       11.1989       11.6758       11.5186       11.1786       10.5907       9.75151       8.87930       7.91077       6.81956       5.92656       4.85844       4.10933       3.27080       2.55069       2.01987
  34   4 1649.7144    0.2885  0.2332 10.0101 -0.0063  0.0123   0.0102   0.0228    0.0272   0.0000   441.1152     -0.303188       21.6578      0.946779      -2.08989      0.155990      0.471782       1.25427      0.294988      0.675189      0.431496     -0.517908    -0.0797271     -0.463232     0.0207314     -0.138828      0.146194      0.143110      0.685166      0.870747      0.993936       1.02990       1.01558       1.05274       1.12134      0.999307      0.912135      0.820070      0.699042      0.660889      0.591500      0.518545      0.491978      0.449092      0.355090      0.225303
  34   5 1841.2720    0.4454  0.3771 10.1337 -0.0067  0.0134   0.0121   0.0287    0.0352   0.0000   442.4325    -0.0340391       21.4968      0.507644      -1.12697      0.385183       2.57228      0.333231     -0.407476     -0.697037     -0.676227       1.36695     0.0957536     -0.732310     -0.240809      0.662253     0.0888493     0.0100360      0.690357      0.954040       1.14982       1.20513       1.26374       1.22472       1.21367       1.11987      0.991175      0.913881      0.789630      0.683912      0.595758      0.453451      0.371042      0.291387      0.241847      0.188389
  34   6 2026.3223    0.6791  0.6503 10.3470 -0.0024  0.0165   0.0140   0.0402    0.0503   0.0000   441.6109       2.63059       20.9734     -0.382888      -4.28977     -0.715316       1.25027      -1.50238     -0.445067      -1.74440       1.04116    0.00137484       1.00781     -0.628046     -0.380227      0.689345      0.365738    -0.0173772      0.814692       1.09862       1.19047       1.30678       1.40739       1.44222       1.40373       1.18719       1.12701      0.993242      0.889010      0.769569      0.623037      0.528367      0.419501      0.352973      0.268607      0.210460
  34   7 2207.0629    0.9927  0.8026 10.7868 -0.0003  0.0167   0.0181   0.0437    0.0623   0.0000   440.4095      -1.68545       17.8171      -2.36048      -1.14462     -0.699844      0.227324     -0.793700     -0.283970     -0.844190      -2.14408       1.15058      0.529923      0.194188     -0.247799     -0.511647     0.0325815      0.210801      0.797043       1.03487       1.13755       1.26494       1.28549       1.27648       1.24191       1.17507       1.10655      0.992892      0.873243      0.763243      0.654410      0.547197      0.461251      0.372412      0.288476      0.236609
  34   8 2381.2350    1.4767  1.0507 11.3593 -0.0015  0.0194   0.0239   0.0515    0.0756   0.0000   441.7136      0.176314       19.0886      0.313128     -0.972436      -3.54836     -0.474367      -1.54908     -0.564155      -1.49747     -0.484707      -1.57981     -0.598733     -0.107012     -0.232847     -0.122587      0.264733      0.175785      0.925736       1.23121       1.34015       1.42095       1.42275       1.47513       1.40130       1.34777       1.33397       1.12722       1.03564      0.884762      0.761604      0.636809      0.553676      0.433909      0.349224      0.285600
  34   9 2550.6687    2.0412  1.0697 12.0177 -0.0041  0.0196   0.0325   0.0499    0.0774   0.0000   439.8113      -1.61793       19.2560      -1.44216      -2.92426       3.20528      -1.58142     -0.553373      0.397938     -0.877455       2.52968     -0.922644      0.625868     -0.385991      0.368448     0.0830125      0.508158     -0.691463      0.928657       1.19079       1.37693       1.42788       1.47941       1.47674       1.41263       1.31599       1.27963       1.14285       1.01986      0.943409      0.772448      0.686222      0.541790      0.444009      0.360449      0.290263
  34  10 2717.9949    2.6475  1.0040 12.5986 -0.0033  0.0181   0.0435   0.0485    0.0732   0.0000   438.1959       1.60491       17.8544     -0.120087      -1.38035      -1.57444      0.494011      -1.86982      0.688532     0.0113579      0.798222     -0.856996      -1.56365      0.104140     -0.843377      0.196314      0.515831     0.0329890      0.882817       1.12854       1.23599       1.35422       1.33584       1.38073       1.36030       1.26779       1.19810       1.06150      0.947561      0.822967      0.737908      0.599228      0.505563      0.416062      0.323695      0.258302
  34  11 2882.9396    3.4564  0.9463 13.1295  0.0001  0.0173   0.0580   0.0465    0.0706   0.0000   439.6192       3.11769       19.1166    -0.0141931      -1.00025     -0.261459      0.531801     -0.683723      0.635945     -0.648462      0.959421      0.169784    -0.0928798      -1.30322    -0.0484029    -0.0179268      0.155875      0.374370      0.836088       1.14326       1.20538       1.34748       1.30675       1.41297       1.32909       1.28206       1.17108       1.04131      0.922501      0.822774      0.698032      0.574785      0.474863      0.379359      0.315193      0.251533
  34  12 3044.4797    3.9880  1.0297 13.4384  0.0006  0.0183   0.0646   0.0483    0.0750   0.0000   441.2036       4.49621       16.9519       3.24987      -2.88775      -2.35063      -1.16797      -1.15089       1.11664    -0.0671172      -2.00250      -2.35660     0.0901494      0.889088     -0.352431      0.139390     -0.346411     -0.465872      0.865410       1.13838       1.25233       1.34290       1.38999       1.41358       1.35418       1.27451       1.15521       1.03559      0.968207      0.880574      0.782623      0.664253      0.567238      0.422535      0.354350      0.272970
  34  13 3202.8432    3.9943  1.2891 13.3089 -0.0040  0.0211   0.0587   0.0552    0.0801   0.0000   439.8589       3.63375       16.7189      -1.92975      -3.81790      0.327484       3.18033      0.260623       1.18832      0.119189      0.791493      -2.61354      -1.27225      -1.33644      0.335809      0.184597     -0.270636     -0.138013       1.01022       1.29637       1.42966       1.56063       1.56244       1.59839       1.60544       1.46459       1.37682       1.22416       1.12157      0.941860      0.835380      0.710302      0.585090      0.483322      0.366207      0.304007
  34  14 3359.2597    3.4000  1.8001 13.1126 -0.0024  0.0260   0.0438   0.0702    0.0549   0.0000   440.3694       6.33984       15.9137       3.54434      -2.02521      0.320257      0.200034      -5.25230      0.818634      -2.92858     -0.100131      0.818587      -2.14301       1.08348     -0.518851     -0.550938     -0.488667     -0.502131       1.21134       1.61024       1.70313       1.92097       1.92252       1.97675       1.89496       1.84353       1.68893       1.51062       1.32825       1.18072       1.00496      0.876567      0.718334      0.568696      0.467929      0.363683
  34  15 3514.4675    2.7828  2.8702 12.3544  0.0005  0.0339   0.0279   0.0907    0.0429   0.0000   438.3215       6.49533       19.6541      0.640882      -4.41106      0.470756      -2.23426      -2.50826       4.25328       2.64160     -0.171235      -3.06937     -0.872202     -0.359299     -0.145114    -0.0966274      0.625503     -0.483701       1.56829       2.14504       2.32770       2.60227       2.58201       2.63516       2.50931       2.43606       2.21602       2.06278       1.80672       1.57062       1.33697       1.12384      0.904357      0.769315      0.617645      0.480140
  34  16 3668.7048    2.2587  4.1915 11.7272 -0.0009  0.0420   0.0189   0.1119    0.0348   0.0000   436.6455       3.32590       17.7383       2.20835       1.37061     -0.153605      -8.11222      -3.34726       1.10287      -1.86944     -0.315184      -3.36141      0.875165      0.397834      -1.24674      0.370438      0.284632      -1.25286       1.97019       2.62956       2.88615       3.09645       3.20971       3.14777       3.10774       2.95560       2.74215       2.49041       2.20058       1.93777       1.67548       1.43354       1.17414      0.972759      0.773998      0.597186
  34  17 3821.9251    1.8761  6.4624 11.2263  0.0001  0.0563   0.0131   0.1529    0.0297   0.0000   437.1911       9.20831       13.5894      -7.80588      -1.01401      -11.2805      -1.75917     -0.625645       4.35635      -1.76187       6.33913       1.72086      -1.12885      0.560440      0.580961       2.74420      0.224745     0.0190065       2.64348       3.51778       3.92218       4.27878       4.27153       4.30821       4.07784       3.95397       3.60640       3.33242       3.01952       2.64411       2.29028       1.95123       1.60350       1.30870       1.04214      0.828758
  34  18 3974.5380    1.5087  8.4638 10.9025 -0.0007  0.0715   0.0098   0.1977    0.0275   0.0000   440.0785       12.0330       13.5341       1.27911      -4.99155      0.817061       3.42999      -2.02693       1.35849      -3.98006      0.495864       3.20781      -3.38851      0.308557      -3.80892      -2.78243      -1.67947     -0.139525       3.38424       4.42840       4.95840       5.28032       5.43600       5.38764       5.27553       5.00406       4.73783       4.23637       3.82766       3.34186       2.83786       2.44040       2.03089       1.65331       1.31834       1.03348
  34  19 4126.3274    1.2764 11.2623 10.6891  0.0001  0.0964   0.0074   0.2612    0.0255   0.0000   431.6503       10.9996       5.49142      -13.5926       1.75016       6.48758      -7.91202      -6.31916      -6.67424      -2.52987      -4.23845     -0.349093      -3.01158      -1.70562      0.794480       1.23904       1.50983     0.0408649       4.44644       5.96959       6.72265       7.17823       7.49920       7.25156       7.08741       6.60428       6.32840       5.64767       5.13574       4.46499       3.86538       3.32205       2.73564       2.21833       1.76551       1.37977
  34  20 4277.8607    0.9945 13.4782 10.6430 -0.0012  0.1248   0.0060   0.3385    0.0226   0.0000   440.6268       17.5706       19.4236       14.7406      -6.56688       2.76892       5.73213       4.70197      -6.03605      -6.01588      -3.27617     -0.941070      -3.79584       1.42562      -5.14520       1.06591       3.84791       1.55856       5.73409       7.64285       8.46906       9.07681       9.46608       9.36685       9.22020       8.67777       8.08592       7.28286       6.56375       5.75235       4.94207       4.17474       3.49632       2.82139       2.24932       1.78289
  35   3 1456.6142    0.1606  0.1378 10.0166 -0.0047  0.0118   0.0082   0.0239    0.0227   0.0000   440.9239     -0.567637       21.5467     -0.259719      -2.91512      0.451904       1.39697     -0.524175      -1.00748    -0.0474908      0.372935     -0.428339     -0.473054     -0.494606      0.419730     -0.283724      0.190073      0.281685      0.517309      0.626738      0.883138      0.666259      0.850962      0.879178      0.659229      0.781987      0.801946      0.607512      0.648204      0.529913      0.382117      0.440749      0.275411      0.257735      0.207567      0.165628
  35   4 1665.9571    0.2902  0.2430 10.1004 -0.0131  0.0120   0.0104   0.0238    0.0271   0.0000   441.9821     -0.750670       20.9369       1.54689      -1.76110     -0.367567      0.781619      0.945261     -0.902569     -0.800828       1.18759      0.571274      -1.39928      0.254155      0.318101     0.0998887      0.136924     -0.191841      0.602938      0.711428      0.792948      0.948665      0.978447      0.867908      0.881292      0.896220      0.835456      0.694084      0.624665      0.583485      0.514044      0.390558      0.341079      0.263816      0.222016      0.186577
  35   5 1858.4529    0.4897  0.4624 10.1148 -0.0014  0.0139   0.0117   0.0332    0.0385   0.0000   441.3931      0.716411       19.9012      0.238150      -2.52017      -1.34473      0.599593      0.823686      0.554697    0.00360004      0.301541     0.0799598      0.836517     -0.433885    -0.0734650      0.581248      0.463726    -0.0565865      0.643737      0.864653      0.937251       1.00760       1.10663       1.02366      0.992809      0.957776      0.906342      0.833921      0.698071      0.616563      0.545555      0.472217      0.393108      0.320193      0.258887      0.204077
  35   6 2044.8396    0.7113  0.7145 10.3504 -0.0012  0.0160   0.0139   0.0419    0.0519   0.0000   440.8430       1.39100       20.6447       1.23793      -3.02402      -2.05851      0.871138     -0.427036      0.725748      -1.26498     -0.294211     -0.764979       1.07992    0.00596110     -0.649397     -0.516270     -0.180510     0.0870308      0.725842      0.971468       1.05583       1.15671       1.21676       1.20200       1.13049       1.11647      0.986738      0.975172      0.814934      0.745450      0.623593      0.521931      0.449055      0.359591      0.301536      0.230704
  35   7 2226.4156    1.0646  0.8676 10.8236 -0.0004  0.0170   0.0186   0.0446    0.0647   0.0000   440.9655      0.841433       22.6739       1.14637      -2.26080     -0.139070     -0.392282     -0.523431      0.535408      -1.93137      0.893650      -1.24498     -0.621971       1.22925     -0.138891     -0.241061     -0.537115    -0.0581348      0.800612       1.06353       1.20320       1.26096       1.27021       1.29923       1.25961       1.21309       1.10814       1.05693      0.910476      0.818745      0.707523      0.567129      0.494071      0.397231      0.329215      0.255142
  35   8 2401.3228    1.5395  1.0470 11.4543 -0.0017  0.0184   0.0247   0.0521    0.0741   0.0000   440.5088      0.455624       23.7237       1.30819      -2.91119      -3.35671      0.162293     -0.869430     -0.872747     -0.394545     -0.216280      0.551573      0.286747      0.794260      0.199943     -0.272045     -0.510085      0.349407      0.845009       1.13678       1.26488       1.38269       1.44901       1.38965       1.40163       1.31708       1.21656       1.07248      0.965029      0.895191      0.748410      0.638285      0.504934      0.435729      0.362407      0.276015
  35   9 2571.8460    2.1190  1.0569 12.2455  0.0002  0.0194   0.0341   0.0494    0.0705   0.0000   439.4130       4.57184       19.9504       1.26993      -4.59583     -0.223588    -0.0915041       2.11714      -1.01988      -1.12216     -0.721209    -0.0361350      0.461489      -1.91703       1.01644     0.0363877     0.0529955      0.450496      0.885800       1.22024       1.29056       1.41374       1.39587       1.40779       1.41558       1.28285       1.22475       1.16055       1.02351      0.941212      0.776748      0.686323      0.541364      0.455629      0.364613      0.297270
  35  10 2740.5645    2.8122  0.9841 12.7197 -0.0045  0.0182   0.0453   0.0453    0.0725   0.0000   439.9590       2.92433       18.4468      0.107852      -2.27606     -0.706364     -0.695124      -1.74152       1.00937     -0.700098      0.275338     -0.894870       1.48592     -0.796924     -0.241101      0.115405       1.27048    -0.0775561      0.848830       1.08568       1.28067       1.39464       1.35047       1.41883       1.37804       1.23308       1.18744       1.08096      0.949651      0.843531      0.748478      0.610152      0.530965      0.424275      0.340724      0.266771
  35  11 2906.8465    3.5779  0.9221 13.2123 -0.0032  0.0170   0.0592   0.0447    0.0733   0.0000   440.2092       4.19334       20.1958  -0.000809043      -5.14641      -3.17163       2.13857      -1.12795     -0.566401      -1.95736       1.35458     -0.447527      0.125556      0.841349     -0.171759      0.671393      0.943323    -0.0170445      0.796331       1.06114       1.17005       1.24339       1.29656       1.28658       1.29249       1.22454       1.11402      0.995806      0.892958      0.795655      0.684662      0.583001      0.493894      0.411008      0.322925      0.242921
  35  12 3069.6730    3.9890  1.0490 13.6319 -0.0013  0.0187   0.0643   0.0505    0.0717   0.0000   441.5066       1.87855       17.4751     0.0746935      -2.55786     -0.162348      0.128089     -0.239979      -1.19696      -1.65754      -2.44623     -0.598883      -1.11955     -0.615887      0.215379      0.862418     -0.190262      0.161464      0.929854       1.19102       1.30224       1.45415       1.49769       1.43975       1.36117       1.32536       1.29101       1.17611       1.01761      0.885018      0.763286      0.682748      0.582068      0.468414      0.367783      0.282983
  35  13 3229.2251    3.8783  1.2839 13.6380 -0.0010  0.0215   0.0573   0.0583    0.0636   0.0000   439.1802       5.09480       15.9848      0.332086      -3.26464      -1.13943     -0.799836     -0.161448      -1.39945      0.118834       1.92253      -1.29750      0.878478     -0.993238    -0.0408276      0.331564     0.0125181     -0.696199      0.993376       1.32771       1.39863       1.58045       1.58157       1.63408       1.58099       1.45864       1.37641       1.24949       1.15674       1.02279      0.861835      0.719669      0.597310      0.496760      0.408862      0.319252
  35  14 3386.6676    3.3606  1.9961 12.8361 -0.0016  0.0260   0.0395   0.0715    0.0532   0.0000   441.3034       3.76920       11.1480       7.71666      -1.66023      -2.26468       1.85911      -3.05515       3.18869      0.546960     -0.759501     -0.907824       2.78663     -0.782779     -0.205051     -0.276704     -0.452515     -0.179262       1.24612       1.63810       1.75255       1.87730       1.95353       1.90629       1.92503       1.85863       1.73649       1.55392       1.37636       1.22960       1.07269      0.912716      0.740038      0.607422      0.494361      0.404043
  35  15 3542.7767    2.7405  3.1319 12.1922 -0.0007  0.0349   0.0258   0.0919    0.0428   0.0000   440.1110       4.69197       18.2356      -2.21803      -2.54590      -4.39706     0.0526055     -0.196379     -0.735637      -2.26033     -0.256782      -3.18436      -1.72269      -1.15769      -1.27691     -0.189236      -1.51834      0.248315       1.58342       2.16932       2.31512       2.54084       2.61607       2.62151       2.51766       2.36821       2.27897       2.04271       1.89794       1.60881       1.40419       1.18205       1.01340      0.802165      0.646792      0.520788
  35  16 3697.8864    2.1969  4.4988 11.6488 -0.0006  0.0427   0.0174   0.1166    0.0332   0.0000   441.3557      0.735945       18.5159      -5.57036     -0.201843      -4.10576      -5.93436     -0.348174      -4.05987       2.14338       4.96775       2.45780     -0.483671      0.522324       1.73444     -0.849867  -0.000229925      0.700510       1.96481       2.58378       2.88036       3.09950       3.16291       3.16955       3.09441       2.98187       2.76975       2.55462       2.27174       1.97522       1.70892       1.46382       1.20257       1.02162      0.809254      0.640898
  35  17 3852.0002    1.7698  6.5215 11.2386 -0.0002  0.0569   0.0123   0.1566    0.0291   0.0000   439.8772       7.48117       18.7833       5.92620      -4.70438      -4.34974      0.507149      -4.22474     -0.177518       1.57752       1.63542      -3.32469      0.334167       2.33576     -0.551333       1.00735      -1.25792      -1.15870       2.62418       3.44944       3.83420       4.12983       4.26336       4.20995       4.13278       3.99629       3.72156       3.41035       3.01139       2.64684       2.27958       1.94166       1.60890       1.33026       1.08303      0.855518
  35  18 4005.0951    1.4771  9.2195 10.8781 -0.0001  0.0766   0.0091   0.2112    0.0266   0.0000   436.1814       6.05771       11.3794      -7.90408       3.08006      -3.50853      -8.01745      -8.31370    -0.0488182       8.88099       3.27405       1.80673      -2.22647      -4.25486       1.21385     -0.267764      0.293622     -0.176706       3.47555       4.59091       5.13174       5.54534       5.74830       5.71249       5.58097       5.29600       4.89163       4.46512       4.01106       3.54225       3.13572       2.66746       2.22516       1.83010       1.45506       1.13994
  35  19 4157.6558    1.2069 11.8679 10.7472 -0.0005  0.1019   0.0068   0.2780    0.0237   0.0000   444.3233       19.4664       9.28912    -0.0908728       6.93889      -6.14628      -5.70364       8.91390      0.916021     -0.854905       1.32176       2.50612      -3.08833      -4.12431      0.312513      -2.70353      -2.67098      -2.10258       4.54725       6.17011       6.79445       7.35299       7.64319       7.54615       7.40005       7.07117       6.51450       6.01212       5.37224       4.74494       4.06008       3.50517       2.89451       2.38788       1.88817       1.50204
  36   4 1681.8735    0.2990  0.2825 10.0301 -0.0090  0.0140   0.0096   0.0256    0.0285   0.0000   441.9525     -0.360490       21.4770     -0.631481      -3.54133      -1.21867      0.422723       1.04718     -0.911523       1.24406     -0.262072     -0.518946      0.622190      0.405747     -0.129235     -0.232049      0.373065    -0.0931222      0.573226      0.751860      0.947345      0.971695      0.858548       1.16893      0.860964      0.895790      0.875052      0.764621      0.642974      0.661898      0.508724      0.415663      0.361985      0.304436      0.243920      0.212840
  36   5 1875.4463    0.4997  0.4100 10.2348 -0.0033  0.0124   0.0124   0.0307    0.0363   0.0000   440.8703     -0.665774       22.5756       1.21990      -3.54975      -1.06441      0.371568     -0.519454     -0.839876     -0.748298       1.45227     -0.632879      0.620635   -0.00916539    -0.0952838      0.830388     -0.396849    -0.0906797      0.576419      0.802179      0.863302      0.988853      0.986049       1.00190      0.995500      0.914636      0.831816      0.800714      0.731277      0.663557      0.530317      0.443837      0.335885      0.299878      0.241149      0.197672
  36   6 2063.0665    0.7549  0.6622 10.4437 -0.0016  0.0151   0.0144   0.0373    0.0537   0.0000   440.9199      -1.23037       21.0149      0.899486      -2.45208     -0.217862       1.38223      0.546308     -0.917218     -0.525371     -0.592818      0.452287     -0.319542     -0.381004     -0.215312     -0.185564     -0.267202     0.0450976      0.695426      0.876424      0.970399       1.04099       1.08822       1.07568       1.03527       1.02576      0.984382      0.897441      0.803483      0.675649      0.595613      0.494954      0.431121      0.365996      0.291112      0.236735
  36   7 2245.5188    1.1394  0.8959 10.8435 -0.0006  0.0172   0.0189   0.0448    0.0665   0.0000   440.2791       1.62656       20.5545      0.630650      -1.05566      -1.45221     -0.526973      -2.19330      0.809711      0.632141      0.716592     -0.250013    -0.0553788     -0.154051      0.120933    -0.0716660      0.133995    -0.0975811      0.742691       1.02521       1.09953       1.19139       1.23487       1.23935       1.23012       1.16394       1.07844      0.983862      0.886612      0.772755      0.689096      0.578773      0.473573      0.402785      0.330907      0.254517
  36   8 2421.1348    1.5899  1.1256 11.3756 -0.0004  0.0191   0.0241   0.0521    0.0805   0.0000   441.3883       2.90700       21.8783       2.13021      -4.45604       1.48176      0.907161     -0.151920     -0.821827     0.0464703       1.70909      0.277572      -1.68556      0.134084       1.29317     0.0343121      0.544813    -0.0209382      0.859517       1.11901       1.24821       1.33167       1.37859       1.36905       1.33583       1.26972       1.24172       1.14097      0.992336      0.871817      0.765300      0.650406      0.548829      0.443455      0.374710      0.298143
  36   9 2592.7642    2.1247  1.1975 12.1408 -0.0005  0.0212   0.0323   0.0532    0.0829   0.0000   442.3166       2.48504       21.0287      0.359362     -0.565362      -2.22350      0.122630      -1.22902      0.965331     -0.644519       1.14549     -0.529791      -1.00659     -0.132739       1.10658     -0.369471     -0.344737      0.101746      0.990387       1.30503       1.49817       1.59625       1.64839       1.67777       1.55734       1.54462       1.45252       1.25916       1.12093      0.988610      0.866938      0.738616      0.617870      0.502495      0.427957      0.339457
  36  10 2762.7684    2.8965  1.0095 12.6974  0.0003  0.0179   0.0453   0.0459    0.0737   0.0000   441.4299       3.42015       19.7504    -0.0420696     -0.431178      -2.60568       1.45033       1.61881       2.00474     -0.534697     -0.706506       1.00428       1.06875      -1.55219      0.457494      0.693710      0.484227     -0.324197      0.787940       1.07787       1.18147       1.27355       1.32569       1.32839       1.31892       1.20397       1.15155       1.03131      0.953326      0.842319      0.716108      0.619081      0.503300      0.420653      0.334089      0.269313
  36  11 2930.3318    3.7307  0.9644 13.1746 -0.0013  0.0168   0.0593   0.0452    0.0752   0.0000   440.6795       4.37469       16.6927     -0.729924     -0.801065      -1.69544       1.24307      0.830389       1.08448      -1.09144     -0.333039     -0.859369     -0.319533     -0.941426     -0.343561     0.0416882     -0.231146      0.248458      0.766346      0.982046       1.04915       1.16645       1.14787       1.22166       1.19518       1.13222       1.01697      0.980071      0.858429      0.775746      0.666945      0.579018      0.474581      0.389380      0.317410      0.263715
  36  12 3094.3422    4.0620  1.1019 13.5773  0.0005  0.0190   0.0625   0.0525    0.0756   0.0000   440.0398       5.47664       17.9337       1.72563     -0.858157     -0.509133      -1.57421      -2.16204       3.48431       1.58707     -0.279758      0.324544     -0.167157     -0.241259      0.531585      0.169862     0.0876280    -0.0509979      0.914589       1.20281       1.32129       1.42684       1.44588       1.49375       1.46470       1.41888       1.31398       1.13892       1.04796      0.916892      0.789361      0.653525      0.554794      0.444273      0.373030      0.302813
  36  13 3255.1148    3.8782  1.4164 13.3963  0.0004  0.0218   0.0533   0.0592    0.0654   0.0000   439.5360       1.41633       16.7027     -0.466228      -1.69115      0.702797      -2.93601      -1.08077      -1.07391      0.618607      0.845420     -0.496600     -0.683209      0.834695      0.137563      0.911677     -0.721859    -0.0723622       1.00156       1.32836       1.45328       1.57113       1.56608       1.58756       1.51349       1.42656       1.40623       1.26287       1.17347       1.02958      0.931427      0.793311      0.665963      0.541962      0.447251      0.345706
  36  14 3413.7155    3.1781  2.3210 12.6352 -0.0010  0.0279   0.0335   0.0764    0.0467   0.0000   438.4044       5.66667       15.8126       2.98815      -2.44834      -2.88857       3.15251      -1.78840     -0.657260       1.44403     0.0707994       1.54207     -0.390486     -0.468716     0.0636240      0.239738     -0.447845      0.560640       1.28245       1.65676       1.86031       1.98166       2.03337       2.08240       2.02395       1.89413       1.78814       1.66082       1.48520       1.33653       1.14385      0.983355      0.811610      0.677282      0.548026      0.443603
  36  15 3570.7761    2.5934  3.4175 12.0396 -0.0006  0.0353   0.0230   0.0964    0.0392   0.0000   442.7105       3.83517       9.72737       2.09765      -3.60862      -1.56818     -0.190662       2.59186      -3.51181      -4.85762       1.16627     -0.976094      0.295974     -0.351967      0.923765      0.264445     0.0374914     -0.672245       1.59051       2.09108       2.34102       2.48107       2.59067       2.55969       2.50169       2.39498       2.29975       2.08379       1.88803       1.65878       1.42224       1.22521       1.01878      0.835920      0.693810      0.547145
  36  16 3726.6895    2.1291  5.1302 11.5197  0.0001  0.0462   0.0158   0.1250    0.0318   0.0000   438.7165       1.75150       18.4785       3.97953      -1.83632     -0.502570      -6.83581       3.00284       3.73270       4.72976      0.437034       1.14321      -2.14265      -1.23304      -1.99372     -0.251832      0.661781      0.454050       2.04917       2.71858       3.01152       3.27195       3.36220       3.40525       3.26926       3.13728       2.94636       2.65686       2.45682       2.15084       1.89678       1.59490       1.35483       1.11948      0.907971      0.716864
  36  17 3881.4861    1.7225  7.1527 11.1560 -0.0002  0.0603   0.0113   0.1653    0.0279   0.0000   442.0842       8.59040       15.9367      -1.49523      -5.38606     -0.716194      -8.57513      -2.02184      0.796903      -6.45615      0.964021      -1.58464      -2.52300       1.05677       1.20849      -1.50169      0.697896      0.960593       2.65359       3.54484       3.97035       4.33596       4.45413       4.42174       4.35280       4.19151       3.82134       3.58931       3.19263       2.81491       2.41949       2.08368       1.74272       1.43920       1.16614      0.928842
  36  18 4035.5484    1.3892  9.5625 10.9201 -0.0006  0.0815   0.0085   0.2212    0.0256   0.0000   443.1887       1.15194       14.7704       11.6965      -10.5535      -3.33870      0.706722      -3.37710       1.93143      -8.22883       8.26710     -0.957267     -0.310440       3.50644       4.01477     -0.841959      -2.66044      0.701841       3.54843       4.77011       5.32758       5.62432       5.91781       5.88762       5.74581       5.44307       5.15468       4.73603       4.26358       3.84308       3.27786       2.86821       2.33385       1.96928       1.57522       1.27684
  36  19 4188.6465    1.1464 11.8444 10.7885 -0.0001  0.1046   0.0067   0.2813    0.0230   0.0000   449.0534       17.7992       16.7959       9.58347      -7.13459      0.511264       19.3174      -19.1423      -7.57126      -2.55892      -1.33295      -2.29309       1.98685      -5.11426     -0.270154      -1.68630     -0.759983     -0.222983       4.60287       6.10987       6.89958       7.40364       7.63143       7.64761       7.43247       7.08588       6.75414       6.11967       5.52015       4.92503       4.22209       3.65644       3.04735       2.53351       2.00844       1.63591
  37   4 1697.5953    0.3302  0.2928 10.0320 -0.0003  0.0115   0.0096   0.0259    0.0281   0.0000   441.8043      0.166050       22.0285      -1.52138      -2.06888     -0.296556     -0.599452     -0.131310     -0.426656     -0.196636     -0.118063     0.0536411      0.155604     -0.276952      0.457878     -0.154607     -0.313673    -0.0659254      0.551677      0.750201      0.802860      0.882530      0.909644      0.962547      0.965051      0.902071      0.800228      0.698032      0.607237      0.558878      0.517911      0.469924      0.374854      0.333931      0.268007      0.194674
  37   5 1892.2290    0.5216  0.4966 10.1799 -0.0036  0.0141   0.0117   0.0327    0.0394   0.0000   440.9052     -0.915434       20.2352      0.947361      -1.50162      -1.12361      -1.99621     -0.128089      0.329484      0.659125       1.46464     -0.562691     -0.903142    -0.0236518     0.0122029     -0.218517     -0.253629      0.188254      0.640369      0.896723      0.909746      0.989588       1.04049       1.10295       1.04322      0.925860      0.849486      0.800856      0.789911      0.727808      0.628569      0.532590      0.447336      0.376163      0.289327      0.235501
  37   6 2081.1196    0.8002  0.6998 10.4250  0.0014  0.0161   0.0149   0.0380    0.0545   0.0000   441.9233      0.817216       20.0269     -0.179217      -3.87103      -1.16598     -0.974257      -2.50284      -1.23213      -1.01475     -0.570742      -2.19259      0.325836     0.0929446     -0.352578      0.241243    -0.0116532     -0.223301      0.722958      0.993587       1.10161       1.26176       1.36044       1.32306       1.28785       1.16564       1.11478      0.999264      0.895124      0.759210      0.641909      0.556152      0.450735      0.376821      0.288045      0.239008
  37   7 2264.3444    1.1696  0.9737 10.9030 -0.0006  0.0175   0.0187   0.0457    0.0694   0.0000   441.8209     -0.940806       22.1399      -1.26976      -2.28763     0.0749021     -0.261000       1.12365      -1.18227      0.128076     -0.439209      0.127358      -1.27339     -0.767937      0.904320     -0.468185     -0.301947     -0.161555      0.794570       1.04518       1.15567       1.26001       1.27973       1.28710       1.28142       1.18912       1.15181       1.04785      0.929910      0.822769      0.743043      0.664575      0.549183      0.460178      0.373965      0.290704
  37   8 2440.6804    1.6724  1.1874 11.4221 -0.0010  0.0202   0.0244   0.0522    0.0850   0.0000   439.5295       2.96525       20.3692     0.0368853      -1.53636     -0.186559      0.964537      -1.51776     -0.432638      -1.77923     -0.101621      0.424382      0.806213      0.466111     -0.175467     -0.971972      0.213696      0.315188      0.874208       1.17581       1.24767       1.43519       1.49025       1.43861       1.39122       1.35630       1.26649       1.13532       1.04433      0.888431      0.824515      0.713466      0.613699      0.514644      0.398552      0.321902
  37   9 2613.3478    2.2870  1.0954 12.2369 -0.0023  0.0187   0.0349   0.0503    0.0775   0.0000   441.0145      0.117144       21.0597     -0.582419      -1.87026      0.456327       1.02183      -2.88511       2.32767      -1.53861     -0.455978     -0.374752    -0.0352425    -0.0229347      -1.01589     -0.211086      0.129901      0.342744      0.806883       1.10434       1.20672       1.33424       1.40216       1.39505       1.37608       1.33534       1.20857       1.09710      0.963010      0.890963      0.740194      0.646068      0.554067      0.443256      0.359124      0.290236
  37  10 2784.5621    3.0279  0.9481 13.0865 -0.0019  0.0174   0.0490   0.0457    0.0648   0.0000   440.8681       2.46003       18.4074       1.70200      -2.40372      -1.48627      0.888953      -2.11282      0.377423      0.605044       1.00915     -0.475207     -0.771626     -0.641457     -0.312051      0.261716     0.0465210    -0.0628182      0.842953       1.13873       1.25999       1.35304       1.30835       1.28970       1.23631       1.19729       1.17005       1.09265       1.03494      0.921126      0.784694      0.665158      0.539269      0.434267      0.362530      0.283887
  37  11 2953.2978    3.7356  0.9879 13.4015 -0.0041  0.0174   0.0594   0.0464    0.0686   0.0000   439.5120       2.20983       17.4392       2.35092      -2.61435      -1.24202       1.44714      -1.19864      -2.37245     -0.211126      0.908254      -1.22115    -0.0872116     -0.799424     -0.539260     -0.993445     -0.163352     -0.718862      0.771210       1.02015       1.07874       1.16406       1.18348       1.22557       1.21259       1.13506       1.08082       1.00292      0.925751      0.830488      0.705425      0.599669      0.516070      0.430501      0.347972      0.284067
  37  12 3118.5515    4.0819  1.0565 13.7121 -0.0010  0.0183   0.0635   0.0488    0.0718   0.0000   439.7872       2.90353       19.7747       2.61400      -1.13733      0.518821      0.828211    -0.0837348       1.46624      0.361309     -0.284533     -0.124949      -1.40110     -0.288680      0.963125      0.277057      0.185847      0.202997      0.847071       1.09031       1.22426       1.34441       1.40083       1.39210       1.35690       1.29636       1.22548       1.10965       1.01219      0.873178      0.787047      0.657257      0.557216      0.452963      0.373566      0.304294
  37  13 3280.6566    3.7683  1.5587 13.3500 -0.0018  0.0238   0.0496   0.0612    0.0611   0.0000   439.9359       5.37375       17.6307      0.675512      -5.25973      -1.28128     0.0248126      -5.07405     -0.386625      -1.38414      0.407626      -2.31982     -0.975094      -2.40913      0.243932     -0.155827      0.196986     -0.228924      0.961587       1.34019       1.42518       1.61179       1.60103       1.64687       1.62078       1.54869       1.40874       1.34076       1.19973       1.09472      0.908301      0.824548      0.674050      0.559972      0.455170      0.364374
  37  14 3440.4414    3.0984  2.3715 12.6861 -0.0011  0.0286   0.0327   0.0774    0.0446   0.0000   440.4927       3.99394       17.9447       1.10157    -0.0481745      -4.03759      0.181567      -3.07142       1.90206      -5.56052      -1.92147      0.507319    -0.0182308     -0.321295     -0.520958     0.0572861     -0.595447     0.0630947       1.26380       1.69249       1.87751       2.01511       2.07730       2.06819       2.06186       1.95797       1.82693       1.73512       1.53615       1.33577       1.15976       1.00596      0.847363      0.725542      0.586445      0.460966
  37  15 3598.4864    2.4935  3.7406 12.0163 -0.0018  0.0375   0.0212   0.1000    0.0355   0.0000   436.5391       7.79458       14.5999       6.70805      -4.13115      -3.33759      0.412615      -4.91444       3.65825      -5.10846       3.42945      -3.85934      -1.06357      -2.55091       1.59329     -0.732875       1.05655    -0.0910459       1.66417       2.17807       2.42431       2.62158       2.68073       2.67717       2.70841       2.57005       2.42169       2.22820       1.97237       1.76521       1.54002       1.28396       1.11390      0.929485      0.767984      0.604742
  37  16 3755.1002    2.0479  5.4636 11.3904  0.0003  0.0471   0.0143   0.1295    0.0311   0.0000   439.6229       7.32108       20.1585      0.126100      0.616748       7.65255       2.66304       1.25704     -0.578479       1.92396       1.42699      0.869863     -0.689643      -1.27282       2.31765     -0.696232      -1.06756      0.176641       2.06669       2.67677       2.97717       3.16040       3.30730       3.36139       3.29236       3.14424       2.95865       2.72619       2.47086       2.21425       1.88587       1.65023       1.37779       1.17456      0.944125      0.765070
  37  17 3910.8990    1.6835  8.1693 11.0430  0.0004  0.0650   0.0103   0.1811    0.0276   0.0000   438.3663       8.50045       6.59818      -4.20933       2.41246      -1.35008      -4.29617       3.35467       2.91878      -4.11736     -0.235764       1.85860     -0.622154      -1.45180     -0.957826      0.949950       1.32536      -2.23977       2.82983       3.68974       4.14931       4.53799       4.69793       4.62339       4.62081       4.35638       4.10974       3.78714       3.46690       3.05646       2.66871       2.26721       1.91452       1.59321       1.29366       1.04863
  37  18 4065.2900    1.3588 10.3725 10.9152 -0.0001  0.0870   0.0079   0.2366    0.0248   0.0000   429.3313       3.68459       31.1538      0.884285       18.0923      -10.7713       2.81048       3.79809      -4.24868      -1.42219       2.54628      -5.37964      -5.06020      -1.40244      -2.19380      -2.91501      -2.28702    -0.0258943       3.74863       4.96070       5.53347       5.98848       6.10476       6.20260       6.10078       5.81052       5.45407       5.04078       4.57473       4.05073       3.52311       3.08108       2.57483       2.17749       1.75535       1.41194
  37  19 4219.4081    1.0946 12.5660 10.7805 -0.0011  0.1108   0.0062   0.3001    0.0222   0.0000   441.8649      -4.16011       18.1400       6.19680     -0.975581      -9.44086      -9.54563       9.43743      -4.24125       2.35516       5.07964      -7.45457       11.2529      -2.29574      -3.92299      0.497409      -3.87320     -0.577015       4.71097       6.15782       7.00993       7.54089       7.78040       7.79566       7.72185       7.35105       6.92610       6.42824       5.78025       5.08865       4.51224       3.82853       3.23576       2.69457       2.18386       1.77107
  38   4 1713.0485    0.3308  0.3243 10.0321 -0.0000  0.0131   0.0094   0.0269    0.0283   0.0000   441.5937     -0.765557       21.0089      0.346657      -3.17146     0.0805077      0.875775      -1.14582      -1.32806     0.0279450      0.241934      0.423632     -0.546749      0.292933     -0.433121      0.172971     -0.265433    -0.0264319      0.595998      0.855682      0.972978       1.13262       1.13330       1.13326       1.09890       1.03999      0.962985      0.851042      0.738041      0.645039      0.587087      0.462479      0.382688      0.310607      0.259689      0.209616
  38   5 1908.7815    0.5358  0.5308 10.1600 -0.0047  0.0137   0.0115   0.0332    0.0408   0.0000   441.4417      0.487400       20.6790       1.20779      -1.42928     -0.140270     -0.657205       2.19381     -0.206340     -0.586355      0.319127     -0.727581     0.0995692     -0.144656      0.297078     -0.671134      0.476659      0.525326      0.617923      0.828178      0.906791      0.910966      0.958422      0.997981       1.03570      0.994518      0.912895      0.814789      0.694512      0.643497      0.570062      0.506455      0.417123      0.345648      0.292577      0.235266
  38   6 2098.9296    0.8131  0.7616 10.4785 -0.0010  0.0169   0.0147   0.0417    0.0561   0.0000   441.7879      0.810981       21.7181     -0.921860      -1.24341       1.46526     -0.261251     -0.657034       2.81084     -0.858822       1.47696      0.145244     -0.192759    -0.0677860       1.11271      0.519588      0.173034    -0.0266401      0.839278       1.17891       1.40335       1.53620       1.58695       1.59432       1.53225       1.43065       1.35371       1.17774       1.05844      0.899115      0.768092      0.631833      0.547203      0.445763      0.344246      0.275060
  38   7 2282.9023    1.2013  0.8990 11.1251 -0.0040  0.0162   0.0199   0.0455    0.0615   0.0000   441.7858      0.934259       20.8140     -0.167855      -3.07358     -0.475603       2.20973     -0.544546   -0.00409065     -0.612678      0.938820    -0.0410721      0.804767       1.28832    -0.0818469      0.526589      0.503928      0.411548      0.721416      0.937057       1.01646       1.10474       1.19340       1.17689       1.15743       1.07258       1.02197      0.954351      0.853284      0.759099      0.671484      0.593108      0.499344      0.428849      0.355428      0.275584
  38   8 2459.9992    1.7392  1.1669 11.5261 -0.0035  0.0193   0.0256   0.0517    0.0803   0.0000   442.1110       1.10464       18.9233       3.54288     -0.171056      0.149861     -0.830202      -3.64712      0.779667    -0.0781630      -1.10039      -1.09638       1.12981     -0.958464      -1.54564      0.706230      0.741142     -0.189914      0.811572       1.08509       1.20758       1.36045       1.36900       1.37173       1.40176       1.30546       1.19180       1.10868      0.993404      0.894050      0.780933      0.689529      0.592874      0.483210      0.387061      0.307397
  38   9 2633.7195    2.3397  1.2228 12.0180 -0.0032  0.0196   0.0328   0.0505    0.0799   0.0000   440.7255       2.67730       20.7238       1.07030      -5.54686     -0.408051       1.61749      -2.01635    -0.0215501     -0.905145      0.163545     -0.305473      -1.11979      0.879774     -0.167496      0.823452      0.700054      0.404246      0.817630       1.10973       1.18279       1.30713       1.35480       1.35363       1.32531       1.28318       1.15220       1.08589       1.03129      0.910350      0.801721      0.687242      0.579865      0.494731      0.410940      0.323747
  38  10 2806.1129    3.1282  1.0669 12.9917 -0.0020  0.0182   0.0471   0.0476    0.0714   0.0000   439.6893      0.299455       17.9215       2.45407      -2.11548      -4.59038      0.641686      -1.38743      0.540589     -0.594731      0.364405     -0.577128     -0.522688      0.410955      0.810266     -0.309916      0.196943     0.0734380      0.763693       1.00823       1.12224       1.21614       1.25426       1.24665       1.26773       1.17611       1.12731       1.01719      0.962026      0.848163      0.738122      0.641651      0.521948      0.461199      0.379837      0.299148
  38  11 2975.9558    3.8347  0.9812 13.3233 -0.0013  0.0170   0.0592   0.0445    0.0715   0.0000   441.3812       1.44133       17.7478      -2.11093    -0.0672528     0.0650275       1.69895      -1.64332     -0.413338     -0.872522     -0.823462     0.0354116      -1.02411     -0.712037      0.535203      0.813169     0.0124691     0.0844539      0.777477       1.01987       1.19356       1.27216       1.28435       1.32618       1.22437       1.15320       1.10205       1.02383      0.941318      0.855225      0.734769      0.622883      0.534682      0.440382      0.367018      0.304888
  38  12 3142.3706    4.1197  1.1411 13.5834 -0.0029  0.0187   0.0622   0.0502    0.0796   0.0000   441.3647       4.50833       19.7417       2.17602      0.373586      -3.79261      0.998417      -1.43079      -1.25763     -0.448099      -1.31363      0.713252      0.322563     -0.542782       1.26185     -0.335520      0.636520    -0.0990111      0.872428       1.12425       1.26779       1.31832       1.37525       1.39042       1.37529       1.32318       1.25000       1.12935       1.02726      0.926089      0.828020      0.704870      0.602013      0.492899      0.414268      0.324895
  38  13 3305.7462    3.6985  1.5946 13.3326 -0.0016  0.0232   0.0473   0.0617    0.0550   0.0000   439.2407       3.71342       18.0145       4.61687     -0.923813     -0.636356     0.0675713      -3.15551      0.567884      -1.50915      -2.64032      0.464218      -1.52001      -2.89401      0.722262     0.0232274      0.283872     0.0267908       1.01118       1.34330       1.50245       1.67854       1.75854       1.74304       1.72094       1.62868       1.50883       1.40802       1.24003       1.11375      0.964086      0.820509      0.700387      0.567160      0.470881      0.386746
  38  14 3466.7720    3.0144  2.4940 12.6333 -0.0008  0.0295   0.0305   0.0785    0.0432   0.0000   438.9208       4.87618       21.4614       1.44167     -0.607977      -3.50851     -0.753986      -1.39129       1.29390       1.16851       1.54437      0.304545      -2.29990      -1.59607      0.816333      0.700847      0.802554     0.0442469       1.24246       1.67992       1.84433       2.03847       2.06984       2.09991       2.03016       1.98226       1.88315       1.71059       1.57636       1.40358       1.18593       1.03662      0.883586      0.731932      0.600180      0.496051
  38  15 3625.8351    2.4521  4.1474 11.8713 -0.0002  0.0396   0.0192   0.1043    0.0329   0.0000   439.0552       6.12341       14.4537      0.259214      -3.15765      -3.38143      -3.68206      -1.45832      -3.87405      -1.01772      -1.32968      -2.30362       1.78268      -1.86195     -0.495019      -1.72897       1.13218      0.626001       1.64318       2.24047       2.43534       2.71580       2.78712       2.83408       2.73807       2.63465       2.39276       2.25872       2.06845       1.83910       1.65359       1.38912       1.19935      0.980694      0.804572      0.658194
  38  16 3783.3991    2.0028  6.1653 11.2330  0.0002  0.0506   0.0130   0.1375    0.0297   0.0000   438.9643       5.40088       10.2009       4.59555       1.34278       3.87726       3.65974      -9.53838      -2.30291       4.97442      -1.62170      -3.30729     -0.146903      -2.90904       1.59279       1.20427     -0.486301     -0.488623       2.13086       2.83535       3.15179       3.40681       3.59307       3.57354       3.54709       3.38532       3.19782       2.90160       2.70416       2.36337       2.06524       1.78482       1.49056       1.27440       1.03792      0.836582
  38  17 3939.7417    1.6059  8.0468 11.0491 -0.0002  0.0654   0.0098   0.1815    0.0264   0.0000   435.1893      -1.42481       16.7365      0.553059      -5.33741      -6.97354      -13.3357     -0.991747       3.29407      -8.15581      0.154587      -1.50226      -3.10240      -1.50236      0.160827     -0.955069       1.16452     0.0653693       2.77785       3.68827       4.13530       4.50259       4.65349       4.69085       4.63432       4.42353       4.17689       3.82926       3.44609       3.08972       2.67010       2.32867       1.97844       1.64424       1.36096       1.08732
  38  18 4095.0919    1.3232 10.9890 10.8465 -0.0001  0.0911   0.0073   0.2472    0.0240   0.0000   441.3111       1.64803       16.8014       6.67568      -2.46170      0.946472      -4.07193      -10.3429       8.23044      -5.40900      -9.20369      -1.78451      -5.60017      -2.11247       4.46001      -2.57331      -3.05663       4.10964       3.77148       5.00050       5.61522       6.13295       6.36157       6.36522       6.37720       6.00120       5.64747       5.20650       4.76994       4.19450       3.69119       3.21098       2.71686       2.28459       1.86731       1.49513
  38  19 4249.6692    1.0674 13.4506 10.6985  0.0007  0.1172   0.0057   0.3114    0.0215   0.0000   440.7995       18.6573       9.71471       17.9192       7.70343      -14.6861       9.51483       5.31387       3.44195      -17.1515      -1.49988       5.88302      -5.91649       1.20919      0.234916      -5.10247     -0.793936       3.32449       4.78549       6.49395       7.32980       7.84146       8.22651       8.19867       8.11888       7.72629       7.29299       6.65737       6.09080       5.44126       4.81003       4.16658       3.49778       2.94830       2.36723       1.93679
  39   3 1516.0409    0.1780  0.1515 10.0629 -0.0132  0.0133   0.0085   0.0244    0.0222   0.0000   441.4606   -0.00122919       20.7008    -0.0262572      -2.27158      -1.73146      0.694030      0.817471     -0.109135     -0.119342     -0.143591     0.0658705      0.228262      0.395515   -0.00463950     -0.145978    -0.0771153      0.304245      0.481562      0.532585      0.833510      0.705216      0.713090      0.838767      0.617275      0.710609      0.719901      0.599088      0.611346      0.560260      0.411172      0.417040      0.333937      0.222941      0.253744      0.186248
  39   5 1925.1667    0.5863  0.5768 10.1120 -0.0019  0.0136   0.0117   0.0341    0.0440   0.0000   440.7778     -0.224281       22.7015      -1.23138      -2.14213     -0.154400    -0.0108053    -0.0492061      0.840403      0.490238      0.397571     -0.492338     -0.691503     0.0306842      0.290737      0.552569     -0.802272      0.165251      0.575049      0.746663      0.769739      0.871520      0.899965      0.961132      0.864863      0.842902      0.804824      0.739345      0.700592      0.636783      0.551323      0.473999      0.407822      0.342696      0.289576      0.234702
  39   6 2116.5527    0.8757  0.7809 10.4366 -0.0010  0.0151   0.0149   0.0392    0.0568   0.0000   442.2255     -0.425722       23.7374       1.12743      -2.67036      -1.32045     -0.608281      0.650189     -0.851499      0.918626      0.189157     -0.192054      -1.33984      0.793239     -0.534513     -0.341135     -0.462719      0.227653      0.635843      0.804549      0.913132      0.963439       1.01699       1.00103       1.00102       1.00585      0.895593      0.857428      0.773924      0.708589      0.595237      0.540845      0.450107      0.383076      0.319692      0.261400
  39   7 2301.2574    1.2694  0.9566 11.2254  0.0031  0.0174   0.0200   0.0453    0.0623   0.0000   441.2340      0.528702       22.2909       1.81559      -1.54825       2.28380      -1.03830      0.664046      0.965620       1.41605      0.277049      -1.73781      0.355209      0.448568      0.361359     -0.285167      -1.06405     -0.161729      0.750117      0.984241       1.08099       1.14777       1.17277       1.24191       1.26361       1.19361       1.13395      0.980482      0.887511      0.794697      0.728034      0.631660      0.525813      0.447165      0.367725      0.288488
  39   8 2479.0466    1.8297  1.0986 11.7474 -0.0005  0.0185   0.0272   0.0478    0.0741   0.0000   441.7403       1.75642       22.3427     -0.766766      -1.99055      -1.60252       1.46677       1.08823       1.31320      -1.16583      -1.32767    -0.0955096      -1.29862      0.911365      0.170954     -0.642122     -0.295526      0.392216      0.749478       1.02250       1.12403       1.22983       1.25257       1.23922       1.18444       1.16908       1.11311       1.02037      0.968543      0.872587      0.775711      0.666317      0.568054      0.460265      0.394650      0.326727
  39   9 2653.8552    2.4443  1.0848 12.4582 -0.0021  0.0187   0.0365   0.0481    0.0706   0.0000   440.9650       2.58649       21.2186      0.719031      -3.92110      -2.94214      0.602065       1.94038       1.36948      -1.41850       1.75901     -0.814660     -0.987050      -1.02710      0.131953     -0.610866    -0.0807229     -0.298712      0.782012       1.04401       1.16104       1.28643       1.32224       1.37411       1.27309       1.23692       1.19125       1.10713      0.997484      0.879814      0.745936      0.662160      0.566732      0.477773      0.394439      0.323638
  39  10 2827.3468    3.2367  1.0082 13.0619 -0.0028  0.0175   0.0493   0.0444    0.0702   0.0000   439.5297       2.32584       21.1971     -0.553751      -2.22203       1.55686       2.95635     -0.582545      -1.40771     -0.961799      0.885701     -0.890950     -0.951073    0.00794356      -1.03788     -0.100373     -0.462533      0.245132      0.733827      0.963468       1.06119       1.16344       1.19629       1.25956       1.18054       1.13628       1.08241      0.979388      0.910527      0.820156      0.741753      0.623911      0.524849      0.452405      0.373606      0.300640
  39  11 2998.2035    3.9369  0.9680 13.4955  0.0019  0.0167   0.0606   0.0440    0.0700   0.0000   442.5732       3.72767       20.6712     0.0761375     -0.807047     -0.242918     -0.955831      -1.40971       1.67832     -0.520118     -0.778200     -0.644858    -0.0316814     -0.408745       1.02152      0.122672     -0.255802     -0.193125      0.717042      0.935560       1.01141       1.08912       1.13621       1.10596       1.15833       1.10260       1.05540      0.969511      0.874251      0.771739      0.665952      0.610809      0.525736      0.441190      0.353363      0.293972
  39  12 3165.7552    4.1282  1.3231 13.5436 -0.0001  0.0201   0.0560   0.0542    0.0677   0.0000   439.6218       3.63505       22.2591       4.01662     -0.442261      -1.32846      -1.69740     0.0887198       1.32793      -1.70171     -0.126182      0.254396     -0.624221      0.159990      0.726359     -0.129975     -0.595048     0.0195776      0.855041       1.10655       1.24026       1.36647       1.39970       1.41518       1.34245       1.26934       1.27356       1.19268       1.06384      0.938330      0.856740      0.739373      0.606459      0.518131      0.425000      0.355655
  39  13 3330.4631    3.5709  1.7657 13.2058 -0.0012  0.0245   0.0428   0.0635    0.0538   0.0000   442.0372       4.43289       20.4663       1.04693     -0.948474       3.80964       3.32302       1.22319       1.46952      0.739798       2.11239      0.625203      -1.78710      0.635187     -0.916395     0.0189554      0.206178     -0.228207      0.999578       1.36255       1.49929       1.65882       1.72813       1.72673       1.70682       1.62685       1.53470       1.39337       1.29967       1.09220       1.03818      0.887190      0.764003      0.633269      0.527794      0.421373
  39  14 3492.7540    2.9378  2.7063 12.5664 -0.0001  0.0301   0.0282   0.0816    0.0387   0.0000   440.4554       6.66532       18.5001      -3.97824   -0.00284035      -2.71887      -2.52891      0.335234       1.07155      -1.48585     -0.678156      -2.01779     -0.770590      0.175503     -0.707197       2.21436     -0.344696     0.0457343       1.25676       1.67809       1.85204       2.04855       2.11548       2.12843       2.13364       2.04255       1.92267       1.73263       1.61024       1.42236       1.23055       1.07189      0.900729      0.761108      0.630416      0.516646
  39  15 3652.7508    2.3661  4.3512 11.8171  0.0002  0.0397   0.0179   0.1076    0.0319   0.0000   440.2709       6.60943       20.2549       5.04270      -4.36249      -3.19880      -3.05509      -4.08274       2.70056      -3.22042       1.62723     -0.748777      -2.51418      -2.91810     -0.319285       1.05937      -1.26236     -0.428954       1.65434       2.22656       2.48734       2.66041       2.80418       2.83070       2.78834       2.65209       2.52129       2.29454       2.12367       1.89538       1.66615       1.41916       1.19556       1.02586      0.852024      0.702684
  39  16 3811.2783    1.9239  6.1774 11.3239 -0.0006  0.0518   0.0125   0.1377    0.0284   0.0000   441.2618       5.89653       23.6645       1.99633       2.69748      -1.19858       1.01624       1.23349      -3.53585       4.09719      -2.36576     -0.412188     -0.359381     -0.965234      -1.61076       1.57843      0.409612      -1.86287       2.12741       2.85925       3.21539       3.41402       3.60947       3.61996       3.58293       3.42815       3.26372       2.99313       2.71532       2.47022       2.11993       1.84865       1.58904       1.31038       1.07567      0.888611
  39  17 3968.4269    1.5681  8.8307 11.0302 -0.0013  0.0713   0.0091   0.1915    0.0257   0.0000   442.0527       2.30493       20.0213       1.80632      -9.91242      -1.71942       10.4266      -20.8339      -1.88000       1.73877       4.48260      -7.31116      -2.31966       1.54557      -1.04792     -0.933471       2.55668      0.106894       2.92966       3.89621       4.35619       4.70256       4.93078       4.90122       4.87239       4.67798       4.34448       4.12166       3.67634       3.38288       2.96633       2.58612       2.15789       1.84177       1.50312       1.23202
  39  18 4124.6650    1.2551 11.4664 10.9057 -0.0017  0.0969   0.0068   0.2621    0.0228   0.0000   442.5332       9.42560       25.5705       7.02320      -3.83170       13.4107       4.32942      -2.63142      -9.80615      -5.36528       10.2501      -11.0192       6.24203       2.19940      -2.42881      0.909729      0.606728     0.0672039       3.86788       5.13776       5.80595       6.28153       6.54293       6.55218       6.49736       6.34151       5.81452       5.44807       5.03625       4.48218       3.92256       3.41910       2.91082       2.46824       1.98327       1.63690
  39  19 4280.0125    1.0268 13.9248 10.7047 -0.0008  0.1208   0.0054   0.3253    0.0209   0.0000   439.9322       16.9154       22.9607      -7.64922       15.1500       12.6023      -4.43554      -7.96259       6.93964      -6.46863      -5.61857      -11.7236       6.48684      -7.27292      -1.61731       4.95220       3.85978      -5.13721       4.87760       6.48980       7.25221       7.75554       8.21125       8.26818       8.05724       7.84684       7.34190       6.83698       6.23858       5.59687       4.92943       4.30478       3.66243       3.10493       2.51397       2.06375
  40   5 1941.4022    0.6029  0.5554 10.1717 -0.0031  0.0136   0.0119   0.0330    0.0441   0.0000   440.9446      -1.13024       22.1088     0.0852726      -3.37047     -0.149941       1.60322      0.916367     -0.767120      0.935474       1.17304       1.28957    -0.0684641      0.156814     -0.508565   -0.00243168     -0.104312    -0.0830207      0.528540      0.672870      0.777960      0.857378      0.863356      0.850117      0.834535      0.854882      0.767653      0.748409      0.683540      0.620022      0.520537      0.481025      0.407082      0.363381      0.265125      0.223546
  40   6 2133.9473    0.8722  0.8225 10.6242 -0.0018  0.0161   0.0147   0.0407    0.0548   0.0000   442.0853     -0.779387       17.4974      -1.35740      -2.32434    0.00143211      0.624918     -0.800972     0.0739571     -0.247261      -1.12668      -1.84875      0.461015     -0.929325     -0.748512     0.0543399     -0.560418     0.0895591      0.650271      0.875869      0.961157       1.05825       1.00151       1.07765       1.05905      0.999133      0.981824      0.907970      0.811640      0.739984      0.667242      0.584811      0.489279      0.413247      0.359426      0.281334
  40   7 2319.3079    1.2907  1.0533 11.2621 -0.0007  0.0179   0.0194   0.0479    0.0629   0.0000   442.2237     -0.449960       19.9031      0.497830      -3.55353      0.196391     -0.171433     -0.572336     -0.260051     -0.821586       1.24666      0.264553     0.0350291      0.297441      0.697869      0.257533     0.0296584      0.514162      0.739479      0.958386       1.07482       1.14725       1.21095       1.23917       1.21528       1.17703       1.07450       1.00821      0.938247      0.844068      0.741984      0.687400      0.563950      0.493186      0.410405      0.332659
  40   8 2497.9414    1.8725  1.1509 11.8871 -0.0027  0.0190   0.0268   0.0496    0.0712   0.0000   440.6323       1.07822       21.4349      0.549821      -3.06674     -0.889773       3.42404       1.36678      -1.93660      -1.73561      0.169276      0.734969     -0.841971     -0.613188      -1.10645      0.137575     -0.126327     0.0334191      0.760068       1.04387       1.18583       1.27074       1.34893       1.32889       1.32379       1.24050       1.21113       1.08905      0.953216      0.939266      0.794052      0.708578      0.595846      0.506572      0.431274      0.354763
  40   9 2673.8020    2.5483  1.0825 12.6031 -0.0003  0.0179   0.0374   0.0476    0.0681   0.0000   441.2427       2.05243       20.5560     -0.734405     0.0232420      0.115972     -0.249137      0.451157     -0.569217     -0.211338      0.181794     -0.655493    -0.0618315      0.344942      0.929230     0.0863261     0.0358803      0.113556      0.739862      0.942792       1.07349       1.15309       1.18644       1.20783       1.17971       1.14850       1.07927       1.00671      0.908490      0.847955      0.749514      0.657804      0.558653      0.478440      0.395191      0.313800
  40  10 2848.3026    3.3428  0.9585 13.2285  0.0006  0.0167   0.0513   0.0438    0.0624   0.0000   441.8223       1.59261       22.4590       2.11889      -1.33709      -1.29176      -1.99983      -1.40549     -0.650508     -0.611459    0.00916156     -0.105183      0.741249      0.784011      0.250582     -0.525873     -0.334454     -0.360631      0.715727      0.927941      0.965311       1.09078       1.10669       1.14879       1.10696       1.08906      0.990181      0.961464      0.887758      0.809691      0.697418      0.587446      0.517971      0.455722      0.381282      0.307003
  40  11 3020.0919    4.1497  1.0041 13.5717 -0.0037  0.0168   0.0630   0.0435    0.0704   0.0000   440.6244       4.44874       19.9143       1.47313      -2.93829      -2.62934       3.22395      0.174792      0.838795      -1.34715      0.192203     -0.933583     -0.880448       1.79575     0.0552871     0.0817617      0.244922      0.153467      0.701579      0.921537       1.00193       1.12485       1.11537       1.18474       1.15447       1.08999       1.03512      0.970175      0.861537      0.800011      0.701464      0.632432      0.547376      0.458282      0.367124      0.311334
  40  12 3188.7338    4.0760  1.3249 13.5327 -0.0022  0.0197   0.0551   0.0557    0.0673   0.0000   441.3261       5.12780       20.4967       1.19008      -1.19229      -1.10220      0.807333      -1.35085     -0.289864      -3.30674       1.90650     -0.892235     -0.240455     -0.951386     -0.812900      0.221800     -0.349193      0.448398      0.800101       1.07149       1.19769       1.34373       1.39363       1.37012       1.37114       1.32064       1.25452       1.15598       1.05986      0.978393      0.806881      0.708006      0.594955      0.511586      0.430558      0.350314
  40  13 3354.6771    3.5525  1.8275 13.2179 -0.0014  0.0242   0.0414   0.0657    0.0493   0.0000   442.7244       5.87457       14.9908       4.01099      -1.57980     -0.435350       1.84375     -0.638978      -2.20777      0.178832     -0.819563      -1.34524       1.78134     -0.683570      0.778623     -0.686335     -0.323552    -0.0613276      0.959971       1.25939       1.40871       1.53876       1.56526       1.63907       1.60484       1.55208       1.47179       1.34389       1.23361       1.10253      0.979001      0.826536      0.729644      0.597250      0.512719      0.410025
  40  14 3518.1770    2.8649  2.9685 12.4601 -0.0008  0.0316   0.0258   0.0844    0.0362   0.0000   439.7515       6.21118       19.9417      0.914086      -2.72838      -1.39138      -1.95402      -3.11673       1.12252      -3.77811     0.0657545      -3.18201      0.305193      -1.64367       1.25593     -0.642495      0.880817     -0.928251       1.24364       1.65846       1.80450       1.97463       2.07037       2.13470       2.11191       1.98431       1.88720       1.78261       1.60305       1.41778       1.29059       1.11806      0.972959      0.797932      0.656649      0.543300
  40  15 3679.4738    2.2591  4.7178 11.7884 -0.0007  0.0415   0.0164   0.1143    0.0290   0.0000   440.3641       5.83686       16.4324       1.78696       2.19158       2.45026       3.21729      -4.26730      -2.88154      -3.10296       2.43694      -2.28156       1.45195     0.0563694     -0.256548      0.735541       1.82593      -1.21009       1.66513       2.22447       2.48899       2.70084       2.80791       2.82357       2.82196       2.70782       2.54523       2.33092       2.16873       1.95150       1.70005       1.50618       1.28731       1.10499      0.902841      0.739928
[truncated: 773,310 more chars]
