# Supplementary material for: Global-Mode Analysis of Full-Disk Data from the Michelson Doppler Imager and the Helioseismic and Magnetic Imager
Source: Sol Phys. 2018 Jan 31;293(2):29. doi: 10.1007/s11207-017-1201-5 (PMC6566312; doi:10.1007/s11207-017-1201-5)
Supplement: Supplementary file 2 — (TAR 362.4 MB) [file 11207_2017_1201_MOESM2_ESM.tar › HMI/hmivw72d.7048.36]

   0  13 1957.5030    0.7032  0.3230  9.6933  0.0000  0.0869   0.1309   0.1594    0.5144   0.0000    -0.0000       0.00000       0.00000       0.00000       0.00000       0.00000       0.00000       0.00000       0.00000       0.00000       0.00000       0.00000       0.00000       0.00000       0.00000       0.00000       0.00000       0.00000       0.00000       0.00000       0.00000       0.00000       0.00000       0.00000       0.00000       0.00000       0.00000       0.00000       0.00000       0.00000       0.00000       0.00000       0.00000       0.00000       0.00000       0.00000       0.00000       0.00000       0.00000       0.00000       0.00000       0.00000       0.00000       0.00000       0.00000       0.00000       0.00000       0.00000       0.00000       0.00000       0.00000       0.00000       0.00000       0.00000       0.00000       0.00000       0.00000       0.00000       0.00000       0.00000       0.00000       0.00000       0.00000       0.00000       0.00000       0.00000       0.00000       0.00000       0.00000       0.00000       0.00000       0.00000
   0  17 2496.1671    1.6720  1.5051  1.3467 -0.0028  0.1590   0.1937   0.6728   77.9748   0.0000    -0.0000       0.00000       0.00000       0.00000       0.00000       0.00000       0.00000       0.00000       0.00000       0.00000       0.00000       0.00000       0.00000       0.00000       0.00000       0.00000       0.00000       0.00000       0.00000       0.00000       0.00000       0.00000       0.00000       0.00000       0.00000       0.00000       0.00000       0.00000       0.00000       0.00000       0.00000       0.00000       0.00000       0.00000       0.00000       0.00000       0.00000       0.00000       0.00000       0.00000       0.00000       0.00000       0.00000       0.00000       0.00000       0.00000       0.00000       0.00000       0.00000       0.00000       0.00000       0.00000       0.00000       0.00000       0.00000       0.00000       0.00000       0.00000       0.00000       0.00000       0.00000       0.00000       0.00000       0.00000       0.00000       0.00000       0.00000       0.00000       0.00000       0.00000       0.00000       0.00000
   0  19 2764.3259    2.7929  0.6154 10.9444  0.0000  0.1124   0.4338   0.2713    2.4917   0.0000    -0.0000       0.00000       0.00000       0.00000       0.00000       0.00000       0.00000       0.00000       0.00000       0.00000       0.00000       0.00000       0.00000       0.00000       0.00000       0.00000       0.00000       0.00000       0.00000       0.00000       0.00000       0.00000       0.00000       0.00000       0.00000       0.00000       0.00000       0.00000       0.00000       0.00000       0.00000       0.00000       0.00000       0.00000       0.00000       0.00000       0.00000       0.00000       0.00000       0.00000       0.00000       0.00000       0.00000       0.00000       0.00000       0.00000       0.00000       0.00000       0.00000       0.00000       0.00000       0.00000       0.00000       0.00000       0.00000       0.00000       0.00000       0.00000       0.00000       0.00000       0.00000       0.00000       0.00000       0.00000       0.00000       0.00000       0.00000       0.00000       0.00000       0.00000       0.00000       0.00000
   0  22 3168.8439    3.6497  0.8021 13.2025  0.0000  0.1426   0.5445   0.3610    0.7935   0.0000    -0.0000       0.00000       0.00000       0.00000       0.00000       0.00000       0.00000       0.00000       0.00000       0.00000       0.00000       0.00000       0.00000       0.00000       0.00000       0.00000       0.00000       0.00000       0.00000       0.00000       0.00000       0.00000       0.00000       0.00000       0.00000       0.00000       0.00000       0.00000       0.00000       0.00000       0.00000       0.00000       0.00000       0.00000       0.00000       0.00000       0.00000       0.00000       0.00000       0.00000       0.00000       0.00000       0.00000       0.00000       0.00000       0.00000       0.00000       0.00000       0.00000       0.00000       0.00000       0.00000       0.00000       0.00000       0.00000       0.00000       0.00000       0.00000       0.00000       0.00000       0.00000       0.00000       0.00000       0.00000       0.00000       0.00000       0.00000       0.00000       0.00000       0.00000       0.00000       0.00000
   1  12 1885.0598    0.4284  0.3471  9.6332  0.0000  0.0587   0.0564   0.1345    0.1607   0.0000   379.6909       15.4026       0.00000       0.00000       0.00000       0.00000       0.00000       0.00000       0.00000       0.00000       0.00000       0.00000       0.00000       0.00000       0.00000       0.00000       0.00000       0.00000       0.00000       0.00000       0.00000       0.00000       0.00000       0.00000       0.00000       0.00000       0.00000       0.00000       0.00000       0.00000       0.00000       0.00000       0.00000       0.00000       0.00000       0.00000       75.8591       41.5834       0.00000       0.00000       0.00000       0.00000       0.00000       0.00000       0.00000       0.00000       0.00000       0.00000       0.00000       0.00000       0.00000       0.00000       0.00000       0.00000       0.00000       0.00000       0.00000       0.00000       0.00000       0.00000       0.00000       0.00000       0.00000       0.00000       0.00000       0.00000       0.00000       0.00000       0.00000       0.00000       0.00000       0.00000
   1  14 2156.7482    0.8578  0.5421 10.2908  0.0000  0.0685   0.0875   0.1760    0.3031   0.0000   340.1407      -54.8859       0.00000       0.00000       0.00000       0.00000       0.00000       0.00000       0.00000       0.00000       0.00000       0.00000       0.00000       0.00000       0.00000       0.00000       0.00000       0.00000       0.00000       0.00000       0.00000       0.00000       0.00000       0.00000       0.00000       0.00000       0.00000       0.00000       0.00000       0.00000       0.00000       0.00000       0.00000       0.00000       0.00000       0.00000       91.3555       50.8128       0.00000       0.00000       0.00000       0.00000       0.00000       0.00000       0.00000       0.00000       0.00000       0.00000       0.00000       0.00000       0.00000       0.00000       0.00000       0.00000       0.00000       0.00000       0.00000       0.00000       0.00000       0.00000       0.00000       0.00000       0.00000       0.00000       0.00000       0.00000       0.00000       0.00000       0.00000       0.00000       0.00000       0.00000
   1  15 2291.8320    1.2143  0.6570 10.3096  0.0000  0.0708   0.1172   0.2049    0.4752   0.0000   439.1193       61.2166       0.00000       0.00000       0.00000       0.00000       0.00000       0.00000       0.00000       0.00000       0.00000       0.00000       0.00000       0.00000       0.00000       0.00000       0.00000       0.00000       0.00000       0.00000       0.00000       0.00000       0.00000       0.00000       0.00000       0.00000       0.00000       0.00000       0.00000       0.00000       0.00000       0.00000       0.00000       0.00000       0.00000       0.00000       72.0650       50.4851       0.00000       0.00000       0.00000       0.00000       0.00000       0.00000       0.00000       0.00000       0.00000       0.00000       0.00000       0.00000       0.00000       0.00000       0.00000       0.00000       0.00000       0.00000       0.00000       0.00000       0.00000       0.00000       0.00000       0.00000       0.00000       0.00000       0.00000       0.00000       0.00000       0.00000       0.00000       0.00000       0.00000       0.00000
   1  18 2693.3900    2.8820  0.9105 11.1557 -0.0082  0.0865   0.2708   0.2641    2.4536   0.0000   477.5325       65.5422       0.00000       0.00000       0.00000       0.00000       0.00000       0.00000       0.00000       0.00000       0.00000       0.00000       0.00000       0.00000       0.00000       0.00000       0.00000       0.00000       0.00000       0.00000       0.00000       0.00000       0.00000       0.00000       0.00000       0.00000       0.00000       0.00000       0.00000       0.00000       0.00000       0.00000       0.00000       0.00000       0.00000       0.00000       111.889       52.6584       0.00000       0.00000       0.00000       0.00000       0.00000       0.00000       0.00000       0.00000       0.00000       0.00000       0.00000       0.00000       0.00000       0.00000       0.00000       0.00000       0.00000       0.00000       0.00000       0.00000       0.00000       0.00000       0.00000       0.00000       0.00000       0.00000       0.00000       0.00000       0.00000       0.00000       0.00000       0.00000       0.00000       0.00000
   1  19 2828.2461    2.8076  1.1263 10.9544  0.0000  0.0947   0.2159   0.2985    2.3940   0.0000   517.7580       24.7251       0.00000       0.00000       0.00000       0.00000       0.00000       0.00000       0.00000       0.00000       0.00000       0.00000       0.00000       0.00000       0.00000       0.00000       0.00000       0.00000       0.00000       0.00000       0.00000       0.00000       0.00000       0.00000       0.00000       0.00000       0.00000       0.00000       0.00000       0.00000       0.00000       0.00000       0.00000       0.00000       0.00000       0.00000       120.493       67.3122       0.00000       0.00000       0.00000       0.00000       0.00000       0.00000       0.00000       0.00000       0.00000       0.00000       0.00000       0.00000       0.00000       0.00000       0.00000       0.00000       0.00000       0.00000       0.00000       0.00000       0.00000       0.00000       0.00000       0.00000       0.00000       0.00000       0.00000       0.00000       0.00000       0.00000       0.00000       0.00000       0.00000       0.00000
   1  24 3504.3784    2.7251  2.4138 12.1053  0.0663  0.1762   0.2459   0.6279    0.5879   0.0000   403.1548       119.430       0.00000       0.00000       0.00000       0.00000       0.00000       0.00000       0.00000       0.00000       0.00000       0.00000       0.00000       0.00000       0.00000       0.00000       0.00000       0.00000       0.00000       0.00000       0.00000       0.00000       0.00000       0.00000       0.00000       0.00000       0.00000       0.00000       0.00000       0.00000       0.00000       0.00000       0.00000       0.00000       0.00000       0.00000       229.103       118.243       0.00000       0.00000       0.00000       0.00000       0.00000       0.00000       0.00000       0.00000       0.00000       0.00000       0.00000       0.00000       0.00000       0.00000       0.00000       0.00000       0.00000       0.00000       0.00000       0.00000       0.00000       0.00000       0.00000       0.00000       0.00000       0.00000       0.00000       0.00000       0.00000       0.00000       0.00000       0.00000       0.00000       0.00000
   1  25 3640.3030    2.2939  3.3321 11.3778  0.0382  0.1977   0.1681   0.7002    0.6232   0.0000   475.0262       243.988       0.00000       0.00000       0.00000       0.00000       0.00000       0.00000       0.00000       0.00000       0.00000       0.00000       0.00000       0.00000       0.00000       0.00000       0.00000       0.00000       0.00000       0.00000       0.00000       0.00000       0.00000       0.00000       0.00000       0.00000       0.00000       0.00000       0.00000       0.00000       0.00000       0.00000       0.00000       0.00000       0.00000       0.00000       252.878       142.295       0.00000       0.00000       0.00000       0.00000       0.00000       0.00000       0.00000       0.00000       0.00000       0.00000       0.00000       0.00000       0.00000       0.00000       0.00000       0.00000       0.00000       0.00000       0.00000       0.00000       0.00000       0.00000       0.00000       0.00000       0.00000       0.00000       0.00000       0.00000       0.00000       0.00000       0.00000       0.00000       0.00000       0.00000
   1  26 3777.4602    2.1229  5.7042  9.9017 -0.0124  0.2888   0.0756   0.9246    1.4146   0.0000   509.9285      -56.8002       0.00000       0.00000       0.00000       0.00000       0.00000       0.00000       0.00000       0.00000       0.00000       0.00000       0.00000       0.00000       0.00000       0.00000       0.00000       0.00000       0.00000       0.00000       0.00000       0.00000       0.00000       0.00000       0.00000       0.00000       0.00000       0.00000       0.00000       0.00000       0.00000       0.00000       0.00000       0.00000       0.00000       0.00000       355.996       202.052       0.00000       0.00000       0.00000       0.00000       0.00000       0.00000       0.00000       0.00000       0.00000       0.00000       0.00000       0.00000       0.00000       0.00000       0.00000       0.00000       0.00000       0.00000       0.00000       0.00000       0.00000       0.00000       0.00000       0.00000       0.00000       0.00000       0.00000       0.00000       0.00000       0.00000       0.00000       0.00000       0.00000       0.00000
   2  12 1945.7165    0.5450  0.7431  9.2838  0.0000  0.0703   0.0424   0.2045    0.3121   0.0000   481.9340       12.0555      -35.8458       24.8954       0.00000       0.00000       0.00000       0.00000       0.00000       0.00000       0.00000       0.00000       0.00000       0.00000       0.00000       0.00000       0.00000       0.00000       0.00000       0.00000       0.00000       0.00000       0.00000       0.00000       0.00000       0.00000       0.00000       0.00000       0.00000       0.00000       0.00000       0.00000       0.00000       0.00000       0.00000       0.00000       49.6167       43.6145       21.0551       9.69096       0.00000       0.00000       0.00000       0.00000       0.00000       0.00000       0.00000       0.00000       0.00000       0.00000       0.00000       0.00000       0.00000       0.00000       0.00000       0.00000       0.00000       0.00000       0.00000       0.00000       0.00000       0.00000       0.00000       0.00000       0.00000       0.00000       0.00000       0.00000       0.00000       0.00000       0.00000       0.00000
   2  13 2082.0222    0.7240  0.5668 10.1270  0.0000  0.0602   0.0595   0.1644    0.2422   0.0000   303.7214       25.6584       29.6955       2.02432       0.00000       0.00000       0.00000       0.00000       0.00000       0.00000       0.00000       0.00000       0.00000       0.00000       0.00000       0.00000       0.00000       0.00000       0.00000       0.00000       0.00000       0.00000       0.00000       0.00000       0.00000       0.00000       0.00000       0.00000       0.00000       0.00000       0.00000       0.00000       0.00000       0.00000       0.00000       0.00000       34.5589       29.9793       22.8026       8.30383       0.00000       0.00000       0.00000       0.00000       0.00000       0.00000       0.00000       0.00000       0.00000       0.00000       0.00000       0.00000       0.00000       0.00000       0.00000       0.00000       0.00000       0.00000       0.00000       0.00000       0.00000       0.00000       0.00000       0.00000       0.00000       0.00000       0.00000       0.00000       0.00000       0.00000       0.00000       0.00000
   2  14 2217.7600    1.0160  0.5081  9.7210  0.0000  0.0443   0.0849   0.1227    0.3043   0.0000   453.8560      -4.25595       3.34562      -8.08647       0.00000       0.00000       0.00000       0.00000       0.00000       0.00000       0.00000       0.00000       0.00000       0.00000       0.00000       0.00000       0.00000       0.00000       0.00000       0.00000       0.00000       0.00000       0.00000       0.00000       0.00000       0.00000       0.00000       0.00000       0.00000       0.00000       0.00000       0.00000       0.00000       0.00000       0.00000       0.00000       32.2928       27.0542       18.0471       5.53165       0.00000       0.00000       0.00000       0.00000       0.00000       0.00000       0.00000       0.00000       0.00000       0.00000       0.00000       0.00000       0.00000       0.00000       0.00000       0.00000       0.00000       0.00000       0.00000       0.00000       0.00000       0.00000       0.00000       0.00000       0.00000       0.00000       0.00000       0.00000       0.00000       0.00000       0.00000       0.00000
   2  15 2352.0953    1.3579  1.0624  4.2668  0.0000  0.0620   0.0774   0.1918  169.5303   0.0000   388.9166       19.6459      -27.8664      -5.39228       0.00000       0.00000       0.00000       0.00000       0.00000       0.00000       0.00000       0.00000       0.00000       0.00000       0.00000       0.00000       0.00000       0.00000       0.00000       0.00000       0.00000       0.00000       0.00000       0.00000       0.00000       0.00000       0.00000       0.00000       0.00000       0.00000       0.00000       0.00000       0.00000       0.00000       0.00000       0.00000       41.0023       34.9840       23.8471       8.65507       0.00000       0.00000       0.00000       0.00000       0.00000       0.00000       0.00000       0.00000       0.00000       0.00000       0.00000       0.00000       0.00000       0.00000       0.00000       0.00000       0.00000       0.00000       0.00000       0.00000       0.00000       0.00000       0.00000       0.00000       0.00000       0.00000       0.00000       0.00000       0.00000       0.00000       0.00000       0.00000
   2  18 2754.4972    2.6210  0.6689 12.1214  0.0000  0.0862   0.1872   0.1331    0.3982   0.0000   514.3871       5.12090       4.01971      -2.50169       0.00000       0.00000       0.00000       0.00000       0.00000       0.00000       0.00000       0.00000       0.00000       0.00000       0.00000       0.00000       0.00000       0.00000       0.00000       0.00000       0.00000       0.00000       0.00000       0.00000       0.00000       0.00000       0.00000       0.00000       0.00000       0.00000       0.00000       0.00000       0.00000       0.00000       0.00000       0.00000       74.3538       57.6883       25.2153       8.26948       0.00000       0.00000       0.00000       0.00000       0.00000       0.00000       0.00000       0.00000       0.00000       0.00000       0.00000       0.00000       0.00000       0.00000       0.00000       0.00000       0.00000       0.00000       0.00000       0.00000       0.00000       0.00000       0.00000       0.00000       0.00000       0.00000       0.00000       0.00000       0.00000       0.00000       0.00000       0.00000
   2  19 2889.7374    3.0164  0.9050 11.9848  0.0000  0.0633   0.1940   0.1929    0.5714   0.0000   420.7025       74.6724      -30.7891       14.5729       0.00000       0.00000       0.00000       0.00000       0.00000       0.00000       0.00000       0.00000       0.00000       0.00000       0.00000       0.00000       0.00000       0.00000       0.00000       0.00000       0.00000       0.00000       0.00000       0.00000       0.00000       0.00000       0.00000       0.00000       0.00000       0.00000       0.00000       0.00000       0.00000       0.00000       0.00000       0.00000       43.5815       33.6438       26.2558       8.44043       0.00000       0.00000       0.00000       0.00000       0.00000       0.00000       0.00000       0.00000       0.00000       0.00000       0.00000       0.00000       0.00000       0.00000       0.00000       0.00000       0.00000       0.00000       0.00000       0.00000       0.00000       0.00000       0.00000       0.00000       0.00000       0.00000       0.00000       0.00000       0.00000       0.00000       0.00000       0.00000
   2  21 3159.9552    4.1708  1.2342  5.0410  0.0000  0.0814   0.2604   0.1978  901.3819   0.0000   432.0061       42.5220       4.79900       3.23600       0.00000       0.00000       0.00000       0.00000       0.00000       0.00000       0.00000       0.00000       0.00000       0.00000       0.00000       0.00000       0.00000       0.00000       0.00000       0.00000       0.00000       0.00000       0.00000       0.00000       0.00000       0.00000       0.00000       0.00000       0.00000       0.00000       0.00000       0.00000       0.00000       0.00000       0.00000       0.00000       59.9804       56.9865       24.0082       8.35491       0.00000       0.00000       0.00000       0.00000       0.00000       0.00000       0.00000       0.00000       0.00000       0.00000       0.00000       0.00000       0.00000       0.00000       0.00000       0.00000       0.00000       0.00000       0.00000       0.00000       0.00000       0.00000       0.00000       0.00000       0.00000       0.00000       0.00000       0.00000       0.00000       0.00000       0.00000       0.00000
   2  23 3430.7262    3.3301  2.4139 11.4037  0.0000  0.1033   0.1418   0.3238    0.6210   0.0000   536.5485      -78.0672       61.6589       17.3081       0.00000       0.00000       0.00000       0.00000       0.00000       0.00000       0.00000       0.00000       0.00000       0.00000       0.00000       0.00000       0.00000       0.00000       0.00000       0.00000       0.00000       0.00000       0.00000       0.00000       0.00000       0.00000       0.00000       0.00000       0.00000       0.00000       0.00000       0.00000       0.00000       0.00000       0.00000       0.00000       71.9391       62.5049       36.6985       13.8804       0.00000       0.00000       0.00000       0.00000       0.00000       0.00000       0.00000       0.00000       0.00000       0.00000       0.00000       0.00000       0.00000       0.00000       0.00000       0.00000       0.00000       0.00000       0.00000       0.00000       0.00000       0.00000       0.00000       0.00000       0.00000       0.00000       0.00000       0.00000       0.00000       0.00000       0.00000       0.00000
   3  11 1865.1703    0.4639  0.2736  9.9126  0.0000  0.0413   0.0398   0.0856    0.1260   0.0000   464.9828       30.7927      -7.44341      -5.50186       1.86358     -0.220953       0.00000       0.00000       0.00000       0.00000       0.00000       0.00000       0.00000       0.00000       0.00000       0.00000       0.00000       0.00000       0.00000       0.00000       0.00000       0.00000       0.00000       0.00000       0.00000       0.00000       0.00000       0.00000       0.00000       0.00000       0.00000       0.00000       0.00000       0.00000       0.00000       0.00000       19.4368       15.4673       15.6089       11.3952       4.49295       1.13481       0.00000       0.00000       0.00000       0.00000       0.00000       0.00000       0.00000       0.00000       0.00000       0.00000       0.00000       0.00000       0.00000       0.00000       0.00000       0.00000       0.00000       0.00000       0.00000       0.00000       0.00000       0.00000       0.00000       0.00000       0.00000       0.00000       0.00000       0.00000       0.00000       0.00000
   3  13 2137.7389    0.7825  0.6065 10.2704  0.0000  0.0661   0.0523   0.1342    0.2344   0.0000   438.8008      0.103331       38.6878       9.28531       7.67897      -1.43474       0.00000       0.00000       0.00000       0.00000       0.00000       0.00000       0.00000       0.00000       0.00000       0.00000       0.00000       0.00000       0.00000       0.00000       0.00000       0.00000       0.00000       0.00000       0.00000       0.00000       0.00000       0.00000       0.00000       0.00000       0.00000       0.00000       0.00000       0.00000       0.00000       0.00000       30.0109       27.3279       25.9511       17.3576       6.60814       2.24187       0.00000       0.00000       0.00000       0.00000       0.00000       0.00000       0.00000       0.00000       0.00000       0.00000       0.00000       0.00000       0.00000       0.00000       0.00000       0.00000       0.00000       0.00000       0.00000       0.00000       0.00000       0.00000       0.00000       0.00000       0.00000       0.00000       0.00000       0.00000       0.00000       0.00000
   3  14 2273.4726    1.0534  0.8184 10.0259  0.0103  0.0587   0.0611   0.1280    0.3568   0.0000   388.4773       16.1410       7.15947      -4.07490       1.06530       2.50958       0.00000       0.00000       0.00000       0.00000       0.00000       0.00000       0.00000       0.00000       0.00000       0.00000       0.00000       0.00000       0.00000       0.00000       0.00000       0.00000       0.00000       0.00000       0.00000       0.00000       0.00000       0.00000       0.00000       0.00000       0.00000       0.00000       0.00000       0.00000       0.00000       0.00000       27.0262       26.9176       21.1696       11.6640       6.22647       1.79432       0.00000       0.00000       0.00000       0.00000       0.00000       0.00000       0.00000       0.00000       0.00000       0.00000       0.00000       0.00000       0.00000       0.00000       0.00000       0.00000       0.00000       0.00000       0.00000       0.00000       0.00000       0.00000       0.00000       0.00000       0.00000       0.00000       0.00000       0.00000       0.00000       0.00000
   3  15 2407.6052    1.4777  0.8963 10.9210  0.0000  0.0696   0.0874   0.1460    0.4145   0.0000   392.6129      -17.7290       34.5119       17.2524      -2.57745       1.28959       0.00000       0.00000       0.00000       0.00000       0.00000       0.00000       0.00000       0.00000       0.00000       0.00000       0.00000       0.00000       0.00000       0.00000       0.00000       0.00000       0.00000       0.00000       0.00000       0.00000       0.00000       0.00000       0.00000       0.00000       0.00000       0.00000       0.00000       0.00000       0.00000       0.00000       33.4144       25.6652       25.3008       17.8529       7.15143       1.67427       0.00000       0.00000       0.00000       0.00000       0.00000       0.00000       0.00000       0.00000       0.00000       0.00000       0.00000       0.00000       0.00000       0.00000       0.00000       0.00000       0.00000       0.00000       0.00000       0.00000       0.00000       0.00000       0.00000       0.00000       0.00000       0.00000       0.00000       0.00000       0.00000       0.00000
   3  17 2676.0896    2.4442  1.0137  2.4435  0.0000  0.0586   0.1341   0.1624 1000.0000   0.0000   450.0862      -11.1079       7.11345       18.9956       6.02019      0.362058       0.00000       0.00000       0.00000       0.00000       0.00000       0.00000       0.00000       0.00000       0.00000       0.00000       0.00000       0.00000       0.00000       0.00000       0.00000       0.00000       0.00000       0.00000       0.00000       0.00000       0.00000       0.00000       0.00000       0.00000       0.00000       0.00000       0.00000       0.00000       0.00000       0.00000       29.3463       29.2888       20.0360       13.0071       5.27485       1.86604       0.00000       0.00000       0.00000       0.00000       0.00000       0.00000       0.00000       0.00000       0.00000       0.00000       0.00000       0.00000       0.00000       0.00000       0.00000       0.00000       0.00000       0.00000       0.00000       0.00000       0.00000       0.00000       0.00000       0.00000       0.00000       0.00000       0.00000       0.00000       0.00000       0.00000
   3  19 2947.0913    3.3890  0.9364 12.2657  0.0000  0.0568   0.1793   0.1447    0.4739   0.0000   368.2379       34.5294       10.3455      -14.4457       4.40522      -1.42338       0.00000       0.00000       0.00000       0.00000       0.00000       0.00000       0.00000       0.00000       0.00000       0.00000       0.00000       0.00000       0.00000       0.00000       0.00000       0.00000       0.00000       0.00000       0.00000       0.00000       0.00000       0.00000       0.00000       0.00000       0.00000       0.00000       0.00000       0.00000       0.00000       0.00000       28.5332       24.4981       20.9684       14.9927       5.66374       1.56663       0.00000       0.00000       0.00000       0.00000       0.00000       0.00000       0.00000       0.00000       0.00000       0.00000       0.00000       0.00000       0.00000       0.00000       0.00000       0.00000       0.00000       0.00000       0.00000       0.00000       0.00000       0.00000       0.00000       0.00000       0.00000       0.00000       0.00000       0.00000       0.00000       0.00000
   3  20 3082.4013    3.7819  0.9250 11.9207  0.0000  0.0587   0.1882   0.1296    0.6250   0.0000   443.8372       44.1140       19.6280       1.16392      -3.66440     -0.386187       0.00000       0.00000       0.00000       0.00000       0.00000       0.00000       0.00000       0.00000       0.00000       0.00000       0.00000       0.00000       0.00000       0.00000       0.00000       0.00000       0.00000       0.00000       0.00000       0.00000       0.00000       0.00000       0.00000       0.00000       0.00000       0.00000       0.00000       0.00000       0.00000       0.00000       30.0943       24.6922       21.8355       14.3322       5.91374       1.52114       0.00000       0.00000       0.00000       0.00000       0.00000       0.00000       0.00000       0.00000       0.00000       0.00000       0.00000       0.00000       0.00000       0.00000       0.00000       0.00000       0.00000       0.00000       0.00000       0.00000       0.00000       0.00000       0.00000       0.00000       0.00000       0.00000       0.00000       0.00000       0.00000       0.00000
   3  21 3217.7760    3.9087  1.3583 11.2591  0.0000  0.0666   0.1655   0.1604    1.0953   0.0000   417.1818       84.3323      -2.56375       3.36302       4.84428      0.187607       0.00000       0.00000       0.00000       0.00000       0.00000       0.00000       0.00000       0.00000       0.00000       0.00000       0.00000       0.00000       0.00000       0.00000       0.00000       0.00000       0.00000       0.00000       0.00000       0.00000       0.00000       0.00000       0.00000       0.00000       0.00000       0.00000       0.00000       0.00000       0.00000       0.00000       28.6000       31.3169       24.1440       12.9752       7.27020       2.22546       0.00000       0.00000       0.00000       0.00000       0.00000       0.00000       0.00000       0.00000       0.00000       0.00000       0.00000       0.00000       0.00000       0.00000       0.00000       0.00000       0.00000       0.00000       0.00000       0.00000       0.00000       0.00000       0.00000       0.00000       0.00000       0.00000       0.00000       0.00000       0.00000       0.00000
   3  22 3353.4859    3.3413  1.8100 11.5358  0.0000  0.0718   0.1293   0.2170    0.4959   0.0000   447.2195       17.2405      -13.1129       6.08357      -3.71520      -2.38921       0.00000       0.00000       0.00000       0.00000       0.00000       0.00000       0.00000       0.00000       0.00000       0.00000       0.00000       0.00000       0.00000       0.00000       0.00000       0.00000       0.00000       0.00000       0.00000       0.00000       0.00000       0.00000       0.00000       0.00000       0.00000       0.00000       0.00000       0.00000       0.00000       0.00000       36.0846       34.8375       26.2145       15.1065       7.05360       2.08124       0.00000       0.00000       0.00000       0.00000       0.00000       0.00000       0.00000       0.00000       0.00000       0.00000       0.00000       0.00000       0.00000       0.00000       0.00000       0.00000       0.00000       0.00000       0.00000       0.00000       0.00000       0.00000       0.00000       0.00000       0.00000       0.00000       0.00000       0.00000       0.00000       0.00000
   3  23 3489.6524    2.9351  1.8610 11.9392  0.0000  0.0908   0.1222   0.2131    0.3599   0.0000   436.2337       66.1893       62.8348       2.22223      0.356395     -0.402134       0.00000       0.00000       0.00000       0.00000       0.00000       0.00000       0.00000       0.00000       0.00000       0.00000       0.00000       0.00000       0.00000       0.00000       0.00000       0.00000       0.00000       0.00000       0.00000       0.00000       0.00000       0.00000       0.00000       0.00000       0.00000       0.00000       0.00000       0.00000       0.00000       0.00000       41.5271       40.6028       31.4647       21.1820       8.61523       2.79937       0.00000       0.00000       0.00000       0.00000       0.00000       0.00000       0.00000       0.00000       0.00000       0.00000       0.00000       0.00000       0.00000       0.00000       0.00000       0.00000       0.00000       0.00000       0.00000       0.00000       0.00000       0.00000       0.00000       0.00000       0.00000       0.00000       0.00000       0.00000       0.00000       0.00000
   3  24 3626.4913    2.3968  3.8138 10.9923  0.0025  0.1226   0.0718   0.3213    0.2628   0.0000   335.3550      -37.6381      -1.59788       16.1381       2.52374      -4.38364       0.00000       0.00000       0.00000       0.00000       0.00000       0.00000       0.00000       0.00000       0.00000       0.00000       0.00000       0.00000       0.00000       0.00000       0.00000       0.00000       0.00000       0.00000       0.00000       0.00000       0.00000       0.00000       0.00000       0.00000       0.00000       0.00000       0.00000       0.00000       0.00000       0.00000       57.4484       57.9032       43.7772       27.7061       12.3020       3.85251       0.00000       0.00000       0.00000       0.00000       0.00000       0.00000       0.00000       0.00000       0.00000       0.00000       0.00000       0.00000       0.00000       0.00000       0.00000       0.00000       0.00000       0.00000       0.00000       0.00000       0.00000       0.00000       0.00000       0.00000       0.00000       0.00000       0.00000       0.00000       0.00000       0.00000
   4  11 1914.8028    0.5201  0.2097 10.0353 -0.0139  0.0239   0.0577   0.0596    0.0867   0.0000   425.3690       3.92801       11.6507      -14.0292      -4.52289      0.661028     -0.707630      0.219171       0.00000       0.00000       0.00000       0.00000       0.00000       0.00000       0.00000       0.00000       0.00000       0.00000       0.00000       0.00000       0.00000       0.00000       0.00000       0.00000       0.00000       0.00000       0.00000       0.00000       0.00000       0.00000       0.00000       0.00000       0.00000       0.00000       0.00000       0.00000       9.08942       7.85236       7.30608       6.16595       3.75410       1.82729      0.645524      0.162814       0.00000       0.00000       0.00000       0.00000       0.00000       0.00000       0.00000       0.00000       0.00000       0.00000       0.00000       0.00000       0.00000       0.00000       0.00000       0.00000       0.00000       0.00000       0.00000       0.00000       0.00000       0.00000       0.00000       0.00000       0.00000       0.00000       0.00000       0.00000
   4  13 2188.3669    0.8960  0.8207  9.7816 -0.0000  0.0559   0.0439   0.1118    0.3620   0.0000   433.6214      -16.8080      -15.6897       6.19721       4.83073     0.0191079      0.175130     0.0725553       0.00000       0.00000       0.00000       0.00000       0.00000       0.00000       0.00000       0.00000       0.00000       0.00000       0.00000       0.00000       0.00000       0.00000       0.00000       0.00000       0.00000       0.00000       0.00000       0.00000       0.00000       0.00000       0.00000       0.00000       0.00000       0.00000       0.00000       0.00000       19.7172       21.7161       19.4391       13.2055       7.14085       4.28882       1.53854      0.412045       0.00000       0.00000       0.00000       0.00000       0.00000       0.00000       0.00000       0.00000       0.00000       0.00000       0.00000       0.00000       0.00000       0.00000       0.00000       0.00000       0.00000       0.00000       0.00000       0.00000       0.00000       0.00000       0.00000       0.00000       0.00000       0.00000       0.00000       0.00000
   4  15 2458.4681    1.5836  0.7121 11.3879 -0.0288  0.0542   0.0795   0.1402    0.5877   0.0000   433.8690      -6.85786      -1.30355      -6.73407       6.77729      -6.55356       3.65296     -0.367950       0.00000       0.00000       0.00000       0.00000       0.00000       0.00000       0.00000       0.00000       0.00000       0.00000       0.00000       0.00000       0.00000       0.00000       0.00000       0.00000       0.00000       0.00000       0.00000       0.00000       0.00000       0.00000       0.00000       0.00000       0.00000       0.00000       0.00000       0.00000       21.1757       23.6223       17.5158       12.9361       7.90354       3.33530       1.45430      0.406679       0.00000       0.00000       0.00000       0.00000       0.00000       0.00000       0.00000       0.00000       0.00000       0.00000       0.00000       0.00000       0.00000       0.00000       0.00000       0.00000       0.00000       0.00000       0.00000       0.00000       0.00000       0.00000       0.00000       0.00000       0.00000       0.00000       0.00000       0.00000
   4  16 2593.0344    2.1045  1.0888  2.4736  0.0000  0.0740   0.0938   0.1458 1000.0000   0.0000   477.9088       17.3896       1.92089      -6.43484       1.06374      -1.75744       0.00000       0.00000       0.00000       0.00000       0.00000       0.00000       0.00000       0.00000       0.00000       0.00000       0.00000       0.00000       0.00000       0.00000       0.00000       0.00000       0.00000       0.00000       0.00000       0.00000       0.00000       0.00000       0.00000       0.00000       0.00000       0.00000       0.00000       0.00000       0.00000       0.00000       22.3885       26.4102       22.6912       15.9678       11.8877       4.53018       2.25665      0.587001       0.00000       0.00000       0.00000       0.00000       0.00000       0.00000       0.00000       0.00000       0.00000       0.00000       0.00000       0.00000       0.00000       0.00000       0.00000       0.00000       0.00000       0.00000       0.00000       0.00000       0.00000       0.00000       0.00000       0.00000       0.00000       0.00000       0.00000       0.00000
   4  17 2728.4960    2.6575  0.7854 12.2415  0.0103  0.0467   0.1352   0.1395    0.3395   0.0000   440.5873       51.9549      -3.32656      -30.4580      -4.63229       6.50222      -1.82329     0.0915048       0.00000       0.00000       0.00000       0.00000       0.00000       0.00000       0.00000       0.00000       0.00000       0.00000       0.00000       0.00000       0.00000       0.00000       0.00000       0.00000       0.00000       0.00000       0.00000       0.00000       0.00000       0.00000       0.00000       0.00000       0.00000       0.00000       0.00000       0.00000       16.6277       18.2149       17.0557       11.0229       7.25130       3.48543       1.47582      0.339864       0.00000       0.00000       0.00000       0.00000       0.00000       0.00000       0.00000       0.00000       0.00000       0.00000       0.00000       0.00000       0.00000       0.00000       0.00000       0.00000       0.00000       0.00000       0.00000       0.00000       0.00000       0.00000       0.00000       0.00000       0.00000       0.00000       0.00000       0.00000
   4  18 2864.2682    3.1873  0.8609 11.5563 -0.0083  0.0477   0.1567   0.1171    1.0161   0.0000   422.1813       15.6543       43.4068       10.9705      -4.45738     -0.441805      0.736646      0.613378       0.00000       0.00000       0.00000       0.00000       0.00000       0.00000       0.00000       0.00000       0.00000       0.00000       0.00000       0.00000       0.00000       0.00000       0.00000       0.00000       0.00000       0.00000       0.00000       0.00000       0.00000       0.00000       0.00000       0.00000       0.00000       0.00000       0.00000       0.00000       18.3577       18.3637       15.3376       12.0833       7.03144       3.41325       1.26793      0.342046       0.00000       0.00000       0.00000       0.00000       0.00000       0.00000       0.00000       0.00000       0.00000       0.00000       0.00000       0.00000       0.00000       0.00000       0.00000       0.00000       0.00000       0.00000       0.00000       0.00000       0.00000       0.00000       0.00000       0.00000       0.00000       0.00000       0.00000       0.00000
   4  19 3000.1570    3.5254  1.0559 11.5916  0.0017  0.0537   0.1630   0.1518    1.1893   0.0000   439.1293      -7.98695      -9.85025      -2.64716       1.69105      -2.21964    -0.0106553      0.175206       0.00000       0.00000       0.00000       0.00000       0.00000       0.00000       0.00000       0.00000       0.00000       0.00000       0.00000       0.00000       0.00000       0.00000       0.00000       0.00000       0.00000       0.00000       0.00000       0.00000       0.00000       0.00000       0.00000       0.00000       0.00000       0.00000       0.00000       0.00000       23.5711       23.4628       18.9385       13.0650       7.58128       3.52040       1.27752      0.292858       0.00000       0.00000       0.00000       0.00000       0.00000       0.00000       0.00000       0.00000       0.00000       0.00000       0.00000       0.00000       0.00000       0.00000       0.00000       0.00000       0.00000       0.00000       0.00000       0.00000       0.00000       0.00000       0.00000       0.00000       0.00000       0.00000       0.00000       0.00000
   4  21 3271.7892    3.8485  1.2515 10.8572  0.0037  0.0586   0.1708   0.1546    2.3101   0.0000   482.1125       36.0469       23.3170      -21.5790       8.03278      0.313681      0.371679      0.228975       0.00000       0.00000       0.00000       0.00000       0.00000       0.00000       0.00000       0.00000       0.00000       0.00000       0.00000       0.00000       0.00000       0.00000       0.00000       0.00000       0.00000       0.00000       0.00000       0.00000       0.00000       0.00000       0.00000       0.00000       0.00000       0.00000       0.00000       0.00000       20.1182       23.1211       18.2345       14.7860       9.01650       4.20786       1.58173      0.460487       0.00000       0.00000       0.00000       0.00000       0.00000       0.00000       0.00000       0.00000       0.00000       0.00000       0.00000       0.00000       0.00000       0.00000       0.00000       0.00000       0.00000       0.00000       0.00000       0.00000       0.00000       0.00000       0.00000       0.00000       0.00000       0.00000       0.00000       0.00000
   4  22 3408.0580    3.2629  2.1573 11.5077  0.0033  0.0779   0.1106   0.2199    0.5571   0.0000   449.9888       47.2294      -18.4473      -37.1697      -3.33077      -2.33862       1.61196     -0.169011       0.00000       0.00000       0.00000       0.00000       0.00000       0.00000       0.00000       0.00000       0.00000       0.00000       0.00000       0.00000       0.00000       0.00000       0.00000       0.00000       0.00000       0.00000       0.00000       0.00000       0.00000       0.00000       0.00000       0.00000       0.00000       0.00000       0.00000       0.00000       30.2637       32.7162       26.9860       18.3926       11.5969       5.33500       2.19527      0.548484       0.00000       0.00000       0.00000       0.00000       0.00000       0.00000       0.00000       0.00000       0.00000       0.00000       0.00000       0.00000       0.00000       0.00000       0.00000       0.00000       0.00000       0.00000       0.00000       0.00000       0.00000       0.00000       0.00000       0.00000       0.00000       0.00000       0.00000       0.00000
   5  12 2098.4326    0.7760  0.4911 10.1487 -0.0050  0.0389   0.0516   0.0892    0.1328   0.0000   450.8020      -2.05968       24.2188      0.347670      -1.07195      0.291545      0.638924    -0.0722293      0.327251    -0.0667906       0.00000       0.00000       0.00000       0.00000       0.00000       0.00000       0.00000       0.00000       0.00000       0.00000       0.00000       0.00000       0.00000       0.00000       0.00000       0.00000       0.00000       0.00000       0.00000       0.00000       0.00000       0.00000       0.00000       0.00000       0.00000       0.00000       11.8345       14.1702       11.9349       9.06593       6.10087       3.24748       1.80139      0.625753      0.270779     0.0698446       0.00000       0.00000       0.00000       0.00000       0.00000       0.00000       0.00000       0.00000       0.00000       0.00000       0.00000       0.00000       0.00000       0.00000       0.00000       0.00000       0.00000       0.00000       0.00000       0.00000       0.00000       0.00000       0.00000       0.00000       0.00000       0.00000
   5  13 2235.2777    0.9116  0.8969 10.2479  0.0041  0.0472   0.0409   0.1278    0.1769   0.0000   415.7411       1.73369      -3.94932      -12.8729      -3.06129       8.96750       1.69679       1.13800     -0.819691     -0.104393       0.00000       0.00000       0.00000       0.00000       0.00000       0.00000       0.00000       0.00000       0.00000       0.00000       0.00000       0.00000       0.00000       0.00000       0.00000       0.00000       0.00000       0.00000       0.00000       0.00000       0.00000       0.00000       0.00000       0.00000       0.00000       0.00000       13.9778       16.9850       13.2674       11.3487       7.60410       4.64827       2.03529      0.965287      0.319051     0.0877092       0.00000       0.00000       0.00000       0.00000       0.00000       0.00000       0.00000       0.00000       0.00000       0.00000       0.00000       0.00000       0.00000       0.00000       0.00000       0.00000       0.00000       0.00000       0.00000       0.00000       0.00000       0.00000       0.00000       0.00000       0.00000       0.00000
   5  14 2371.1491    1.4008  0.6865 11.0242 -0.0018  0.0459   0.0679   0.0886    0.1726   0.0000   431.2454      -3.27356       10.8541       18.8241      -8.95479      -1.94889      0.909748       1.22752      0.338491   0.000636630       0.00000       0.00000       0.00000       0.00000       0.00000       0.00000       0.00000       0.00000       0.00000       0.00000       0.00000       0.00000       0.00000       0.00000       0.00000       0.00000       0.00000       0.00000       0.00000       0.00000       0.00000       0.00000       0.00000       0.00000       0.00000       0.00000       11.5750       14.0777       12.9712       10.3683       7.39111       4.59082       2.19678       1.07103      0.366782     0.0863702       0.00000       0.00000       0.00000       0.00000       0.00000       0.00000       0.00000       0.00000       0.00000       0.00000       0.00000       0.00000       0.00000       0.00000       0.00000       0.00000       0.00000       0.00000       0.00000       0.00000       0.00000       0.00000       0.00000       0.00000       0.00000       0.00000
   5  15 2506.1131    1.7520  0.8713 11.2223 -0.0041  0.0445   0.0791   0.1057    0.2592   0.0000   441.9202      -11.1396       32.6178      -17.7123      0.274368      -5.85817      0.860898     0.0825171     -0.344964    -0.0280787       0.00000       0.00000       0.00000       0.00000       0.00000       0.00000       0.00000       0.00000       0.00000       0.00000       0.00000       0.00000       0.00000       0.00000       0.00000       0.00000       0.00000       0.00000       0.00000       0.00000       0.00000       0.00000       0.00000       0.00000       0.00000       0.00000       13.6472       15.3198       14.1733       10.5774       7.22014       4.10816       2.39417      0.935995      0.349152     0.0741259       0.00000       0.00000       0.00000       0.00000       0.00000       0.00000       0.00000       0.00000       0.00000       0.00000       0.00000       0.00000       0.00000       0.00000       0.00000       0.00000       0.00000       0.00000       0.00000       0.00000       0.00000       0.00000       0.00000       0.00000       0.00000       0.00000
   5  16 2641.2524    2.3607  0.7696 10.8460 -0.0109  0.0504   0.1130   0.0871    0.6711   0.0000   462.0940       14.3000       29.7595      -3.42689      -5.21133      -1.63516       2.01272       1.27491     -0.302293     -0.294026       0.00000       0.00000       0.00000       0.00000       0.00000       0.00000       0.00000       0.00000       0.00000       0.00000       0.00000       0.00000       0.00000       0.00000       0.00000       0.00000       0.00000       0.00000       0.00000       0.00000       0.00000       0.00000       0.00000       0.00000       0.00000       0.00000       15.7034       18.9300       15.1246       11.6866       8.34263       4.06769       2.52969      0.799335      0.349038     0.0920074       0.00000       0.00000       0.00000       0.00000       0.00000       0.00000       0.00000       0.00000       0.00000       0.00000       0.00000       0.00000       0.00000       0.00000       0.00000       0.00000       0.00000       0.00000       0.00000       0.00000       0.00000       0.00000       0.00000       0.00000       0.00000       0.00000
   5  19 3050.1398    3.5208  0.9654 12.4632 -0.0117  0.0576   0.1537   0.1501    0.8680   0.0000   438.2379       34.9761       26.4113      -8.41271       3.80578       5.76880     -0.796887       1.09374      0.339774     -0.169232       0.00000       0.00000       0.00000       0.00000       0.00000       0.00000       0.00000       0.00000       0.00000       0.00000       0.00000       0.00000       0.00000       0.00000       0.00000       0.00000       0.00000       0.00000       0.00000       0.00000       0.00000       0.00000       0.00000       0.00000       0.00000       0.00000       15.6703       16.3130       19.0895       12.7808       11.1571       6.38941       3.80016       1.60109      0.591370     0.0923882       0.00000       0.00000       0.00000       0.00000       0.00000       0.00000       0.00000       0.00000       0.00000       0.00000       0.00000       0.00000       0.00000       0.00000       0.00000       0.00000       0.00000       0.00000       0.00000       0.00000       0.00000       0.00000       0.00000       0.00000       0.00000       0.00000
   5  22 3459.4173    2.8274  2.4285 11.5960 -0.0051  0.0882   0.0888   0.2575    0.5578   0.0000   405.9834       47.6320      -14.1045      -29.7969      -22.7971      -9.69664       3.41742      -2.06751      0.277400    -0.0359377       0.00000       0.00000       0.00000       0.00000       0.00000       0.00000       0.00000       0.00000       0.00000       0.00000       0.00000       0.00000       0.00000       0.00000       0.00000       0.00000       0.00000       0.00000       0.00000       0.00000       0.00000       0.00000       0.00000       0.00000       0.00000       0.00000       24.3922       29.7786       26.4445       20.9482       14.6046       8.91233       4.69526       2.08506      0.706467      0.164883       0.00000       0.00000       0.00000       0.00000       0.00000       0.00000       0.00000       0.00000       0.00000       0.00000       0.00000       0.00000       0.00000       0.00000       0.00000       0.00000       0.00000       0.00000       0.00000       0.00000       0.00000       0.00000       0.00000       0.00000       0.00000       0.00000
   5  23 3596.4201    2.5204  3.5326 10.6862 -0.0129  0.1076   0.0651   0.2753    0.6900   0.0000   450.2548       22.1725       3.66684       8.52036       13.0918      -16.9062     -0.102317       4.06685       2.32909     -0.272929       0.00000       0.00000       0.00000       0.00000       0.00000       0.00000       0.00000       0.00000       0.00000       0.00000       0.00000       0.00000       0.00000       0.00000       0.00000       0.00000       0.00000       0.00000       0.00000       0.00000       0.00000       0.00000       0.00000       0.00000       0.00000       0.00000       31.7504       36.2537       32.9612       28.7123       18.2859       12.4719       6.30492       2.91055      0.843757      0.203000       0.00000       0.00000       0.00000       0.00000       0.00000       0.00000       0.00000       0.00000       0.00000       0.00000       0.00000       0.00000       0.00000       0.00000       0.00000       0.00000       0.00000       0.00000       0.00000       0.00000       0.00000       0.00000       0.00000       0.00000       0.00000       0.00000
   6   9 1727.7517    0.3024  0.1644  9.8737 -0.0220  0.0336   0.0423   0.0677    0.0616   0.0000   430.7733     -0.770965       4.98821       6.12998     -0.125960      0.262322     -0.604738     -0.738692     -0.340287     -0.369291    -0.0334858    0.00603595       0.00000       0.00000       0.00000       0.00000       0.00000       0.00000       0.00000       0.00000       0.00000       0.00000       0.00000       0.00000       0.00000       0.00000       0.00000       0.00000       0.00000       0.00000       0.00000       0.00000       0.00000       0.00000       0.00000       0.00000       12.3289       16.1424       15.2427       10.7893       5.88895       2.74742       1.36009      0.738899      0.315865      0.165346     0.0366666    0.00735745       0.00000       0.00000       0.00000       0.00000       0.00000       0.00000       0.00000       0.00000       0.00000       0.00000       0.00000       0.00000       0.00000       0.00000       0.00000       0.00000       0.00000       0.00000       0.00000       0.00000       0.00000       0.00000       0.00000       0.00000
   6  10 1866.0720    0.4149  0.3090  9.9376 -0.0348  0.0357   0.0271   0.0598    0.0770   0.0000   435.8072       17.7283       9.88422       1.84900      -4.50917      0.390337     -0.143506       2.24189      0.602719    -0.0185528     -0.192934    0.00232239       0.00000       0.00000       0.00000       0.00000       0.00000       0.00000       0.00000       0.00000       0.00000       0.00000       0.00000       0.00000       0.00000       0.00000       0.00000       0.00000       0.00000       0.00000       0.00000       0.00000       0.00000       0.00000       0.00000       0.00000       8.27803       10.5279       10.2184       7.31523       5.45967       3.32868       2.12559      0.995640      0.586577      0.199284     0.0794884     0.0142577       0.00000       0.00000       0.00000       0.00000       0.00000       0.00000       0.00000       0.00000       0.00000       0.00000       0.00000       0.00000       0.00000       0.00000       0.00000       0.00000       0.00000       0.00000       0.00000       0.00000       0.00000       0.00000       0.00000       0.00000
   6  11 2004.1400    0.5474  0.4961 10.0482 -0.0089  0.0602   0.0437   0.0865    0.1038   0.0000   431.1229      -12.5065       6.03222      -4.76923     -0.871007      -1.14362      -1.05058      0.217675     -0.382308    -0.0659739     -0.100408    0.00918302       0.00000       0.00000       0.00000       0.00000       0.00000       0.00000       0.00000       0.00000       0.00000       0.00000       0.00000       0.00000       0.00000       0.00000       0.00000       0.00000       0.00000       0.00000       0.00000       0.00000       0.00000       0.00000       0.00000       0.00000       13.8861       11.6533       13.7517       14.6892       8.33939       5.26072       3.60065       2.35516       1.10431      0.332054     0.0932403     0.0165303       0.00000       0.00000       0.00000       0.00000       0.00000       0.00000       0.00000       0.00000       0.00000       0.00000       0.00000       0.00000       0.00000       0.00000       0.00000       0.00000       0.00000       0.00000       0.00000       0.00000       0.00000       0.00000       0.00000       0.00000
   6  13 2279.7796    1.0673  1.0052 10.0705  0.0049  0.0485   0.0405   0.1135    0.2185   0.0000   446.8512       13.8294      0.278425       1.14599       7.63914      -4.59217     -0.526970       1.64107      0.591946     -0.442020     -0.193600   -0.00254502       0.00000       0.00000       0.00000       0.00000       0.00000       0.00000       0.00000       0.00000       0.00000       0.00000       0.00000       0.00000       0.00000       0.00000       0.00000       0.00000       0.00000       0.00000       0.00000       0.00000       0.00000       0.00000       0.00000       0.00000       12.0419       13.7652       13.4184       10.9766       7.48640       4.81448       3.02793       1.65031      0.792685      0.293281     0.0884030     0.0181720       0.00000       0.00000       0.00000       0.00000       0.00000       0.00000       0.00000       0.00000       0.00000       0.00000       0.00000       0.00000       0.00000       0.00000       0.00000       0.00000       0.00000       0.00000       0.00000       0.00000       0.00000       0.00000       0.00000       0.00000
   6  14 2415.5223    1.4618  1.0251 11.0266  0.0019  0.0486   0.0566   0.1192    0.1712   0.0000   435.9994       5.14074      0.488690       7.58880       7.32677       3.87426     -0.752711     -0.101236      0.384619     -0.188766    -0.0263464    -0.0131664       0.00000       0.00000       0.00000       0.00000       0.00000       0.00000       0.00000       0.00000       0.00000       0.00000       0.00000       0.00000       0.00000       0.00000       0.00000       0.00000       0.00000       0.00000       0.00000       0.00000       0.00000       0.00000       0.00000       0.00000       11.8027       13.4823       12.1436       10.9162       8.03323       6.07394       3.31713       1.62229      0.786147      0.305686     0.0822956     0.0197700       0.00000       0.00000       0.00000       0.00000       0.00000       0.00000       0.00000       0.00000       0.00000       0.00000       0.00000       0.00000       0.00000       0.00000       0.00000       0.00000       0.00000       0.00000       0.00000       0.00000       0.00000       0.00000       0.00000       0.00000
   6  15 2551.1308    1.9067  0.7817 11.6196 -0.0034  0.0370   0.0868   0.1143    0.1668   0.0000   438.6499       13.1886       7.56429       3.84690       4.00549      -2.01107       4.01480      0.640592      0.500355     0.0580034     0.0418482     0.0152473       0.00000       0.00000       0.00000       0.00000       0.00000       0.00000       0.00000       0.00000       0.00000       0.00000       0.00000       0.00000       0.00000       0.00000       0.00000       0.00000       0.00000       0.00000       0.00000       0.00000       0.00000       0.00000       0.00000       0.00000       9.15823       10.4335       10.4951       8.38647       5.74697       4.27219       2.30782       1.35055      0.565779      0.260950     0.0696784     0.0145631       0.00000       0.00000       0.00000       0.00000       0.00000       0.00000       0.00000       0.00000       0.00000       0.00000       0.00000       0.00000       0.00000       0.00000       0.00000       0.00000       0.00000       0.00000       0.00000       0.00000       0.00000       0.00000       0.00000       0.00000
   6  16 2687.0897    2.3071  0.8340 12.0278 -0.0044  0.0466   0.1056   0.1047    0.1764   0.0000   436.7778       3.94325       13.0559       17.8114      -4.83865       1.79322       3.78213      -2.21818     0.0501930     -0.502483     -0.165858   -0.00693560       0.00000       0.00000       0.00000       0.00000       0.00000       0.00000       0.00000       0.00000       0.00000       0.00000       0.00000       0.00000       0.00000       0.00000       0.00000       0.00000       0.00000       0.00000       0.00000       0.00000       0.00000       0.00000       0.00000       0.00000       10.3644       11.6498       11.1926       11.1078       6.44800       4.87326       2.93491       1.90066      0.772315      0.314555     0.0763959     0.0200697       0.00000       0.00000       0.00000       0.00000       0.00000       0.00000       0.00000       0.00000       0.00000       0.00000       0.00000       0.00000       0.00000       0.00000       0.00000       0.00000       0.00000       0.00000       0.00000       0.00000       0.00000       0.00000       0.00000       0.00000
   6  17 2823.7153    2.9339  1.0864 11.5254 -0.0009  0.0449   0.1070   0.1152    0.3801   0.0000   431.6522       13.7734       5.09973       7.65440      -2.39937      -5.90286      0.431013      0.940849      0.585112     -0.455768     0.0210662    -0.0149529       0.00000       0.00000       0.00000       0.00000       0.00000       0.00000       0.00000       0.00000       0.00000       0.00000       0.00000       0.00000       0.00000       0.00000       0.00000       0.00000       0.00000       0.00000       0.00000       0.00000       0.00000       0.00000       0.00000       0.00000       10.5576       12.5055       10.9905       10.1473       7.41755       5.05978       3.10166       1.62782      0.755176      0.274820     0.0835746     0.0192988       0.00000       0.00000       0.00000       0.00000       0.00000       0.00000       0.00000       0.00000       0.00000       0.00000       0.00000       0.00000       0.00000       0.00000       0.00000       0.00000       0.00000       0.00000       0.00000       0.00000       0.00000       0.00000       0.00000       0.00000
   6  18 2960.7611    3.6272  0.8022 12.2420 -0.0125  0.0402   0.1582   0.0962    0.3944   0.0000   431.8082       28.0906       9.32032       6.24225      -5.61112      -1.68988       2.87991      -1.15516      0.584283     -0.379606    -0.0995239   -0.00173993       0.00000       0.00000       0.00000       0.00000       0.00000       0.00000       0.00000       0.00000       0.00000       0.00000       0.00000       0.00000       0.00000       0.00000       0.00000       0.00000       0.00000       0.00000       0.00000       0.00000       0.00000       0.00000       0.00000       0.00000       9.94033       10.5477       10.8460       8.68496       6.14658       4.40756       2.62930       1.29078      0.696118      0.260940     0.0735253     0.0149039       0.00000       0.00000       0.00000       0.00000       0.00000       0.00000       0.00000       0.00000       0.00000       0.00000       0.00000       0.00000       0.00000       0.00000       0.00000       0.00000       0.00000       0.00000       0.00000       0.00000       0.00000       0.00000       0.00000       0.00000
   6  19 3097.4054    4.0938  1.0966 12.2919 -0.0053  0.0461   0.1461   0.1101    0.4280   0.0000   410.7337       24.5379       24.4909      -13.0303       3.15336      -2.58634      -3.21037      -2.16689     -0.250378      0.132743    -0.0918378   -0.00401970       0.00000       0.00000       0.00000       0.00000       0.00000       0.00000       0.00000       0.00000       0.00000       0.00000       0.00000       0.00000       0.00000       0.00000       0.00000       0.00000       0.00000       0.00000       0.00000       0.00000       0.00000       0.00000       0.00000       0.00000       12.5692       14.0623       12.3797       10.8416       8.20912       5.45498       3.12036       1.74009      0.693520      0.281642     0.0842642     0.0182983       0.00000       0.00000       0.00000       0.00000       0.00000       0.00000       0.00000       0.00000       0.00000       0.00000       0.00000       0.00000       0.00000       0.00000       0.00000       0.00000       0.00000       0.00000       0.00000       0.00000       0.00000       0.00000       0.00000       0.00000
   6  20 3234.0611    3.8806  1.4794 11.0608  0.0001  0.0537   0.1195   0.1470    1.2598   0.0000   428.3938       31.6345      -34.6214       4.32383       4.67484      -10.9719      -1.07278     -0.695684      0.226330    -0.0275707    -0.0368092   -0.00813001       0.00000       0.00000       0.00000       0.00000       0.00000       0.00000       0.00000       0.00000       0.00000       0.00000       0.00000       0.00000       0.00000       0.00000       0.00000       0.00000       0.00000       0.00000       0.00000       0.00000       0.00000       0.00000       0.00000       0.00000       13.0353       14.6927       14.6605       12.0903       9.06448       6.10263       3.57517       1.91686      0.898709      0.363963      0.110511     0.0209446       0.00000       0.00000       0.00000       0.00000       0.00000       0.00000       0.00000       0.00000       0.00000       0.00000       0.00000       0.00000       0.00000       0.00000       0.00000       0.00000       0.00000       0.00000       0.00000       0.00000       0.00000       0.00000       0.00000       0.00000
   6  21 3371.1619    3.2721  1.9564 10.6475  0.0002  0.0657   0.0855   0.1778    1.0185   0.0000   437.4750       5.49970       40.3360     -0.931751       12.7424      -13.3814      -4.77866     -0.554067       1.45649     -0.796801     -0.136175     0.0418591       0.00000       0.00000       0.00000       0.00000       0.00000       0.00000       0.00000       0.00000       0.00000       0.00000       0.00000       0.00000       0.00000       0.00000       0.00000       0.00000       0.00000       0.00000       0.00000       0.00000       0.00000       0.00000       0.00000       0.00000       16.7841       18.8746       18.0922       15.5546       11.8550       7.27759       4.90186       2.62974       1.17554      0.411813      0.135117     0.0261404       0.00000       0.00000       0.00000       0.00000       0.00000       0.00000       0.00000       0.00000       0.00000       0.00000       0.00000       0.00000       0.00000       0.00000       0.00000       0.00000       0.00000       0.00000       0.00000       0.00000       0.00000       0.00000       0.00000       0.00000
   6  22 3508.5121    2.9402  2.4472 11.5015  0.0032  0.0809   0.0820   0.2257    0.4342   0.0000   421.4399       45.8467       10.2642      -7.66905       3.24876      -23.4940     -0.644735      -1.13950       1.02838      0.250233     0.0127025    -0.0239795       0.00000       0.00000       0.00000       0.00000       0.00000       0.00000       0.00000       0.00000       0.00000       0.00000       0.00000       0.00000       0.00000       0.00000       0.00000       0.00000       0.00000       0.00000       0.00000       0.00000       0.00000       0.00000       0.00000       0.00000       20.4490       24.2185       23.4769       18.8822       14.6891       9.91877       5.92164       3.28990       1.46869      0.601111      0.178020     0.0336096       0.00000       0.00000       0.00000       0.00000       0.00000       0.00000       0.00000       0.00000       0.00000       0.00000       0.00000       0.00000       0.00000       0.00000       0.00000       0.00000       0.00000       0.00000       0.00000       0.00000       0.00000       0.00000       0.00000       0.00000
   6  23 3646.0886    2.4685  3.8586 10.8552 -0.0037  0.1036   0.0543   0.2696    0.3375   0.0000   426.2555       15.6614      -25.6345     -0.403853      -27.4833      -10.4833       5.87578      0.559592      -3.14327      -1.75016     0.0100555    -0.0386273       0.00000       0.00000       0.00000       0.00000       0.00000       0.00000       0.00000       0.00000       0.00000       0.00000       0.00000       0.00000       0.00000       0.00000       0.00000       0.00000       0.00000       0.00000       0.00000       0.00000       0.00000       0.00000       0.00000       0.00000       27.5616       32.4837       31.6601       25.5384       18.2675       13.0688       7.58690       4.16827       1.95332      0.817311      0.219788     0.0414156       0.00000       0.00000       0.00000       0.00000       0.00000       0.00000       0.00000       0.00000       0.00000       0.00000       0.00000       0.00000       0.00000       0.00000       0.00000       0.00000       0.00000       0.00000       0.00000       0.00000       0.00000       0.00000       0.00000       0.00000
   6  25 3921.8928    1.6145  6.8530 10.6694  0.0076  0.1589   0.0318   0.4532    0.1317   0.0000   450.0198       33.4512       21.2369       5.90300       15.2214      -5.54053      -20.6284      -5.48542       2.78892      0.214448      0.365121     0.0350430       0.00000       0.00000       0.00000       0.00000       0.00000       0.00000       0.00000       0.00000       0.00000       0.00000       0.00000       0.00000       0.00000       0.00000       0.00000       0.00000       0.00000       0.00000       0.00000       0.00000       0.00000       0.00000       0.00000       0.00000       38.0027       49.6697       44.1806       39.1151       29.5128       20.3666       12.8101       6.59078       3.26106       1.21131      0.364544     0.0757692       0.00000       0.00000       0.00000       0.00000       0.00000       0.00000       0.00000       0.00000       0.00000       0.00000       0.00000       0.00000       0.00000       0.00000       0.00000       0.00000       0.00000       0.00000       0.00000       0.00000       0.00000       0.00000       0.00000       0.00000
   6  27 4199.5848    1.0793 11.3653 10.3358 -0.0067  0.2605   0.0211   0.7645    0.0852   0.0000   411.7776      -83.6850       108.654      -15.4260       21.0183      -2.40044      -10.3267     -0.777213       10.3387      0.889292      0.303879     -0.144718       0.00000       0.00000       0.00000       0.00000       0.00000       0.00000       0.00000       0.00000       0.00000       0.00000       0.00000       0.00000       0.00000       0.00000       0.00000       0.00000       0.00000       0.00000       0.00000       0.00000       0.00000       0.00000       0.00000       0.00000       59.7794       73.5539       71.3210       62.9879       48.1568       34.3082       21.5113       12.1420       5.56882       2.17490      0.608721      0.118138       0.00000       0.00000       0.00000       0.00000       0.00000       0.00000       0.00000       0.00000       0.00000       0.00000       0.00000       0.00000       0.00000       0.00000       0.00000       0.00000       0.00000       0.00000       0.00000       0.00000       0.00000       0.00000       0.00000       0.00000
   7  11 2045.8583    0.6140  0.4729 10.1715 -0.0108  0.0334   0.0322   0.0675    0.0906   0.0000   436.2478       2.85884       14.9261       2.49564       2.51129       2.96716       3.27901      -1.19277    -0.0368961    -0.0889430     0.0577144    -0.0236512    -0.0195324    0.00601040       0.00000       0.00000       0.00000       0.00000       0.00000       0.00000       0.00000       0.00000       0.00000       0.00000       0.00000       0.00000       0.00000       0.00000       0.00000       0.00000       0.00000       0.00000       0.00000       0.00000       0.00000       0.00000       6.54670       8.73562       7.84130       6.78749       5.80465       3.61688       2.66676       1.51055      0.789843      0.399180      0.153445     0.0547056     0.0193054    0.00374954       0.00000       0.00000       0.00000       0.00000       0.00000       0.00000       0.00000       0.00000       0.00000       0.00000       0.00000       0.00000       0.00000       0.00000       0.00000       0.00000       0.00000       0.00000       0.00000       0.00000       0.00000       0.00000
   7  12 2184.5097    0.8246  0.6764 10.1896 -0.0040  0.0368   0.0348   0.0858    0.1302   0.0000   452.8632       18.7948       22.5200       2.58460     -0.563928      -10.0005      -4.71497       2.60839    -0.0642733     -0.106451     -0.110819    -0.0226574   -0.00682813    0.00427892       0.00000       0.00000       0.00000       0.00000       0.00000       0.00000       0.00000       0.00000       0.00000       0.00000       0.00000       0.00000       0.00000       0.00000       0.00000       0.00000       0.00000       0.00000       0.00000       0.00000       0.00000       0.00000       7.52248       8.93616       8.91615       7.53724       5.96181       4.21323       2.95555       1.64638      0.997107      0.410016      0.199360     0.0640002     0.0189662    0.00356198       0.00000       0.00000       0.00000       0.00000       0.00000       0.00000       0.00000       0.00000       0.00000       0.00000       0.00000       0.00000       0.00000       0.00000       0.00000       0.00000       0.00000       0.00000       0.00000       0.00000       0.00000       0.00000
   7  13 2322.1616    1.1505  0.9009 10.3451 -0.0048  0.0555   0.0420   0.0918    0.1857   0.0000   412.8013      -3.89568      -12.4037      -9.61575      -6.84603      -3.94942     -0.476971      -1.38094     -0.623878     -0.827556    -0.0337462     0.0687766    0.00222113    0.00107510       0.00000       0.00000       0.00000       0.00000       0.00000       0.00000       0.00000       0.00000       0.00000       0.00000       0.00000       0.00000       0.00000       0.00000       0.00000       0.00000       0.00000       0.00000       0.00000       0.00000       0.00000       0.00000       13.5653       11.2943       11.2871       13.6380       10.2453       5.51489       4.23240       3.15970       1.83394      0.790271      0.269441     0.0689374     0.0198174    0.00393070       0.00000       0.00000       0.00000       0.00000       0.00000       0.00000       0.00000       0.00000       0.00000       0.00000       0.00000       0.00000       0.00000       0.00000       0.00000       0.00000       0.00000       0.00000       0.00000       0.00000       0.00000       0.00000
   7  14 2458.2121    1.5821  1.0061 10.5152 -0.0043  0.0450   0.0534   0.1011    0.2477   0.0000   421.7926       2.11246       10.9133      -4.45412      -2.04915       4.81824       2.50404      -4.01547      -1.83265     -0.198125     0.0724592    -0.0263920    0.00428173   -0.00103564       0.00000       0.00000       0.00000       0.00000       0.00000       0.00000       0.00000       0.00000       0.00000       0.00000       0.00000       0.00000       0.00000       0.00000       0.00000       0.00000       0.00000       0.00000       0.00000       0.00000       0.00000       0.00000       9.11289       11.7611       10.5816       9.57521       7.33233       5.16554       3.80188       1.87245       1.26311      0.469059      0.262906     0.0702982     0.0234672    0.00471231       0.00000       0.00000       0.00000       0.00000       0.00000       0.00000       0.00000       0.00000       0.00000       0.00000       0.00000       0.00000       0.00000       0.00000       0.00000       0.00000       0.00000       0.00000       0.00000       0.00000       0.00000       0.00000
   7  15 2594.3121    1.9749  0.9945 11.1220 -0.0048  0.0418   0.0708   0.1001    0.2241   0.0000   423.0979      -11.3020       24.4496       1.29312       1.51032      -3.18927      -1.90541      0.281140      -1.35100      -1.12607     -0.128670    -0.0929132     0.0200942    0.00588133       0.00000       0.00000       0.00000       0.00000       0.00000       0.00000       0.00000       0.00000       0.00000       0.00000       0.00000       0.00000       0.00000       0.00000       0.00000       0.00000       0.00000       0.00000       0.00000       0.00000       0.00000       0.00000       9.19208       10.7978       10.0924       8.70325       7.27955       5.07477       3.31262       2.03189       1.02541      0.501663      0.185981     0.0707521     0.0203955    0.00403318       0.00000       0.00000       0.00000       0.00000       0.00000       0.00000       0.00000       0.00000       0.00000       0.00000       0.00000       0.00000       0.00000       0.00000       0.00000       0.00000       0.00000       0.00000       0.00000       0.00000       0.00000       0.00000
   7  16 2731.2764    2.4198  0.8387 12.3722 -0.0035  0.0447   0.0966   0.0998    0.1503   0.0000   438.3263       11.0006       1.49617      -13.9718       3.29537       11.8074       3.17689      -1.37427       1.59434     -0.379395     -0.170738    -0.0984112    -0.0310520    0.00206246       0.00000       0.00000       0.00000       0.00000       0.00000       0.00000       0.00000       0.00000       0.00000       0.00000       0.00000       0.00000       0.00000       0.00000       0.00000       0.00000       0.00000       0.00000       0.00000       0.00000       0.00000       0.00000       9.88558       10.9049       12.0402       9.34483       7.11851       5.47129       3.61098       1.89076      0.965046      0.556676      0.236531     0.0844379     0.0214241    0.00348145       0.00000       0.00000       0.00000       0.00000       0.00000       0.00000       0.00000       0.00000       0.00000       0.00000       0.00000       0.00000       0.00000       0.00000       0.00000       0.00000       0.00000       0.00000       0.00000       0.00000       0.00000       0.00000
   7  17 2868.3602    3.0915  0.8464 12.4885  0.0052  0.0414   0.1153   0.0903    0.1742   0.0000   419.9028       11.8477       13.5179       3.18367      -13.5271       5.05570       2.25632      -1.26987     -0.581898     -0.201230      0.109653     0.0935255    -0.0367099   -0.00733886       0.00000       0.00000       0.00000       0.00000       0.00000       0.00000       0.00000       0.00000       0.00000       0.00000       0.00000       0.00000       0.00000       0.00000       0.00000       0.00000       0.00000       0.00000       0.00000       0.00000       0.00000       0.00000       8.72140       10.9380       9.38343       9.67451       6.16025       5.42549       3.23852       2.01627      0.898305      0.554324      0.198959     0.0795750     0.0166243    0.00472840       0.00000       0.00000       0.00000       0.00000       0.00000       0.00000       0.00000       0.00000       0.00000       0.00000       0.00000       0.00000       0.00000       0.00000       0.00000       0.00000       0.00000       0.00000       0.00000       0.00000       0.00000       0.00000
   7  18 3005.7520    3.4861  0.8922 13.0277 -0.0114  0.0411   0.1358   0.1001    0.1628   0.0000   428.8727       19.8304       21.8377       11.2942       3.54201      -9.53844       2.17057      -4.06347      0.704217     -0.643986     -0.209536     0.0779565    0.00335703   -0.00285072       0.00000       0.00000       0.00000       0.00000       0.00000       0.00000       0.00000       0.00000       0.00000       0.00000       0.00000       0.00000       0.00000       0.00000       0.00000       0.00000       0.00000       0.00000       0.00000       0.00000       0.00000       0.00000       8.92182       10.4956       10.2469       8.38043       6.99142       4.88167       3.25409       1.98649      0.949061      0.518842      0.191024     0.0724519     0.0203470    0.00366081       0.00000       0.00000       0.00000       0.00000       0.00000       0.00000       0.00000       0.00000       0.00000       0.00000       0.00000       0.00000       0.00000       0.00000       0.00000       0.00000       0.00000       0.00000       0.00000       0.00000       0.00000       0.00000
   7  19 3142.8547    3.9822  1.0868 12.0710 -0.0067  0.0431   0.1329   0.1030    0.4153   0.0000   422.0901       22.7252     -0.211981       3.72567      -4.52379      -8.39257       1.69673       3.01642     -0.124357      0.168268      0.325807    -0.0583571    0.00961668    0.00150429       0.00000       0.00000       0.00000       0.00000       0.00000       0.00000       0.00000       0.00000       0.00000       0.00000       0.00000       0.00000       0.00000       0.00000       0.00000       0.00000       0.00000       0.00000       0.00000       0.00000       0.00000       0.00000       9.65878       12.5137       11.2496       9.60493       7.17362       5.57004       3.30549       2.01925       1.03024      0.474780      0.212804     0.0789050     0.0202211    0.00446152       0.00000       0.00000       0.00000       0.00000       0.00000       0.00000       0.00000       0.00000       0.00000       0.00000       0.00000       0.00000       0.00000       0.00000       0.00000       0.00000       0.00000       0.00000       0.00000       0.00000       0.00000       0.00000
   7  20 3279.9429    3.6641  1.5001 11.9205  0.0009  0.0618   0.1114   0.1154    0.3053   0.0000   443.8442       17.9637      -5.34279      -5.29990      -8.43466      0.770474      -2.35779      -1.42464       1.39295     -0.584961      0.158135      0.273658    -0.0150900   -0.00640228       0.00000       0.00000       0.00000       0.00000       0.00000       0.00000       0.00000       0.00000       0.00000       0.00000       0.00000       0.00000       0.00000       0.00000       0.00000       0.00000       0.00000       0.00000       0.00000       0.00000       0.00000       0.00000       12.7537       17.9019       13.5749       14.5248       9.78675       8.15523       4.60954       3.04412       1.47374      0.749649      0.282394      0.116539     0.0270969    0.00784571       0.00000       0.00000       0.00000       0.00000       0.00000       0.00000       0.00000       0.00000       0.00000       0.00000       0.00000       0.00000       0.00000       0.00000       0.00000       0.00000       0.00000       0.00000       0.00000       0.00000       0.00000       0.00000
   7  21 3417.4651    3.1581  2.1119 11.6578 -0.0069  0.0638   0.0802   0.1540    0.3044   0.0000   448.2877       32.4069      -2.18162      -1.37338     -0.202847      -7.47095      -7.58088       1.27033       1.47762     -0.182161      0.428463   0.000258609    -0.0107205   -0.00593733       0.00000       0.00000       0.00000       0.00000       0.00000       0.00000       0.00000       0.00000       0.00000       0.00000       0.00000       0.00000       0.00000       0.00000       0.00000       0.00000       0.00000       0.00000       0.00000       0.00000       0.00000       0.00000       13.7836       16.8961       16.8076       13.4130       11.1832       7.89873       4.94956       3.11746       1.67023      0.774073      0.326483      0.124140     0.0347451    0.00619654       0.00000       0.00000       0.00000       0.00000       0.00000       0.00000       0.00000       0.00000       0.00000       0.00000       0.00000       0.00000       0.00000       0.00000       0.00000       0.00000       0.00000       0.00000       0.00000       0.00000       0.00000       0.00000
   7  22 3555.4417    2.6758  2.8679 11.2244  0.0039  0.0779   0.0589   0.2076    0.2529   0.0000   412.9815      -10.9380       29.2872       35.0154       17.2910      0.523624      -2.47359      -10.7480      -1.85815      -1.39281     0.0265913    -0.0492404   -0.00881717   -0.00221457       0.00000       0.00000       0.00000       0.00000       0.00000       0.00000       0.00000       0.00000       0.00000       0.00000       0.00000       0.00000       0.00000       0.00000       0.00000       0.00000       0.00000       0.00000       0.00000       0.00000       0.00000       0.00000       17.0593       19.5189       18.7634       17.4195       13.6143       9.83973       6.46017       3.98286       2.37024      0.947579      0.451010      0.143718     0.0392846    0.00749296       0.00000       0.00000       0.00000       0.00000       0.00000       0.00000       0.00000       0.00000       0.00000       0.00000       0.00000       0.00000       0.00000       0.00000       0.00000       0.00000       0.00000       0.00000       0.00000       0.00000       0.00000       0.00000
   7  24 3832.0652    1.7376  5.2890 10.9887 -0.0010  0.1340   0.0333   0.3266    0.1312   0.0000   488.2511       13.2259      -22.3367       2.03535       15.1699      -16.6435       11.1663      -1.77246      -6.25308      0.278784      0.736845     -0.262019     0.0189780    -0.0136639       0.00000       0.00000       0.00000       0.00000       0.00000       0.00000       0.00000       0.00000       0.00000       0.00000       0.00000       0.00000       0.00000       0.00000       0.00000       0.00000       0.00000       0.00000       0.00000       0.00000       0.00000       0.00000       26.3829       34.1386       32.3577       30.0618       22.9056       17.4869       11.9555       6.96442       3.99687       1.87353      0.837911      0.279609     0.0749927     0.0148402       0.00000       0.00000       0.00000       0.00000       0.00000       0.00000       0.00000       0.00000       0.00000       0.00000       0.00000       0.00000       0.00000       0.00000       0.00000       0.00000       0.00000       0.00000       0.00000       0.00000       0.00000       0.00000
   7  25 3970.5899    1.5176  7.8539 10.4702  0.0047  0.1596   0.0249   0.4506    0.1067   0.0000   410.7262       26.0817       75.7323      -75.6193      -44.5615       12.2531       28.9919      -14.5505      -5.77882      -1.60689       1.42313     -0.184783     -0.130973    -0.0424890       0.00000       0.00000       0.00000       0.00000       0.00000       0.00000       0.00000       0.00000       0.00000       0.00000       0.00000       0.00000       0.00000       0.00000       0.00000       0.00000       0.00000       0.00000       0.00000       0.00000       0.00000       0.00000       33.3212       40.0412       39.6443       35.2968       28.9849       21.2634       14.4166       8.81581       4.89937       2.33422      0.992679      0.347050     0.0937043     0.0164951       0.00000       0.00000       0.00000       0.00000       0.00000       0.00000       0.00000       0.00000       0.00000       0.00000       0.00000       0.00000       0.00000       0.00000       0.00000       0.00000       0.00000       0.00000       0.00000       0.00000       0.00000       0.00000
   7  29 4527.3204    0.6648 14.5117 10.2549 -0.0307  0.3900   0.0167   1.1316    0.0622   0.0000   516.0067       258.791       22.1042      -54.4830       25.7713       90.9954       49.8246      -27.8010      -17.1676      0.812284       5.99802      0.392069    -0.0609930      0.110154       0.00000       0.00000       0.00000       0.00000       0.00000       0.00000       0.00000       0.00000       0.00000       0.00000       0.00000       0.00000       0.00000       0.00000       0.00000       0.00000       0.00000       0.00000       0.00000       0.00000       0.00000       0.00000       79.8139       97.6520       100.075       85.7502       72.0880       53.7877       37.2737       23.2564       12.8833       6.48243       2.66320      0.919040      0.237941     0.0400354       0.00000       0.00000       0.00000       0.00000       0.00000       0.00000       0.00000       0.00000       0.00000       0.00000       0.00000       0.00000       0.00000       0.00000       0.00000       0.00000       0.00000       0.00000       0.00000       0.00000       0.00000       0.00000
   8  11 2086.1429    0.7080  0.5524 10.2468 -0.0035  0.0325   0.0370   0.0778    0.0945   0.0000   440.4108       8.36332       22.8024      -7.72555      0.818913     -0.889452      -4.35451      -2.77324       2.43379     -0.505951      0.289415    -0.0674018     0.0816583     0.0140872   0.000276804   0.000613247       0.00000       0.00000       0.00000       0.00000       0.00000       0.00000       0.00000       0.00000       0.00000       0.00000       0.00000       0.00000       0.00000       0.00000       0.00000       0.00000       0.00000       0.00000       0.00000       0.00000       5.77245       7.69617       6.82816       6.76871       5.37180       4.20061       3.19954       1.81493       1.21707      0.507917      0.310458      0.106704     0.0572603     0.0146596    0.00470666   0.000886271       0.00000       0.00000       0.00000       0.00000       0.00000       0.00000       0.00000       0.00000       0.00000       0.00000       0.00000       0.00000       0.00000       0.00000       0.00000       0.00000       0.00000       0.00000       0.00000       0.00000
   8  12 2225.1322    0.8981  0.6498 10.7218  0.0004  0.0387   0.0389   0.0850    0.1065   0.0000   433.6317       4.42949       21.2846      -8.38129      -8.29518      -2.73616     -0.322213     -0.720508      -1.27484      -1.02013      0.145736      0.185072     0.0906359    -0.0225685   0.000520218  -0.000616057       0.00000       0.00000       0.00000       0.00000       0.00000       0.00000       0.00000       0.00000       0.00000       0.00000       0.00000       0.00000       0.00000       0.00000       0.00000       0.00000       0.00000       0.00000       0.00000       0.00000       8.08732       8.45889       8.69188       8.96645       6.74006       4.41428       3.69853       2.20089       1.30952      0.755667      0.402645      0.176461     0.0605838     0.0159120    0.00437298   0.000814856       0.00000       0.00000       0.00000       0.00000       0.00000       0.00000       0.00000       0.00000       0.00000       0.00000       0.00000       0.00000       0.00000       0.00000       0.00000       0.00000       0.00000       0.00000       0.00000       0.00000
   8  13 2362.8382    1.2702  0.9688 10.3307 -0.0078  0.0438   0.0460   0.0884    0.2056   0.0000   440.5432       8.02415       6.50243      -11.5288      -4.35298       8.06430     -0.281600      -1.76330       2.31345      -1.74869     -0.232170     -0.171129      0.182274    -0.0128272   -0.00711713   0.000309278       0.00000       0.00000       0.00000       0.00000       0.00000       0.00000       0.00000       0.00000       0.00000       0.00000       0.00000       0.00000       0.00000       0.00000       0.00000       0.00000       0.00000       0.00000       0.00000       0.00000       7.80563       9.73445       9.06469       8.89604       6.62077       5.47285       3.98153       2.66978       1.35174      0.887131      0.412191      0.204702     0.0674791     0.0228810    0.00549175    0.00112581       0.00000       0.00000       0.00000       0.00000       0.00000       0.00000       0.00000       0.00000       0.00000       0.00000       0.00000       0.00000       0.00000       0.00000       0.00000       0.00000       0.00000       0.00000       0.00000       0.00000
   8  14 2499.4239    1.6862  0.8903 10.9667  0.0023  0.0391   0.0588   0.0878    0.1876   0.0000   444.5106       17.6084       15.6965       1.16577      -4.19943      0.938707       4.40506     0.0217883     -0.333456      0.550429     -0.332427     -0.156223     0.0243843     0.0459223   -0.00498150  -4.93813e-05       0.00000       0.00000       0.00000       0.00000       0.00000       0.00000       0.00000       0.00000       0.00000       0.00000       0.00000       0.00000       0.00000       0.00000       0.00000       0.00000       0.00000       0.00000       0.00000       0.00000       8.11306       9.44114       9.44159       8.44256       6.88263       4.77906       3.05423       2.17902       1.31740      0.725065      0.344026      0.141271     0.0525226     0.0185918    0.00445166   0.000805777       0.00000       0.00000       0.00000       0.00000       0.00000       0.00000       0.00000       0.00000       0.00000       0.00000       0.00000       0.00000       0.00000       0.00000       0.00000       0.00000       0.00000       0.00000       0.00000       0.00000
   8  15 2636.1583    2.1602  1.1747 10.9960  0.0002  0.0434   0.0651   0.1055    0.2577   0.0000   431.2382      -1.40291       15.2415       3.91748      -1.24607      -4.66794       2.47045      -2.38012       1.13219     -0.666477     -0.553984      0.143141     0.0791620    -0.0334466    0.00177448   0.000290507       0.00000       0.00000       0.00000       0.00000       0.00000       0.00000       0.00000       0.00000       0.00000       0.00000       0.00000       0.00000       0.00000       0.00000       0.00000       0.00000       0.00000       0.00000       0.00000       0.00000       8.07676       9.99989       9.96302       8.91847       7.45004       5.19359       3.61330       2.45325       1.37163      0.825214      0.378127      0.181302     0.0603515     0.0223653    0.00572775    0.00102802       0.00000       0.00000       0.00000       0.00000       0.00000       0.00000       0.00000       0.00000       0.00000       0.00000       0.00000       0.00000       0.00000       0.00000       0.00000       0.00000       0.00000       0.00000       0.00000       0.00000
   8  16 2773.8275    2.6809  0.8737 11.6390  0.0008  0.0397   0.0876   0.0808    0.2435   0.0000   434.3863       13.2012       4.37164      -1.33764       11.5574     -0.348866      0.156815      -1.12070      0.585246      0.197066     -0.230616     0.0153221   -0.00982976     0.0159515    0.00815929  -0.000493953       0.00000       0.00000       0.00000       0.00000       0.00000       0.00000       0.00000       0.00000       0.00000       0.00000       0.00000       0.00000       0.00000       0.00000       0.00000       0.00000       0.00000       0.00000       0.00000       0.00000       7.62423       9.68704       8.73371       7.40672       6.82669       5.11529       3.61315       2.28866       1.24264      0.697339      0.289937      0.145635     0.0495532     0.0187684    0.00520660   0.000923567       0.00000       0.00000       0.00000       0.00000       0.00000       0.00000       0.00000       0.00000       0.00000       0.00000       0.00000       0.00000       0.00000       0.00000       0.00000       0.00000       0.00000       0.00000       0.00000       0.00000
   8  17 2911.6190    3.2752  0.8630 12.5293  0.0027  0.0521   0.1129   0.0783    0.1902   0.0000   436.4434       15.1983       3.03008      -2.46565      -8.44694      -4.79897      0.276279      -1.59371      0.112835      0.213238      0.196975   -0.00528995     0.0594692    -0.0438003   -0.00475669  -0.000708861       0.00000       0.00000       0.00000       0.00000       0.00000       0.00000       0.00000       0.00000       0.00000       0.00000       0.00000       0.00000       0.00000       0.00000       0.00000       0.00000       0.00000       0.00000       0.00000       0.00000       7.91955       11.5907       9.99387       8.62685       8.83709       5.02746       4.88628       2.50014       1.58245      0.891386      0.343557      0.204539     0.0628611     0.0200551    0.00825228    0.00128872       0.00000       0.00000       0.00000       0.00000       0.00000       0.00000       0.00000       0.00000       0.00000       0.00000       0.00000       0.00000       0.00000       0.00000       0.00000       0.00000       0.00000       0.00000       0.00000       0.00000
   8  18 3049.2513    3.8656  0.9221 13.1650 -0.0035  0.0384   0.1370   0.0909    0.1679   0.0000   439.2779       13.4816       13.5913       7.78354       6.36744      -9.51245      -4.38708       1.54140       2.29760      -1.17718      0.452916     -0.180362     0.0203738    -0.0147363    0.00354561   -0.00165997       0.00000       0.00000       0.00000       0.00000       0.00000       0.00000       0.00000       0.00000       0.00000       0.00000       0.00000       0.00000       0.00000       0.00000       0.00000       0.00000       0.00000       0.00000       0.00000       0.00000       7.52738       9.04309       8.92372       7.85912       6.32496       4.88725       3.26179       2.14933       1.26799      0.698524      0.320856      0.149187     0.0550503     0.0189519    0.00463578   0.000870147       0.00000       0.00000       0.00000       0.00000       0.00000       0.00000       0.00000       0.00000       0.00000       0.00000       0.00000       0.00000       0.00000       0.00000       0.00000       0.00000       0.00000       0.00000       0.00000       0.00000
   8  19 3186.8439    3.4702  1.0198 13.6496 -0.0065  0.0458   0.1275   0.1279    0.1272   0.0000   437.8373       11.5383       25.5767       4.39391      -20.4090      -6.81155     -0.187893       2.09662      -1.63140      -2.34877      0.499869     -0.365119    -0.0282518     0.0422618   -0.00114819  -0.000314632       0.00000       0.00000       0.00000       0.00000       0.00000       0.00000       0.00000       0.00000       0.00000       0.00000       0.00000       0.00000       0.00000       0.00000       0.00000       0.00000       0.00000       0.00000       0.00000       0.00000       8.24356       10.4995       9.95703       8.53070       7.93331       5.71520       3.98975       2.69208       1.65143      0.831317      0.467756      0.161225     0.0737332     0.0237203    0.00654563    0.00109672       0.00000       0.00000       0.00000       0.00000       0.00000       0.00000       0.00000       0.00000       0.00000       0.00000       0.00000       0.00000       0.00000       0.00000       0.00000       0.00000       0.00000       0.00000       0.00000       0.00000
   8  20 3324.5375    3.3396  1.6115 12.7777 -0.0013  0.0562   0.0906   0.1373    0.1296   0.0000   434.5025       11.2236      -21.5134       10.3964      -9.23580      -6.42660      -7.60416      -3.85640       1.34592     0.0970053     -0.573932     -0.166228     0.0988225    -0.0333888    0.00540738    0.00345394       0.00000       0.00000       0.00000       0.00000       0.00000       0.00000       0.00000       0.00000       0.00000       0.00000       0.00000       0.00000       0.00000       0.00000       0.00000       0.00000       0.00000       0.00000       0.00000       0.00000       9.60431       12.6986       11.6724       11.2419       9.25138       7.01428       4.91630       3.23232       1.97971       1.12996      0.480636      0.245080     0.0860410     0.0296413    0.00789228    0.00153485       0.00000       0.00000       0.00000       0.00000       0.00000       0.00000       0.00000       0.00000       0.00000       0.00000       0.00000       0.00000       0.00000       0.00000       0.00000       0.00000       0.00000       0.00000       0.00000       0.00000
   8  21 3462.6172    2.8836  2.1487 12.0725 -0.0067  0.0633   0.0692   0.1542    0.1405   0.0000   414.1294      0.736926       42.0775      -5.37026       3.88204      -13.7911       5.55262      -7.50883      -1.48493     -0.132929      -1.24300     -0.287739    -0.0703125     0.0260697    0.00904080    0.00158571       0.00000       0.00000       0.00000       0.00000       0.00000       0.00000       0.00000       0.00000       0.00000       0.00000       0.00000       0.00000       0.00000       0.00000       0.00000       0.00000       0.00000       0.00000       0.00000       0.00000       12.5863       16.1606       15.9149       13.6434       10.9600       8.17095       5.48402       3.67328       2.18132       1.16019      0.613984      0.252608      0.102215     0.0338249    0.00845860    0.00152260       0.00000       0.00000       0.00000       0.00000       0.00000       0.00000       0.00000       0.00000       0.00000       0.00000       0.00000       0.00000       0.00000       0.00000       0.00000       0.00000       0.00000       0.00000       0.00000       0.00000
   8  22 3600.9243    2.3537  3.4728 11.5944 -0.0031  0.0830   0.0462   0.2177    0.1246   0.0000   443.0686       11.5396       7.18307       6.51356       11.6109      -16.0764      -11.2240      -9.70707      0.276833      -1.08984     -0.118170     -0.495197      0.142873     0.0154974    -0.0145861   0.000774338       0.00000       0.00000       0.00000       0.00000       0.00000       0.00000       0.00000       0.00000       0.00000       0.00000       0.00000       0.00000       0.00000       0.00000       0.00000       0.00000       0.00000       0.00000       0.00000       0.00000       15.6282       19.1033       17.7926       16.5330       14.1736       11.2813       8.01467       5.11019       3.15750       1.62985      0.820298      0.344558      0.141870     0.0439032     0.0115532    0.00207794       0.00000       0.00000       0.00000       0.00000       0.00000       0.00000       0.00000       0.00000       0.00000       0.00000       0.00000       0.00000       0.00000       0.00000       0.00000       0.00000       0.00000       0.00000       0.00000       0.00000
   8  23 3739.5607    2.0491  4.5667 11.0521 -0.0054  0.0998   0.0339   0.2619    0.1238   0.0000   431.2554       4.71468       3.19700       10.6663      -21.5739       3.57475      -17.4760      -11.7074       1.99911      -2.09557      -1.72143     -0.227195      0.421430    -0.0255145    0.00513926   -0.00464011       0.00000       0.00000       0.00000       0.00000       0.00000       0.00000       0.00000       0.00000       0.00000       0.00000       0.00000       0.00000       0.00000       0.00000       0.00000       0.00000       0.00000       0.00000       0.00000       0.00000       18.4759       23.1176       22.8236       20.3739       17.3882       12.9104       9.12415       6.16013       3.59027       2.04788      0.967680      0.446908      0.163234     0.0560373     0.0142140    0.00245036       0.00000       0.00000       0.00000       0.00000       0.00000       0.00000       0.00000       0.00000       0.00000       0.00000       0.00000       0.00000       0.00000       0.00000       0.00000       0.00000       0.00000       0.00000       0.00000       0.00000
   8  24 3878.5672    1.6645  6.0432 10.9206 -0.0021  0.1304   0.0274   0.3449    0.0971   0.0000   465.3852       21.5500     -0.599779       15.9528      -32.5591       1.44691       7.23719      0.100722      -3.59793      -5.01717      0.109667      0.522846     0.0440407    -0.0621968    -0.0438057    0.00122764       0.00000       0.00000       0.00000       0.00000       0.00000       0.00000       0.00000       0.00000       0.00000       0.00000       0.00000       0.00000       0.00000       0.00000       0.00000       0.00000       0.00000       0.00000       0.00000       0.00000       24.4740       30.5359       30.0380       27.0345       22.5533       17.6111       12.7642       8.23163       4.94894       2.70798       1.37850      0.595213      0.235805     0.0740782     0.0189074    0.00321947       0.00000       0.00000       0.00000       0.00000       0.00000       0.00000       0.00000       0.00000       0.00000       0.00000       0.00000       0.00000       0.00000       0.00000       0.00000       0.00000       0.00000       0.00000       0.00000       0.00000
   8  28 4435.4099    0.7622 13.9266 10.2513 -0.0046  0.3078   0.0164   0.9154    0.0631   0.0000   382.7487       93.5497       110.604      -45.0603      -34.1203       55.3124      -4.04615      -60.0325       3.29888       13.0011       3.22440      -1.04126     -0.155995     -0.142901     0.0432147   -0.00178035       0.00000       0.00000       0.00000       0.00000       0.00000       0.00000       0.00000       0.00000       0.00000       0.00000       0.00000       0.00000       0.00000       0.00000       0.00000       0.00000       0.00000       0.00000       0.00000       0.00000       57.2080       71.1145       70.1629       64.6352       55.0480       43.7207       30.9717       21.4877       13.1717       7.43271       3.73366       1.64207      0.614302      0.193782     0.0456824    0.00779507       0.00000       0.00000       0.00000       0.00000       0.00000       0.00000       0.00000       0.00000       0.00000       0.00000       0.00000       0.00000       0.00000       0.00000       0.00000       0.00000       0.00000       0.00000       0.00000       0.00000
   9  10 1984.1891    0.5477  0.5198  9.8580 -0.0068  0.0300   0.0244   0.0693    0.1134   0.0000   431.4495       12.8197       10.8507       2.88062     -0.817256      -2.08695      -1.77764       1.35608     -0.295496      0.454775     -0.766066     0.0808946     -0.122290     0.0164812     0.0116440   0.000635120   0.000461874   5.17994e-05       0.00000       0.00000       0.00000       0.00000       0.00000       0.00000       0.00000       0.00000       0.00000       0.00000       0.00000       0.00000       0.00000       0.00000       0.00000       0.00000       0.00000       0.00000       4.96010       6.18241       6.22682       5.52058       4.83298       3.70991       2.75758       1.94478       1.15016      0.677464      0.400543      0.179933     0.0943198     0.0339955     0.0131666    0.00407759    0.00100653   0.000168904       0.00000       0.00000       0.00000       0.00000       0.00000       0.00000       0.00000       0.00000       0.00000       0.00000       0.00000       0.00000       0.00000       0.00000       0.00000       0.00000       0.00000       0.00000
   9  12 2264.5281    1.0390  0.7735 10.6094 -0.0123  0.0387   0.0398   0.0870    0.1241   0.0000   428.2763       12.8303       12.2720       3.29314       11.7634      -1.57000     -0.314164     -0.529696       1.34060      -1.84531      0.177006     -0.220970      0.162721    -0.0517434   -0.00412446   0.000898243   0.000360870   0.000181107       0.00000       0.00000       0.00000       0.00000       0.00000       0.00000       0.00000       0.00000       0.00000       0.00000       0.00000       0.00000       0.00000       0.00000       0.00000       0.00000       0.00000       0.00000       5.57512       8.18427       6.97450       7.42396       6.36598       4.45529       3.82451       2.26016       1.74447      0.880064      0.570723      0.242380      0.133603     0.0439282     0.0193674    0.00455223    0.00158866   0.000270455       0.00000       0.00000       0.00000       0.00000       0.00000       0.00000       0.00000       0.00000       0.00000       0.00000       0.00000       0.00000       0.00000       0.00000       0.00000       0.00000       0.00000       0.00000
   9  13 2402.3622    1.3939  0.9317 10.8781 -0.0029  0.0412   0.0481   0.1001    0.1421   0.0000   437.8828      -10.1428       6.60869       12.1373      -2.69842      -5.48050      -4.81247    -0.0357973      0.682748       1.23388     -0.761535     0.0547575    -0.0607330    -0.0687434    -0.0136742   0.000447920   -0.00284000  -3.93392e-05       0.00000       0.00000       0.00000       0.00000       0.00000       0.00000       0.00000       0.00000       0.00000       0.00000       0.00000       0.00000       0.00000       0.00000       0.00000       0.00000       0.00000       0.00000       5.62728       8.60081       7.47697       7.23763       6.53039       4.83061       4.01674       2.56276       1.72075      0.991219      0.542083      0.273228      0.125585     0.0523604     0.0189831    0.00574033    0.00170391   0.000283977       0.00000       0.00000       0.00000       0.00000       0.00000       0.00000       0.00000       0.00000       0.00000       0.00000       0.00000       0.00000       0.00000       0.00000       0.00000       0.00000       0.00000       0.00000
   9  14 2539.5992    1.8883  0.8513 11.2644 -0.0044  0.0345   0.0628   0.0775    0.1715   0.0000   449.0958       6.88471       5.60605       16.0401       3.99936      -5.17739      -1.70606      -2.22389       2.72030     -0.885380      0.143372     -0.207183    0.00801002    -0.0180968     0.0184276   -0.00618416   -0.00124953   1.69566e-05       0.00000       0.00000       0.00000       0.00000       0.00000       0.00000       0.00000       0.00000       0.00000       0.00000       0.00000       0.00000       0.00000       0.00000       0.00000       0.00000       0.00000       0.00000       5.80219       7.22414       7.19052       6.72361       5.52995       4.33240       3.40373       2.19645       1.46220      0.795062      0.479832      0.222874      0.114505     0.0421856     0.0166515    0.00445127    0.00120571   0.000200671       0.00000       0.00000       0.00000       0.00000       0.00000       0.00000       0.00000       0.00000       0.00000       0.00000       0.00000       0.00000       0.00000       0.00000       0.00000       0.00000       0.00000       0.00000
   9  15 2677.0430    2.3746  1.0155 10.8143 -0.0007  0.0376   0.0700   0.0812    0.2807   0.0000   439.8417      -8.86797       7.08123      -7.87910       10.6831      -6.16819       3.64897      -3.34951      0.101822     -0.238232      0.192056     -0.413843      0.266459    0.00965111    -0.0170259    0.00443373  -0.000875802  -0.000103228       0.00000       0.00000       0.00000       0.00000       0.00000       0.00000       0.00000       0.00000       0.00000       0.00000       0.00000       0.00000       0.00000       0.00000       0.00000       0.00000       0.00000       0.00000       6.85591       8.56662       7.77654       6.74453       6.39163       5.14410       4.13094       2.58459       1.71166      0.856721      0.482416      0.234667      0.104519     0.0415562     0.0167631    0.00439861    0.00133563   0.000210016       0.00000       0.00000       0.00000       0.00000       0.00000       0.00000       0.00000       0.00000       0.00000       0.00000       0.00000       0.00000       0.00000       0.00000       0.00000       0.00000       0.00000       0.00000
   9  16 2815.2020    2.8194  1.0598 11.6582  0.0021  0.0392   0.0849   0.0870    0.2128   0.0000   455.3502       13.1608       26.3162      -3.03011      -9.76676      -2.65635       2.64706     -0.647611      0.583702      -1.08389     -0.469244     -0.517720    -0.0303319     0.0929995     0.0172597    0.00369577  -0.000316623  -0.000199140       0.00000       0.00000       0.00000       0.00000       0.00000       0.00000       0.00000       0.00000       0.00000       0.00000       0.00000       0.00000       0.00000       0.00000       0.00000       0.00000       0.00000       0.00000       7.62135       8.73592       8.61504       8.28751       6.38779       5.24872       4.05732       2.76444       1.59816      0.908786      0.492705      0.272381      0.119077     0.0489421     0.0156634    0.00459479    0.00105590   0.000201574       0.00000       0.00000       0.00000       0.00000       0.00000       0.00000       0.00000       0.00000       0.00000       0.00000       0.00000       0.00000       0.00000       0.00000       0.00000       0.00000       0.00000       0.00000
   9  17 2953.5602    3.6258  0.9215 11.6843 -0.0047  0.0340   0.1176   0.0805    0.2865   0.0000   432.9006       3.16164       20.1216      -3.54600       3.66180      -4.05511      -2.75688     -0.125944      0.229479     -0.983072   -0.00633934   0.000290588    -0.0163007    -0.0284161    -0.0154053   0.000217944   -0.00213811   0.000567058       0.00000       0.00000       0.00000       0.00000       0.00000       0.00000       0.00000       0.00000       0.00000       0.00000       0.00000       0.00000       0.00000       0.00000       0.00000       0.00000       0.00000       0.00000       5.95820       7.02433       7.19500       6.16011       5.85563       4.31067       3.65353       2.18620       1.51341      0.879192      0.438331      0.240011     0.0954129     0.0458845     0.0152605    0.00426820    0.00128633   0.000178123       0.00000       0.00000       0.00000       0.00000       0.00000       0.00000       0.00000       0.00000       0.00000       0.00000       0.00000       0.00000       0.00000       0.00000       0.00000       0.00000       0.00000       0.00000
   9  18 3091.5768    3.8834  0.9981 12.4595  0.0003  0.0371   0.1207   0.0820    0.2203   0.0000   423.8513       11.6513       4.27231       10.1090     -0.399571       3.32709      -8.05449     -0.364917       1.91396     -0.661855      0.540931     0.0864407      0.119882    -0.0139677     0.0129938    0.00485807   0.000156973  -0.000188277       0.00000       0.00000       0.00000       0.00000       0.00000       0.00000       0.00000       0.00000       0.00000       0.00000       0.00000       0.00000       0.00000       0.00000       0.00000       0.00000       0.00000       0.00000       6.44377       7.90902       7.64831       7.64372       6.03603       4.98910       3.58111       2.50287       1.54711      0.970789      0.495769      0.274117      0.111872     0.0502583     0.0162833    0.00541217    0.00119475   0.000228468       0.00000       0.00000       0.00000       0.00000       0.00000       0.00000       0.00000       0.00000       0.00000       0.00000       0.00000       0.00000       0.00000       0.00000       0.00000       0.00000       0.00000       0.00000
   9  19 3229.7515    3.7887  1.2058 12.8182 -0.0061  0.0521   0.1086   0.0975    0.1863   0.0000   449.1140       21.1125       16.9739       1.81607       10.1484      -6.48055      -2.30530      -4.77941      -2.37336      -1.56580     0.0977509    -0.0862690    -0.0753747     0.0636509     0.0188911    0.00560436   0.000412070  -6.59229e-05       0.00000       0.00000       0.00000       0.00000       0.00000       0.00000       0.00000       0.00000       0.00000       0.00000       0.00000       0.00000       0.00000       0.00000       0.00000       0.00000       0.00000       0.00000       8.41620       9.51032       11.0107       10.0117       7.83706       6.49985       4.64399       3.46527       2.16195       1.02016      0.730754      0.366009      0.172910     0.0619566     0.0264727    0.00747502    0.00168879   0.000282171       0.00000       0.00000       0.00000       0.00000       0.00000       0.00000       0.00000       0.00000       0.00000       0.00000       0.00000       0.00000       0.00000       0.00000       0.00000       0.00000       0.00000       0.00000
   9  20 3367.9657    3.1534  1.8116 12.7325  0.0002  0.0557   0.0796   0.1380    0.1097   0.0000   434.8496      -5.08297       10.9947       2.30334       12.2957      -14.5229      -5.92359     -0.970764    -0.0351611      -1.84138    -0.0742253     0.0183734      0.261403    -0.0251380    0.00124551   -0.00715581    0.00148411  -0.000183593       0.00000       0.00000       0.00000       0.00000       0.00000       0.00000       0.00000       0.00000       0.00000       0.00000       0.00000       0.00000       0.00000       0.00000       0.00000       0.00000       0.00000       0.00000       9.23698       11.2252       11.2289       10.4845       9.02751       7.07850       5.12319       3.85052       2.23977       1.38331      0.767897      0.389898      0.182415     0.0687539     0.0241255    0.00804977    0.00184341   0.000322831       0.00000       0.00000       0.00000       0.00000       0.00000       0.00000       0.00000       0.00000       0.00000       0.00000       0.00000       0.00000       0.00000       0.00000       0.00000       0.00000       0.00000       0.00000
   9  21 3506.3438    2.6085  2.5768 12.3266 -0.0005  0.0695   0.0584   0.1800    0.0889   0.0000   422.5976       9.38741      -5.53230       23.3661      -17.5211      -7.61507       4.76607      -2.73220      0.315822    -0.0881204       1.33072    -0.0898488     -0.265217     0.0265462     0.0365515   -0.00245742   -0.00375001   0.000466584       0.00000       0.00000       0.00000       0.00000       0.00000       0.00000       0.00000       0.00000       0.00000       0.00000       0.00000       0.00000       0.00000       0.00000       0.00000       0.00000       0.00000       0.00000       11.3670       13.6485       14.1731       13.1461       11.2725       9.23205       6.58177       4.69725       3.01813       1.81204      0.994417      0.505464      0.224531     0.0935359     0.0343874     0.0106451    0.00242591   0.000402848       0.00000       0.00000       0.00000       0.00000       0.00000       0.00000       0.00000       0.00000       0.00000       0.00000       0.00000       0.00000       0.00000       0.00000       0.00000       0.00000       0.00000       0.00000
   9  22 3645.2743    2.2340  3.5873 11.6914 -0.0032  0.0834   0.0430   0.2050    0.0898   0.0000   412.4642       5.50851      -1.78827      -1.16673       4.94776      -4.05680      -13.1917       4.33031      -2.72222     -0.296425      -2.22078      -1.26837     0.0540910    -0.0283728     0.0422453    0.00210412   -0.00635620   0.000225017       0.00000       0.00000       0.00000       0.00000       0.00000       0.00000       0.00000       0.00000       0.00000       0.00000       0.00000       0.00000       0.00000       0.00000       0.00000       0.00000       0.00000       0.00000       14.0407       17.7380       17.8281       16.5614       14.1174       10.8534       7.91677       5.50830       3.58034       2.19988       1.18376      0.638420      0.265396      0.115188     0.0398021     0.0123786    0.00299760   0.000490417       0.00000       0.00000       0.00000       0.00000       0.00000       0.00000       0.00000       0.00000       0.00000       0.00000       0.00000       0.00000       0.00000       0.00000       0.00000       0.00000       0.00000       0.00000
   9  23 3784.1976    1.8719  4.2986 11.4162 -0.0069  0.0984   0.0346   0.2495    0.0899   0.0000   438.0992     -0.828903       39.8795       3.29098      -20.9733      -14.5056      -5.25469       9.35118      -2.31670     -0.112499    -0.0775662      -1.27846    -0.0930761    -0.0463431      0.137462     0.0308790   -0.00102120  -0.000432017       0.00000       0.00000       0.00000       0.00000       0.00000       0.00000       0.00000       0.00000       0.00000       0.00000       0.00000       0.00000       0.00000       0.00000       0.00000       0.00000       0.00000       0.00000       16.0730       20.0485       19.5976       18.5352       15.9205       13.4249       9.59781       7.00664       4.48842       2.65438       1.46175      0.782283      0.328053      0.140848     0.0509860     0.0155240    0.00347279   0.000603839       0.00000       0.00000       0.00000       0.00000       0.00000       0.00000       0.00000       0.00000       0.00000       0.00000       0.00000       0.00000       0.00000       0.00000       0.00000       0.00000       0.00000       0.00000
   9  24 3923.6032    1.5045  6.1604 11.0267  0.0006  0.1335   0.0252   0.3421    0.0770   0.0000   428.7280       43.7227      -12.3420      -41.5560       20.2056      0.749094      0.547031      -38.3588      -5.55207       5.99169      -1.71634      -2.60457      0.215873      0.279361    0.00509993    -0.0486021   0.000466886    0.00175010       0.00000       0.00000       0.00000       0.00000       0.00000       0.00000       0.00000       0.00000       0.00000       0.00000       0.00000       0.00000       0.00000       0.00000       0.00000       0.00000       0.00000       0.00000       20.8489       27.9793       26.5734       26.8972       21.1162       18.4012       12.9355       9.56217       5.84377       3.68447       1.89216       1.07547      0.436622      0.202054     0.0665425     0.0217502    0.00474688   0.000913464       0.00000       0.00000       0.00000       0.00000       0.00000       0.00000       0.00000       0.00000       0.00000       0.00000       0.00000       0.00000       0.00000       0.00000       0.00000       0.00000       0.00000       0.00000
   9  25 4063.2744    1.2713  7.4184 10.6766 -0.0107  0.1516   0.0208   0.4043    0.0761   0.0000   471.9879       37.5779      -36.9654       2.37041       5.17123      -4.42983      -11.5977      -7.64841      -10.3903       2.96917     -0.654284      0.244498     -0.858322     -0.186389      0.123128    -0.0397199    0.00502653  -2.39631e-06       0.00000       0.00000       0.00000       0.00000       0.00000       0.00000       0.00000       0.00000       0.00000       0.00000       0.00000       0.00000       0.00000       0.00000       0.00000       0.00000       0.00000       0.00000       24.3333       31.9222       31.3593       29.1185       25.6550       20.4230       15.0506       10.6885       6.93836       4.17507       2.31061       1.17164      0.531300      0.221084     0.0790809     0.0245221    0.00581317   0.000950936       0.00000       0.00000       0.00000       0.00000       0.00000       0.00000       0.00000       0.00000       0.00000       0.00000       0.00000       0.00000       0.00000       0.00000       0.00000       0.00000       0.00000       0.00000
   9  28 4483.1596    0.7048 14.3302 10.2852 -0.0131  0.3368   0.0155   0.9402    0.0564   0.0000   407.9638       3.61377       53.8600       8.04203       48.4228      -44.8647      -93.2392       72.0852       6.50346      -1.16903      -6.51631       2.16921      0.698637      0.424384     -0.425764    -0.0634227    0.00405103    0.00249033       0.00000       0.00000       0.00000       0.00000       0.00000       0.00000       0.00000       0.00000       0.00000       0.00000       0.00000       0.00000       0.00000       0.00000       0.00000       0.00000       0.00000       0.00000       53.0540       67.7470       69.1734       64.2023       56.3550       46.1820       34.8685       25.1287       17.0792       10.2076       5.97800       3.13340       1.40050      0.578479      0.204151     0.0579469     0.0132462    0.00208492       0.00000       0.00000       0.00000       0.00000       0.00000       0.00000       0.00000       0.00000       0.00000       0.00000       0.00000       0.00000       0.00000       0.00000       0.00000       0.00000       0.00000       0.00000
  10   9 1880.0116    0.4303  0.4079  9.8743 -0.0018  0.0374   0.0218   0.0610    0.0658   0.0000   436.3364      -15.3873       12.6267       7.60340      -4.09769       7.36593      -2.55980    -0.0748283       1.08323      -1.28670     -0.551694     -0.272009    -0.0611301     0.0654258     0.0194746   -0.00669351   -0.00907154   0.000153350   2.82705e-05   3.79661e-05       0.00000       0.00000       0.00000       0.00000       0.00000       0.00000       0.00000       0.00000       0.00000       0.00000       0.00000       0.00000       0.00000       0.00000       0.00000       0.00000       5.38834       5.46907       7.42124       5.56201       5.38742       4.81795       2.89658       2.32352       1.72812       1.00270      0.600562      0.366530      0.178151     0.0768033     0.0319692     0.0147643    0.00557753    0.00148241   0.000283361   3.52758e-05       0.00000       0.00000       0.00000       0.00000       0.00000       0.00000       0.00000       0.00000       0.00000       0.00000       0.00000       0.00000       0.00000       0.00000       0.00000       0.00000
  10  11 2162.9025    0.8375  0.6813 10.1051 -0.0080  0.0400   0.0332   0.0896    0.1768   0.0000   445.5271      -11.3485       19.4064      -3.83571      -2.45829       11.7178      -1.12048       1.55492     -0.454183      0.781135      0.239471     -0.173666     -0.119276      0.102901     0.0328571   -0.00734595   -0.00148004   0.000204292   0.000155746   3.26896e-05       0.00000       0.00000       0.00000       0.00000       0.00000       0.00000       0.00000       0.00000       0.00000       0.00000       0.00000       0.00000       0.00000       0.00000       0.00000       0.00000       6.30374       6.40965       5.68969       7.08068       6.64682       5.33796       3.21698       2.29034       1.95846       1.30919      0.909098      0.449774      0.210511     0.0770433     0.0375545     0.0120476    0.00423637    0.00111407   0.000251381   4.40733e-05       0.00000       0.00000       0.00000       0.00000       0.00000       0.00000       0.00000       0.00000       0.00000       0.00000       0.00000       0.00000       0.00000       0.00000       0.00000       0.00000
  10  13 2440.7978    1.5695  0.7401 11.2474 -0.0077  0.0334   0.0577   0.0716    0.1429   0.0000   435.0814      -2.07022       20.7525      -3.16717     -0.681444      -2.71976       8.09444       1.69833       1.58376       2.20090      0.448665     -0.557065    -0.0473353      0.107665    0.00630110    -0.0225569   -0.00908844    0.00212837   5.26760e-05   7.84903e-05       0.00000       0.00000       0.00000       0.00000       0.00000       0.00000       0.00000       0.00000       0.00000       0.00000       0.00000       0.00000       0.00000       0.00000       0.00000       0.00000       5.38489       6.49309       6.11615       5.96664       4.84861       4.49299       3.82498       2.68059       1.79355       1.00498      0.602057      0.318921      0.166245     0.0813444     0.0345172     0.0128636    0.00454347    0.00113457   0.000268046   4.77270e-05       0.00000       0.00000       0.00000       0.00000       0.00000       0.00000       0.00000       0.00000       0.00000       0.00000       0.00000       0.00000       0.00000       0.00000       0.00000       0.00000
  10  14 2578.6428    2.0581  0.7629 11.7289 -0.0102  0.0324   0.0708   0.0667    0.1364   0.0000   430.5273       7.64995       7.35047     -0.832936       4.14911     -0.651049     -0.798264      -6.55686     -0.261069     -0.248302     -0.557667      0.222698     -0.138822    0.00773019     0.0383441    0.00721899   0.000227064   0.000428871  -5.13801e-05  -1.27717e-05       0.00000       0.00000       0.00000       0.00000       0.00000       0.00000       0.00000       0.00000       0.00000       0.00000       0.00000       0.00000       0.00000       0.00000       0.00000       0.00000       5.21521       6.12142       5.98193       5.85429       5.21309       4.40152       3.26155       2.32402       1.65564       1.02803      0.625153      0.321792      0.180943     0.0648094     0.0345987     0.0116833    0.00436748    0.00110409   0.000265288   4.33413e-05       0.00000       0.00000       0.00000       0.00000       0.00000       0.00000       0.00000       0.00000       0.00000       0.00000       0.00000       0.00000       0.00000       0.00000       0.00000       0.00000
  10  16 2855.6819    3.0234  0.8962 12.0995 -0.0138  0.0455   0.0971   0.0756    0.1814   0.0000   438.0030       10.4935       5.68306      -10.0499       6.14050      -2.13409       3.27652      -1.69212     -0.834372     -0.937673     -0.837830     0.0844921      0.218682    -0.0402634    -0.0171088   -0.00206143    0.00414421   -0.00217504  -0.000537270   7.55744e-05       0.00000       0.00000       0.00000       0.00000       0.00000       0.00000       0.00000       0.00000       0.00000       0.00000       0.00000       0.00000       0.00000       0.00000       0.00000       0.00000       10.1809       13.6074       14.0726       12.5900       9.86392       6.95713       4.50394       2.88360       1.82233      0.974414      0.599825      0.319969      0.163935     0.0769619     0.0302520     0.0113037    0.00423547    0.00114691   0.000266411   4.34918e-05       0.00000       0.00000       0.00000       0.00000       0.00000       0.00000       0.00000       0.00000       0.00000       0.00000       0.00000       0.00000       0.00000       0.00000       0.00000       0.00000
  10  17 2994.6040    3.7537  0.8646 12.5374 -0.0033  0.0325   0.1263   0.0781    0.1591   0.0000   427.6622       16.9387       7.32205      -12.4740      -2.22454      -2.87278      -2.09522      -5.79062     -0.540967      -1.13612     -0.382533      0.317239      0.101162     0.0519270    0.00917621   0.000786402   -0.00508752   0.000954115  -0.000149215  -5.83062e-05       0.00000       0.00000       0.00000       0.00000       0.00000       0.00000       0.00000       0.00000       0.00000       0.00000       0.00000       0.00000       0.00000       0.00000       0.00000       0.00000       5.04347       6.43507       6.50908       6.11011       5.16952       4.27657       3.17644       2.04810       1.60776      0.939397      0.572428      0.322529      0.157469     0.0699082     0.0291109     0.0125072    0.00438023    0.00108257   0.000274305   4.73252e-05       0.00000       0.00000       0.00000       0.00000       0.00000       0.00000       0.00000       0.00000       0.00000       0.00000       0.00000       0.00000       0.00000       0.00000       0.00000       0.00000
  10  18 3132.9937    3.7465  1.0195 12.3404  0.0009  0.0402   0.1122   0.0819    0.2106   0.0000   442.1736       25.5956       1.61041     -0.866586       6.77655       3.54217      -3.62342      -6.35941      -2.41632      0.494151      0.367657     0.0106113      0.184076     0.0568710    -0.0650819    -0.0347945    0.00181649   0.000785285   0.000189259   7.24690e-05       0.00000       0.00000       0.00000       0.00000       0.00000       0.00000       0.00000       0.00000       0.00000       0.00000       0.00000       0.00000       0.00000       0.00000       0.00000       0.00000       6.55668       8.30734       7.70587       7.58089       6.24878       5.43448       3.96967       3.09756       1.98062       1.16794      0.681489      0.388937      0.185858     0.0932585     0.0345832     0.0145179    0.00479323    0.00139629   0.000295262   5.85206e-05       0.00000       0.00000       0.00000       0.00000       0.00000       0.00000       0.00000       0.00000       0.00000       0.00000       0.00000       0.00000       0.00000       0.00000       0.00000       0.00000
  10  19 3271.3999    3.7908  1.2977 12.0736 -0.0035  0.0449   0.0996   0.0912    0.2453   0.0000   440.9150       3.94981       7.36393       12.2039       2.93186     -0.358973      -1.04077      0.372130      -2.78675      -1.20453      0.892093     -0.322073      0.125504    -0.0496785     0.0313222    0.00285536   -0.00304569    0.00110123   7.72785e-06  -0.000117340       0.00000       0.00000       0.00000       0.00000       0.00000       0.00000       0.00000       0.00000       0.00000       0.00000       0.00000       0.00000       0.00000       0.00000       0.00000       0.00000       6.59005       8.08079       9.27996       7.64628       6.80797       5.83030       4.43236       2.87714       2.23754       1.32545      0.696768      0.453996      0.233383     0.0904636     0.0450358     0.0196912    0.00650063    0.00176400   0.000406110   5.69804e-05       0.00000       0.00000       0.00000       0.00000       0.00000       0.00000       0.00000       0.00000       0.00000       0.00000       0.00000       0.00000       0.00000       0.00000       0.00000       0.00000
  10  20 3410.2562    3.0818  2.0808 12.2151 -0.0038  0.0529   0.0670   0.1313    0.1154   0.0000   436.3769      -1.18316       19.4770       1.73865      -6.13033      -1.90979       2.90146     0.0752183      -1.26164      -1.60049    0.00991941     0.0394975     -0.170337   -0.00832112     0.0542868   -0.00840680    -0.0108477    0.00226926  -0.000339627   2.00246e-06       0.00000       0.00000       0.00000       0.00000       0.00000       0.00000       0.00000       0.00000       0.00000       0.00000       0.00000       0.00000       0.00000       0.00000       0.00000       0.00000       8.31978       10.2336       10.2552       9.19371       8.62138       6.84238       5.48046       3.84258       2.66831       1.66163      0.962299      0.563386      0.257966      0.136681     0.0503477     0.0219573    0.00695532    0.00197483   0.000477167   6.88440e-05       0.00000       0.00000       0.00000       0.00000       0.00000       0.00000       0.00000       0.00000       0.00000       0.00000       0.00000       0.00000       0.00000       0.00000       0.00000       0.00000
  10  21 3549.2231    2.5533  2.6528 12.1624 -0.0134  0.0738   0.0516   0.1588    0.0880   0.0000   428.4234      -19.1314       9.28857       38.7003      -4.62425      -19.0609       11.4470       12.7277      -2.58914      -6.65900       1.34187       1.67599     0.0768394    -0.0929151     0.0144586    -0.0519219    0.00269653    0.00580160  -0.000110860   5.31452e-06       0.00000       0.00000       0.00000       0.00000       0.00000       0.00000       0.00000       0.00000       0.00000       0.00000       0.00000       0.00000       0.00000       0.00000       0.00000       0.00000       9.86983       13.4003       13.3100       12.6615       11.1665       9.43992       7.05513       5.56012       3.51591       2.26684       1.34608      0.747601      0.367566      0.189676     0.0741776     0.0300174     0.0103757    0.00319598   0.000695006   0.000116660       0.00000       0.00000       0.00000       0.00000       0.00000       0.00000       0.00000       0.00000       0.00000       0.00000       0.00000       0.00000       0.00000       0.00000       0.00000       0.00000
  10  22 3688.4136    2.1383  3.7236 11.7295 -0.0056  0.0802   0.0399   0.2147    0.0795   0.0000   428.6275       46.3229       17.0372       7.33903       1.05786      -10.3442      -16.4313      -2.11607      -3.64618      -1.44091       1.81482       1.12420     0.0620646     0.0334104     0.0888594    -0.0135499    0.00784515    0.00294133   0.000899471   0.000119802       0.00000       0.00000       0.00000       0.00000       0.00000       0.00000       0.00000       0.00000       0.00000       0.00000       0.00000       0.00000       0.00000       0.00000       0.00000       0.00000       12.1483       15.3865       15.6321       14.3055       13.0849       10.2041       8.21508       5.95584       3.92442       2.53289       1.52196      0.816409      0.444245      0.198103     0.0907502     0.0323649     0.0110654    0.00325819   0.000762172   0.000112026       0.00000       0.00000       0.00000       0.00000       0.00000       0.00000       0.00000       0.00000       0.00000       0.00000       0.00000       0.00000       0.00000       0.00000       0.00000       0.00000
  10  23 3828.0103    1.7493  5.2998 11.2978 -0.0020  0.1052   0.0287   0.2695    0.0731   0.0000   467.4581       36.3646     -0.922198       1.61055      -4.91186       4.53253     -0.654577      -3.81704     0.0720470       1.08403      -3.99593     -0.402927       1.02558     -0.309577     -0.175727     0.0630905   -0.00451279  -7.93463e-05   0.000182393   0.000248401       0.00000       0.00000       0.00000       0.00000       0.00000       0.00000       0.00000       0.00000       0.00000       0.00000       0.00000       0.00000       0.00000       0.00000       0.00000       0.00000       15.6449       20.1612       20.7846       19.3971       17.1563       13.7392       10.7801       7.90963       5.23178       3.41956       1.99958       1.13247      0.575102      0.280550      0.117092     0.0463613     0.0150933    0.00446049    0.00100616   0.000153355       0.00000       0.00000       0.00000       0.00000       0.00000       0.00000       0.00000       0.00000       0.00000       0.00000       0.00000       0.00000       0.00000       0.00000       0.00000       0.00000
  10  24 3967.6736    1.4472  7.1467 10.8568 -0.0073  0.1291   0.0222   0.3612    0.0737   0.0000   436.4294       64.3746      -6.74353       10.4370      -9.90905      -1.29721      -16.0049       1.35985      -2.36223       2.09362       4.11546      -3.51941     -0.968775      0.803518      0.328662     -0.109014    -0.0432348    0.00175898   -0.00249616   1.01950e-05       0.00000       0.00000       0.00000       0.00000       0.00000       0.00000       0.00000       0.00000       0.00000       0.00000       0.00000       0.00000       0.00000       0.00000       0.00000       0.00000       19.2962       23.7133       24.0129       22.5286       20.6262       17.2274       13.3005       9.99425       6.74550       4.51416       2.62681       1.53923      0.751971      0.381016      0.151968     0.0614828     0.0193484    0.00563886    0.00119458   0.000182239       0.00000       0.00000       0.00000       0.00000       0.00000       0.00000       0.00000       0.00000       0.00000       0.00000       0.00000       0.00000       0.00000       0.00000       0.00000       0.00000
  10  25 4107.7361    1.2366  9.3619 10.5516 -0.0065  0.1603   0.0185   0.4608    0.0669   0.0000   426.2737       45.1500       29.5678      -18.5090      -24.6689       36.4072       12.4618      -10.0373      -10.1054       3.14290       6.48974       3.76988      -1.61669     -0.299619     0.0700801     0.0418367    -0.0446996    0.00354610    0.00257618   0.000317432       0.00000       0.00000       0.00000       0.00000       0.00000       0.00000       0.00000       0.00000       0.00000       0.00000       0.00000       0.00000       0.00000       0.00000       0.00000       0.00000       23.7078       30.4310       30.6843       29.0475       26.0124       21.0543       16.6488       12.3653       8.43167       5.32978       3.22168       1.81496      0.971425      0.443223      0.193406     0.0730260     0.0245795    0.00689928    0.00155462   0.000235908       0.00000       0.00000       0.00000       0.00000       0.00000       0.00000       0.00000       0.00000       0.00000       0.00000       0.00000       0.00000       0.00000       0.00000       0.00000       0.00000
  10  27 4387.8595    0.8445 12.5205 10.3141 -0.0140  0.2468   0.0159   0.6885    0.0606   0.0000   412.5722       101.517       1.15660      -61.8592      -5.49447      -14.8304       20.1625      -12.4297      -12.4527      -20.1317       4.98884       7.82264      -3.17765     -0.990557      0.666653   -0.00308087     -0.124104    0.00110571    0.00461610   0.000212953       0.00000       0.00000       0.00000       0.00000       0.00000       0.00000       0.00000       0.00000       0.00000       0.00000       0.00000       0.00000       0.00000       0.00000       0.00000       0.00000       36.9405       45.9701       47.7013       44.8191       39.5871       33.4593       26.0946       19.4284       13.4249       8.72351       5.29042       2.99310       1.62658      0.719272      0.330491      0.120242     0.0403386     0.0108828    0.00233040   0.000353629       0.00000       0.00000       0.00000       0.00000       0.00000       0.00000       0.00000       0.00000       0.00000       0.00000       0.00000       0.00000       0.00000       0.00000       0.00000       0.00000
  11   9 1915.4251    0.4987  0.4168  9.9361 -0.0119  0.0283   0.0236   0.0571    0.0645   0.0000   435.1474       1.29993       15.3230       4.91604      -8.81000      -3.52303     -0.665143      -1.45097     -0.225594       1.22900     -0.113523     0.0891795     -0.238104      0.149406   -0.00797539    -0.0149696   -0.00634126   0.000403371    0.00120183  -0.000128166  -7.71624e-05  -5.78650e-06       0.00000       0.00000       0.00000       0.00000       0.00000       0.00000       0.00000       0.00000       0.00000       0.00000       0.00000       0.00000       0.00000       0.00000       3.48827       4.14911       4.45104       4.70617       3.56068       2.90134       2.77070       1.92884       1.18746      0.886047      0.595272      0.326922      0.168715     0.0871808     0.0517031     0.0222177    0.00949476    0.00292098   0.000854736   0.000232471   5.47210e-05   9.10391e-06       0.00000       0.00000       0.00000       0.00000       0.00000       0.00000       0.00000       0.00000       0.00000       0.00000       0.00000       0.00000       0.00000       0.00000
  11  10 2057.9589    0.6529  0.4635 10.1912 -0.0098  0.0294   0.0281   0.0531    0.0805   0.0000   439.5192       8.18168       11.7136     -0.818979      -4.86171       2.21102      0.331142      0.596092     -0.841759     -0.221798     -0.206013     0.0760771      0.376838     0.0513796    -0.0607876   -0.00704063     0.0138249   -0.00452327   0.000351191   0.000159173   6.47496e-05  -5.08639e-07       0.00000       0.00000       0.00000       0.00000       0.00000       0.00000       0.00000       0.00000       0.00000       0.00000       0.00000       0.00000       0.00000       0.00000       4.98133       6.26800       6.18273       5.85411       5.14918       4.04549       3.09572       2.14245       1.46853       1.01072      0.589772      0.355939      0.194321     0.0912761     0.0434211     0.0174127    0.00765153    0.00266352   0.000762807   0.000235298   5.33156e-05   8.25180e-06       0.00000       0.00000       0.00000       0.00000       0.00000       0.00000       0.00000       0.00000       0.00000       0.00000       0.00000       0.00000       0.00000       0.00000
  11  11 2199.7679    0.9215  0.7424 10.2174 -0.0036  0.0350   0.0321   0.0678    0.1617   0.0000   444.8800       3.66593       14.2775       5.81693      -5.54750       4.92606    -0.0669153      -3.17876      0.818530      0.308630      0.475367      0.755737      0.194949   -0.00888307   -0.00853610     0.0173754     0.0135791  -0.000142596  -0.000670504   0.000175477   7.01627e-05   1.27927e-05       0.00000       0.00000       0.00000       0.00000       0.00000       0.00000       0.00000       0.00000       0.00000       0.00000       0.00000       0.00000       0.00000       0.00000       5.39716       6.33099       5.45540       5.80990       5.73914       4.92913       3.70219       2.54261       1.94315       1.35286      0.963742      0.525568      0.286321      0.131374     0.0587024     0.0258514     0.0103850    0.00355227    0.00123822   0.000297360   7.27625e-05   1.15750e-05       0.00000       0.00000       0.00000       0.00000       0.00000       0.00000       0.00000       0.00000       0.00000       0.00000       0.00000       0.00000       0.00000       0.00000
  11  12 2340.0526    1.1918  0.9381 10.5315 -0.0196  0.0380   0.0397   0.0828    0.3100   0.0000   435.4648      -5.79621      -1.21101      -5.52680      -6.82064      0.493026       2.24703       2.60361       1.35238    -0.0753816      -1.21464      -1.23143      0.114549    -0.0693563     0.0134564    -0.0243214   -0.00456564   -0.00788338   -0.00155402  -0.000776924   5.24088e-05  -1.13515e-05       0.00000       0.00000       0.00000       0.00000       0.00000       0.00000       0.00000       0.00000       0.00000       0.00000       0.00000       0.00000       0.00000       0.00000       5.35775       6.76073       6.56676       6.17620       6.17781       4.77728       3.78436       2.73421       1.86431       1.42493      0.873227      0.556122      0.282702      0.139726     0.0692378     0.0284131     0.0118897    0.00408245    0.00121680   0.000397244   8.69340e-05   1.21883e-05       0.00000       0.00000       0.00000       0.00000       0.00000       0.00000       0.00000       0.00000       0.00000       0.00000       0.00000       0.00000       0.00000       0.00000
  11  13 2478.5488    1.6805  1.0067 10.5841  0.0042  0.0340   0.0515   0.0868    0.4125   0.0000   439.2043      -6.84063       5.44394       7.83211      -6.01942      -2.37262      -1.37489      -1.68366      -1.97506     -0.246314    -0.0995526      0.362282     0.0778491     -0.110552     0.0939909    -0.0126745     0.0109319   -0.00993873  -0.000102862   0.000359145   3.37467e-05  -6.11108e-06       0.00000       0.00000       0.00000       0.00000       0.00000       0.00000       0.00000       0.00000       0.00000       0.00000       0.00000       0.00000       0.00000       0.00000       4.64055       5.87930       5.74557       5.77789       5.18048       4.27366       3.38766       2.43951       1.91413       1.12862      0.803349      0.446038      0.246544      0.129674     0.0589491     0.0275802     0.0101252    0.00385512    0.00133748   0.000319156   7.73998e-05   1.19139e-05       0.00000       0.00000       0.00000       0.00000       0.00000       0.00000       0.00000       0.00000       0.00000       0.00000       0.00000       0.00000       0.00000       0.00000
  11  14 2616.9864    2.1073  0.9608 11.7437 -0.0064  0.0352   0.0648   0.0779    0.1875   0.0000   439.6226       4.57919       22.4496      -4.77117       2.74312      -6.46533       1.33953       2.48156      0.835573      0.672023      0.991514     -0.226111     0.0286954     0.0180952    -0.0148318     0.0109192    -0.0128077    0.00130426   0.000789620   0.000203450  -0.000111429   7.77162e-06       0.00000       0.00000       0.00000       0.00000       0.00000       0.00000       0.00000       0.00000       0.00000       0.00000       0.00000       0.00000       0.00000       0.00000       5.31910       6.83975       7.20323       6.62807       5.86044       4.70850       3.49402       2.68064       1.70055       1.19133      0.777248      0.464805      0.222696      0.128373     0.0596962     0.0290632    0.00982139    0.00389804    0.00122556   0.000364465   7.30523e-05   1.12529e-05       0.00000       0.00000       0.00000       0.00000       0.00000       0.00000       0.00000       0.00000       0.00000       0.00000       0.00000       0.00000       0.00000       0.00000
  11  15 2756.1695    2.7972  0.8293 12.1841 -0.0029  0.0293   0.0889   0.0778    0.1501   0.0000   438.7941       6.68176       3.01287      -1.76263      -3.50158       2.04548       3.57543      -1.31159    -0.0371072      0.988750      0.113205      0.322836      0.156189   -0.00944199     0.0219201     0.0168240   -0.00427332   -0.00106942   0.000584774  -0.000223121   2.85864e-05   1.11092e-05       0.00000       0.00000       0.00000       0.00000       0.00000       0.00000       0.00000       0.00000       0.00000       0.00000       0.00000       0.00000       0.00000       0.00000       4.31642       4.75945       5.21369       5.22714       4.28142       3.76300       2.91995       2.21063       1.39744       1.04191      0.681011      0.384538      0.211247      0.105742     0.0523369     0.0249009    0.00973297    0.00311390   0.000996165   0.000268202   5.13252e-05   8.99665e-06       0.00000       0.00000       0.00000       0.00000       0.00000       0.00000       0.00000       0.00000       0.00000       0.00000       0.00000       0.00000       0.00000       0.00000
  11  16 2895.3890    3.3120  0.8662 12.1950 -0.0006  0.0313   0.0976   0.0703    0.1647   0.0000   435.0589       6.43113       21.4676       6.13389     -0.374875      -3.66252       2.31275      -2.27493       1.63662     -0.816816      0.156319      0.187205    -0.0402105     -0.102794     0.0536440    0.00189230    0.00429000   0.000973907   0.000260457   0.000134410   5.29153e-05   6.50774e-06       0.00000       0.00000       0.00000       0.00000       0.00000       0.00000       0.00000       0.00000       0.00000       0.00000       0.00000       0.00000       0.00000       0.00000       4.24917       5.34085       5.57371       4.86311       4.82332       4.05477       3.04875       2.42939       1.74623       1.08090      0.711962      0.408123      0.231269      0.113150     0.0598409     0.0224797    0.00982129    0.00350670    0.00127805   0.000336444   7.24187e-05   1.03588e-05       0.00000       0.00000       0.00000       0.00000       0.00000       0.00000       0.00000       0.00000       0.00000       0.00000       0.00000       0.00000       0.00000       0.00000
  11  17 3034.6008    3.9621  0.9558 12.1622  0.0017  0.0369   0.1152   0.0789    0.2477   0.0000   434.9142       5.90484       9.13982       3.80843      -4.52810      -1.06078      -3.39246    -0.0378016      0.216823       1.04021     -0.589982     -0.293352    -0.0192705     0.0700223    0.00971695    -0.0231789    -0.0221089    0.00341823  -0.000576284  -0.000111140  -5.45754e-05   1.89453e-05       0.00000       0.00000       0.00000       0.00000       0.00000       0.00000       0.00000       0.00000       0.00000       0.00000       0.00000       0.00000       0.00000       0.00000       4.88201       7.06974       6.42354       6.09122       5.83882       4.41509       4.29616       2.55862       2.26743       1.19299      0.843847      0.456491      0.247571      0.138837     0.0536016     0.0301478    0.00981273    0.00415607    0.00140647   0.000307610   0.000104214   1.41428e-05       0.00000       0.00000       0.00000       0.00000       0.00000       0.00000       0.00000       0.00000       0.00000       0.00000       0.00000       0.00000       0.00000       0.00000
  11  18 3173.5295    3.5506  1.1770 12.8010  0.0033  0.0415   0.1010   0.0918    0.1569   0.0000   437.4427       17.4625       8.35499      -4.16563      -8.57171      -7.14775      -3.45480       1.09135     0.0650383      -1.82089    -0.0364647     0.0391565     -0.457655     0.0571031      0.141906    0.00296438    0.00498247   -0.00603634    0.00122024   0.000396249  -8.77373e-05  -2.27059e-06       0.00000       0.00000       0.00000       0.00000       0.00000       0.00000       0.00000       0.00000       0.00000       0.00000       0.00000       0.00000       0.00000       0.00000       5.91263       7.52023       6.85610       6.72810       5.88362       5.67020       4.45265       3.47741       2.34069       1.62937      0.960277      0.574972      0.299881      0.146733     0.0783869     0.0302494     0.0133193    0.00485818    0.00148544   0.000431926   8.63008e-05   1.54262e-05       0.00000       0.00000       0.00000       0.00000       0.00000       0.00000       0.00000       0.00000       0.00000       0.00000       0.00000       0.00000       0.00000       0.00000
  11  19 3312.3461    3.5153  1.7580 11.8503 -0.0014  0.0429   0.0763   0.1111    0.1579   0.0000   431.8132       16.3984       13.4809       9.97866       2.12593      -3.90198       2.14058      -4.01389      -3.96799      0.759008      0.792593     0.0851734      0.217508     -0.174088    -0.0508622     0.0129808   -0.00217901   -0.00680439   1.09067e-05  -0.000405034  -4.56205e-05   7.61331e-06       0.00000       0.00000       0.00000       0.00000       0.00000       0.00000       0.00000       0.00000       0.00000       0.00000       0.00000       0.00000       0.00000       0.00000       6.67939       8.18658       8.13536       7.88852       6.76167       5.77501       4.61568       3.48278       2.33335       1.54871      0.962084      0.550085      0.290680      0.151853     0.0728893     0.0331179     0.0128528    0.00456459    0.00142871   0.000399414   8.53503e-05   1.37347e-05       0.00000       0.00000       0.00000       0.00000       0.00000       0.00000       0.00000       0.00000       0.00000       0.00000       0.00000       0.00000       0.00000       0.00000
  11  20 3451.8079    3.0027  2.3829 11.7298 -0.0053  0.0552   0.0573   0.1342    0.1184   0.0000   424.4075       6.91877       10.5939      -8.51215      -10.4138      -2.39552       7.93980      -7.50918      -1.65601      -1.64145      0.403512      0.188767     -0.510718     -0.229401     0.0247875     0.0235243   -0.00524265    0.00398886   0.000140120  -0.000334469   0.000196549   1.19603e-05       0.00000       0.00000       0.00000       0.00000       0.00000       0.00000       0.00000       0.00000       0.00000       0.00000       0.00000       0.00000       0.00000       0.00000       7.35290       9.87331       9.73377       9.04734       8.00519       7.45360       5.52576       4.55249       2.98293       1.95254       1.29369      0.659761      0.401537      0.191010     0.0931020     0.0419551     0.0178284    0.00586019    0.00230826   0.000617512   0.000123691   2.07717e-05       0.00000       0.00000       0.00000       0.00000       0.00000       0.00000       0.00000       0.00000       0.00000       0.00000       0.00000       0.00000       0.00000       0.00000
  11  21 3591.1770    2.4705  3.0377 11.6903 -0.0008  0.0674   0.0443   0.1552    0.0921   0.0000   429.4946       44.0385       22.9094       19.7793       6.52624      -18.8447      0.319504      -6.35548      -3.21483     -0.336323     -0.233299     -0.244124     -0.322779    -0.0125888     0.0673720    -0.0158185    0.00269074    0.00905374  -0.000334549   -0.00114863  -6.98169e-05  -1.70039e-05       0.00000       0.00000       0.00000       0.00000       0.00000       0.00000       0.00000       0.00000       0.00000       0.00000       0.00000       0.00000       0.00000       0.00000       9.31643       12.2441       12.1874       12.2057       9.89387       9.16404       6.66579       5.32547       3.60530       2.44743       1.43687      0.934778      0.466319      0.263874      0.122023     0.0557664     0.0209631    0.00861361    0.00253460   0.000733855   0.000140433   2.57447e-05       0.00000       0.00000       0.00000       0.00000       0.00000       0.00000       0.00000       0.00000       0.00000       0.00000       0.00000       0.00000       0.00000       0.00000
  11  22 3730.8374    2.0130  4.4693 11.3649 -0.0015  0.0839   0.0328   0.2168    0.0774   0.0000   449.8325       33.6087       12.9951       22.4766       8.76886      -12.7423      -7.81480      -11.6925       2.36847     -0.842540      -2.35970      0.725978      0.235622     -0.175708    -0.0525072     -0.115247     0.0294247   -0.00364330    0.00417270   0.000875506  -9.64717e-05   1.65297e-05       0.00000       0.00000       0.00000       0.00000       0.00000       0.00000       0.00000       0.00000       0.00000       0.00000       0.00000       0.00000       0.00000       0.00000       11.2199       14.5409       14.4790       14.1362       13.0087       10.8481       8.60396       6.50173       4.58663       3.16030       2.02800       1.17695      0.678158      0.341253      0.164130     0.0724330     0.0299202     0.0104158    0.00345196   0.000941444   0.000204247   3.06260e-05       0.00000       0.00000       0.00000       0.00000       0.00000       0.00000       0.00000       0.00000       0.00000       0.00000       0.00000       0.00000       0.00000       0.00000
  11  23 3871.0572    1.7111  6.0452 10.9565 -0.0018  0.1058   0.0261   0.2756    0.0817   0.0000   451.2905       30.4140       11.8656      -11.4502       2.34874     -0.420943      -7.07432      -1.97038      -8.43866     -0.972212       2.71978      -2.49987     -0.671400     -0.503249      0.322892     -0.110950     0.0197401     0.0145064  -0.000439733  -0.000529280   0.000524052   1.44757e-05       0.00000       0.00000       0.00000       0.00000       0.00000       0.00000       0.00000       0.00000       0.00000       0.00000       0.00000       0.00000       0.00000       0.00000       14.0904       18.7547       18.5880       18.6053       15.4972       14.1482       10.6863       8.36997       5.99552       3.85540       2.49144       1.47201      0.813612      0.442208      0.203281     0.0956785     0.0366111     0.0139032    0.00452520    0.00116249   0.000242296   4.09069e-05       0.00000       0.00000       0.00000       0.00000       0.00000       0.00000       0.00000       0.00000       0.00000       0.00000       0.00000       0.00000       0.00000       0.00000
  11  24 4011.0876    1.4261  7.8727 10.6575 -0.0018  0.1265   0.0205   0.3554    0.0753   0.0000   429.2797      -16.2130       2.28850       14.8575      -31.3783      -23.4889       11.7492      -2.26692      -11.0120      -1.30851       2.21796      0.305095      -1.07712     -0.404780      0.518958    -0.0868435   -0.00105226     0.0253469   -0.00457318   -0.00156315   2.26932e-05   0.000141137       0.00000       0.00000       0.00000       0.00000       0.00000       0.00000       0.00000       0.00000       0.00000       0.00000       0.00000       0.00000       0.00000       0.00000       17.5115       22.5254       22.7036       22.0326       19.7851       16.7315       13.3870       10.1661       7.13265       4.87896       3.07863       1.84348       1.00908      0.535733      0.253079      0.115653     0.0455339     0.0167952    0.00522950    0.00142733   0.000303391   4.55056e-05       0.00000       0.00000       0.00000       0.00000       0.00000       0.00000       0.00000       0.00000       0.00000       0.00000       0.00000       0.00000       0.00000       0.00000
  11  27 4432.9618    0.7819 14.0280 10.3527 -0.0156  0.2717   0.0152   0.7710    0.0554   0.0000   433.3532       9.83044      -17.9145       27.3719       46.0851      -5.38906      -40.8590       7.59650      -23.2831      -15.9665      -11.6145      -1.20090    -0.0171060       1.97266     -0.531895    -0.0136455     -0.107390     0.0149771   -0.00652765    0.00320082   8.02895e-05  -5.62196e-05       0.00000       0.00000       0.00000       0.00000       0.00000       0.00000       0.00000       0.00000       0.00000       0.00000       0.00000       0.00000       0.00000       0.00000       35.5078       45.9961       46.7994       46.5483       41.4771       35.7997       28.4339       22.3555       15.8790       11.0245       7.21487       4.30948       2.52227       1.31023      0.653605      0.285967      0.116653     0.0401029     0.0126817    0.00325704   0.000664373   0.000101144       0.00000       0.00000       0.00000       0.00000       0.00000       0.00000       0.00000       0.00000       0.00000       0.00000       0.00000       0.00000       0.00000       0.00000
  12  10 2093.6650    0.7120  0.5711 10.1125 -0.0109  0.0313   0.0297   0.0659    0.0862   0.0000   439.9407      -1.13133       10.4904      -3.52577      -2.15895     -0.352021      -2.33745      0.909377     -0.164276     -0.725811     0.0811879     0.0912441     -0.225846    -0.0811461      0.131307    -0.0385238    -0.0283082    0.00581126    0.00228491    0.00116986   0.000538969   2.25472e-05  -7.02294e-06   2.21373e-06       0.00000       0.00000       0.00000       0.00000       0.00000       0.00000       0.00000       0.00000       0.00000       0.00000       0.00000       0.00000       4.31637       5.50795       5.40936       5.45336       4.24019       3.91023       3.64209       2.78294       1.92192       1.29621      0.830415      0.494516      0.291009      0.143864     0.0850926     0.0379249     0.0204406    0.00812757    0.00353967   0.000939373   0.000291255   7.22897e-05   1.60361e-05   2.77974e-06       0.00000       0.00000       0.00000       0.00000       0.00000       0.00000       0.00000       0.00000       0.00000       0.00000       0.00000       0.00000
  12  14 2654.6227    2.3485  0.8166 11.3821 -0.0129  0.0306   0.0715   0.0673    0.3857   0.0000   437.8201       1.36403       14.4682      -2.80007      -2.18684       3.96816      -3.84114       2.72060      0.658763      0.415283     -0.480880      0.529690     -0.152914     0.0234221    -0.0639795    0.00706315     0.0228093    0.00192375   -0.00241389   0.000268415   0.000177432  -2.63531e-05  -9.47583e-06   4.07445e-06       0.00000       0.00000       0.00000       0.00000       0.00000       0.00000       0.00000       0.00000       0.00000       0.00000       0.00000       0.00000       4.17708       4.73980       4.79541       4.75605       4.31217       3.95696       3.34688       2.33809       1.63579       1.32286      0.860713      0.524801      0.315717      0.174660     0.0821068     0.0353909     0.0191954    0.00809935    0.00306836   0.000999920   0.000273223   7.49773e-05   1.56073e-05   2.38916e-06       0.00000       0.00000       0.00000       0.00000       0.00000       0.00000       0.00000       0.00000       0.00000       0.00000       0.00000       0.00000
  12  15 2794.5940    2.9255  0.8782 12.3445 -0.0016  0.0299   0.0845   0.0754    0.1838   0.0000   441.2070       5.79673       10.8208     -0.365072     -0.848943      -1.30054       1.20211       1.37217    0.00424585      -1.13096      0.413108     -0.846778      0.169369      0.148844    -0.0454167    -0.0238032     0.0467499   -0.00849492   -0.00245012   -0.00155222   0.000113837   4.27265e-05  -1.10607e-05   6.96733e-07       0.00000       0.00000       0.00000       0.00000       0.00000       0.00000       0.00000       0.00000       0.00000       0.00000       0.00000       0.00000       3.83577       4.61624       4.76409       4.85222       4.18716       3.59034       3.07848       2.36212       1.71378       1.12413      0.821035      0.506165      0.286251      0.158519     0.0794887     0.0468046     0.0185594    0.00876842    0.00282258    0.00102557   0.000306406   7.26535e-05   1.64640e-05   2.49528e-06       0.00000       0.00000       0.00000       0.00000       0.00000       0.00000       0.00000       0.00000       0.00000       0.00000       0.00000       0.00000
  12  16 2934.3913    3.5506  0.7128 12.8001 -0.0086  0.0270   0.1174   0.0618    0.1335   0.0000   437.0311       8.18539       4.21124       1.33151       2.74678      -1.67448       3.57487      -1.70253      -2.45142    -0.0910261       1.91214     -0.464064      0.106229     -0.160255     0.0541898    -0.0632703   -0.00603272   0.000300878    0.00124494   0.000363884  -0.000350637   5.67240e-05   6.73014e-06   2.42386e-06       0.00000       0.00000       0.00000       0.00000       0.00000       0.00000       0.00000       0.00000       0.00000       0.00000       0.00000       0.00000       3.64769       4.72053       4.66283       4.45215       4.08299       3.44551       2.91585       2.25153       1.58708       1.14764      0.706463      0.451669      0.249001      0.144431     0.0741668     0.0325335     0.0170269    0.00631704    0.00260428   0.000894940   0.000251085   7.51935e-05   1.48985e-05   2.22431e-06       0.00000       0.00000       0.00000       0.00000       0.00000       0.00000       0.00000       0.00000       0.00000       0.00000       0.00000       0.00000
  12  17 3073.9213    3.8538  0.9448 12.6038  0.0049  0.0358   0.1133   0.0767    0.1647   0.0000   435.7795       7.06764       13.6523       3.51708       3.02180      -10.0284      -3.49907      -4.26522      0.151928      -1.63586     -0.438030       1.10679      0.718993     -0.173835    -0.0439212     0.0291156     0.0219894     0.0119159   -0.00379492   -0.00118960   0.000433704   4.28219e-05   1.87356e-05  -1.46501e-06       0.00000       0.00000       0.00000       0.00000       0.00000       0.00000       0.00000       0.00000       0.00000       0.00000       0.00000       0.00000       5.69660       6.71820       6.00262       6.21958       6.43565       5.63510       4.00900       2.49256       1.75981       1.49044       1.16511      0.745156      0.432575      0.201387      0.100207     0.0401168     0.0195256    0.00666994    0.00301191   0.000910175   0.000313061   7.71800e-05   1.61827e-05   2.60568e-06       0.00000       0.00000       0.00000       0.00000       0.00000       0.00000       0.00000       0.00000       0.00000       0.00000       0.00000       0.00000
  12  18 3213.3129    3.8015  1.2620 12.4568 -0.0006  0.0371   0.0952   0.0905    0.1850   0.0000   438.9285       6.80597       8.57309       1.94744      0.146876      -14.0359      -12.3069      0.978216      -2.41494      -1.38461      0.493209      0.442906      0.227075    -0.0750975    -0.0156451    -0.0792669   -0.00171568    0.00383305   0.000195256  -0.000548813  -0.000285490  -2.92492e-05  -1.40683e-05   2.55221e-06       0.00000       0.00000       0.00000       0.00000       0.00000       0.00000       0.00000       0.00000       0.00000       0.00000       0.00000       0.00000       4.53071       6.14492       6.11261       5.99353       5.26191       4.67908       3.85361       2.89369       2.27602       1.42194      0.993287      0.576330      0.351968      0.198792     0.0999243     0.0528010     0.0212307     0.0100897    0.00354970    0.00133973   0.000422511   9.66481e-05   2.26094e-05   3.39857e-06       0.00000       0.00000       0.00000       0.00000       0.00000       0.00000       0.00000       0.00000       0.00000       0.00000       0.00000       0.00000
  12  19 3352.7687    3.4299  1.6103 12.2745 -0.0090  0.0467   0.0791   0.1068    0.1426   0.0000   438.6480       13.5969       9.91839      -3.14551       11.2514      -3.67394      -2.08745     -0.554190      -2.26968      -1.13493     -0.329449       1.46199     0.0765700     -0.350656     -0.141356      0.154785    0.00706686   -0.00251982    0.00329416  -0.000527391   0.000487439  -6.72042e-05  -1.11074e-05  -6.27670e-07       0.00000       0.00000       0.00000       0.00000       0.00000       0.00000       0.00000       0.00000       0.00000       0.00000       0.00000       0.00000       7.52152       10.4004       10.9732       10.4372       8.73993       6.95940       5.26579       3.60365       2.55361       1.65052       1.04242      0.670153      0.368966      0.207425      0.110797     0.0521289     0.0252358    0.00987201    0.00402695    0.00141661   0.000409428   0.000104549   2.39466e-05   3.56139e-06       0.00000       0.00000       0.00000       0.00000       0.00000       0.00000       0.00000       0.00000       0.00000       0.00000       0.00000       0.00000
  12  20 3492.5114    2.8044  2.7508 11.6434 -0.0027  0.0554   0.0484   0.1396    0.1001   0.0000   441.2287       17.2693      -10.0714       5.42603       4.08951      -16.4251       3.13133      -1.52512      -2.73022      -1.35785      0.979462      0.174783    -0.0316824     -0.457721     -0.187316    -0.0592286     0.0234237    0.00275738    -0.0102509   -0.00137255   0.000669104  -5.83521e-05   1.59986e-05   1.27342e-06       0.00000       0.00000       0.00000       0.00000       0.00000       0.00000       0.00000       0.00000       0.00000       0.00000       0.00000       0.00000       6.83749       8.81024       9.08232       8.65109       8.01547       6.75468       5.75836       4.35021       3.33274       2.20986       1.45696      0.897507      0.526142      0.299594      0.153899     0.0756208     0.0342174     0.0144730    0.00555302    0.00198726   0.000602510   0.000152661   3.36242e-05   4.62387e-06       0.00000       0.00000       0.00000       0.00000       0.00000       0.00000       0.00000       0.00000       0.00000       0.00000       0.00000       0.00000
  12  22 3772.7368    1.8820  4.8900 11.2094 -0.0037  0.0817   0.0281   0.2223    0.0736   0.0000   432.1782      -1.50987      -10.1522       22.8319      -8.63313       1.86775       9.27654      -2.26623      -7.76235       3.52018       1.19543      -1.63758      0.863966     -0.313582     -0.222460    -0.0243627    -0.0273196     0.0248063   -0.00721908   -0.00371141    0.00136165  -2.96231e-05   9.03343e-05   4.21256e-06       0.00000       0.00000       0.00000       0.00000       0.00000       0.00000       0.00000       0.00000       0.00000       0.00000       0.00000       0.00000       10.4063       13.3177       13.9469       13.5775       11.9961       10.5698       8.56349       6.78516       4.96100       3.41028       2.26299       1.41849      0.833087      0.460926      0.245878      0.122749     0.0557341     0.0232756    0.00897112    0.00311094   0.000954559   0.000240192   4.83678e-05   7.08866e-06       0.00000       0.00000       0.00000       0.00000       0.00000       0.00000       0.00000       0.00000       0.00000       0.00000       0.00000       0.00000
  12  23 3913.0383    1.5759  6.6478 10.9119 -0.0033  0.1048   0.0235   0.2892    0.0764   0.0000   445.1524       51.2259       34.2839       27.3887       11.1825      -8.99797      -3.05249       20.5718      0.317495      -11.1392       2.53508       2.02409       2.30938     -0.803683     -0.491372      0.116386    -0.0359376     0.0435183   0.000676545   0.000490245  -0.000872257   0.000200737   9.78500e-05  -2.41319e-06       0.00000       0.00000       0.00000       0.00000       0.00000       0.00000       0.00000       0.00000       0.00000       0.00000       0.00000       0.00000       13.8703       17.8321       18.1920       17.7008       16.1889       13.9859       11.2131       8.58673       6.48587       4.46157       2.99199       1.89633       1.13249      0.629329      0.343639      0.155241     0.0784815     0.0296132     0.0122369    0.00412155    0.00123571   0.000303844   6.28194e-05   8.85470e-06       0.00000       0.00000       0.00000       0.00000       0.00000       0.00000       0.00000       0.00000       0.00000       0.00000       0.00000       0.00000
  12  27 4476.3618    0.7087 13.0997 10.3785 -0.0041  0.2684   0.0149   0.7435    0.0511   0.0000   435.8914      -33.0798       65.2555      -20.0130       31.3972      -41.4555      0.926898       6.82086       5.98622      -12.4871       7.85855       2.43209       3.88877      -1.50586    -0.0136726     0.0759569     -0.182420     0.0355036     0.0146857   -0.00821721   -0.00270357  -0.000515790   0.000200593  -2.41544e-05       0.00000       0.00000       0.00000       0.00000       0.00000       0.00000       0.00000       0.00000       0.00000       0.00000       0.00000       0.00000       31.9920       41.4798       44.4604       42.7644       39.5820       34.3001       28.0757       22.2559       16.2947       11.9320       8.00109       5.12041       3.12470       1.80794      0.947747      0.487621      0.216599     0.0936994     0.0348640     0.0118877    0.00345559   0.000876904   0.000170297   2.35840e-05       0.00000       0.00000       0.00000       0.00000       0.00000       0.00000       0.00000       0.00000       0.00000       0.00000       0.00000       0.00000
  13   9 1983.7767    0.5394  0.5015  9.9705 -0.0180  0.0323   0.0214   0.0600    0.0727   0.0000   443.3159       3.57150       8.10223      -3.28056       9.16513      -5.25052      -5.40091       2.49478       1.54773      -3.26163     -0.593154      0.792271      0.233957     -0.297314    -0.0857184     0.0671716    -0.0308181   0.000134912     0.0109119   -0.00126440  -0.000238415   0.000832787  -0.000128342  -3.67733e-05   6.33293e-06  -2.17317e-06       0.00000       0.00000       0.00000       0.00000       0.00000       0.00000       0.00000       0.00000       0.00000       0.00000       3.67866       4.58399       4.37257       4.49094       4.13878       3.49390       3.21583       2.54027       2.03212       1.38166      0.904043      0.602815      0.359309      0.196290      0.113514     0.0571898     0.0335206     0.0129611    0.00624017    0.00206663   0.000859189   0.000245361   7.45038e-05   1.93422e-05   4.44952e-06   6.23854e-07       0.00000       0.00000       0.00000       0.00000       0.00000       0.00000       0.00000       0.00000       0.00000       0.00000
  13  10 2128.4172    0.8113  0.6428 10.0927 -0.0019  0.0266   0.0285   0.0611    0.0945   0.0000   437.7177       4.08960       7.06713      -4.39026       1.75071      -1.51234      0.609421      0.141925       2.05348     0.0633150     -0.381649     -0.385604     -0.377399      0.211773    -0.0939479     0.0827596   3.09565e-05    -0.0319357   -0.00884756    0.00364916   -0.00100831   0.000251366  -7.92058e-06   1.22455e-06   2.04200e-06  -1.85236e-07       0.00000       0.00000       0.00000       0.00000       0.00000       0.00000       0.00000       0.00000       0.00000       0.00000       3.37033       4.27286       4.10534       4.24308       3.89521       3.50001       2.85647       2.01581       1.60688       1.09504      0.839568      0.522284      0.344544      0.190938      0.103974     0.0537541     0.0258261     0.0118761    0.00505189    0.00203878   0.000739799   0.000239164   7.17057e-05   1.56214e-05   3.72811e-06   5.50907e-07       0.00000       0.00000       0.00000       0.00000       0.00000       0.00000       0.00000       0.00000       0.00000       0.00000
  13  12 2411.8580    1.5839  0.8694 10.4802 -0.0065  0.0341   0.0450   0.0633    0.2091   0.0000   437.8707      -4.18670       11.7588       2.48573       4.18092      -3.78191      -5.04899     -0.579088      -1.11758      0.289780     -0.271865     0.0798035     0.0859164      0.285057     0.0768896    -0.0744159    0.00177751   -0.00969684   -0.00581489   -0.00692836   0.000574602   0.000348915   7.76860e-05   3.04019e-05  -6.43691e-06  -1.88798e-07       0.00000       0.00000       0.00000       0.00000       0.00000       0.00000       0.00000       0.00000       0.00000       0.00000       3.87693       4.36822       5.40074       5.33045       3.94214       4.38603       3.62615       2.33999       2.08141       1.59193      0.839112      0.650217      0.474974      0.213825      0.123241     0.0780726     0.0404623     0.0142560    0.00691072    0.00331757    0.00135802   0.000379665   9.63238e-05   2.20544e-05   4.21717e-06   6.55922e-07       0.00000       0.00000       0.00000       0.00000       0.00000       0.00000       0.00000       0.00000       0.00000       0.00000
  13  13 2551.7390    1.8240  0.9149 11.3490 -0.0179  0.0333   0.0547   0.0785    0.2508   0.0000   437.2771       10.4782       17.7437       5.46636       9.28203       3.26551      -5.77918      -1.37545       1.03372       1.85816      0.766447     -0.648792     0.0271895      0.548671     -0.149673    -0.0729766     0.0599488     0.0223470    -0.0129316   -0.00434338    0.00110078   9.88142e-05  -0.000147285  -1.18185e-05   2.80124e-06   1.76513e-06       0.00000       0.00000       0.00000       0.00000       0.00000       0.00000       0.00000       0.00000       0.00000       0.00000       3.67357       5.26043       5.31920       5.22814       4.85003       3.98994       3.51456       2.40551       2.05048       1.34418      0.967432      0.597926      0.390008      0.234495      0.130546     0.0717934     0.0325656     0.0171659    0.00661236    0.00304569    0.00103217   0.000355682   9.96370e-05   2.27259e-05   5.69295e-06   7.41246e-07       0.00000       0.00000       0.00000       0.00000       0.00000       0.00000       0.00000       0.00000       0.00000       0.00000
  13  14 2691.7474    2.4891  0.9221 11.2212 -0.0043  0.0347   0.0745   0.0699    0.5654   0.0000   433.1837       6.62355       11.0251       5.81398      -2.45049      -4.05491      -1.10575      -2.77797       1.37394      0.790311    -0.0329472     -0.282455    -0.0732851      0.134204     0.0903171     -0.148229     0.0451283    0.00303092    0.00195297    0.00411060  -0.000604065  -0.000449905  -0.000170399  -9.33139e-06  -2.71470e-06   1.01711e-06       0.00000       0.00000       0.00000       0.00000       0.00000       0.00000       0.00000       0.00000       0.00000       0.00000       3.94964       5.41764       5.09119       5.16426       4.62745       4.23358       3.50634       2.89861       2.09749       1.51996       1.07273      0.654329      0.429624      0.242517      0.134873     0.0698015     0.0376324     0.0144148    0.00782397    0.00283013    0.00105253   0.000323724   0.000102387   2.43579e-05   4.94756e-06   7.98030e-07       0.00000       0.00000       0.00000       0.00000       0.00000       0.00000       0.00000       0.00000       0.00000       0.00000
  13  15 2832.2114    2.8618  0.9300 12.1275 -0.0029  0.0324   0.0816   0.0780    0.3043   0.0000   434.9025       12.5464       12.3883      -7.07261      -4.71881      -1.70429       2.93092       3.43490     -0.295354      -2.08793      -1.23974      0.202923      0.390597     0.0836807    -0.0412639     -0.110663     0.0578784     0.0361167    0.00672308   -0.00471350  -0.000901240   0.000177294   5.15562e-05   3.81780e-05   6.90897e-08   1.09451e-06       0.00000       0.00000       0.00000       0.00000       0.00000       0.00000       0.00000       0.00000       0.00000       0.00000       3.67279       4.82997       4.84775       4.80164       4.45140       3.94077       3.17185       2.51734       1.70217       1.39652      0.892519      0.619967      0.384612      0.217350      0.125335     0.0635451     0.0316291     0.0147473    0.00629802    0.00255615   0.000966946   0.000287014   8.38379e-05   2.36025e-05   4.32223e-06   6.75906e-07       0.00000       0.00000       0.00000       0.00000       0.00000       0.00000       0.00000       0.00000       0.00000       0.00000
  13  16 2972.6806    3.3697  0.9413 12.7499 -0.0156  0.0331   0.0922   0.0698    0.2173   0.0000   442.3988       8.31423       8.69342       5.57611      -2.74416      -7.13571      -6.31623      -7.35081       2.01887     -0.585755     -0.558760     0.0164264      0.855076    -0.0799247     -0.505889      0.145060     0.0619801    -0.0249342    -0.0155522   -0.00153893   0.000719246   0.000225908   3.70132e-05  -7.63636e-06   3.95681e-06  -7.21934e-07       0.00000       0.00000       0.00000       0.00000       0.00000       0.00000       0.00000       0.00000       0.00000       0.00000       3.67096       4.94924       4.86042       5.15918       4.58412       3.93353       3.38584       2.49266       1.92704       1.38093       1.01328      0.612812      0.417750      0.241009      0.148083     0.0698791     0.0383617     0.0159852    0.00808992    0.00285757    0.00112002   0.000321308   0.000100449   2.25858e-05   5.14486e-06   7.41499e-07       0.00000       0.00000       0.00000       0.00000       0.00000       0.00000       0.00000       0.00000       0.00000       0.00000
  13  17 3112.5950    3.9548  0.9609 12.6889 -0.0062  0.0328   0.1084   0.0712    0.2038   0.0000   436.9319       10.1434       8.55216       5.44060      -1.51809       3.69251      -1.72594      -6.80926     -0.391938     -0.765314      0.799099     -0.148628     0.0664340     0.0980101   -0.00267103     0.0524183     0.0171511    0.00280559    0.00440361  -0.000255917    0.00191370   4.46153e-05  -3.74231e-05  -8.98083e-06  -1.52950e-06   3.29228e-07       0.00000       0.00000       0.00000       0.00000       0.00000       0.00000       0.00000       0.00000       0.00000       0.00000       3.63909       4.99344       4.75523       4.65710       4.76478       3.67355       3.47446       2.53818       2.08138       1.38629       1.02568      0.601524      0.417564      0.226793      0.133633     0.0711765     0.0310525     0.0170328    0.00594561    0.00284496   0.000973026   0.000306536   9.99129e-05   2.28317e-05   5.80203e-06   6.96242e-07       0.00000       0.00000       0.00000       0.00000       0.00000       0.00000       0.00000       0.00000       0.00000       0.00000
  13  18 3252.5047    3.7664  1.2216 12.7747 -0.0119  0.0360   0.0945   0.0860    0.1718   0.0000   436.4765       5.03466       16.4369       12.4797      -5.40478       1.57058       2.72219      -5.14775     -0.871069       1.08878     -0.652885     -0.567922     -0.553016      0.339524      0.310980    0.00593873    -0.0308584    -0.0125446    0.00571566    0.00408813   -0.00116614  -0.000357498   7.23974e-05   8.64891e-06   6.29668e-06  -5.26381e-07       0.00000       0.00000       0.00000       0.00000       0.00000       0.00000       0.00000       0.00000       0.00000       0.00000       4.82292       6.19811       6.48797       6.31389       5.60765       4.70932       3.98579       3.11210       2.23061       1.58489       1.07401      0.711227      0.430992      0.251720      0.140282     0.0724753     0.0392833     0.0165654    0.00797164    0.00290172    0.00107292   0.000341674   9.63442e-05   2.45613e-05   4.96620e-06   6.87941e-07       0.00000       0.00000       0.00000       0.00000       0.00000       0.00000       0.00000       0.00000       0.00000       0.00000
  13  19 3392.4521    3.1926  1.7984 12.1298 -0.0049  0.0428   0.0671   0.1065    0.1317   0.0000   443.6351       24.2852       12.6500       3.32123      0.287770      -2.06713      -8.42787      -5.51265       1.86903      -1.87083      -1.82577      -1.23910     -0.789925     -0.115069     -0.270147    -0.0981891     0.0144013    -0.0390960     0.0177012    0.00141298   0.000253385   8.01389e-05   0.000144471   1.48989e-05  -1.43402e-05  -6.45529e-07       0.00000       0.00000       0.00000       0.00000       0.00000       0.00000       0.00000       0.00000       0.00000       0.00000       5.48213       6.64089       6.53580       6.50689       6.03560       5.39127       4.72844       3.69106       2.74641       1.96988       1.39671      0.888084      0.539280      0.316711      0.173603     0.0888191     0.0422357     0.0209225    0.00877368    0.00351134    0.00121696   0.000408404   0.000119989   2.84743e-05   5.88443e-06   8.23989e-07       0.00000       0.00000       0.00000       0.00000       0.00000       0.00000       0.00000       0.00000       0.00000       0.00000
  13  20 3532.6723    2.6366  2.7893 11.8278 -0.0021  0.0544   0.0452   0.1412    0.0894   0.0000   451.2227       20.4885       5.62074      -7.27422       13.0412       2.41174     -0.823129      -5.66790      -1.66096      0.260617      -2.64648      0.542407      0.350225      0.286448     -0.234270     0.0796011     0.0590583   -0.00626569   -0.00905062   -0.00116801   5.95304e-05  -0.000874939   0.000248225   3.93162e-05  -8.28078e-06   1.04640e-07       0.00000       0.00000       0.00000       0.00000       0.00000       0.00000       0.00000       0.00000       0.00000       0.00000       6.54392       8.34464       8.73729       8.33433       7.56906       6.98530       5.61068       4.66612       3.50386       2.44630       1.70609       1.08610      0.682160      0.394390      0.221452      0.118634     0.0587203     0.0276402     0.0117774    0.00477043    0.00174417   0.000583999   0.000174375   4.05041e-05   7.65227e-06   1.10349e-06       0.00000       0.00000       0.00000       0.00000       0.00000       0.00000       0.00000       0.00000       0.00000       0.00000
  13  21 3673.1982    2.2269  4.1226 11.1484 -0.0007  0.0683   0.0322   0.1729    0.0896   0.0000   432.6050       6.05218       13.4538       3.71490      -11.6519      -6.51648      -4.12922      -2.45972      -2.49054      -1.88509       3.61230       1.72787     -0.708205      0.369263      0.357724    -0.0206018     0.0781167     0.0133985    -0.0111254    0.00342597    0.00436151  -0.000827910   5.64227e-05  -2.63169e-05   4.63511e-06   9.17470e-07       0.00000       0.00000       0.00000       0.00000       0.00000       0.00000       0.00000       0.00000       0.00000       0.00000       7.98438       10.4663       10.3397       10.6719       9.56158       8.72363       7.32555       5.68220       4.28292       3.13695       2.16633       1.46373      0.898411      0.517707      0.290711      0.150768     0.0743003     0.0359233     0.0149516    0.00617395    0.00228796   0.000742429   0.000213935   5.29547e-05   1.05594e-05   1.54655e-06       0.00000       0.00000       0.00000       0.00000       0.00000       0.00000       0.00000       0.00000       0.00000       0.00000
  13  22 3814.0745    1.7824  5.3470 11.1003 -0.0010  0.0848   0.0255   0.2232    0.0730   0.0000   440.6612      -3.65300       14.9063       5.93478       4.08273      -9.82336      -5.78425      -13.2402      -3.89139       1.94322       5.91747     -0.380611     -0.584540    -0.0643697     -0.137121    -0.0615143    -0.0733601    0.00403393    -0.0246085    0.00317671    0.00262552  -0.000628008  -0.000144946   0.000130131  -7.57545e-06  -5.94223e-09       0.00000       0.00000       0.00000       0.00000       0.00000       0.00000       0.00000       0.00000       0.00000       0.00000       9.60651       12.4390       13.4538       12.8455       12.2726       10.4105       8.79247       7.13861       5.23001       3.84045       2.69777       1.75129       1.12550      0.652829      0.357812      0.199136     0.0997597     0.0456226     0.0202910    0.00815465    0.00291879   0.000963916   0.000287072   7.08285e-05   1.33762e-05   1.73274e-06       0.00000       0.00000       0.00000       0.00000       0.00000       0.00000       0.00000       0.00000       0.00000       0.00000
  13  25 4236.7132    0.9709 10.1702 10.5831 -0.0137  0.1696   0.0166   0.4880    0.0592   0.0000   482.1630       58.5665       43.6201       20.4519       25.0268       56.7065       7.79857      -33.6502       3.56454       12.5615       9.18024      -7.61303      -5.09485       1.73265       1.18772     -0.459399     -0.547682    -0.0544703     0.0262779     0.0373472    0.00340478   -0.00502528   0.000181770   0.000175073   2.57213e-05   4.11301e-06       0.00000       0.00000       0.00000       0.00000       0.00000       0.00000       0.00000       0.00000       0.00000       0.00000       19.7490       24.5730       27.0901       26.7595       24.4516       21.6628       17.3158       14.4595       10.6842       7.61414       5.53128       3.68242       2.29113       1.38357      0.793342      0.408755      0.220170     0.0964276     0.0451405     0.0165384    0.00625956    0.00202715   0.000585289   0.000135554   2.50909e-05   3.49037e-06       0.00000       0.00000       0.00000       0.00000       0.00000       0.00000       0.00000       0.00000       0.00000       0.00000
  13  27 4518.9760    0.6685 14.2520 10.3813 -0.0068  0.2901   0.0134   0.8005    0.0443   0.0000   420.7437       36.9001      -23.5882      -21.7145      -35.4216     -0.811768       48.8858      -24.4764      -27.4581       18.2151       4.28838       7.66836      -4.37183      0.764723     -0.925744    -0.0888745      0.659933      0.152833     -0.147175    -0.0236953     0.0119858    0.00109081   -0.00222956   0.000140632   4.69937e-05  -2.98936e-06       0.00000       0.00000       0.00000       0.00000       0.00000       0.00000       0.00000       0.00000       0.00000       0.00000       31.8879       42.9380       45.9380       43.6725       42.3053       35.9213       30.7142       24.1495       18.6655       13.7613       9.52679       6.40774       4.15966       2.47059       1.42504      0.789749      0.380815      0.192298     0.0760329     0.0330484     0.0114921    0.00370133    0.00104689   0.000251146   4.86520e-05   6.15971e-06       0.00000       0.00000       0.00000       0.00000       0.00000       0.00000       0.00000       0.00000       0.00000       0.00000
  13  28 4660.6243    0.5308 17.7189 10.2255 -0.0033  0.4409   0.0096   1.0177    0.0348   0.0000   490.5193      -23.3802      -64.9997       125.059       34.8239      -134.650       85.3047       93.7669      -42.9242      -17.4911       15.0450       12.4788       2.34252      -6.85660       1.34885       4.03965     -0.502141     -0.856925      0.284591     0.0902254    -0.0629053   -0.00293485   0.000838857   0.000968332  -5.73629e-05  -1.97732e-05       0.00000       0.00000       0.00000       0.00000       0.00000       0.00000       0.00000       0.00000       0.00000       0.00000       48.2987       64.1773       66.7829       67.1782       60.7575       55.9045       46.0796       37.9653       29.0038       21.4215       14.9191       10.0324       6.39634       3.94588       2.25596       1.25047      0.632314      0.300987      0.129238     0.0516867     0.0181218    0.00580358    0.00158670   0.000377351   7.06627e-05   1.00281e-05       0.00000       0.00000       0.00000       0.00000       0.00000       0.00000       0.00000       0.00000       0.00000       0.00000
  14   8 1870.8302    0.4255  0.3724  9.9620 -0.0218  0.0279   0.0204   0.0520    0.0606   0.0000   436.0043      -1.30701       14.6804     -0.929562      -5.84249       2.09365      0.336071      -4.51521       1.41033     -0.459464      -1.40296      0.516897    -0.0752737     -0.196102      0.278309   -0.00435101    -0.0330549    0.00688992   -0.00888175    0.00524076   -0.00201360  -0.000252995   0.000193050  -3.31192e-05  -4.03209e-06  -7.40811e-06  -6.53371e-07  -1.24011e-07       0.00000       0.00000       0.00000       0.00000       0.00000       0.00000       0.00000       0.00000       3.86936       5.02611       5.62360       5.31316       4.70174       3.82387       3.12012       2.54061       1.73681       1.24425      0.868750      0.531833      0.333655      0.193505      0.129678     0.0693682     0.0323947     0.0178513    0.00893972    0.00402674    0.00154624   0.000624985   0.000215567   6.52361e-05   1.88247e-05   4.29134e-06   8.38555e-07   1.18925e-07       0.00000       0.00000       0.00000       0.00000       0.00000       0.00000       0.00000       0.00000
  14   9 2016.9910    0.6430  0.5287 10.0742 -0.0102  0.0283   0.0238   0.0563    0.0793   0.0000   435.7125     -0.977236       12.5561       1.57211      0.334668      -2.36252      -4.82271     0.0579683     -0.368738     0.0814128      0.329905     -0.542134     -0.481854     0.0812676      0.350636    -0.0719954    -0.0459219   -0.00796361   -0.00156070   -0.00444100   0.000749846   5.94968e-05  -0.000476010   7.80829e-05   3.60784e-05  -4.52054e-06  -2.55415e-07  -9.48467e-08       0.00000       0.00000       0.00000       0.00000       0.00000       0.00000       0.00000       0.00000       2.74610       3.49880       3.35140       4.15703       3.29065       2.97443       2.67989       2.19851       1.62576       1.16174      0.857200      0.587450      0.403038      0.234233      0.136279     0.0754342     0.0441519     0.0206232     0.0116081    0.00417892    0.00208209   0.000670760   0.000251546   6.79308e-05   1.99433e-05   4.50399e-06   9.72749e-07   1.58501e-07       0.00000       0.00000       0.00000       0.00000       0.00000       0.00000       0.00000       0.00000
  14  10 2162.5261    0.8556  0.6916 10.1150 -0.0042  0.0312   0.0266   0.0614    0.1014   0.0000   441.6469       10.3404       10.3144      -1.21943      -5.68071       5.01731       6.37485       4.28596     -0.919783     -0.378573     -0.757728     -0.362443     -0.352997     -0.344106      0.111938      0.130136    -0.0108754     0.0250458    0.00785600   -0.00349398   -0.00144875   0.000188998   5.56413e-05   5.64403e-05   6.85312e-06  -3.91972e-06  -5.50207e-07  -2.90533e-08       0.00000       0.00000       0.00000       0.00000       0.00000       0.00000       0.00000       0.00000       3.68282       4.41803       4.46162       4.33655       4.44393       3.92802       3.40223       2.55017       1.70489       1.34662       1.08927      0.742163      0.507852      0.284008      0.181068     0.0890138     0.0430949     0.0219284     0.0107371    0.00498367    0.00183723   0.000724088   0.000258936   6.81931e-05   2.30983e-05   5.45271e-06   1.03433e-06   1.26832e-07       0.00000       0.00000       0.00000       0.00000       0.00000       0.00000       0.00000       0.00000
  14  12 2446.7126    1.5559  0.9165 10.9661  0.0027  0.0284   0.0415   0.0693    0.1260   0.0000   441.5455       5.09858       10.6397      -2.82445     -0.164476       3.45863     -0.526407      -3.13526     0.0628394      -2.21410       2.10681      0.294558     -0.522093     0.0389959     0.0772296      0.222414     0.0108704    -0.0230825   -0.00232522    0.00190488   0.000227501   0.000106045   9.95456e-06   6.95865e-05   3.45135e-05  -7.64871e-06  -6.53993e-07  -1.59947e-07       0.00000       0.00000       0.00000       0.00000       0.00000       0.00000       0.00000       0.00000       3.26593       4.05544       4.23711       4.20074       4.09402       3.46860       2.88751       2.30708       1.75803       1.36646      0.957143      0.614115      0.392715      0.258257      0.151412     0.0894075     0.0434603     0.0217147     0.0101282    0.00447145    0.00186026   0.000719929   0.000232554   7.81110e-05   2.17017e-05   5.38272e-06   1.02486e-06   1.33544e-07       0.00000       0.00000       0.00000       0.00000       0.00000       0.00000       0.00000       0.00000
  14  13 2587.3129    2.0466  0.9768 11.0173 -0.0041  0.0330   0.0558   0.0697    0.2338   0.0000   432.4570      -3.26206       16.2748       3.56323      -8.98013      -4.00122    -0.0925972      -4.27963     -0.652571     -0.754746     -0.441897       1.69874     -0.225646     0.0869581     -0.109291     -0.244950    -0.0286726     0.0148611     0.0128314   0.000799730   -0.00117172  -0.000262709   0.000224990   0.000131491   4.29370e-06   4.65923e-06  -7.08857e-07  -1.48044e-07       0.00000       0.00000       0.00000       0.00000       0.00000       0.00000       0.00000       0.00000       4.44109       5.29615       5.10385       4.42250       3.83335       3.70585       3.75008       3.49184       2.74870       1.98866       1.33752      0.834425      0.490624      0.274391      0.154201     0.0891282     0.0445898     0.0234752     0.0116221    0.00484525    0.00201915   0.000747659   0.000244552   7.84710e-05   2.25158e-05   5.23627e-06   9.81373e-07   1.34984e-07       0.00000       0.00000       0.00000       0.00000       0.00000       0.00000       0.00000       0.00000
  14  14 2728.2630    2.5374  0.9553 11.6484 -0.0098  0.0307   0.0679   0.0726    0.3315   0.0000   435.9128       1.94510       18.3150      -3.30903      -4.37823      -10.6245     -0.966769      0.724302     -0.561998      -2.43958      0.600381       1.52970     -0.801533     -0.282334     -0.284143      0.213223    0.00817283   -0.00486718    -0.0161734   -0.00135190   0.000440092   0.000483042  -0.000533555  -0.000112009   5.13358e-06   1.10363e-05   1.91465e-06   2.17709e-07       0.00000       0.00000       0.00000       0.00000       0.00000       0.00000       0.00000       0.00000       3.06750       4.29021       4.35639       4.25559       4.20084       3.53114       3.14175       2.49193       1.81212       1.47850      0.931308      0.758009      0.411534      0.301778      0.150923     0.0975856     0.0458313     0.0243549     0.0119505    0.00505096    0.00217994   0.000850153   0.000268978   0.000100938   2.20460e-05   7.12364e-06   1.27569e-06   1.69356e-07       0.00000       0.00000       0.00000       0.00000       0.00000       0.00000       0.00000       0.00000
  14  15 2869.3005    3.2837  0.7570 12.4747 -0.0047  0.0331   0.1013   0.0622    0.2762   0.0000   433.1771       7.84417       9.99055      -11.1030      -5.51815      -1.31215      -1.89737      -3.48314       1.79907       1.14152      0.396902      0.242943     0.0789423     -0.225081     0.0171276      0.114601     0.0527650     0.0257932  -3.82350e-05  -0.000404980   -0.00146796   0.000757765  -0.000201257  -0.000140962  -1.14640e-05  -5.26230e-06  -4.80786e-09   4.31860e-09       0.00000       0.00000       0.00000       0.00000       0.00000       0.00000       0.00000       0.00000       3.94681       4.41264       4.95981       5.57557       4.01315       3.54265       3.71018       3.04942       1.93487       1.56256       1.24486      0.792707      0.395820      0.287038      0.202066     0.0952266     0.0441909     0.0220756     0.0138500    0.00674098    0.00284495   0.000894418   0.000290207   7.82130e-05   2.15246e-05   5.28139e-06   9.79564e-07   1.56819e-07       0.00000       0.00000       0.00000       0.00000       0.00000       0.00000       0.00000       0.00000
  14  16 3010.2394    3.6945  0.9842 12.4465 -0.0232  0.0303   0.1031   0.0762    0.5141   0.0000   435.6090       13.8109       9.04779      -5.44369      -8.65511      -2.15076      -1.31848      -2.57393     -0.681690     -0.121295       1.17208      -1.79528     -0.347616      0.141445    -0.0725184      0.104049    -0.0288392    -0.0563892   -0.00791473    0.00169003    0.00448836  -0.000953054  -0.000158825   0.000160737   1.34554e-05   2.08376e-06   3.66219e-07  -6.87644e-08       0.00000       0.00000       0.00000       0.00000       0.00000       0.00000       0.00000       0.00000       3.24416       4.10212       4.57922       4.19904       4.14553       3.59197       3.08731       2.46761       1.88609       1.46486      0.990412      0.687106      0.444891      0.266922      0.171019     0.0872171     0.0504682     0.0245937     0.0111944    0.00532376    0.00214944   0.000813584   0.000311987   8.85383e-05   2.55659e-05   6.20709e-06   1.14625e-06   1.38856e-07       0.00000       0.00000       0.00000       0.00000       0.00000       0.00000       0.00000       0.00000
  14  17 3150.5858    3.7067  1.1998 12.5661  0.0013  0.0363   0.0942   0.0855    0.2932   0.0000   435.9345       20.9321       7.71946       2.07470      -5.45918      -3.55487     -0.388040       1.29713     -0.746342      -1.31552       1.06326     -0.564928      -1.20171     0.0811644      0.128649   -0.00101552     0.0132567     0.0407827     0.0152053   -0.00178385    0.00291118   0.000527278  -0.000270136  -0.000118471   2.41795e-05   4.37875e-06  -2.68448e-07   1.04689e-07       0.00000       0.00000       0.00000       0.00000       0.00000       0.00000       0.00000       0.00000       3.87080       5.05971       4.87246       5.38430       4.85280       4.08930       3.53404       2.97678       2.34083       1.56417       1.13031      0.854730      0.535471      0.336991      0.168902      0.104185     0.0582510     0.0301968     0.0142459    0.00592045    0.00245084   0.000879823   0.000297102   0.000105742   2.60941e-05   6.63033e-06   1.34924e-06   1.95879e-07       0.00000       0.00000       0.00000       0.00000       0.00000       0.00000       0.00000       0.00000
  14  18 3290.9349    3.5209  1.4134 12.6860 -0.0174  0.0379   0.0801   0.0924    0.1686   0.0000   446.1761       9.85318       5.83854      -3.15924      -5.22392      -6.37234       1.86499      -9.51065       2.13911      0.140342     -0.778362      -1.07846      0.267717     0.0542004     -0.147983     -0.172420     0.0845439   -0.00292817    -0.0329714   -0.00680230    0.00133024   0.000430227  -0.000322039   6.26808e-06  -1.84027e-06   3.28815e-06  -1.48468e-06  -1.62810e-07       0.00000       0.00000       0.00000       0.00000       0.00000       0.00000       0.00000       0.00000       3.98052       5.26160       5.56128       5.43523       5.12856       4.69294       3.83287       3.17618       2.34415       1.73964       1.24558      0.872005      0.582081      0.351300      0.198496      0.117450     0.0589033     0.0305191     0.0147095    0.00616753    0.00260439    0.00106719   0.000359453   0.000117943   3.29732e-05   7.82959e-06   1.45368e-06   1.97197e-07       0.00000       0.00000       0.00000       0.00000       0.00000       0.00000       0.00000       0.00000
  14  19 3431.5168    2.9434  2.0049 12.4487 -0.0074  0.0464   0.0581   0.1146    0.1021   0.0000   437.5473       12.3811       9.26960       11.0252      -2.30268      -11.0606      0.739208      -2.26405      -3.76057      -6.88186      -1.25387      0.598236      0.140007     0.0133824      0.114819    -0.0714451    -0.0707645     0.0687016    -0.0171625   -0.00170171    0.00152926    0.00106183   9.78824e-06   0.000183991   5.09458e-05   2.25263e-06  -1.42669e-07  -2.23656e-07       0.00000       0.00000       0.00000       0.00000       0.00000       0.00000       0.00000       0.00000       5.00336       6.39986       6.51458       6.57517       6.51281       5.50362       4.63474       3.73580       3.09067       2.22650       1.63493       1.01758      0.678846      0.433414      0.270134      0.145569     0.0814988     0.0382000     0.0178382    0.00792812    0.00336054    0.00119694   0.000443421   0.000138250   4.03862e-05   9.00315e-06   1.86214e-06   2.32253e-07       0.00000       0.00000       0.00000       0.00000       0.00000       0.00000       0.00000       0.00000
  14  20 3572.3457    2.4881  3.1753 11.8103 -0.0036  0.0588   0.0400   0.1467    0.0840   0.0000   435.9187      -2.86362       12.4344       11.2024      -4.13444      -12.2027     -0.789138      -4.52320       2.47123       5.14373       3.79490     -0.436978      0.229643     -0.162921    -0.0349318     -0.178785    -0.0226432     0.0124028     0.0301585   0.000915266   0.000384695    0.00145632   0.000539161   0.000358408   4.07953e-05   1.69477e-05  -1.92285e-06  -4.26853e-07       0.00000       0.00000       0.00000       0.00000       0.00000       0.00000       0.00000       0.00000       6.22073       8.54359       8.61734       8.63208       8.06842       7.12451       6.09320       4.88576       3.95283       2.83329       2.10606       1.36455      0.883201      0.559519      0.337938      0.185607      0.101202     0.0509968     0.0232852     0.0111054    0.00443092    0.00168141   0.000594052   0.000188058   5.32374e-05   1.19992e-05   2.42898e-06   3.20988e-07       0.00000       0.00000       0.00000       0.00000       0.00000       0.00000       0.00000       0.00000
  14  21 3713.2313    2.0531  4.4555 11.2524 -0.0020  0.0732   0.0291   0.1876    0.0802   0.0000   441.1817      -2.00496       18.2224      -24.4036      -5.15608       2.53206       9.53263      -4.28022       3.61271      -6.81514      -4.47656      -1.16938      0.562775     -0.123202    0.00441857     -0.146578      0.153731     0.0444594     0.0188885    0.00181901  -4.90431e-05   0.000501745  -0.000185471   0.000310220   5.37459e-05   2.05385e-05  -2.49249e-07   1.97469e-07       0.00000       0.00000       0.00000       0.00000       0.00000       0.00000       0.00000       0.00000       7.48639       10.4159       10.4773       10.4942       10.2088       8.35753       7.94128       5.61431       5.01194       3.36341       2.56480       1.72770       1.11829      0.726409      0.408456      0.242922      0.130901     0.0619660     0.0340403     0.0125863    0.00610133    0.00214104   0.000759084   0.000248678   6.35789e-05   1.47251e-05   3.38067e-06   3.87543e-07       0.00000       0.00000       0.00000       0.00000       0.00000       0.00000       0.00000       0.00000
  14  22 3854.5237    1.6683  6.3027 10.9874 -0.0055  0.0922   0.0228   0.2465    0.0739   0.0000   429.3017       3.37845       30.7605       5.01681      -6.53274      -17.2513      -6.02952       1.64561       13.2606      -10.3596      -1.09999       2.32461       1.79139      0.292255     -0.707267      0.327682      0.100065     -0.139244    -0.0357499     0.0113709    0.00251227   -0.00262439   -0.00130750  -3.39260e-05  -3.25209e-05  -5.51240e-06  -5.24151e-06  -3.44774e-08       0.00000       0.00000       0.00000       0.00000       0.00000       0.00000       0.00000       0.00000       9.94511       12.7318       13.7658       13.4118       12.9231       10.9583       9.85182       7.87837       6.02711       4.54242       3.27314       2.24028       1.45072      0.908834      0.538244      0.304618      0.160449     0.0826425     0.0396271     0.0178492    0.00736417    0.00281860   0.000966220   0.000305222   8.34039e-05   1.98093e-05   3.74690e-06   4.50843e-07       0.00000       0.00000       0.00000       0.00000       0.00000       0.00000       0.00000       0.00000
  14  24 4136.9565    1.1239  8.6553 10.8041 -0.0098  0.1321   0.0176   0.3911    0.0571   0.0000   433.5505      -15.1953       4.46736       4.04573       21.8129      -21.4383      -21.8042       22.3548     0.0183379      -18.4820      -1.00689      -6.53983      0.529365       3.18385      -1.46579     -0.288961      0.990546     -0.202667     -0.149970     0.0422547    0.00562759   -0.00511042   -0.00167718   0.000436272   3.38997e-05   1.11785e-05  -3.69022e-06  -6.67084e-07       0.00000       0.00000       0.00000       0.00000       0.00000       0.00000       0.00000       0.00000       14.4969       18.2917       19.9134       19.4918       18.0874       16.3225       13.8551       11.5574       8.81856       6.59299       4.76218       3.28282       2.13837       1.34605      0.806740      0.451100      0.247572      0.125900     0.0598955     0.0272846     0.0110914    0.00419935    0.00147831   0.000453520   0.000122775   2.78661e-05   5.02912e-06   6.57667e-07       0.00000       0.00000       0.00000       0.00000       0.00000       0.00000       0.00000       0.00000
  14  25 4278.1918    0.9259 11.3923 10.5846 -0.0083  0.1795   0.0158   0.5254    0.0537   0.0000   482.7867       9.49551       3.32269      -24.1635       20.7339       22.1591      -19.2552      -30.6443      -1.31901       1.56178      -2.62081      -6.06466       2.14696       3.77445     -0.295464     -0.603034     0.0859795    -0.0982574     0.0457001     0.0799657     0.0248042   -0.00655687   -0.00146011   0.000567107   0.000274446  -9.29056e-05  -9.24324e-07   2.05696e-06       0.00000       0.00000       0.00000       0.00000       0.00000       0.00000       0.00000       0.00000       18.7455       24.8765       26.2009       25.7804       24.2998       21.8002       18.8440       15.3179       12.0444       8.95542       6.52511       4.47527       2.93666       1.84511       1.10112      0.638858      0.335207      0.172758     0.0858603     0.0369315     0.0154875    0.00590496    0.00201690   0.000629209   0.000171235   3.92650e-05   7.41106e-06   9.56010e-07       0.00000       0.00000       0.00000       0.00000       0.00000       0.00000       0.00000       0.00000
  14  26 4419.9344    0.7795 12.9052 10.4987 -0.0162  0.2279   0.0147   0.6390    0.0480   0.0000   463.2072       14.2783      -42.3906      -23.7305       19.1067       9.79745      -30.3538       14.1065       21.6076      -16.5322       6.91256     -0.313314       3.17845     -0.644855      -2.11356     -0.299347       1.09246     -0.233639     -0.527359     0.0434065     0.0299896    0.00260451    0.00202418  -4.94856e-06  -0.000601354  -1.51524e-05  -5.49033e-07   2.55542e-06       0.00000       0.00000       0.00000       0.00000       0.00000       0.00000       0.00000       0.00000       24.3440       31.2670       33.6220       33.8907       31.0673       27.9979       23.8307       19.4490       15.4128       11.2962       8.37915       5.65419       3.79408       2.40830       1.43633      0.830389      0.464225      0.228247      0.118546     0.0485947     0.0215773    0.00769918    0.00267364   0.000811795   0.000217562   4.78996e-05   9.06516e-06   1.18659e-06       0.00000       0.00000       0.00000       0.00000       0.00000       0.00000       0.00000       0.00000
  14  27 4561.3102    0.6216 14.4426 10.3869 -0.0111  0.2964   0.0123   0.7922    0.0395   0.0000   405.6284       4.51822       84.3652       39.4186      -53.5655      -45.4003       44.2963       4.92821      -44.2684       9.67622       16.8205      -4.41437       8.86654      -4.68461       1.19285       3.37874     -0.120915     -0.372629     0.0127282    0.00760791    -0.0343640   -0.00170548    0.00549008  -0.000600496  -2.62838e-06  -3.94467e-05   3.82779e-06   1.25227e-07       0.00000       0.00000       0.00000       0.00000       0.00000       0.00000       0.00000       0.00000       30.6837       39.9658       42.3975       43.5991       39.6001       36.2565       30.8027       25.2264       19.4795       15.3717       10.4928       7.61731       4.97328       3.16784       1.93408       1.11969      0.614477      0.307852      0.155232     0.0653277     0.0280875     0.0104240    0.00361257    0.00107131   0.000276879   6.67637e-05   1.17862e-05   1.62195e-06       0.00000       0.00000       0.00000       0.00000       0.00000       0.00000       0.00000       0.00000
  14  28 4702.8342    0.4810 16.7604 10.2267 -0.0018  0.4226   0.0104   1.0172    0.0359   0.0000   398.8790       166.109       94.9862      -37.1818      -1.14295       13.5341       20.9864      -46.0192      -37.1481       14.5108       28.6684      -5.93491      -5.93542       1.24894       5.99057      -2.41231      -2.45508      0.114590      0.238610     0.0561117    -0.0406593    -0.0184562     0.0103170    0.00227396   -0.00109235   6.79869e-05   4.56842e-05   5.83935e-06       0.00000       0.00000       0.00000       0.00000       0.00000       0.00000       0.00000       0.00000       43.2931       55.9830       61.0464       60.5056       56.4310       50.9228       43.9658       36.1063       28.1381       21.4208       15.5398       10.8169       7.11500       4.62407       2.77489       1.61092      0.893679      0.449462      0.224664     0.0969558     0.0415269     0.0151464    0.00519450    0.00157275   0.000413889   9.42458e-05   1.71630e-05   2.21920e-06       0.00000       0.00000       0.00000       0.00000       0.00000       0.00000       0.00000       0.00000
  15   9 2049.6577    0.6552  0.5723 10.0064 -0.0073  0.0268   0.0221   0.0559    0.0890   0.0000   439.0457      -3.18582       10.4902      -2.37808      -5.46738      -6.55722       1.10188     -0.700925      -1.41478      0.416499      0.457007     -0.115397    -0.0980948     -0.482634      0.186264      0.125386    -0.0861334    -0.0471585    -0.0104095    -0.0125446    0.00359252    0.00238283  -0.000116941   0.000252301   6.93546e-05  -7.35789e-06  -4.37713e-06   1.26775e-06   5.79452e-08  -6.24753e-09       0.00000       0.00000       0.00000       0.00000       0.00000       0.00000       2.95102       3.80376       4.29194       4.30702       3.84923       3.29669       2.77434       2.23676       1.65575       1.31065      0.874067      0.601566      0.407746      0.254413      0.161287     0.0977071     0.0549454     0.0303934     0.0146967    0.00782232    0.00316330    0.00153856   0.000548144   0.000215224   6.69309e-05   1.85436e-05   5.15795e-06   1.24170e-06   2.06355e-07   2.88190e-08       0.00000       0.00000       0.00000       0.00000       0.00000       0.00000
  15  10 2195.8288    0.9467  0.6789 10.2534 -0.0032  0.0278   0.0284   0.0558    0.0950   0.0000   435.5106       2.76993       8.64916     -0.678391       1.26304      0.313072       3.93302      0.375480     -0.396390      -2.66440      0.411649      0.684816      0.301910     -0.727429      0.106715      0.116946   -0.00646407    -0.0395152     0.0137642     0.0128202   -0.00312384   -0.00171341   8.14327e-05  -0.000206213  -3.88795e-06  -8.03464e-06  -6.40016e-06   1.30768e-07  -9.45595e-08   2.99765e-08       0.00000       0.00000       0.00000       0.00000       0.00000       0.00000       2.89555       3.96989       3.90127       3.90961       3.52650       3.17597       2.88576       2.31639       1.96247       1.42919       1.07948      0.661449      0.465407      0.287684      0.172933      0.108519     0.0536760     0.0331621     0.0135073    0.00853568    0.00281830    0.00165290   0.000493157   0.000237362   6.34694e-05   2.20519e-05   5.95058e-06   1.20964e-06   2.77766e-07   3.52627e-08       0.00000       0.00000       0.00000       0.00000       0.00000       0.00000
  15  11 2339.4865    1.2317  0.8589 10.5375 -0.0122  0.0284   0.0337   0.0663    0.1223   0.0000   436.9461       5.37914       14.8371       2.19304       3.94685       4.96996       2.74306      -4.51131      -1.92176     -0.395549      0.653435      -1.35946      -1.55266     -0.560427     0.0289683    -0.0468732    -0.0183189     0.0319080    0.00913854   -0.00335259   -0.00518668   -0.00101529   0.000630192  -4.11860e-05  -0.000178886   1.55464e-05   8.93744e-06   2.64888e-06  -3.67141e-07  -3.04000e-08       0.00000       0.00000       0.00000       0.00000       0.00000       0.00000       2.85862       3.92452       3.98376       3.98788       3.77850       3.17740       2.98018       2.29644       1.91112       1.40778       1.00513      0.694853      0.479004      0.292685      0.180545      0.103124     0.0614559     0.0308289     0.0165807    0.00816222    0.00334401    0.00153932   0.000613290   0.000220095   7.83479e-05   2.13689e-05   5.89033e-06   1.40821e-06   2.96495e-07   3.61211e-08       0.00000       0.00000       0.00000       0.00000       0.00000       0.00000
  15  12 2481.0803    1.7490  0.9646 10.8090 -0.0011  0.0303   0.0441   0.0684    0.1558   0.0000   435.4450       3.20706       7.94937      -4.81187      -4.62789     -0.496061      0.765256      -2.97686      0.921311     -0.141835      0.182703     -0.555900    -0.0267377     0.0172107      0.189005    -0.0812194    -0.0174231    -0.0384811    -0.0204519   -0.00452304   0.000789332   -0.00118569  -0.000178776   7.88712e-05  -2.13724e-05   2.60869e-05  -6.86841e-06   3.66410e-07   2.42275e-07   1.60717e-08       0.00000       0.00000       0.00000       0.00000       0.00000       0.00000       2.92203       4.03580       4.00077       4.20819       3.57662       3.46438       2.96428       2.48793       1.93187       1.50303       1.07606      0.736485      0.480252      0.332198      0.181074      0.113083     0.0602402     0.0354525     0.0160558    0.00833251    0.00340299    0.00171362   0.000624284   0.000246711   7.34418e-05   2.51112e-05   6.10155e-06   1.47659e-06   2.74278e-07   4.20980e-08       0.00000       0.00000       0.00000       0.00000       0.00000       0.00000
  15  13 2622.3629    2.1357  0.9616 11.3867 -0.0135  0.0298   0.0564   0.0704    0.1565   0.0000   436.3605      -6.43968       10.5927      0.352583     -0.157954       6.20125      -3.11616     -0.767415      0.480448    -0.0108967       1.30359      0.677804     -0.937265     -0.203631      0.313668      0.185804   -0.00514589    -0.0399305    -0.0221183    0.00776805   -0.00525883   -0.00312238    0.00166232   0.000143863  -0.000107950  -1.76350e-05   3.06256e-06   7.16635e-07   6.04564e-08   9.86172e-08       0.00000       0.00000       0.00000       0.00000       0.00000       0.00000       3.28498       4.01502       4.43038       3.87832       3.52592       3.60237       3.15598       2.58154       2.19033       1.59596       1.13173      0.825288      0.527215      0.318259      0.207279      0.114147     0.0616968     0.0338118     0.0167907    0.00791091    0.00389755    0.00156458   0.000618981   0.000243706   8.64933e-05   2.44473e-05   6.20706e-06   1.36778e-06   2.47261e-07   3.22925e-08       0.00000       0.00000       0.00000       0.00000       0.00000       0.00000
  15  14 2764.2138    2.7401  0.9700 11.8867 -0.0044  0.0297   0.0722   0.0693    0.1827   0.0000   432.7601       6.76585       12.2683       6.64170    -0.0440327       1.99216      -5.47998      -2.35673       1.94182     -0.728874      -2.59084     -0.234329       1.03342      0.217472     0.0588618    -0.0874749     0.0757008     0.0524311  -0.000502099   -0.00156627    0.00102047   0.000832826   0.000299625  -0.000170515  -0.000148659   1.97959e-05   7.14034e-06   6.43531e-07   2.51575e-07   1.80226e-08       0.00000       0.00000       0.00000       0.00000       0.00000       0.00000       3.06737       3.98852       4.13400       3.95908       3.81228       3.36654       3.10414       2.48960       1.99434       1.50533       1.08177      0.741363      0.538111      0.310727      0.194023      0.112592     0.0618830     0.0329322     0.0173127    0.00811654    0.00371058    0.00152079   0.000631118   0.000241154   7.82979e-05   2.25070e-05   6.49373e-06   1.44423e-06   2.87906e-07   3.54018e-08       0.00000       0.00000       0.00000       0.00000       0.00000       0.00000
  15  16 3047.1804    4.0572  0.8987 11.9345 -0.0127  0.0286   0.1123   0.0629    0.9247   0.0000   437.8217       6.44677       11.8628       3.65532      -4.20700      -5.32664       3.16756      -4.41569      -1.38200      0.933648     -0.924615     -0.355640      0.275256     -0.556263     -0.351014     0.0827044     0.0491533    -0.0477633   -0.00447246    0.00377827    0.00142036    0.00137755   0.000820389  -0.000140422  -0.000197227  -9.32597e-06   3.31292e-06  -8.22529e-07   1.19635e-08  -3.66719e-08       0.00000       0.00000       0.00000       0.00000       0.00000       0.00000       2.89577       3.76634       3.80656       3.66502       3.82002       3.25237       2.88392       2.32563       1.92428       1.55363       1.07775      0.727641      0.492788      0.310246      0.202618      0.117214     0.0683005     0.0338709     0.0166738    0.00841080    0.00312629    0.00157747   0.000593252   0.000229570   8.05486e-05   2.26366e-05   6.58422e-06   1.58251e-06   2.87726e-07   3.37304e-08       0.00000       0.00000       0.00000       0.00000       0.00000       0.00000
  15  17 3188.1349    3.9609  1.2374 12.5150 -0.0069  0.0347   0.1039   0.0883    0.4506   0.0000   442.9207       8.92990       5.13389       6.18109      -5.35296      -5.23345      -5.29513      -5.76388      -1.59341      -3.72942     -0.135237      0.616408      -1.10380     -0.210017      0.134998      0.354629     0.0719504    -0.0232148   -0.00727331    0.00417944   -0.00296759   -0.00191240   0.000995297  -4.78468e-05  -7.30867e-05  -7.72853e-06  -7.83420e-06   1.70701e-06   4.96488e-07  -5.15004e-08       0.00000       0.00000       0.00000       0.00000       0.00000       0.00000       3.53087       4.37471       4.87447       4.90314       4.37910       4.14832       3.65117       2.94174       2.28404       1.82642       1.30773      0.893524      0.583031      0.431566      0.221532      0.145736     0.0789058     0.0445945     0.0217142    0.00996796    0.00476124    0.00211345   0.000868963   0.000312114   9.45890e-05   3.30234e-05   7.61358e-06   1.88228e-06   3.28641e-07   4.28083e-08       0.00000       0.00000       0.00000       0.00000       0.00000       0.00000
  15  18 3328.9093    3.4088  1.4906 12.8451 -0.0321  0.0379   0.0817   0.0977    0.1920   0.0000   431.9215       11.4576       27.4452       4.63459       1.54347       1.14486       4.39368      -5.63799      -9.50625      -1.47946     -0.977783      -1.16230       1.87780     -0.912786      0.339741     -0.138542      0.125735     0.0312537    -0.0384073    -0.0186209    0.00119465    0.00225958    0.00113193  -0.000239878  -0.000208341  -2.64493e-05   1.21377e-05   1.05779e-06  -2.21846e-07   2.75272e-08       0.00000       0.00000       0.00000       0.00000       0.00000       0.00000       3.72972       4.98384       5.20486       5.18301       4.99554       4.26439       3.94507       3.18275       2.68535       1.86383       1.49493      0.966026      0.679909      0.417825      0.262838      0.156487     0.0862315     0.0464507     0.0229976     0.0120187    0.00495694    0.00232863   0.000852525   0.000333905   0.000109215   3.34212e-05   9.44132e-06   1.95988e-06   4.13848e-07   4.73042e-08       0.00000       0.00000       0.00000       0.00000       0.00000       0.00000
  15  19 3470.0093    2.7833  2.4061 12.3159 -0.0069  0.0491   0.0503   0.1259    0.1037   0.0000   436.9543       6.30613       17.9733       3.71486      -1.53860      -8.13895     -0.620563      0.984632      0.667195     -0.874885      -1.20400      -1.33882      -1.03416      0.875725      0.168136      0.455201    -0.0118057    -0.0825898     0.0311406     0.0335234   -0.00764154   -0.00437914    0.00146817   0.000862967  -1.40206e-05  -4.87463e-05   2.04321e-05  -1.36646e-06   4.00379e-07  -3.92650e-08       0.00000       0.00000       0.00000       0.00000       0.00000       0.00000       4.93201       6.49130       6.80539       6.66873       6.61218       5.68649       5.13058       4.13097       3.30885       2.47833       1.79393       1.32937      0.844631      0.573027      0.344757      0.207944      0.112771     0.0633485     0.0308575     0.0154558    0.00685974    0.00300614    0.00113627   0.000437254   0.000144144   4.53538e-05   1.12949e-05   2.75220e-06   5.08356e-07   6.04185e-08       0.00000       0.00000       0.00000       0.00000       0.00000       0.00000
  15  20 3611.3181    2.3637  3.8122 11.4716 -0.0060  0.0600   0.0344   0.1635    0.0963   0.0000   443.5213       15.4456       4.05680      -6.69563       15.3302       4.58862      -10.0351       5.48533       6.78298      -8.88632      -1.16651     -0.198863      -1.76472     -0.183288      0.692695     -0.134764     -0.105464      0.100629     0.0213684    0.00231072   0.000899309   2.23083e-06   -0.00153163   0.000456596   0.000338781  -4.88799e-05  -1.21510e-05  -2.48319e-06   3.71312e-07  -1.01929e-07       0.00000       0.00000       0.00000       0.00000       0.00000       0.00000       6.32619       7.97464       8.66073       8.40547       8.09760       7.31262       6.15912       5.27680       4.14177       3.24334       2.31416       1.62463       1.06836      0.682349      0.441647      0.258713      0.146093     0.0779533     0.0393112     0.0192278    0.00867630    0.00371751    0.00144444   0.000534283   0.000184455   5.42246e-05   1.46210e-05   3.27697e-06   5.58720e-07   7.11233e-08       0.00000       0.00000       0.00000       0.00000       0.00000       0.00000
  15  21 3752.6643    1.9292  4.7570 11.1362 -0.0014  0.0704   0.0264   0.1887    0.0829   0.0000   429.1048       4.29514       23.7086       1.53818      -8.49357      -9.29656       10.1229       3.99965       1.81818       1.41545     -0.267366      0.425664      0.219527      0.304671     0.0319908   -0.00919469     0.0192862    0.00550867     0.0123520     0.0209795     0.0120881   -0.00510443   0.000790275   0.000116015   0.000272680  -1.12823e-05  -1.15385e-05   3.18622e-06   9.08644e-07   1.26310e-07       0.00000       0.00000       0.00000       0.00000       0.00000       0.00000       7.28953       9.36141       10.0651       9.95779       9.50457       8.58539       7.38885       6.16711       4.70620       3.75278       2.69796       1.88624       1.29064      0.837188      0.512153      0.302476      0.169432     0.0913781     0.0464298     0.0217420     0.0102504    0.00426898    0.00174702   0.000644975   0.000211908   6.42212e-05   1.74460e-05   3.93832e-06   6.79443e-07   8.66519e-08       0.00000       0.00000       0.00000       0.00000       0.00000       0.00000
  15  22 3894.1698    1.6319  6.7034 10.7353 -0.0003  0.0888   0.0205   0.2457    0.0769   0.0000   431.4552       17.7839      0.976013       8.98485      -9.39220      -14.9370       9.19928      0.730842       4.15211      -2.32192       3.02948      -2.59070     -0.663979      -1.03604     -0.745523   -0.00526954      0.124888    -0.0510158    -0.0656414     0.0299059    0.00400614   -0.00619636    0.00565759    0.00144472  -0.000607318   1.36668e-05  -2.17213e-05   4.40910e-06  -6.16353e-08   1.14529e-08       0.00000       0.00000       0.00000       0.00000       0.00000       0.00000       8.92270       11.6832       12.3667       12.6206       11.7754       10.5901       9.21738       7.62976       6.10567       4.56848       3.39136       2.41962       1.62543       1.05335      0.661452      0.383925      0.217471      0.119649     0.0597009     0.0298185     0.0133091    0.00587963    0.00220739   0.000837689   0.000279689   8.38998e-05   2.19056e-05   4.91030e-06   9.11315e-07   1.15001e-07       0.00000       0.00000       0.00000       0.00000       0.00000       0.00000
  15  23 4035.9218    1.2766  8.6191 10.7184 -0.0039  0.1181   0.0181   0.3449    0.0647   0.0000   445.7397       20.7358       18.1222      -28.0120       8.12326       23.6686       16.4382      -12.3813      -3.52738      -2.64466      -8.74155       4.89138       4.61634      -3.79886      -1.95423       1.16232      0.446779     -0.129018    -0.0236704     0.0165886     0.0126339    0.00441350   0.000596183    0.00133721  -0.000703409  -0.000233103   4.99168e-05   1.38682e-05   1.69657e-07  -1.41692e-07       0.00000       0.00000       0.00000       0.00000       0.00000       0.00000       11.6676       15.1640       16.2823       16.5070       15.2989       14.0748       12.0836       10.2084       7.99165       6.24941       4.50054       3.22005       2.16264       1.42807      0.883340      0.526143      0.301249      0.164789     0.0831398     0.0406907     0.0182264    0.00800257    0.00312036    0.00115548   0.000383555   0.000114189   2.95417e-05   6.73527e-06   1.17646e-06   1.54399e-07       0.00000       0.00000       0.00000       0.00000       0.00000       0.00000
  15  24 4177.6269    1.0690 10.2073 10.6940 -0.0047  0.1493   0.0175   0.4447    0.0579   0.0000   449.6512       10.9154      -4.71791      -42.1147      -16.4890       28.3381      -18.7997      -23.6766      -2.30300      -3.42854       11.1232      -1.84642      0.573192     -0.772462     -0.162166      0.776710      0.114697     0.0585394    -0.0484773     0.0700877     0.0221696    -0.0207837   -0.00238158    0.00291149  -0.000327000  -0.000305162   1.95616e-05  -6.87292e-06  -2.60713e-06   9.45690e-08       0.00000       0.00000       0.00000       0.00000       0.00000       0.00000       14.8418       19.2258       20.7673       20.5719       19.3685       18.0301       15.3026       12.9548       10.3029       7.87407       5.73238       4.15300       2.76564       1.82229       1.12869      0.673205      0.380581      0.210689      0.104812     0.0526781     0.0230213     0.0103280    0.00392921    0.00149994   0.000494059   0.000149492   3.80052e-05   8.53552e-06   1.48806e-06   1.91546e-07       0.00000       0.00000       0.00000       0.00000       0.00000       0.00000
  15  25 4319.5839    0.8812 11.7219 10.5894 -0.0124  0.1896   0.0150   0.5351    0.0469   0.0000   421.3629       32.0807       41.9458      -20.7701       22.0770       6.60890      -26.9050      -10.1895      -16.2600      -1.47731       12.6401       3.59953     -0.496416      0.139915      0.929867     0.0444783     -0.125712      0.296993    -0.0275674     0.0135442    0.00223731     0.0282856    -0.0100626    0.00331140    0.00172641  -0.000795511  -8.67000e-05   1.65384e-05  -2.42638e-06  -6.03168e-07       0.00000       0.00000       0.00000       0.00000       0.00000       0.00000       18.2073       23.7126       26.1800       24.9552       25.4094       21.9503       19.3712       16.3492       12.5568       9.94618       7.23924       5.23582       3.56258       2.34666       1.49410      0.874528      0.501134      0.284995      0.140182     0.0691042     0.0318021     0.0138413    0.00524253    0.00194835   0.000639495   0.000189580   5.03148e-05   1.15117e-05   1.97559e-06   2.32377e-07       0.00000       0.00000       0.00000       0.00000       0.00000       0.00000
  16  10 2228.3756    0.9375  0.7110 10.5486 -0.0205  0.0275   0.0287   0.0609    0.1131   0.0000   437.5888       5.17810       19.3715      -3.56899      -2.35566      -2.77443     -0.299750     -0.177183      -2.12358      -1.71362     -0.991349       1.19401      0.463983     -0.514867     -0.247354      0.337141     0.0119851     0.0313078     0.0438455    -0.0162657    0.00311326    0.00175126   -0.00187381   3.92662e-06  -0.000151189   7.29104e-05  -8.18179e-06   3.63877e-06  -2.57665e-06  -1.16424e-07  -7.89778e-09  -5.81762e-09       0.00000       0.00000       0.00000       0.00000       2.58071       3.48536       3.69434       3.62161       3.57005       3.11595       2.70519       2.21230       1.81898       1.42329      0.971910      0.805687      0.458842      0.338505      0.212295      0.124519     0.0801644     0.0411199     0.0237225     0.0117532    0.00570073    0.00269986    0.00111838   0.000477101   0.000175087   5.89969e-05   2.30188e-05   6.12226e-06   1.49391e-06   3.91272e-07   6.53897e-08   8.12623e-09       0.00000       0.00000       0.00000       0.00000
  16  11 2372.5803    1.3282  0.8443 11.0193 -0.0103  0.0379   0.0392   0.0661    0.1054   0.0000   438.9438       9.19683       14.6216     -0.423145      -3.97507      -2.56028      -1.78924      -2.38472      0.336552     -0.494612     -0.930091     -0.894669     -0.204045    -0.0696246     -0.371744     -0.104809     0.0103968      0.117247   -0.00362105     0.0100173   0.000221546    0.00192707  -0.000952361   0.000370526  -8.95444e-06  -7.47087e-06  -2.34956e-05  -8.07505e-06   2.47969e-06   4.10817e-07   2.56258e-08  -1.65830e-09       0.00000       0.00000       0.00000       0.00000       3.92445       4.01280       3.68877       5.01346       5.36012       3.64813       2.82873       3.10273       2.77758       1.98826       1.07529      0.915487      0.797196      0.528403      0.310864      0.143781     0.0924902     0.0699296     0.0407310     0.0221324     0.0102139    0.00395211    0.00156432   0.000537947   0.000200687   7.25225e-05   2.20825e-05   5.61998e-06   1.78248e-06   4.18612e-07   7.18058e-08   9.20695e-09       0.00000       0.00000       0.00000       0.00000
  16  12 2514.8090    1.8577  1.0128 10.8444 -0.0049  0.0291   0.0445   0.0688    0.1583   0.0000   432.5722     -0.279678       19.3167       4.24374      -1.32562       3.92604       1.24735      -4.39586      -1.36294      0.245346      0.350616      0.680633      0.584022      0.564272     -0.112512      0.221005     0.0783186    -0.0550159     0.0145985    -0.0198472   -0.00773608   -0.00250580    0.00137780   0.000446074  -2.41544e-05  -5.72804e-05  -2.01117e-05   7.77244e-06   2.21579e-06  -2.24001e-07   1.07432e-08  -8.28335e-09       0.00000       0.00000       0.00000       0.00000       2.91659       3.69473       3.62030       3.74955       3.72592       3.34067       2.89981       2.43689       1.96902       1.62321       1.22612      0.814530      0.560873      0.359568      0.234977      0.156592     0.0888793     0.0500353     0.0271797     0.0129810    0.00614149    0.00303406    0.00119424   0.000500623   0.000196365   6.75708e-05   2.06418e-05   6.39155e-06   1.69706e-06   3.74498e-07   6.81216e-08   8.77175e-09       0.00000       0.00000       0.00000       0.00000
  16  13 2656.9273    2.2499  1.1075 11.1770 -0.0089  0.0333   0.0538   0.0738    0.1997   0.0000   439.5750       6.01788       13.4299     0.0853815      -1.95861     -0.435714       1.36105      -1.91211      0.973677       2.48035       3.06704     -0.213291     -0.314210     0.0934397     -0.113229     0.0763126     -0.211269     0.0683347    0.00426018     0.0193477   -0.00533982    0.00657999  -0.000487344  -0.000120897  -0.000158953   0.000160975   1.69187e-05  -1.35853e-05  -3.16894e-07  -6.76306e-08   6.82918e-08   1.15778e-08       0.00000       0.00000       0.00000       0.00000       2.98044       4.19558       4.00751       4.58263       4.03151       3.60427       3.47333       2.67389       2.23233       1.60133       1.36272      0.857846      0.664255      0.392991      0.292730      0.152557     0.0984949     0.0543890     0.0291232     0.0152600    0.00656731    0.00382403    0.00138255   0.000677352   0.000220679   8.38040e-05   2.67994e-05   6.83985e-06   2.15333e-06   3.98181e-07   9.40199e-08   1.16486e-08       0.00000       0.00000       0.00000       0.00000
  16  14 2799.5400    3.0136  0.8734 11.8778 -0.0065  0.0276   0.0766   0.0618    0.1722   0.0000   438.8325       14.0677       17.0473     -0.683320     -0.493613      0.692554       1.70872      -4.37929      -1.24282      -2.36165      0.584646     -0.717641     -0.638272     -0.346811      0.253173     0.0288528    -0.0372181    -0.0587042    -0.0110791     0.0141299    0.00348928   0.000765442   -0.00208915   0.000736056   0.000233858  -1.35757e-05  -3.01078e-05  -3.82985e-06  -7.10903e-07   3.40026e-07   1.71672e-08  -2.39256e-10       0.00000       0.00000       0.00000       0.00000       2.74305       3.57577       3.50567       3.37126       3.49696       3.29628       3.04471       2.31326       1.75476       1.22988       1.00855      0.786490      0.580021      0.400020      0.240861      0.146160     0.0782309     0.0429302     0.0221946     0.0112261    0.00567378    0.00245689    0.00116346   0.000447240   0.000178752   6.15550e-05   1.97075e-05   6.23912e-06   1.52725e-06   3.49960e-07   6.85788e-08   7.89067e-09       0.00000       0.00000       0.00000       0.00000
  16  15 2941.8430    3.4749  0.9452 12.5052 -0.0059  0.0283   0.0874   0.0647    0.1898   0.0000   440.6488       8.14305       9.68047       5.57059       3.46711      -6.02588      0.457452    -0.0891101      -1.61395      -1.17950      0.380855      -2.01222      0.355625     -0.273718      0.276238     -0.163708    -0.0263177     0.0241396    0.00912802    -0.0113084   -0.00263187   -0.00437739   -0.00139973   0.000489900   6.48236e-05  -8.09952e-05  -5.19253e-06  -3.56928e-06  -2.77469e-06  -3.34124e-07   3.26852e-08  -1.39485e-10       0.00000       0.00000       0.00000       0.00000       2.65648       3.59421       3.82397       3.55838       3.79328       3.08289       2.91105       2.25198       1.88590       1.40002       1.07832      0.785512      0.498839      0.355393      0.213062      0.136334     0.0817245     0.0418869     0.0233746     0.0118595    0.00555479    0.00275757    0.00107725   0.000485507   0.000180359   6.02392e-05   2.12696e-05   6.45542e-06   1.61854e-06   3.95045e-07   7.52419e-08   7.74880e-09       0.00000       0.00000       0.00000       0.00000
  16  16 3083.5408    3.8518  0.9284 12.6569 -0.0230  0.0259   0.0966   0.0674    0.3608   0.0000   436.6389       13.9328       14.1485      -6.43159      -4.74804      -4.20151      -1.62633      -4.52346       1.15837     -0.224835      0.608225      -2.38879      0.584531      0.676724      0.143398     -0.357537     -0.143997     0.0507722     0.0204947   -0.00339236   -0.00787079   -0.00348982   0.000633996  -9.56655e-05   0.000130059   7.22340e-05  -1.76498e-05  -1.08071e-05   1.22262e-06   5.46396e-07   1.34028e-08   4.98856e-09       0.00000       0.00000       0.00000       0.00000       2.65900       3.44550       3.64726       3.72621       3.56692       3.13918       2.66816       2.27287       1.70505       1.34660       1.00747      0.711739      0.498941      0.324695      0.204954      0.130893     0.0714120     0.0429360     0.0215703     0.0114359    0.00526449    0.00261681    0.00106204   0.000455500   0.000161988   6.15665e-05   1.75373e-05   5.64616e-06   1.49905e-06   3.31470e-07   5.85094e-08   7.58888e-09       0.00000       0.00000       0.00000       0.00000
  16  17 3225.0903    4.0632  1.3409  7.0815  0.0044  0.0343   0.0960   0.0882    3.2364   0.0000   432.4910       13.4606       18.2285      -2.93280      -2.93709      -1.81687      -2.47818      -2.33681       5.19794      -2.63554      0.469285      0.264338     -0.369911     -0.387587    -0.0662494     0.0923196    -0.0443847    0.00915246     0.0122311    0.00977953    0.00979286    0.00268838  -0.000151692   0.000665991  -0.000121654   0.000119203  -1.29654e-05  -1.34948e-05  -8.88511e-07   3.29633e-07   1.85139e-08   8.46495e-09       0.00000       0.00000       0.00000       0.00000       3.23190       4.34577       4.52628       4.47358       4.16117       3.56867       3.41218       2.93414       2.37774       1.94185       1.31371      0.984189      0.632959      0.440002      0.266847      0.157380     0.0985971     0.0541067     0.0311167     0.0155676    0.00803780    0.00343479    0.00161883   0.000645938   0.000256051   8.39320e-05   2.83392e-05   7.59904e-06   1.87905e-06   4.86825e-07   8.38001e-08   1.06038e-08       0.00000       0.00000       0.00000       0.00000
  16  18 3366.4161    3.2570  1.9357 11.9340 -0.0068  0.0414   0.0660   0.1085    0.3270   0.0000   441.2033       7.54724       14.2325       1.20969       16.5799       1.10309      -1.41604      -1.69721       3.46773      -2.46555     -0.157004       1.54058     -0.649822    -0.0649569     -0.279164     0.0385414    0.00283051     0.0275917    -0.0357646    -0.0191139   -0.00599478     0.0131921  -1.97914e-05   0.000414875  -0.000561428  -7.25217e-05   2.55382e-06  -3.06313e-07  -1.68505e-06   4.78674e-07  -6.76636e-08  -5.69728e-09       0.00000       0.00000       0.00000       0.00000       3.89826       5.15370       5.46340       5.54422       5.35844       4.67135       4.11498       3.50819       2.76754       2.22439       1.62978       1.14582      0.803128      0.526863      0.346203      0.207266      0.126805     0.0719915     0.0384093     0.0196603    0.00988785    0.00414279    0.00201661   0.000772010   0.000309209   0.000105461   3.45160e-05   9.79101e-06   2.68402e-06   5.94111e-07   1.03150e-07   1.28056e-08       0.00000       0.00000       0.00000       0.00000
  16  19 3507.9850    2.7055  2.5641 12.1184 -0.0040  0.0495   0.0486   0.1337    0.1293   0.0000   439.8322       21.3120       12.7076       6.03482       4.75242      -10.6513       1.09930      -2.46861      0.277007       3.44509       2.03679      -1.63381     -0.419448     0.0679220      0.368463     0.0652505     -0.239435    -0.0188891     0.0216808    -0.0126525   -0.00681400   -0.00396192  -4.11208e-05    0.00266617   0.000475129  -1.24335e-05  -2.09075e-05   1.40449e-05   1.29962e-06  -4.09137e-08  -5.14013e-08   1.72722e-08       0.00000       0.00000       0.00000       0.00000       4.70031       6.02075       6.37392       6.36468       6.18683       5.49233       5.14154       4.05563       3.38944       2.51651       1.91242       1.43250      0.986677      0.659218      0.422129      0.254918      0.151292     0.0816941     0.0462657     0.0232706     0.0114647    0.00565566    0.00229243   0.000968949   0.000363128   0.000126617   4.22543e-05   1.17605e-05   2.94269e-06   6.73057e-07   1.27630e-07   1.45279e-08       0.00000       0.00000       0.00000       0.00000
  16  20 3649.9719    2.2337  3.9458 11.4854 -0.0031  0.0650   0.0330   0.1628    0.0975   0.0000   435.9824       8.25780       23.8152       7.02975       5.68543       4.56557      -12.4748      -7.84347       1.82094    -0.0513392       2.90268      -1.05688     -0.563745     -0.867353      0.320341     -0.146094      0.115311      0.111391     -0.131278     0.0687391    0.00105293    0.00562573  -5.91566e-05  -0.000243740   0.000335590   0.000204857   6.62240e-05  -9.46804e-06   5.26199e-06   2.88157e-07   7.34204e-08  -3.15068e-08       0.00000       0.00000       0.00000       0.00000       6.14105       7.95498       8.84289       8.23922       8.50464       7.31018       6.70741       5.56622       4.46934       3.64092       2.54544       1.96206       1.26481      0.854742      0.561712      0.330967      0.210102      0.110392     0.0605171     0.0314212     0.0150941    0.00705143    0.00299901    0.00128998   0.000483575   0.000172145   6.02389e-05   1.61825e-05   4.23502e-06   1.01097e-06   1.64459e-07   1.81189e-08       0.00000       0.00000       0.00000       0.00000
  16  21 3791.6729    1.8431  5.3423 11.0639 -0.0068  0.0747   0.0242   0.2024    0.0819   0.0000   440.3524       1.65278       12.0238      -3.99054       1.96766      -13.4658       10.5663      -2.26312       3.17138       2.20148      -2.81951       5.71466     -0.529120       1.53642       1.51382      0.396646      0.223578     0.0955998     0.0686321   8.51830e-05   -0.00314374     0.0101989   -0.00355991   -0.00279544  -0.000643026   0.000188120   3.26246e-05  -7.03396e-06  -5.41840e-06   1.83551e-06   2.89878e-07  -8.14615e-09       0.00000       0.00000       0.00000       0.00000       7.26523       9.28288       9.81943       10.0800       9.62287       8.54204       7.66273       6.30365       5.30385       4.07529       3.06770       2.17113       1.49524       1.01031      0.647785      0.401159      0.240096      0.137469     0.0755913     0.0376947     0.0195108    0.00818837    0.00397015    0.00149133   0.000601235   0.000203821   6.61411e-05   1.88297e-05   4.71780e-06   1.02808e-06   1.88546e-07   2.21881e-08       0.00000       0.00000       0.00000       0.00000
  16  22 3933.6390    1.5398  7.0495 10.8137 -0.0052  0.0897   0.0194   0.2601    0.0689   0.0000   434.2477       25.7737       26.1903      -5.18306      -22.0893       4.32345      -1.54470      -8.74295      -6.68756      -3.60482      -2.73070     -0.809663       2.34737     -0.881134       1.46862     -0.667215      0.175290     0.0353696    -0.0542292     0.0695761     0.0364294   -0.00499578   -0.00383950  -0.000125516  -2.82422e-05   1.07760e-05   3.27439e-05   1.26522e-05  -7.08355e-06  -1.06945e-06   4.17520e-07  -3.09352e-08       0.00000       0.00000       0.00000       0.00000       8.73219       11.1724       12.0474       12.2397       11.5258       10.5426       9.23590       7.85214       6.31719       4.94601       3.67594       2.66736       1.87328       1.24957      0.803288      0.492816      0.289192      0.166262     0.0913639     0.0468941     0.0231559     0.0108904    0.00471943    0.00192343   0.000735214   0.000257913   8.25891e-05   2.35249e-05   5.95792e-06   1.27794e-06   2.21462e-07   2.74278e-08       0.00000       0.00000       0.00000       0.00000
  16  23 4075.8512    1.2197  8.7262 10.7538 -0.0035  0.1172   0.0176   0.3410    0.0601   0.0000   421.8505      -12.5560       11.4635       3.58616      -14.4138      -12.3578      -15.3426       7.24606       1.34441       1.56965       8.69669      -3.51862       2.42802       1.21342      0.674351     -0.719646     -0.203958      0.206308    -0.0747325    -0.0255732     0.0340189  -0.000832994   -0.00150820    0.00128988   0.000231312   4.97826e-05   7.27049e-05   6.56190e-05  -7.53221e-06  -3.91144e-06  -4.64290e-07   1.65407e-08       0.00000       0.00000       0.00000       0.00000       10.9153       14.0320       15.2316       15.4648       14.9572       13.3409       11.8761       9.97577       8.19910       6.33827       4.79965       3.44942       2.42542       1.62567       1.05436      0.655491      0.393223      0.226078      0.120353     0.0643622     0.0312902     0.0143729    0.00633529    0.00261500   0.000970917   0.000349900   0.000109914   3.17786e-05   8.01777e-06   1.71395e-06   3.06481e-07   3.60425e-08       0.00000       0.00000       0.00000       0.00000
  16  24 4218.2151    0.9785 11.0792 10.7190 -0.0042  0.1614   0.0159   0.4812    0.0494   0.0000   431.9940      -5.20710       51.8192       20.7827       12.4189      -9.60169       22.8571      -17.6429       8.96562      -14.6274     -0.195510       11.2538      -3.55718     -0.910852       1.97389     0.0861764     -0.241717      0.195517     0.0391671    -0.0936019    -0.0526431   -0.00338103   -0.00105794    0.00427403    0.00110793  -0.000632612  -0.000109902   3.64584e-05   5.24916e-06   1.95340e-06   4.39658e-07   2.72395e-08       0.00000       0.00000       0.00000       0.00000       14.5270       19.2746       20.9753       21.1873       20.3960       18.8292       16.1845       13.5892       11.1760       8.64803       6.68428       4.68635       3.34351       2.27989       1.45807      0.918435      0.559104      0.313597      0.171580     0.0906856     0.0425089     0.0207952    0.00846686    0.00376766    0.00139276   0.000490382   0.000157372   4.56738e-05   1.14594e-05   2.40190e-06   4.30671e-07   5.19360e-08       0.00000       0.00000       0.00000       0.00000
  16  25 4360.4073    0.7549 10.4883 10.6921 -0.0280  0.1867   0.0152   0.5349    0.0450   0.0000   421.4650       27.3461      -13.7747      -18.2509      -20.7191      -15.4559       51.6196       29.1191     -0.877232      -7.85767      -4.56066      -2.29288     -0.391944       7.02471       1.32870      -1.06585     -0.410199     -0.162649     -0.245358    -0.0987289      0.105347     0.0240299    -0.0211563    -0.0115651   -0.00118227  -0.000134458   0.000684696   3.82922e-05  -2.62339e-05   1.50321e-06   1.91700e-07   1.18869e-07       0.00000       0.00000       0.00000       0.00000       17.6896       22.4733       25.2063       24.9089       24.0383       21.9978       19.3207       16.0877       12.6799       10.0310       7.49327       5.52782       3.91880       2.70887       1.71094       1.07959      0.650851      0.372109      0.205368      0.108021     0.0532255     0.0247255     0.0107447    0.00449388    0.00168726   0.000578273   0.000182184   5.14618e-05   1.26886e-05   2.75183e-06   4.59751e-07   5.50114e-08       0.00000       0.00000       0.00000       0.00000
  16  26 4502.6654    0.6251 12.9091 10.5323 -0.0112  0.2508   0.0144   0.7191    0.0423   0.0000   392.5208       100.276       64.2931      -46.4555      -24.6722      -15.7828       12.2843      -7.06440       24.8896       8.00485       9.70822      -12.1470      0.904881     -0.530148      0.691152     -0.575493     -0.798935      0.230660      0.389410      0.133140    -0.0702582    -0.0118061   -0.00507642    0.00346735    0.00390248  -0.000515403  -0.000175875   5.15186e-05  -1.31692e-05   8.65700e-07  -8.13591e-07  -3.95152e-08       0.00000       0.00000       0.00000       0.00000       22.8626       29.4470       32.6918       32.4812       31.6022       28.9696       24.6915       21.5828       17.1920       13.6830       10.3484       7.45700       5.33760       3.58484       2.33190       1.49467      0.906103      0.512848      0.291769      0.149774     0.0767092     0.0350287     0.0154736    0.00615718    0.00238804   0.000791578   0.000253053   7.12492e-05   1.79767e-05   3.78598e-06   6.29203e-07   7.75499e-08       0.00000       0.00000       0.00000       0.00000
  16  27 4644.0295    0.4958 14.3673 10.3958 -0.0268  0.3456   0.0109   0.8503    0.0336   0.0000   426.9268       124.817       6.75913       113.535      -54.6699      -44.7138       23.9314       7.84634      -111.603       8.96550       8.28963      -9.30954       1.62958      0.806739      -8.76507       2.18992     0.0773866     -0.479566     -0.154789      0.333533      0.183221    -0.0331173    -0.0562314    0.00756665    0.00340548   0.000245224   0.000396821  -6.92146e-05  -2.10855e-05  -8.40879e-06   1.94593e-06  -1.47944e-07       0.00000       0.00000       0.00000       0.00000       31.4986       41.8522       45.3286       45.3290       44.2041       39.3556       35.6117       29.5258       23.9158       18.7201       14.1657       10.5508       7.32473       4.97893       3.28921       2.08067       1.25192      0.721992      0.404330      0.207778      0.105913     0.0490756     0.0218359    0.00865894    0.00331500    0.00112496   0.000353189   9.87762e-05   2.44072e-05   5.32996e-06   9.24014e-07   1.07785e-07       0.00000       0.00000       0.00000       0.00000
  17   7 1811.9620    0.3838  0.3032  9.9349 -0.0446  0.0250   0.0221   0.0409    0.0477   0.0000   440.7739      -3.29769       13.6458      0.106378      -5.85188      0.886986       4.30261      -1.08135       2.16724     -0.101610       1.47122       1.07680     -0.328350      0.282989   -0.00390199     0.0159869     0.0417797    -0.0128428    -0.0290307    -0.0207888     0.0131316   5.67116e-05    0.00201430   -0.00110277   0.000476842   6.73056e-06   5.70070e-05   2.58205e-06   8.28049e-06   8.79388e-07  -9.22881e-08  -8.97950e-08  -1.83622e-09  -1.92501e-09       0.00000       0.00000       2.43160       2.81854       3.36748       2.83639       3.34125       3.00377       2.26176       2.20917       1.82893       1.33343       1.08641      0.784632      0.531313      0.391760      0.244653      0.145480     0.0927132     0.0524654     0.0305114     0.0192817    0.00894403    0.00414338    0.00193999   0.000731529   0.000335222   0.000133890   4.24714e-05   1.64125e-05   5.94664e-06   1.75747e-06   4.46189e-07   8.91063e-08   1.13248e-08   1.20644e-09       0.00000       0.00000
  17   8 1963.2398    0.5621  0.4575 10.0536 -0.0056  0.0259   0.0204   0.0466    0.0601   0.0000   438.2458       4.79660       19.2914      -2.15006      -7.09950       3.14064      0.992307      0.353550    0.00206075      0.468897      -1.22517      0.339434      0.104902      0.137355     -0.231632     0.0325601    -0.0737091    -0.0403712    -0.0290935     0.0138180     0.0158087    0.00108061   -0.00289840  -6.54405e-05   0.000612596   0.000146880  -8.58968e-05  -5.33192e-06   8.71621e-06   4.40004e-06   8.04265e-07  -4.14290e-10   6.27122e-09  -5.05189e-09       0.00000       0.00000       2.12529       3.35939       3.01653       3.40866       2.93140       2.89423       2.45331       2.12932       1.74785       1.37336       1.05334      0.778374      0.514643      0.390538      0.214582      0.173389     0.0800045     0.0633817     0.0284650     0.0180829    0.00934516    0.00392589    0.00248721   0.000726145   0.000473942   0.000139907   5.88574e-05   2.12829e-05   4.94293e-06   2.03161e-06   3.74472e-07   9.70464e-08   1.70514e-08   2.47801e-09       0.00000       0.00000
  17   9 2113.0214    0.7797  0.6166 10.1541 -0.0050  0.0238   0.0241   0.0529    0.0756   0.0000   436.5717       2.15936       11.1954      -1.98788       3.49363      -4.65776      -3.01438      0.341612       2.16196     0.0951579       1.20917      0.356221     -0.763347      0.219184      0.311405      0.175817    -0.0304258     0.0688345     0.0376410    -0.0177736    0.00818418    0.00631409  -2.50325e-05  -0.000207371   0.000224793   4.63370e-05  -2.99155e-05   2.06299e-05  -7.72773e-06  -8.83776e-07   1.48641e-07  -1.75319e-07   1.70808e-09  -2.00662e-09       0.00000       0.00000       2.23464       2.83786       2.91713       2.83797       2.68716       2.36239       2.29614       1.96985       1.72591       1.38716       1.05906      0.728138      0.492308      0.348490      0.211119      0.134939     0.0782094     0.0469141     0.0277158     0.0149330    0.00735915    0.00371189    0.00165262   0.000775148   0.000307986   0.000129807   4.50285e-05   1.49087e-05   4.56979e-06   1.37840e-06   3.21416e-07   7.44745e-08   1.35721e-08   1.55040e-09       0.00000       0.00000
  17  10 2260.2654    1.1110  0.8171 10.1751  0.0005  0.0275   0.0310   0.0644    0.1644   0.0000   437.5592      0.931601       14.3358      -2.72662      -2.94469       3.98168      -1.34177      0.703575      -1.19784     -0.428956      0.376079       1.75877     -0.622723     -0.269732     0.0735964      0.482162     0.0679771    -0.0202409    -0.0202801   -0.00764743   -0.00364846    0.00276466   -0.00182806  -0.000921351   0.000465884   9.29302e-05  -3.67079e-05   2.84128e-05  -3.04027e-06  -5.56601e-07  -3.62321e-07  -4.93963e-08   8.50050e-09   9.54484e-10       0.00000       0.00000       2.57886       3.43114       3.47285       3.51444       3.23719       2.73054       2.82818       2.36819       2.04969       1.60951       1.22338      0.905020      0.579806      0.407856      0.250386      0.160457     0.0987396     0.0553077     0.0325194     0.0165148    0.00912481    0.00449383    0.00203999   0.000993067   0.000404338   0.000159001   5.80343e-05   1.75171e-05   5.85876e-06   1.56548e-06   3.76541e-07   9.44021e-08   1.76421e-08   2.02011e-09       0.00000       0.00000
  17  11 2405.0623    1.4321  0.9008 10.8808  0.0121  0.0294   0.0365   0.0670    0.1248   0.0000   442.5676       5.58134       10.2170       5.00606      -1.60175     -0.625472      -2.57762       1.59250     -0.936088      -1.86483     -0.417362      0.357031     -0.257069     -0.191944      0.263819      0.454140    -0.0860576     -0.150404    -0.0124851    -0.0218040   0.000315393   -0.00378708  -0.000624310   0.000686912   0.000324038  -0.000131456  -6.60859e-05   1.10020e-05  -7.33448e-06  -4.33277e-06  -9.93210e-07  -5.42503e-09   6.56079e-09   1.52712e-09       0.00000       0.00000       2.71682       3.25820       3.30847       3.97900       3.34788       3.10310       2.72238       2.59454       1.93813       1.50643       1.17163      0.913904      0.608925      0.403594      0.272038      0.179230      0.109911     0.0622347     0.0345063     0.0176569     0.0101806    0.00486015    0.00252238    0.00104283   0.000460278   0.000153047   6.01409e-05   1.81006e-05   5.94245e-06   1.60806e-06   4.01852e-07   8.76487e-08   1.45773e-08   2.31854e-09       0.00000       0.00000
  17  12 2548.1169    1.9966  0.9082 11.1889 -0.0031  0.0307   0.0482   0.0628    0.1396   0.0000   444.6859       3.05304       8.61363       1.44994      -1.89213       1.30546      -3.75734      0.382234     -0.678197      0.682185       2.45065     -0.257664    -0.0310854    -0.0612365     0.0137764    -0.0431677    -0.0383244     0.0954580   -0.00812526   0.000995293   -0.00738029   -0.00507164   -0.00192114    0.00206987   0.000338735   0.000319084   8.82351e-05  -8.25919e-06   3.61888e-06  -1.69327e-06  -1.78793e-07  -2.13462e-09   3.05930e-08   2.97575e-10       0.00000       0.00000       2.49330       3.68718       3.31002       3.80500       3.71549       3.16821       2.89576       2.39069       1.97879       1.40554       1.21899      0.832352      0.640110      0.373955      0.268870      0.183082      0.112803     0.0677481     0.0352204     0.0194717     0.0101875    0.00560018    0.00237677    0.00119850   0.000423735   0.000177444   6.04694e-05   2.11648e-05   5.90843e-06   1.80953e-06   4.89938e-07   9.63075e-08   2.17198e-08   2.69516e-09       0.00000       0.00000
  17  13 2691.0322    2.4715  1.0005 11.1619 -0.0035  0.0288   0.0564   0.0618    0.2054   0.0000   438.3493       8.54098       10.7596      -1.72473     0.0580889      -5.70842      -1.47675      -4.07088      -2.06180      -1.60682       2.46623      0.812114     -0.875090     -0.170379     0.0330250    -0.0367355    -0.0379952    -0.0605927     0.0150093     0.0144121     0.0126691   -0.00406145    0.00111524  -0.000304188  -3.63781e-05  -4.56839e-05   3.27157e-06  -1.05444e-05   4.61991e-06  -5.40791e-08   6.36280e-07  -1.52819e-08  -2.58078e-09   3.66196e-09       0.00000       0.00000       2.54980       3.39110       3.64061       3.59850       3.61679       3.19734       2.80412       2.44596       1.95031       1.51111       1.21501      0.826525      0.597771      0.433984      0.259392      0.178562     0.0972226     0.0628790     0.0336867     0.0190634    0.00948921    0.00481974    0.00210229    0.00102286   0.000403371   0.000167230   5.83686e-05   2.05548e-05   5.95956e-06   2.05392e-06   4.81154e-07   1.04074e-07   1.81699e-08   2.12656e-09       0.00000       0.00000
  17  14 2834.3269    3.0143  1.0189 11.6998 -0.0001  0.0269   0.0671   0.0672    0.1923   0.0000   439.3402       13.7314       11.8612      -5.00610       1.97257     -0.188402     -0.158556     -0.415975      -1.23997      0.265584      0.795189      0.263636     -0.305163     0.0224520     0.0916265    -0.0666684     0.0119126    0.00348261    -0.0345700   -0.00886275    0.00526035   -0.00533298   -0.00236417   0.000820986  -0.000399936  -8.10852e-05   7.64280e-05  -1.76162e-05  -3.06239e-06   1.18893e-06   7.62503e-08  -7.80313e-08  -2.27583e-09  -1.32765e-10       0.00000       0.00000       2.53021       3.37062       3.63588       3.42399       3.23924       3.00053       2.72852       2.35336       2.00961       1.50664       1.21466      0.834626      0.592317      0.391405      0.260434      0.150670     0.0981113     0.0548125     0.0301560     0.0167084    0.00841722    0.00427825    0.00190954   0.000892050   0.000371309   0.000154515   5.26332e-05   1.89423e-05   6.26866e-06   1.73528e-06   4.48985e-07   8.72956e-08   1.67655e-08   1.89194e-09       0.00000       0.00000
  17  15 2977.2895    3.7372  0.8903 12.5858 -0.0040  0.0261   0.0969   0.0659    0.1499   0.0000   437.3345       2.72437       8.14921       3.18682      -3.58752      -4.23014      0.405841       2.79125     -0.647254       2.79134      -1.80917     0.0322177     -0.812345      0.358752     -0.681113     0.0324260      0.115957    -0.0235548    -0.0469149    0.00607023   -0.00483150    0.00449599  -7.19428e-05   0.000244775   0.000194221  -7.11244e-05   3.91826e-05   1.49731e-05   1.35485e-05   1.81846e-06   9.64001e-07  -3.89148e-08  -1.32504e-08  -9.70342e-10       0.00000       0.00000       2.48295       3.12322       3.30902       3.58487       3.42219       2.76192       2.59911       2.27985       1.85681       1.40841       1.04091      0.798511      0.551265      0.361445      0.237309      0.149574     0.0984285     0.0529471     0.0297202     0.0162190    0.00908751    0.00451672    0.00221424   0.000907808   0.000381149   0.000141104   5.09882e-05   1.65983e-05   5.43741e-06   1.44840e-06   3.75790e-07   8.72962e-08   1.53532e-08   1.83981e-09       0.00000       0.00000
  17  16 3119.4906    3.7791  1.2970 12.6584 -0.0091  0.0315   0.0817   0.0778    0.2107   0.0000   434.6493       4.22587       12.0288      -3.52154      -7.30639      -4.88842       3.12810      -1.02442     -0.121806      0.377869      0.957987      -1.03086     -0.220067      0.314795     -0.136004     -0.371191    0.00962972     0.0620327    -0.0252497  -0.000833722     0.0138641   -0.00156839   -0.00315291   0.000191472   0.000317514   0.000205269   5.32621e-05   6.39007e-06   7.96663e-07   6.83447e-07   1.23638e-06   5.30937e-08  -1.28469e-08   3.39637e-09       0.00000       0.00000       3.06172       3.77188       3.87804       3.94184       3.78494       3.53059       3.26660       2.78520       2.17230       1.66204       1.24412      0.998762      0.717059      0.500725      0.312589      0.207236      0.123328     0.0679224     0.0382323     0.0196997     0.0110140    0.00532319    0.00260092    0.00109528   0.000463989   0.000176165   6.87847e-05   2.14449e-05   6.82481e-06   1.91707e-06   4.56896e-07   1.04462e-07   1.73098e-08   2.19631e-09       0.00000       0.00000
  17  17 3261.4911    3.7360  1.5336 11.5337 -0.0038  0.0328   0.0765   0.0873    0.6326   0.0000   440.6741       4.11420       9.42747       1.39811      -2.98184      -6.86655      -1.36925      -3.17071       5.50544      -1.09938     -0.974503     0.0232416     -0.328132     -0.608240     -0.107914     0.0649989     0.0185484    -0.0954309     0.0153791     0.0226517   0.000442586    -0.0124780    0.00273697  -0.000326557  -0.000361808   0.000129324   3.85635e-05  -5.51406e-05  -6.99838e-06  -1.29583e-06  -3.20064e-08  -2.90871e-08   1.30498e-09   7.39778e-10       0.00000       0.00000       3.07490       3.74653       4.04082       4.22214       3.93378       3.65279       3.32707       2.80520       2.24502       1.71401       1.35079       1.03213      0.693142      0.501504      0.323156      0.212096      0.123497     0.0739533     0.0411713     0.0224782     0.0109069    0.00571358    0.00266961    0.00123056   0.000496683   0.000199894   6.97146e-05   2.42510e-05   7.26894e-06   2.12869e-06   4.80005e-07   1.08974e-07   1.86917e-08   2.32715e-09       0.00000       0.00000
  17  18 3403.4548    3.1295  2.1579 11.8515 -0.0188  0.0420   0.0568   0.1092    0.2879   0.0000   438.8666       4.12390       16.3708       7.23726       1.08441      -6.19270       11.9102      -6.01466      -5.88295     -0.567497       1.71999      -3.43119       1.49243      0.631887     0.0302164      0.128736    -0.0669885     -0.136387     0.0831068     0.0772619   -0.00951082   -0.00120479    0.00602484   0.000712326   3.77103e-05  -7.05438e-05  -0.000149102   3.85844e-05   1.95044e-05  -6.72816e-06  -2.27699e-07   7.29340e-08   2.50156e-08  -1.46299e-09       0.00000       0.00000       3.82933       4.86574       5.07834       5.14636       5.29941       4.62296       4.28657       3.59519       2.89750       2.29404       1.72454       1.36522      0.928376      0.638837      0.423521      0.271133      0.172294     0.0989142     0.0524785     0.0298251     0.0147140    0.00765404    0.00349476    0.00153965   0.000638338   0.000258014   8.82421e-05   3.23991e-05   9.98866e-06   2.80065e-06   7.03337e-07   1.60185e-07   2.67739e-08   3.02843e-09       0.00000       0.00000
  17  19 3545.5272    2.6318  3.0592 11.7189 -0.0046  0.0496   0.0410   0.1389    0.1389   0.0000   446.1137       4.82987       9.14073     0.0990653      -2.88597      -17.0537       4.20572      -1.33704      0.166879      -9.07367      0.690319       1.87739      0.654074      -1.32307      0.300178     -0.206474     -0.199610    -0.0124805     0.0648528     0.0224365    -0.0384873   -0.00418991    0.00422684    0.00254164  -0.000277966  -0.000570846   0.000107090  -3.38900e-05  -1.11007e-05   4.04233e-06  -1.38054e-06  -2.94372e-07  -1.52380e-08   4.59450e-09       0.00000       0.00000       4.55417       5.89657       6.24222       6.53403       6.18964       5.55279       5.04207       4.25541       3.52331       2.73352       2.17104       1.56736       1.08252      0.743726      0.503873      0.312559      0.199033      0.114813     0.0659044     0.0353186     0.0181290    0.00897740    0.00429111    0.00190758   0.000809538   0.000314188   0.000112355   3.81783e-05   1.23402e-05   3.34679e-06   8.48557e-07   1.77699e-07   3.20503e-08   3.75592e-09       0.00000       0.00000
  17  20 3687.8688    2.1651  4.2209 11.2010 -0.0010  0.0600   0.0288   0.1677    0.1025   0.0000   447.2160       21.8198       14.2358       1.10531       2.92675      -2.31130      0.332336      -6.98815       1.47725      -2.64562       2.13085       4.05052      0.136261     -0.145639     -0.178569     0.0894277     -0.192950     0.0491762     -0.249158    0.00808906     0.0178109    -0.0117420   -0.00714791    0.00274998    0.00124502   0.000619658   3.11691e-05   4.35559e-05   2.47167e-05  -6.57876e-06   7.05589e-07  -3.99676e-07  -7.17748e-08  -5.63429e-09       0.00000       0.00000       5.38504       7.03784       7.54703       7.65139       7.34565       6.90150       5.94586       5.18584       4.06186       3.35721       2.50017       1.88381       1.31239      0.930566      0.610287      0.387918      0.238346      0.146451     0.0781260     0.0448934     0.0225573     0.0114200    0.00512605    0.00237886   0.000996750   0.000405383   0.000139246   5.06702e-05   1.50042e-05   4.33577e-06   1.04745e-06   2.26974e-07   3.60373e-08   4.62526e-09       0.00000       0.00000
  17  21 3830.2889    1.7394  5.9275 10.9454 -0.0075  0.0791   0.0215   0.2174    0.0757   0.0000   435.8666     -0.761251       15.2069      -2.39104       24.9173     -0.287714      -14.4588      -7.08129       7.00213      -8.85595      -1.21808   -0.00927372   -0.00858000      0.890080      0.752812     -0.357304      0.200629     -0.238794    -0.0389825     0.0585161     0.0258915    -0.0309525  -0.000360204   0.000966879   0.000161819   0.000673491  -0.000185508   5.36060e-05  -5.95252e-05  -5.06431e-06   1.14184e-06   3.39988e-07  -5.21538e-08   8.26384e-09       0.00000       0.00000       6.87243       9.14493       9.80737       9.93121       9.77346       8.84471       7.92239       6.69821       5.40434       4.36887       3.31951       2.51069       1.75155       1.19775      0.815753      0.518205      0.333609      0.191537      0.108423     0.0597726     0.0297524     0.0159149    0.00687894    0.00340552    0.00128686   0.000561043   0.000192186   6.76332e-05   2.11521e-05   5.72069e-06   1.44137e-06   3.09894e-07   5.16552e-08   6.08115e-09       0.00000       0.00000
  17  22 3972.4176    1.4264  7.7271 10.7218 -0.0027  0.0953   0.0177   0.2771    0.0643   0.0000   433.7259       27.7939       11.7615      0.659959       22.2035       5.61130      -24.3800     -0.517373       6.27517      -3.74355      -2.00872       3.08297      -2.30984      -2.17680     -0.113295       1.14607      0.532963    -0.0833249      0.149590     0.0254823     0.0174867     0.0203793   -0.00128850   -0.00281610   0.000618104   6.06230e-05  -3.29833e-05   1.09350e-05  -1.16428e-05  -9.26125e-06   1.52496e-06   2.21802e-07   2.38396e-08   8.58561e-10       0.00000       0.00000       8.46406       10.9399       11.9581       12.0456       11.6509       10.5835       9.65499       8.11550       6.71006       5.45550       4.12972       3.00752       2.19881       1.45309      0.979560      0.641127      0.389495      0.233128      0.132143     0.0722611     0.0367250     0.0187212    0.00862112    0.00396171    0.00160716   0.000662587   0.000241592   8.30488e-05   2.46497e-05   6.93535e-06   1.75605e-06   3.64884e-07   6.22474e-08   7.13004e-09       0.00000       0.00000
  17  23 4114.9856    1.1293  8.9852 10.7333 -0.0024  0.1198   0.0165   0.3474    0.0541   0.0000   447.8739       3.18988       23.3625       8.87006      -8.98065       5.20197      -17.3993      -11.6887       6.59864       11.1333      -4.91385      -4.39836     0.0104667       2.90745      -2.47834       1.22293     -0.845808     -0.404242     -0.138608     0.0134146     0.0649239     0.0216477    0.00893140    0.00128365   -0.00324231  -0.000245314   0.000271189   3.40133e-05  -4.61269e-05   3.05689e-06   1.52625e-06   6.40958e-07   1.38409e-07   1.27942e-09       0.00000       0.00000       10.7572       14.0173       15.0830       15.3656       14.4593       13.4268       12.0657       10.4527       8.45202       6.84609       5.32904       3.84470       2.72791       1.87845       1.25934      0.808863      0.498766      0.299612      0.171927     0.0939960     0.0476637     0.0244481     0.0110481    0.00530914    0.00210615   0.000874853   0.000308698   0.000105129   3.19269e-05   8.85367e-06   2.17473e-06   4.49334e-07   7.60754e-08   9.26565e-09       0.00000       0.00000
  17  24 4257.6593    0.8810  9.8788 10.7782 -0.0224  0.1510   0.0154   0.4519    0.0452   0.0000   411.1452       46.9768       26.5536       14.6135       14.9541       20.8897      -23.4639       4.39048       20.3184       1.63107       3.83752       6.38103      -2.88323     -0.778903      -1.23461       1.70702      0.466686     -0.658977     0.0944302     -0.102107     0.0820868    -0.0729165   -0.00191474     0.0216714    0.00169828   -0.00507974  -0.000392459   0.000220804  -4.09083e-05   7.66750e-06   3.09505e-06  -4.72181e-07  -4.63976e-08   1.09698e-08       0.00000       0.00000       13.2443       17.2279       18.8172       19.2894       18.3576       16.9977       15.1637       12.8119       10.5478       8.47035       6.62187       4.81103       3.43017       2.42192       1.63128       1.04278      0.653089      0.396354      0.231627      0.126258     0.0666244     0.0345883     0.0150870    0.00762719    0.00294801    0.00121328   0.000422219   0.000140557   4.25404e-05   1.15844e-05   2.78879e-06   5.75825e-07   9.80858e-08   1.16467e-08       0.00000       0.00000
  17  25 4400.2782    0.7127 11.5556 10.6539 -0.0165  0.2044   0.0149   0.5919    0.0419   0.0000   434.5644       55.0518       10.6598      -13.0104       45.2870      -23.9344      -26.3762      -29.9541       16.7292       8.28880       9.52048      -9.10231       5.72331      -4.84501      -6.36863       2.78115       1.80393     -0.186025      0.103964     -0.311265     -0.172440      0.152117    -0.0266396    -0.0160774   -0.00404214    0.00231712  -0.000234406   0.000160455   8.85837e-05   4.25709e-05  -9.27512e-06   2.81930e-07   1.83721e-07   1.90401e-08       0.00000       0.00000       18.3086       23.5137       25.9825       25.9159       25.1653       22.9620       20.5562       17.5811       14.5702       11.5976       8.87205       6.57104       4.74657       3.23819       2.22744       1.39780      0.874637      0.528992      0.304737      0.170299     0.0886129     0.0453271     0.0209317    0.00969834    0.00395811    0.00157475   0.000559387   0.000190808   5.72167e-05   1.53498e-05   3.79310e-06   7.73809e-07   1.30511e-07   1.50081e-08       0.00000       0.00000
  17  26 4542.5801    0.5657 13.4139 10.5385 -0.0110  0.2923   0.0130   0.7713    0.0363   0.0000   429.0888       53.5424       20.2341      -54.9832       44.9088       44.9228      -50.9097      -48.0844       5.72816       35.8461       11.2256      -17.0725       7.35544       5.02782       2.12536       4.16165       1.81584      -1.65565    -0.0313574      0.402846  -0.000931516    -0.0791768     0.0349069     0.0274478   -0.00464579  -0.000212483   0.000913651   0.000322974   3.81272e-05  -5.51316e-05   3.22368e-07   3.43578e-07   2.93988e-09   8.30740e-08       0.00000       0.00000       24.4272       33.5598       35.1631       37.0089       34.7121       32.9128       28.3796       24.9259       20.2120       16.3631       12.3478       9.36344       6.74206       4.66105       3.16759       2.03093       1.30550      0.773826      0.443550      0.251480      0.130769     0.0674070     0.0316175     0.0142106    0.00588179    0.00234783   0.000824549   0.000280250   8.46689e-05   2.27641e-05   5.58333e-06   1.16430e-06   1.93022e-07   2.48329e-08       0.00000       0.00000
  18   9 2143.7039    0.8317  0.5931 10.2637 -0.0034  0.0232   0.0269   0.0540    0.0771   0.0000   437.1957      0.569180       16.5448       1.15273       2.77631       1.48226      0.515261      0.417539      -3.36521      0.524639     -0.791465     -0.135880     0.0487448      0.118693     -0.525893     0.0143547      0.142180    -0.0319730    -0.0601471    -0.0168858     0.0229074   0.000736738   -0.00180014  -0.000625515   4.81552e-05  -0.000216867   0.000149014   4.24973e-06  -1.10865e-05  -5.31621e-07  -2.12440e-06  -5.54875e-07  -2.32940e-07   3.59581e-09  -8.68210e-10  -2.28352e-11       1.81497       2.55987       2.56501       2.78307       2.36739       2.54238       2.13448       1.93497       1.55147       1.28184      0.964698      0.753906      0.526795      0.407842      0.252959      0.175066      0.103592     0.0697681     0.0337403     0.0231483     0.0106495    0.00676203    0.00281370    0.00165059   0.000562793   0.000319314   0.000109010   5.06655e-05   1.38473e-05   5.84885e-06   1.46269e-06   4.80679e-07   9.91403e-08   2.26758e-08   3.58001e-09   5.21239e-10
  18  10 2291.6330    1.1336  0.8363 10.4603 -0.0058  0.0260   0.0297   0.0615    0.1362   0.0000   438.8470       1.68190       7.57880      -2.53689       4.26095       4.48276       1.85994      -2.90916      0.775617      0.726616     -0.344391     0.0781018     -0.676726     0.0697207      0.208492     -0.326325    -0.0506032     0.0228731     0.0191519    -0.0472382     0.0155220   -0.00253800   -0.00115091    0.00204601  -0.000309882  -0.000169525   0.000264551   3.02654e-05  -1.18986e-05   2.35639e-06   5.85630e-08   8.31263e-08   4.25481e-08   3.50766e-09   3.42332e-09   2.83475e-10       1.99550       2.78156       2.94114       2.97504       2.93957       2.69715       2.34362       2.21058       1.68018       1.42040       1.11368      0.790971      0.602219      0.419823      0.280242      0.187739      0.117636     0.0697945     0.0437896     0.0224291     0.0139801    0.00621170    0.00362216    0.00152110   0.000778553   0.000301074   0.000142853   4.55465e-05   1.95270e-05   5.28887e-06   1.83432e-06   5.04721e-07   1.29026e-07   2.55954e-08   4.14841e-09   5.22031e-10
  18  11 2436.8947    1.5250  0.8917 10.9559 -0.0146  0.0396   0.0402   0.0599    0.1727   0.0000   437.5282     -0.390477       15.1705       1.24551      -2.93403       2.84431      -3.79690      -3.72483      0.981736     -0.484578     -0.393783      0.501845       1.23700      0.182197     0.0409673      0.100769   -0.00842107     0.0564555    -0.0861868    -0.0262823     0.0324609   -0.00568811    0.00220677  -0.000244758   -0.00141111   0.000586494   0.000147105  -0.000111543  -2.25267e-05   9.82738e-06   6.63169e-07  -1.36857e-07  -2.91343e-09   2.03330e-08   4.67192e-09  -5.15046e-10       2.65743       4.15479       4.82070       3.74473       5.37252       3.09668       4.06526       3.05436       2.34464       2.33390       1.21701       1.37332      0.781067      0.556797      0.469944      0.186315      0.200044     0.0941043     0.0564126     0.0428031     0.0132335     0.0122592    0.00498425    0.00209984    0.00143600   0.000353572   0.000217787   9.02215e-05   1.68803e-05   1.11092e-05   3.13042e-06   5.26360e-07   2.10594e-07   5.34385e-08   7.73582e-09   5.50129e-10
  18  12 2580.8549    2.0766  0.9933 11.3081 -0.0040  0.0268   0.0473   0.0625    0.1388   0.0000   437.9821       4.05653       15.3135      0.803351      -3.18753      -6.61628      -3.67589      -1.44627      -1.39578      -1.50015       1.72816       1.07620     -0.895952    -0.0146239     0.0667335      0.171579     -0.275394     0.0922336    -0.0382477     0.0219659     0.0114197   -0.00551394   -0.00797815   -0.00237384   0.000316985  -4.84924e-05  -0.000126934   3.26830e-05  -1.87958e-05  -2.03155e-06   3.49987e-07  -2.24086e-08  -1.80501e-08  -2.65501e-09   1.66720e-11  -6.51757e-10       2.29318       2.91256       3.24005       3.01330       3.14933       2.94447       2.52980       2.28786       1.85771       1.47894       1.14124      0.856150      0.630124      0.464141      0.299265      0.201469      0.124769     0.0744976     0.0445381     0.0237031     0.0138685    0.00695559    0.00352834    0.00162581   0.000724806   0.000316243   0.000127064   4.75917e-05   1.81510e-05   5.60899e-06   1.83476e-06   5.16701e-07   1.21839e-07   2.51558e-08   3.86585e-09   4.43400e-10
  18  13 2724.7788    2.6384  0.9514 11.4886 -0.0087  0.0277   0.0628   0.0593    0.1822   0.0000   436.7059       5.78876       13.7491       1.03815      0.804759       1.17504       4.38682      -3.39790      0.940712       1.47632       1.80827      0.805026     0.0946026      0.437913    -0.0583181     0.0295650     -0.193056    -0.0667281    -0.0625270   -0.00979786    0.00802287   -0.00964056   0.000767795   -0.00114486    0.00121889   0.000553785   2.07804e-05   2.97349e-05  -3.27738e-06   1.21482e-05   5.70368e-06   6.81609e-07  -9.21218e-08  -2.66415e-08   4.88910e-09   2.23566e-11       2.30166       3.14146       3.37416       3.56080       3.24463       3.17544       2.54579       2.44115       1.92045       1.50241       1.17227      0.885483      0.612864      0.438598      0.294952      0.179231      0.124464     0.0745659     0.0410790     0.0240307     0.0133229    0.00679301    0.00362672    0.00169775   0.000729216   0.000328365   0.000136546   4.83145e-05   1.69369e-05   6.08642e-06   1.95032e-06   5.11122e-07   1.23979e-07   2.46451e-08   3.96387e-09   5.67307e-10
  18  14 2868.6934    3.3141  0.9280 12.0547 -0.0040  0.0266   0.0758   0.0578    0.1690   0.0000   439.4168       8.18478       14.5583       2.03104      -3.79743    -0.0102492       1.21358      -2.01575       1.35887      -3.55065       1.20663     -0.219750      0.296808      -1.01774    -0.0917470    -0.0597349     0.0897442     0.0179375    -0.0516751   -0.00404400    -0.0111636    0.00535643   -0.00113549   -0.00128577  -0.000603925   0.000410275   6.26014e-05  -5.70823e-05  -1.39972e-05   6.77602e-06   1.66584e-06   2.38886e-07  -1.51608e-07  -4.08992e-08  -3.27368e-09  -5.71781e-11       2.55267       3.26875       3.09369       3.54094       3.27614       3.16501       2.68613       2.35447       1.95264       1.56223       1.19240      0.891197      0.654040      0.452116      0.298635      0.197522      0.128385     0.0761104     0.0454994     0.0236189     0.0137279    0.00663055    0.00345031    0.00155596   0.000689723   0.000289126   0.000115919   4.10010e-05   1.60005e-05   4.66413e-06   1.52607e-06   3.96417e-07   1.00982e-07   2.07280e-08   3.65858e-09   5.18670e-10
  18  15 3012.2232    3.8056  0.8899 12.8207 -0.0038  0.0253   0.0909   0.0589    0.1294   0.0000   436.2373       4.97128       10.1753       1.36426      0.276114      -1.82151      0.515005      -3.17049     -0.226451      -1.33238      -2.05557      0.263574     -0.169176     -0.215445     -0.158813     -0.275993    -0.0150126    -0.0222054    -0.0483178     0.0186256    -0.0112087   -0.00437812   -0.00113054    0.00121767   0.000221592   3.58362e-05   0.000117953  -4.90381e-05   1.23563e-05   4.05514e-06   2.10620e-07  -2.85571e-07   4.66389e-09  -3.85094e-08  -1.87701e-09   2.74044e-11       2.24795       2.91895       3.04862       3.12391       3.06976       2.72919       2.52332       2.15088       1.82181       1.47802       1.10155      0.830106      0.610169      0.416552      0.280749      0.180358      0.116708     0.0691537     0.0402911     0.0232381     0.0124726    0.00633059    0.00334959    0.00149540   0.000679397   0.000268751   0.000120317   4.42054e-05   1.59347e-05   5.28306e-06   1.58239e-06   4.15151e-07   1.06720e-07   2.31563e-08   3.93484e-09   4.42812e-10
  18  16 3154.9609    3.8849  1.1126 12.6045 -0.0145  0.0292   0.0870   0.0710    0.2110   0.0000   441.3269       13.2255       6.47898       4.79947      -4.30529      -3.56521      -7.45307       2.74394       1.24350      -2.86536      0.675892     -0.259362     -0.620711    -0.0557339     -0.166970     -0.150681      0.185741     0.0575421     0.0108513     0.0219514   -0.00634726    0.00823369    0.00301221    0.00113015   0.000405181   0.000341314  -0.000179643   6.72229e-06  -3.17910e-05  -6.68440e-06   8.72116e-08   2.47445e-07  -4.38612e-08   1.57104e-08   7.01478e-10  -4.70659e-10       2.70040       3.48835       3.67783       3.53295       3.63687       3.17289       2.95228       2.63371       2.05296       1.74123       1.32337      0.965247      0.722899      0.479751      0.328260      0.211638      0.133933     0.0822982     0.0457783     0.0263650     0.0138546    0.00734475    0.00356296    0.00175417   0.000738818   0.000339855   0.000130190   5.14421e-05   1.76446e-05   5.93862e-06   1.69348e-06   4.96940e-07   1.31750e-07   2.67257e-08   4.26528e-09   4.70603e-10
  18  17 3297.5395    3.4446  1.4964 12.4936 -0.0009  0.0347   0.0701   0.0852    0.2038   0.0000   440.5951       3.14553       13.1101       5.90012      -4.16314      -1.05645       2.17424      -2.91414      -2.88322     -0.987061     0.0502500     -0.560908    -0.0991550     -0.164954      0.179661     -0.147632     -0.175169    -0.0886016    -0.0180275     0.0206132    -0.0326769    0.00535623    0.00663305   -0.00120280   -0.00111618  -0.000121446   1.39435e-05   4.42981e-05   1.43783e-05  -1.37221e-06  -1.23112e-06   1.38144e-07  -1.13394e-07   7.30660e-09   1.37275e-09  -6.83485e-10       3.04077       4.10854       4.12656       4.28081       3.89522       3.72483       3.41061       3.01116       2.47696       2.08008       1.54720       1.20055      0.823493      0.585076      0.389109      0.254913      0.155761     0.0945412     0.0555248     0.0328386     0.0171263    0.00874843    0.00449534    0.00208408    0.00100620   0.000400231   0.000173989   6.41508e-05   2.26725e-05   7.61525e-06   2.20451e-06   5.95796e-07   1.40904e-07   3.24065e-08   5.21593e-09   6.87009e-10
  18  18 3440.0419    2.9610  2.5137 11.8713 -0.0060  0.0442   0.0489   0.1181    0.1890   0.0000   433.3260     -0.806406       19.3263      -2.11897      -1.86987      -6.91465      -2.19476      -8.82015      -2.04371       1.94043       2.57199       2.83017     -0.176819     -0.897278     -0.263749     0.0575429      0.221984    -0.0798194     0.0410020     0.0921997     0.0261049   -0.00644519   -0.00263737  -0.000886628   0.000215641  -0.000176802  -2.21574e-05   6.62211e-05   1.21667e-05  -2.06332e-05   2.10549e-06   1.25991e-06   1.76597e-07  -2.39494e-08  -6.29916e-09   1.11611e-09       3.71072       4.85911       5.32836       5.27160       5.30452       4.60667       4.48520       3.77496       3.02135       2.50442       1.92672       1.44317       1.03435      0.762671      0.508004      0.331055      0.207135      0.129452     0.0732368     0.0435284     0.0231369     0.0120549    0.00612075    0.00282435    0.00135282   0.000563847   0.000244517   8.91878e-05   3.11258e-05   1.04128e-05   3.00557e-06   8.51135e-07   2.05244e-07   4.53490e-08   7.31460e-09   7.65433e-10
  18  19 3582.7544    2.4370  3.5865 11.4384 -0.0018  0.0531   0.0341   0.1485    0.1322   0.0000   439.5057       23.0114       3.50428      -1.79836       18.4760      0.221391      -6.09380      -3.88504      -4.23354      0.635195     -0.489360       1.47967      0.149463      -1.60172     -0.437265     -0.334523      0.745361     0.0310830    -0.0207978   -0.00598990    -0.0389642     0.0104991    0.00547866    0.00268800  -0.000424676  -0.000688553  -0.000174533  -1.32418e-05   2.16680e-05   1.68922e-05   7.34142e-07   4.30584e-07   4.56347e-07   1.01318e-08  -9.14978e-09   1.18196e-09       4.48774       5.93266       6.20820       6.48615       6.20802       5.84743       5.24697       4.57802       3.68445       3.08171       2.31861       1.78663       1.26678      0.953806      0.613610      0.415083      0.255739      0.159417     0.0917452     0.0516485     0.0282946     0.0149807    0.00733360    0.00336613    0.00158448   0.000667574   0.000279398   0.000106323   3.78882e-05   1.24185e-05   3.72053e-06   1.05491e-06   2.41304e-07   5.39119e-08   8.40969e-09   1.02983e-09
  18  20 3725.4208    1.9984  4.7116 11.2457 -0.0095  0.0649   0.0256   0.1753    0.0899   0.0000   440.3241       20.4571       15.6274       5.13925       8.44178      -4.71722      -3.91450      -10.5715      -1.17510       3.74799     -0.327431     0.0837064       3.45637     -0.235013      -1.80058      0.543722      0.717316     -0.100210     -0.290347    -0.0317641     0.0630685    0.00979133    -0.0203002   -0.00345616    0.00235225  -0.000618061   0.000389476   0.000171146  -7.28781e-05  -3.48293e-06  -2.20154e-06   1.00683e-06  -6.04757e-08  -1.71783e-07  -5.42984e-09   2.09731e-09       5.45632       7.14102       7.78592       7.83575       7.76218       7.14945       6.42518       5.52071       4.56119       3.67637       2.87168       2.14982       1.58859       1.13218      0.768314      0.507971      0.322475      0.195189      0.117825     0.0668734     0.0361077     0.0192265    0.00958930    0.00438848    0.00214616   0.000851512   0.000365870   0.000138713   4.93482e-05   1.58132e-05   4.81364e-06   1.31634e-06   3.15147e-07   6.47656e-08   1.06484e-08   1.18632e-09
  18  21 3868.2814    1.6754  6.3367 10.8196 -0.0021  0.0786   0.0193   0.2151    0.0735   0.0000   443.8738       5.36825       16.7493       1.73572       2.80856      -10.3067      -3.05374      -1.24210      -1.53023      -3.62800      -3.39736      0.806777      -2.58887     0.0554641    -0.0713337     -0.629919     0.0850340     -0.161604     -0.167578      0.101533     0.0305404    -0.0183622   -0.00199499    0.00631661   0.000314806    0.00116778   0.000467829   0.000132455   2.47220e-05  -1.83137e-05  -5.62339e-06   1.38825e-06   3.01700e-07  -1.64977e-08   6.92793e-09  -2.04743e-09       6.44817       8.56353       9.29225       9.35069       9.18349       8.45634       7.81470       6.51446       5.53179       4.57645       3.43752       2.59592       1.95590       1.34974      0.930963      0.615389      0.388431      0.238268      0.141410     0.0801337     0.0451576     0.0222173     0.0117955    0.00546649    0.00247803    0.00104658   0.000445835   0.000164138   6.23400e-05   1.97790e-05   5.88185e-06   1.57485e-06   3.86273e-07   7.97333e-08   1.32646e-08   1.46368e-09
  18  22 4011.0999    1.3379  8.1158 10.7513 -0.0026  0.0967   0.0164   0.2830    0.0568   0.0000   442.4068       9.12807       21.6505       13.4913       2.92086      -24.9255      -13.3266       1.99381       8.07667      -4.72121       7.27883      0.899289      -5.30272      -3.00477       1.51725       1.20789     -0.486485    -0.0922274    -0.0664805     -0.122065    -0.0595897     0.0351602   -0.00380938    0.00248084   -0.00270140    0.00107897  -0.000887956   0.000297424  -3.19574e-05  -2.61426e-05   5.04138e-06   1.18841e-06  -2.81781e-07  -7.41506e-08  -7.20756e-09  -1.76493e-09       8.19386       10.6381       11.8422       11.6763       11.4784       10.9595       9.40590       8.39311       6.80941       5.57256       4.38639       3.26714       2.37349       1.69307       1.13698      0.755910      0.485701      0.299940      0.174710      0.100158     0.0542979     0.0285025     0.0141181    0.00678965    0.00302418    0.00132997   0.000541868   0.000208873   7.34592e-05   2.44608e-05   7.37553e-06   2.02996e-06   4.75126e-07   9.48656e-08   1.49269e-08   1.76801e-09
  18  24 4297.3416    0.8404 10.7791 10.7669 -0.0204  0.1643   0.0153   0.4889    0.0433   0.0000   420.4460       9.98208       7.76316       8.03819       8.00311      -32.8405       22.3530      -9.12494      -21.5141      -3.02362       3.00150      -4.28970      -2.87608      0.449386      0.576863      -1.29047      0.804952     -0.153730     -0.238044     -0.222773      0.193356     0.0512579    -0.0228687    -0.0104994    0.00627818    0.00154620   -0.00274962  -0.000636918   0.000396122  -8.50481e-06  -1.69625e-05  -5.82959e-06   1.40027e-06   2.83253e-07   1.04704e-08  -1.60244e-10       13.4048       17.2630       19.4611       19.3940       19.4493       17.7342       16.0015       13.9641       11.2737       9.53051       7.17846       5.56560       4.04360       2.88394       2.00446       1.31919      0.849002      0.522006      0.315518      0.181848      0.100661     0.0526659     0.0268620     0.0129771    0.00590487    0.00254877    0.00103623   0.000389578   0.000137668   4.42255e-05   1.30831e-05   3.43964e-06   8.32635e-07   1.71817e-07   2.61956e-08   2.95333e-09
  18  25 4440.1521    0.7009 13.6719 10.6362 -0.0062  0.2327   0.0134   0.6617    0.0377   0.0000   453.8314       57.2044       29.0986      -25.7359       23.9211      -32.2364      -18.3537       41.4171      -21.5874       2.45221       21.5327      -3.59792      -7.14142      -1.95413       2.03934       1.36107      0.629213      -1.24934      0.133322      0.160141    -0.0499722      0.108250     0.0218177    -0.0234487     0.0120428    0.00442482   -0.00138760  -0.000360516   0.000186158  -1.43546e-05   2.16316e-06   2.66324e-06   1.71271e-06   1.37515e-07   1.37283e-08  -2.48785e-09       18.7909       24.6978       27.2567       27.4894       27.3162       25.3662       22.3826       19.8354       15.9677       13.2485       10.2379       7.80637       5.73282       4.10468       2.85226       1.89092       1.21178      0.764215      0.453173      0.264876      0.145570     0.0781332     0.0388200     0.0193549    0.00851715    0.00383235    0.00149729   0.000573482   0.000197398   6.48694e-05   1.87487e-05   5.04264e-06   1.19384e-06   2.41041e-07   3.76865e-08   4.38143e-09
  19   9 2173.7309    0.8924  0.7107 10.0923 -0.0069  0.0229   0.0243   0.0571    0.0895   0.0000   438.4345       1.38194       13.5967     -0.195944      -1.73393      0.428087       1.01553      0.251472      0.959019      -1.55563     -0.215581      0.290336     -0.328347      0.427091     -0.466121     -0.417541     0.0787134     0.0636309    0.00619294    -0.0207045   -0.00765378     0.0192081    0.00258764    0.00272222    0.00217869  -0.000293137   0.000149428   0.000109276   9.01130e-05  -1.12019e-05   2.27311e-07  -9.71735e-07   3.31080e-07  -3.67133e-08   1.91474e-08   2.06936e-09       1.79012       2.43988       2.63598       2.64026       2.76642       2.39828       2.06357       1.95532       1.54101       1.32196      0.997780      0.764402      0.565024      0.388019      0.284906      0.185252      0.120822     0.0729259     0.0469152     0.0263326     0.0160942    0.00844406    0.00427399    0.00227779    0.00106003   0.000491807   0.000205032   9.12354e-05   3.16231e-05   1.25489e-05   4.21622e-06   1.37940e-06   4.32706e-07   1.15285e-07   3.08159e-08   5.89854e-09
  19  10 2322.3267    1.2189  0.9609 10.4597 -0.0037  0.0285   0.0276   0.0647    0.1133   0.0000   437.5082       2.59403       16.7521       2.13200     -0.380612       3.10093       1.43122      0.309266       1.89825     -0.580210      0.806858     -0.360465      0.812922      -1.04297     0.0538749     -0.115958      0.139494    -0.0108851     0.0288798    -0.0233277    -0.0101746   -0.00726145    0.00474126    0.00385729   -0.00137630   0.000551458  -4.40014e-05  -5.79077e-05  -2.63993e-05   2.90796e-06  -4.44741e-06  -8.66674e-07  -5.72590e-08   8.65443e-08   5.20137e-09  -8.10265e-09       2.65774       3.68829       4.20500       4.30535       4.16145       3.69937       3.23466       2.67255       2.07538       1.65211       1.24164      0.897814      0.684220      0.485101      0.320722      0.218874      0.149195     0.0855638     0.0571747     0.0302481     0.0176284    0.00982513    0.00485880    0.00262390    0.00122746   0.000528506   0.000251520   0.000100913   3.91177e-05   1.63788e-05   5.14303e-06   1.57771e-06   5.12378e-07   1.28213e-07   3.37746e-08   6.34306e-09
  19  11 2468.1189    1.7047  1.0971 10.4072 -0.0007  0.0298   0.0384   0.0706    0.2967   0.0000   438.3427       10.0933       12.6967      0.721151      0.329351     0.0862395      0.857914      -3.03575       1.01694      0.550659      0.323113     -0.478769      0.872113     -0.235058      0.908163      0.186700     0.0732873    -0.0740010    -0.0601765    0.00438597    -0.0102364    0.00520064   -0.00443423    0.00349391    0.00119536  -0.000452331  -0.000232615   6.98286e-05  -4.33978e-05   8.44411e-06   2.91061e-06  -1.41345e-06  -3.02654e-07  -2.18343e-07  -1.09158e-08   7.52963e-09       2.41713       3.42619       3.23042       3.66049       3.26923       3.40669       2.79002       2.70521       2.00230       1.73953       1.17119       1.04687      0.732573      0.588332      0.383990      0.274799      0.163986      0.110376     0.0612012     0.0366488     0.0200751     0.0111886    0.00599901    0.00287770    0.00152042   0.000585663   0.000309588   0.000104501   4.78397e-05   1.54884e-05   5.91164e-06   1.81282e-06   5.28524e-07   1.46312e-07   3.27891e-08   7.15994e-09
  19  12 2613.1051    2.1332  0.9213 11.5002 -0.0123  0.0261   0.0481   0.0594    0.1589   0.0000   436.0864       1.34538       8.85658      -4.09022       1.38111       2.08685      0.527962      0.708480      0.131623       1.22082      0.946411      0.258068      -1.40150      0.306910      0.224212      0.201684      0.242716      0.128292   -0.00289400   6.76712e-06    0.00344049     0.0152461   -0.00325999  -0.000277503    0.00211476  -0.000153548  -6.54861e-05  -0.000111159   3.76530e-05   2.24988e-05  -5.17537e-06  -1.96684e-06  -1.35833e-07  -9.77335e-08   8.90061e-09   7.66277e-09       2.25734       2.74075       2.98758       2.91827       3.08102       2.52452       2.51927       2.16700       1.88432       1.63759       1.22686      0.906412      0.654431      0.513582      0.355676      0.223518      0.144394     0.0828081     0.0540472     0.0314758     0.0186340     0.0105580    0.00523039    0.00259590    0.00119498   0.000524171   0.000245032   0.000100059   3.94355e-05   1.49600e-05   4.77188e-06   1.48869e-06   4.57162e-07   1.17502e-07   2.89882e-08   6.49419e-09
  19  13 2757.9911    2.6798  1.0650 11.2782 -0.0053  0.0267   0.0563   0.0634    0.2032   0.0000   438.9065       5.36676       18.4187       1.13948     -0.377178      -3.35761      -1.57778      0.277670      -1.74554     -0.780582    -0.0602221     -0.674898     -0.306529      0.277554     -0.515737    -0.0259125     -0.114785     -0.112700     0.0474947     0.0112054    0.00992876  -0.000290876    0.00296547   -0.00413924   -0.00396925   0.000769778   0.000423563  -5.20329e-07   1.36882e-06   3.30052e-07   5.43168e-06  -2.05569e-06  -5.43043e-08   6.03445e-09  -2.43038e-08  -9.95646e-10       2.18439       2.81161       3.18742       3.03909       3.06772       2.81486       2.48613       2.21669       1.87524       1.57332       1.25328      0.923475      0.682352      0.504849      0.339905      0.223732      0.156607     0.0912672     0.0587723     0.0350621     0.0204877     0.0101497    0.00643118    0.00251473    0.00156109   0.000579779   0.000310170   9.79986e-05   5.50927e-05   1.55633e-05   6.28335e-06   1.82522e-06   5.86478e-07   1.44567e-07   3.48564e-08   6.56448e-09
  19  14 2902.5876    3.5150  0.8116 12.2459 -0.0090  0.0233   0.0832   0.0508    0.1493   0.0000   438.2458       7.10770       16.3885      -1.42921      -1.17678      0.452686       1.87388      -1.20091      -2.21682      0.177556     -0.418365      0.256839    -0.0333276     -0.882115     -0.204665      0.360073     0.0205243    -0.0187566    -0.0300855     0.0352310     0.0107124    0.00729549    0.00240486   -0.00121080    0.00251783  -0.000288966  -8.85458e-06  -1.53878e-05   5.06615e-05   1.20708e-05  -3.37509e-06   3.55185e-06   1.53290e-07   6.17552e-08   1.27308e-08  -2.55556e-09       1.90114       2.64597       2.73455       2.83146       2.86631       2.45998       2.35276       1.90998       1.63301       1.29688       1.03180      0.777990      0.557785      0.410265      0.275662      0.188869      0.118425     0.0773993     0.0466694     0.0269002     0.0155363    0.00828777    0.00432551    0.00223067    0.00101311   0.000501181   0.000201621   9.34278e-05   3.28721e-05   1.27425e-05   4.30701e-06   1.35397e-06   4.00126e-07   1.06456e-07   2.56810e-08   5.57910e-09
  19  15 3046.5922    4.0051  0.9803 12.1799 -0.0064  0.0266   0.0892   0.0601    0.1981   0.0000   439.3742       7.85389       14.1384    -0.0774736       1.71875      -4.48910       2.19053      -3.90967       1.67739      -5.09795       2.26317      -1.36531     -0.235361     -0.373465    0.00890769     -0.274656      0.193389     0.0928875    -0.0118092    -0.0272806    -0.0172529   -0.00486388    0.00872793    0.00237601  -1.95825e-05   0.000117916   5.97490e-05  -6.54860e-05   6.00084e-07   8.27986e-06  -1.50099e-06   6.19577e-07  -5.34415e-07   6.42503e-08   2.61457e-08  -4.73165e-09       2.20308       2.98705       3.10513       2.99355       3.03030       2.66066       2.57008       2.26575       1.85822       1.65360       1.21961      0.945141      0.667331      0.485330      0.334022      0.214548      0.143389     0.0805600     0.0507200     0.0307806     0.0166274    0.00950254    0.00467982    0.00238084    0.00116547   0.000503736   0.000235781   9.23976e-05   3.85549e-05   1.48527e-05   4.53826e-06   1.58087e-06   4.66280e-07   1.14055e-07   3.12684e-08   6.42710e-09
  19  16 3189.9250    3.8471  1.2746 12.3363 -0.0050  0.0300   0.0769   0.0728    0.1722   0.0000   438.9431       5.84129       7.38767      -1.79786       4.02073      -1.22713      0.478976      -6.89886     -0.767473    -0.0692463       1.82582      -1.18462   -0.00978765     -0.409300     0.0118900    -0.0667904      0.148101      0.129544     -0.129388    -0.0105789     0.0417424    -0.0218155    -0.0127449    0.00497444    0.00132304   0.000127721  -0.000440558   0.000148836   7.56843e-05  -3.08679e-05   3.04701e-06   1.57162e-06  -4.19467e-07  -3.66537e-07  -6.28359e-08   2.53050e-09       2.37348       3.28975       3.34586       3.52681       3.44077       3.12022       2.82205       2.46208       2.06310       1.75495       1.31515      0.982086      0.750698      0.522991      0.374201      0.238154      0.159882     0.0967988     0.0612373     0.0344197     0.0216940     0.0108026    0.00620289    0.00302509    0.00139859   0.000692308   0.000263063   0.000123472   4.71496e-05   1.66465e-05   6.24153e-06   1.80780e-06   5.65701e-07   1.41745e-07   3.73945e-08   7.36968e-09
  19  17 3332.9721    3.4509  1.6642 12.2653 -0.0048  0.0346   0.0623   0.0857    0.1572   0.0000   438.2035       11.9126       13.5440       4.13397     -0.927254      -6.13215      -4.22614      -3.91252     -0.195277      -2.46347       3.27871       3.67682    -0.0598053      -1.00885    -0.0300065      0.405551     0.0782116     0.0588242    -0.0984873     0.0117707     0.0201776     0.0181192    -0.0118909    0.00321129    0.00150641  -0.000622452  -0.000653599  -9.89106e-06  -3.47311e-05  -2.51771e-07  -1.49262e-06  -1.79692e-06  -9.79829e-08   4.25791e-08  -2.65061e-08  -3.95587e-10       2.70238       3.69611       3.86945       3.97148       3.94416       3.64292       3.32506       2.76891       2.42889       1.96368       1.49829       1.22089      0.858997      0.615912      0.444835      0.292766      0.191319      0.117239     0.0737174     0.0433135     0.0233344     0.0134173    0.00690388    0.00334761    0.00161524   0.000772253   0.000333269   0.000131851   5.29285e-05   2.02432e-05   6.92187e-06   2.38285e-06   6.87907e-07   1.74189e-07   4.22248e-08   8.91947e-09
  19  18 3476.2842    2.8352  2.5300 11.8912 -0.0008  0.0429   0.0451   0.1155    0.1396   0.0000   442.6068       14.3075       19.9652       5.86952       1.77250      -1.59985       4.38870      -1.73003      -6.49924      -2.95692      -2.09666       1.55165       1.45737     -0.681447      0.427479      0.237563      0.374626     0.0683120     -0.127934    -0.0321716   -0.00763827    -0.0356891    0.00284291    0.00304588    0.00152656   0.000876691   4.48342e-05   3.51933e-05   4.39932e-05  -5.18703e-05  -7.40867e-07   1.24952e-06  -1.53067e-06   3.15601e-08   6.96736e-08   8.81076e-09       3.41383       4.48223       4.83289       4.97370       4.76834       4.58303       4.15556       3.55287       2.94899       2.46802       1.96693       1.49295       1.10505      0.779004      0.571558      0.359505      0.246943      0.155579     0.0943830     0.0552230     0.0317588     0.0170109    0.00908363    0.00441977    0.00212227   0.000996381   0.000432585   0.000188164   7.37906e-05   2.63279e-05   9.34165e-06   2.96284e-06   8.69282e-07   2.18507e-07   5.33593e-08   1.04749e-08
  19  19 3619.3749    2.3291  4.0064 11.1971 -0.0039  0.0552   0.0295   0.1520    0.1221   0.0000   441.4579       15.0619       10.1221       2.57555       8.03115       3.67431       3.04490      -11.5695      -2.60860       3.78575       5.25161     -0.435173       1.22636     -0.274158    -0.0480480    0.00599952     0.0128048     0.0570624     0.0720143      0.125765    0.00897569    -0.0250997    -0.0104864    0.00293290  -0.000117729  -0.000209363   0.000469631  -0.000240058  -0.000223863   1.17624e-05   1.06421e-05  -2.79943e-06  -2.16635e-07   8.25368e-08  -1.78253e-08  -5.43568e-10       4.37524       5.71800       6.33514       6.46447       6.31204       5.85434       5.34978       4.70145       3.90515       3.20726       2.55603       1.87976       1.46683       1.03397      0.703828      0.489318      0.322254      0.197400      0.121336     0.0718516     0.0405894     0.0220166     0.0112841    0.00592624    0.00289357    0.00126001   0.000578223   0.000231935   9.56415e-05   3.59115e-05   1.20944e-05   3.80621e-06   1.12587e-06   3.03971e-07   7.05116e-08   1.38666e-08
  19  20 3762.5876    1.9344  5.4755 10.9285 -0.0031  0.0679   0.0225   0.1891    0.0876   0.0000   433.6935       12.4892       10.0742      -17.3125       9.69454      -12.9488      -6.46128      -10.8978       5.93927      0.602705      0.282874     -0.577799      -2.20638      -1.42882       1.57991     0.0860233      0.441651     -0.133627    -0.0634010    -0.0158163     0.0811250    -0.0424452   0.000885812   0.000537063    0.00336108   -0.00260387   0.000164213   0.000300387  -0.000369799  -3.27915e-05   7.54093e-06   6.20243e-06   1.69699e-06  -4.05385e-07  -1.66784e-07   3.68498e-09       5.41347       7.02907       7.92596       8.05387       7.71521       7.25724       6.65651       5.67376       4.83796       4.04624       3.06605       2.39628       1.76604       1.29632      0.866405      0.612000      0.387103      0.242443      0.149450     0.0888960     0.0505982     0.0273155     0.0147423    0.00712702    0.00361540    0.00158953   0.000726680   0.000284859   0.000121981   4.39531e-05   1.55795e-05   4.81004e-06   1.41994e-06   3.73050e-07   8.39011e-08   1.74790e-08
  19  21 3905.8637    1.5882  6.9614 10.7429 -0.0060  0.0791   0.0177   0.2283    0.0664   0.0000   432.3424       16.7060       25.5279      -4.70958      -12.3777      -3.05325      -12.3989       7.18338     -0.133675      -10.7294      -2.22744      -6.95506      0.372050      -2.00588       1.32558     -0.450925     -0.229368      0.242682     0.0126884     0.0217978    -0.0654504    -0.0563341   -0.00535584     0.0120589    0.00377354   -0.00369321   -0.00181623   0.000661509   0.000331809  -6.73564e-05  -3.78233e-05   4.11551e-06   2.84295e-06  -1.17573e-07   1.82386e-07   2.63461e-08       6.54925       8.39742       9.13823       9.43880       9.03687       8.52828       7.61122       6.90092       5.78405       4.67129       3.71577       2.84488       2.13785       1.51257       1.06688      0.704542      0.470107      0.294543      0.178456      0.105134     0.0608285     0.0325128     0.0174566    0.00891482    0.00419603    0.00201855   0.000824338   0.000365361   0.000138511   5.09359e-05   1.77621e-05   5.64310e-06   1.64920e-06   4.29555e-07   9.90634e-08   1.91051e-08
  19  22 4049.1618    1.2685  8.6675 10.7322 -0.0056  0.1015   0.0155   0.3011    0.0509   0.0000   427.5968       30.2159       23.3345      -7.45257      -6.19825       15.9063       2.72395       1.73710       4.60759      0.777872       6.86505      -2.90884      0.656442       2.12853       1.62051     -0.182919     -0.307870      0.436364      0.157960     -0.416837     -0.119744     0.0909945   -0.00753006    -0.0161227   -0.00737588    0.00389468    0.00166468  -0.000401793  -0.000330359   0.000152969   2.41402e-05  -2.50564e-06  -5.37195e-06  -7.96203e-08  -7.69623e-08  -4.58557e-09       8.39087       10.8674       12.0047       12.2411       11.7796       11.3630       9.95000       8.76982       7.30902       5.97822       4.72974       3.61537       2.65144       1.95200       1.34999      0.914265      0.595057      0.381987      0.230814      0.136756     0.0782788     0.0425577     0.0225159     0.0112500    0.00546206    0.00248196    0.00111171   0.000460893   0.000183394   6.64528e-05   2.32356e-05   7.37645e-06   2.15608e-06   5.61506e-07   1.25656e-07   2.49892e-08
  19  23 4192.6466    1.0110 10.1787 10.7459 -0.0040  0.1305   0.0150   0.3990    0.0434   0.0000   414.5398       13.9319       57.8074       13.5309       12.7751      -17.4960       35.4845       16.0110       5.82024      -8.31411       1.49582      -3.10534     0.0484985       5.66621      -6.08989      0.685424      0.774706      0.358445     -0.475679    -0.0711748      0.163838    -0.0391241    -0.0388361    0.00200079    0.00451101    0.00402862   0.000127027  -0.000235190  -0.000181441   0.000251847  -6.58146e-07  -2.36238e-06   4.92708e-07  -5.56533e-07  -7.10962e-08  -2.70973e-08       10.3016       13.5447       14.7653       15.5058       14.9329       14.2794       12.4941       11.1387       9.23372       7.70160       5.97853       4.57076       3.47076       2.47493       1.76906       1.18533      0.778708      0.495921      0.304694      0.181534      0.104152     0.0575719     0.0299409     0.0153674    0.00731634    0.00338246    0.00147540   0.000622727   0.000240534   9.08216e-05   3.09329e-05   9.87652e-06   2.80195e-06   7.30585e-07   1.70381e-07   3.29676e-08
  20   8 2050.0583    0.6626  0.5504 10.0906 -0.0069  0.0276   0.0202   0.0465    0.0638   0.0000   436.0849      -2.25250       18.7647      0.477988     -0.750083      -2.01969      -1.35309     -0.302769       1.52726      -1.20069     -0.329986      0.204094      0.198739     -0.696063    -0.0768762      0.134673      0.163101    -0.0383394   -0.00131516    -0.0209495    0.00879996   -0.00524562    -0.0117932   -0.00335707    0.00299554   0.000233879  -0.000324865  -0.000442352   0.000120654   9.46022e-06   5.91577e-06   8.92047e-06  -3.81071e-07  -2.99571e-07  -9.43713e-09  -1.93272e-09       2.02571       2.34407       3.13945       3.09402       2.44437       2.79577       2.70734       1.79181       1.77637       1.59438       1.03326      0.796977      0.784264      0.458986      0.300993      0.267952      0.163737     0.0841691     0.0678749     0.0438274     0.0197744     0.0109056    0.00814530    0.00382825    0.00146321   0.000913199   0.000511981   0.000208176   6.46715e-05   3.34286e-05   1.60692e-05   6.02474e-06   1.90955e-06   4.64624e-07   1.24182e-07   3.02860e-08
  20   9 2203.2118    0.9491  0.7500 10.2240 -0.0073  0.0292   0.0236   0.0542    0.1025   0.0000   439.8451      -1.54323       15.1204       5.87203      -1.62473     -0.711661     -0.775536      -3.25265      -3.23658    -0.0498112      0.208148      0.505288     -0.501821      0.274754    -0.0457810     0.0199404     -0.103944     -0.129321     0.0290961     0.0252669    -0.0136948    0.00949897     0.0119317   -0.00321165    0.00113311   0.000841568   0.000414216   8.50051e-05   9.70083e-05  -1.74911e-05   7.69442e-07  -4.17742e-07  -8.51371e-07  -3.14450e-07  -9.97349e-09  -3.78462e-09       2.69361       2.97493       2.91364       3.20497       3.81599       3.55232       2.56079       2.03294       2.03674       1.92187       1.48362      0.973357      0.621009      0.564363      0.448191      0.308303      0.184655     0.0995507     0.0655885     0.0479798     0.0331694     0.0191236     0.0106320    0.00502791    0.00228804   0.000991211   0.000422389   0.000171073   7.37885e-05   2.84486e-05   1.13373e-05   3.83641e-06   1.34780e-06   4.25907e-07   1.37284e-07   3.16200e-08
  20  10 2352.4017    1.3263  0.9056 10.5178 -0.0037  0.0255   0.0298   0.0549    0.1154   0.0000   439.0309      0.652875       17.9955       5.45283     -0.678788      -1.46946     -0.444642       2.35828       1.40515     -0.854394     -0.282371      0.390765      -1.02603     -0.160646     0.0504351   -0.00277429     -0.101266     -0.241109      0.149556     0.0329907     0.0310207     0.0141922  -0.000194360    0.00186898   0.000623382  -0.000563793  -0.000513149  -2.87792e-05   0.000142688   2.77671e-05   5.44484e-06  -3.75447e-06  -4.84439e-07   5.37443e-08  -6.48884e-08  -1.66942e-08       1.99546       2.58005       2.71434       2.88956       2.97858       2.55648       2.47334       2.02588       1.86059       1.38201       1.15104      0.868513      0.683428      0.494793      0.335634      0.238281      0.156982      0.107021     0.0649166     0.0390866     0.0230491     0.0125381    0.00710856    0.00377071    0.00190877   0.000939914   0.000435221   0.000184715   7.66650e-05   3.14696e-05   1.15731e-05   4.10548e-06   1.42269e-06   4.23843e-07   1.21634e-07   3.24178e-08
  20  11 2498.9464    1.7058  0.9821 11.1957 -0.0059  0.0262   0.0401   0.0662    0.1548   0.0000   438.7354       10.2235       11.3298       4.00310       3.81181       3.67308      -8.76196     -0.911644     -0.389971      0.662330      -1.42613     0.0373255     -0.267418      0.409093      0.259436     0.0425025     -0.264026    0.00587838     0.0206167    -0.0174418    -0.0246241     0.0225155    0.00119696    0.00205072    0.00392919  -0.000859756   0.000676923   0.000266587  -8.64480e-05  -3.75703e-05  -2.29251e-06   2.68618e-06   6.21472e-07  -3.45252e-07   4.08112e-07  -4.91988e-09       2.03818       2.69623       2.86211       3.06143       3.01820       2.73226       2.60207       2.18194       1.79701       1.52257       1.17170      0.931808      0.705529      0.514995      0.347199      0.236387      0.169145      0.108412     0.0678258     0.0397004     0.0250679     0.0128770    0.00727439    0.00375760    0.00200600   0.000961318   0.000447749   0.000184419   8.43595e-05   3.38889e-05   1.30977e-05   4.47926e-06   1.60914e-06   4.54433e-07   1.34076e-07   3.37478e-08
  20  12 2644.8155    2.3045  0.9733 11.5917 -0.0085  0.0276   0.0524   0.0615    0.2091   0.0000   438.7058       5.08888       12.8008       1.44596     -0.802602       3.81718      0.748783      -6.71879      -2.34536       2.03528     0.0305385     -0.451531     -0.395789      0.211784      0.223227      0.314369     -0.244482      0.159755      0.164271     0.0232819    -0.0194662    0.00650554   -0.00719282   -0.00125554    0.00191912  -0.000226208  -0.000118224   0.000171269   0.000152278   1.76311e-05   7.10077e-06  -1.90994e-06  -1.69430e-06   1.05642e-06   1.45671e-08  -5.96923e-08       2.12172       2.79605       2.70253       3.20743       2.97001       2.95068       2.44709       2.31510       1.84516       1.62772       1.25386      0.960098      0.707822      0.533277      0.377791      0.255975      0.163358      0.115317     0.0716548     0.0427701     0.0248283     0.0144255    0.00813143    0.00425536    0.00212148   0.000954264   0.000468827   0.000195945   9.10604e-05   3.40763e-05   1.30298e-05   4.41794e-06   1.53089e-06   4.54649e-07   1.25909e-07   3.37263e-08
  20  13 2790.7739    2.8021  0.8976 12.1880 -0.0091  0.0252   0.0639   0.0559    0.1309   0.0000   440.6387       1.92477       14.2900       3.13460      -2.91747      -6.46506      0.324225    -0.0128835      0.183712      0.689679     0.0623725     -0.772011       1.32263      0.868875     -0.195781     -0.192679    0.00386556     0.0355154    -0.0387789    -0.0944211    -0.0222357     0.0486207    0.00489370   -0.00688091    0.00125821    0.00132322   8.44552e-05  -0.000255043  -6.45021e-05  -3.14096e-05   1.08452e-06   3.19141e-06  -1.61397e-06   1.56019e-08  -8.62780e-08  -1.05153e-08       2.16420       2.63029       2.59708       2.78197       2.73431       2.74268       2.52015       2.03217       1.72045       1.45730       1.25740      0.949139      0.757340      0.490542      0.349789      0.230356      0.168788      0.114367     0.0720899     0.0453609     0.0238946     0.0139308    0.00695826    0.00374804    0.00179602   0.000865144   0.000399085   0.000174720   7.54815e-05   2.97669e-05   1.18094e-05   4.11313e-06   1.31229e-06   4.17621e-07   1.06737e-07   2.83108e-08
  20  14 2935.9608    3.7664  0.9014 12.1558 -0.0032  0.0261   0.0807   0.0540    0.1653   0.0000   440.2135       10.1571       15.2638      -6.53914      -7.06838      0.405595      -1.63649      -3.28398     -0.406007      0.269978       1.74434      0.220547     -0.158264     -0.642847      0.555182      0.289322     0.0678042     0.0227574    -0.0187401     0.0511782    -0.0213024    0.00814620   -0.00215656  -0.000477218  -0.000861778   0.000539472   9.33357e-05  -9.49760e-05   8.29629e-05   1.48301e-05  -9.33571e-06   1.57235e-06   2.25273e-06   1.29032e-07  -4.39283e-10  -2.38094e-08       1.84065       2.52134       2.66438       2.81041       2.64483       2.69010       2.41563       1.90835       1.83734       1.43151       1.14159      0.894227      0.663322      0.482241      0.353724      0.228020      0.166338     0.0959257     0.0629648     0.0398300     0.0222254     0.0130259    0.00693337    0.00391506    0.00166045   0.000906640   0.000418121   0.000169696   7.39033e-05   3.15238e-05   1.25041e-05   4.52410e-06   1.49646e-06   4.78983e-07   1.44779e-07   3.19462e-08
  20  15 3080.5271    3.9037  1.0738 12.1103 -0.0076  0.0257   0.0809   0.0620    0.2333   0.0000   444.9435       2.24755       9.39461     -0.787474       1.36134      -6.38977       1.52975      -1.83466     -0.524729      -1.57541      -1.59011      -2.05761      0.639918     -0.205710     -0.963900     -0.167220     0.0236312     0.0762508     0.0396499   -0.00704462     0.0263613   -0.00956837    0.00298485   0.000253418   0.000155467   0.000597427  -0.000251755   0.000226792   5.29500e-05   3.42731e-05  -7.40872e-06  -4.98270e-06  -1.43326e-06  -2.98827e-07   9.19455e-09   6.54071e-08       2.01648       2.60732       2.84841       2.90620       2.85384       2.59923       2.45890       2.19291       1.80245       1.49240       1.18324      0.932353      0.695396      0.487235      0.379282      0.249608      0.160334      0.108614     0.0622013     0.0400136     0.0236384     0.0128632    0.00742491    0.00351519    0.00199380   0.000935169   0.000431781   0.000205377   8.53095e-05   3.30058e-05   1.31127e-05   4.21461e-06   1.53546e-06   4.75690e-07   1.25426e-07   3.39774e-08
  20  16 3224.4854    3.8091  1.3049 12.4061 -0.0018  0.0292   0.0734   0.0726    0.1556   0.0000   437.1535       6.47033       17.1266      -3.16656      -6.90272     -0.722975      -4.09828      -1.37828      0.470133      -1.87800       3.11509      -2.23136     -0.706894      0.566296     0.0718263     -0.220643     0.0220022     -0.318064    -0.0186889     0.0259162     0.0123577     0.0126093   -0.00379939   -0.00245729  -0.000927235   -0.00109913   0.000584236   5.11663e-05  -6.83373e-05   2.10223e-05   1.84713e-06  -7.47498e-08   1.81347e-06  -7.66437e-07   9.93370e-08   1.92357e-08       2.33112       2.80181       3.25692       3.30684       3.30167       3.11724       2.87537       2.40343       2.07739       1.65603       1.34758       1.09482      0.788755      0.570962      0.403106      0.289142      0.192541      0.124534     0.0783169     0.0479459     0.0289683     0.0157837    0.00857178    0.00414446    0.00236052    0.00107566   0.000527800   0.000230680   0.000100532   3.74479e-05   1.56987e-05   5.24608e-06   1.89631e-06   5.67000e-07   1.60605e-07   3.94516e-08
  20  17 3368.1572    3.1805  1.8971 12.3509 -0.0080  0.0365   0.0534   0.0934    0.1060   0.0000   440.8954       9.16020       6.22458       4.61054       3.49987      -5.73229      -4.33376       3.45957      -2.13388    -0.0871081      -2.06165      0.729512     -0.279622    -0.0335057    -0.0328691     -0.357109     0.0218002     0.0730838     0.0809437     0.0307383     0.0134003   -0.00898085     0.0309196   -0.00368289    0.00117410   0.000708461   -0.00108902   7.25965e-05   6.62688e-05  -4.01458e-05  -9.99407e-06   3.96988e-06   1.90866e-06  -1.04192e-06   1.66564e-07   3.20100e-08       2.80579       3.63408       3.93886       4.25736       3.89442       3.84228       3.39510       3.06704       2.57317       2.12617       1.57835       1.31600      0.989272      0.716282      0.512414      0.369281      0.239911      0.151048     0.0927156     0.0601755     0.0337191     0.0192020     0.0110430    0.00548407    0.00293017    0.00135886   0.000737158   0.000271453   0.000131070   4.49856e-05   2.01130e-05   6.68609e-06   2.33001e-06   7.11343e-07   1.89870e-07   4.90077e-08
  20  18 3512.0276    2.6886  2.7577 11.9921 -0.0130  0.0437   0.0394   0.1163    0.0988   0.0000   440.7599     -0.271428       10.1475       9.94948      -4.20399      -12.2800       8.88297      -4.67648      -5.75689      -4.16284      -1.46255      -2.10902      0.973734     0.0636821     -0.152757     -0.326187     -0.533910   -0.00672484     0.0315589     0.0502526    -0.0613117     0.0151249    -0.0452938   -0.00675818    0.00308479    0.00433553   -0.00110481  -9.54766e-05   0.000179120   0.000102057   1.34578e-05   9.62508e-07   4.42142e-06  -1.47431e-06  -1.10631e-07  -3.07636e-09       3.38985       4.46267       4.75708       4.96723       4.80077       4.66779       4.24097       3.62886       3.16130       2.49303       2.00843       1.50235       1.19568      0.880387      0.641873      0.439826      0.290129      0.191404      0.117672     0.0713792     0.0413309     0.0239093     0.0129659    0.00715730    0.00336587    0.00174925   0.000757189   0.000359300   0.000144130   6.26290e-05   2.20897e-05   8.49017e-06   2.74328e-06   8.59290e-07   2.37005e-07   6.19512e-08
  20  19 3655.7900    2.2182  4.0413 11.4690 -0.0012  0.0541   0.0283   0.1529    0.0905   0.0000   435.2904       12.6066       11.3043      0.418795       8.66811      -12.4975      0.753404      -1.58299       3.36555       4.32334     -0.745030      0.109832     -0.732828      0.781197      -1.10611     -0.272683      0.148090     0.0595153    -0.0135571    -0.0934667    -0.0175803   -0.00986069    -0.0124552    0.00233835   -0.00807517  -0.000519984   -0.00167352  -0.000312087   0.000143550   4.79773e-05  -1.85498e-05   2.94093e-06  -7.37631e-07  -6.44748e-07  -3.64977e-07  -2.23871e-08       4.25324       5.38357       6.01474       5.91222       5.89038       5.69549       5.16334       4.57865       3.85804       3.22178       2.53650       2.03231       1.51812       1.11553      0.777377      0.555215      0.358663      0.240047      0.148601     0.0903639     0.0521719     0.0297849     0.0160267    0.00846274    0.00431091    0.00207882   0.000985506   0.000433190   0.000188271   7.39587e-05   2.86210e-05   1.04212e-05   3.50819e-06   1.09292e-06   3.02593e-07   7.98791e-08
  20  20 3799.2349    1.8235  5.5483 11.0268 -0.0058  0.0677   0.0211   0.1902    0.0755   0.0000   439.0693       10.8946       11.4339      -11.2515       3.52412       5.18893      -11.4918      -16.4836       3.77647     -0.945405      -3.45973      -7.52896       2.19178      -1.77532      0.557086     0.0489335     -0.208844      0.109081    -0.0810094     0.0972729     -0.132913    -0.0184573   -0.00680279     0.0214362  -0.000429399   -0.00268424   0.000444870   0.000931021   0.000554308  -0.000183071  -6.03407e-05   6.83014e-06   1.42384e-06  -2.40985e-06   2.04515e-07   1.08385e-07       5.13388       6.70863       7.40920       7.40345       7.50887       7.02797       6.44323       5.70010       4.76889       3.99031       3.13683       2.49156       1.84465       1.38773      0.996917      0.683958      0.458243      0.300151      0.187029      0.112807     0.0681301     0.0378104     0.0209563     0.0109897    0.00559694    0.00273404    0.00125861   0.000573866   0.000242080   9.95124e-05   3.71893e-05   1.32480e-05   4.57500e-06   1.39681e-06   3.96285e-07   1.00517e-07
  20  21 3943.2496    1.4600  7.0999 10.8629 -0.0131  0.0836   0.0170   0.2355    0.0588   0.0000   440.9277       24.3534       7.98082      -12.3654       2.14818       1.22316       20.9295      -19.0710       1.52053       6.28943      -2.63350       4.39768       1.87886    -0.0731689      0.125800     -0.360772      0.339566      0.332361     -0.112096    -0.0425627     0.0325302     0.0559112    -0.0115484    -0.0223462    0.00944010  -0.000622996    0.00512863   0.000674804  -0.000735674  -3.66257e-05   8.55638e-06  -1.56442e-06  -7.24713e-06   3.23753e-06   1.44699e-06  -4.51825e-07       6.42504       8.37970       9.13605       9.41270       9.28288       8.87856       7.90633       6.99739       6.05101       4.98529       4.04636       3.11903       2.35836       1.75976       1.19497      0.848185      0.565610      0.374960      0.235754      0.144688     0.0824109     0.0481600     0.0261345     0.0141468    0.00698501    0.00347847    0.00157491   0.000723821   0.000295902   0.000123785   4.65112e-05   1.70226e-05   5.56518e-06   1.75247e-06   4.94168e-07   1.28026e-07
  20  22 4086.8443    1.1913  8.7443 10.8289 -0.0074  0.1048   0.0150   0.3161    0.0454   0.0000   430.6223       23.5470       17.9044       12.4030      0.528270      -10.3911      -19.2777       4.42712      -3.25728      -3.29513       4.82256      -8.13058      -4.36567      0.119521      -1.46568      0.894505     -0.751354     -0.889761      0.101186     0.0190223    -0.0537369     -0.167498    -0.0123348   -0.00352698  -0.000220682    0.00845248    0.00204973   -0.00314055  -0.000503639   0.000377961  -4.79200e-05  -1.32609e-05  -7.32845e-06   6.88238e-07  -4.56745e-07  -8.58829e-08       7.96577       10.3039       11.3778       11.7531       11.4092       11.0238       10.0168       8.61862       7.56128       6.19131       4.86057       3.92478       2.95306       2.15522       1.54485       1.07716      0.718741      0.476307      0.305594      0.180786      0.108558     0.0610612     0.0345845     0.0178607    0.00951306    0.00441882    0.00218022   0.000928768   0.000416790   0.000156708   6.28615e-05   2.18444e-05   7.59324e-06   2.25206e-06   6.18878e-07   1.53772e-07
  20  23 4230.7531    0.9094  9.7168 10.8478 -0.0099  0.1373   0.0148   0.4107    0.0398   0.0000   442.4126       3.49195      -5.80520      -29.2730       12.4060       12.5706      0.594054      -8.48879       23.8186       6.68130      -13.5526      -1.13478       7.56165      -1.66439      -2.21800      -2.49589       1.04779      0.485511     -0.680108      0.471594      0.132570   -0.00235322     0.0248320     0.0259589    -0.0413821    -0.0193187    0.00681557    0.00225530  -0.000832880  -0.000199037  -6.82090e-05   3.90096e-05   2.05218e-06   1.40315e-06  -9.26535e-07   7.22471e-09       10.0842       13.3253       14.8692       15.1443       14.9694       14.2480       12.7254       11.2318       9.84771       7.98155       6.43712       5.08702       3.76912       2.84974       2.02578       1.39527      0.960371      0.619762      0.392024      0.241723      0.147947     0.0815457     0.0473403     0.0248945     0.0127481    0.00641033    0.00296723    0.00133948   0.000551978   0.000230908   8.57149e-05   2.97690e-05   1.01259e-05   3.09051e-06   8.65432e-07   2.11215e-07
  20  24 4374.2181    0.7012 11.1382 10.8007 -0.0087  0.1857   0.0149   0.5717    0.0357   0.0000   454.4599       17.6053      -3.93612      -17.6657       29.8989      -29.7198      -29.0032       13.4675      -5.75741      -11.7349      -2.51525       11.3136      -2.17693      -3.93221     -0.315402       1.31408       1.59662      0.442747     -0.374186     -0.121521      0.238318      0.292233     -0.139643    -0.0327893     0.0333202  -0.000877159   -0.00541463  -0.000221087    0.00137748  -0.000273720   2.23430e-05   1.16769e-05   1.03907e-05   4.55037e-06   2.78138e-07  -5.65106e-07       13.0977       18.0826       19.6217       20.2005       20.1664       18.6330       17.5482       14.9734       13.0433       10.7623       8.64329       6.89356       5.14832       3.84548       2.75524       1.93417       1.30248      0.861306      0.543229      0.335998      0.205900      0.115134     0.0661355     0.0350509     0.0180809    0.00901730    0.00426857    0.00190033   0.000806209   0.000329557   0.000122430   4.26126e-05   1.43293e-05   4.27847e-06   1.14211e-06   2.90978e-07
  21   8 2077.7444    0.7165  0.5731 10.2576 -0.0080  0.0217   0.0201   0.0453    0.0647   0.0000   438.8523      -2.22760       9.84091      -2.56391     -0.672140       1.67584       2.60366       2.72949     -0.565241      -1.49731     -0.799185      0.355979      0.568420     -0.129766     -0.288414    -0.0245523    -0.0927790    -0.0626432    0.00528045   -0.00580277    0.00345436   -0.00631441    0.00817416    0.00268856  -0.000460410  -6.02575e-05   0.000722365  -0.000226753  -6.65924e-05  -3.27398e-05   4.66015e-06   6.75254e-06   2.48099e-06   1.45237e-07  -5.25960e-07  -8.53212e-08       1.68716       2.28657       2.27985       2.25342       2.18269       2.20774       2.06981       1.94533       1.62010       1.28046       1.03172      0.798050      0.624764      0.504570      0.354922      0.264360      0.169525      0.116879     0.0675744     0.0460002     0.0226937     0.0144337    0.00840396    0.00408645    0.00245652    0.00115272   0.000581131   0.000266311   0.000125097   5.41480e-05   2.03011e-05   8.51229e-06   3.43542e-06   9.95826e-07   3.62274e-07   1.11687e-07
  21   9 2231.8762    1.0022  0.8129 10.3993 -0.0081  0.0284   0.0249   0.0590    0.1019   0.0000   438.5756     0.0977031       12.6895       1.58217     -0.227494       3.81736      -2.80245       2.83888     -0.592286      -1.35660     -0.757768      0.168192      0.680443      0.698601      0.943986   -0.00557453     -0.143294    -0.0319513     0.0883217     0.0362518    -0.0108349    0.00884596    0.00341740  -0.000813132   -0.00407327   0.000268852    0.00105580   9.01345e-05  -9.79067e-05  -3.14371e-05   4.13723e-05   6.79575e-07  -4.51013e-06   3.75915e-07  -8.41761e-07   4.79190e-08       2.61674       3.31902       3.05662       2.57833       2.64040       2.99325       3.27213       3.04310       2.43048       1.65229       1.14221      0.873227      0.842782      0.745485      0.625213      0.436970      0.291038      0.181235      0.105605     0.0582153     0.0313429     0.0166617    0.00940622    0.00507698    0.00253844    0.00137969   0.000606683   0.000300661   0.000135450   5.76774e-05   2.27265e-05   9.60254e-06   3.25588e-06   1.15568e-06   3.85212e-07   1.20416e-07
  21  10 2381.9154    1.4859  0.9799 10.5380 -0.0049  0.0252   0.0323   0.0600    0.1321   0.0000   438.0651       2.90571       18.4226       1.29621      -2.46572     -0.358608       4.60605     -0.309935     -0.865555      0.277144      0.414083      -2.39058     -0.224953      0.430201     -0.200760      0.226864      0.135094      0.109693    -0.0747983    -0.0923187     0.0353487     0.0173416   -0.00501452   -0.00248502  -0.000394198   0.000254980   0.000359947  -0.000518274  -6.14613e-06   0.000101781   3.96666e-06   9.90223e-06  -4.28930e-06  -2.92779e-06   4.39044e-07  -2.53929e-07       1.75626       2.34021       2.57291       2.65717       2.60231       2.54500       2.29659       1.98155       1.80002       1.45696       1.13362      0.958772      0.675618      0.509981      0.396952      0.266186      0.182430      0.123373     0.0758944     0.0495083     0.0293600     0.0181420    0.00916497    0.00591653    0.00276784    0.00143696   0.000706457   0.000367056   0.000139185   7.10587e-05   2.72158e-05   1.10706e-05   3.65940e-06   1.50273e-06   4.66108e-07   1.57973e-07
  21  11 2529.2721    1.8237  1.0235 11.1790 -0.0031  0.0264   0.0380   0.0606    0.1252   0.0000   439.7591       4.80292       12.8615      -1.60356      0.550281       1.28098       1.03469       1.16524      0.588615     -0.476612     -0.435226     -0.853331      0.603847     -0.502178      0.228682      0.390598     -0.234679    0.00761915    -0.0598696     0.0841186   -0.00487551     0.0179766    0.00412288    0.00407540   -0.00290008  -0.000287416    0.00134776   0.000190301  -1.42971e-05  -5.78170e-05   2.82970e-05  -1.05140e-05  -7.67837e-07   1.04017e-06  -4.71754e-07  -2.34563e-07       1.88079       2.53005       2.83083       2.67064       2.85353       2.47721       2.45267       2.18460       1.72872       1.56172       1.21816      0.931717      0.743998      0.532583      0.399504      0.271473      0.183218      0.125841     0.0779062     0.0480375     0.0289772     0.0175627    0.00943591    0.00527923    0.00278773    0.00144190   0.000734505   0.000306051   0.000159427   6.34470e-05   2.89708e-05   1.05494e-05   4.03270e-06   1.38809e-06   4.33934e-07   1.34129e-07
  21  12 2676.1839    2.4887  1.0468 11.3534  0.0008  0.0263   0.0524   0.0631    0.2449   0.0000   437.3880       4.30493       11.3322      -4.67995      -5.98120      -4.26091       2.01607      -1.93728     -0.948024      -1.73606     -0.733617      0.243800     -0.219724     0.0802415      0.473300    0.00746660     -0.131654   0.000704161    -0.0445325     0.0413801    -0.0328867    -0.0437493    -0.0131887    0.00778113    0.00794681   -0.00200671   -0.00176640   0.000678992   0.000294499  -0.000123708  -4.04597e-05   8.07964e-06   3.43365e-06   3.72198e-07  -6.56031e-07  -1.36715e-07       1.92932       2.59499       2.78616       2.99293       2.91829       2.66272       2.49775       2.13430       1.84176       1.49201       1.20530      0.926310      0.739767      0.524939      0.389412      0.268541      0.183520      0.125583     0.0766221     0.0533693     0.0285593     0.0170405    0.00976267    0.00571622    0.00280541    0.00147135   0.000703229   0.000353009   0.000153729   6.51703e-05   2.56949e-05   1.10622e-05   3.84587e-06   1.37352e-06   4.36092e-07   1.32237e-07
  21  13 2823.0261    3.0946  0.9462 11.8793 -0.0104  0.0235   0.0661   0.0555    0.2545   0.0000   439.7334       6.39809       18.0825      0.843958       2.90567      0.350179      -3.68878      -4.98586     -0.489003      -2.11961     -0.744197     -0.962035     -0.792347     -0.527052     -0.317994      0.226138    -0.0413320    -0.0579158     -0.180868     0.0208289     0.0227086   -0.00410234  -0.000461316    0.00193457   -0.00215234  -0.000182081   0.000561600  -0.000178097   6.97985e-05   6.82562e-05  -1.92680e-05   5.43659e-06   5.20863e-06  -7.67871e-07  -7.44553e-07   4.12993e-08       1.74331       2.25898       2.44678       2.44896       2.47749       2.34108       2.17207       1.91609       1.64026       1.39623       1.09773      0.843165      0.687397      0.473653      0.363973      0.253212      0.167420      0.110217     0.0734552     0.0425665     0.0273609     0.0152170    0.00900231    0.00471721    0.00259019    0.00127353   0.000624094   0.000300492   0.000128062   5.95037e-05   2.26977e-05   9.07381e-06   3.37916e-06   1.22701e-06   4.13525e-07   1.12043e-07
  21  14 2968.9650    3.5673  1.0006 12.2882 -0.0016  0.0241   0.0736   0.0582    0.1594   0.0000   438.6311       2.26785       12.3968       1.11941      -3.07370      -5.27600      0.577441      -1.88460    -0.0579412      0.453754      0.657747     -0.489642      0.170602      -1.22670     -0.135970      0.324318      0.139034     0.0191268     0.0758279     0.0275205    -0.0209120     0.0136976   -0.00130439   0.000552815  -4.36824e-05    0.00147382   0.000257516   0.000165192  -0.000109661  -3.98870e-05   6.34551e-06  -6.37201e-07  -1.47106e-06  -1.18789e-06   1.82687e-07   3.65832e-08       1.83652       2.40672       2.55960       2.70520       2.74852       2.49119       2.31447       1.94978       1.74691       1.41722       1.16978      0.891393      0.701383      0.515431      0.352478      0.256587      0.172863      0.114617     0.0749537     0.0471953     0.0282490     0.0164033    0.00932433    0.00510455    0.00271708    0.00132618   0.000675858   0.000309512   0.000137777   5.76613e-05   2.38527e-05   9.28651e-06   3.58475e-06   1.22400e-06   3.84071e-07   1.16465e-07
  21  15 3113.9871    3.8862  1.1295 12.4742 -0.0079  0.0273   0.0804   0.0633    0.1881   0.0000   440.8186       3.85752       16.9094     -0.792494      -4.15933      -4.63705      -2.60358      0.826724       3.31490      -1.64334       1.27937     -0.621499     -0.799099      0.344438     -0.520552    0.00887448      0.152840      0.163660     -0.108032   -0.00219397     0.0845058     0.0327167   -0.00570162  -0.000827527    0.00213953   -0.00120166  -0.000164354  -0.000234706  -7.32509e-05  -9.31353e-05  -3.22597e-06   9.21234e-06  -3.23703e-06   3.93955e-07   3.84120e-07   3.78359e-08       2.04057       2.63249       2.79208       2.84981       2.86577       2.59714       2.58031       2.26473       1.92854       1.61809       1.27438       1.02424      0.799433      0.580746      0.430296      0.291194      0.205970      0.129096     0.0923151     0.0517395     0.0329400     0.0178685     0.0101375    0.00591305    0.00299709    0.00146113   0.000759493   0.000346470   0.000162898   6.52449e-05   2.91720e-05   1.05805e-05   4.05738e-06   1.45519e-06   4.38036e-07   1.30944e-07
  21  16 3258.6247    3.6781  1.4539 12.4287 -0.0018  0.0318   0.0649   0.0700    0.1323   0.0000   444.3707       10.4552       15.5682       3.16177       5.40431     -0.918587      -3.56531      -2.86001      0.510230      -2.20561      0.210512    -0.0726605     -0.158129      0.605409     -0.142699    -0.0296456    -0.0789688      0.233016     0.0393793    -0.0549517     0.0388400     0.0869969   -0.00509232   0.000730348   -0.00340194    0.00104166   8.13505e-05   0.000115236  -8.46774e-05  -7.71475e-06   2.64149e-05   8.88442e-06  -3.32689e-06  -3.05750e-06   1.17255e-07   5.90681e-09       2.38317       3.31316       3.53084       3.87991       3.78410       3.39368       3.13624       2.73971       2.24011       1.88392       1.49351       1.17275      0.901497      0.636042      0.488772      0.326504      0.231494      0.151006     0.0984300     0.0609327     0.0385309     0.0217113     0.0132756    0.00642007    0.00384239    0.00181141   0.000918978   0.000449865   0.000187629   9.12695e-05   3.36788e-05   1.38053e-05   5.12500e-06   1.64385e-06   5.51984e-07   1.53415e-07
  21  17 3402.9842    3.0636  2.0223 12.4550 -0.0024  0.0382   0.0484   0.0911    0.0819   0.0000   445.6909       16.3187       11.9769   -0.00644776       4.73213      -5.05047      -3.84296      -9.53991      -4.72945     -0.213491      0.480910     0.0306641      -2.11410      -1.86020      0.134712      0.906483      0.267288     -0.235731      0.171866      0.210430     0.0170493    -0.0170314    -0.0333037    0.00325994  -0.000163281   0.000853536   0.000781258  -0.000428503  -3.33345e-05  -4.24665e-05   3.84505e-05  -1.96585e-05   5.42949e-07   1.48408e-06   8.87788e-07  -4.04591e-07       2.82831       3.66930       4.10066       4.20878       4.04483       3.93742       3.59064       3.11543       2.80930       2.18215       1.77702       1.41767       1.09794      0.791541      0.608309      0.418356      0.283068      0.186812      0.124380     0.0746177     0.0457245     0.0268327     0.0152155    0.00846043    0.00443445    0.00233957    0.00109479   0.000550733   0.000237232   0.000110375   4.18019e-05   1.70556e-05   5.98584e-06   2.23373e-06   7.31679e-07   2.16663e-07
  21  18 3547.3108    2.5017  3.1279 11.9515 -0.0020  0.0466   0.0342   0.1229    0.0786   0.0000   440.6834       7.10097       9.77323      -3.92585      -5.11113      -3.42425      -2.73207      -2.26783     -0.948485      -2.01834      -2.96084      -2.49587      0.339997      0.494064      0.558457    -0.0346266     -0.528487    -0.0287302     0.0622034      0.153607    -0.0152509    -0.0227140    -0.0151570     0.0102853   0.000762404   -0.00250006   -0.00285588    0.00131166   0.000421907  -9.22032e-05  -0.000100036  -9.56092e-06   1.62573e-05   2.74111e-06  -1.00306e-06  -5.29415e-08       3.40484       4.41510       4.92744       5.17086       5.06797       4.77776       4.31964       3.87229       3.29897       2.76028       2.20278       1.74534       1.35418      0.965986      0.739303      0.509115      0.349249      0.229349      0.148088     0.0946885     0.0563414     0.0334980     0.0194876     0.0105243    0.00569473    0.00283527    0.00141302   0.000670060   0.000304885   0.000131462   5.32227e-05   2.07937e-05   7.85093e-06   2.67924e-06   8.80727e-07   2.62089e-07
  21  19 3691.6319    2.1044  4.4643 11.3417 -0.0031  0.0575   0.0253   0.1561    0.0824   0.0000   436.0041       22.8819     -0.388043       3.85821       2.74505      -8.68088      -7.49593       4.27940      -3.00736      -4.94011      -2.54327      -1.85585       1.48389      0.708098     -0.626599      0.457614     -0.277197     -0.487543    -0.0984644      0.100598    -0.0143391     0.0493786     0.0219569     0.0173878   -0.00765514  -0.000508060   -0.00159268   -0.00108265  -5.98150e-05  -0.000111029   0.000117913   1.07155e-05  -9.45390e-06   2.32913e-06  -1.95506e-07  -1.76719e-07       4.19192       5.47194       6.09428       6.17465       6.08530       5.85022       5.32736       4.69618       4.15807       3.32886       2.84658       2.13877       1.66339       1.28813      0.877674      0.636724      0.441457      0.285951      0.183600      0.117354     0.0697315     0.0418288     0.0234748     0.0128235    0.00696079    0.00345595    0.00177516   0.000803971   0.000375586   0.000153269   6.78334e-05   2.56930e-05   1.00561e-05   3.31739e-06   1.04887e-06   3.34323e-07
  21  20 3835.6451    1.6988  6.0664 11.0987 -0.0107  0.0709   0.0193   0.1983    0.0616   0.0000   427.0115       24.8045       28.4078      -7.04940      -10.6678      -3.66140      -23.5946      -9.79564       3.33705      -10.9994       5.05458      -3.52282      -3.69787       2.23790       5.31953     -0.154126     -0.871230     -0.210912     -0.400636    0.00420471     0.0146351    -0.0653369    0.00410311    0.00741523    -0.0130521   -0.00690507   -0.00111884   0.000434929  -0.000469214  -0.000700349  -2.37603e-05   6.62240e-05   3.17540e-05  -5.50641e-07  -3.74116e-06  -4.58369e-07       5.24326       6.80474       7.50784       7.83912       7.74366       7.39962       6.67611       6.00454       5.09855       4.25469       3.39751       2.72826       2.07116       1.56068       1.13632      0.806436      0.555988      0.367113      0.233359      0.150494     0.0897248     0.0542801     0.0299771     0.0169726    0.00870511    0.00457487    0.00222526    0.00106482   0.000476526   0.000204447   8.41259e-05   3.32466e-05   1.22083e-05   4.32181e-06   1.34479e-06   4.20028e-07
  21  21 3979.8924    1.3863  7.8805 10.8635 -0.0006  0.0887   0.0159   0.2540    0.0514   0.0000   431.4817       28.4792       23.9691      -15.2980      -10.5039       3.04737      -6.74778       4.92431       3.10596      -1.18604       1.75210     -0.845743      -2.69961      0.949822      0.308834    -0.0925890      0.858525     -0.519192   -0.00165155    -0.0823203     0.0568256      0.105898    -0.0229967     0.0123575    0.00352615   -0.00113566   -0.00449447   6.25353e-05   0.000947821   3.96475e-05  -0.000421774  -3.06163e-05   2.93850e-05  -2.57238e-06  -8.75034e-07  -1.59685e-07       6.46027       8.49665       9.14907       9.63700       9.28050       8.98513       8.20450       7.45683       6.23744       5.34721       4.21736       3.46053       2.61465       1.96379       1.42180      0.998492      0.692934      0.461794      0.300963      0.191186      0.113262     0.0669305     0.0381324     0.0214192     0.0113801    0.00573859    0.00295334    0.00134875   0.000648658   0.000261071   0.000115526   4.25151e-05   1.60446e-05   5.47131e-06   1.70790e-06   5.16783e-07
  21  22 4124.4531    1.0919  9.3746 10.8765 -0.0116  0.1135   0.0147   0.3396    0.0420   0.0000   421.1018      -5.04166       37.1525      0.610183      -22.1735      -21.6801      -3.25725       4.11998      -12.8688      -11.0831       7.08781      -9.17095      -3.42364       2.49124      0.762738     -0.939476       1.98135     -0.932485    -0.0459513      0.181027     -0.134440     -0.181381    -0.0457660     0.0337410    -0.0170742    -0.0126842    0.00709818    0.00264623  -0.000208515   0.000158721   8.99569e-05  -0.000116325  -2.63916e-05   9.74866e-06   1.08171e-06   1.10310e-07       8.10090       10.4143       11.8658       12.1403       11.7674       11.4833       10.3749       9.28086       8.06535       6.68876       5.56514       4.33523       3.33591       2.52950       1.77419       1.29577      0.881612      0.591748      0.381929      0.241958      0.149967     0.0878105     0.0503599     0.0281656     0.0147754    0.00777459    0.00378418    0.00186852   0.000808654   0.000363194   0.000146049   5.93398e-05   2.10768e-05   7.50386e-06   2.31557e-06   6.96245e-07
  21  23 4268.3217    0.8814 10.9036 10.8251 -0.0065  0.1437   0.0144   0.4533    0.0376   0.0000   422.5036       4.14013       13.4756      -2.23232      -8.29445       7.16547      -27.1287      -5.49635       8.34605      -16.6985     -0.967411      -6.55939       4.59132      -1.76904       9.94557      0.135335      -2.83271     -0.199660      0.875472      0.246407     -0.222479    -0.0799788    -0.0255186     0.0287567     0.0212594    -0.0154061    0.00368511    0.00498969  -0.000211067  -0.000514622   0.000370619   4.46275e-05  -2.50294e-05  -6.43066e-06   1.59658e-06  -6.32359e-07       10.2603       13.2868       15.1688       15.5081       15.1803       14.6964       13.2213       11.8551       10.1458       8.62530       6.93938       5.49049       4.27405       3.13920       2.35970       1.64140       1.11872      0.767932      0.494245      0.310686      0.192277      0.113869     0.0659617     0.0363298     0.0198000     0.0102906    0.00508159    0.00241014    0.00109864   0.000483244   0.000196318   7.64254e-05   2.77194e-05   9.51728e-06   3.05962e-06   8.93449e-07
  21  24 4412.7422    0.6559 10.6644 10.8491 -0.0102  0.1894   0.0137   0.5546    0.0288   0.0000   443.3470      -16.2197       64.2575       21.7225       2.33394      -41.4349       21.3945      -13.8164      -40.0164       6.75720       15.6834      -8.48853      -7.38773      -3.73759      -1.30374       4.33908     -0.953865      0.107275     -0.328556      0.156161      0.458598    -0.0641815     0.0797097    -0.0484918    -0.0762089    -0.0329914     0.0108884    0.00604184    0.00138482   0.000419967  -0.000407747  -2.69468e-05   2.68359e-05   1.23433e-05   1.62575e-06  -1.16222e-06       12.9085       17.3929       19.5913       19.9018       19.5270       19.0892       17.2776       15.4449       13.2522       10.9808       9.00410       6.99715       5.51712       4.10371       3.04632       2.16796       1.47469       1.00126      0.657672      0.411281      0.254914      0.149245     0.0883606     0.0481949     0.0262530     0.0137023    0.00662906    0.00328172    0.00144655   0.000657224   0.000257405   0.000103966   3.70568e-05   1.28719e-05   4.01402e-06   1.18277e-06
  22   8 2104.7629    0.7606  0.6976 10.0315 -0.0131  0.0229   0.0204   0.0515    0.0797   0.0000   441.1711      0.160132       15.6573     0.0478162      -5.13123       4.27523      -4.69085      -2.78680      -1.91185     -0.144834      -2.43240     0.0149822     -0.258120    -0.0680704     -0.548817      0.396509     -0.257094     0.0246710      0.120850    -0.0196267    -0.0545581     0.0270312    0.00866608    0.00858023   -0.00567152    0.00386745  -0.000923536  -0.000310289  -0.000497782   1.64517e-06  -3.04180e-06  -3.98820e-08   3.90475e-06  -6.48016e-06   6.39420e-07   3.46379e-07       1.73560       2.09231       2.22136       2.39226       2.63975       2.19339       2.05115       1.86321       1.62029       1.38054       1.10916      0.872733      0.662921      0.521224      0.379054      0.263952      0.167502      0.119398     0.0863590     0.0564551     0.0328246     0.0180086     0.0108605    0.00677183    0.00400266    0.00201856    0.00105073   0.000471765   0.000232335   0.000110694   4.22563e-05   1.88338e-05   7.16972e-06   2.48360e-06   9.35500e-07   2.88107e-07
  22   9 2260.0249    1.0642  0.8314 10.4014 -0.0124  0.0234   0.0248   0.0551    0.1036   0.0000   436.9659      -2.46412       21.9223     -0.950200      -1.83019    -0.0602387     -0.877090       2.68610     -0.164207      -2.00669     -0.476850      -1.02890      -1.22312     -0.101894       1.18246     -0.210310     -0.385325     -0.126168    -0.0124242     0.0443142    -0.0385393    -0.0239418   -0.00147739    -0.0107032   -0.00202054    0.00126133   0.000880331  -0.000117603  -0.000189366  -2.69116e-05  -1.11950e-05   2.26484e-06   5.67011e-06  -2.90756e-06   9.54364e-07   6.83167e-08       1.82198       2.34542       2.46524       2.42890       2.39662       2.27019       2.26357       2.02680       1.75689       1.48150       1.17920      0.892677      0.729829      0.572899      0.424450      0.307838      0.211770      0.140730     0.0865023     0.0557877     0.0338375     0.0188754     0.0111334    0.00658285    0.00357422    0.00180422   0.000951613   0.000459086   0.000222171   0.000101322   4.02134e-05   1.78321e-05   7.47558e-06   2.92337e-06   1.00587e-06   3.36936e-07
  22  10 2410.7852    1.5111  0.9455 10.8220 -0.0014  0.0255   0.0329   0.0599    0.1341   0.0000   438.0490       1.17355       11.1849     -0.128014      0.124625       2.93650      -1.60291      -1.91408       1.49411      0.538050       1.36141     -0.517541      -1.36241      0.599913      0.199474     -0.100423     -0.142475    -0.0244242    -0.0833122    -0.0741851    -0.0158283    -0.0249787   -0.00175963   -0.00810308   0.000916039    0.00216294  -0.000350834  -0.000184977   1.45794e-05  -4.54142e-05  -6.19788e-06   7.20378e-06   8.93519e-06  -4.47642e-06  -9.25327e-07   3.13793e-07       1.64901       2.43786       2.25737       2.69921       2.48874       2.51062       2.08540       2.09428       1.69810       1.49742       1.14011      0.866654      0.758302      0.523512      0.424683      0.269021      0.210361      0.128319     0.0927373     0.0541733     0.0364593     0.0194331     0.0125969    0.00666503    0.00393688    0.00207028    0.00104748   0.000541759   0.000243820   0.000109907   4.67685e-05   1.97759e-05   7.42167e-06   3.03808e-06   9.95721e-07   3.42478e-07
  22  11 2559.1969    1.9355  1.0806 11.0219 -0.0063  0.0265   0.0382   0.0611    0.1457   0.0000   437.5009       7.90060       16.7702      -1.30922      -2.77216      0.645877      -1.96156     -0.999973      -1.67899     -0.328106       1.50248     -0.594878     -0.970122     -0.600302      0.224336      0.141262      0.254192    -0.0154693     0.0980733  -0.000190338    -0.0379946    0.00592316    0.00367136     0.0175186    -0.0112340    0.00471745  -0.000361888   0.000136166   2.37949e-05   0.000158701   6.45046e-05  -4.52503e-06  -2.76416e-06   2.92391e-06   1.22897e-06   8.47374e-08       2.00873       2.75548       3.07823       3.25306       3.14212       3.10678       2.64949       2.36994       1.97477       1.52358       1.30226      0.994115      0.753161      0.590564      0.395218      0.302793      0.206519      0.139494     0.0897573     0.0619167     0.0356548     0.0215347     0.0130401    0.00716292    0.00385521    0.00211984    0.00103037   0.000510393   0.000246939   0.000116437   4.96483e-05   2.02792e-05   7.95702e-06   3.28396e-06   1.09497e-06   3.78236e-07
  22  12 2707.1561    2.4676  1.0396 11.6207  0.0015  0.0251   0.0499   0.0612    0.1689   0.0000   436.5423       5.43370       14.6614       2.17648      -2.03284      -5.62076     -0.306211       1.80493     -0.519293      -2.42289     -0.527281     -0.203900      -2.50731     -0.185997     -0.158537     0.0369773      0.327383      0.132406    0.00469050    -0.0522082    -0.0117806    -0.0212391     0.0302743   0.000224815   -0.00184575   0.000540632  -0.000482353   0.000148801   0.000342379  -9.72026e-05  -6.13073e-05  -3.01856e-05   4.73420e-06   2.66361e-06  -1.30790e-06   3.07552e-07       1.77070       2.37185       2.45812       2.75742       2.56993       2.45644       2.24314       2.06790       1.71426       1.47726       1.21114       1.00020      0.766220      0.572145      0.395829      0.280630      0.197072      0.131979     0.0916817     0.0575337     0.0362846     0.0208826     0.0127774    0.00682651    0.00387835    0.00204995    0.00105689   0.000529194   0.000248283   0.000118556   5.04865e-05   2.17768e-05   8.19148e-06   3.24554e-06   1.09145e-06   3.67888e-07
  22  13 2854.8130    3.2136  0.9119 12.0810 -0.0066  0.0238   0.0720   0.0569    0.2395   0.0000   435.4768       6.54194       13.7216    -0.0611022      -1.47972      -1.39097      -3.31062      -5.55575      -2.74405     -0.856050       1.01563      -1.52390      0.791033      0.815271     -0.145332     -0.370016      0.104725    -0.0907101      0.113276     0.0309873    -0.0122037    -0.0500170    0.00243961     0.0100627    0.00224466   -0.00221897  -0.000629955   0.000321387   0.000123472  -0.000169980  -9.59161e-05   1.76389e-05   7.88518e-06   5.92648e-08  -1.50285e-06   4.96012e-07       1.67447       2.21280       2.26587       2.56454       2.36641       2.23937       2.10163       1.93018       1.69949       1.38888       1.17093      0.901920      0.732100      0.515709      0.394675      0.274223      0.199663      0.120652     0.0871886     0.0549791     0.0334250     0.0195497     0.0117699    0.00685124    0.00359066    0.00196848    0.00101546   0.000468122   0.000239008   0.000115292   4.74872e-05   1.89486e-05   7.67137e-06   2.91698e-06   1.07067e-06   3.51330e-07
  22  14 3001.4893    3.6607  0.8718 12.7505 -0.0005  0.0218   0.0794   0.0534    0.1340   0.0000   437.9090       6.07304       13.8675       1.03864      -3.26344      -2.12142      0.637088      -3.90067      0.190857      -1.47672     -0.330257      -1.99617      -1.04378     -0.177664     0.0134106     -0.332558     0.0457857    -0.0874908     0.0265309    0.00273088    -0.0363362   -0.00545834     0.0127954    0.00601306   -0.00249151    0.00273911    0.00226763   0.000691564  -0.000201139   2.16055e-05   3.37930e-05  -2.37919e-05   9.99452e-06  -3.36255e-07  -2.99341e-06  -5.25406e-07       1.55608       1.98664       2.24253       2.25294       2.24314       2.14612       2.02478       1.76063       1.53033       1.29880       1.02830      0.855993      0.655224      0.481998      0.358204      0.264686      0.181128      0.117846     0.0821246     0.0494238     0.0309882     0.0194704     0.0111620    0.00613616    0.00339105    0.00175623   0.000941752   0.000442166   0.000213403   0.000102109   4.30047e-05   1.90716e-05   7.14898e-06   2.74811e-06   1.08162e-06   3.47082e-07
  22  15 3147.1089    3.9567  1.1262 12.6960 -0.0039  0.0260   0.0781   0.0635    0.1470   0.0000   438.2538       8.51624       7.44483      -2.94313      -7.27725      -1.62844       1.59340      -2.40596      -1.83562     -0.787085      0.788894      0.695191     -0.629190     -0.477939      0.349613     0.0358646    -0.0841990     -0.104250    -0.0757740    -0.0234741    -0.0151660    -0.0371034   -0.00706666    -0.0149198   7.09465e-05    0.00453008  -0.000621626  -0.000127596   7.94040e-05  -0.000219134  -0.000142215   3.60447e-06   1.67278e-05  -1.05968e-06  -8.69550e-07  -2.11632e-07       1.87518       2.59306       2.52886       2.83776       2.66330       2.66411       2.28547       2.11276       1.81812       1.63511       1.31466       1.06024      0.819212      0.580859      0.436472      0.298839      0.214831      0.137985     0.0931650     0.0580738     0.0373491     0.0226552     0.0138677    0.00736025    0.00409306    0.00214295    0.00114306   0.000520510   0.000250884   0.000116799   4.94743e-05   2.03304e-05   8.03293e-06   3.08214e-06   1.12190e-06   3.76796e-07
  22  16 3292.2385    3.5725  1.6579 11.9952 -0.0013  0.0303   0.0557   0.0754    0.1360   0.0000   444.0865       5.25781       11.7750       2.00278       1.60253       4.75501     -0.831944      -3.83785      -2.07238       1.18317     -0.691415       1.61417       1.60687      0.519906     -0.520018      0.612395      0.238586     0.0391713     -0.128284     -0.125136    0.00891061    -0.0389185     0.0172104   -0.00333530   -0.00283606    0.00173483    0.00199151   0.000143660   4.39993e-05   5.89853e-05  -4.25391e-05   8.85106e-06  -4.73370e-06  -2.88983e-06  -2.06954e-06   1.18892e-06       2.26354       2.96953       3.26719       3.44188       3.42552       3.21450       3.01577       2.55924       2.13370       1.85015       1.48647       1.16481      0.894745      0.683330      0.506330      0.350919      0.247985      0.170232      0.113334     0.0684991     0.0449957     0.0274506     0.0160385    0.00891309    0.00470607    0.00267292    0.00132807   0.000652611   0.000302330   0.000132041   6.39793e-05   2.60447e-05   1.08100e-05   4.08473e-06   1.39440e-06   5.03905e-07
  22  17 3437.3443    3.0137  2.2218 11.9162 -0.0041  0.0369   0.0420   0.0878    0.0967   0.0000   443.3866       3.89215      0.194243       4.46869     -0.370400       1.14707      -5.40503       1.44026      -4.15882      -2.63608       1.43768      -2.09293      0.863774      0.801865      0.298956      0.233538    -0.0905603    -0.0378521      0.138378      0.174511    -0.0121642     0.0295374    0.00944425    0.00689306   -0.00168644   -0.00490342   -0.00168840    0.00149548  -0.000233352  -0.000216366  -5.38958e-05  -2.74912e-06   4.00929e-06  -4.43933e-06  -3.98974e-06   4.79633e-07       2.61723       3.45529       3.67303       3.93253       3.86113       3.68170       3.33781       2.94051       2.63472       2.21293       1.82062       1.47857       1.12500      0.837877      0.627065      0.433973      0.306882      0.207545      0.139772     0.0890360     0.0553282     0.0339859     0.0196623     0.0113518    0.00614926    0.00336964    0.00168020   0.000846991   0.000395476   0.000180326   8.12125e-05   3.34155e-05   1.32313e-05   5.04211e-06   1.73249e-06   6.03876e-07
  22  18 3582.2405    2.4021  3.3857 11.7970 -0.0062  0.0477   0.0303   0.1255    0.0691   0.0000   444.8459       12.0613       2.74610       6.55129       11.8862      0.596103      -2.35185      -5.09289      -4.14124       1.35140       3.25002      -1.21358      -1.71248     -0.357152     -0.206838      0.310207     -0.667490    -0.0249796     0.0681136    -0.0535220      0.120017     0.0521463    -0.0597487    -0.0277043    -0.0135020   -0.00157899   0.000858373    0.00237570  -0.000559290  -0.000784692   0.000126869   0.000128704  -3.45278e-05  -2.58148e-06   8.75130e-07   1.65694e-07       3.26148       4.32857       4.97785       4.97519       5.08863       4.65838       4.41238       3.92617       3.31438       2.80700       2.34028       1.82173       1.41622       1.07233      0.790746      0.585819      0.386755      0.273185      0.179653      0.114446     0.0714782     0.0431071     0.0261860     0.0147425    0.00808888    0.00433753    0.00234090    0.00106586   0.000519460   0.000259497   0.000105704   4.70512e-05   1.87064e-05   6.94213e-06   2.49317e-06   8.34012e-07
  22  19 3726.9098    2.0113  4.8485 11.2837 -0.0070  0.0599   0.0234   0.1605    0.0734   0.0000   445.2150       16.3700       8.17111       5.62582      -4.92563      0.531704       1.20379      -9.41166       5.89960      -9.99591      0.448536       1.78996      -3.23348     -0.204888      0.513156     -0.798571      0.375672      0.164752    -0.0553596     0.0556040     -0.125329    -0.0231829    -0.0197815    -0.0204149    -0.0132226    0.00633555    0.00398235  -0.000561877   0.000240144   0.000290676  -0.000211411  -1.73323e-05  -1.63040e-05  -6.78967e-06   1.10322e-06   6.09346e-07       4.18508       5.44833       6.05810       6.25069       6.22186       5.99282       5.37279       4.88972       4.22807       3.64453       2.97023       2.40217       1.82976       1.39800       1.03374      0.727736      0.500320      0.352358      0.230971      0.147751     0.0932032     0.0556615     0.0333808     0.0189204     0.0102328    0.00562254    0.00292700    0.00137240   0.000672093   0.000304457   0.000139255   5.53794e-05   2.36209e-05   8.66332e-06   2.99080e-06   1.05076e-06
  22  20 3871.7507    1.5986  6.5342 10.9681 -0.0063  0.0725   0.0176   0.2069    0.0586   0.0000   434.6303       8.34362       26.9653       2.06746      -15.9047      -3.37052     0.0978113       8.68243     -0.158289      -6.11063      0.817675      -1.63985      0.687731      -1.54492      -2.87103      0.688101     -0.725555     -0.715556    -0.0702182     0.0863433    -0.0620798     0.0369242     0.0631450     0.0190716    -0.0184287    0.00445901    0.00580990    0.00129078  -0.000101772   0.000809178  -5.57216e-05  -3.71092e-05   5.35459e-05   1.12282e-05   7.94844e-06   6.68480e-07       5.09101       6.55643       7.37955       7.51206       7.54749       7.14777       6.58029       5.87085       5.20717       4.44280       3.56985       2.90153       2.22453       1.71492       1.25771      0.894516      0.635070      0.424540      0.281423      0.179743      0.112767     0.0685798     0.0403076     0.0230590     0.0127684    0.00682634    0.00351626    0.00175219   0.000837358   0.000375658   0.000168015   6.94796e-05   2.80711e-05   1.07108e-05   3.76226e-06   1.27331e-06
  22  21 4016.4946    1.2744  8.0531 10.9209 -0.0088  0.0923   0.0154   0.2790    0.0460   0.0000   441.8310       29.4257       20.6927       24.9749      -1.07489      -12.5655      -15.5141      -8.11574       1.34295      -8.06334      -2.46042      -5.72615     -0.790519   -0.00286065     -0.894609      0.747514     -0.963604     -0.345355      0.120496     0.0331940    -0.0482122     0.0322278    -0.0479293    -0.0285678    0.00203221   -0.00323206  -7.11967e-05   -0.00412754  -0.000122896  -0.000741264  -0.000278145   0.000259541   9.17353e-05  -1.63156e-05   1.20456e-05  -1.10855e-06       6.28216       8.24558       9.11312       9.44016       9.40799       9.01371       8.39913       7.34540       6.51603       5.54856       4.41753       3.60768       2.78798       2.15111       1.58558       1.15053      0.803543      0.548825      0.361303      0.234485      0.147917     0.0887988     0.0533574     0.0308519     0.0166782    0.00931059    0.00470853    0.00234888    0.00116126   0.000506852   0.000240440   9.24533e-05   3.97019e-05   1.47617e-05   5.00988e-06   1.75151e-06
  22  23 4305.6266    0.8143 10.8816 10.8459 -0.0245  0.1533   0.0143   0.4695    0.0354   0.0000   429.2630       34.5831       25.1963       4.64483       11.6291       13.1350      -2.73333      -15.7589      -5.82968      -3.06576      -14.1105      -12.2668      -2.79552       2.67271       1.14274       3.86021    -0.0168366      -1.44608     -0.978494      0.688490      0.441773     -0.436744     -0.209886     0.0762141     0.0441772     0.0293132   -0.00206543   0.000228520    0.00362770    0.00189488  -0.000970669  -0.000354494   3.52278e-05   8.09258e-06  -2.40635e-05  -7.14088e-07       10.4135       13.6037       15.0844       15.8475       15.4150       14.9510       14.0513       12.3864       10.8531       9.00491       7.56101       6.01590       4.72186       3.59428       2.66165       1.93249       1.34863      0.933110      0.622984      0.407740      0.254068      0.154857     0.0931175     0.0534990     0.0294503     0.0162411    0.00846060    0.00419228    0.00203430   0.000956868   0.000420376   0.000175283   7.00424e-05   2.63263e-05   8.81474e-06   2.97941e-06
  23   7 1969.6071    0.5911  0.4997  9.9477 -0.0118  0.0203   0.0176   0.0416    0.0576   0.0000   439.3736      -1.73319       14.7234      -3.55245      -3.20297      -1.10590       1.62058      0.616508      0.155552     -0.143273     -0.843025     -0.837770      -1.34896     -0.342873     -0.205102     0.0806780     -0.189713    -0.0751524     -0.117028    -0.0572313    -0.0106388    -0.0451043    0.00200914    0.00266355   -0.00375694   -0.00393453  -0.000949676   9.58131e-05   0.000200409   2.47375e-05  -9.68422e-05  -2.03408e-05   2.44972e-05  -1.51796e-06   2.79435e-06  -1.44805e-07       1.33376       1.71408       2.00520       1.90688       2.05758       1.81045       1.78257       1.55963       1.43829       1.13122      0.921270      0.789381      0.601980      0.450568      0.349353      0.255784      0.180884      0.115311     0.0818647     0.0527279     0.0350024     0.0195575     0.0116307    0.00713593    0.00412941    0.00245952    0.00115970   0.000588922   0.000322401   0.000151335   7.13739e-05   3.36376e-05   1.26083e-05   5.35601e-06   2.00261e-06   7.58826e-07
  23   8 2131.0924    0.8108  0.6394 10.2195 -0.0058  0.0240   0.0205   0.0449    0.0689   0.0000   438.2940      0.601216       15.4138     -0.783723     -0.549698       1.65758      0.699224     -0.377281       1.01006       1.45931    -0.0999904     -0.505180     -0.698382     -0.578774     -0.556738     -0.269294     0.0124911      0.405660      0.139550     0.0182837    -0.0496178    0.00743699    0.00490275    0.00189950    0.00261390    0.00306362    0.00144294   -0.00119777  -0.000288841  -0.000134734  -4.84057e-05  -4.20665e-05  -1.77895e-05   2.21819e-06   6.33738e-07  -9.91071e-08       1.79423       1.90529       1.91780       2.52805       2.64211       2.13173       1.85125       1.99870       1.83558       1.37546      0.921902      0.895260      0.828463      0.598786      0.359635      0.272610      0.232546      0.170085     0.0999172     0.0578602     0.0415566     0.0286584     0.0176151    0.00953627    0.00424993    0.00248774    0.00157557   0.000958422   0.000497586   0.000234171   0.000102551   3.88981e-05   1.47935e-05   5.57132e-06   2.23497e-06   7.82756e-07
  23   9 2287.4733    1.1374  0.9971 10.2936 -0.0009  0.0239   0.0230   0.0624    0.1107   0.0000   436.7751      0.374054       14.2203      0.219336      -3.34690      0.419720      0.908962      -3.33913      -1.27709     -0.242814     -0.798242     -0.424675      -1.00874      0.258623      0.241128     0.0277461      0.100799    -0.0697298     0.0647148    -0.0854066    -0.0414605   -0.00413847   -0.00851577    0.00467961    0.00597253    0.00174952    0.00102699   0.000997950   8.65012e-05   0.000249715  -7.92274e-05  -7.74706e-06  -9.26440e-06  -9.42871e-06  -1.52029e-06  -1.11582e-06       1.63359       2.08710       2.21464       2.44471       2.44268       2.26136       2.04851       1.86674       1.67640       1.38755       1.16717      0.953670      0.715733      0.561754      0.407698      0.309294      0.202859      0.145927     0.0964899     0.0656576     0.0421923     0.0249120     0.0154053    0.00891616    0.00536866    0.00299678    0.00152158   0.000765183   0.000409717   0.000186517   8.87065e-05   3.83598e-05   1.71364e-05   6.35384e-06   2.56492e-06   8.94164e-07
  23  10 2439.1576    1.6099  1.0146 10.7246 -0.0011  0.0259   0.0326   0.0578    0.1639   0.0000   440.9877       1.96063       13.1155      -1.52893      -2.24591      -2.27034     -0.595418       1.20220      -3.43372      -1.24574      0.188579     -0.999725     -0.817408      0.805875     -0.344882     -0.818169      0.341682    -0.0114418    -0.0765873    -0.0586218     0.0192516    -0.0237550     0.0317324   -0.00698965    0.00193928    0.00414337  -0.000335698  -0.000488463   0.000738017   0.000120053  -9.44791e-05   1.04045e-05   1.66240e-05  -2.57872e-06   3.34389e-07   3.99930e-07       1.76832       2.31019       2.39817       2.54705       2.55830       2.44563       2.23810       2.04972       1.77677       1.51390       1.33482       1.04623      0.858863      0.602772      0.476375      0.320375      0.227095      0.161298      0.107505     0.0711834     0.0463179     0.0276858     0.0176878    0.00993030    0.00552333    0.00317011    0.00162268   0.000861519   0.000424024   0.000203028   9.20915e-05   4.19947e-05   1.81480e-05   7.33593e-06   2.68551e-06   9.77812e-07
  23  11 2588.7243    2.0571  1.0700 11.2968 -0.0087  0.0264   0.0405   0.0595    0.1381   0.0000   439.7652       7.60119       15.1475      -1.19588      -1.38755       3.11041       4.18586      -3.98230     0.0921347     -0.961305      0.864601    -0.0656066      -1.22096      0.415696      0.383812      0.240830  -0.000845344      0.158802   0.000936193    -0.0833050    -0.0436139     0.0458493     0.0102189   -0.00581530    0.00455890    0.00222329  -0.000783037  -0.000728075  -0.000476657  -7.64266e-05   4.00546e-05   3.61930e-05   2.42417e-05  -6.11979e-06  -1.93763e-06   5.22461e-07       1.84308       2.31901       2.49301       2.74074       2.63118       2.47177       2.36636       2.03947       1.80339       1.52820       1.38032       1.04715      0.807397      0.614802      0.458102      0.345082      0.226955      0.170706      0.105289     0.0655143     0.0429680     0.0291491     0.0172433     0.0103453    0.00578992    0.00313612    0.00164963   0.000901642   0.000412969   0.000212878   8.96192e-05   4.41448e-05   1.84731e-05   8.09532e-06   2.79167e-06   1.04952e-06
  23  12 2737.6169    2.6689  0.9659 11.7702 -0.0013  0.0227   0.0554   0.0576    0.1348   0.0000   437.0035       2.82140       12.8419      -5.07010     -0.318631       2.26090       2.71206      -1.17340     -0.641448     -0.934489       2.41412     -0.340198      -1.71597      0.923125    -0.0184893    -0.0672502      0.248921    -0.0800884     -0.211016    -0.0849790    -0.0208154     0.0400012    -0.0193462    0.00391668    0.00132822  -0.000941624   -0.00269523   -0.00100053   1.04173e-05   0.000215652  -0.000122699  -1.17438e-06   2.98672e-05   1.01976e-05   1.18700e-06  -1.18770e-06       1.56652       2.10028       2.09304       2.34208       2.19477       2.18994       1.96194       1.85566       1.54329       1.44980       1.12587      0.924294      0.707174      0.555293      0.405601      0.314551      0.217402      0.148701     0.0934169     0.0634522     0.0386594     0.0248634     0.0145004    0.00885415    0.00502720    0.00271950    0.00141542   0.000725687   0.000353011   0.000176472   7.77739e-05   3.45716e-05   1.45436e-05   6.01854e-06   2.28524e-06   8.83387e-07
  23  14 3033.4686    3.9964  0.9798 12.4160 -0.0047  0.0240   0.0835   0.0579    0.2288   0.0000   440.7207       9.43818       10.7859       1.74703      -1.53564      -1.44641       1.29758     0.0592986       1.47277      -5.77643       1.12845      -2.16532      0.228918      0.307086     -0.309661     -0.445842     -0.289048    -0.0728142     0.0408818     0.0914657    -0.0817976    -0.0542299     0.0287924   -0.00206826   -0.00390802   0.000552545   -0.00240903   0.000791793  -3.36714e-05  -0.000189193   2.79555e-05   4.00144e-05  -2.99000e-05  -1.75724e-05   2.61713e-06   1.41415e-07       1.70509       2.08851       2.15278       2.23543       2.52606       2.36066       2.15884       1.78330       1.60116       1.47634       1.24239      0.953290      0.681985      0.541108      0.427591      0.331878      0.237815      0.157823     0.0970396     0.0635315     0.0426524     0.0271158     0.0179215     0.0104053    0.00597568    0.00331719    0.00153406   0.000833992   0.000380860   0.000184095   8.34146e-05   3.55559e-05   1.62958e-05   6.29843e-06   2.49795e-06   9.73628e-07
  23  15 3179.7752    3.8088  1.1322 13.0877 -0.0052  0.0275   0.0766   0.0640    0.1203   0.0000   436.8942       5.79871       11.2163      0.390601       4.21987      -5.03151      0.129663     -0.905088       1.24316     -0.742808      -2.22701     -0.935163      0.438523     -0.389621    -0.0823124    -0.0610231    -0.0774209      0.120602     -0.207397     0.0335684    -0.0362831     0.0203325    0.00279240   -0.00828496   -0.00392844   -0.00258024    0.00239892  -0.000601085   0.000313051   0.000215785  -9.81157e-05  -7.44590e-05   6.99614e-06   1.92614e-05  -2.02600e-06  -2.14182e-06       1.87741       2.52095       2.69879       2.91117       2.75937       2.71916       2.51770       2.13113       1.96975       1.65495       1.40617       1.09238      0.882871      0.666485      0.466408      0.353194      0.249114      0.159440      0.116764     0.0741288     0.0479033     0.0283210     0.0185526     0.0101401    0.00613281    0.00321986    0.00186612   0.000869775   0.000473270   0.000207588   0.000103859   4.51791e-05   1.93176e-05   7.26356e-06   3.16912e-06   1.12095e-06
  23  16 3325.6226    3.5011  1.6775 12.0924 -0.0024  0.0305   0.0553   0.0762    0.1283   0.0000   439.0371       2.13461       7.93181       1.87457       2.06111      -7.30247      -1.64008      -1.79547      -2.71376      -3.99566      0.120057   -0.00705571     -0.422504      -1.76963    -0.0789695     -0.306113     -0.364091    -0.0285411     0.0375081    -0.0559301     0.0614037     0.0478058     0.0281505    -0.0126974   -0.00722790    0.00735308  -0.000375974   0.000569543  -0.000122020   0.000478037  -0.000118707   1.66658e-05  -3.05051e-05  -2.52576e-07  -5.73756e-06  -5.54404e-07       2.25579       2.99226       3.20058       3.22567       3.27071       2.94116       2.66855       2.54128       2.29804       2.02369       1.68112       1.38418       1.08487      0.815542      0.564685      0.405084      0.283200      0.192385      0.127734     0.0828671     0.0538419     0.0335992     0.0196204     0.0120555    0.00637102    0.00363385    0.00194922   0.000986653   0.000511624   0.000238036   0.000112332   4.70554e-05   2.01359e-05   7.78795e-06   3.13790e-06   1.09353e-06
  23  17 3471.2768    2.8063  2.6439 11.9244 -0.0019  0.0386   0.0360   0.1022    0.0748   0.0000   438.2056       3.47733       10.8777      -7.75592      -2.15585      -2.87146       6.56494      -4.33596      -3.04212      -3.01314    -0.0650217     -0.653109       1.80199       1.53024     -0.707782      0.221996     -0.371954     -0.136712      0.179268      0.202196     0.0229762    -0.0406805   -0.00151558  -0.000683355    -0.0179516    0.00120874    0.00354007   0.000207069   -0.00190755   0.000358094   0.000155375   7.88466e-05  -3.88184e-05  -4.79149e-06  -2.08201e-06   4.25569e-07       2.65536       3.47155       3.79983       3.73541       3.92355       3.71922       3.64697       3.06969       2.80088       2.28371       1.91765       1.60751       1.21714      0.958328      0.708169      0.503446      0.373971      0.250300      0.172707      0.111792     0.0722150     0.0444974     0.0267859     0.0155718    0.00867175    0.00465331    0.00252108    0.00129932   0.000621759   0.000315316   0.000141529   6.52875e-05   2.64263e-05   1.15255e-05   4.15876e-06   1.59341e-06
  23  18 3616.7395    2.3355  3.6527 11.5854 -0.0029  0.0465   0.0277   0.1279    0.0709   0.0000   442.0155       13.2463       6.25258       3.02571      -3.53596      -2.66638      -1.98155      -5.58104     -0.594192       1.67357       2.22780      -1.30241       1.81870     -0.856862     -0.934042      0.555765     -0.680642     -0.192360      0.251847     0.0248322     0.0145531     0.0609470    -0.0235258     0.0341533     0.0195327   -0.00687382    0.00183604   0.000692535  -0.000492394  -0.000114135   0.000182349  -1.74820e-05   1.45753e-05   9.30545e-06   6.84347e-06  -2.39046e-07       3.16084       4.14017       4.49311       4.74828       4.75009       4.38596       4.13667       3.75669       3.34218       2.81039       2.34445       1.91116       1.47863       1.15471      0.841261      0.620799      0.432211      0.300586      0.202490      0.135600     0.0833516     0.0529969     0.0316553     0.0186097     0.0104353    0.00601244    0.00310768    0.00163449   0.000830858   0.000387261   0.000185329   8.09962e-05   3.58143e-05   1.35058e-05   5.38301e-06   1.95132e-06
  23  19 3762.0977    1.8935  5.4427 11.1801 -0.0015  0.0616   0.0205   0.1717    0.0644   0.0000   442.8704       1.32490       24.4748       2.64832      -3.07531       3.59289      -3.36391      0.661405      -1.62940      -5.28620      -1.74588     -0.898369       1.38322      -2.62100      0.309471       1.21989     -0.829517     -0.328131     0.0508900      0.146895     -0.174423     0.0468573     0.0353478     0.0326361    0.00873576   -0.00636254    0.00168103    0.00266227  -0.000183919   3.69793e-05   0.000216976   0.000142629  -2.17058e-05   2.84395e-05  -4.01955e-06  -3.99134e-06       4.08954       5.22999       5.80376       5.97492       6.07273       5.96100       5.35883       5.00460       4.17837       3.67307       3.07620       2.47778       1.92657       1.52766       1.12647      0.812489      0.580631      0.403124      0.278348      0.184061      0.116391     0.0729904     0.0434625     0.0256846     0.0145027    0.00794412    0.00429117    0.00221373    0.00106210   0.000521020   0.000239611   0.000107711   4.57614e-05   1.94018e-05   7.17550e-06   2.68782e-06
  23  20 3907.5184    1.5107  7.2130 10.9554 -0.0057  0.0789   0.0166   0.2208    0.0534   0.0000   441.5748       13.0307       6.25219      -7.08361       7.44672      -22.6561      -1.07625       5.19242      -2.11407      -10.9396      0.204268      0.780566      -2.21464      -1.46143       3.18044       1.49435      0.161889     -0.996540      0.481000      0.398059     -0.136865     0.0113492    -0.0799608     0.0297347   -0.00645287   -0.00950554   -0.00800959     0.0104226  -6.38446e-05   -0.00113274  -0.000284602   0.000136096   3.09419e-05  -1.83763e-05  -3.12139e-06   6.05346e-06       5.16567       6.86487       7.45771       7.83672       7.67575       7.64900       6.92130       6.29831       5.53872       4.77890       3.92356       3.24544       2.50178       1.96019       1.44261       1.08074      0.758659      0.528347      0.353313      0.236185      0.147880     0.0947306     0.0565841     0.0334474     0.0190944     0.0106644    0.00553285    0.00295112    0.00143811   0.000711157   0.000322749   0.000147446   6.20575e-05   2.57791e-05   9.28274e-06   3.61458e-06
  23  21 4052.6147    1.1837  8.2508 10.9740 -0.0088  0.0961   0.0153   0.2843    0.0425   0.0000   437.1527       25.3459       26.4071       8.01855      -14.3304      -2.17713       8.55749      -28.0559       6.36006       1.05855       4.43818      -2.36528      -4.38820      -1.91381       1.00251       1.31936     -0.326831     -0.677527      0.668119      0.368887     0.0186850      0.154936    -0.0262617     0.0229140     0.0355345     0.0200853    0.00335834   -0.00147363   -0.00151662   -0.00138313   0.000828497   2.73237e-05  -0.000148886  -1.55004e-05   4.07539e-05   6.94352e-06       6.20412       8.46336       9.40055       9.60356       9.65207       9.27500       8.44455       7.74328       6.88095       5.73582       4.89328       3.93210       3.07198       2.40292       1.77790       1.29586      0.919905      0.639855      0.434063      0.287620      0.183800      0.113513     0.0693626     0.0408083     0.0234214     0.0129248    0.00704909    0.00366054    0.00181628   0.000881825   0.000420646   0.000181689   7.96127e-05   3.21791e-05   1.17339e-05   4.34200e-06
  23  22 4197.6004    0.9336  9.3497 10.9847 -0.0045  0.1220   0.0151   0.3852    0.0354   0.0000   417.7444       15.0572       43.5172       3.26161       5.06005      -9.97854      -7.55297      -2.26040       12.7289      -17.6195      -3.19119       8.19040      -3.57551      0.824371      -3.95952    -0.0462197      0.793422       1.57396     -0.728168      0.446976     -0.192855     -0.158148      0.233281    -0.0980786     0.0403871   -0.00270089    -0.0280130   -0.00417536    0.00549228  -0.000685624  -0.000563291  -0.000135184   0.000131386   2.97819e-05  -5.92098e-07  -8.10636e-06       7.85812       10.4719       11.6726       11.9896       12.1364       11.5315       10.5030       9.77343       8.45091       7.40091       6.10793       4.99157       3.88259       3.01948       2.25948       1.64865       1.16084      0.819052      0.551774      0.369155      0.238544      0.146600     0.0923889     0.0534159     0.0314623     0.0175572    0.00943804    0.00490989    0.00251379    0.00117835   0.000583324   0.000244298   0.000111987   4.23079e-05   1.61056e-05   5.81208e-06
  24   6 1826.2901    0.4282  0.3568  9.9137 -0.0105  0.0177   0.0160   0.0404    0.0416   0.0000   440.8604     -0.225665       20.9643      -1.06275      -3.05698       1.56148     -0.940606     -0.600093     -0.803673     0.0508388     -0.402099     -0.758836    -0.0467812      0.187350     -0.170523     0.0749844     0.0210518     0.0236600     0.0884516     0.0135472    -0.0222908    -0.0247862     0.0312769   -0.00612357    0.00610102   -0.00376024  -0.000677970   0.000411007   0.000982594  -0.000376623   7.84886e-05   2.99561e-05  -1.23486e-05   6.06980e-06  -7.89281e-07   3.13368e-07       1.19324       1.63150       1.61646       1.75352       1.68178       1.57243       1.50560       1.40976       1.26278       1.09043      0.952329      0.754064      0.589554      0.427752      0.367287      0.260231      0.197167      0.119358     0.0869090     0.0535929     0.0363415     0.0197973     0.0149019    0.00771879    0.00521663    0.00275858    0.00155033   0.000777925   0.000448575   0.000188050   0.000104854   4.25908e-05   2.43069e-05   9.44383e-06   4.00372e-06   1.38930e-06
  24   8 2156.7445    0.8766  0.6360 10.3684 -0.0164  0.0213   0.0222   0.0438    0.0716   0.0000   441.2229    -0.0785187       15.3361       1.59228      0.197275      0.926277       2.28450      -3.36395       2.65395     -0.808996       1.01798     -0.602823     0.0135948     -0.848566    -0.0792949      0.214981    -0.0100750      0.220308      0.108110     0.0698608      0.104103     0.0335904     0.0256661   -0.00429155   -0.00403586   -0.00472451   -0.00185317  -5.50117e-05  -0.000675633  -0.000101086   3.40708e-05  -8.12514e-05  -4.32014e-06  -2.29903e-07   4.79199e-06   7.34950e-07       1.44917       1.79871       1.82294       2.04867       2.23371       2.05669       1.84868       1.70955       1.48964       1.27695       1.01067      0.840112      0.711924      0.553458      0.378487      0.285923      0.204833      0.160265      0.107219     0.0651093     0.0467268     0.0289756     0.0193869     0.0113239    0.00615653    0.00344068    0.00187340    0.00109481   0.000586750   0.000289185   0.000137060   6.24722e-05   2.58107e-05   1.07122e-05   4.55346e-06   1.69716e-06
  24   9 2314.2382    1.2210  1.0004 10.4786 -0.0096  0.0245   0.0251   0.0603    0.1023   0.0000   438.7250       1.39102       19.0584      0.123564      0.683176     -0.137943     -0.864153    -0.0482218      -2.10481      0.880717     -0.748368      0.200532     0.0148967     -0.193598      0.300214      0.614929     -0.566847     0.0317581     0.0253677      0.171711    -0.0761694     0.0188066    -0.0241369   0.000815417   -0.00820404    0.00678497    0.00379946    0.00107545   -0.00116053   0.000169807  -9.77238e-05   0.000109461   1.48466e-06   2.25691e-06   4.91286e-06   1.94222e-06       1.54347       2.03885       2.18471       2.28471       2.34840       2.32629       2.04664       1.87661       1.62413       1.41009       1.20739      0.951721      0.731529      0.602264      0.444723      0.323742      0.237839      0.158676      0.113470     0.0781335     0.0518759     0.0311925     0.0194934     0.0117491    0.00695736    0.00412711    0.00227141    0.00118094   0.000658062   0.000283881   0.000154545   7.06131e-05   2.95885e-05   1.37975e-05   5.26678e-06   2.14455e-06
  24  10 2467.0222    1.6669  1.0338 10.7530 -0.0099  0.0240   0.0334   0.0576    0.1822   0.0000   437.0067       5.60659       12.8018      -2.31290      -2.19370       1.39564       1.43398      -1.78917       1.88051      -4.30912      0.751940       1.49371      0.165613      -1.09800     -0.215912     -0.602758     -0.264372      0.142092     -0.277108    -0.0489844    -0.0232790     0.0315722     0.0170305    -0.0226994    -0.0101158    0.00188558    0.00341165    0.00144132   0.000733237  -0.000678481  -0.000285740  -2.75694e-05   6.99640e-06  -1.39807e-05  -7.38931e-06   1.62080e-06       1.60031       2.11577       2.25094       2.32160       2.40807       2.19538       2.18918       1.91028       1.69604       1.45905       1.20638       1.02702      0.801174      0.628353      0.446279      0.342361      0.235770      0.172565      0.116476     0.0777375     0.0520141     0.0328071     0.0200106     0.0121442    0.00683930    0.00401334    0.00204587    0.00113876   0.000567487   0.000300641   0.000146092   6.67308e-05   3.03700e-05   1.27235e-05   5.32690e-06   2.09854e-06
  24  11 2617.6728    2.2152  1.0341 11.2382 -0.0049  0.0240   0.0432   0.0558    0.1918   0.0000   440.8144      0.706765       12.2854      -2.83170      -3.05809    -0.0911674      -3.58604      0.967842      -2.55923      -1.33090       1.38206      0.681992     -0.679475     -0.168607       1.12348      0.442598     0.0762751    0.00248064    -0.0681553    -0.0902121    -0.0690394   -0.00627263     0.0175278  -0.000908315   -0.00567428  -0.000764919  -0.000589358  -0.000689716   0.000195351  -0.000290000   0.000244262  -8.52857e-05   2.01909e-05   1.38300e-05   3.97103e-06   6.26983e-07       1.66601       2.20962       2.26105       2.33909       2.41704       2.23675       2.16931       1.90832       1.72963       1.48082       1.32028       1.05793      0.850984      0.666006      0.488230      0.349019      0.231706      0.167867      0.120786     0.0801712     0.0542520     0.0330054     0.0203949     0.0117231    0.00692755    0.00398265    0.00215620    0.00115377   0.000584354   0.000291123   0.000135692   6.51117e-05   2.69897e-05   1.27644e-05   5.09401e-06   2.01278e-06
  24  12 2767.6936    2.8579  1.0271 11.6846 -0.0017  0.0239   0.0543   0.0563    0.1586   0.0000   439.2495       3.39620       11.3578       4.78671       1.31318       1.65502       1.01463      -3.60200    -0.0532453     -0.968318      0.793719      -1.35889      -1.66039      0.518791      0.161571     -0.278232     0.0575860    -0.0594127   -0.00654285     0.0109696     0.0512911     0.0758078     0.0141955    -0.0206044    0.00420366   0.000947966   0.000734555   -0.00144649  -0.000379553  -0.000153924  -0.000118687   1.61725e-05  -1.77565e-05   9.00467e-06  -7.13962e-08  -6.37072e-07       1.52073       2.01546       2.12172       2.34303       2.33893       2.17333       2.03611       1.88355       1.56305       1.43618       1.12751      0.926483      0.787542      0.583124      0.436984      0.315032      0.225254      0.165778      0.106770     0.0787317     0.0503797     0.0305022     0.0199039     0.0110177    0.00676639    0.00377597    0.00206175    0.00116013   0.000573142   0.000301080   0.000144531   6.76107e-05   3.03374e-05   1.25519e-05   4.90814e-06   2.06829e-06
  24  13 2917.0239    3.4363  0.8994 12.5489 -0.0082  0.0246   0.0710   0.0500    0.1390   0.0000   440.5760       4.01891       17.4997   -0.00604991      -2.96519      -5.13041      -1.50772      0.703136      -2.32607      0.120465      0.778877      -1.42230       1.12038     -0.191966      0.549376     -0.129715     0.0937544      0.155284     0.0231767     0.0179061     0.0312766    -0.0385461     0.0288998   -0.00835446    0.00296498    0.00139675   0.000521248   0.000880373   9.27356e-05  -0.000210605  -0.000306360   0.000104120  -5.98744e-05  -1.74185e-05   2.31203e-07   6.05400e-07       1.47493       2.25348       2.16920       2.56407       2.39276       2.34574       2.12106       1.96214       1.68527       1.45326       1.16848      0.947746      0.758018      0.571789      0.457987      0.311687      0.243721      0.159759      0.114619     0.0742444     0.0483493     0.0311750     0.0189509     0.0111890    0.00679689    0.00378789    0.00215897    0.00111936   0.000604602   0.000298510   0.000148458   6.45501e-05   2.99208e-05   1.22069e-05   5.14482e-06   1.90590e-06
  24  14 3065.0834    3.9803  1.0121 12.5312 -0.0145  0.0249   0.0819   0.0595    0.2484   0.0000   440.2341       5.81557       14.1492      -1.03458      0.353268      -1.48229       2.87400      -2.90570      -1.01313      0.504754     -0.917150      -2.01256       1.01825     0.0581027     -0.423380      0.323089      0.577609      0.301068    -0.0885091    -0.0480910     0.0417014     0.0152678     0.0264352    -0.0346525   -0.00328730     0.0123100    0.00160926   -0.00327470  -0.000338658   0.000200578  -0.000180488  -8.77991e-05   3.66258e-05  -1.15878e-05  -9.48497e-06   9.29930e-07       1.73140       2.34556       2.37824       2.29499       2.20880       2.30033       2.30655       2.29552       1.92845       1.57815       1.18925      0.929266      0.753373      0.630837      0.530084      0.407404      0.309203      0.211292      0.142647     0.0897862     0.0543489     0.0342433     0.0190848     0.0120121    0.00662662    0.00358991    0.00217389    0.00106343   0.000577078   0.000296165   0.000136457   6.73699e-05   3.04664e-05   1.26796e-05   5.22882e-06   2.11308e-06
  24  15 3212.1116    3.7940  1.3469 12.7358 -0.0064  0.0279   0.0668   0.0687    0.1453   0.0000   439.3090       7.69121       15.1935      -2.19258    -0.0437876     -0.159082      -3.32895      -2.99771       1.67395     -0.864778    -0.0851876      -1.18716       1.49727     -0.310509     -0.268227     -0.279866     -0.160182      0.222474     -0.125602    0.00689983    0.00738018     0.0269262    0.00624025     0.0226776   -0.00804260     0.0116067    0.00170373   7.46937e-05   0.000568016  -3.40711e-05  -0.000298711   0.000116295   2.84083e-05   9.31910e-06   3.78632e-06   4.72551e-06       1.83931       2.48680       2.64537       2.66848       2.75827       2.59601       2.50249       2.21281       1.95895       1.68557       1.45380       1.18432      0.968158      0.692589      0.560845      0.374168      0.287506      0.199409      0.133445     0.0906865     0.0580810     0.0378378     0.0235454     0.0143389    0.00818289    0.00462043    0.00251467    0.00134804   0.000713250   0.000338212   0.000174509   7.81646e-05   3.53717e-05   1.53434e-05   6.20993e-06   2.47955e-06
  24  16 3358.5274    3.3493  1.9465 12.2425 -0.0006  0.0328   0.0483   0.0810    0.0960   0.0000   446.0716       6.22123       15.1853       3.34710       5.80191      -3.06295      0.750707       1.98312      0.646968      -1.23454      0.498472      -2.70883      -1.31667     -0.246267     -0.700375    -0.0870545     -0.754708    -0.0842948     -0.101565    -0.0477631    0.00874996     0.0605241     0.0706262    -0.0131260    -0.0217119    0.00205971    0.00419811    0.00174909   -0.00116454  -0.000445791   0.000121232  -8.10986e-06   1.26434e-05   1.98504e-05   1.51968e-06   3.12823e-06       2.13274       2.84260       3.13985       3.28241       3.31039       3.13623       2.90412       2.71093       2.31127       2.01538       1.66605       1.30883       1.05136      0.834831      0.625534      0.465896      0.344523      0.239027      0.163366      0.106331     0.0693184     0.0437669     0.0277394     0.0165645    0.00959785    0.00541111    0.00302818    0.00159592   0.000873960   0.000413483   0.000207969   9.29569e-05   4.27927e-05   1.82883e-05   7.46664e-06   2.98175e-06
  24  17 3504.9623    2.6834  2.7993 11.9962 -0.0026  0.0401   0.0332   0.1044    0.0659   0.0000   442.0681       6.41325       6.98110       3.30059       4.95378      -2.58425     -0.966585      -2.11862      -4.85608      -4.00437      0.591526      -2.29794     -0.659486      0.271480     -0.512591     -0.245713      0.331637     -0.480254     0.0699166      0.117503      0.197867     -0.106769     0.0200493    0.00180800    -0.0169440   -0.00371973   0.000807314   -0.00178754   -0.00128854   0.000950206   3.53210e-05  -5.56554e-05   3.46930e-05  -4.38934e-06  -4.87793e-06  -1.74826e-07       2.51080       3.19873       3.70651       3.75949       3.77155       3.64505       3.37865       3.11557       2.71324       2.38560       2.02327       1.62445       1.32035       1.00323      0.768775      0.555788      0.404988      0.291737      0.195242      0.128658     0.0862764     0.0540552     0.0347036     0.0207922     0.0119143    0.00679812    0.00372153    0.00204325    0.00106056   0.000533168   0.000257721   0.000121553   5.39371e-05   2.39679e-05   9.81717e-06   3.98508e-06
  24  18 3651.0430    2.1788  4.0282 11.5040 -0.0040  0.0504   0.0246   0.1307    0.0637   0.0000   437.2943       12.4982       13.2681     -0.720253       2.30064      -3.99608      -2.33908      -4.94085     -0.769167       2.65177      -2.34337      -2.90470      -1.65587      -1.50464       1.09880     -0.201450     0.0560152      0.178506      0.183224     -0.177266     0.0778825      0.128835    -0.0186642    -0.0633453     0.0352686    0.00786933    0.00176209   -0.00271963  -0.000224117  -0.000787311   0.000529552  -0.000131162  -5.19222e-05   4.65103e-05   9.02215e-06  -6.64869e-06       3.21583       4.24784       4.71398       4.69431       4.88658       4.72518       4.42931       4.06420       3.44203       2.99929       2.52407       2.05597       1.65685       1.31649      0.936038      0.730788      0.501481      0.362555      0.257297      0.169642      0.111165     0.0724520     0.0434795     0.0264778     0.0150972    0.00858629    0.00460112    0.00258072    0.00126756   0.000665295   0.000318176   0.000144438   6.94651e-05   2.83900e-05   1.21021e-05   4.63908e-06
  24  19 3796.8704    1.7704  5.7717 11.1469 -0.0026  0.0631   0.0194   0.1780    0.0604   0.0000   441.3946       12.9182       25.3053      0.345758       2.26037      -17.5040     -0.737317       1.31810      -1.24904      -4.24259       3.40971      -4.01783      -2.46630      0.270159       1.68286      0.449380      0.189501     -0.269117     -0.441394    -0.0385790     0.0698584     0.0561558    -0.0775668     0.0188366    -0.0146691    -0.0149037   -0.00714915  -0.000973841   0.000258264   0.000470587   0.000849127  -0.000153250   0.000105181   6.10377e-05  -5.09662e-06   4.08440e-06       4.04454       5.31072       5.89770       6.25948       6.15882       5.99737       5.67347       4.94042       4.48690       3.77732       3.19290       2.58349       2.10309       1.58989       1.20933      0.909921      0.651151      0.466786      0.311029      0.213953      0.137712     0.0885659     0.0549829     0.0332476     0.0195170     0.0111014    0.00605675    0.00327500    0.00166655   0.000855860   0.000413139   0.000194518   8.75687e-05   3.77014e-05   1.52425e-05   6.13649e-06
  24  20 3942.6639    1.4062  7.8270 11.0201 -0.0042  0.0837   0.0165   0.2484    0.0487   0.0000   434.2109       22.9816       5.93323      -9.53176       1.00297      -4.47378       16.2314      -11.1044       1.64588       6.22470       11.1627      -1.29943      -4.20943     -0.187062       1.89723       2.49380      -1.17818     -0.908313      0.585864     0.0578263     -0.282567    -0.0437707   -0.00727028     0.0877334     0.0228596    0.00338632    0.00330207   -0.00247736   -0.00137282   0.000637761   0.000368128  -0.000133165  -6.81462e-05   5.06192e-05  -1.82269e-05  -6.05860e-06       5.24793       6.93968       7.94728       8.02903       8.08578       7.92016       7.25235       6.65552       5.85917       5.02857       4.23088       3.45819       2.74900       2.13796       1.61649       1.21390      0.875441      0.609236      0.426761      0.283529      0.187418      0.118855     0.0748520     0.0447259     0.0265747     0.0153766    0.00836963    0.00455347    0.00230653    0.00123577   0.000570640   0.000275503   0.000126316   5.43913e-05   2.11902e-05   8.58225e-06
  24  21 4088.5081    1.1111  8.4446 11.0134  0.0003  0.0980   0.0154   0.3055    0.0401   0.0000   439.8682       10.8812       18.0267       5.99597      -1.08351      -18.2559       13.7806       15.3844      0.891553      -10.1463       8.38556       4.13107      -1.53937       3.96648      -2.85138      -3.16443       1.07256      0.874626    -0.0197790     -0.271234      0.146047     0.0769855    -0.0693750     -0.174610    0.00281428     0.0176764   0.000772941   -0.00951762   -0.00315599   0.000715580  -0.000154377  -0.000689079  -0.000128671  -9.52169e-05  -4.23649e-06  -2.50419e-08       6.23015       8.18379       9.30101       9.36404       9.55711       9.30344       8.60167       7.75895       6.97760       5.88507       5.03757       4.13295       3.25447       2.54255       1.93733       1.42195       1.04289      0.736450      0.500844      0.337436      0.225057      0.139968     0.0897219     0.0543607     0.0315219     0.0183255     0.0100822    0.00537999    0.00284274    0.00142770   0.000697582   0.000331754   0.000148184   6.52320e-05   2.49982e-05   1.02337e-05
  24  22 4233.8792    0.8586  9.4379 11.0325 -0.0076  0.1307   0.0156   0.4096    0.0337   0.0000   432.5745       18.2677       34.7538       7.43525      -20.8084      -24.6828       20.2161      -14.6591      -14.4620       11.2959       8.05965      -6.74745      -2.59124       8.16044      0.786254      -2.73186     -0.144692      0.924721     0.0609591     -0.221427      0.149101      0.122692     -0.106722    0.00734007     0.0799972     0.0583653    -0.0104970    0.00980936    0.00120384   -0.00471696    0.00181629    0.00151965  -0.000317349  -0.000118236   4.93009e-05   3.07426e-06       8.02086       10.7853       11.8468       12.5092       12.4972       12.0963       11.4579       10.2597       9.06778       7.82054       6.48864       5.35766       4.24368       3.38553       2.52654       1.92078       1.38543      0.974419      0.682166      0.456784      0.305431      0.192827      0.120641     0.0728245     0.0431239     0.0256023     0.0138190    0.00761677    0.00392162    0.00206527   0.000979921   0.000471273   0.000207748   9.27389e-05   3.47073e-05   1.42475e-05
  24  23 4379.3745    0.6222  9.7801 11.0268 -0.0291  0.1824   0.0160   0.5820    0.0279   0.0000   402.7428       51.4458       49.4026       35.9110       17.4513      -26.8883      -4.89471       20.0162       11.2698      -12.1339       6.18543       7.86196       6.08002      -9.38525      -2.01573      -1.88415     -0.535716     -0.223650      -1.70400    -0.0484724     -0.279261      0.302976     -0.141285      0.106877      0.152475   -0.00721091    -0.0186587    -0.0111813     0.0162636    0.00261147   -0.00128805   -0.00100878   0.000360482   0.000331922   6.10193e-07  -4.03111e-05       10.8289       14.8502       16.6017       16.9161       17.0690       16.8163       15.4486       14.2761       12.5642       10.7682       8.98291       7.32296       5.88604       4.60222       3.53549       2.68065       1.91417       1.38453      0.948614      0.641199      0.421874      0.268922      0.170080      0.102051     0.0622507     0.0356498     0.0196089     0.0111051    0.00562938    0.00294625    0.00145330   0.000673922   0.000309635   0.000130124   5.06560e-05   1.94539e-05
  25   7 2016.9079    0.6720  0.5800 10.0616 -0.0021  0.0211   0.0182   0.0480    0.0602   0.0000   437.7410       1.62326       18.9709       2.61058      -2.65496      -2.13859      -1.73849      0.404471       1.56293      0.342655     0.0955800      -1.42037     0.0711679     -0.298640      0.636355      0.519307     0.0519980     -0.101382     -0.157018      0.107497     0.0366887     0.0505979     0.0342375   -0.00723037   -0.00234088    0.00230985    0.00124270  -0.000259957    0.00176785  -0.000213390  -0.000324430  -0.000116028  -8.44291e-05   8.17743e-06   9.42666e-06   6.56560e-06       1.22348       1.53466       1.65995       1.92434       1.76380       1.76178       1.70884       1.55088       1.32052       1.11932       1.00330      0.836850      0.649214      0.523467      0.406341      0.280482      0.215775      0.156584      0.107976     0.0681194     0.0508770     0.0322683     0.0225164     0.0123075    0.00748221    0.00503623    0.00245873    0.00148689   0.000666075   0.000414106   0.000212148   8.97799e-05   4.51560e-05   1.90350e-05   9.17215e-06   4.35728e-06
  25   8 2181.7422    0.9489  0.7969 10.0482 -0.0038  0.0213   0.0203   0.0478    0.0872   0.0000   438.1879       1.51896       18.5162     -0.994304      -2.12006       2.32113     -0.673149       1.29780       2.96332     -0.746255     -0.719112      0.397176     -0.152882     -0.452451     -0.582011      0.274941     -0.462218      0.107226     0.0756635    0.00110873    0.00763579    -0.0391993    -0.0322348   -0.00225231    0.00306698    0.00258244    0.00107069  -0.000314631  -0.000117326   0.000489147  -0.000226233   5.24319e-05  -3.10203e-05   8.64397e-06   3.34707e-06   2.38388e-06       1.22410       1.67302       1.95751       1.89196       2.06187       1.80831       1.87071       1.60761       1.44765       1.22315       1.08287      0.832139      0.705485      0.517111      0.422110      0.310340      0.227424      0.167780      0.108466     0.0796098     0.0487842     0.0332564     0.0210230     0.0127762    0.00783646    0.00458948    0.00258971    0.00139354   0.000771533   0.000384421   0.000206093   9.73593e-05   4.53799e-05   2.22181e-05   9.10957e-06   4.10702e-06
  25   9 2340.4873    1.3094  1.0384 10.4716 -0.0058  0.0254   0.0258   0.0592    0.1157   0.0000   438.7526     -0.857122       15.0740       1.10802      -2.03404      -1.14683       3.11362      0.650803      -3.04708     -0.500733     -0.366082     -0.266259      0.406990     -0.419656     -0.367982      0.737376      0.273369     0.0726674   -0.00760773     0.0743295    -0.0151989     0.0470592     0.0190012    0.00259793    -0.0125013   -0.00498648    0.00589791   -0.00143690   0.000996358  -3.40141e-05  -0.000125974   0.000117945  -0.000100686  -5.41007e-07   2.11585e-06   2.28680e-06       1.80674       2.34065       2.29946       2.39024       2.43552       2.35274       2.28942       2.17099       2.03376       1.67333       1.27895       1.01601      0.833872      0.718379      0.541994      0.423323      0.322338      0.239900      0.164906      0.101358     0.0665396     0.0401303     0.0273886     0.0163574    0.00923746    0.00518433    0.00280431    0.00163334   0.000900919   0.000497104   0.000243680   0.000120317   5.17249e-05   2.24903e-05   9.91450e-06   3.83776e-06
  25  10 2494.3410    1.7134  1.1363 11.0282 -0.0030  0.0262   0.0315   0.0593    0.1314   0.0000   441.3523       5.03987       17.3108     -0.474353     0.0732833     -0.767879      0.236390      -3.69719     -0.295024      -1.71972       1.81215      0.549706     -0.103312      0.349518     0.0752188      0.219762      0.179313     0.0782303    -0.0549856    -0.0787554    -0.0697809    0.00371503     0.0331702   -0.00611801    0.00171822   0.000501519   0.000484635   -0.00109624  -0.000134229  -0.000601906  -0.000287295   0.000310752   5.78423e-05  -4.65741e-05  -1.23707e-05  -7.29577e-06       1.80905       2.39188       2.45631       2.61147       2.55773       2.54739       2.38812       2.15317       1.87609       1.67091       1.39207       1.18539      0.983464      0.757874      0.565876      0.405261      0.285237      0.195702      0.147423      0.104061     0.0693435     0.0453539     0.0284772     0.0163600     0.0100280    0.00563315    0.00327364    0.00176937   0.000951669   0.000511428   0.000235564   0.000125152   5.45237e-05   2.56074e-05   1.10150e-05   4.67865e-06
  25  11 2646.2647    2.3482  1.0465 11.2018  0.0003  0.0228   0.0443   0.0573    0.1910   0.0000   438.1157      0.116321       15.0412      0.161525      -4.46111       1.00386      -1.27099      -3.18002      -1.12177       1.15846       1.05691     -0.259794      0.501501      0.865877      0.192337     -0.436105     -0.215675     0.0988269   -0.00356108     -0.199668     0.0233229     0.0414431     0.0251985    0.00115858   -0.00417976    0.00689858    0.00226838   0.000394850    0.00126107  -0.000106906  -0.000395935   4.71276e-05   4.27923e-05  -3.22204e-05  -5.06999e-06  -1.19137e-06       1.50407       2.01051       2.11431       2.22600       2.22720       2.13755       2.01789       1.85514       1.61073       1.42986       1.17756       1.00118      0.803340      0.612604      0.475545      0.345405      0.256501      0.181921      0.124530     0.0863868     0.0556205     0.0367249     0.0231255     0.0142922    0.00855656    0.00493366    0.00276377    0.00151068   0.000838776   0.000409284   0.000219722   0.000102887   5.04503e-05   2.22606e-05   9.71047e-06   4.09451e-06
  25  12 2797.3686    2.9870  0.9149 11.8333 -0.0046  0.0217   0.0598   0.0516    0.1404   0.0000   440.6360       6.47983       15.3779      0.125964      -1.78744      -1.00840     -0.733363      -1.61394       3.32110      -1.61636       1.07181       1.55108     -0.810003     -0.215656     -0.119023      0.245917     -0.104370      0.194906     -0.145343   -0.00322582     0.0318752  -0.000612290     0.0374861    0.00919943   -0.00140459   -0.00460324   -0.00315645   -0.00164045   0.000229348   0.000178352   0.000107204  -7.75268e-05  -2.01439e-05   9.05751e-06  -9.72031e-06   9.49283e-08       1.34239       1.89406       1.96747       2.12145       2.12409       1.89516       1.93361       1.59743       1.52898       1.35358       1.14619      0.969232      0.742150      0.618735      0.428416      0.344979      0.229816      0.161122      0.117383     0.0778958     0.0542760     0.0315065     0.0223900     0.0124753    0.00807257    0.00440921    0.00268286    0.00145767   0.000802228   0.000406663   0.000196494   9.67779e-05   4.43789e-05   2.08288e-05   9.02916e-06   3.69504e-06
  25  13 2947.4877    3.7187  0.8422 12.4795 -0.0058  0.0200   0.0767   0.0482    0.1224   0.0000   443.4615       5.82928       15.0709      0.600349     -0.479718      -1.59727      0.598196      -3.75934     -0.163897     -0.759371       1.50575       1.08950     0.0932558     -0.158083     -0.188336     -0.155931      0.252234      0.223023    0.00177634     0.0564311    -0.0702866     0.0234987    0.00176149     0.0145172    0.00879221   -0.00287343   -0.00277650  -0.000301645  -0.000766971   0.000525945   0.000157079  -9.15029e-05  -9.32606e-06  -1.71413e-05   2.54062e-07  -1.29850e-06       1.31305       1.73276       1.82517       2.01007       1.96979       1.76605       1.77102       1.57940       1.44524       1.22268       1.07273      0.903668      0.714463      0.570166      0.401975      0.312434      0.214020      0.152936      0.104469     0.0717351     0.0532246     0.0313423     0.0202558     0.0113209    0.00725641    0.00438177    0.00240532    0.00136355   0.000678585   0.000368062   0.000180842   9.41527e-05   4.42808e-05   1.89576e-05   8.86391e-06   3.46903e-06
  25  14 3096.2846    3.9514  1.1447 12.5935 -0.0007  0.0255   0.0754   0.0610    0.2110   0.0000   440.6827       5.83132       13.0113       1.86294      -1.27907      -4.55265     -0.573055      0.555981       1.40877      -2.41326      0.637304      0.431742     -0.302006     -0.168596       1.29712     -0.579165    -0.0492221     -0.288944      0.157112     0.0212885     0.0395329     0.0199501    -0.0229954    0.00808676    0.00619416    0.00246643   -0.00240047   0.000806717  -0.000604154  -0.000554530   0.000370041  -6.60241e-05  -2.02375e-05   4.59624e-05  -3.48186e-06  -4.70445e-06       1.57681       2.03211       2.28198       2.27891       2.36161       2.26161       2.15521       2.00504       1.76109       1.50882       1.27959       1.02587      0.812356      0.643571      0.542799      0.371668      0.288752      0.205795      0.139880     0.0945957     0.0658417     0.0405500     0.0254932     0.0150351    0.00905392    0.00560555    0.00319803    0.00170144   0.000914858   0.000485512   0.000235421   0.000120973   5.49447e-05   2.44360e-05   1.09603e-05   4.69265e-06
[truncated: 1,383,163 more chars]
