# Supplementary material for: Global-Mode Analysis of Full-Disk Data from the Michelson Doppler Imager and the Helioseismic and Magnetic Imager
Source: Sol Phys. 2018 Jan 31;293(2):29. doi: 10.1007/s11207-017-1201-5 (PMC6566312; doi:10.1007/s11207-017-1201-5)
Supplement: Supplementary file 2 — (TAR 362.4 MB) [file 11207_2017_1201_MOESM2_ESM.tar › HMI/hmiv72d.8128.36]

   0  13 1957.3016    0.5465  0.3797 10.3109  0.0000  0.0898   0.1130   0.2869    0.3550   0.0000    -0.0000       0.00000       0.00000       0.00000       0.00000       0.00000       0.00000       0.00000       0.00000       0.00000       0.00000       0.00000       0.00000       0.00000       0.00000       0.00000       0.00000       0.00000       0.00000       0.00000       0.00000       0.00000       0.00000       0.00000       0.00000       0.00000       0.00000       0.00000       0.00000       0.00000       0.00000       0.00000       0.00000       0.00000       0.00000       0.00000       0.00000       0.00000       0.00000       0.00000       0.00000       0.00000       0.00000       0.00000       0.00000       0.00000       0.00000       0.00000       0.00000       0.00000       0.00000       0.00000       0.00000       0.00000       0.00000       0.00000       0.00000       0.00000       0.00000       0.00000       0.00000       0.00000       0.00000       0.00000       0.00000       0.00000       0.00000       0.00000       0.00000       0.00000       0.00000       0.00000
   0  14 2093.5213    0.8125  0.9149  3.1101  0.0000  0.1367   0.1052   0.3156  638.2487   0.0000    -0.0000       0.00000       0.00000       0.00000       0.00000       0.00000       0.00000       0.00000       0.00000       0.00000       0.00000       0.00000       0.00000       0.00000       0.00000       0.00000       0.00000       0.00000       0.00000       0.00000       0.00000       0.00000       0.00000       0.00000       0.00000       0.00000       0.00000       0.00000       0.00000       0.00000       0.00000       0.00000       0.00000       0.00000       0.00000       0.00000       0.00000       0.00000       0.00000       0.00000       0.00000       0.00000       0.00000       0.00000       0.00000       0.00000       0.00000       0.00000       0.00000       0.00000       0.00000       0.00000       0.00000       0.00000       0.00000       0.00000       0.00000       0.00000       0.00000       0.00000       0.00000       0.00000       0.00000       0.00000       0.00000       0.00000       0.00000       0.00000       0.00000       0.00000       0.00000       0.00000
   0  15 2228.6074    1.0635  0.7141 10.5713  0.0000  0.1206   0.1635   0.3491    0.7814   0.0000    -0.0000       0.00000       0.00000       0.00000       0.00000       0.00000       0.00000       0.00000       0.00000       0.00000       0.00000       0.00000       0.00000       0.00000       0.00000       0.00000       0.00000       0.00000       0.00000       0.00000       0.00000       0.00000       0.00000       0.00000       0.00000       0.00000       0.00000       0.00000       0.00000       0.00000       0.00000       0.00000       0.00000       0.00000       0.00000       0.00000       0.00000       0.00000       0.00000       0.00000       0.00000       0.00000       0.00000       0.00000       0.00000       0.00000       0.00000       0.00000       0.00000       0.00000       0.00000       0.00000       0.00000       0.00000       0.00000       0.00000       0.00000       0.00000       0.00000       0.00000       0.00000       0.00000       0.00000       0.00000       0.00000       0.00000       0.00000       0.00000       0.00000       0.00000       0.00000       0.00000
   0  19 2764.2791    3.0300  0.8756  0.6053  0.0000  0.1058   0.4384   0.5294 1000.0000   0.0000    -0.0000       0.00000       0.00000       0.00000       0.00000       0.00000       0.00000       0.00000       0.00000       0.00000       0.00000       0.00000       0.00000       0.00000       0.00000       0.00000       0.00000       0.00000       0.00000       0.00000       0.00000       0.00000       0.00000       0.00000       0.00000       0.00000       0.00000       0.00000       0.00000       0.00000       0.00000       0.00000       0.00000       0.00000       0.00000       0.00000       0.00000       0.00000       0.00000       0.00000       0.00000       0.00000       0.00000       0.00000       0.00000       0.00000       0.00000       0.00000       0.00000       0.00000       0.00000       0.00000       0.00000       0.00000       0.00000       0.00000       0.00000       0.00000       0.00000       0.00000       0.00000       0.00000       0.00000       0.00000       0.00000       0.00000       0.00000       0.00000       0.00000       0.00000       0.00000       0.00000
   0  21 3033.9191    3.6937  1.2331 11.0305  0.0012  0.1439   0.5056   0.6380    8.0305   0.0000    -0.0000       0.00000       0.00000       0.00000       0.00000       0.00000       0.00000       0.00000       0.00000       0.00000       0.00000       0.00000       0.00000       0.00000       0.00000       0.00000       0.00000       0.00000       0.00000       0.00000       0.00000       0.00000       0.00000       0.00000       0.00000       0.00000       0.00000       0.00000       0.00000       0.00000       0.00000       0.00000       0.00000       0.00000       0.00000       0.00000       0.00000       0.00000       0.00000       0.00000       0.00000       0.00000       0.00000       0.00000       0.00000       0.00000       0.00000       0.00000       0.00000       0.00000       0.00000       0.00000       0.00000       0.00000       0.00000       0.00000       0.00000       0.00000       0.00000       0.00000       0.00000       0.00000       0.00000       0.00000       0.00000       0.00000       0.00000       0.00000       0.00000       0.00000       0.00000       0.00000
   0  22 3168.6873    3.5999  1.0494 11.4508  0.0000  0.1551   0.4821   0.3656    5.9329   0.0000    -0.0000       0.00000       0.00000       0.00000       0.00000       0.00000       0.00000       0.00000       0.00000       0.00000       0.00000       0.00000       0.00000       0.00000       0.00000       0.00000       0.00000       0.00000       0.00000       0.00000       0.00000       0.00000       0.00000       0.00000       0.00000       0.00000       0.00000       0.00000       0.00000       0.00000       0.00000       0.00000       0.00000       0.00000       0.00000       0.00000       0.00000       0.00000       0.00000       0.00000       0.00000       0.00000       0.00000       0.00000       0.00000       0.00000       0.00000       0.00000       0.00000       0.00000       0.00000       0.00000       0.00000       0.00000       0.00000       0.00000       0.00000       0.00000       0.00000       0.00000       0.00000       0.00000       0.00000       0.00000       0.00000       0.00000       0.00000       0.00000       0.00000       0.00000       0.00000       0.00000
   0  24 3439.0724    3.0824  2.6247  6.6890  0.0000  0.2233   0.2680   0.7372  303.1213   0.0000    -0.0000       0.00000       0.00000       0.00000       0.00000       0.00000       0.00000       0.00000       0.00000       0.00000       0.00000       0.00000       0.00000       0.00000       0.00000       0.00000       0.00000       0.00000       0.00000       0.00000       0.00000       0.00000       0.00000       0.00000       0.00000       0.00000       0.00000       0.00000       0.00000       0.00000       0.00000       0.00000       0.00000       0.00000       0.00000       0.00000       0.00000       0.00000       0.00000       0.00000       0.00000       0.00000       0.00000       0.00000       0.00000       0.00000       0.00000       0.00000       0.00000       0.00000       0.00000       0.00000       0.00000       0.00000       0.00000       0.00000       0.00000       0.00000       0.00000       0.00000       0.00000       0.00000       0.00000       0.00000       0.00000       0.00000       0.00000       0.00000       0.00000       0.00000       0.00000       0.00000
   1  11 1749.2172    0.3626  0.2525  9.9191  0.0000  0.0496   0.0564   0.1194    0.1400   0.0000   507.6510      -17.0506       0.00000       0.00000       0.00000       0.00000       0.00000       0.00000       0.00000       0.00000       0.00000       0.00000       0.00000       0.00000       0.00000       0.00000       0.00000       0.00000       0.00000       0.00000       0.00000       0.00000       0.00000       0.00000       0.00000       0.00000       0.00000       0.00000       0.00000       0.00000       0.00000       0.00000       0.00000       0.00000       0.00000       0.00000       69.9119       30.8520       0.00000       0.00000       0.00000       0.00000       0.00000       0.00000       0.00000       0.00000       0.00000       0.00000       0.00000       0.00000       0.00000       0.00000       0.00000       0.00000       0.00000       0.00000       0.00000       0.00000       0.00000       0.00000       0.00000       0.00000       0.00000       0.00000       0.00000       0.00000       0.00000       0.00000       0.00000       0.00000       0.00000       0.00000
   1  12 1885.0853    0.4558  0.4034 10.0567  0.0000  0.0610   0.0608   0.2054    0.1933   0.0000   523.8412      -29.9949       0.00000       0.00000       0.00000       0.00000       0.00000       0.00000       0.00000       0.00000       0.00000       0.00000       0.00000       0.00000       0.00000       0.00000       0.00000       0.00000       0.00000       0.00000       0.00000       0.00000       0.00000       0.00000       0.00000       0.00000       0.00000       0.00000       0.00000       0.00000       0.00000       0.00000       0.00000       0.00000       0.00000       0.00000       59.9956       56.1667       0.00000       0.00000       0.00000       0.00000       0.00000       0.00000       0.00000       0.00000       0.00000       0.00000       0.00000       0.00000       0.00000       0.00000       0.00000       0.00000       0.00000       0.00000       0.00000       0.00000       0.00000       0.00000       0.00000       0.00000       0.00000       0.00000       0.00000       0.00000       0.00000       0.00000       0.00000       0.00000       0.00000       0.00000
   1  13 2020.7062    0.6013  0.4960 10.2852  0.0000  0.0649   0.0690   0.2250    0.2479   0.0000   637.9067      -58.8726       0.00000       0.00000       0.00000       0.00000       0.00000       0.00000       0.00000       0.00000       0.00000       0.00000       0.00000       0.00000       0.00000       0.00000       0.00000       0.00000       0.00000       0.00000       0.00000       0.00000       0.00000       0.00000       0.00000       0.00000       0.00000       0.00000       0.00000       0.00000       0.00000       0.00000       0.00000       0.00000       0.00000       0.00000       81.3541       43.9765       0.00000       0.00000       0.00000       0.00000       0.00000       0.00000       0.00000       0.00000       0.00000       0.00000       0.00000       0.00000       0.00000       0.00000       0.00000       0.00000       0.00000       0.00000       0.00000       0.00000       0.00000       0.00000       0.00000       0.00000       0.00000       0.00000       0.00000       0.00000       0.00000       0.00000       0.00000       0.00000       0.00000       0.00000
   1  14 2156.6787    0.8633  0.9756  9.2665  0.0000  0.0867   0.0773   0.2590    1.5040   0.0000   372.2509      -71.4178       0.00000       0.00000       0.00000       0.00000       0.00000       0.00000       0.00000       0.00000       0.00000       0.00000       0.00000       0.00000       0.00000       0.00000       0.00000       0.00000       0.00000       0.00000       0.00000       0.00000       0.00000       0.00000       0.00000       0.00000       0.00000       0.00000       0.00000       0.00000       0.00000       0.00000       0.00000       0.00000       0.00000       0.00000       109.977       61.9538       0.00000       0.00000       0.00000       0.00000       0.00000       0.00000       0.00000       0.00000       0.00000       0.00000       0.00000       0.00000       0.00000       0.00000       0.00000       0.00000       0.00000       0.00000       0.00000       0.00000       0.00000       0.00000       0.00000       0.00000       0.00000       0.00000       0.00000       0.00000       0.00000       0.00000       0.00000       0.00000       0.00000       0.00000
   1  16 2425.7002    1.3913  0.7376 10.8203  0.0000  0.0774   0.1237   0.2424    0.6882   0.0000   406.0631       26.7528       0.00000       0.00000       0.00000       0.00000       0.00000       0.00000       0.00000       0.00000       0.00000       0.00000       0.00000       0.00000       0.00000       0.00000       0.00000       0.00000       0.00000       0.00000       0.00000       0.00000       0.00000       0.00000       0.00000       0.00000       0.00000       0.00000       0.00000       0.00000       0.00000       0.00000       0.00000       0.00000       0.00000       0.00000       95.7279       50.9954       0.00000       0.00000       0.00000       0.00000       0.00000       0.00000       0.00000       0.00000       0.00000       0.00000       0.00000       0.00000       0.00000       0.00000       0.00000       0.00000       0.00000       0.00000       0.00000       0.00000       0.00000       0.00000       0.00000       0.00000       0.00000       0.00000       0.00000       0.00000       0.00000       0.00000       0.00000       0.00000       0.00000       0.00000
   1  18 2693.4664    2.4477  0.9909 11.6069  0.0000  0.0890   0.2036   0.2537    1.2483   0.0000   438.8486       49.9797       0.00000       0.00000       0.00000       0.00000       0.00000       0.00000       0.00000       0.00000       0.00000       0.00000       0.00000       0.00000       0.00000       0.00000       0.00000       0.00000       0.00000       0.00000       0.00000       0.00000       0.00000       0.00000       0.00000       0.00000       0.00000       0.00000       0.00000       0.00000       0.00000       0.00000       0.00000       0.00000       0.00000       0.00000       92.9608       71.2008       0.00000       0.00000       0.00000       0.00000       0.00000       0.00000       0.00000       0.00000       0.00000       0.00000       0.00000       0.00000       0.00000       0.00000       0.00000       0.00000       0.00000       0.00000       0.00000       0.00000       0.00000       0.00000       0.00000       0.00000       0.00000       0.00000       0.00000       0.00000       0.00000       0.00000       0.00000       0.00000       0.00000       0.00000
   1  19 2828.2655    3.0827  0.6930 10.5126  0.0017  0.0699   0.2572   0.1796    4.0424   0.0000   371.6854       33.7570       0.00000       0.00000       0.00000       0.00000       0.00000       0.00000       0.00000       0.00000       0.00000       0.00000       0.00000       0.00000       0.00000       0.00000       0.00000       0.00000       0.00000       0.00000       0.00000       0.00000       0.00000       0.00000       0.00000       0.00000       0.00000       0.00000       0.00000       0.00000       0.00000       0.00000       0.00000       0.00000       0.00000       0.00000       94.4812       42.5312       0.00000       0.00000       0.00000       0.00000       0.00000       0.00000       0.00000       0.00000       0.00000       0.00000       0.00000       0.00000       0.00000       0.00000       0.00000       0.00000       0.00000       0.00000       0.00000       0.00000       0.00000       0.00000       0.00000       0.00000       0.00000       0.00000       0.00000       0.00000       0.00000       0.00000       0.00000       0.00000       0.00000       0.00000
   1  20 2963.3133    3.5258  1.2181  8.6793  0.0031  0.0926   0.3118   0.3138   16.8721   0.0000   356.4487       128.300       0.00000       0.00000       0.00000       0.00000       0.00000       0.00000       0.00000       0.00000       0.00000       0.00000       0.00000       0.00000       0.00000       0.00000       0.00000       0.00000       0.00000       0.00000       0.00000       0.00000       0.00000       0.00000       0.00000       0.00000       0.00000       0.00000       0.00000       0.00000       0.00000       0.00000       0.00000       0.00000       0.00000       0.00000       121.448       62.0145       0.00000       0.00000       0.00000       0.00000       0.00000       0.00000       0.00000       0.00000       0.00000       0.00000       0.00000       0.00000       0.00000       0.00000       0.00000       0.00000       0.00000       0.00000       0.00000       0.00000       0.00000       0.00000       0.00000       0.00000       0.00000       0.00000       0.00000       0.00000       0.00000       0.00000       0.00000       0.00000       0.00000       0.00000
   1  22 3233.3217    3.2561  1.3825 12.3746 -0.0070  0.1159   0.2544   0.3236    1.6825   0.0000   537.6523       46.5942       0.00000       0.00000       0.00000       0.00000       0.00000       0.00000       0.00000       0.00000       0.00000       0.00000       0.00000       0.00000       0.00000       0.00000       0.00000       0.00000       0.00000       0.00000       0.00000       0.00000       0.00000       0.00000       0.00000       0.00000       0.00000       0.00000       0.00000       0.00000       0.00000       0.00000       0.00000       0.00000       0.00000       0.00000       158.456       75.2480       0.00000       0.00000       0.00000       0.00000       0.00000       0.00000       0.00000       0.00000       0.00000       0.00000       0.00000       0.00000       0.00000       0.00000       0.00000       0.00000       0.00000       0.00000       0.00000       0.00000       0.00000       0.00000       0.00000       0.00000       0.00000       0.00000       0.00000       0.00000       0.00000       0.00000       0.00000       0.00000       0.00000       0.00000
   1  23 3368.4879    3.3649  2.0843 11.2244  0.0000  0.1243   0.2187   0.5083    2.6881   0.0000   247.1803       57.7386       0.00000       0.00000       0.00000       0.00000       0.00000       0.00000       0.00000       0.00000       0.00000       0.00000       0.00000       0.00000       0.00000       0.00000       0.00000       0.00000       0.00000       0.00000       0.00000       0.00000       0.00000       0.00000       0.00000       0.00000       0.00000       0.00000       0.00000       0.00000       0.00000       0.00000       0.00000       0.00000       0.00000       0.00000       159.223       80.7985       0.00000       0.00000       0.00000       0.00000       0.00000       0.00000       0.00000       0.00000       0.00000       0.00000       0.00000       0.00000       0.00000       0.00000       0.00000       0.00000       0.00000       0.00000       0.00000       0.00000       0.00000       0.00000       0.00000       0.00000       0.00000       0.00000       0.00000       0.00000       0.00000       0.00000       0.00000       0.00000       0.00000       0.00000
   1  24 3503.9888    2.8252  3.0702  3.1776  0.0000  0.1685   0.1696   0.5172 1000.0000   0.0000   450.4349       142.611       0.00000       0.00000       0.00000       0.00000       0.00000       0.00000       0.00000       0.00000       0.00000       0.00000       0.00000       0.00000       0.00000       0.00000       0.00000       0.00000       0.00000       0.00000       0.00000       0.00000       0.00000       0.00000       0.00000       0.00000       0.00000       0.00000       0.00000       0.00000       0.00000       0.00000       0.00000       0.00000       0.00000       0.00000       204.246       116.177       0.00000       0.00000       0.00000       0.00000       0.00000       0.00000       0.00000       0.00000       0.00000       0.00000       0.00000       0.00000       0.00000       0.00000       0.00000       0.00000       0.00000       0.00000       0.00000       0.00000       0.00000       0.00000       0.00000       0.00000       0.00000       0.00000       0.00000       0.00000       0.00000       0.00000       0.00000       0.00000       0.00000       0.00000
   1  25 3640.1641    2.5212  4.1526 -4.5025  0.0000  0.1831   0.1168   0.6476 1000.0000   0.0000   242.4509       172.110       0.00000       0.00000       0.00000       0.00000       0.00000       0.00000       0.00000       0.00000       0.00000       0.00000       0.00000       0.00000       0.00000       0.00000       0.00000       0.00000       0.00000       0.00000       0.00000       0.00000       0.00000       0.00000       0.00000       0.00000       0.00000       0.00000       0.00000       0.00000       0.00000       0.00000       0.00000       0.00000       0.00000       0.00000       230.992       126.490       0.00000       0.00000       0.00000       0.00000       0.00000       0.00000       0.00000       0.00000       0.00000       0.00000       0.00000       0.00000       0.00000       0.00000       0.00000       0.00000       0.00000       0.00000       0.00000       0.00000       0.00000       0.00000       0.00000       0.00000       0.00000       0.00000       0.00000       0.00000       0.00000       0.00000       0.00000       0.00000       0.00000       0.00000
   2  12 1945.7152    0.5391  0.4244 10.1779  0.0000  0.0460   0.0482   0.1182    0.1588   0.0000   459.1534      -12.1838      -11.3247       1.94065       0.00000       0.00000       0.00000       0.00000       0.00000       0.00000       0.00000       0.00000       0.00000       0.00000       0.00000       0.00000       0.00000       0.00000       0.00000       0.00000       0.00000       0.00000       0.00000       0.00000       0.00000       0.00000       0.00000       0.00000       0.00000       0.00000       0.00000       0.00000       0.00000       0.00000       0.00000       0.00000       34.8992       27.1020       16.5359       5.65240       0.00000       0.00000       0.00000       0.00000       0.00000       0.00000       0.00000       0.00000       0.00000       0.00000       0.00000       0.00000       0.00000       0.00000       0.00000       0.00000       0.00000       0.00000       0.00000       0.00000       0.00000       0.00000       0.00000       0.00000       0.00000       0.00000       0.00000       0.00000       0.00000       0.00000       0.00000       0.00000
   2  13 2082.0323    0.6965  0.5681  9.9064  0.0000  0.0564   0.0533   0.1225    0.2619   0.0000   434.5411       4.00983       39.2547       22.8699       0.00000       0.00000       0.00000       0.00000       0.00000       0.00000       0.00000       0.00000       0.00000       0.00000       0.00000       0.00000       0.00000       0.00000       0.00000       0.00000       0.00000       0.00000       0.00000       0.00000       0.00000       0.00000       0.00000       0.00000       0.00000       0.00000       0.00000       0.00000       0.00000       0.00000       0.00000       0.00000       33.4065       35.9206       17.0734       9.28430       0.00000       0.00000       0.00000       0.00000       0.00000       0.00000       0.00000       0.00000       0.00000       0.00000       0.00000       0.00000       0.00000       0.00000       0.00000       0.00000       0.00000       0.00000       0.00000       0.00000       0.00000       0.00000       0.00000       0.00000       0.00000       0.00000       0.00000       0.00000       0.00000       0.00000       0.00000       0.00000
   2  15 2352.1408    1.3880  1.1410  2.1401  0.0000  0.0723   0.0803   0.1918 1000.0000   0.0000   443.5613       32.2531       1.73216       1.15468       0.00000       0.00000       0.00000       0.00000       0.00000       0.00000       0.00000       0.00000       0.00000       0.00000       0.00000       0.00000       0.00000       0.00000       0.00000       0.00000       0.00000       0.00000       0.00000       0.00000       0.00000       0.00000       0.00000       0.00000       0.00000       0.00000       0.00000       0.00000       0.00000       0.00000       0.00000       0.00000       51.9853       42.9076       25.0936       9.30537       0.00000       0.00000       0.00000       0.00000       0.00000       0.00000       0.00000       0.00000       0.00000       0.00000       0.00000       0.00000       0.00000       0.00000       0.00000       0.00000       0.00000       0.00000       0.00000       0.00000       0.00000       0.00000       0.00000       0.00000       0.00000       0.00000       0.00000       0.00000       0.00000       0.00000       0.00000       0.00000
   2  16 2485.7715    1.7538  1.1388  2.2319  0.0000  0.0643   0.1029   0.2121 1000.0000   0.0000   414.8428       51.1566      -16.6956      -9.95552       0.00000       0.00000       0.00000       0.00000       0.00000       0.00000       0.00000       0.00000       0.00000       0.00000       0.00000       0.00000       0.00000       0.00000       0.00000       0.00000       0.00000       0.00000       0.00000       0.00000       0.00000       0.00000       0.00000       0.00000       0.00000       0.00000       0.00000       0.00000       0.00000       0.00000       0.00000       0.00000       49.7277       39.7765       22.1548       7.82752       0.00000       0.00000       0.00000       0.00000       0.00000       0.00000       0.00000       0.00000       0.00000       0.00000       0.00000       0.00000       0.00000       0.00000       0.00000       0.00000       0.00000       0.00000       0.00000       0.00000       0.00000       0.00000       0.00000       0.00000       0.00000       0.00000       0.00000       0.00000       0.00000       0.00000       0.00000       0.00000
   2  17 2619.6650    2.0628  1.1033 11.3840  0.0000  0.0775   0.1387   0.2050    0.9379   0.0000   393.4414       60.5284       43.3479       17.3887       0.00000       0.00000       0.00000       0.00000       0.00000       0.00000       0.00000       0.00000       0.00000       0.00000       0.00000       0.00000       0.00000       0.00000       0.00000       0.00000       0.00000       0.00000       0.00000       0.00000       0.00000       0.00000       0.00000       0.00000       0.00000       0.00000       0.00000       0.00000       0.00000       0.00000       0.00000       0.00000       57.6200       44.1380       31.3783       9.44790       0.00000       0.00000       0.00000       0.00000       0.00000       0.00000       0.00000       0.00000       0.00000       0.00000       0.00000       0.00000       0.00000       0.00000       0.00000       0.00000       0.00000       0.00000       0.00000       0.00000       0.00000       0.00000       0.00000       0.00000       0.00000       0.00000       0.00000       0.00000       0.00000       0.00000       0.00000       0.00000
   2  18 2754.3863    2.4000  1.0583 11.2308  0.0000  0.0672   0.1414   0.1982    1.0826   0.0000   436.1083       30.6311      -4.82274       5.82972       0.00000       0.00000       0.00000       0.00000       0.00000       0.00000       0.00000       0.00000       0.00000       0.00000       0.00000       0.00000       0.00000       0.00000       0.00000       0.00000       0.00000       0.00000       0.00000       0.00000       0.00000       0.00000       0.00000       0.00000       0.00000       0.00000       0.00000       0.00000       0.00000       0.00000       0.00000       0.00000       41.0566       40.2587       23.4169       9.84397       0.00000       0.00000       0.00000       0.00000       0.00000       0.00000       0.00000       0.00000       0.00000       0.00000       0.00000       0.00000       0.00000       0.00000       0.00000       0.00000       0.00000       0.00000       0.00000       0.00000       0.00000       0.00000       0.00000       0.00000       0.00000       0.00000       0.00000       0.00000       0.00000       0.00000       0.00000       0.00000
   2  19 2889.5965    3.5514  0.9648  5.3135  0.0000  0.0587   0.2085   0.2046  851.2763   0.0000   409.0711       47.4756      0.597942      -4.71156       0.00000       0.00000       0.00000       0.00000       0.00000       0.00000       0.00000       0.00000       0.00000       0.00000       0.00000       0.00000       0.00000       0.00000       0.00000       0.00000       0.00000       0.00000       0.00000       0.00000       0.00000       0.00000       0.00000       0.00000       0.00000       0.00000       0.00000       0.00000       0.00000       0.00000       0.00000       0.00000       36.0404       31.7565       23.3865       8.59401       0.00000       0.00000       0.00000       0.00000       0.00000       0.00000       0.00000       0.00000       0.00000       0.00000       0.00000       0.00000       0.00000       0.00000       0.00000       0.00000       0.00000       0.00000       0.00000       0.00000       0.00000       0.00000       0.00000       0.00000       0.00000       0.00000       0.00000       0.00000       0.00000       0.00000       0.00000       0.00000
   2  21 3160.0372    3.7171  1.4497  5.4695  0.0000  0.0775   0.1874   0.2118  649.9458   0.0000   352.6024       43.4859       34.3064       17.4322       0.00000       0.00000       0.00000       0.00000       0.00000       0.00000       0.00000       0.00000       0.00000       0.00000       0.00000       0.00000       0.00000       0.00000       0.00000       0.00000       0.00000       0.00000       0.00000       0.00000       0.00000       0.00000       0.00000       0.00000       0.00000       0.00000       0.00000       0.00000       0.00000       0.00000       0.00000       0.00000       60.9033       48.7925       27.1561       9.27323       0.00000       0.00000       0.00000       0.00000       0.00000       0.00000       0.00000       0.00000       0.00000       0.00000       0.00000       0.00000       0.00000       0.00000       0.00000       0.00000       0.00000       0.00000       0.00000       0.00000       0.00000       0.00000       0.00000       0.00000       0.00000       0.00000       0.00000       0.00000       0.00000       0.00000       0.00000       0.00000
   2  22 3295.3741    3.4555  1.1732 13.2058  0.0000  0.0833   0.2122   0.2242    0.5252   0.0000   417.2856       117.879      -21.6965       34.3419       0.00000       0.00000       0.00000       0.00000       0.00000       0.00000       0.00000       0.00000       0.00000       0.00000       0.00000       0.00000       0.00000       0.00000       0.00000       0.00000       0.00000       0.00000       0.00000       0.00000       0.00000       0.00000       0.00000       0.00000       0.00000       0.00000       0.00000       0.00000       0.00000       0.00000       0.00000       0.00000       61.6802       54.2129       25.0785       11.0784       0.00000       0.00000       0.00000       0.00000       0.00000       0.00000       0.00000       0.00000       0.00000       0.00000       0.00000       0.00000       0.00000       0.00000       0.00000       0.00000       0.00000       0.00000       0.00000       0.00000       0.00000       0.00000       0.00000       0.00000       0.00000       0.00000       0.00000       0.00000       0.00000       0.00000       0.00000       0.00000
   2  23 3430.9671    3.2915  2.1742 10.0654  0.0104  0.1085   0.1412   0.3001    1.4850   0.0000   415.3166       93.4609      -42.5066       15.7262       0.00000       0.00000       0.00000       0.00000       0.00000       0.00000       0.00000       0.00000       0.00000       0.00000       0.00000       0.00000       0.00000       0.00000       0.00000       0.00000       0.00000       0.00000       0.00000       0.00000       0.00000       0.00000       0.00000       0.00000       0.00000       0.00000       0.00000       0.00000       0.00000       0.00000       0.00000       0.00000       62.8628       69.0426       30.1283       17.9238       0.00000       0.00000       0.00000       0.00000       0.00000       0.00000       0.00000       0.00000       0.00000       0.00000       0.00000       0.00000       0.00000       0.00000       0.00000       0.00000       0.00000       0.00000       0.00000       0.00000       0.00000       0.00000       0.00000       0.00000       0.00000       0.00000       0.00000       0.00000       0.00000       0.00000       0.00000       0.00000
   3  12 2001.1480    0.6010  0.5369  9.8798  0.0000  0.0544   0.0433   0.1025    0.2046   0.0000   471.4497       12.7180     -0.792162       16.3488      -2.75980      0.995737       0.00000       0.00000       0.00000       0.00000       0.00000       0.00000       0.00000       0.00000       0.00000       0.00000       0.00000       0.00000       0.00000       0.00000       0.00000       0.00000       0.00000       0.00000       0.00000       0.00000       0.00000       0.00000       0.00000       0.00000       0.00000       0.00000       0.00000       0.00000       0.00000       0.00000       22.7867       21.5693       18.7177       10.9880       5.45926       1.49423       0.00000       0.00000       0.00000       0.00000       0.00000       0.00000       0.00000       0.00000       0.00000       0.00000       0.00000       0.00000       0.00000       0.00000       0.00000       0.00000       0.00000       0.00000       0.00000       0.00000       0.00000       0.00000       0.00000       0.00000       0.00000       0.00000       0.00000       0.00000       0.00000       0.00000
   3  13 2137.7088    0.8146  0.6427  9.6118  0.0000  0.0556   0.0460   0.1036    0.3502   0.0000   429.5808      -1.66277      -18.4824      -12.2082       2.50630      0.357987       0.00000       0.00000       0.00000       0.00000       0.00000       0.00000       0.00000       0.00000       0.00000       0.00000       0.00000       0.00000       0.00000       0.00000       0.00000       0.00000       0.00000       0.00000       0.00000       0.00000       0.00000       0.00000       0.00000       0.00000       0.00000       0.00000       0.00000       0.00000       0.00000       0.00000       21.8779       25.6889       20.8190       10.8191       6.61852       2.09711       0.00000       0.00000       0.00000       0.00000       0.00000       0.00000       0.00000       0.00000       0.00000       0.00000       0.00000       0.00000       0.00000       0.00000       0.00000       0.00000       0.00000       0.00000       0.00000       0.00000       0.00000       0.00000       0.00000       0.00000       0.00000       0.00000       0.00000       0.00000       0.00000       0.00000
   3  14 2273.4615    1.0104  0.9259 10.3830  0.0000  0.0620   0.0559   0.1484    0.3535   0.0000   476.4531      -74.5674      -19.4182       3.95669      -8.88373      0.699431       0.00000       0.00000       0.00000       0.00000       0.00000       0.00000       0.00000       0.00000       0.00000       0.00000       0.00000       0.00000       0.00000       0.00000       0.00000       0.00000       0.00000       0.00000       0.00000       0.00000       0.00000       0.00000       0.00000       0.00000       0.00000       0.00000       0.00000       0.00000       0.00000       0.00000       28.8807       31.4523       22.6469       11.4691       6.17527       1.91539       0.00000       0.00000       0.00000       0.00000       0.00000       0.00000       0.00000       0.00000       0.00000       0.00000       0.00000       0.00000       0.00000       0.00000       0.00000       0.00000       0.00000       0.00000       0.00000       0.00000       0.00000       0.00000       0.00000       0.00000       0.00000       0.00000       0.00000       0.00000       0.00000       0.00000
   3  15 2407.6653    1.3987  0.7139 11.3756  0.0000  0.0573   0.0855   0.1247    0.2579   0.0000   414.9758      -32.2168      -27.1391      -2.82666     0.0832474     -0.241364       0.00000       0.00000       0.00000       0.00000       0.00000       0.00000       0.00000       0.00000       0.00000       0.00000       0.00000       0.00000       0.00000       0.00000       0.00000       0.00000       0.00000       0.00000       0.00000       0.00000       0.00000       0.00000       0.00000       0.00000       0.00000       0.00000       0.00000       0.00000       0.00000       0.00000       24.5605       24.7280       19.3911       11.3393       5.70357       1.70656       0.00000       0.00000       0.00000       0.00000       0.00000       0.00000       0.00000       0.00000       0.00000       0.00000       0.00000       0.00000       0.00000       0.00000       0.00000       0.00000       0.00000       0.00000       0.00000       0.00000       0.00000       0.00000       0.00000       0.00000       0.00000       0.00000       0.00000       0.00000       0.00000       0.00000
   3  16 2541.6408    1.9311  1.1631  0.7594  0.0000  0.0562   0.0923   0.1676 1000.0000   0.0000   393.3679      -19.3776       10.4358       6.32840      -3.17715      0.263657       0.00000       0.00000       0.00000       0.00000       0.00000       0.00000       0.00000       0.00000       0.00000       0.00000       0.00000       0.00000       0.00000       0.00000       0.00000       0.00000       0.00000       0.00000       0.00000       0.00000       0.00000       0.00000       0.00000       0.00000       0.00000       0.00000       0.00000       0.00000       0.00000       0.00000       29.0466       28.6231       19.6924       11.1124       5.00930       1.60659       0.00000       0.00000       0.00000       0.00000       0.00000       0.00000       0.00000       0.00000       0.00000       0.00000       0.00000       0.00000       0.00000       0.00000       0.00000       0.00000       0.00000       0.00000       0.00000       0.00000       0.00000       0.00000       0.00000       0.00000       0.00000       0.00000       0.00000       0.00000       0.00000       0.00000
   3  18 2811.5273    2.8976  0.9402  9.3414  0.0000  0.0520   0.1430   0.1431    5.8852   0.0000   447.9699       50.3973       11.5682       11.9539       1.06602       1.50937       0.00000       0.00000       0.00000       0.00000       0.00000       0.00000       0.00000       0.00000       0.00000       0.00000       0.00000       0.00000       0.00000       0.00000       0.00000       0.00000       0.00000       0.00000       0.00000       0.00000       0.00000       0.00000       0.00000       0.00000       0.00000       0.00000       0.00000       0.00000       0.00000       0.00000       26.0386       24.9093       17.9062       10.0585       4.44062       1.31211       0.00000       0.00000       0.00000       0.00000       0.00000       0.00000       0.00000       0.00000       0.00000       0.00000       0.00000       0.00000       0.00000       0.00000       0.00000       0.00000       0.00000       0.00000       0.00000       0.00000       0.00000       0.00000       0.00000       0.00000       0.00000       0.00000       0.00000       0.00000       0.00000       0.00000
   3  19 2947.0320    3.7971  0.8705  7.0886  0.0000  0.0449   0.1915   0.1288   94.3470   0.0000   446.7159       41.7871      -9.51546       2.57142      -2.04130     -0.652065       0.00000       0.00000       0.00000       0.00000       0.00000       0.00000       0.00000       0.00000       0.00000       0.00000       0.00000       0.00000       0.00000       0.00000       0.00000       0.00000       0.00000       0.00000       0.00000       0.00000       0.00000       0.00000       0.00000       0.00000       0.00000       0.00000       0.00000       0.00000       0.00000       0.00000       22.7313       20.8694       16.4503       9.80720       4.36669       1.23100       0.00000       0.00000       0.00000       0.00000       0.00000       0.00000       0.00000       0.00000       0.00000       0.00000       0.00000       0.00000       0.00000       0.00000       0.00000       0.00000       0.00000       0.00000       0.00000       0.00000       0.00000       0.00000       0.00000       0.00000       0.00000       0.00000       0.00000       0.00000       0.00000       0.00000
   3  20 3082.4010    3.8462  0.8068 12.3780  0.0000  0.0560   0.2025   0.1233    0.6103   0.0000   374.2609       23.5439       38.1475      -14.3219      -4.48651      -1.39473       0.00000       0.00000       0.00000       0.00000       0.00000       0.00000       0.00000       0.00000       0.00000       0.00000       0.00000       0.00000       0.00000       0.00000       0.00000       0.00000       0.00000       0.00000       0.00000       0.00000       0.00000       0.00000       0.00000       0.00000       0.00000       0.00000       0.00000       0.00000       0.00000       0.00000       29.4344       29.2644       19.7554       10.4129       4.86838       1.50851       0.00000       0.00000       0.00000       0.00000       0.00000       0.00000       0.00000       0.00000       0.00000       0.00000       0.00000       0.00000       0.00000       0.00000       0.00000       0.00000       0.00000       0.00000       0.00000       0.00000       0.00000       0.00000       0.00000       0.00000       0.00000       0.00000       0.00000       0.00000       0.00000       0.00000
   3  21 3217.8146    3.9516  1.3252 12.0030 -0.0003  0.0646   0.1780   0.1731    1.0566   0.0000   419.6221      -10.8065      -17.2966       23.7267      -2.08359      -1.00064       0.00000       0.00000       0.00000       0.00000       0.00000       0.00000       0.00000       0.00000       0.00000       0.00000       0.00000       0.00000       0.00000       0.00000       0.00000       0.00000       0.00000       0.00000       0.00000       0.00000       0.00000       0.00000       0.00000       0.00000       0.00000       0.00000       0.00000       0.00000       0.00000       0.00000       31.8938       29.2987       23.3723       15.8096       6.36250       1.85216       0.00000       0.00000       0.00000       0.00000       0.00000       0.00000       0.00000       0.00000       0.00000       0.00000       0.00000       0.00000       0.00000       0.00000       0.00000       0.00000       0.00000       0.00000       0.00000       0.00000       0.00000       0.00000       0.00000       0.00000       0.00000       0.00000       0.00000       0.00000       0.00000       0.00000
   3  23 3489.5240    2.8490  2.4231 11.4428  0.0000  0.0909   0.0969   0.2496    0.4622   0.0000   400.1788       37.8107       26.7520       4.86401       5.93115      -2.19727       0.00000       0.00000       0.00000       0.00000       0.00000       0.00000       0.00000       0.00000       0.00000       0.00000       0.00000       0.00000       0.00000       0.00000       0.00000       0.00000       0.00000       0.00000       0.00000       0.00000       0.00000       0.00000       0.00000       0.00000       0.00000       0.00000       0.00000       0.00000       0.00000       0.00000       46.5849       47.4954       31.6339       19.0660       7.96455       2.76725       0.00000       0.00000       0.00000       0.00000       0.00000       0.00000       0.00000       0.00000       0.00000       0.00000       0.00000       0.00000       0.00000       0.00000       0.00000       0.00000       0.00000       0.00000       0.00000       0.00000       0.00000       0.00000       0.00000       0.00000       0.00000       0.00000       0.00000       0.00000       0.00000       0.00000
   3  24 3626.1473    2.4124  3.4413 11.0675  0.0000  0.1123   0.0731   0.3145    0.3697   0.0000   517.0991       1.75179      -25.9090      -35.0039       14.7618      -1.20388       0.00000       0.00000       0.00000       0.00000       0.00000       0.00000       0.00000       0.00000       0.00000       0.00000       0.00000       0.00000       0.00000       0.00000       0.00000       0.00000       0.00000       0.00000       0.00000       0.00000       0.00000       0.00000       0.00000       0.00000       0.00000       0.00000       0.00000       0.00000       0.00000       0.00000       53.3578       54.5298       40.5305       22.2687       11.5183       3.49064       0.00000       0.00000       0.00000       0.00000       0.00000       0.00000       0.00000       0.00000       0.00000       0.00000       0.00000       0.00000       0.00000       0.00000       0.00000       0.00000       0.00000       0.00000       0.00000       0.00000       0.00000       0.00000       0.00000       0.00000       0.00000       0.00000       0.00000       0.00000       0.00000       0.00000
   4  11 1914.6474    0.5346  0.3686 10.1981 -0.0094  0.0932   0.0663   0.1681    0.1286   0.0000   442.3242       39.4737       19.7875     -0.739766       5.56613     -0.844632      -2.15936     -0.330608       0.00000       0.00000       0.00000       0.00000       0.00000       0.00000       0.00000       0.00000       0.00000       0.00000       0.00000       0.00000       0.00000       0.00000       0.00000       0.00000       0.00000       0.00000       0.00000       0.00000       0.00000       0.00000       0.00000       0.00000       0.00000       0.00000       0.00000       0.00000       16.9251       23.6127       27.5323       12.2103       5.64905       4.36061       1.74853      0.414191       0.00000       0.00000       0.00000       0.00000       0.00000       0.00000       0.00000       0.00000       0.00000       0.00000       0.00000       0.00000       0.00000       0.00000       0.00000       0.00000       0.00000       0.00000       0.00000       0.00000       0.00000       0.00000       0.00000       0.00000       0.00000       0.00000       0.00000       0.00000
   4  12 2051.6526    0.6069  0.6442 10.0809 -0.0122  0.0476   0.0382   0.1307    0.1659   0.0000   451.3635       29.7246       19.8614      -7.56217      -19.6265      -2.27705       1.20888      0.805596       0.00000       0.00000       0.00000       0.00000       0.00000       0.00000       0.00000       0.00000       0.00000       0.00000       0.00000       0.00000       0.00000       0.00000       0.00000       0.00000       0.00000       0.00000       0.00000       0.00000       0.00000       0.00000       0.00000       0.00000       0.00000       0.00000       0.00000       0.00000       16.6147       15.4408       14.6937       11.2251       6.54354       3.47958       1.24083      0.323445       0.00000       0.00000       0.00000       0.00000       0.00000       0.00000       0.00000       0.00000       0.00000       0.00000       0.00000       0.00000       0.00000       0.00000       0.00000       0.00000       0.00000       0.00000       0.00000       0.00000       0.00000       0.00000       0.00000       0.00000       0.00000       0.00000       0.00000       0.00000
   4  13 2188.4078    0.8513  0.5503 10.2671 -0.0026  0.0388   0.0461   0.0881    0.2151   0.0000   426.6188       6.29121       19.7268      -3.13282      -9.32131       3.48887     0.0917216     -0.101809       0.00000       0.00000       0.00000       0.00000       0.00000       0.00000       0.00000       0.00000       0.00000       0.00000       0.00000       0.00000       0.00000       0.00000       0.00000       0.00000       0.00000       0.00000       0.00000       0.00000       0.00000       0.00000       0.00000       0.00000       0.00000       0.00000       0.00000       0.00000       14.2002       13.7006       12.1602       9.23089       5.61160       2.81029       1.03364      0.267447       0.00000       0.00000       0.00000       0.00000       0.00000       0.00000       0.00000       0.00000       0.00000       0.00000       0.00000       0.00000       0.00000       0.00000       0.00000       0.00000       0.00000       0.00000       0.00000       0.00000       0.00000       0.00000       0.00000       0.00000       0.00000       0.00000       0.00000       0.00000
   4  14 2324.1704    1.3083  0.8497  9.9463  0.0068  0.0695   0.0690   0.1371    0.6620   0.0000   422.4284      -5.87660       7.23331       17.6108       7.51066      -3.29076     0.0117753     -0.573673       0.00000       0.00000       0.00000       0.00000       0.00000       0.00000       0.00000       0.00000       0.00000       0.00000       0.00000       0.00000       0.00000       0.00000       0.00000       0.00000       0.00000       0.00000       0.00000       0.00000       0.00000       0.00000       0.00000       0.00000       0.00000       0.00000       0.00000       0.00000       33.5867       35.8006       24.1732       15.1909       7.49373       3.14099       1.01682      0.309832       0.00000       0.00000       0.00000       0.00000       0.00000       0.00000       0.00000       0.00000       0.00000       0.00000       0.00000       0.00000       0.00000       0.00000       0.00000       0.00000       0.00000       0.00000       0.00000       0.00000       0.00000       0.00000       0.00000       0.00000       0.00000       0.00000       0.00000       0.00000
   4  17 2728.4703    2.5643  0.9764 11.7714 -0.0049  0.0524   0.1164   0.1316    0.5893   0.0000   440.8277     0.0531278      -7.24664       14.1859       3.35360      0.507569     -0.562465     0.0484451       0.00000       0.00000       0.00000       0.00000       0.00000       0.00000       0.00000       0.00000       0.00000       0.00000       0.00000       0.00000       0.00000       0.00000       0.00000       0.00000       0.00000       0.00000       0.00000       0.00000       0.00000       0.00000       0.00000       0.00000       0.00000       0.00000       0.00000       0.00000       20.9044       20.8645       16.4005       12.6593       7.45371       3.43755       1.17134      0.323697       0.00000       0.00000       0.00000       0.00000       0.00000       0.00000       0.00000       0.00000       0.00000       0.00000       0.00000       0.00000       0.00000       0.00000       0.00000       0.00000       0.00000       0.00000       0.00000       0.00000       0.00000       0.00000       0.00000       0.00000       0.00000       0.00000       0.00000       0.00000
   4  18 2864.3029    3.0151  0.9311 11.3297 -0.0025  0.0465   0.1398   0.1260    1.1171   0.0000   437.2250      -7.37041       6.77171       5.86768      -3.51945      -9.29034    -0.0902248      0.132795       0.00000       0.00000       0.00000       0.00000       0.00000       0.00000       0.00000       0.00000       0.00000       0.00000       0.00000       0.00000       0.00000       0.00000       0.00000       0.00000       0.00000       0.00000       0.00000       0.00000       0.00000       0.00000       0.00000       0.00000       0.00000       0.00000       0.00000       0.00000       19.8762       20.2025       15.8022       11.5748       6.42274       3.08393       1.01821      0.281663       0.00000       0.00000       0.00000       0.00000       0.00000       0.00000       0.00000       0.00000       0.00000       0.00000       0.00000       0.00000       0.00000       0.00000       0.00000       0.00000       0.00000       0.00000       0.00000       0.00000       0.00000       0.00000       0.00000       0.00000       0.00000       0.00000       0.00000       0.00000
   4  19 3000.2922    3.6067  0.9335 12.9378 -0.0010  0.0877   0.1823   0.1367    0.4226   0.0000   451.4537       10.8459      -17.7884       9.88304       9.36083      0.633772   -0.00204907     -0.274499       0.00000       0.00000       0.00000       0.00000       0.00000       0.00000       0.00000       0.00000       0.00000       0.00000       0.00000       0.00000       0.00000       0.00000       0.00000       0.00000       0.00000       0.00000       0.00000       0.00000       0.00000       0.00000       0.00000       0.00000       0.00000       0.00000       0.00000       0.00000       42.2882       42.7781       36.1732       17.8986       8.38510       5.26076       2.02151      0.357434       0.00000       0.00000       0.00000       0.00000       0.00000       0.00000       0.00000       0.00000       0.00000       0.00000       0.00000       0.00000       0.00000       0.00000       0.00000       0.00000       0.00000       0.00000       0.00000       0.00000       0.00000       0.00000       0.00000       0.00000       0.00000       0.00000       0.00000       0.00000
   4  20 3135.9423    3.8975  0.9699 12.4691 -0.0074  0.0514   0.1759   0.1282    0.6797   0.0000   447.1684      -7.61403     -0.734734       2.51641      -10.3608       6.01854       1.06953      0.254863       0.00000       0.00000       0.00000       0.00000       0.00000       0.00000       0.00000       0.00000       0.00000       0.00000       0.00000       0.00000       0.00000       0.00000       0.00000       0.00000       0.00000       0.00000       0.00000       0.00000       0.00000       0.00000       0.00000       0.00000       0.00000       0.00000       0.00000       0.00000       19.6653       20.0232       17.2820       11.4088       7.69208       3.12235       1.48940      0.348107       0.00000       0.00000       0.00000       0.00000       0.00000       0.00000       0.00000       0.00000       0.00000       0.00000       0.00000       0.00000       0.00000       0.00000       0.00000       0.00000       0.00000       0.00000       0.00000       0.00000       0.00000       0.00000       0.00000       0.00000       0.00000       0.00000       0.00000       0.00000
   4  21 3271.7946    3.7935  1.3535 11.5966 -0.0005  0.0594   0.1533   0.1493    1.1681   0.0000   446.1160       74.3201       41.2137       20.8951       2.09295       1.25090       2.64848     -0.142014       0.00000       0.00000       0.00000       0.00000       0.00000       0.00000       0.00000       0.00000       0.00000       0.00000       0.00000       0.00000       0.00000       0.00000       0.00000       0.00000       0.00000       0.00000       0.00000       0.00000       0.00000       0.00000       0.00000       0.00000       0.00000       0.00000       0.00000       0.00000       24.6255       25.0907       20.0406       14.4924       7.94605       4.04527       1.37501      0.368036       0.00000       0.00000       0.00000       0.00000       0.00000       0.00000       0.00000       0.00000       0.00000       0.00000       0.00000       0.00000       0.00000       0.00000       0.00000       0.00000       0.00000       0.00000       0.00000       0.00000       0.00000       0.00000       0.00000       0.00000       0.00000       0.00000       0.00000       0.00000
   4  23 3544.6420    2.6434  2.8623 11.5940  0.0006  0.0893   0.0777   0.2404    0.2923   0.0000   454.1381       79.9222       28.1835      -10.7876      -5.05522       10.1262       1.11420     -0.139984       0.00000       0.00000       0.00000       0.00000       0.00000       0.00000       0.00000       0.00000       0.00000       0.00000       0.00000       0.00000       0.00000       0.00000       0.00000       0.00000       0.00000       0.00000       0.00000       0.00000       0.00000       0.00000       0.00000       0.00000       0.00000       0.00000       0.00000       0.00000       33.4242       36.0703       29.8673       20.4561       12.7866       5.73669       2.45302      0.625704       0.00000       0.00000       0.00000       0.00000       0.00000       0.00000       0.00000       0.00000       0.00000       0.00000       0.00000       0.00000       0.00000       0.00000       0.00000       0.00000       0.00000       0.00000       0.00000       0.00000       0.00000       0.00000       0.00000       0.00000       0.00000       0.00000       0.00000       0.00000
   4  24 3681.5924    2.2805  4.7776 10.3835 -0.0013  0.1157   0.0497   0.3244    0.3516   0.0000   407.9709       47.9041       24.6745       17.5684      -6.07946       10.4643       4.11807      0.394278       0.00000       0.00000       0.00000       0.00000       0.00000       0.00000       0.00000       0.00000       0.00000       0.00000       0.00000       0.00000       0.00000       0.00000       0.00000       0.00000       0.00000       0.00000       0.00000       0.00000       0.00000       0.00000       0.00000       0.00000       0.00000       0.00000       0.00000       0.00000       40.0663       44.3205       35.9166       27.1443       15.9331       7.95900       3.01922      0.859947       0.00000       0.00000       0.00000       0.00000       0.00000       0.00000       0.00000       0.00000       0.00000       0.00000       0.00000       0.00000       0.00000       0.00000       0.00000       0.00000       0.00000       0.00000       0.00000       0.00000       0.00000       0.00000       0.00000       0.00000       0.00000       0.00000       0.00000       0.00000
   4  25 3818.7617    1.9056  6.1113 10.0001 -0.0040  0.1351   0.0391   0.3796    0.3631   0.0000   459.5335       128.717       33.5434       15.9844       29.9420       9.38752     -0.708471       1.14945       0.00000       0.00000       0.00000       0.00000       0.00000       0.00000       0.00000       0.00000       0.00000       0.00000       0.00000       0.00000       0.00000       0.00000       0.00000       0.00000       0.00000       0.00000       0.00000       0.00000       0.00000       0.00000       0.00000       0.00000       0.00000       0.00000       0.00000       0.00000       50.8644       52.0250       44.0360       32.4974       20.3533       8.90938       3.65616      0.920906       0.00000       0.00000       0.00000       0.00000       0.00000       0.00000       0.00000       0.00000       0.00000       0.00000       0.00000       0.00000       0.00000       0.00000       0.00000       0.00000       0.00000       0.00000       0.00000       0.00000       0.00000       0.00000       0.00000       0.00000       0.00000       0.00000       0.00000       0.00000
   4  26 3956.4134    1.6302  7.5386  9.9565 -0.0020  0.1613   0.0328   0.4374    0.2684   0.0000   380.0111       43.1690       28.9734       61.4974      -17.5644       1.91946      -9.00773     -0.897228       0.00000       0.00000       0.00000       0.00000       0.00000       0.00000       0.00000       0.00000       0.00000       0.00000       0.00000       0.00000       0.00000       0.00000       0.00000       0.00000       0.00000       0.00000       0.00000       0.00000       0.00000       0.00000       0.00000       0.00000       0.00000       0.00000       0.00000       0.00000       58.6830       64.7666       51.5582       38.8889       22.5935       11.2010       4.22402       1.18677       0.00000       0.00000       0.00000       0.00000       0.00000       0.00000       0.00000       0.00000       0.00000       0.00000       0.00000       0.00000       0.00000       0.00000       0.00000       0.00000       0.00000       0.00000       0.00000       0.00000       0.00000       0.00000       0.00000       0.00000       0.00000       0.00000       0.00000       0.00000
   5   9 1685.8195    0.2443  0.2444 10.0496 -0.0109  0.0357   0.0243   0.0656    0.0701   0.0000   445.8793      -26.1531       11.5780      -2.03976      -1.24106      -3.95338      -1.51125      0.435638     -0.285224    -0.0189766       0.00000       0.00000       0.00000       0.00000       0.00000       0.00000       0.00000       0.00000       0.00000       0.00000       0.00000       0.00000       0.00000       0.00000       0.00000       0.00000       0.00000       0.00000       0.00000       0.00000       0.00000       0.00000       0.00000       0.00000       0.00000       0.00000       10.3364       10.5414       10.7290       8.36794       5.41737       3.33417       1.87208      0.821425      0.275684     0.0552943       0.00000       0.00000       0.00000       0.00000       0.00000       0.00000       0.00000       0.00000       0.00000       0.00000       0.00000       0.00000       0.00000       0.00000       0.00000       0.00000       0.00000       0.00000       0.00000       0.00000       0.00000       0.00000       0.00000       0.00000       0.00000       0.00000
   5  11 1960.5751    0.5200  0.4625 10.0070 -0.0050  0.0399   0.0318   0.0804    0.1091   0.0000   429.0851       13.2832      -3.32177     -0.229803      -1.46761       2.23089      -1.89130      0.693005      0.110871    -0.0101894       0.00000       0.00000       0.00000       0.00000       0.00000       0.00000       0.00000       0.00000       0.00000       0.00000       0.00000       0.00000       0.00000       0.00000       0.00000       0.00000       0.00000       0.00000       0.00000       0.00000       0.00000       0.00000       0.00000       0.00000       0.00000       0.00000       11.2319       12.4122       10.1405       9.54860       5.70779       3.61563       1.97731      0.783950      0.223810     0.0677948       0.00000       0.00000       0.00000       0.00000       0.00000       0.00000       0.00000       0.00000       0.00000       0.00000       0.00000       0.00000       0.00000       0.00000       0.00000       0.00000       0.00000       0.00000       0.00000       0.00000       0.00000       0.00000       0.00000       0.00000       0.00000       0.00000
   5  13 2235.4296    1.0607  0.7155  9.8075 -0.0077  0.0432   0.0502   0.0921    0.3639   0.0000   413.7626       4.34350      0.546596      -3.59343     -0.652156      -1.71495       1.74903      -1.05721      0.439070    -0.0376312       0.00000       0.00000       0.00000       0.00000       0.00000       0.00000       0.00000       0.00000       0.00000       0.00000       0.00000       0.00000       0.00000       0.00000       0.00000       0.00000       0.00000       0.00000       0.00000       0.00000       0.00000       0.00000       0.00000       0.00000       0.00000       0.00000       15.0611       15.0438       12.2747       10.5142       7.93121       4.52084       1.83317      0.772354      0.240699     0.0567542       0.00000       0.00000       0.00000       0.00000       0.00000       0.00000       0.00000       0.00000       0.00000       0.00000       0.00000       0.00000       0.00000       0.00000       0.00000       0.00000       0.00000       0.00000       0.00000       0.00000       0.00000       0.00000       0.00000       0.00000       0.00000       0.00000
   5  14 2371.1933    1.3033  0.8515 10.9248 -0.0012  0.0467   0.0578   0.1021    0.2514   0.0000   447.8902       2.33921       1.94504       13.2104      -5.84944       1.91862     -0.893965      0.655330      0.223393   -0.00891407       0.00000       0.00000       0.00000       0.00000       0.00000       0.00000       0.00000       0.00000       0.00000       0.00000       0.00000       0.00000       0.00000       0.00000       0.00000       0.00000       0.00000       0.00000       0.00000       0.00000       0.00000       0.00000       0.00000       0.00000       0.00000       0.00000       15.3284       16.8494       14.4950       10.8877       7.73159       4.31458       2.16622      0.872797      0.316761     0.0721125       0.00000       0.00000       0.00000       0.00000       0.00000       0.00000       0.00000       0.00000       0.00000       0.00000       0.00000       0.00000       0.00000       0.00000       0.00000       0.00000       0.00000       0.00000       0.00000       0.00000       0.00000       0.00000       0.00000       0.00000       0.00000       0.00000
   5  15 2506.0559    1.6583  1.0418 11.2411 -0.0066  0.0552   0.0772   0.1182    0.3736   0.0000   432.8378       32.2724       16.7273      -4.75172      -1.07511     -0.760376     -0.634610      -1.10906      0.971330     0.0258460       0.00000       0.00000       0.00000       0.00000       0.00000       0.00000       0.00000       0.00000       0.00000       0.00000       0.00000       0.00000       0.00000       0.00000       0.00000       0.00000       0.00000       0.00000       0.00000       0.00000       0.00000       0.00000       0.00000       0.00000       0.00000       0.00000       17.0615       16.2063       17.2771       13.9876       7.36538       5.05936       3.16984       1.32737      0.375551     0.0806426       0.00000       0.00000       0.00000       0.00000       0.00000       0.00000       0.00000       0.00000       0.00000       0.00000       0.00000       0.00000       0.00000       0.00000       0.00000       0.00000       0.00000       0.00000       0.00000       0.00000       0.00000       0.00000       0.00000       0.00000       0.00000       0.00000
   5  16 2641.2270    2.1523  0.8272 11.5621  0.0029  0.0413   0.0995   0.1054    0.3707   0.0000   412.8743       41.8160       18.8725       32.1196       10.9433       4.02619      -2.92030     -0.697158     0.0436330    -0.0713928       0.00000       0.00000       0.00000       0.00000       0.00000       0.00000       0.00000       0.00000       0.00000       0.00000       0.00000       0.00000       0.00000       0.00000       0.00000       0.00000       0.00000       0.00000       0.00000       0.00000       0.00000       0.00000       0.00000       0.00000       0.00000       0.00000       14.1098       14.2364       12.0690       10.2087       7.29052       4.04768       2.04793      0.749662      0.255957     0.0577070       0.00000       0.00000       0.00000       0.00000       0.00000       0.00000       0.00000       0.00000       0.00000       0.00000       0.00000       0.00000       0.00000       0.00000       0.00000       0.00000       0.00000       0.00000       0.00000       0.00000       0.00000       0.00000       0.00000       0.00000       0.00000       0.00000
   5  19 3049.9757    3.7963  0.8380 12.9797  0.0078  0.0478   0.1811   0.1244    0.4587   0.0000   448.8534       53.0475       25.7206       1.80429      -7.62733       1.44203       1.57739      -1.81463      0.556504     -0.122063       0.00000       0.00000       0.00000       0.00000       0.00000       0.00000       0.00000       0.00000       0.00000       0.00000       0.00000       0.00000       0.00000       0.00000       0.00000       0.00000       0.00000       0.00000       0.00000       0.00000       0.00000       0.00000       0.00000       0.00000       0.00000       0.00000       13.1250       16.8591       12.2936       12.1756       7.05624       5.14192       2.06804       1.15666      0.294395     0.0982881       0.00000       0.00000       0.00000       0.00000       0.00000       0.00000       0.00000       0.00000       0.00000       0.00000       0.00000       0.00000       0.00000       0.00000       0.00000       0.00000       0.00000       0.00000       0.00000       0.00000       0.00000       0.00000       0.00000       0.00000       0.00000       0.00000
   5  22 3459.4769    3.0256  2.4781 11.1292 -0.0034  0.0795   0.0839   0.1967    0.7236   0.0000   459.1317       37.3034       2.99710       14.6339      -4.78172     -0.753774      -3.43849      0.606174      0.674064     -0.131989       0.00000       0.00000       0.00000       0.00000       0.00000       0.00000       0.00000       0.00000       0.00000       0.00000       0.00000       0.00000       0.00000       0.00000       0.00000       0.00000       0.00000       0.00000       0.00000       0.00000       0.00000       0.00000       0.00000       0.00000       0.00000       0.00000       21.8002       26.2863       23.0900       17.5691       12.7570       8.10421       3.44305       1.82851      0.606302      0.142657       0.00000       0.00000       0.00000       0.00000       0.00000       0.00000       0.00000       0.00000       0.00000       0.00000       0.00000       0.00000       0.00000       0.00000       0.00000       0.00000       0.00000       0.00000       0.00000       0.00000       0.00000       0.00000       0.00000       0.00000       0.00000       0.00000
   5  23 3596.7975    2.5618  3.4776 11.0748 -0.0016  0.0945   0.0619   0.2495    0.3492   0.0000   429.8319       47.7312       64.4052       36.5804      -3.84949      0.170088       8.17580     -0.891957      0.680137    -0.0385017       0.00000       0.00000       0.00000       0.00000       0.00000       0.00000       0.00000       0.00000       0.00000       0.00000       0.00000       0.00000       0.00000       0.00000       0.00000       0.00000       0.00000       0.00000       0.00000       0.00000       0.00000       0.00000       0.00000       0.00000       0.00000       0.00000       26.9579       30.6070       27.4933       21.4507       14.3773       9.30749       4.17497       2.10040      0.672783      0.160896       0.00000       0.00000       0.00000       0.00000       0.00000       0.00000       0.00000       0.00000       0.00000       0.00000       0.00000       0.00000       0.00000       0.00000       0.00000       0.00000       0.00000       0.00000       0.00000       0.00000       0.00000       0.00000       0.00000       0.00000       0.00000       0.00000
   5  24 3733.8499    2.0434  5.0306 10.8603 -0.0010  0.1132   0.0431   0.3176    0.2020   0.0000   512.7378       38.3234       19.7800       51.3740      -5.76904    -0.0821694      -11.1790      -5.19370      0.570121      0.163964       0.00000       0.00000       0.00000       0.00000       0.00000       0.00000       0.00000       0.00000       0.00000       0.00000       0.00000       0.00000       0.00000       0.00000       0.00000       0.00000       0.00000       0.00000       0.00000       0.00000       0.00000       0.00000       0.00000       0.00000       0.00000       0.00000       33.9846       37.6180       35.0915       26.6157       18.3399       11.1070       5.64408       2.53561      0.857298      0.185977       0.00000       0.00000       0.00000       0.00000       0.00000       0.00000       0.00000       0.00000       0.00000       0.00000       0.00000       0.00000       0.00000       0.00000       0.00000       0.00000       0.00000       0.00000       0.00000       0.00000       0.00000       0.00000       0.00000       0.00000       0.00000       0.00000
   5  25 3871.6073    1.8071  6.3808  9.9663 -0.0011  0.1301   0.0327   0.3427    0.2642   0.0000   459.0492       77.8576       79.7076      -50.9653      -8.98571      -5.47435      -6.91236      0.975963       1.24099     -0.496206       0.00000       0.00000       0.00000       0.00000       0.00000       0.00000       0.00000       0.00000       0.00000       0.00000       0.00000       0.00000       0.00000       0.00000       0.00000       0.00000       0.00000       0.00000       0.00000       0.00000       0.00000       0.00000       0.00000       0.00000       0.00000       0.00000       40.9463       44.5272       39.9331       31.1251       21.7564       12.6493       6.41922       2.73663      0.945188      0.207920       0.00000       0.00000       0.00000       0.00000       0.00000       0.00000       0.00000       0.00000       0.00000       0.00000       0.00000       0.00000       0.00000       0.00000       0.00000       0.00000       0.00000       0.00000       0.00000       0.00000       0.00000       0.00000       0.00000       0.00000       0.00000       0.00000
   6  11 2004.1242    0.5502  0.5439 10.1056  0.0009  0.0432   0.0306   0.0921    0.1089   0.0000   438.1323       1.09023      -6.55623       5.31193     -0.178754      -1.11664      -1.89836      0.296333      0.970698      0.376547    -0.0289884    -0.0129043       0.00000       0.00000       0.00000       0.00000       0.00000       0.00000       0.00000       0.00000       0.00000       0.00000       0.00000       0.00000       0.00000       0.00000       0.00000       0.00000       0.00000       0.00000       0.00000       0.00000       0.00000       0.00000       0.00000       0.00000       13.2893       12.4429       10.2886       9.50639       8.70560       6.48079       3.39686       1.42600      0.646072      0.221040     0.0714922     0.0137032       0.00000       0.00000       0.00000       0.00000       0.00000       0.00000       0.00000       0.00000       0.00000       0.00000       0.00000       0.00000       0.00000       0.00000       0.00000       0.00000       0.00000       0.00000       0.00000       0.00000       0.00000       0.00000       0.00000       0.00000
   6  12 2142.5175    0.8873  0.6024  9.8837 -0.0033  0.0360   0.0404   0.0784    0.1827   0.0000   437.3324      -7.40382     -0.778934       18.9180      -3.20359       4.99687       3.72094      -2.18737      0.662860     -0.129642    -0.0674147   -0.00121835       0.00000       0.00000       0.00000       0.00000       0.00000       0.00000       0.00000       0.00000       0.00000       0.00000       0.00000       0.00000       0.00000       0.00000       0.00000       0.00000       0.00000       0.00000       0.00000       0.00000       0.00000       0.00000       0.00000       0.00000       9.10844       8.68895       9.24170       7.34919       5.90535       4.47064       2.43256       1.17830      0.568702      0.229514     0.0633572     0.0113836       0.00000       0.00000       0.00000       0.00000       0.00000       0.00000       0.00000       0.00000       0.00000       0.00000       0.00000       0.00000       0.00000       0.00000       0.00000       0.00000       0.00000       0.00000       0.00000       0.00000       0.00000       0.00000       0.00000       0.00000
   6  14 2415.6030    1.3996  1.0724 10.4085  0.0060  0.0525   0.0520   0.1067    0.3595   0.0000   444.3567      0.359148       20.0345      -6.26663       3.49134      -2.89328     -0.646923      0.232699      0.139262     -0.312765    -0.0711690    -0.0171364       0.00000       0.00000       0.00000       0.00000       0.00000       0.00000       0.00000       0.00000       0.00000       0.00000       0.00000       0.00000       0.00000       0.00000       0.00000       0.00000       0.00000       0.00000       0.00000       0.00000       0.00000       0.00000       0.00000       0.00000       11.5860       12.9173       14.2666       9.69281       8.91579       5.28498       3.20967       1.93682      0.742806      0.343398      0.118261     0.0190090       0.00000       0.00000       0.00000       0.00000       0.00000       0.00000       0.00000       0.00000       0.00000       0.00000       0.00000       0.00000       0.00000       0.00000       0.00000       0.00000       0.00000       0.00000       0.00000       0.00000       0.00000       0.00000       0.00000       0.00000
   6  15 2551.0583    1.8777  0.9763 11.1410 -0.0052  0.0440   0.0695   0.1040    0.3064   0.0000   437.2049       1.04360       3.60510      -12.7617       5.33823      -6.25568       2.00782      -2.45863     -0.359340    -0.0646165     0.0581734   -0.00644697       0.00000       0.00000       0.00000       0.00000       0.00000       0.00000       0.00000       0.00000       0.00000       0.00000       0.00000       0.00000       0.00000       0.00000       0.00000       0.00000       0.00000       0.00000       0.00000       0.00000       0.00000       0.00000       0.00000       0.00000       11.4112       11.9922       12.0590       10.6042       6.72027       4.83195       2.92688       1.65750      0.748110      0.291283     0.0715477     0.0163526       0.00000       0.00000       0.00000       0.00000       0.00000       0.00000       0.00000       0.00000       0.00000       0.00000       0.00000       0.00000       0.00000       0.00000       0.00000       0.00000       0.00000       0.00000       0.00000       0.00000       0.00000       0.00000       0.00000       0.00000
   6  16 2687.1029    2.3412  0.9690 11.1226 -0.0017  0.0433   0.0882   0.1013    0.4570   0.0000   441.5037      -8.31038       11.7728       8.74565      -8.14638      -4.75567      -1.46092   -0.00731208     -0.378481     -0.198597    -0.0630572    -0.0210909       0.00000       0.00000       0.00000       0.00000       0.00000       0.00000       0.00000       0.00000       0.00000       0.00000       0.00000       0.00000       0.00000       0.00000       0.00000       0.00000       0.00000       0.00000       0.00000       0.00000       0.00000       0.00000       0.00000       0.00000       13.5771       15.6587       14.1648       10.5719       7.36780       4.76472       2.59070       1.26460      0.592679      0.232512     0.0679721     0.0130506       0.00000       0.00000       0.00000       0.00000       0.00000       0.00000       0.00000       0.00000       0.00000       0.00000       0.00000       0.00000       0.00000       0.00000       0.00000       0.00000       0.00000       0.00000       0.00000       0.00000       0.00000       0.00000       0.00000       0.00000
   6  17 2823.7213    2.9010  0.8639 12.1766 -0.0052  0.0391   0.1125   0.0978    0.2746   0.0000   416.2648       15.4547      -12.8615       3.16419       2.01966      -1.54215     -0.460348      -1.06980     -0.136236    -0.0523298    -0.0666561   -0.00400119       0.00000       0.00000       0.00000       0.00000       0.00000       0.00000       0.00000       0.00000       0.00000       0.00000       0.00000       0.00000       0.00000       0.00000       0.00000       0.00000       0.00000       0.00000       0.00000       0.00000       0.00000       0.00000       0.00000       0.00000       10.7360       11.7734       11.2555       8.91988       6.84424       4.35453       2.53082       1.42801      0.572540      0.232854     0.0699467     0.0134598       0.00000       0.00000       0.00000       0.00000       0.00000       0.00000       0.00000       0.00000       0.00000       0.00000       0.00000       0.00000       0.00000       0.00000       0.00000       0.00000       0.00000       0.00000       0.00000       0.00000       0.00000       0.00000       0.00000       0.00000
   6  18 2960.7360    3.4632  0.8611 12.1657 -0.0026  0.0426   0.1323   0.0914    0.4301   0.0000   436.2857       2.97244       8.52171       5.91419      -2.49873       8.82877      -1.10188      0.299461     -0.664995     -0.238547    0.00672767    -0.0231948       0.00000       0.00000       0.00000       0.00000       0.00000       0.00000       0.00000       0.00000       0.00000       0.00000       0.00000       0.00000       0.00000       0.00000       0.00000       0.00000       0.00000       0.00000       0.00000       0.00000       0.00000       0.00000       0.00000       0.00000       9.25779       12.6447       10.2689       9.07030       6.88611       4.18442       2.88594       1.27290      0.723103      0.222507     0.0850600     0.0198228       0.00000       0.00000       0.00000       0.00000       0.00000       0.00000       0.00000       0.00000       0.00000       0.00000       0.00000       0.00000       0.00000       0.00000       0.00000       0.00000       0.00000       0.00000       0.00000       0.00000       0.00000       0.00000       0.00000       0.00000
   6  19 3097.3923    4.0688  0.8503 12.4653 -0.0141  0.0361   0.1655   0.1029    0.5311   0.0000   440.5868       13.5748       11.6045       17.3165       5.51094     -0.837850      -3.02376      0.305565      0.841199     -0.463493     0.0205537  -0.000201533       0.00000       0.00000       0.00000       0.00000       0.00000       0.00000       0.00000       0.00000       0.00000       0.00000       0.00000       0.00000       0.00000       0.00000       0.00000       0.00000       0.00000       0.00000       0.00000       0.00000       0.00000       0.00000       0.00000       0.00000       9.20217       11.0223       10.2584       7.88485       6.30837       3.75200       2.27572       1.30139      0.502134      0.216416     0.0721456     0.0141377       0.00000       0.00000       0.00000       0.00000       0.00000       0.00000       0.00000       0.00000       0.00000       0.00000       0.00000       0.00000       0.00000       0.00000       0.00000       0.00000       0.00000       0.00000       0.00000       0.00000       0.00000       0.00000       0.00000       0.00000
   6  20 3234.1046    3.9485  1.4861  5.3117 -0.0011  0.0511   0.1170   0.1287   18.2933   0.0000   436.9493       52.4814      -6.82969      -13.1224       2.58695       2.85055      0.603054      -1.45360      0.730112      0.196685     0.0957601    -0.0243778       0.00000       0.00000       0.00000       0.00000       0.00000       0.00000       0.00000       0.00000       0.00000       0.00000       0.00000       0.00000       0.00000       0.00000       0.00000       0.00000       0.00000       0.00000       0.00000       0.00000       0.00000       0.00000       0.00000       0.00000       12.3149       14.8403       13.2171       11.4275       8.32762       5.49130       3.25832       1.79031      0.767293      0.305147     0.0951017     0.0213236       0.00000       0.00000       0.00000       0.00000       0.00000       0.00000       0.00000       0.00000       0.00000       0.00000       0.00000       0.00000       0.00000       0.00000       0.00000       0.00000       0.00000       0.00000       0.00000       0.00000       0.00000       0.00000       0.00000       0.00000
   6  21 3371.2400    3.3911  1.9576 11.5996 -0.0028  0.0621   0.0964   0.1608    0.6190   0.0000   444.4821       20.5133       19.8847       16.6097       13.1732      -7.61627       2.69653      -2.86359      -1.35920    -0.0254644    -0.0238530    -0.0330950       0.00000       0.00000       0.00000       0.00000       0.00000       0.00000       0.00000       0.00000       0.00000       0.00000       0.00000       0.00000       0.00000       0.00000       0.00000       0.00000       0.00000       0.00000       0.00000       0.00000       0.00000       0.00000       0.00000       0.00000       15.9033       19.5932       16.0639       14.3618       10.6373       6.96720       4.17350       2.00780      0.953587      0.342141      0.112080     0.0264763       0.00000       0.00000       0.00000       0.00000       0.00000       0.00000       0.00000       0.00000       0.00000       0.00000       0.00000       0.00000       0.00000       0.00000       0.00000       0.00000       0.00000       0.00000       0.00000       0.00000       0.00000       0.00000       0.00000       0.00000
   6  22 3508.4039    2.9067  2.5770 11.2946 -0.0025  0.0722   0.0740   0.1990    0.4612   0.0000   458.9179       54.8532      -5.35597       24.4556      -12.1560      -1.87025       7.86236      0.172672      -1.72179     -0.415149      0.216174    -0.0288415       0.00000       0.00000       0.00000       0.00000       0.00000       0.00000       0.00000       0.00000       0.00000       0.00000       0.00000       0.00000       0.00000       0.00000       0.00000       0.00000       0.00000       0.00000       0.00000       0.00000       0.00000       0.00000       0.00000       0.00000       18.4447       21.1584       19.6327       16.8768       12.2444       7.61072       5.02109       2.61894       1.21479      0.429190      0.139081     0.0290157       0.00000       0.00000       0.00000       0.00000       0.00000       0.00000       0.00000       0.00000       0.00000       0.00000       0.00000       0.00000       0.00000       0.00000       0.00000       0.00000       0.00000       0.00000       0.00000       0.00000       0.00000       0.00000       0.00000       0.00000
   6  23 3646.2827    2.4284  3.5454 11.1114 -0.0058  0.0894   0.0550   0.2305    0.2988   0.0000   440.3974       16.9497      -4.68403       7.83380       23.0113       11.5756       4.30542       1.13386       1.84366     0.0487834      0.145376    -0.0324130       0.00000       0.00000       0.00000       0.00000       0.00000       0.00000       0.00000       0.00000       0.00000       0.00000       0.00000       0.00000       0.00000       0.00000       0.00000       0.00000       0.00000       0.00000       0.00000       0.00000       0.00000       0.00000       0.00000       0.00000       22.6064       27.7204       24.8451       20.0578       15.4466       10.2593       5.81186       2.99288       1.35329      0.550473      0.177803     0.0378232       0.00000       0.00000       0.00000       0.00000       0.00000       0.00000       0.00000       0.00000       0.00000       0.00000       0.00000       0.00000       0.00000       0.00000       0.00000       0.00000       0.00000       0.00000       0.00000       0.00000       0.00000       0.00000       0.00000       0.00000
   6  24 3784.1279    1.9743  5.1451 10.6528 -0.0047  0.1088   0.0385   0.3112    0.2065   0.0000   371.6420       45.2340       5.98799      -17.2332      -49.7449      -9.63208       3.61489      -5.03576      -3.16993      -1.30046      0.513347    -0.0586367       0.00000       0.00000       0.00000       0.00000       0.00000       0.00000       0.00000       0.00000       0.00000       0.00000       0.00000       0.00000       0.00000       0.00000       0.00000       0.00000       0.00000       0.00000       0.00000       0.00000       0.00000       0.00000       0.00000       0.00000       28.0595       32.4166       29.3906       25.2651       19.2046       12.7403       7.45971       3.96010       1.72610      0.674652      0.211829     0.0451526       0.00000       0.00000       0.00000       0.00000       0.00000       0.00000       0.00000       0.00000       0.00000       0.00000       0.00000       0.00000       0.00000       0.00000       0.00000       0.00000       0.00000       0.00000       0.00000       0.00000       0.00000       0.00000       0.00000       0.00000
   6  26 4060.6542    1.3918  9.8155  9.8003  0.0008  0.1697   0.0208   0.4673    0.1410   0.0000   419.1669       54.4446      -6.19643       58.2488       34.4447       21.6564      -16.6159      -13.5047       5.90140     -0.428291     -0.194129    -0.0335313       0.00000       0.00000       0.00000       0.00000       0.00000       0.00000       0.00000       0.00000       0.00000       0.00000       0.00000       0.00000       0.00000       0.00000       0.00000       0.00000       0.00000       0.00000       0.00000       0.00000       0.00000       0.00000       0.00000       0.00000       42.4667       50.4337       46.2349       39.0017       30.1718       19.6810       11.7411       6.36016       2.74669       1.09976      0.350782     0.0720685       0.00000       0.00000       0.00000       0.00000       0.00000       0.00000       0.00000       0.00000       0.00000       0.00000       0.00000       0.00000       0.00000       0.00000       0.00000       0.00000       0.00000       0.00000       0.00000       0.00000       0.00000       0.00000       0.00000       0.00000
   7  11 2045.8543    0.6388  0.6537 10.0279 -0.0022  0.0406   0.0292   0.0986    0.1176   0.0000   430.7282      -7.15126       6.91238       3.17617      0.679372      0.803670      -1.22080      -1.56276      0.730215      0.110083     -0.107389     0.0374298    -0.0169460   0.000866629       0.00000       0.00000       0.00000       0.00000       0.00000       0.00000       0.00000       0.00000       0.00000       0.00000       0.00000       0.00000       0.00000       0.00000       0.00000       0.00000       0.00000       0.00000       0.00000       0.00000       0.00000       0.00000       8.50421       10.2503       10.0781       8.44199       6.40660       4.73288       2.86748       1.66755      0.931569      0.411885      0.202486     0.0700051     0.0184900    0.00382879       0.00000       0.00000       0.00000       0.00000       0.00000       0.00000       0.00000       0.00000       0.00000       0.00000       0.00000       0.00000       0.00000       0.00000       0.00000       0.00000       0.00000       0.00000       0.00000       0.00000       0.00000       0.00000
   7  12 2184.5703    0.8855  0.7719 10.0667  0.0059  0.0416   0.0358   0.0945    0.1839   0.0000   441.9115     -0.265824      0.357957       6.36738       5.59764     -0.166862      0.204102      0.864691     -0.608767      0.296997     0.0374552     -0.107552    0.00528136   -0.00216804       0.00000       0.00000       0.00000       0.00000       0.00000       0.00000       0.00000       0.00000       0.00000       0.00000       0.00000       0.00000       0.00000       0.00000       0.00000       0.00000       0.00000       0.00000       0.00000       0.00000       0.00000       0.00000       10.2527       12.5135       11.4558       9.54712       6.89849       4.73401       2.75742       1.66653      0.838724      0.400278      0.164974     0.0601290     0.0150651    0.00335479       0.00000       0.00000       0.00000       0.00000       0.00000       0.00000       0.00000       0.00000       0.00000       0.00000       0.00000       0.00000       0.00000       0.00000       0.00000       0.00000       0.00000       0.00000       0.00000       0.00000       0.00000       0.00000
   7  13 2322.0596    1.1684  0.8082 10.4983 -0.0042  0.0439   0.0425   0.0876    0.1977   0.0000   432.3160       8.07533       9.66316      -10.9663     0.0505759      -1.23062      -2.13006     -0.151387      0.238411     -0.325235      0.251164     0.0719163     0.0167758    0.00107848       0.00000       0.00000       0.00000       0.00000       0.00000       0.00000       0.00000       0.00000       0.00000       0.00000       0.00000       0.00000       0.00000       0.00000       0.00000       0.00000       0.00000       0.00000       0.00000       0.00000       0.00000       0.00000       9.28592       9.23683       11.4995       9.40948       6.02126       5.14078       3.65715       1.74720      0.947043      0.598393      0.259673     0.0828352     0.0206992    0.00331956       0.00000       0.00000       0.00000       0.00000       0.00000       0.00000       0.00000       0.00000       0.00000       0.00000       0.00000       0.00000       0.00000       0.00000       0.00000       0.00000       0.00000       0.00000       0.00000       0.00000       0.00000       0.00000
   7  14 2458.2311    1.5732  1.0969  9.9854  0.0003  0.0436   0.0506   0.0992    0.5146   0.0000   421.6064      -3.09188       4.76964       18.0704       3.88005      -1.23874     -0.996299     -0.979943       1.04491     -0.184371     -0.320792    0.00960133    -0.0125690   -0.00153344       0.00000       0.00000       0.00000       0.00000       0.00000       0.00000       0.00000       0.00000       0.00000       0.00000       0.00000       0.00000       0.00000       0.00000       0.00000       0.00000       0.00000       0.00000       0.00000       0.00000       0.00000       0.00000       10.0600       11.6973       10.9158       9.48074       7.43756       5.22812       3.49843       1.88950       1.05242      0.471196      0.208843     0.0654952     0.0194921    0.00384871       0.00000       0.00000       0.00000       0.00000       0.00000       0.00000       0.00000       0.00000       0.00000       0.00000       0.00000       0.00000       0.00000       0.00000       0.00000       0.00000       0.00000       0.00000       0.00000       0.00000       0.00000       0.00000
   7  15 2594.2272    2.1256  0.8252 11.5328  0.0056  0.0385   0.0771   0.0853    0.2402   0.0000   444.0090       25.4385      -6.53441      -6.21967       10.4205      -1.69118       1.08270     0.0254737     -0.159379      0.406853    -0.0206158   -0.00692891    -0.0229022    0.00150642       0.00000       0.00000       0.00000       0.00000       0.00000       0.00000       0.00000       0.00000       0.00000       0.00000       0.00000       0.00000       0.00000       0.00000       0.00000       0.00000       0.00000       0.00000       0.00000       0.00000       0.00000       0.00000       8.24964       9.56268       8.82259       8.62278       6.46865       4.39959       2.93317       1.86849       1.03240      0.478055      0.185341     0.0633183     0.0181725    0.00380166       0.00000       0.00000       0.00000       0.00000       0.00000       0.00000       0.00000       0.00000       0.00000       0.00000       0.00000       0.00000       0.00000       0.00000       0.00000       0.00000       0.00000       0.00000       0.00000       0.00000       0.00000       0.00000
   7  16 2731.2041    2.5158  0.9667 11.8925 -0.0133  0.0463   0.0942   0.0914    0.3215   0.0000   428.9735       12.0733       24.5260      -7.37363     -0.742450       2.52111      -4.60577      -2.31307     -0.633934     -0.516848     -0.305424     0.0729667   -0.00464265   0.000841118       0.00000       0.00000       0.00000       0.00000       0.00000       0.00000       0.00000       0.00000       0.00000       0.00000       0.00000       0.00000       0.00000       0.00000       0.00000       0.00000       0.00000       0.00000       0.00000       0.00000       0.00000       0.00000       10.8443       11.3626       9.76760       9.52113       8.58500       5.99254       4.25480       2.42373       1.22348      0.563845      0.208541     0.0673385     0.0208402    0.00393716       0.00000       0.00000       0.00000       0.00000       0.00000       0.00000       0.00000       0.00000       0.00000       0.00000       0.00000       0.00000       0.00000       0.00000       0.00000       0.00000       0.00000       0.00000       0.00000       0.00000       0.00000       0.00000
   7  17 2868.3829    3.3368  0.8911 11.9200 -0.0078  0.0386   0.1175   0.0873    0.4086   0.0000   423.4191       6.50858       14.2642       10.9174      -2.81191      -5.98593      -3.57409      -1.38477     -0.153845     -0.683978     -0.230552    -0.0527650    -0.0286527  -0.000221105       0.00000       0.00000       0.00000       0.00000       0.00000       0.00000       0.00000       0.00000       0.00000       0.00000       0.00000       0.00000       0.00000       0.00000       0.00000       0.00000       0.00000       0.00000       0.00000       0.00000       0.00000       0.00000       8.52143       10.4361       9.76854       8.22070       6.60445       4.74668       2.97446       1.74069       1.03142      0.386688      0.198912     0.0671813     0.0199033    0.00369724       0.00000       0.00000       0.00000       0.00000       0.00000       0.00000       0.00000       0.00000       0.00000       0.00000       0.00000       0.00000       0.00000       0.00000       0.00000       0.00000       0.00000       0.00000       0.00000       0.00000       0.00000       0.00000
   7  18 3005.7674    3.7176  1.0746 11.5658  0.0034  0.0375   0.1215   0.1076    0.5795   0.0000   439.1018       25.5183       15.3794       9.59234       6.44702      -10.6985       2.31613      0.508884      0.636208     -0.579640    -0.0419721     0.0308021    -0.0358091   -0.00313547       0.00000       0.00000       0.00000       0.00000       0.00000       0.00000       0.00000       0.00000       0.00000       0.00000       0.00000       0.00000       0.00000       0.00000       0.00000       0.00000       0.00000       0.00000       0.00000       0.00000       0.00000       0.00000       8.49174       9.57807       9.19218       8.17727       6.20905       4.63937       3.11924       1.69741      0.882701      0.454103      0.186192     0.0608403     0.0171010    0.00342557       0.00000       0.00000       0.00000       0.00000       0.00000       0.00000       0.00000       0.00000       0.00000       0.00000       0.00000       0.00000       0.00000       0.00000       0.00000       0.00000       0.00000       0.00000       0.00000       0.00000       0.00000       0.00000
   7  20 3280.0407    3.7015  1.4922 10.6698  0.0073  0.0465   0.1064   0.1135    0.9580   0.0000   435.4317       25.9729       27.6708       2.76347       3.02803       5.35928      -2.80177      -1.78963      0.113633      0.398456      0.177442     -0.203300   -0.00616642   -0.00585798       0.00000       0.00000       0.00000       0.00000       0.00000       0.00000       0.00000       0.00000       0.00000       0.00000       0.00000       0.00000       0.00000       0.00000       0.00000       0.00000       0.00000       0.00000       0.00000       0.00000       0.00000       0.00000       10.6426       12.6009       11.8301       10.3418       7.83240       5.63175       3.75379       2.12598       1.08058      0.569419      0.220894     0.0781774     0.0214500    0.00438445       0.00000       0.00000       0.00000       0.00000       0.00000       0.00000       0.00000       0.00000       0.00000       0.00000       0.00000       0.00000       0.00000       0.00000       0.00000       0.00000       0.00000       0.00000       0.00000       0.00000       0.00000       0.00000
   7  21 3417.6895    3.2292  2.0138 11.5295 -0.0045  0.0571   0.0844   0.1361    0.4303   0.0000   465.2318       23.1793      -8.35980       16.6505       5.64032      -11.5610      -2.30137      -3.62006      0.719249      -1.06435      0.205902    -0.0104317    -0.0182763   -0.00453956       0.00000       0.00000       0.00000       0.00000       0.00000       0.00000       0.00000       0.00000       0.00000       0.00000       0.00000       0.00000       0.00000       0.00000       0.00000       0.00000       0.00000       0.00000       0.00000       0.00000       0.00000       0.00000       12.7478       14.1962       14.1924       12.0162       9.82264       6.94147       4.48947       2.76895       1.42835      0.683440      0.273360      0.100606     0.0279001    0.00501331       0.00000       0.00000       0.00000       0.00000       0.00000       0.00000       0.00000       0.00000       0.00000       0.00000       0.00000       0.00000       0.00000       0.00000       0.00000       0.00000       0.00000       0.00000       0.00000       0.00000       0.00000       0.00000
   7  22 3555.4204    2.6627  3.1059 10.5442  0.0001  0.0710   0.0548   0.1862    0.4661   0.0000   450.2941       36.1786     -0.634469       17.5753      0.633053      -15.1340      -3.58391       3.46483       2.64289    -0.0115309      0.177659     0.0999046     0.0423335     0.0129819       0.00000       0.00000       0.00000       0.00000       0.00000       0.00000       0.00000       0.00000       0.00000       0.00000       0.00000       0.00000       0.00000       0.00000       0.00000       0.00000       0.00000       0.00000       0.00000       0.00000       0.00000       0.00000       15.9077       17.8248       17.0019       15.1489       12.0821       8.99895       5.75531       3.46253       1.75787      0.854863      0.341703      0.123995     0.0332200    0.00653912       0.00000       0.00000       0.00000       0.00000       0.00000       0.00000       0.00000       0.00000       0.00000       0.00000       0.00000       0.00000       0.00000       0.00000       0.00000       0.00000       0.00000       0.00000       0.00000       0.00000       0.00000       0.00000
   7  23 3693.3809    2.2099  4.6014 10.4011 -0.0020  0.0944   0.0373   0.2412    0.2582   0.0000   455.7307       22.4077       11.1264       35.3076     -0.328265      -5.82002      -9.10764      -8.18904      0.599871      0.699035    -0.0665523     -0.322660   -0.00178703    0.00811079       0.00000       0.00000       0.00000       0.00000       0.00000       0.00000       0.00000       0.00000       0.00000       0.00000       0.00000       0.00000       0.00000       0.00000       0.00000       0.00000       0.00000       0.00000       0.00000       0.00000       0.00000       0.00000       20.5139       24.0062       22.2834       21.4455       15.5745       11.8133       7.17494       4.79953       2.44487       1.20520      0.457046      0.174866     0.0427826    0.00964129       0.00000       0.00000       0.00000       0.00000       0.00000       0.00000       0.00000       0.00000       0.00000       0.00000       0.00000       0.00000       0.00000       0.00000       0.00000       0.00000       0.00000       0.00000       0.00000       0.00000       0.00000       0.00000
   7  24 3831.9523    1.8497  6.7654  9.7239 -0.0006  0.1163   0.0260   0.3166    0.2227   0.0000   416.9842       42.4992       2.57875       7.24377       8.37507       4.49685     -0.897698      -12.2471       2.87212       1.19773     -0.404903    -0.0439925    -0.0331210    0.00973627       0.00000       0.00000       0.00000       0.00000       0.00000       0.00000       0.00000       0.00000       0.00000       0.00000       0.00000       0.00000       0.00000       0.00000       0.00000       0.00000       0.00000       0.00000       0.00000       0.00000       0.00000       0.00000       23.8949       29.8641       28.3647       25.1277       19.3073       14.4308       8.90860       5.59672       2.94651       1.40479      0.587027      0.221014     0.0606779     0.0123446       0.00000       0.00000       0.00000       0.00000       0.00000       0.00000       0.00000       0.00000       0.00000       0.00000       0.00000       0.00000       0.00000       0.00000       0.00000       0.00000       0.00000       0.00000       0.00000       0.00000       0.00000       0.00000
   7  25 3970.4725    1.5127  8.4473 10.1640 -0.0017  0.1407   0.0219   0.4072    0.1180   0.0000   422.9365       80.3480       29.5467       11.7411      -21.9475       16.6795      -2.89847      -2.00477      -4.14321      -2.62616      0.624289     -0.192098    -0.0108209   -0.00927760       0.00000       0.00000       0.00000       0.00000       0.00000       0.00000       0.00000       0.00000       0.00000       0.00000       0.00000       0.00000       0.00000       0.00000       0.00000       0.00000       0.00000       0.00000       0.00000       0.00000       0.00000       0.00000       29.9342       37.1840       35.2388       30.4826       24.7040       17.4329       11.7005       6.72727       3.73541       1.69881      0.747783      0.259976     0.0777770     0.0145632       0.00000       0.00000       0.00000       0.00000       0.00000       0.00000       0.00000       0.00000       0.00000       0.00000       0.00000       0.00000       0.00000       0.00000       0.00000       0.00000       0.00000       0.00000       0.00000       0.00000       0.00000       0.00000
   7  26 4109.7833    1.3254  9.6869  9.8707 -0.0014  0.1584   0.0187   0.4457    0.1178   0.0000   449.2718      -11.0779       18.2751       6.97534      -4.33586       6.89201       8.47301      -8.76840     -0.490604       2.35118     -0.772536     -0.270126      0.159744    0.00490211       0.00000       0.00000       0.00000       0.00000       0.00000       0.00000       0.00000       0.00000       0.00000       0.00000       0.00000       0.00000       0.00000       0.00000       0.00000       0.00000       0.00000       0.00000       0.00000       0.00000       0.00000       0.00000       33.1293       41.1932       39.8740       34.3227       27.7832       19.2733       13.1901       7.40924       4.09908       1.92425      0.849231      0.291006     0.0900872     0.0165289       0.00000       0.00000       0.00000       0.00000       0.00000       0.00000       0.00000       0.00000       0.00000       0.00000       0.00000       0.00000       0.00000       0.00000       0.00000       0.00000       0.00000       0.00000       0.00000       0.00000       0.00000       0.00000
   8  11 2086.1196    0.6964  0.5874 10.2163 -0.0064  0.0328   0.0323   0.0779    0.1168   0.0000   443.3628       8.44876       4.46673       2.61853      -1.58076       1.36047       1.02082      -2.66677      0.696412      0.885545    -0.0183812     -0.168269   -0.00331539     0.0142335   -0.00622445   9.72806e-05       0.00000       0.00000       0.00000       0.00000       0.00000       0.00000       0.00000       0.00000       0.00000       0.00000       0.00000       0.00000       0.00000       0.00000       0.00000       0.00000       0.00000       0.00000       0.00000       0.00000       5.48835       6.99584       6.87075       5.90318       5.40107       3.40959       2.84335       1.66588       1.00434      0.598810      0.248643      0.127300     0.0426266     0.0139795    0.00460075   0.000735766       0.00000       0.00000       0.00000       0.00000       0.00000       0.00000       0.00000       0.00000       0.00000       0.00000       0.00000       0.00000       0.00000       0.00000       0.00000       0.00000       0.00000       0.00000       0.00000       0.00000
   8  12 2225.2090    0.9872  0.6564 10.5362 -0.0008  0.0329   0.0402   0.0682    0.1456   0.0000   431.7362       8.19605       6.78035       3.69838      0.270917       1.78677      -2.52361       1.11110       1.10992      0.331703     -0.163998    -0.0704331    0.00202160    0.00702920    0.00127899    0.00208011       0.00000       0.00000       0.00000       0.00000       0.00000       0.00000       0.00000       0.00000       0.00000       0.00000       0.00000       0.00000       0.00000       0.00000       0.00000       0.00000       0.00000       0.00000       0.00000       0.00000       6.44067       8.29709       7.60045       6.85568       5.46584       4.25227       2.91389       1.81154       1.08375      0.536584      0.286514      0.111852     0.0483279     0.0152942    0.00405108   0.000808637       0.00000       0.00000       0.00000       0.00000       0.00000       0.00000       0.00000       0.00000       0.00000       0.00000       0.00000       0.00000       0.00000       0.00000       0.00000       0.00000       0.00000       0.00000       0.00000       0.00000
   8  13 2362.8516    1.2363  1.0749 10.3969 -0.0089  0.0396   0.0411   0.0994    0.2581   0.0000   421.4177       20.5122       2.81625      -3.90657      -6.28426       2.57633      -3.56929      -2.36909    -0.0837464     -0.367388     0.0459510     0.0625496    0.00800441    -0.0256055     0.0109297  -0.000712102       0.00000       0.00000       0.00000       0.00000       0.00000       0.00000       0.00000       0.00000       0.00000       0.00000       0.00000       0.00000       0.00000       0.00000       0.00000       0.00000       0.00000       0.00000       0.00000       0.00000       7.33892       8.90866       9.14396       7.91681       6.37936       4.60620       3.44943       2.12720       1.20275      0.674726      0.340021      0.152498     0.0555199     0.0183971    0.00511751   0.000875342       0.00000       0.00000       0.00000       0.00000       0.00000       0.00000       0.00000       0.00000       0.00000       0.00000       0.00000       0.00000       0.00000       0.00000       0.00000       0.00000       0.00000       0.00000       0.00000       0.00000
   8  14 2499.4861    1.8168  0.8226 11.1792 -0.0076  0.0349   0.0652   0.0787    0.2339   0.0000   444.1185       12.1411       10.2054       16.5486      -7.14224      0.433877      -1.39520      -1.80669       2.38250      0.322504      0.197742      0.103629    -0.0205392    -0.0109848   -0.00571819  -0.000487197       0.00000       0.00000       0.00000       0.00000       0.00000       0.00000       0.00000       0.00000       0.00000       0.00000       0.00000       0.00000       0.00000       0.00000       0.00000       0.00000       0.00000       0.00000       0.00000       0.00000       6.68050       7.71185       8.50718       6.76272       5.63402       4.48331       2.74560       1.86205       1.20268      0.618300      0.278734      0.129167     0.0548821     0.0184892    0.00431866   0.000679904       0.00000       0.00000       0.00000       0.00000       0.00000       0.00000       0.00000       0.00000       0.00000       0.00000       0.00000       0.00000       0.00000       0.00000       0.00000       0.00000       0.00000       0.00000       0.00000       0.00000
   8  15 2636.2185    2.2715  0.9581 11.2872 -0.0057  0.0356   0.0763   0.0964    0.3459   0.0000   439.0478       12.1340       5.62101      -1.50516       7.51614      -6.41081      -3.16584      0.268738      -1.47853    -0.0871393      0.114884    0.00888161    -0.0777152    -0.0168222   -0.00105081   8.38763e-06       0.00000       0.00000       0.00000       0.00000       0.00000       0.00000       0.00000       0.00000       0.00000       0.00000       0.00000       0.00000       0.00000       0.00000       0.00000       0.00000       0.00000       0.00000       0.00000       0.00000       7.28681       8.24993       8.16386       6.81115       5.85236       4.70619       3.26657       1.99817       1.15930      0.602368      0.268956      0.127291     0.0499651     0.0160101    0.00400330   0.000670708       0.00000       0.00000       0.00000       0.00000       0.00000       0.00000       0.00000       0.00000       0.00000       0.00000       0.00000       0.00000       0.00000       0.00000       0.00000       0.00000       0.00000       0.00000       0.00000       0.00000
   8  17 2911.6408    3.5234  0.8398 11.8771 -0.0056  0.0329   0.1272   0.0874    0.3755   0.0000   420.2878       26.7469      0.212781       4.02771      -2.36220      -8.78309       2.69853      -3.28268      0.763912      -1.05944      0.638793     -0.124998     -0.102327   -0.00462653   -0.00413899  -0.000445708       0.00000       0.00000       0.00000       0.00000       0.00000       0.00000       0.00000       0.00000       0.00000       0.00000       0.00000       0.00000       0.00000       0.00000       0.00000       0.00000       0.00000       0.00000       0.00000       0.00000       7.00033       8.15684       7.55351       6.74492       5.50193       4.74622       3.07711       1.98709       1.10122      0.588288      0.255066      0.115547     0.0457848     0.0151510    0.00350589   0.000726125       0.00000       0.00000       0.00000       0.00000       0.00000       0.00000       0.00000       0.00000       0.00000       0.00000       0.00000       0.00000       0.00000       0.00000       0.00000       0.00000       0.00000       0.00000       0.00000       0.00000
   8  18 3049.2300    3.8400  1.1022 11.8611 -0.0046  0.0424   0.1145   0.0949    0.5664   0.0000   439.3697       20.1839       2.55224      -7.72798     -0.644092      -1.91742      -1.00354      -3.60978       1.46277      -1.17104     -0.111827    -0.0581528    0.00856457    0.00221496   -0.00301973  -0.000186697       0.00000       0.00000       0.00000       0.00000       0.00000       0.00000       0.00000       0.00000       0.00000       0.00000       0.00000       0.00000       0.00000       0.00000       0.00000       0.00000       0.00000       0.00000       0.00000       0.00000       7.41484       9.62993       9.08801       8.16983       6.71775       5.14540       3.79571       2.18185       1.41072      0.697657      0.351358      0.154332     0.0654657     0.0192095    0.00583313    0.00106853       0.00000       0.00000       0.00000       0.00000       0.00000       0.00000       0.00000       0.00000       0.00000       0.00000       0.00000       0.00000       0.00000       0.00000       0.00000       0.00000       0.00000       0.00000       0.00000       0.00000
   8  19 3186.8544    3.9846  1.0980 12.6295 -0.0068  0.0412   0.1255   0.1002    0.3538   0.0000   421.7341       31.3073       34.8362       10.7295     -0.783961      -7.41849       2.83068      -2.00199       1.34313      -2.21967     0.0326016      0.108127    -0.0598898    -0.0246079   -0.00162428  -0.000278765       0.00000       0.00000       0.00000       0.00000       0.00000       0.00000       0.00000       0.00000       0.00000       0.00000       0.00000       0.00000       0.00000       0.00000       0.00000       0.00000       0.00000       0.00000       0.00000       0.00000       8.01318       9.73540       9.11673       8.82567       6.88453       5.11913       3.79189       2.24337       1.41219      0.715946      0.380292      0.148144     0.0639202     0.0173135    0.00514306    0.00101103       0.00000       0.00000       0.00000       0.00000       0.00000       0.00000       0.00000       0.00000       0.00000       0.00000       0.00000       0.00000       0.00000       0.00000       0.00000       0.00000       0.00000       0.00000       0.00000       0.00000
   8  20 3324.5460    3.5298  1.5752 12.3058 -0.0075  0.0453   0.0949   0.1252    0.2369   0.0000   444.8517       2.83478       15.9670       1.87811       8.00418     -0.501410      -4.04032     -0.916389      -2.35500      0.293024      0.400678     -0.513440     0.0692348    0.00338068    -0.0129872  -0.000654435       0.00000       0.00000       0.00000       0.00000       0.00000       0.00000       0.00000       0.00000       0.00000       0.00000       0.00000       0.00000       0.00000       0.00000       0.00000       0.00000       0.00000       0.00000       0.00000       0.00000       9.40855       11.3536       10.6329       9.73757       7.76528       5.75005       4.02852       2.48592       1.51815      0.798717      0.376394      0.165607     0.0627569     0.0192207    0.00529929    0.00100110       0.00000       0.00000       0.00000       0.00000       0.00000       0.00000       0.00000       0.00000       0.00000       0.00000       0.00000       0.00000       0.00000       0.00000       0.00000       0.00000       0.00000       0.00000       0.00000       0.00000
   8  21 3462.5705    3.1632  2.5612 10.9796 -0.0022  0.0566   0.0641   0.1477    0.3404   0.0000   446.0014       32.9965      0.705180       3.22721       5.51644      -28.2134       8.79091       5.62513       2.09061     -0.351178     -0.274312      0.139110     0.0124870    -0.0442714    0.00452205   0.000439204       0.00000       0.00000       0.00000       0.00000       0.00000       0.00000       0.00000       0.00000       0.00000       0.00000       0.00000       0.00000       0.00000       0.00000       0.00000       0.00000       0.00000       0.00000       0.00000       0.00000       11.1266       12.9835       12.8888       11.6902       9.47933       7.05799       4.88851       3.13979       1.91867       1.00531      0.501530      0.209701     0.0826051     0.0262964    0.00692896    0.00125652       0.00000       0.00000       0.00000       0.00000       0.00000       0.00000       0.00000       0.00000       0.00000       0.00000       0.00000       0.00000       0.00000       0.00000       0.00000       0.00000       0.00000       0.00000       0.00000       0.00000
   8  22 3600.9145    2.4418  3.5320 10.9644 -0.0038  0.0724   0.0446   0.1825    0.2133   0.0000   441.3446       33.1219       10.5980       13.3649      -6.44847       5.96088       7.44724       1.45146      -2.19423      -1.01876      0.167353      0.202903      0.156632     0.0460261    0.00191851  -0.000893507       0.00000       0.00000       0.00000       0.00000       0.00000       0.00000       0.00000       0.00000       0.00000       0.00000       0.00000       0.00000       0.00000       0.00000       0.00000       0.00000       0.00000       0.00000       0.00000       0.00000       15.3930       18.0638       17.7653       15.7007       12.6634       9.41064       6.37600       4.08609       2.42673       1.30176      0.617407      0.272147      0.103059     0.0334603    0.00848246    0.00152144       0.00000       0.00000       0.00000       0.00000       0.00000       0.00000       0.00000       0.00000       0.00000       0.00000       0.00000       0.00000       0.00000       0.00000       0.00000       0.00000       0.00000       0.00000       0.00000       0.00000
   8  23 3739.5128    2.0864  5.0932 10.2325 -0.0022  0.0879   0.0317   0.2473    0.2201   0.0000   438.0469       42.3279       18.2491       2.46687       5.82886      -4.07769      -11.0027      -7.06703       2.73940     -0.162134       1.18293     -0.169062    -0.0495580    -0.0298354    0.00419510    0.00155898       0.00000       0.00000       0.00000       0.00000       0.00000       0.00000       0.00000       0.00000       0.00000       0.00000       0.00000       0.00000       0.00000       0.00000       0.00000       0.00000       0.00000       0.00000       0.00000       0.00000       17.7813       21.5903       21.1308       18.8745       14.7162       11.2318       7.88431       4.88596       2.82606       1.50402      0.769442      0.331081      0.129768     0.0409552     0.0107926    0.00199679       0.00000       0.00000       0.00000       0.00000       0.00000       0.00000       0.00000       0.00000       0.00000       0.00000       0.00000       0.00000       0.00000       0.00000       0.00000       0.00000       0.00000       0.00000       0.00000       0.00000
   8  24 3878.4680    1.7942  6.5739 10.2396 -0.0019  0.1071   0.0253   0.2944    0.1463   0.0000   454.4882       11.1563      -10.3142      -11.0851       9.56507       1.67906       3.83913      -8.77468       1.12154       1.33524      -1.80937     -0.850239    -0.0956037     0.0739012    0.00504598   -0.00273700       0.00000       0.00000       0.00000       0.00000       0.00000       0.00000       0.00000       0.00000       0.00000       0.00000       0.00000       0.00000       0.00000       0.00000       0.00000       0.00000       0.00000       0.00000       0.00000       0.00000       21.3336       26.1284       25.6608       22.8736       18.5466       13.8536       9.50191       6.00519       3.67670       1.92606      0.935295      0.407440      0.162552     0.0532622     0.0141074    0.00249047       0.00000       0.00000       0.00000       0.00000       0.00000       0.00000       0.00000       0.00000       0.00000       0.00000       0.00000       0.00000       0.00000       0.00000       0.00000       0.00000       0.00000       0.00000       0.00000       0.00000
   8  25 4017.8233    1.5121  8.2681  9.8694 -0.0002  0.1294   0.0200   0.3529    0.1350   0.0000   428.9708       16.2798       31.5814       6.29639       50.5682      -6.63908       23.4082      -4.58148     -0.891822       3.34230     -0.386579     0.0891357     -0.138988  -0.000574297    0.00935913    0.00297866       0.00000       0.00000       0.00000       0.00000       0.00000       0.00000       0.00000       0.00000       0.00000       0.00000       0.00000       0.00000       0.00000       0.00000       0.00000       0.00000       0.00000       0.00000       0.00000       0.00000       24.5518       29.7815       28.9066       26.6834       22.4172       16.1156       11.3004       7.47136       4.47909       2.51752       1.15474      0.525904      0.190428     0.0648691     0.0174425    0.00308639       0.00000       0.00000       0.00000       0.00000       0.00000       0.00000       0.00000       0.00000       0.00000       0.00000       0.00000       0.00000       0.00000       0.00000       0.00000       0.00000       0.00000       0.00000       0.00000       0.00000
   8  26 4156.7321    1.2348 10.7592  9.8601 -0.0025  0.1653   0.0161   0.4592    0.0996   0.0000   456.1927       82.1157      -20.0790       15.0298       49.8632       6.86277      -18.0377       16.8832       7.69112      -1.49001      -2.10793      0.241714      0.402596      0.127100    -0.0294296    0.00278950       0.00000       0.00000       0.00000       0.00000       0.00000       0.00000       0.00000       0.00000       0.00000       0.00000       0.00000       0.00000       0.00000       0.00000       0.00000       0.00000       0.00000       0.00000       0.00000       0.00000       30.1124       36.8973       38.2426       32.3860       27.7254       21.1271       14.7706       9.54963       5.81229       3.07288       1.58008      0.670426      0.277386     0.0903424     0.0236099    0.00389780       0.00000       0.00000       0.00000       0.00000       0.00000       0.00000       0.00000       0.00000       0.00000       0.00000       0.00000       0.00000       0.00000       0.00000       0.00000       0.00000       0.00000       0.00000       0.00000       0.00000
   9  11 2125.1369    0.7775  0.5974 10.2513 -0.0073  0.0313   0.0332   0.0761    0.1391   0.0000   428.3940      -3.99195       13.2667      -1.93604       1.08723      -4.02883      -4.29215      -1.42696       1.25732      0.132942     -0.340131     -0.150676     0.0776436     0.0646105    -0.0238566    -0.0111810  -0.000104884   8.50372e-05       0.00000       0.00000       0.00000       0.00000       0.00000       0.00000       0.00000       0.00000       0.00000       0.00000       0.00000       0.00000       0.00000       0.00000       0.00000       0.00000       0.00000       0.00000       5.76545       6.67426       6.57856       6.21763       5.24457       4.13423       2.89588       1.77129       1.30670      0.781814      0.408324      0.182391     0.0835104     0.0358471     0.0126091    0.00363568   0.000868059   0.000150799       0.00000       0.00000       0.00000       0.00000       0.00000       0.00000       0.00000       0.00000       0.00000       0.00000       0.00000       0.00000       0.00000       0.00000       0.00000       0.00000       0.00000       0.00000
   9  12 2264.5730    1.0887  0.7795 10.2241 -0.0054  0.0345   0.0375   0.0770    0.1915   0.0000   438.4231     -0.714078       28.1224       3.06404       3.06522      -5.59624       1.67629      0.623593      -2.81363     -0.876971     -0.228930     0.0241153     0.0202503    -0.0286494    0.00877437    0.00724763   0.000817198  -6.65228e-06       0.00000       0.00000       0.00000       0.00000       0.00000       0.00000       0.00000       0.00000       0.00000       0.00000       0.00000       0.00000       0.00000       0.00000       0.00000       0.00000       0.00000       0.00000       6.64765       8.47095       7.71385       6.88464       5.68427       4.91349       3.45357       2.44152       1.39223      0.810788      0.364858      0.228123     0.0731406     0.0414022     0.0124131    0.00467932   0.000965047   0.000194174       0.00000       0.00000       0.00000       0.00000       0.00000       0.00000       0.00000       0.00000       0.00000       0.00000       0.00000       0.00000       0.00000       0.00000       0.00000       0.00000       0.00000       0.00000
   9  14 2539.6143    1.8154  0.9197 11.0402 -0.0032  0.0389   0.0589   0.0813    0.2459   0.0000   431.9123       5.53522       13.0119       1.56173      -5.90378       1.59187       4.03009       3.45447      -2.54176      0.663304      0.619696     -0.294043     0.0613785    -0.0134290    0.00989039   -0.00100219    0.00178902  -0.000205600       0.00000       0.00000       0.00000       0.00000       0.00000       0.00000       0.00000       0.00000       0.00000       0.00000       0.00000       0.00000       0.00000       0.00000       0.00000       0.00000       0.00000       0.00000       6.98230       8.85159       7.32390       7.90956       6.07893       5.42601       3.63314       3.02123       1.46231      0.977054      0.458974      0.278355      0.101976     0.0472955     0.0120106    0.00548688   0.000962143   0.000255755       0.00000       0.00000       0.00000       0.00000       0.00000       0.00000       0.00000       0.00000       0.00000       0.00000       0.00000       0.00000       0.00000       0.00000       0.00000       0.00000       0.00000       0.00000
   9  15 2677.0713    2.5301  0.8332 11.5281 -0.0064  0.0300   0.0841   0.0755    0.2640   0.0000   443.7676       12.4441       7.87048       4.82600       7.51679      -3.76127       1.01762      -2.04158      -2.39928      0.748304     -0.805534     0.0422162     0.0535041    -0.0205796   -0.00624893  -0.000738840  -0.000132803  -9.38814e-05       0.00000       0.00000       0.00000       0.00000       0.00000       0.00000       0.00000       0.00000       0.00000       0.00000       0.00000       0.00000       0.00000       0.00000       0.00000       0.00000       0.00000       0.00000       5.20930       6.38580       6.31890       5.74049       4.87212       3.82241       2.79051       1.89111       1.21998      0.687873      0.396454      0.179332     0.0888687     0.0332217     0.0127856    0.00378066   0.000933628   0.000162258       0.00000       0.00000       0.00000       0.00000       0.00000       0.00000       0.00000       0.00000       0.00000       0.00000       0.00000       0.00000       0.00000       0.00000       0.00000       0.00000       0.00000       0.00000
   9  16 2815.2632    3.1193  0.9924 11.4300 -0.0066  0.0401   0.0921   0.0758    0.4378   0.0000   434.5532       14.2283       27.7256       4.13874      -6.45281      -4.12093       1.63134      -1.40471     -0.200939      -1.87444      0.470642    0.00571508    -0.0681405      0.102720    0.00392782    0.00555473    0.00148798  -0.000153753       0.00000       0.00000       0.00000       0.00000       0.00000       0.00000       0.00000       0.00000       0.00000       0.00000       0.00000       0.00000       0.00000       0.00000       0.00000       0.00000       0.00000       0.00000       6.08259       7.53781       8.21094       6.78359       6.52108       4.58210       3.88121       2.28848       1.57917      0.994285      0.498037      0.257596      0.115555     0.0538837     0.0176790    0.00548405    0.00156142   0.000216306       0.00000       0.00000       0.00000       0.00000       0.00000       0.00000       0.00000       0.00000       0.00000       0.00000       0.00000       0.00000       0.00000       0.00000       0.00000       0.00000       0.00000       0.00000
   9  17 2953.6074    3.7152  0.9590 11.3709 -0.0064  0.0386   0.1128   0.0795    0.6986   0.0000   441.8646       19.8842       9.27482       1.04338       3.43946       2.52611       1.28823      -3.77330      -1.15198      -1.00843    -0.0977712    -0.0358091    -0.0837036    -0.0369888    -0.0229516   -0.00780416   0.000974574  -0.000240024       0.00000       0.00000       0.00000       0.00000       0.00000       0.00000       0.00000       0.00000       0.00000       0.00000       0.00000       0.00000       0.00000       0.00000       0.00000       0.00000       0.00000       0.00000       6.49684       7.25318       8.77260       7.04180       6.66435       4.19753       3.42294       2.69708       1.29440      0.884144      0.502406      0.261305      0.137165     0.0459376     0.0148353    0.00602382    0.00137913   0.000171246       0.00000       0.00000       0.00000       0.00000       0.00000       0.00000       0.00000       0.00000       0.00000       0.00000       0.00000       0.00000       0.00000       0.00000       0.00000       0.00000       0.00000       0.00000
   9  18 3091.5774    4.0125  0.9958 12.0283 -0.0077  0.0356   0.1236   0.0886    0.4665   0.0000   438.3895       22.0769      0.993665       8.26749       6.62418      -3.00270      -3.70061      0.851184       3.11319      0.112009      0.368918     -0.191492    -0.0334683    0.00456818   -0.00241860   -0.00167199    0.00115028  -0.000149109       0.00000       0.00000       0.00000       0.00000       0.00000       0.00000       0.00000       0.00000       0.00000       0.00000       0.00000       0.00000       0.00000       0.00000       0.00000       0.00000       0.00000       0.00000       6.11161       7.58145       7.91763       6.40312       5.74979       4.67998       3.17383       2.33845       1.46377      0.740928      0.451617      0.212723      0.100139     0.0366615     0.0158551    0.00505150    0.00114528   0.000179701       0.00000       0.00000       0.00000       0.00000       0.00000       0.00000       0.00000       0.00000       0.00000       0.00000       0.00000       0.00000       0.00000       0.00000       0.00000       0.00000       0.00000       0.00000
   9  19 3229.6384    3.9442  1.2937 12.2492 -0.0085  0.0414   0.1086   0.0985    0.3799   0.0000   437.5949       14.1774       11.8463       11.5489      0.148766      -3.35239     -0.625490      -4.64386    -0.0465559      -1.09633      0.642993     -0.268836     0.0857448    -0.0440886    0.00893254   -0.00130346  -0.000115377   3.11941e-05       0.00000       0.00000       0.00000       0.00000       0.00000       0.00000       0.00000       0.00000       0.00000       0.00000       0.00000       0.00000       0.00000       0.00000       0.00000       0.00000       0.00000       0.00000       6.77266       9.09510       8.22730       8.34027       6.32228       5.40722       3.92593       2.73430       1.63721      0.951468      0.520716      0.271055      0.120393     0.0503340     0.0177124    0.00544991    0.00132022   0.000277982       0.00000       0.00000       0.00000       0.00000       0.00000       0.00000       0.00000       0.00000       0.00000       0.00000       0.00000       0.00000       0.00000       0.00000       0.00000       0.00000       0.00000       0.00000
   9  20 3367.9627    3.3755  1.9197 11.9752 -0.0043  0.0499   0.0762   0.1206    0.2174   0.0000   424.1114       34.8882       13.3240       11.7078       11.3180      0.314262      -8.48115      -5.74892       1.57026      0.532217     -0.292156     -0.241611     0.0786534   -0.00394867    -0.0101973   -0.00308386   -0.00231381  -7.59102e-05       0.00000       0.00000       0.00000       0.00000       0.00000       0.00000       0.00000       0.00000       0.00000       0.00000       0.00000       0.00000       0.00000       0.00000       0.00000       0.00000       0.00000       0.00000       8.96383       10.8059       10.5152       10.2716       8.36157       6.12549       4.72060       3.17141       1.99689       1.15293      0.642732      0.343454      0.144302     0.0587826     0.0198046    0.00589371    0.00157716   0.000278553       0.00000       0.00000       0.00000       0.00000       0.00000       0.00000       0.00000       0.00000       0.00000       0.00000       0.00000       0.00000       0.00000       0.00000       0.00000       0.00000       0.00000       0.00000
   9  21 3506.3933    2.7344  2.5008 11.6733 -0.0010  0.0584   0.0552   0.1458    0.1591   0.0000   436.1562       47.6300      -2.75152      0.342722      -9.30871      -4.62861       8.78891      -2.73537    -0.0239190      -1.71264      0.888193     -0.190464     -0.175811     -0.169513    -0.0205313  -0.000535230   -0.00178410  -9.20029e-05       0.00000       0.00000       0.00000       0.00000       0.00000       0.00000       0.00000       0.00000       0.00000       0.00000       0.00000       0.00000       0.00000       0.00000       0.00000       0.00000       0.00000       0.00000       9.79361       12.2218       12.2583       11.0417       9.55602       7.32010       5.55118       3.54499       2.41383       1.38713      0.752321      0.374755      0.166956     0.0713623     0.0260505    0.00756257    0.00202307   0.000327507       0.00000       0.00000       0.00000       0.00000       0.00000       0.00000       0.00000       0.00000       0.00000       0.00000       0.00000       0.00000       0.00000       0.00000       0.00000       0.00000       0.00000       0.00000
   9  22 3645.0764    2.4081  3.9045 10.9340  0.0010  0.0716   0.0406   0.1893    0.1619   0.0000   450.6392       25.5450       17.2845       24.1025       3.47168      -11.0608     -0.383857      -7.76928     0.0746765      0.207013     -0.372809      -1.69724     0.0699236     0.0317418    -0.0194117   0.000767116   -0.00309663   0.000508157       0.00000       0.00000       0.00000       0.00000       0.00000       0.00000       0.00000       0.00000       0.00000       0.00000       0.00000       0.00000       0.00000       0.00000       0.00000       0.00000       0.00000       0.00000       13.1222       15.5488       16.0263       13.9706       11.5948       9.70570       6.87946       4.67315       2.94752       1.64334      0.899764      0.456476      0.201067     0.0841119     0.0318623    0.00937683    0.00215658   0.000367091       0.00000       0.00000       0.00000       0.00000       0.00000       0.00000       0.00000       0.00000       0.00000       0.00000       0.00000       0.00000       0.00000       0.00000       0.00000       0.00000       0.00000       0.00000
   9  23 3784.3634    1.9560  5.4035 10.7005 -0.0023  0.0908   0.0293   0.2415    0.1292   0.0000   432.5814       30.7910      -1.71006       13.1230      -3.38008       11.6934       7.80514      -3.89387      -6.28686      -3.29846       3.29658     -0.395521     -0.302218      0.102647    -0.0265776    -0.0206382   -0.00279563  -0.000446337       0.00000       0.00000       0.00000       0.00000       0.00000       0.00000       0.00000       0.00000       0.00000       0.00000       0.00000       0.00000       0.00000       0.00000       0.00000       0.00000       0.00000       0.00000       16.2243       19.3317       18.8640       18.0993       15.4089       11.8264       8.61894       5.90384       3.89191       2.23071       1.27076      0.609321      0.277311      0.105783     0.0396939     0.0116639    0.00296940   0.000506202       0.00000       0.00000       0.00000       0.00000       0.00000       0.00000       0.00000       0.00000       0.00000       0.00000       0.00000       0.00000       0.00000       0.00000       0.00000       0.00000       0.00000       0.00000
   9  24 3923.5911    1.6770  7.3598 10.1232 -0.0049  0.1085   0.0213   0.2907    0.1262   0.0000   476.7993       12.7848       15.7598       42.3298      -7.04383     -0.685435      -1.53019      -4.80044      -4.21341      -1.05384       2.07786     0.0663141      0.214153     -0.268761   -0.00577878     0.0274918    0.00369088  -0.000195424       0.00000       0.00000       0.00000       0.00000       0.00000       0.00000       0.00000       0.00000       0.00000       0.00000       0.00000       0.00000       0.00000       0.00000       0.00000       0.00000       0.00000       0.00000       18.8237       22.9035       23.1692       21.0816       18.0338       14.1824       10.1929       7.23346       4.47509       2.63979       1.46525      0.738143      0.331578      0.133539     0.0481866     0.0153422    0.00363830   0.000608049       0.00000       0.00000       0.00000       0.00000       0.00000       0.00000       0.00000       0.00000       0.00000       0.00000       0.00000       0.00000       0.00000       0.00000       0.00000       0.00000       0.00000       0.00000
   9  25 4063.3743    1.4208  9.6146  9.8646 -0.0019  0.1358   0.0171   0.3651    0.1090   0.0000   430.0357      -2.14899       4.18249       27.6616       12.5447       9.18294       19.0493      -19.7470       2.35871      -2.46671    -0.0262084       1.06623      0.289869     -0.341681      0.123142    -0.0229563    0.00243169  -0.000456207       0.00000       0.00000       0.00000       0.00000       0.00000       0.00000       0.00000       0.00000       0.00000       0.00000       0.00000       0.00000       0.00000       0.00000       0.00000       0.00000       0.00000       0.00000       22.7936       28.4720       27.8197       27.0056       21.9262       18.1038       12.6352       9.01191       5.70434       3.33025       1.85590      0.915405      0.416120      0.167940     0.0625778     0.0192525    0.00449939   0.000829275       0.00000       0.00000       0.00000       0.00000       0.00000       0.00000       0.00000       0.00000       0.00000       0.00000       0.00000       0.00000       0.00000       0.00000       0.00000       0.00000       0.00000       0.00000
   9  28 4483.3767    0.7985 15.5350  9.9839 -0.0043  0.2560   0.0116   0.7346    0.0607   0.0000   412.9442       82.6602      -4.23499       21.8536       9.47807       6.84660      -27.6801       9.98802      -12.2738     -0.779012      -4.66911      0.364130      0.409139      0.157672     0.0554498     0.0868107   -0.00695510    0.00228575       0.00000       0.00000       0.00000       0.00000       0.00000       0.00000       0.00000       0.00000       0.00000       0.00000       0.00000       0.00000       0.00000       0.00000       0.00000       0.00000       0.00000       0.00000       41.1434       53.2065       52.0771       49.3917       42.4450       33.5182       25.1135       17.0359       11.2580       6.78960       3.65277       1.87629      0.834193      0.356049      0.125831     0.0383183    0.00965425    0.00161582       0.00000       0.00000       0.00000       0.00000       0.00000       0.00000       0.00000       0.00000       0.00000       0.00000       0.00000       0.00000       0.00000       0.00000       0.00000       0.00000       0.00000       0.00000
  10  10 2021.4133    0.6408  0.5403 10.0052 -0.0049  0.0334   0.0273   0.0634    0.0999   0.0000   432.9328      -8.07614       20.6549       6.37951      -5.18853      -4.96158       2.29242       1.42670      0.444575       1.09460     -0.459748      0.390497     -0.234468     0.0357823    -0.0102394   -0.00735160  -0.000315873    0.00152283  -2.74795e-05  -2.51605e-05       0.00000       0.00000       0.00000       0.00000       0.00000       0.00000       0.00000       0.00000       0.00000       0.00000       0.00000       0.00000       0.00000       0.00000       0.00000       0.00000       6.30056       8.04453       8.90886       7.70322       6.00935       4.74006       2.99992       2.01654       1.33443      0.791472      0.458923      0.260680      0.126791     0.0585994     0.0250244     0.0108437    0.00386992    0.00105103   0.000192361   3.19271e-05       0.00000       0.00000       0.00000       0.00000       0.00000       0.00000       0.00000       0.00000       0.00000       0.00000       0.00000       0.00000       0.00000       0.00000       0.00000       0.00000
  10  11 2162.9323    0.8276  0.6275 10.4304 -0.0055  0.0409   0.0301   0.0646    0.1198   0.0000   440.8376       6.43641       15.5614       7.87351      -5.68709      -1.12932     -0.685343       3.54468     -0.398822      -2.26953      0.389454     0.0812242      0.129994     0.0456451    -0.0179219   -0.00467945    0.00572150   0.000771128   0.000379845   3.88479e-05       0.00000       0.00000       0.00000       0.00000       0.00000       0.00000       0.00000       0.00000       0.00000       0.00000       0.00000       0.00000       0.00000       0.00000       0.00000       0.00000       5.71989       6.27889       8.19901       6.40605       4.91206       5.51148       3.57576       2.23635       2.09580       1.17833      0.550968      0.420023      0.233163     0.0588753     0.0421729     0.0191906    0.00649803    0.00142646   0.000272182   4.59946e-05       0.00000       0.00000       0.00000       0.00000       0.00000       0.00000       0.00000       0.00000       0.00000       0.00000       0.00000       0.00000       0.00000       0.00000       0.00000       0.00000
  10  12 2302.7875    1.1053  0.8699 10.3330 -0.0095  0.0357   0.0355   0.0842    0.2065   0.0000   437.6899      -1.38404       14.9964       3.33979       7.21404      -2.48947     -0.420996      -1.82488      -2.04856      0.492059      0.432746     0.0804216     -0.165871    0.00218660   -0.00105826   -0.00332220   0.000183511   0.000589450  -0.000388565   3.00152e-05       0.00000       0.00000       0.00000       0.00000       0.00000       0.00000       0.00000       0.00000       0.00000       0.00000       0.00000       0.00000       0.00000       0.00000       0.00000       0.00000       5.08299       6.88751       6.18029       6.32737       5.79461       4.13421       3.64527       2.16173       1.83664      0.952332      0.667303      0.349592      0.157573     0.0881910     0.0283732     0.0128492    0.00452143    0.00102675   0.000365631   5.48132e-05       0.00000       0.00000       0.00000       0.00000       0.00000       0.00000       0.00000       0.00000       0.00000       0.00000       0.00000       0.00000       0.00000       0.00000       0.00000       0.00000
  10  13 2440.8352    1.5458  1.0163 10.7389 -0.0028  0.0379   0.0456   0.0816    0.2305   0.0000   437.8220       20.7306       22.8566       4.20836      -5.98630       9.39449       6.68483       3.23828      0.423710     -0.598182      0.710294     0.0569530    -0.0512450   -0.00382372    0.00962146     0.0102953   -0.00373772    0.00110352   0.000168411   6.10020e-05       0.00000       0.00000       0.00000       0.00000       0.00000       0.00000       0.00000       0.00000       0.00000       0.00000       0.00000       0.00000       0.00000       0.00000       0.00000       0.00000       5.34465       7.18327       7.01458       7.17875       5.48495       4.93232       3.21005       2.75581       1.59532       1.11875      0.561353      0.392991      0.172053     0.0956215     0.0325826     0.0159157    0.00453370    0.00156716   0.000287750   6.29301e-05       0.00000       0.00000       0.00000       0.00000       0.00000       0.00000       0.00000       0.00000       0.00000       0.00000       0.00000       0.00000       0.00000       0.00000       0.00000       0.00000
  10  14 2578.6724    1.9587  0.9352 11.4276 -0.0037  0.0355   0.0600   0.0811    0.1959   0.0000   433.2456     -0.244929       2.69668       3.91375       1.63114      -4.76291      -4.81314      -1.03445     -0.596565     -0.661583      0.220307     -0.225148     0.0287154  -1.62163e-05   -0.00281872    -0.0165941   0.000327570  -0.000419228  -0.000318362  -4.61467e-05       0.00000       0.00000       0.00000       0.00000       0.00000       0.00000       0.00000       0.00000       0.00000       0.00000       0.00000       0.00000       0.00000       0.00000       0.00000       0.00000       5.51495       5.98073       7.18083       5.99259       5.42541       4.56309       3.36998       2.58896       1.64317       1.00977      0.684675      0.328297      0.160702     0.0925193     0.0350607     0.0128780    0.00490138    0.00135872   0.000276729   3.82299e-05       0.00000       0.00000       0.00000       0.00000       0.00000       0.00000       0.00000       0.00000       0.00000       0.00000       0.00000       0.00000       0.00000       0.00000       0.00000       0.00000
  10  15 2717.0353    2.5154  0.8680 12.2659 -0.0119  0.0342   0.0836   0.0791    0.1774   0.0000   441.1825       11.8665    -0.0123147      -6.56725       11.9658     -0.222274      -3.20416      -1.86808       1.54795      0.375460     -0.255746      0.138428    -0.0317415   -0.00792328    0.00893656    0.00109617   -0.00390186   0.000212180   0.000590888   9.51688e-07       0.00000       0.00000       0.00000       0.00000       0.00000       0.00000       0.00000       0.00000       0.00000       0.00000       0.00000       0.00000       0.00000       0.00000       0.00000       0.00000       5.62649       6.23942       7.34208       6.35062       5.43072       4.51252       3.27918       2.41354       1.63638       1.00270      0.565312      0.340863      0.172464     0.0776943     0.0332413     0.0132914    0.00444978    0.00122359   0.000253742   3.49875e-05       0.00000       0.00000       0.00000       0.00000       0.00000       0.00000       0.00000       0.00000       0.00000       0.00000       0.00000       0.00000       0.00000       0.00000       0.00000       0.00000
  10  16 2855.8034    3.1211  0.9820 11.9547 -0.0059  0.0350   0.0939   0.0832    0.2868   0.0000   438.6657       9.38488       10.7695      -2.93862       4.58820      -5.85283     -0.955319      0.119703      -2.41865      -1.56002      0.597577     -0.516865     -0.233246     0.0353360   -0.00463134    0.00636595  -0.000228292  -0.000310675   9.15976e-05   3.44256e-05       0.00000       0.00000       0.00000       0.00000       0.00000       0.00000       0.00000       0.00000       0.00000       0.00000       0.00000       0.00000       0.00000       0.00000       0.00000       0.00000       6.10948       6.69754       7.49681       6.45588       5.27182       5.11671       3.59458       2.41980       1.85470       1.05308      0.576517      0.344578      0.173919     0.0670227     0.0321046     0.0141022    0.00486634    0.00117642   0.000233001   3.66515e-05       0.00000       0.00000       0.00000       0.00000       0.00000       0.00000       0.00000       0.00000       0.00000       0.00000       0.00000       0.00000       0.00000       0.00000       0.00000       0.00000
  10  17 2994.6121    3.6767  0.9379 12.3380 -0.0022  0.0354   0.1060   0.0740    0.2637   0.0000   431.4134       26.9993       3.68950     -0.749599      -19.0813       6.17837       1.25581      -4.67054       1.17180      -1.51097      0.560453     -0.220409     -0.236478      0.100957    0.00943040   -0.00644756   -0.00229714  -0.000654255   0.000204653   1.16235e-06       0.00000       0.00000       0.00000       0.00000       0.00000       0.00000       0.00000       0.00000       0.00000       0.00000       0.00000       0.00000       0.00000       0.00000       0.00000       0.00000       5.44596       6.82477       6.69084       6.12626       5.72893       4.47789       3.83701       2.39430       1.87766       1.04335      0.602183      0.357792      0.160016     0.0824841     0.0295169     0.0139329    0.00446225    0.00112927   0.000345626   4.87696e-05       0.00000       0.00000       0.00000       0.00000       0.00000       0.00000       0.00000       0.00000       0.00000       0.00000       0.00000       0.00000       0.00000       0.00000       0.00000       0.00000
  10  18 3133.0715    3.8915  1.0189 13.0522  0.0007  0.0439   0.1155   0.0870    0.2105   0.0000   444.5991       19.0701       11.3727       18.9637      -1.58771      -9.72716     -0.486787     -0.610328       1.77611      -1.01463     0.0562975     0.0615502      0.125776    -0.0716333    -0.0323894   -0.00255842    0.00932321  -0.000516970  -0.000132236  -7.02281e-05       0.00000       0.00000       0.00000       0.00000       0.00000       0.00000       0.00000       0.00000       0.00000       0.00000       0.00000       0.00000       0.00000       0.00000       0.00000       0.00000       9.35165       12.2436       12.5909       11.3188       8.83608       6.58492       4.33032       2.74364       1.78631       1.05713      0.558544      0.335940      0.171212     0.0702198     0.0320956     0.0130897    0.00427917    0.00122624   0.000265900   4.42562e-05       0.00000       0.00000       0.00000       0.00000       0.00000       0.00000       0.00000       0.00000       0.00000       0.00000       0.00000       0.00000       0.00000       0.00000       0.00000       0.00000
  10  19 3271.5835    3.7843  1.4085 12.1225 -0.0074  0.0408   0.0922   0.0974    0.2804   0.0000   428.9782       11.0921       20.2197       7.84662      -3.98520      -1.82035      -5.69011      -6.13441      0.970844      0.533665      -1.77761     -0.262975      0.124040     0.0468129    -0.0186172    -0.0133627    0.00495229   -0.00118655   0.000221387  -7.60705e-05       0.00000       0.00000       0.00000       0.00000       0.00000       0.00000       0.00000       0.00000       0.00000       0.00000       0.00000       0.00000       0.00000       0.00000       0.00000       0.00000       6.32460       7.12137       7.97952       7.27389       6.31537       5.23934       3.81763       2.82230       2.00163       1.18022      0.677061      0.417684      0.214945     0.0910069     0.0390834     0.0161523    0.00538447    0.00148231   0.000323634   4.91267e-05       0.00000       0.00000       0.00000       0.00000       0.00000       0.00000       0.00000       0.00000       0.00000       0.00000       0.00000       0.00000       0.00000       0.00000       0.00000       0.00000
  10  20 3410.1977    3.2211  1.8929 12.0179 -0.0063  0.0476   0.0703   0.1190    0.1874   0.0000   421.9104       19.1399     0.0284752       6.62266      -4.63645      -4.77309       1.76772       2.96473       1.14233      0.677894     -0.203765      0.117584    -0.0911616      0.123877    -0.0508990    -0.0134823    0.00562426  -0.000927235  -0.000631357   6.81800e-05       0.00000       0.00000       0.00000       0.00000       0.00000       0.00000       0.00000       0.00000       0.00000       0.00000       0.00000       0.00000       0.00000       0.00000       0.00000       0.00000       7.75723       10.0212       9.88806       9.10884       7.95447       6.30098       4.61974       3.50157       2.18709       1.35879      0.769759      0.432070      0.220493     0.0997666     0.0420455     0.0160085    0.00553808    0.00176181   0.000398377   6.59682e-05       0.00000       0.00000       0.00000       0.00000       0.00000       0.00000       0.00000       0.00000       0.00000       0.00000       0.00000       0.00000       0.00000       0.00000       0.00000       0.00000
  10  21 3549.2647    2.6361  2.8534 11.6884 -0.0062  0.0586   0.0476   0.1490    0.1234   0.0000   439.8271       34.3030       11.0417     -0.341942       1.33192      -13.6129       15.3256     -0.589673      -1.13338     -0.271564       1.97565     -0.392599     0.0123309      0.200877    -0.0379213    -0.0193501    0.00718095  -0.000141772   9.65765e-05  -5.70955e-05       0.00000       0.00000       0.00000       0.00000       0.00000       0.00000       0.00000       0.00000       0.00000       0.00000       0.00000       0.00000       0.00000       0.00000       0.00000       0.00000       9.38394       10.5849       11.1215       11.0388       9.07024       7.58391       5.82400       4.17938       2.73122       1.81938       1.06810      0.578586      0.289711      0.142410     0.0597504     0.0225130    0.00713270    0.00206224   0.000446950   7.62777e-05       0.00000       0.00000       0.00000       0.00000       0.00000       0.00000       0.00000       0.00000       0.00000       0.00000       0.00000       0.00000       0.00000       0.00000       0.00000       0.00000
  10  22 3688.5919    2.2733  4.3481 10.6788 -0.0017  0.0714   0.0332   0.1885    0.1380   0.0000   419.0629       31.6562       8.66898      -12.3023       11.5357      -7.47059      0.899143      -2.17481      -5.44551     -0.677732       2.25728      0.630862     0.0282914     -0.158550     0.0106235     0.0222921   -0.00310157   -0.00847187  -0.000631968   0.000179428       0.00000       0.00000       0.00000       0.00000       0.00000       0.00000       0.00000       0.00000       0.00000       0.00000       0.00000       0.00000       0.00000       0.00000       0.00000       0.00000       11.3936       14.1749       14.3090       13.7009       11.4507       9.20342       7.06354       4.98293       3.35300       2.05802       1.22631      0.663582      0.343423      0.158491     0.0688505     0.0257305    0.00881523    0.00247700   0.000585423   9.79219e-05       0.00000       0.00000       0.00000       0.00000       0.00000       0.00000       0.00000       0.00000       0.00000       0.00000       0.00000       0.00000       0.00000       0.00000       0.00000       0.00000
  10  23 3828.0769    1.8984  5.4640 10.5267 -0.0015  0.0866   0.0260   0.2220    0.1165   0.0000   468.3559       24.4134       6.23161      -3.56823      0.798085       8.17140      -20.3002       2.98991      -3.26568      -1.94803    -0.0294406     0.0302919     0.0793091     -0.244863     0.0249717     0.0262473    -0.0106775   -0.00123027  -0.000136566  -0.000222432       0.00000       0.00000       0.00000       0.00000       0.00000       0.00000       0.00000       0.00000       0.00000       0.00000       0.00000       0.00000       0.00000       0.00000       0.00000       0.00000       13.6503       16.6113       16.8504       15.9847       13.7814       11.0114       8.84371       6.26070       4.20688       2.53311       1.49845      0.825876      0.433301      0.199014     0.0858461     0.0321667     0.0108348    0.00304677   0.000745456   0.000117131       0.00000       0.00000       0.00000       0.00000       0.00000       0.00000       0.00000       0.00000       0.00000       0.00000       0.00000       0.00000       0.00000       0.00000       0.00000       0.00000
  10  24 3967.8473    1.5911  8.0361 10.1347 -0.0020  0.1110   0.0186   0.2998    0.0984   0.0000   413.4607      -4.84728      -14.5858      -14.5637       19.1294       10.4569     -0.410104       3.93091      0.801750      -2.58184      0.886009       1.38732       1.34742     -0.515260      0.133566     0.0313945  -0.000326002   0.000425199  -0.000540670  -3.49742e-05       0.00000       0.00000       0.00000       0.00000       0.00000       0.00000       0.00000       0.00000       0.00000       0.00000       0.00000       0.00000       0.00000       0.00000       0.00000       0.00000       16.9643       20.9716       21.2894       20.4423       17.3397       14.4103       11.0284       7.89439       5.33500       3.32672       1.97195       1.08304      0.555526      0.261585      0.112147     0.0427269     0.0145967    0.00413799   0.000956006   0.000156983       0.00000       0.00000       0.00000       0.00000       0.00000       0.00000       0.00000       0.00000       0.00000       0.00000       0.00000       0.00000       0.00000       0.00000       0.00000       0.00000
  10  26 4248.0114    1.0949 12.3946  9.9083 -0.0037  0.1683   0.0131   0.4757    0.0757   0.0000   406.3457       88.7352       30.1592      -6.06149       40.4358       8.97076      -23.0516       21.4571       2.93283      -8.06298       7.82118    -0.0534352      0.607414     -0.833668     -0.314470    -0.0274667     0.0375882   0.000101567    0.00146512   0.000185936       0.00000       0.00000       0.00000       0.00000       0.00000       0.00000       0.00000       0.00000       0.00000       0.00000       0.00000       0.00000       0.00000       0.00000       0.00000       0.00000       26.0211       31.9013       32.4525       30.8666       27.2833       22.2079       16.9846       12.1379       8.25458       5.35691       3.11888       1.71325      0.888540      0.392415      0.176390     0.0666937     0.0225028    0.00656272    0.00151338   0.000234662       0.00000       0.00000       0.00000       0.00000       0.00000       0.00000       0.00000       0.00000       0.00000       0.00000       0.00000       0.00000       0.00000       0.00000       0.00000       0.00000
  10  27 4388.2920    0.8952 14.2269 10.0232 -0.0015  0.2132   0.0119   0.6127    0.0603   0.0000   470.1579      -14.3639       95.2909       7.95970      -24.4739      -16.1739       4.93519      -17.8977      -5.29942       10.2927       4.38270      -1.82798      -3.02482      0.441824      0.414227     0.0979330    -0.0290995   -0.00419897   -0.00197151   0.000643445       0.00000       0.00000       0.00000       0.00000       0.00000       0.00000       0.00000       0.00000       0.00000       0.00000       0.00000       0.00000       0.00000       0.00000       0.00000       0.00000       32.2291       39.8174       41.6032       38.0149       33.8723       27.8726       21.8145       15.9088       10.5472       6.77624       3.90049       2.19959       1.14509      0.522448      0.232656     0.0889205     0.0297933    0.00888181    0.00197946   0.000294646       0.00000       0.00000       0.00000       0.00000       0.00000       0.00000       0.00000       0.00000       0.00000       0.00000       0.00000       0.00000       0.00000       0.00000       0.00000       0.00000
  11   9 1915.4815    0.4352  0.3565 10.3033 -0.0078  0.0270   0.0231   0.0636    0.0657   0.0000   437.8739      -3.06876       16.6135       4.71119       2.20165      -1.27129      -1.04880       1.95270      -1.46818      0.496681      0.597587      0.101783     0.0507350    -0.0401513    0.00655921   -0.00207073   -0.00161473    0.00258145   -0.00102237  -0.000197797   2.42087e-05   3.51333e-06       0.00000       0.00000       0.00000       0.00000       0.00000       0.00000       0.00000       0.00000       0.00000       0.00000       0.00000       0.00000       0.00000       0.00000       4.01962       4.32049       4.76232       4.52381       3.58026       3.34948       2.97718       2.25343       1.72964      0.979640      0.580322      0.317197      0.194561     0.0926090     0.0445885     0.0209725    0.00945960    0.00322120   0.000916687   0.000223748   5.22942e-05   7.87957e-06       0.00000       0.00000       0.00000       0.00000       0.00000       0.00000       0.00000       0.00000       0.00000       0.00000       0.00000       0.00000       0.00000       0.00000
  11  10 2057.9686    0.6590  0.4584 10.1822  0.0022  0.0357   0.0315   0.0671    0.0865   0.0000   432.3337      -1.30486       8.35563      -9.67248      -7.46096      -4.93352      -1.83839     -0.763824     -0.485867     -0.904203      0.114349     -0.326733    -0.0600674    -0.0939266   -0.00511023     0.0192280    0.00675416   -0.00387569  -0.000417857  -8.71576e-05   0.000111865   5.62195e-06       0.00000       0.00000       0.00000       0.00000       0.00000       0.00000       0.00000       0.00000       0.00000       0.00000       0.00000       0.00000       0.00000       0.00000       4.77633       6.24830       7.96179       5.60257       5.57127       4.42621       2.85486       2.50382       1.38700      0.991020      0.691073      0.319327      0.214670      0.111486     0.0458857     0.0269852    0.00977847    0.00312700    0.00145876   0.000388564   6.64290e-05   8.10988e-06       0.00000       0.00000       0.00000       0.00000       0.00000       0.00000       0.00000       0.00000       0.00000       0.00000       0.00000       0.00000       0.00000       0.00000
  11  12 2340.0492    1.2794  0.8733 10.5371 -0.0078  0.0337   0.0401   0.0717    0.2175   0.0000   436.0915       2.60920       12.8967       4.15971      0.368604      -4.11750       2.82670     -0.710342      0.583710      -1.73748     -0.198335     -0.326482      0.156131      0.115502     0.0297894  -0.000820869   -0.00900817    0.00503898   -0.00101673  -0.000246914  -7.24279e-05  -1.12528e-05       0.00000       0.00000       0.00000       0.00000       0.00000       0.00000       0.00000       0.00000       0.00000       0.00000       0.00000       0.00000       0.00000       0.00000       4.73257       5.50107       5.53238       5.37119       5.31878       3.95867       3.33825       2.66107       1.87464       1.26362      0.654459      0.454000      0.252968      0.134315     0.0640947     0.0244565     0.0100379    0.00384632    0.00108865   0.000352673   7.61239e-05   1.06860e-05       0.00000       0.00000       0.00000       0.00000       0.00000       0.00000       0.00000       0.00000       0.00000       0.00000       0.00000       0.00000       0.00000       0.00000
  11  13 2478.4989    1.6741  0.8796 11.1425 -0.0109  0.0301   0.0511   0.0732    0.2175   0.0000   437.2310      -2.28108       20.7262      -9.34870      -5.79730       3.03251     -0.883670       1.18518      -1.05193     -0.770694     0.0623517      0.824001    -0.0671474     -0.124933    -0.0459924     0.0277974     0.0171269    0.00270426  -0.000442394  -0.000495563  -3.21145e-05   1.42758e-05       0.00000       0.00000       0.00000       0.00000       0.00000       0.00000       0.00000       0.00000       0.00000       0.00000       0.00000       0.00000       0.00000       0.00000       4.44935       5.05944       5.31554       5.19014       4.65642       3.81957       2.99701       2.21350       1.57053       1.07458      0.652911      0.398901      0.219675      0.111559     0.0514164     0.0227073    0.00912788    0.00326911   0.000989306   0.000275703   5.80485e-05   8.83139e-06       0.00000       0.00000       0.00000       0.00000       0.00000       0.00000       0.00000       0.00000       0.00000       0.00000       0.00000       0.00000       0.00000       0.00000
  11  14 2616.9837    2.1349  1.0494 11.4970 -0.0085  0.0339   0.0597   0.0816    0.2393   0.0000   446.5756       9.78260       3.47300     -0.375841       8.00148       5.43229       3.63516      -3.41259       2.74766     -0.571569      0.322805       1.00883      0.310247     -0.184110     0.0110280     0.0248514   -0.00527124   -0.00624192   -0.00105773   0.000100674  -7.64800e-05  -3.20388e-06       0.00000       0.00000       0.00000       0.00000       0.00000       0.00000       0.00000       0.00000       0.00000       0.00000       0.00000       0.00000       0.00000       0.00000       4.94316       5.74338       6.24503       5.98353       5.15371       4.23970       3.35436       2.45804       1.82259       1.12007      0.702080      0.428422      0.237413      0.124974     0.0589909     0.0253831     0.0101869    0.00380005    0.00119070   0.000297386   6.69016e-05   9.81617e-06       0.00000       0.00000       0.00000       0.00000       0.00000       0.00000       0.00000       0.00000       0.00000       0.00000       0.00000       0.00000       0.00000       0.00000
  11  15 2756.2137    2.6492  0.9479 11.8947 -0.0054  0.0312   0.0757   0.0743    0.2080   0.0000   435.9837       7.09663       15.7039      -6.34403       5.50445      -1.58317      0.765153     -0.812812      -2.19240      -1.18393     0.0774586     -0.283282      0.170615    -0.0517079    -0.0791564    -0.0362764   -0.00679898   -0.00143028  -0.000931385   3.81770e-05   1.94737e-05   8.30022e-06       0.00000       0.00000       0.00000       0.00000       0.00000       0.00000       0.00000       0.00000       0.00000       0.00000       0.00000       0.00000       0.00000       0.00000       4.68096       5.85568       6.05283       5.71812       5.10807       4.06637       3.05674       2.32673       1.58269       1.05071      0.647892      0.384125      0.217474      0.109803     0.0539156     0.0225857    0.00930900    0.00319697    0.00105675   0.000299592   6.37115e-05   9.87352e-06       0.00000       0.00000       0.00000       0.00000       0.00000       0.00000       0.00000       0.00000       0.00000       0.00000       0.00000       0.00000       0.00000       0.00000
  11  16 2895.4760    3.3486  0.8621 12.2524 -0.0019  0.0300   0.0967   0.0712    0.2190   0.0000   434.7054       13.1485       8.36105      -10.6580      -3.45288       3.30934      -1.75364      -3.62056       2.17454       1.15601    -0.0869572     -0.977010   -0.00250107     0.0553537     0.0210227    -0.0189130   -0.00649254    0.00352990   0.000880208  -0.000361847   6.14434e-05   7.52207e-06       0.00000       0.00000       0.00000       0.00000       0.00000       0.00000       0.00000       0.00000       0.00000       0.00000       0.00000       0.00000       0.00000       0.00000       4.71347       5.60381       5.81860       5.25786       4.45326       3.97878       3.37121       2.50225       1.65370       1.14164      0.630067      0.368096      0.206221     0.0972285     0.0489850     0.0212663    0.00974250    0.00324108   0.000951282   0.000280169   5.84871e-05   9.15458e-06       0.00000       0.00000       0.00000       0.00000       0.00000       0.00000       0.00000       0.00000       0.00000       0.00000       0.00000       0.00000       0.00000       0.00000
  11  17 3034.6100    3.9235  0.9657 12.2039  0.0020  0.0308   0.1098   0.0756    0.2927   0.0000   440.1237       19.0253       15.2939       1.89566      -2.31249       3.18389      -3.22500      0.181602      -2.11423      -1.10066      0.455148      0.121975     0.0508720      0.139269     0.0193045     0.0331474     0.0174536   -0.00607271  -0.000997197   0.000498688   4.71312e-05  -2.25707e-06       0.00000       0.00000       0.00000       0.00000       0.00000       0.00000       0.00000       0.00000       0.00000       0.00000       0.00000       0.00000       0.00000       0.00000       4.93932       5.68002       5.66829       5.80205       5.02581       4.00292       3.17803       2.35474       1.70234       1.07134      0.674075      0.389595      0.225641      0.116393     0.0520188     0.0234513    0.00872572    0.00296123   0.000943858   0.000238961   5.61327e-05   8.91857e-06       0.00000       0.00000       0.00000       0.00000       0.00000       0.00000       0.00000       0.00000       0.00000       0.00000       0.00000       0.00000       0.00000       0.00000
  11  18 3173.6064    3.9170  1.0760 12.4924  0.0037  0.0409   0.1081   0.0852    0.2860   0.0000   428.2282       1.39006       3.56260       10.7148       5.97002      -1.57042      0.198980      -6.41038      -1.12950       1.40685      0.530287     -0.381863     -0.361682    0.00373540     0.0286268     0.0416304    0.00674756    0.00264048  -5.73182e-05  -0.000307572  -2.67839e-05   3.79339e-06       0.00000       0.00000       0.00000       0.00000       0.00000       0.00000       0.00000       0.00000       0.00000       0.00000       0.00000       0.00000       0.00000       0.00000       6.33784       5.64472       7.29407       8.12681       5.45599       4.42382       4.72930       3.39599       1.61788       1.39264       1.08815      0.559308      0.214541      0.136575     0.0906614     0.0434978     0.0154598    0.00448064    0.00114767   0.000302634   5.77985e-05   9.90002e-06       0.00000       0.00000       0.00000       0.00000       0.00000       0.00000       0.00000       0.00000       0.00000       0.00000       0.00000       0.00000       0.00000       0.00000
  11  19 3312.4630    3.4740  1.6853 11.9804 -0.0052  0.0423   0.0760   0.1000    0.2151   0.0000   442.5577       9.34063       10.5876       13.1127      -8.09271      0.608116       2.58033       2.38796       1.56425     -0.430146    -0.0945241     -0.922512     0.0656935     -0.133715    -0.0153537    -0.0238107   -0.00188580    0.00478674    0.00267698   0.000235294   2.37263e-05   3.90090e-05       0.00000       0.00000       0.00000       0.00000       0.00000       0.00000       0.00000       0.00000       0.00000       0.00000       0.00000       0.00000       0.00000       0.00000       6.18665       7.76135       7.19246       7.49482       6.12048       5.64329       4.40986       3.34237       2.29156       1.53543      0.929858      0.534807      0.302411      0.148177     0.0708062     0.0307138     0.0128825    0.00444133    0.00140588   0.000379668   8.15438e-05   1.56366e-05       0.00000       0.00000       0.00000       0.00000       0.00000       0.00000       0.00000       0.00000       0.00000       0.00000       0.00000       0.00000       0.00000       0.00000
  11  20 3451.7994    2.9230  2.4844 11.5823 -0.0024  0.0505   0.0522   0.1294    0.1423   0.0000   444.0650       10.1005       11.2427       14.3978       2.51975       3.74665       1.83578      -3.57063       8.04231      0.697097      0.528358     -0.730250      0.191054     0.0950115     0.0417466     0.0333742    -0.0121060   -0.00225876   0.000172589  -0.000172209   3.78180e-05  -7.01896e-06       0.00000       0.00000       0.00000       0.00000       0.00000       0.00000       0.00000       0.00000       0.00000       0.00000       0.00000       0.00000       0.00000       0.00000       7.44121       9.19539       9.29554       8.94685       7.93037       6.37705       5.25015       3.79476       2.84926       1.69909       1.06461      0.613436      0.354497      0.185281     0.0834045     0.0377296     0.0144281    0.00533737    0.00173297   0.000439588   0.000111088   1.62262e-05       0.00000       0.00000       0.00000       0.00000       0.00000       0.00000       0.00000       0.00000       0.00000       0.00000       0.00000       0.00000       0.00000       0.00000
  11  21 3591.2758    2.6382  3.5520 10.9184 -0.0005  0.0621   0.0398   0.1515    0.1453   0.0000   441.9530       22.1848       24.2410       27.7197     -0.317531      -4.06050       1.85541       1.70648       3.10873      -2.38984      0.896183     -0.851965      0.655266    -0.0896888   0.000652443   -0.00415313    0.00359988   0.000396330  -0.000716155  -0.000458744   6.92440e-05  -3.26965e-05       0.00000       0.00000       0.00000       0.00000       0.00000       0.00000       0.00000       0.00000       0.00000       0.00000       0.00000       0.00000       0.00000       0.00000       8.97342       11.3677       10.9912       10.9209       9.55946       8.21234       6.23966       4.70509       3.16817       2.21938       1.38606      0.820120      0.423573      0.218896      0.104185     0.0463589     0.0180684    0.00665968    0.00207331   0.000603272   0.000128136   2.19005e-05       0.00000       0.00000       0.00000       0.00000       0.00000       0.00000       0.00000       0.00000       0.00000       0.00000       0.00000       0.00000       0.00000       0.00000
  11  22 3731.0275    2.1436  4.9047 10.8747 -0.0002  0.0742   0.0292   0.2007    0.0989   0.0000   430.7128       9.72745       7.98676       16.7867      -9.34801      -11.0313      -4.99857      -3.84363     -0.798549       1.54194       3.07945     -0.823390     -0.775226      0.267300      0.210137    -0.0167210   -0.00222041   -0.00229540   -0.00218576   0.000381090  -0.000176768  -2.03928e-05       0.00000       0.00000       0.00000       0.00000       0.00000       0.00000       0.00000       0.00000       0.00000       0.00000       0.00000       0.00000       0.00000       0.00000       10.7236       13.1094       13.1342       12.7601       11.2385       9.56149       7.77989       5.60471       4.02580       2.62961       1.68668      0.963573      0.528307      0.262981      0.131538     0.0558664     0.0232744    0.00816567    0.00264376   0.000687164   0.000160779   2.47214e-05       0.00000       0.00000       0.00000       0.00000       0.00000       0.00000       0.00000       0.00000       0.00000       0.00000       0.00000       0.00000       0.00000       0.00000
  11  23 3871.0125    1.7762  6.4471 10.5187 -0.0034  0.0910   0.0227   0.2445    0.0962   0.0000   453.9735       24.2483       52.0726      -18.9058      -15.4964      -21.0999      -16.4114      -3.79017      -7.76030       3.49338      0.773518      -1.65255     -0.967285     -0.198572     -0.120715    0.00675232    -0.0197130    0.00742485  -0.000339270   3.31905e-06  -0.000208369   2.17225e-05       0.00000       0.00000       0.00000       0.00000       0.00000       0.00000       0.00000       0.00000       0.00000       0.00000       0.00000       0.00000       0.00000       0.00000       13.4459       16.8497       17.2558       16.2973       14.3744       11.9814       9.52576       6.96110       4.81143       3.21458       1.95348       1.14656      0.632113      0.314364      0.157521     0.0660249     0.0281648    0.00987816    0.00313281   0.000884133   0.000197668   2.98298e-05       0.00000       0.00000       0.00000       0.00000       0.00000       0.00000       0.00000       0.00000       0.00000       0.00000       0.00000       0.00000       0.00000       0.00000
  11  24 4011.1456    1.4574  8.4781 10.2448 -0.0031  0.1124   0.0171   0.3124    0.0841   0.0000   466.8342       37.2637       20.0649      -28.8221       22.8436       26.0423       8.85740      -10.7678      -10.1366      0.283675     -0.116535       2.09135      0.814630     -0.357314    -0.0420189     0.0234855     0.0430548    0.00697933   -0.00533207    0.00221190   0.000167863   5.34425e-05       0.00000       0.00000       0.00000       0.00000       0.00000       0.00000       0.00000       0.00000       0.00000       0.00000       0.00000       0.00000       0.00000       0.00000       16.0955       19.8364       20.1043       19.6258       17.3032       14.8664       11.5040       8.49709       6.05215       4.05510       2.54487       1.50887      0.822266      0.420032      0.200765     0.0874772     0.0356745     0.0129887    0.00414565    0.00112563   0.000244378   3.83386e-05       0.00000       0.00000       0.00000       0.00000       0.00000       0.00000       0.00000       0.00000       0.00000       0.00000       0.00000       0.00000       0.00000       0.00000
  11  26 4291.8596    1.0476 13.3847  9.9540 -0.0021  0.1780   0.0120   0.5001    0.0666   0.0000   481.3954       54.2888      -5.75263      -29.9387       13.0855       15.7124      -16.1026      -19.2274       2.61443      -1.11896      -2.49562      -2.67588      0.777013      0.109613     -0.305705     -0.275298     0.0783733    0.00132221   -0.00214308   -0.00165147   0.000763381   6.34257e-05       0.00000       0.00000       0.00000       0.00000       0.00000       0.00000       0.00000       0.00000       0.00000       0.00000       0.00000       0.00000       0.00000       0.00000       24.7005       31.7334       31.2563       31.5322       27.4911       23.1005       18.3831       13.6539       9.53390       6.44986       4.15222       2.42240       1.31849      0.691777      0.328319      0.150619     0.0584470     0.0212591    0.00678598    0.00185713   0.000412780   6.50897e-05       0.00000       0.00000       0.00000       0.00000       0.00000       0.00000       0.00000       0.00000       0.00000       0.00000       0.00000       0.00000       0.00000       0.00000
  11  27 4433.1430    0.8425 14.4472 10.0429 -0.0034  0.2218   0.0112   0.5978    0.0561   0.0000   431.9464       36.9308       32.3434      -4.06264       9.11890       47.5249       3.26489      -20.1814      -11.5901       10.5441      -3.89402      -2.03394      0.750044     -0.436517     0.0240780     0.0410466  -0.000746554     0.0288773    -0.0156182   -0.00441648   0.000776363   5.89864e-05       0.00000       0.00000       0.00000       0.00000       0.00000       0.00000       0.00000       0.00000       0.00000       0.00000       0.00000       0.00000       0.00000       0.00000       29.6263       37.9041       40.0813       37.0523       33.8154       28.6463       22.2527       17.5080       11.9960       7.99172       5.19156       2.96759       1.66634      0.875735      0.415737      0.192151     0.0747882     0.0272341    0.00925049    0.00252667   0.000524412   7.73306e-05       0.00000       0.00000       0.00000       0.00000       0.00000       0.00000       0.00000       0.00000       0.00000       0.00000       0.00000       0.00000       0.00000       0.00000
  11  29 4715.0772    0.5909 20.9797  9.9365  0.0007  0.3704   0.0076   0.9519    0.0385   0.0000   436.0965       59.9890       30.4510       42.2041       26.7335      -32.8657      -8.39022       12.1893       17.4038      0.132278      -1.74054      -1.96228       2.52850      -3.31035      0.144931    0.00693834    -0.0282988    -0.0576515    -0.0186871    0.00448859    0.00126251  -2.42820e-05       0.00000       0.00000       0.00000       0.00000       0.00000       0.00000       0.00000       0.00000       0.00000       0.00000       0.00000       0.00000       0.00000       0.00000       50.5074       63.3048       65.5627       62.7333       57.2299       47.9226       38.4409       29.3918       20.7815       14.2866       8.85499       5.35877       3.07869       1.59647      0.768516      0.340626      0.138987     0.0493400     0.0154282    0.00419773   0.000877441   0.000128159       0.00000       0.00000       0.00000       0.00000       0.00000       0.00000       0.00000       0.00000       0.00000       0.00000       0.00000       0.00000       0.00000       0.00000
  12  11 2235.8335    1.0188  0.7163 10.2376 -0.0065  0.0413   0.0334   0.0627    0.1577   0.0000   442.0318      -2.75806       15.3169       1.54551      0.265421     -0.204454       3.36443      -1.22279      0.244833      0.480813     -0.706005      0.505419      0.417533    -0.0669131    -0.0762394     0.0133949     0.0268946   -0.00381612   -0.00178851  -0.000811748   0.000117459  -9.19755e-05  -2.83270e-05  -2.94029e-06       0.00000       0.00000       0.00000       0.00000       0.00000       0.00000       0.00000       0.00000       0.00000       0.00000       0.00000       0.00000       5.92856       5.25745       5.80366       6.98515       7.03031       4.57114       3.24327       3.21582       2.73152       1.84282      0.815058      0.582968      0.497065      0.270231      0.156622     0.0742209     0.0238516     0.0100048    0.00413869    0.00110829   0.000342242   0.000101759   1.82849e-05   2.08780e-06       0.00000       0.00000       0.00000       0.00000       0.00000       0.00000       0.00000       0.00000       0.00000       0.00000       0.00000       0.00000
  12  12 2376.3674    1.3650  0.7719 10.7437 -0.0082  0.0280   0.0458   0.0729    0.1754   0.0000   439.8271       3.42615       10.3529      0.212101      -5.04669       3.42720       2.43757     0.0959642       1.96453      0.297428     -0.785169     -0.759726      0.506068     0.0259984   -0.00290445    -0.0672063   0.000220024   -0.00218123   -0.00195154    0.00255057  -0.000204102   4.92077e-05   1.11229e-05  -7.49045e-07       0.00000       0.00000       0.00000       0.00000       0.00000       0.00000       0.00000       0.00000       0.00000       0.00000       0.00000       0.00000       3.64306       4.99157       4.97794       5.02671       4.32996       3.58074       2.80707       2.17511       1.46623       1.07421      0.667761      0.428134      0.248171      0.140264     0.0706925     0.0351847     0.0156734    0.00685041    0.00249926   0.000900573   0.000261049   7.89621e-05   1.58270e-05   2.61490e-06       0.00000       0.00000       0.00000       0.00000       0.00000       0.00000       0.00000       0.00000       0.00000       0.00000       0.00000       0.00000
  12  13 2515.4876    1.7004  0.9737 11.0495 -0.0086  0.0320   0.0484   0.0818    0.2428   0.0000   435.2278       4.09885       11.5518       2.85738    0.00581268      -2.99796      -1.73928      -1.47135       2.28485      0.117760      0.590322      0.523729     -0.167103      0.308905     0.0157890    0.00551717    0.00298179    0.00486988   -0.00426131    0.00180783   4.17502e-05  -3.62020e-05   4.39690e-05   2.81535e-06       0.00000       0.00000       0.00000       0.00000       0.00000       0.00000       0.00000       0.00000       0.00000       0.00000       0.00000       0.00000       4.48599       5.15811       5.16452       5.51389       5.22481       3.89695       3.01224       2.56208       2.01266       1.32858      0.724336      0.474689      0.306302      0.194582     0.0998586     0.0447882     0.0189750    0.00714565    0.00270704   0.000960776   0.000272586   7.89805e-05   1.64967e-05   2.29459e-06       0.00000       0.00000       0.00000       0.00000       0.00000       0.00000       0.00000       0.00000       0.00000       0.00000       0.00000       0.00000
  12  14 2654.6378    2.2662  1.0128 11.3020 -0.0031  0.0322   0.0622   0.0757    0.3224   0.0000   435.9576      -7.14873       1.89577       1.21785       6.71880       1.48576       1.78516       2.29912       1.24587     -0.478965      0.347503      0.682047    -0.0985431      0.123694    -0.0130550    -0.0687073  -0.000996640     0.0187728   -0.00482011  -0.000543446  -2.53277e-06   2.49485e-06  -1.04025e-05  -5.10999e-06       0.00000       0.00000       0.00000       0.00000       0.00000       0.00000       0.00000       0.00000       0.00000       0.00000       0.00000       0.00000       4.18587       4.94240       5.27086       5.02951       4.58224       4.08910       3.34530       2.36585       1.82432       1.23483      0.863603      0.540840      0.307669      0.168000     0.0855128     0.0419917     0.0190078    0.00814337    0.00311246    0.00109724   0.000327426   7.90565e-05   1.73318e-05   2.42802e-06       0.00000       0.00000       0.00000       0.00000       0.00000       0.00000       0.00000       0.00000       0.00000       0.00000       0.00000       0.00000
  12  15 2794.5436    2.8155  0.9093 12.0236 -0.0022  0.0298   0.0782   0.0721    0.2295   0.0000   439.2407       3.74720     -0.253961       5.06905      -8.51354      -1.96917      -4.78173     -0.983044      -1.81543      0.103484     -0.309428      0.809709    0.00469204    0.00975217    -0.0327074    -0.0156867    -0.0122252   0.000344964   -0.00240436  -4.81972e-07   0.000187113  -1.43116e-05   4.37969e-06   7.58792e-07       0.00000       0.00000       0.00000       0.00000       0.00000       0.00000       0.00000       0.00000       0.00000       0.00000       0.00000       0.00000       4.04005       5.37789       5.39828       5.22479       4.48419       3.99674       3.17583       2.42157       1.74233       1.21560      0.762933      0.481836      0.280125      0.139862     0.0819051     0.0354738     0.0181289    0.00661357    0.00303572   0.000951984   0.000298626   7.90664e-05   1.61972e-05   2.60524e-06       0.00000       0.00000       0.00000       0.00000       0.00000       0.00000       0.00000       0.00000       0.00000       0.00000       0.00000       0.00000
  12  16 2934.4255    3.5801  0.8528 12.1825 -0.0080  0.0266   0.1052   0.0666    0.2435   0.0000   433.8979       13.0277       13.2990     0.0981577      -3.19098      -2.97366      0.518550      -2.36733     -0.166311     -0.607782     -0.709707      -1.28747     -0.488864    -0.0199589    -0.0547167     0.0114321   -0.00836075   0.000432688   -0.00242362  -0.000329256  -0.000130070  -6.83266e-05   5.17847e-06   6.42943e-07       0.00000       0.00000       0.00000       0.00000       0.00000       0.00000       0.00000       0.00000       0.00000       0.00000       0.00000       0.00000       3.89240       4.77352       4.66240       4.33161       3.82361       3.49909       3.02901       2.32751       1.69090       1.11922      0.708885      0.439279      0.236280      0.125480     0.0651156     0.0317536     0.0144872    0.00585575    0.00228512   0.000800870   0.000234627   6.01397e-05   1.31343e-05   1.98358e-06       0.00000       0.00000       0.00000       0.00000       0.00000       0.00000       0.00000       0.00000       0.00000       0.00000       0.00000       0.00000
  12  17 3073.9126    3.9443  0.9091 12.8014 -0.0030  0.0304   0.1121   0.0696    0.1989   0.0000   446.3679       13.9100       9.04867       4.34187      -4.25980       4.18482      -3.49762      0.566024       3.42237     -0.736094      -1.54446    -0.0432404      0.448324      0.251499     0.0821473    -0.0844342   -0.00114837    0.00164242   -0.00122902  -0.000917207  -8.20798e-05  -0.000118908  -1.41442e-05  -4.01738e-06       0.00000       0.00000       0.00000       0.00000       0.00000       0.00000       0.00000       0.00000       0.00000       0.00000       0.00000       0.00000       4.32774       5.12327       5.32848       5.02296       4.68504       4.17217       3.24115       2.23481       1.80563       1.22899      0.806180      0.533205      0.306134      0.156108     0.0822546     0.0401042     0.0157052    0.00681594    0.00284091   0.000990775   0.000289872   6.97169e-05   1.50997e-05   2.18972e-06       0.00000       0.00000       0.00000       0.00000       0.00000       0.00000       0.00000       0.00000       0.00000       0.00000       0.00000       0.00000
  12  18 3213.3486    3.9273  1.1965 12.6033  0.0050  0.0347   0.0989   0.0912    0.2451   0.0000   445.0770       9.55043      -1.13167       13.7595      -2.39522      -8.44416     -0.932075       3.39919     -0.438885      -1.53397     0.0583490     -0.643646     -0.220019     0.0241958    -0.0371961     0.0541732  -3.00679e-05   -0.00805433  -0.000426142   -0.00203241   0.000290477   1.06293e-05   1.80325e-05  -2.19298e-06       0.00000       0.00000       0.00000       0.00000       0.00000       0.00000       0.00000       0.00000       0.00000       0.00000       0.00000       0.00000       4.42923       5.77921       5.68719       6.06393       5.02013       4.52005       3.35842       2.53982       2.00193       1.32173      0.837934      0.510475      0.328184      0.176680     0.0965262     0.0434961     0.0195415    0.00788921    0.00333385    0.00111110   0.000345590   8.10096e-05   1.81609e-05   3.20875e-06       0.00000       0.00000       0.00000       0.00000       0.00000       0.00000       0.00000       0.00000       0.00000       0.00000       0.00000       0.00000
  12  19 3352.7622    3.4082  1.6606 12.3771 -0.0052  0.0416   0.0750   0.0997    0.1688   0.0000   442.3943       23.6996       18.6729      -4.62086       1.47289      0.583908     -0.491631      -3.92804       3.51982     -0.356834    -0.0186174      -1.43764    -0.0182346     -0.364273     0.0126110   -0.00341656    0.00676112     0.0104615   5.02742e-05   0.000998539  -0.000730578   0.000184535  -1.95674e-05  -6.91523e-06       0.00000       0.00000       0.00000       0.00000       0.00000       0.00000       0.00000       0.00000       0.00000       0.00000       0.00000       0.00000       5.63959       6.93730       7.11813       6.91340       6.37261       5.42032       4.30412       3.16052       2.34450       1.62700       1.09048      0.696512      0.405606      0.212029      0.113404     0.0526962     0.0242289    0.00955051    0.00395286    0.00131301   0.000405392   0.000104655   2.23964e-05   3.24779e-06       0.00000       0.00000       0.00000       0.00000       0.00000       0.00000       0.00000       0.00000       0.00000       0.00000       0.00000       0.00000
  12  20 3492.5794    2.9504  2.5601 11.2623 -0.0043  0.0482   0.0500   0.1174    0.1603   0.0000   436.4597       23.6673       3.74466       23.2201      -1.10351      -12.3868      0.882975      -3.74816      -3.32283      -7.36755     -0.162043      -1.48851    0.00437137     0.0744599      0.142047    -0.0908222     0.0229285   -0.00154359   0.000751760   -0.00261177  -0.000390480   1.89637e-05   2.13397e-05   1.53018e-06       0.00000       0.00000       0.00000       0.00000       0.00000       0.00000       0.00000       0.00000       0.00000       0.00000       0.00000       0.00000       6.52459       7.97098       8.01784       8.06426       7.00695       6.20363       4.97036       3.97545       2.86101       2.02732       1.25129      0.751752      0.457918      0.257587      0.132624     0.0629440     0.0285331     0.0119931    0.00456075    0.00152588   0.000470141   0.000122304   2.48736e-05   3.99494e-06       0.00000       0.00000       0.00000       0.00000       0.00000       0.00000       0.00000       0.00000       0.00000       0.00000       0.00000       0.00000
  12  21 3632.6719    2.4609  3.7547 10.8988 -0.0004  0.0607   0.0350   0.1508    0.1217   0.0000   441.4011      -6.45615    -0.0441122      -4.11458      -19.4849      -2.04232      -1.86604      0.902086      -3.86928      -4.64919      0.707042      -1.34214      0.386004     -0.285188      0.221970     -0.117310     0.0586978    0.00117669   0.000480684   0.000814230   0.000205438   2.20951e-05   8.17232e-06  -7.91939e-06       0.00000       0.00000       0.00000       0.00000       0.00000       0.00000       0.00000       0.00000       0.00000       0.00000       0.00000       0.00000       8.21198       10.1713       10.5285       10.2250       9.19527       7.86624       6.29998       4.77065       3.52399       2.38751       1.57435      0.986377      0.565401      0.317829      0.160949     0.0810137     0.0351882     0.0150819    0.00555480    0.00200998   0.000598341   0.000154136   3.31906e-05   4.84098e-06       0.00000       0.00000       0.00000       0.00000       0.00000       0.00000       0.00000       0.00000       0.00000       0.00000       0.00000       0.00000
  12  22 3772.6103    2.0382  5.7275 10.5035 -0.0011  0.0792   0.0247   0.2114    0.1016   0.0000   435.8109       50.5181       46.7176       7.45411      -6.77208       2.55195      0.247777       3.00801       6.92052      -6.05042      0.407716       1.84521      0.205937      0.559568      0.116032     0.0169583     0.0338125     0.0143542    0.00861080  -0.000846355   0.000475876  -0.000263614   3.86238e-05  -2.16294e-06       0.00000       0.00000       0.00000       0.00000       0.00000       0.00000       0.00000       0.00000       0.00000       0.00000       0.00000       0.00000       9.85387       13.0990       13.4239       12.7346       12.0225       9.94044       7.84651       6.13481       4.37296       3.04834       2.02435       1.24935      0.747558      0.407771      0.213578      0.105089     0.0464161     0.0196816    0.00748887    0.00259616   0.000838720   0.000224876   4.73664e-05   6.81964e-06       0.00000       0.00000       0.00000       0.00000       0.00000       0.00000       0.00000       0.00000       0.00000       0.00000       0.00000       0.00000
  12  23 3912.9720    1.6693  7.3809 10.2759 -0.0005  0.0936   0.0190   0.2702    0.0916   0.0000   450.2437       15.8961       33.0665       13.7895      -26.4547       3.71443      -3.53489      -4.48821       15.2760      -3.34045       1.12654     -0.571219      0.475987      0.183265     -0.317040     -0.114585    0.00796795   0.000937378   -0.00609711    0.00451962    0.00179064   0.000230954  -5.62252e-05   6.85380e-06       0.00000       0.00000       0.00000       0.00000       0.00000       0.00000       0.00000       0.00000       0.00000       0.00000       0.00000       0.00000       12.0527       15.2153       15.4234       15.2596       13.8088       11.6586       9.78951       7.48406       5.63912       3.75047       2.46625       1.48642      0.898196      0.493340      0.260797      0.126382     0.0566477     0.0236383    0.00909411    0.00309584   0.000969117   0.000246958   5.56130e-05   7.92584e-06       0.00000       0.00000       0.00000       0.00000       0.00000       0.00000       0.00000       0.00000       0.00000       0.00000       0.00000       0.00000
  12  24 4053.6666    1.4026  9.4526 10.0743 -0.0013  0.1180   0.0154   0.3303    0.0838   0.0000   427.1342       19.9842     -0.731837       29.7209      -14.0053      -3.96648      -29.4873      -11.0851      -7.99404      -2.77388      0.245895      -4.48935     -0.716434     -0.365733     -0.308335     -0.106825    -0.0176010   -0.00216234     0.0211706   -0.00226894  -9.97103e-05  -0.000395335   1.09599e-05   6.29418e-06       0.00000       0.00000       0.00000       0.00000       0.00000       0.00000       0.00000       0.00000       0.00000       0.00000       0.00000       0.00000       14.9715       19.3733       19.1927       19.4946       17.3687       15.2809       12.1457       9.19407       6.82959       4.80830       3.11711       1.95780       1.15250      0.657687      0.332607      0.158609     0.0726471     0.0307358     0.0117501    0.00411934    0.00123180   0.000325269   6.92300e-05   1.06585e-05       0.00000       0.00000       0.00000       0.00000       0.00000       0.00000       0.00000       0.00000       0.00000       0.00000       0.00000       0.00000
  12  26 4335.3484    0.9761 13.2242 10.0505 -0.0027  0.1770   0.0114   0.4948    0.0580   0.0000   445.6668       31.1178       12.7603      -38.9488       5.60162       25.1399       12.7241      -8.03874      0.198200       10.1758       1.74342      0.705747       2.82052       1.19444     0.0591915   -0.00807773   -0.00315482     -0.103246    0.00433089    0.00279503   -0.00110207   0.000873867   0.000150650  -1.05369e-05       0.00000       0.00000       0.00000       0.00000       0.00000       0.00000       0.00000       0.00000       0.00000       0.00000       0.00000       0.00000       22.4853       28.6577       29.8389       28.9144       26.8160       22.4367       18.5473       13.7686       10.4660       7.10370       4.82403       2.97679       1.80491      0.973423      0.526095      0.249729      0.116210     0.0472111     0.0188116    0.00631304    0.00197732   0.000494104   0.000109168   1.48448e-05       0.00000       0.00000       0.00000       0.00000       0.00000       0.00000       0.00000       0.00000       0.00000       0.00000       0.00000       0.00000
  12  28 4617.9199    0.6384 18.7059 10.0344  0.0000  0.3059   0.0080   0.8237    0.0385   0.0000   377.2527      -8.91326       49.3960       12.9187       8.58702       52.2442      -5.51814      -48.8313      -6.60874       4.00162      -3.95689       6.74388     -0.318046      0.587928      0.706653     -0.115027      0.105248    -0.0938751    -0.0171494   1.71486e-05   0.000113553   0.000203214  -0.000143190  -5.85312e-05       0.00000       0.00000       0.00000       0.00000       0.00000       0.00000       0.00000       0.00000       0.00000       0.00000       0.00000       0.00000       37.7381       48.5726       51.1004       49.5412       45.2030       39.1609       31.6619       24.2804       18.5057       12.6323       8.54042       5.27818       3.22799       1.81781      0.949278      0.472374      0.208808     0.0907436     0.0343240     0.0118950    0.00364057   0.000900612   0.000188472   2.64362e-05       0.00000       0.00000       0.00000       0.00000       0.00000       0.00000       0.00000       0.00000       0.00000       0.00000       0.00000       0.00000
  13   9 1983.7741    0.5516  0.5048 10.1577 -0.0011  0.0282   0.0215   0.0562    0.0733   0.0000   435.4794       5.99431       14.4322      -5.37420      -1.01508       5.24927     -0.300681      -2.81162       1.17865      -1.11580     -0.863677     0.0365096      0.135640      0.193949    -0.0953073    -0.0335336     0.0223777   -0.00231111  -0.000119134  -0.000533866   0.000717058   0.000254569  -6.71552e-05   1.68997e-05   6.80302e-06  -9.47366e-07       0.00000       0.00000       0.00000       0.00000       0.00000       0.00000       0.00000       0.00000       0.00000       0.00000       3.03152       4.40823       3.74365       4.21063       3.71232       3.63220       2.80102       2.12064       1.57259       1.11903      0.882952      0.556061      0.377482      0.191880      0.121525     0.0515634     0.0287012     0.0125543    0.00565120    0.00203868   0.000902793   0.000245884   8.58658e-05   1.93549e-05   4.34352e-06   7.35709e-07       0.00000       0.00000       0.00000       0.00000       0.00000       0.00000       0.00000       0.00000       0.00000       0.00000
  13  10 2128.5013    0.7936  0.5552 10.3546  0.0012  0.0304   0.0271   0.0506    0.0908   0.0000   435.6292      -2.69853       8.26383     -0.586912      -3.61596     0.0372628      0.702692      -1.68295       1.69254     -0.786330     -0.618107     -0.260850     -0.386473     -0.264171     0.0739966     0.0165538    -0.0245633   -0.00602200    0.00164929  -0.000639139  -0.000868005   0.000341931   9.38933e-05   1.17403e-05  -4.13905e-06  -2.92312e-07       0.00000       0.00000       0.00000       0.00000       0.00000       0.00000       0.00000       0.00000       0.00000       0.00000       3.06830       4.33889       4.60482       3.89765       4.37616       2.99231       3.21275       2.29249       1.72034       1.30532      0.777212      0.610728      0.304378      0.206183      0.110600     0.0553281     0.0305830     0.0134184    0.00656558    0.00225279   0.000906722   0.000315649   7.44582e-05   2.59258e-05   5.48699e-06   5.78630e-07       0.00000       0.00000       0.00000       0.00000       0.00000       0.00000       0.00000       0.00000       0.00000       0.00000
  13  12 2411.8337    1.4295  0.9237 11.0915 -0.0024  0.0298   0.0416   0.0740    0.1366   0.0000   438.8780       7.06821       16.0427       3.79221      -6.79991      -7.72174      -3.32953      -1.13053      -2.74930     -0.397402      -1.74795      0.213332      0.665138     0.0529317      0.142291     0.0147028    -0.0618420    -0.0126688    0.00515443  -0.000596383   -0.00116354   0.000516823  -4.95483e-05  -1.09089e-05   2.51834e-06  -6.48132e-07       0.00000       0.00000       0.00000       0.00000       0.00000       0.00000       0.00000       0.00000       0.00000       0.00000       3.54215       4.55171       4.64135       4.72290       4.03954       3.70126       2.99117       2.47663       1.78841       1.23062      0.887114      0.578425      0.349497      0.195564      0.110271     0.0551610     0.0307424     0.0131393    0.00623117    0.00218025   0.000857775   0.000285333   8.38673e-05   1.98415e-05   3.87020e-06   6.37598e-07       0.00000       0.00000       0.00000       0.00000       0.00000       0.00000       0.00000       0.00000       0.00000       0.00000
  13  13 2551.7100    1.9442  0.9009 11.1708 -0.0087  0.0448   0.0549   0.0694    0.2379   0.0000   438.5276       6.07387       9.34349       3.41093      -5.50732       4.53338       3.57303    -0.0205338      0.208525      0.226310     -0.327605     -0.242372      0.211304     -0.334143      0.155926    -0.0842832    -0.0408740     0.0133000    0.00863356   0.000188048  -0.000138988   0.000554078   0.000198750   4.05803e-05  -6.21982e-07   2.43632e-09       0.00000       0.00000       0.00000       0.00000       0.00000       0.00000       0.00000       0.00000       0.00000       0.00000       4.00414       6.89922       5.45570       7.15793       4.90047       6.07838       3.62782       3.57452       2.30953       1.76941       1.26085      0.847553      0.545560      0.267344      0.199230     0.0664079     0.0527528     0.0159649     0.0109043    0.00247666    0.00155548   0.000404427   0.000150948   3.41618e-05   6.09587e-06   1.39202e-06       0.00000       0.00000       0.00000       0.00000       0.00000       0.00000       0.00000       0.00000       0.00000       0.00000
  13  14 2691.7221    2.4242  0.9954 11.8476 -0.0079  0.0409   0.0666   0.0793    0.2257   0.0000   437.5753       14.9851       11.0417      -4.27028      -2.08387      -1.08450      0.694290      -2.66860       1.69411      -1.70242      0.233745     -0.345978     -0.361127     -0.115276      0.267105    -0.0222301     0.0123944    0.00954849    0.00331537   -0.00125038   0.000820195  -0.000315221   5.92791e-05  -1.62937e-05  -7.93121e-06  -9.92658e-07       0.00000       0.00000       0.00000       0.00000       0.00000       0.00000       0.00000       0.00000       0.00000       0.00000       3.87234       6.51378       5.70166       6.34304       5.83532       4.28372       4.56371       2.45758       2.76065       1.22628       1.35504      0.655243      0.510255      0.282869      0.145036     0.0969477     0.0313695     0.0243768    0.00608201    0.00413449    0.00101890   0.000429531   0.000137011   2.14932e-05   8.76647e-06   1.06426e-06       0.00000       0.00000       0.00000       0.00000       0.00000       0.00000       0.00000       0.00000       0.00000       0.00000
  13  15 2832.2495    3.0091  0.8969 12.1884 -0.0105  0.0300   0.0850   0.0707    0.2630   0.0000   436.0613       9.47396       11.5974      -1.94257     -0.606188      -1.79321      -5.99408      -5.32360       2.35331     -0.851872      -1.15737      0.114713      0.235571     0.0503134     0.0467975     -0.100650    -0.0195419    0.00132648   0.000483927   -0.00253662   0.000408081   0.000725833   0.000126529  -4.39166e-05   4.71961e-06  -6.17449e-07       0.00000       0.00000       0.00000       0.00000       0.00000       0.00000       0.00000       0.00000       0.00000       0.00000       3.65468       4.95396       5.00484       5.10651       4.51130       3.72288       3.10463       2.60647       1.81046       1.19149      0.869728      0.559038      0.348876      0.186737      0.108474     0.0564430     0.0323517     0.0131458    0.00630681    0.00212606   0.000843139   0.000263169   8.53079e-05   2.05598e-05   4.46756e-06   6.61556e-07       0.00000       0.00000       0.00000       0.00000       0.00000       0.00000       0.00000       0.00000       0.00000       0.00000
  13  16 2972.7081    3.7440  0.8790 12.4018 -0.0064  0.0273   0.1046   0.0644    0.2540   0.0000   434.3336       2.48466       14.7238       2.93949       4.19569      -3.36890       2.65156      0.410404   -0.00619389      -2.01841      0.461769    -0.0213929    -0.0534468     -0.224045      0.100459    -0.0959442     0.0237921   -0.00905884   -0.00654626  -0.000857045  -2.26017e-05  -2.90601e-05  -2.98112e-05   9.84350e-06   6.61739e-06   4.74343e-07       0.00000       0.00000       0.00000       0.00000       0.00000       0.00000       0.00000       0.00000       0.00000       0.00000       3.51442       4.34526       4.40794       4.41028       3.89409       3.49566       3.02029       2.23339       1.64557       1.22526      0.817740      0.528661      0.331392      0.181591      0.102988     0.0518069     0.0256765     0.0118322    0.00520375    0.00206422   0.000774859   0.000231471   6.80437e-05   1.67763e-05   3.53803e-06   5.24609e-07       0.00000       0.00000       0.00000       0.00000       0.00000       0.00000       0.00000       0.00000       0.00000       0.00000
  13  17 3112.5811    4.0657  0.9013 12.8147 -0.0019  0.0278   0.1091   0.0667    0.2015   0.0000   438.8913       8.84520       14.3705      -2.57272       1.75605      -3.16443       3.50731      -3.46731     -0.679783      0.167667     -0.604523    -0.0419825      0.281482     -0.332143   -0.00130202     0.0265478   -0.00291817    0.00302693    0.00502581   0.000866495  -8.44507e-05   5.93267e-05   0.000107660  -8.61868e-06  -1.22246e-06   2.22941e-07       0.00000       0.00000       0.00000       0.00000       0.00000       0.00000       0.00000       0.00000       0.00000       0.00000       3.98130       4.97624       5.04306       4.97446       4.46272       3.92040       3.14697       2.40686       1.74718       1.23134      0.835657      0.572589      0.342223      0.188174     0.0990171     0.0526087     0.0262625     0.0115656    0.00486695    0.00189599   0.000713638   0.000235034   6.50277e-05   1.64601e-05   3.23620e-06   5.01901e-07       0.00000       0.00000       0.00000       0.00000       0.00000       0.00000       0.00000       0.00000       0.00000       0.00000
  13  18 3252.4393    3.6551  1.3438 12.5041 -0.0026  0.0338   0.0837   0.0905    0.1999   0.0000   436.4904       8.05431       8.83920      -11.8691      0.215814       5.37253      -5.34984      -1.58254       3.47214     -0.659381   -0.00596542     -0.615926     0.0455139     0.0826644     -0.134931    -0.0157168     0.0388837    -0.0122375   0.000729917   -0.00194780    0.00121512   7.40282e-05  -1.75338e-05   3.89660e-05   2.12769e-06   3.11654e-07       0.00000       0.00000       0.00000       0.00000       0.00000       0.00000       0.00000       0.00000       0.00000       0.00000       4.38657       5.52944       5.22974       5.25718       4.88457       4.39446       3.61639       2.82984       2.22764       1.56944       1.03332      0.663879      0.417312      0.236356      0.130376     0.0678837     0.0333556     0.0138315    0.00612102    0.00240972   0.000920916   0.000290066   8.59945e-05   2.17457e-05   4.54054e-06   6.86209e-07       0.00000       0.00000       0.00000       0.00000       0.00000       0.00000       0.00000       0.00000       0.00000       0.00000
  13  19 3392.4645    3.2631  2.1293 11.7545  0.0007  0.0435   0.0563   0.1055    0.1501   0.0000   445.9747       9.92608       14.4290       4.42975      0.416398       6.08748       1.49595      -1.38572       1.51121      -1.02905     -0.434263      0.880685      0.262421     -0.144789   -0.00286284      0.161359    -0.0208834    0.00149059    0.00249078   -0.00218885  -0.000873481  -0.000397736  -2.97868e-05  -6.45271e-06  -4.21653e-06  -6.39487e-07       0.00000       0.00000       0.00000       0.00000       0.00000       0.00000       0.00000       0.00000       0.00000       0.00000       5.44097       6.52250       7.09597       6.59209       6.49921       5.52502       4.32211       3.54567       2.66022       1.84346       1.29735      0.841169      0.505265      0.308503      0.173892     0.0868870     0.0435343     0.0196850    0.00860447    0.00314142    0.00118735   0.000415342   0.000123872   3.02733e-05   5.78078e-06   7.39893e-07       0.00000       0.00000       0.00000       0.00000       0.00000       0.00000       0.00000       0.00000       0.00000       0.00000
  13  20 3532.7685    2.7550  2.8691 11.4578 -0.0012  0.0494   0.0430   0.1337    0.1149   0.0000   428.0069       21.7426       7.87702      -3.88693       1.41358       7.03562      -3.77874     0.0249881       1.70204      -3.10355       2.83970     -0.548471      0.904511     -0.221654    -0.0763122      0.190368     0.0196166    -0.0162753   -0.00720432    0.00138411    0.00113337  -0.000187798   4.05906e-05   4.20066e-05  -1.85004e-05   6.84955e-07       0.00000       0.00000       0.00000       0.00000       0.00000       0.00000       0.00000       0.00000       0.00000       0.00000       6.16728       7.67927       7.94387       7.53396       6.98252       6.09753       5.30482       3.99513       3.15887       2.18719       1.48572      0.949613      0.603274      0.327805      0.182270     0.0996682     0.0467293     0.0227314    0.00882375    0.00395094    0.00142353   0.000459278   0.000133937   3.20676e-05   7.08035e-06   9.19941e-07       0.00000       0.00000       0.00000       0.00000       0.00000       0.00000       0.00000       0.00000       0.00000       0.00000
  13  21 3673.1744    2.2410  4.2040 11.0262 -0.0040  0.0643   0.0297   0.1643    0.0932   0.0000   434.2202       38.8841       2.95487       26.0922       10.2132      -4.79267      -2.72197       1.37855      -1.96931      -5.09481      -1.02785      -2.18480      -1.32195      0.198598     0.0424575     0.0137233    0.00259888   -0.00628925    -0.0229342    0.00107599    0.00303300   0.000217016  -0.000152461   7.27736e-05  -7.88639e-06  -5.95748e-07       0.00000       0.00000       0.00000       0.00000       0.00000       0.00000       0.00000       0.00000       0.00000       0.00000       7.52098       9.75029       10.2636       9.75130       9.25373       7.82870       6.62679       5.24711       3.74140       2.89772       1.84163       1.24362      0.744045      0.447811      0.244386      0.129264     0.0617587     0.0297167     0.0126693    0.00522734    0.00188367   0.000628586   0.000177694   5.01649e-05   9.52276e-06   1.29986e-06       0.00000       0.00000       0.00000       0.00000       0.00000       0.00000       0.00000       0.00000       0.00000       0.00000
  13  22 3813.9173    1.8792  5.7918 10.5699 -0.0008  0.0792   0.0221   0.2047    0.0902   0.0000   450.2904       18.2372      -1.62091       16.8144       2.24310       4.97946       12.3424       1.44784      0.112511       1.51487      0.880805      -1.65094       1.17616      -1.03320     -0.343394     0.0240193    -0.0460566    -0.0219344     0.0103754   -0.00490424   0.000329976    0.00146712  -0.000125858   4.03609e-05   8.94838e-06  -9.02466e-07       0.00000       0.00000       0.00000       0.00000       0.00000       0.00000       0.00000       0.00000       0.00000       0.00000       9.76372       12.4698       13.1253       12.8002       11.6449       10.1133       8.25027       6.39010       4.89574       3.47901       2.30290       1.50386      0.913360      0.557936      0.299506      0.163773     0.0774490     0.0362797     0.0152672    0.00637047    0.00226183   0.000788821   0.000218808   5.58834e-05   1.12852e-05   1.56813e-06       0.00000       0.00000       0.00000       0.00000       0.00000       0.00000       0.00000       0.00000       0.00000       0.00000
  13  23 3954.5038    1.5646  7.8788 10.4101 -0.0013  0.0971   0.0173   0.2736    0.0758   0.0000   447.3022     -0.566873       25.1297       8.14185     -0.587671      -8.75530      -16.3356      -2.08986       4.33636       2.12256      -4.17189     -0.725474     0.0676785     -0.470302      0.208243     -0.477125     0.0542017   -0.00283582    -0.0178749  -0.000367090   -0.00185706   0.000140021   0.000163860   1.15719e-06   9.96838e-07   6.67374e-07       0.00000       0.00000       0.00000       0.00000       0.00000       0.00000       0.00000       0.00000       0.00000       0.00000       11.7203       15.1741       15.5245       15.2798       14.2253       12.2637       10.1358       7.96709       5.92420       4.27001       2.94352       1.89967       1.17307      0.698600      0.382898      0.203632     0.0972910     0.0469622     0.0195122    0.00806340    0.00283372   0.000960247   0.000282780   7.15473e-05   1.45024e-05   2.01838e-06       0.00000       0.00000       0.00000       0.00000       0.00000       0.00000       0.00000       0.00000       0.00000       0.00000
  13  24 4095.6693    1.3285 10.0576 10.1767 -0.0027  0.1223   0.0144   0.3362    0.0739   0.0000   435.9166       9.74806       17.6908      -23.4050       1.39576       23.7963       1.08594      -13.3421       1.19467      -1.30308     -0.387996     -0.695511       1.00516      -1.06240     -0.420647     -0.468810      0.193805     0.0490312    -0.0192985    0.00334055  -0.000813188    0.00108802  -0.000282863  -5.12258e-06   2.08734e-05   4.26934e-06       0.00000       0.00000       0.00000       0.00000       0.00000       0.00000       0.00000       0.00000       0.00000       0.00000       14.5665       18.8208       19.1570       19.0403       17.5584       15.3453       12.9205       9.90900       7.66798       5.35242       3.78716       2.39770       1.49340      0.884657      0.485602      0.254098      0.124250     0.0579219     0.0251619     0.0101143    0.00365096    0.00122903   0.000363046   8.75500e-05   1.87708e-05   2.57099e-06       0.00000       0.00000       0.00000       0.00000       0.00000       0.00000       0.00000       0.00000       0.00000       0.00000
  13  25 4236.6230    1.1166 11.6063 10.0690 -0.0029  0.1451   0.0125   0.4030    0.0670   0.0000   444.0757      -14.2270       62.7170       76.6432       2.04397      -29.4495       4.40814       38.0163       1.18729      -6.11682      -4.79435       1.12972       2.83032     -0.827504      0.228718      0.139403    -0.0961555    -0.0543521    -0.0281358     0.0142043    0.00668064   -0.00303937   8.21003e-05   5.86975e-05  -1.52047e-05   1.40266e-06       0.00000       0.00000       0.00000       0.00000       0.00000       0.00000       0.00000       0.00000       0.00000       0.00000       17.0353       22.4225       23.0779       22.9135       20.8768       18.0945       15.1950       12.0577       9.26495       6.46244       4.42445       2.85456       1.78366       1.02820      0.590216      0.306733      0.154874     0.0714239     0.0308952     0.0121370    0.00459782    0.00149965   0.000446542   0.000109879   2.26589e-05   3.11623e-06       0.00000       0.00000       0.00000       0.00000       0.00000       0.00000       0.00000       0.00000       0.00000       0.00000
  13  26 4378.1017    0.9381 14.1273 10.1321 -0.0009  0.1833   0.0107   0.5223    0.0516   0.0000   426.4169       9.94015       55.6997       37.3662       12.2741       6.67401      -51.2618       2.99672      -20.7659      -3.89332       9.61679      0.616119      -3.27827      0.701740       2.03916      0.353651     0.0397033    -0.0327799    0.00254420    0.00923759   0.000902289  -0.000971814   0.000140118   0.000139220  -7.94622e-06   2.03687e-07       0.00000       0.00000       0.00000       0.00000       0.00000       0.00000       0.00000       0.00000       0.00000       0.00000       21.5074       27.6795       28.7975       28.6750       25.9623       22.9100       19.3447       15.0545       11.5261       8.16531       5.71144       3.69581       2.28647       1.37111      0.745504      0.403360      0.198321     0.0926174     0.0404931     0.0163836    0.00580490    0.00197037   0.000565563   0.000138138   2.82027e-05   3.87823e-06       0.00000       0.00000       0.00000       0.00000       0.00000       0.00000       0.00000       0.00000       0.00000       0.00000
  13  27 4519.5766    0.7530 16.5117 10.0842 -0.0010  0.2420   0.0088   0.6532    0.0440   0.0000   402.2245       19.6618      -30.8286      -25.5042       5.94842       10.2599      -6.97738       32.2781       6.08110      -13.8259       8.77275       3.44136       2.71983      0.740660       1.15937      0.607355   0.000493416     0.0292896     0.0315299     0.0121476   0.000801714   -0.00255760   0.000435869  -9.35901e-05  -1.72546e-05  -1.08621e-05       0.00000       0.00000       0.00000       0.00000       0.00000       0.00000       0.00000       0.00000       0.00000       0.00000       27.0148       35.5007       37.6441       36.7234       34.0064       29.9112       24.7676       19.8345       14.9688       10.7851       7.58577       4.83741       3.10971       1.82628       1.02091      0.547617      0.274284      0.125773     0.0558346     0.0225285    0.00817049    0.00268751   0.000803134   0.000192899   3.79809e-05   5.19134e-06       0.00000       0.00000       0.00000       0.00000       0.00000       0.00000       0.00000       0.00000       0.00000       0.00000
  14   9 2017.0337    0.6179  0.5132 10.2472 -0.0074  0.0306   0.0222   0.0537    0.0795   0.0000   430.7877      -12.3512       13.7107       4.54742      -6.12606       1.75103       1.13785      -2.83655     -0.673768  -0.000876955     0.0442209      0.217505      0.202018      0.262238    -0.0464284    -0.0131363    -0.0105934    -0.0130769   -0.00741567    0.00237109   -0.00109582  -0.000289162   0.000121620  -7.98135e-06  -5.55243e-06   2.47863e-07   2.23291e-08  -5.47483e-08       0.00000       0.00000       0.00000       0.00000       0.00000       0.00000       0.00000       0.00000       4.10869       5.62681       6.43371       6.15835       5.50856       4.40414       3.31819       2.61944       1.70842       1.20353      0.828273      0.509892      0.344313      0.215468      0.113672     0.0721520     0.0368579     0.0197027    0.00945103    0.00397420    0.00170670   0.000665262   0.000197499   6.89212e-05   2.06165e-05   4.86383e-06   8.50536e-07   1.13666e-07       0.00000       0.00000       0.00000       0.00000       0.00000       0.00000       0.00000       0.00000
  14  11 2305.6276    1.1743  0.9447 10.3434 -0.0050  0.0297   0.0306   0.0704    0.1648   0.0000   433.4793       4.00366       15.3026      -4.91570     -0.826706       4.47878      -3.38325      -1.64895     -0.149090     -0.848584      -1.36707      -1.43499      0.655506    -0.0856033     -0.207405   -0.00709582     0.0238573    0.00208909  -5.00110e-05    0.00616937   -0.00223791  -0.000228290   4.04111e-05  -2.59812e-05   9.33261e-06   9.60705e-06   2.44967e-07  -4.82982e-08       0.00000       0.00000       0.00000       0.00000       0.00000       0.00000       0.00000       0.00000       3.67186       4.58254       4.81835       4.77743       4.47814       3.95135       3.22284       2.42055       1.84074       1.33473      0.982184      0.654786      0.456708      0.262804      0.150522     0.0860554     0.0427736     0.0217245    0.00977733    0.00424398    0.00171299   0.000721252   0.000232943   7.32403e-05   2.17250e-05   4.85497e-06   9.79976e-07   1.32218e-07       0.00000       0.00000       0.00000       0.00000       0.00000       0.00000       0.00000       0.00000
  14  12 2446.7742    1.5920  0.9286 10.8998 -0.0045  0.0278   0.0402   0.0643    0.1708   0.0000   435.9716       2.13097       7.09158      0.876273      -5.03288      -1.15682       2.14242      -3.44056      -2.66256      0.713484       1.24785     -0.669846      0.463081     -0.142268    -0.0961704    -0.0967116     0.0287236     0.0134785   -0.00437126  -0.000249224   -0.00270987   -0.00124816  -0.000221360  -1.24839e-06  -3.21919e-05  -8.86966e-06   9.87752e-07  -2.28483e-07       0.00000       0.00000       0.00000       0.00000       0.00000       0.00000       0.00000       0.00000       3.30178       4.10631       4.34530       4.25184       3.95909       3.61310       2.89932       2.36208       1.75382       1.28678      0.936907      0.632009      0.409178      0.249062      0.144426     0.0817406     0.0389398     0.0207134    0.00954918    0.00428930    0.00166803   0.000694251   0.000226438   7.61748e-05   2.14061e-05   4.99898e-06   9.05227e-07   1.29399e-07       0.00000       0.00000       0.00000       0.00000       0.00000       0.00000       0.00000       0.00000
  14  13 2587.4148    2.0566  0.9694 11.5736 -0.0058  0.0301   0.0533   0.0718    0.1761   0.0000   439.7362       1.09504       9.56746       1.81964     -0.304383      -4.73044      -2.71408    -0.0854598       1.22228     -0.760658     -0.306118      0.249360     -0.507735     0.0446704     0.0520678     0.0251449     0.0254654     0.0128716    -0.0126277    0.00100736    0.00180292  -0.000623196  -0.000323598  -3.91738e-05  -3.38707e-05  -9.92547e-06   6.45146e-07  -2.01837e-07       0.00000       0.00000       0.00000       0.00000       0.00000       0.00000       0.00000       0.00000       3.41988       4.03976       4.49406       4.60051       3.93754       3.65938       2.99841       2.45211       2.06482       1.36791      0.908657      0.695830      0.428644      0.241663      0.149785     0.0870860     0.0433907     0.0232978     0.0125003    0.00453354    0.00191552   0.000757409   0.000278264   8.56628e-05   2.14648e-05   5.08845e-06   9.67390e-07   1.42340e-07       0.00000       0.00000       0.00000       0.00000       0.00000       0.00000       0.00000       0.00000
  14  15 2869.2713    3.2454  1.1230 11.5834 -0.0038  0.0310   0.0779   0.0732    0.4805   0.0000   438.0955       9.40878       20.6314       10.1036    -0.0820281       5.48619       3.36777      -5.00924       1.61456      0.631087       1.30991      0.131772      0.446509      0.259287      0.217097    -0.0515967    -0.0565035    0.00713691  -0.000319567   -0.00318699   0.000424255   0.000786074  -0.000270906  -8.73958e-05   3.77399e-05   1.26794e-07   5.54222e-07   2.14023e-07       0.00000       0.00000       0.00000       0.00000       0.00000       0.00000       0.00000       0.00000       3.55942       4.00716       4.63327       4.75973       4.20835       3.51341       3.29103       2.57721       1.88628       1.39928       1.05524      0.702127      0.408935      0.272310      0.169890     0.0911162     0.0457624     0.0230399     0.0121694    0.00552648    0.00225515   0.000791217   0.000272993   8.39731e-05   2.20073e-05   5.34243e-06   1.06641e-06   1.32233e-07       0.00000       0.00000       0.00000       0.00000       0.00000       0.00000       0.00000       0.00000
  14  16 3010.2839    3.8772  0.8941 12.6096 -0.0091  0.0281   0.1053   0.0664    0.2736   0.0000   437.2014       13.8313       10.4422       8.62511      -5.36036      0.910854      0.134418     -0.715136     0.0420187      -1.95201      0.836043     -0.142111     -0.322587      0.308140     0.0249921     0.0241988     0.0837317    0.00995472    0.00957159    0.00286762    0.00132881  -0.000780136  -0.000177759  -6.03806e-05   6.18093e-06  -3.65548e-06   8.81612e-07  -1.17541e-07       0.00000       0.00000       0.00000       0.00000       0.00000       0.00000       0.00000       0.00000       2.92342       4.12596       3.80544       4.21207       3.76141       3.43994       2.99104       2.26437       1.91343       1.31519       1.03786      0.602227      0.461638      0.235289      0.177233     0.0763891     0.0530749     0.0188455     0.0125739    0.00390630    0.00232209   0.000618289   0.000317043   7.09240e-05   2.74158e-05   5.19976e-06   1.27309e-06   1.72886e-07       0.00000       0.00000       0.00000       0.00000       0.00000       0.00000       0.00000       0.00000
  14  17 3150.6537    3.8363  1.1035 12.7782 -0.0129  0.0328   0.0978   0.0801    0.2763   0.0000   431.4864       19.7876       10.3412       1.28863       7.68838      0.222975       7.43917       1.90564     -0.591342     -0.465442     -0.382565     -0.121727      0.303745     -0.212754     -0.103314      0.125838    -0.0145987    -0.0455411    -0.0144091    0.00126502  -0.000606767  -0.000275572  -0.000439095   0.000111948  -1.86184e-05   6.85379e-06  -8.09942e-07  -7.98962e-08       0.00000       0.00000       0.00000       0.00000       0.00000       0.00000       0.00000       0.00000       3.68182       4.98986       5.32197       5.20493       4.76723       4.07652       3.40521       2.69814       1.93536       1.49881      0.959156      0.662651      0.451951      0.257837      0.154591     0.0837076     0.0469942     0.0252048    0.00968761    0.00528245    0.00184803   0.000806243   0.000277285   7.94915e-05   2.40469e-05   6.21232e-06   1.14832e-06   1.64017e-07       0.00000       0.00000       0.00000       0.00000       0.00000       0.00000       0.00000       0.00000
  14  18 3290.9857    3.6705  1.4315 12.4707 -0.0143  0.0369   0.0796   0.0848    0.1971   0.0000   429.1230       15.2189       14.9983      -5.33429      -2.37300      -4.49184       1.39589     -0.297668      -4.77072      -2.50147      -2.06909     -0.835874     -0.314569     -0.552416      0.178189   -0.00244411     0.0376361     0.0424218   -0.00622350    0.00475688    0.00173684   -0.00167354  -0.000599083  -2.59012e-05   4.26056e-05  -4.75440e-06  -1.44978e-06  -1.17476e-07       0.00000       0.00000       0.00000       0.00000       0.00000       0.00000       0.00000       0.00000       4.26167       5.48259       5.92065       5.45101       5.39258       4.45504       4.07753       3.05275       2.46469       1.69659       1.28234      0.817346      0.525337      0.333701      0.180316      0.105693     0.0523552     0.0259248     0.0131482    0.00533637    0.00243811   0.000907804   0.000303752   0.000105388   2.90737e-05   6.76776e-06   1.47836e-06   1.63123e-07       0.00000       0.00000       0.00000       0.00000       0.00000       0.00000       0.00000       0.00000
  14  19 3431.5212    3.1399  2.2627 11.6765 -0.0039  0.0466   0.0534   0.1087    0.1447   0.0000   438.9402       20.5283       17.7838       1.79631      -4.72500      -4.55872      -3.66420      -5.88403      -1.90553      -4.23543     -0.691985      -1.12283      0.770656     -0.419744     -0.300096    -0.0154562      0.174176    -0.0326086    0.00253023    0.00821448    0.00226578   0.000884071   0.000394453  -0.000191719   2.31708e-06   1.35199e-05   2.30208e-07  -1.44647e-07       0.00000       0.00000       0.00000       0.00000       0.00000       0.00000       0.00000       0.00000       4.83119       6.43109       6.86561       6.61700       6.37061       5.48387       4.37394       3.97503       2.73360       2.17424       1.51914      0.929131      0.691062      0.379732      0.227080      0.136750     0.0693396     0.0338408     0.0188378    0.00630284    0.00323603    0.00120481   0.000393716   0.000121743   4.14614e-05   9.72210e-06   1.67903e-06   2.41485e-07       0.00000       0.00000       0.00000       0.00000       0.00000       0.00000       0.00000       0.00000
  14  20 3572.3545    2.5653  3.2579 11.4161 -0.0010  0.0541   0.0376   0.1368    0.1045   0.0000   434.5869       16.5697       28.0198       15.9320       8.23436      -2.76030       2.78987      -8.22659      0.859863      0.150647     -0.229793      -2.95037     -0.361058      0.438874     -0.182818      0.301976    -0.0147781    -0.0503722   0.000847906    0.00342235    0.00449430  -0.000723330   0.000126344   0.000305171   3.96859e-05  -8.30299e-06   1.50445e-06   1.68190e-07       0.00000       0.00000       0.00000       0.00000       0.00000       0.00000       0.00000       0.00000       6.29983       7.96697       8.55874       7.97607       7.95816       6.74264       5.64634       4.57361       3.41733       2.56297       1.77155       1.19624      0.809034      0.473804      0.271107      0.157456     0.0804381     0.0405531     0.0194555    0.00784072    0.00340270    0.00134428   0.000450847   0.000144105   4.30586e-05   1.04950e-05   1.97437e-06   2.40861e-07       0.00000       0.00000       0.00000       0.00000       0.00000       0.00000       0.00000       0.00000
  14  21 3713.2608    2.2304  4.5365 10.8460 -0.0002  0.0629   0.0276   0.1666    0.0970   0.0000   424.9194       20.8591       3.80971       16.4470      -1.89717      -3.68838      -6.89248       1.18662      0.963009       2.85970      -1.02757     -0.289874       2.40776      0.460573   -0.00190173     -0.232895    -0.0815516     0.0387211   -0.00899549   -0.00501029   -0.00174961   0.000699642  -0.000419171   0.000153616  -2.38313e-06   1.64428e-05   2.70341e-07   1.86707e-07       0.00000       0.00000       0.00000       0.00000       0.00000       0.00000       0.00000       0.00000       7.17081       8.91792       9.22713       9.02985       8.72765       7.67418       6.66992       5.16316       4.06011       2.92430       2.15880       1.44411      0.951680      0.568331      0.337830      0.180742     0.0955693     0.0477795     0.0219230     0.0101091    0.00400653    0.00155078   0.000549855   0.000170531   4.96656e-05   1.14957e-05   2.37948e-06   2.97472e-07       0.00000       0.00000       0.00000       0.00000       0.00000       0.00000       0.00000       0.00000
  14  22 3854.4308    1.8012  6.0823 10.6033 -0.0002  0.0781   0.0204   0.2097    0.0781   0.0000   438.7944       10.7792       9.69969       21.6719       24.0281       4.89002      0.726049      -4.54505      -6.16372      -7.56054       4.61033      -1.51199     -0.580980      0.954214     0.0608681     -0.410408     -0.246840     0.0388408     0.0462758    0.00215134   -0.00537862   -0.00218767   0.000159755  -8.51624e-05   4.44511e-05  -1.15929e-05  -8.60842e-07  -1.08438e-07       0.00000       0.00000       0.00000       0.00000       0.00000       0.00000       0.00000       0.00000       8.62778       11.1323       11.5327       11.4468       10.6016       9.47722       8.07117       6.47409       5.03835       3.70606       2.62142       1.75067       1.11905      0.690843      0.408698      0.228246      0.118708     0.0609509     0.0279160     0.0129813    0.00511861    0.00202119   0.000697668   0.000221807   6.19418e-05   1.49188e-05   2.94245e-06   3.95619e-07       0.00000       0.00000       0.00000       0.00000       0.00000       0.00000       0.00000       0.00000
  14  23 3995.3308    1.4841  8.0735 10.4358 -0.0022  0.0988   0.0162   0.2718    0.0697   0.0000   422.1459       30.2355       29.5706      -4.07423      -13.9574      -7.69391       8.80806       4.48676      0.950412      -1.59464      -1.85244      0.239076       1.35879      -2.35885     -0.330040      0.336369     -0.119254     0.0365106     0.0196397    0.00118272    0.00178941   -0.00489929   -0.00155602   0.000128811  -4.83880e-06  -2.59592e-05   3.92880e-06   2.16081e-07       0.00000       0.00000       0.00000       0.00000       0.00000       0.00000       0.00000       0.00000       11.2079       13.9622       14.4543       14.8184       13.6013       12.1857       10.3024       8.36441       6.42492       4.70425       3.37803       2.25993       1.49131      0.902203      0.526247      0.290583      0.156301     0.0784972     0.0361682     0.0164347    0.00661653    0.00254121   0.000880826   0.000274732   7.89213e-05   1.85754e-05   3.64654e-06   4.96586e-07       0.00000       0.00000       0.00000       0.00000       0.00000       0.00000       0.00000       0.00000
  14  24 4136.7777    1.2670 10.6576 10.1888 -0.0036  0.1255   0.0133   0.3505    0.0674   0.0000   432.7936       30.6933      -5.99030       46.8609       8.13292      -29.1629      -3.51089      -2.10866      -2.83439      -4.84688      -3.35682     -0.228021     -0.569432       1.60539      0.324205     0.0363936     -0.229750     -0.113736     -0.124525   -0.00119155   0.000755604   0.000664952   0.000225673   0.000748946  -0.000140381   1.04527e-05   7.55388e-06   2.99742e-07       0.00000       0.00000       0.00000       0.00000       0.00000       0.00000       0.00000       0.00000       13.7894       17.5151       18.4135       18.6133       17.0226       15.4286       12.6450       10.6625       8.16421       6.05302       4.26027       2.84573       1.83982       1.13233      0.673493      0.375515      0.199742      0.101008     0.0469892     0.0212044    0.00851722    0.00329478    0.00115902   0.000369512   0.000105653   2.50341e-05   4.65037e-06   6.51648e-07       0.00000       0.00000       0.00000       0.00000       0.00000       0.00000       0.00000       0.00000
  14  25 4278.2211    1.0445 12.6018 10.1865 -0.0026  0.1534   0.0116   0.4382    0.0566   0.0000   445.9364      -4.07736       11.3753       26.8516      -4.12281       15.5665       7.90272      -21.6729      -10.3948      -9.43221      -6.48085      0.238047      -4.93420      -1.74299      0.306769      0.638646     0.0456666     0.0107058    -0.0544645   -0.00252559    0.00170440   5.65837e-05   0.000666259  -0.000589886  -7.23895e-05   1.56168e-05   4.52250e-07   8.56865e-07       0.00000       0.00000       0.00000       0.00000       0.00000       0.00000       0.00000       0.00000       17.1332       21.6759       23.1241       22.9970       21.3334       18.6708       16.0088       13.1021       9.89071       7.40548       5.26458       3.50199       2.25238       1.39689      0.829103      0.465831      0.242100      0.123532     0.0587145     0.0265899     0.0108111    0.00415148    0.00141950   0.000448548   0.000127392   3.07757e-05   5.79760e-06   7.61589e-07       0.00000       0.00000       0.00000       0.00000       0.00000       0.00000       0.00000       0.00000
  15   8 1902.2936    0.4438  0.4298 10.0874 -0.0223  0.0348   0.0189   0.0508    0.0653   0.0000   438.7880       7.56385       15.2255       1.73879       2.41195    -0.0254576      -4.77244      0.131430       3.36125      0.560548       1.26442       1.06239     -0.144345     -0.244537     -0.157065      0.119228    -0.0785059    -0.0180225     0.0134925   -0.00168143   -0.00318735    0.00230867    0.00130112  -5.70248e-05   4.29781e-05   1.41787e-05  -2.89712e-06   5.08208e-07   6.19641e-08  -2.07952e-08       0.00000       0.00000       0.00000       0.00000       0.00000       0.00000       3.32538       3.92907       5.35629       4.74747       4.26185       3.97069       3.67103       2.82461       2.28516       1.67543       1.43971      0.830931      0.519534      0.472469      0.201090      0.127289     0.0891576     0.0412004     0.0232026    0.00985801    0.00425184    0.00247023    0.00111958   0.000283277   0.000102077   3.78370e-05   8.54662e-06   1.79705e-06   3.43652e-07   3.66377e-08       0.00000       0.00000       0.00000       0.00000       0.00000       0.00000
  15   9 2049.6266    0.6708  0.5773  9.9563 -0.0104  0.0242   0.0219   0.0530    0.1018   0.0000   437.4536       2.34372       14.0661     -0.945251      -1.14458       1.87742      -1.63032     -0.222793      0.953806    -0.0854007      0.533688      -1.46771     -0.519057      0.196104      0.115947     0.0650533    -0.0613285    -0.0143411   -0.00351468   -0.00219833   -0.00159327  -1.89134e-05   0.000104818  -0.000338506  -0.000131315  -1.26803e-05  -1.17252e-07  -6.28612e-07  -1.71249e-08  -3.21621e-08       0.00000       0.00000       0.00000       0.00000       0.00000       0.00000       2.55716       3.23175       3.42534       3.45580       3.25323       2.83194       2.45299       1.98130       1.60937       1.14267      0.857411      0.633992      0.382256      0.257268      0.154872     0.0923119     0.0509052     0.0264605     0.0137855    0.00668896    0.00302202    0.00125940   0.000487817   0.000175863   6.09509e-05   1.88568e-05   4.64579e-06   1.12084e-06   2.20602e-07   2.82856e-08       0.00000       0.00000       0.00000       0.00000       0.00000       0.00000
  15  11 2339.4943    1.2462  0.8516 10.5403 -0.0070  0.0266   0.0334   0.0649    0.1579   0.0000   440.2958      -1.36562       19.1040       3.68711      -3.17696       3.88831       4.47395      -3.91986      -1.85461      -1.71696       1.85779     -0.569877      0.483930      0.349507    -0.0835784     -0.192116    -0.0302523     0.0102201     0.0148943   -0.00562681   -0.00204008  -1.58447e-05  -1.67223e-05  -0.000165444   7.24506e-05   2.21469e-05   1.17704e-06  -1.84998e-06  -9.28310e-09   2.43439e-08       0.00000       0.00000       0.00000       0.00000       0.00000       0.00000       2.94797       3.66275       3.95121       4.05836       3.60715       3.29145       2.84409       2.27732       1.74353       1.32428      0.974104      0.674073      0.447734      0.270786      0.177270      0.106766     0.0542928     0.0293853     0.0145472    0.00733912    0.00338998    0.00139642   0.000533630   0.000207444   6.59636e-05   1.95576e-05   5.35064e-06   1.20394e-06   2.27651e-07   3.17097e-08       0.00000       0.00000       0.00000       0.00000       0.00000       0.00000
  15  12 2481.0435    1.6691  1.0281 10.7527 -0.0022  0.0280   0.0391   0.0698    0.1983   0.0000   439.9825       7.71093       13.0491       1.80630      -7.82618      -1.39872       3.39793       1.55222      -1.07300     -0.294625       1.14573      0.110592     -0.463648     0.0764959      0.321788     -0.119416    -0.0363748     0.0137176   -0.00610069   -0.00592825    0.00137216   0.000762710   0.000463313  -3.95903e-05  -8.48584e-05  -3.44768e-05   9.93463e-06  -6.41316e-07   8.04610e-09  -2.73351e-08       0.00000       0.00000       0.00000       0.00000       0.00000       0.00000       3.09231       3.80095       4.01476       3.97512       3.77215       3.39515       2.86739       2.37871       1.86552       1.44479       1.06080      0.688768      0.457009      0.297179      0.186212      0.106821     0.0618010     0.0312080     0.0158389    0.00735480    0.00330437    0.00142907   0.000579997   0.000197297   6.83073e-05   2.06153e-05   5.79061e-06   1.28543e-06   2.35167e-07   3.10189e-08       0.00000       0.00000       0.00000       0.00000       0.00000       0.00000
  15  14 2764.2124    2.6930  1.0828 11.4349 -0.0043  0.0285   0.0634   0.0691    0.2959   0.0000   439.2114       10.9969       11.5748      -1.00763       1.28672       3.24562      -1.48405      -2.90537       2.80274      0.438983      0.431389     -0.103366     -0.198986     0.0526876    -0.0292327    0.00720230     0.0409430    -0.0318739    -0.0103518   -0.00194411   0.000152119  -0.000781282   0.000144367  -7.00791e-05  -4.73993e-06  -3.01867e-05  -1.44884e-05   1.15319e-06   1.78385e-07  -4.69310e-08       0.00000       0.00000       0.00000       0.00000       0.00000       0.00000       3.00196       3.53999       3.82115       4.09496       3.83567       3.17811       2.83077       2.39892       1.84359       1.37739       1.01715      0.707549      0.472820      0.292693      0.188767      0.110752     0.0618241     0.0323397     0.0170817    0.00816327    0.00382162    0.00152127   0.000600946   0.000208434   7.00827e-05   2.07198e-05   5.90342e-06   1.36020e-06   2.50286e-07   3.19803e-08       0.00000       0.00000       0.00000       0.00000       0.00000       0.00000
  15  15 2905.8604    3.5400  0.8454 12.2708 -0.0075  0.0301   0.0969   0.0627    0.2399   0.0000   442.9207       16.7704       10.4935       7.03197       6.24742     -0.393322       2.18188       2.21281       1.13121     -0.255705      -1.86224     -0.260454      0.308043    -0.0602479    -0.0814661     -0.158138   -0.00651906    -0.0264882    -0.0216156    0.00741990    0.00337654  -4.07699e-06  -0.000820444  -5.83287e-05  -8.92883e-05  -2.19555e-05   7.55624e-06   1.14585e-06  -1.74727e-07   5.29406e-09       0.00000       0.00000       0.00000       0.00000       0.00000       0.00000       4.10497       5.65467       6.31340       6.16723       5.73090       4.71742       3.71868       2.75834       2.03792       1.45066       1.01406      0.607195      0.448814      0.252940      0.166407      0.100624     0.0529870     0.0294310     0.0140896    0.00659706    0.00292367    0.00117452   0.000481058   0.000195488   6.02280e-05   1.79276e-05   5.72280e-06   1.15954e-06   2.33003e-07   2.78297e-08       0.00000       0.00000       0.00000       0.00000       0.00000       0.00000
  15  16 3047.1697    3.8564  1.0510 12.4530 -0.0083  0.0292   0.0980   0.0727    0.3338   0.0000   439.6797       12.5409       16.8628       7.44179      -5.66556       3.17827       1.15209       2.45551      0.826013       2.44893      -2.89485     -0.653591      0.455588     -0.336902    -0.0192670     -0.112621    -0.0114541    -0.0144723     0.0280809    0.00803451   -0.00463206   -0.00303209  -0.000961806  -0.000212445  -7.88556e-06   1.40425e-05   5.27609e-06   3.72291e-07  -2.18091e-07   1.51020e-09       0.00000       0.00000       0.00000       0.00000       0.00000       0.00000       3.30906       3.93410       4.03664       4.03237       3.73343       3.61489       3.06241       2.52814       1.94937       1.58318       1.14848      0.782895      0.476674      0.331003      0.195986      0.122458     0.0633217     0.0328356     0.0157973    0.00754317    0.00348534    0.00148564   0.000594240   0.000217509   6.81619e-05   2.28284e-05   5.41593e-06   1.33009e-06   2.24628e-07   3.24865e-08       0.00000       0.00000       0.00000       0.00000       0.00000       0.00000
  15  17 3188.1081    3.9374  1.2437 12.4279  0.0011  0.0326   0.0912   0.0822    0.2985   0.0000   435.0327       21.2850       9.10745      -1.33656      -4.98885       3.99057       8.80022      -2.46444       1.44916     -0.402787     -0.797690     -0.835641       1.08571     0.0489856     -0.183189    -0.0466840     0.0603922    0.00774880    -0.0132085    0.00391215   -0.00147578   -0.00190467  -0.000611079   0.000271601   3.34072e-05   1.17898e-06   4.67430e-06  -1.77142e-06   1.44172e-07  -2.22380e-08       0.00000       0.00000       0.00000       0.00000       0.00000       0.00000       3.35903       4.37080       4.26468       4.63061       4.05668       3.82609       3.35167       2.78579       2.16290       1.60636       1.22981      0.820785      0.571341      0.341224      0.217369      0.128698     0.0681581     0.0349901     0.0181195    0.00904612    0.00402094    0.00171139   0.000674218   0.000246189   7.96350e-05   2.41491e-05   6.99096e-06   1.51702e-06   3.02446e-07   4.38603e-08       0.00000       0.00000       0.00000       0.00000       0.00000       0.00000
  15  18 3328.9760    3.5402  1.6376 12.1767 -0.0025  0.0360   0.0706   0.0915    0.2144   0.0000   442.6127       15.0359       11.6926       3.54796      -18.0869      -5.88819       2.59494      -4.56902       3.04703      -2.44192     -0.422177      0.276157      0.840616     -0.484448     -0.425761     -0.158285     0.0685481    -0.0621790   -0.00924255   -0.00454346   -0.00693858    0.00109099  -0.000322115   0.000313682   0.000188708  -7.73919e-06  -4.67236e-06   5.21412e-07   4.55140e-07  -2.37661e-08       0.00000       0.00000       0.00000       0.00000       0.00000       0.00000       3.81794       4.69926       5.17000       5.14097       4.70638       4.26074       3.77359       2.97042       2.39437       1.82279       1.27023      0.913716      0.600843      0.388277      0.230901      0.142334     0.0748254     0.0408754     0.0203798    0.00991085    0.00446221    0.00188427   0.000763437   0.000294287   9.47411e-05   2.88962e-05   7.20418e-06   1.76109e-06   3.26538e-07   4.12311e-08       0.00000       0.00000       0.00000       0.00000       0.00000       0.00000
  15  19 3470.0324    2.9482  2.6123 11.7789 -0.0057  0.0467   0.0465   0.1196    0.1273   0.0000   439.9997       6.91972       9.06777       4.68637       6.87494      -3.85197       6.46339      -2.64052      -3.51571       1.79587       2.47506      -2.03720      0.885734      0.219463      0.598142    0.00267693     -0.133703   0.000620648   -0.00845959   -0.00468526   -0.00528231   -0.00212099  -0.000939346  -6.74337e-05   0.000127787  -3.84501e-05  -1.97910e-06   9.44440e-07   3.01214e-07   2.69103e-08       0.00000       0.00000       0.00000       0.00000       0.00000       0.00000       4.89458       6.52354       6.51617       6.89665       6.23560       5.70427       4.96675       3.81605       3.11761       2.26308       1.70598       1.15865      0.809380      0.503187      0.314914      0.176717      0.100531     0.0544041     0.0264534     0.0131332    0.00559746    0.00257075   0.000955662   0.000368001   0.000121223   3.56852e-05   9.94880e-06   2.18697e-06   4.61866e-07   6.16713e-08       0.00000       0.00000       0.00000       0.00000       0.00000       0.00000
  15  20 3611.3753    2.4780  3.7389 11.2932 -0.0024  0.0548   0.0328   0.1521    0.0965   0.0000   443.2049       15.2014       16.5026       17.3428       8.21937       1.82746      -4.64307      -7.74794      -2.85695      -2.50571       1.73681    -0.0241615       1.09247      0.244821      0.265570     -0.199157    0.00410603    -0.0640265     0.0307339    -0.0128446    0.00364864    0.00282454   -0.00106233  -0.000261489   2.88283e-05   4.91724e-05   4.90326e-06   6.79641e-07   9.35390e-07   1.47154e-07       0.00000       0.00000       0.00000       0.00000       0.00000       0.00000       5.79503       7.46325       7.64490       7.67037       7.19396       6.52848       5.51558       4.73650       3.77712       2.77926       2.03289       1.40848      0.910797      0.593268      0.358517      0.207162      0.117097     0.0625547     0.0320312     0.0146790    0.00708824    0.00281673    0.00113274   0.000399254   0.000140391   4.39510e-05   1.17098e-05   2.70367e-06   5.07965e-07   6.82385e-08       0.00000       0.00000       0.00000       0.00000       0.00000       0.00000
  15  21 3752.6805    2.0835  5.3786 10.6160 -0.0003  0.0683   0.0235   0.1825    0.0963   0.0000   443.5544       7.21664       11.6398      -2.68866      -6.23083      -5.85820       6.49744      -1.17155      0.798840       4.32539      -2.84463      -1.03394      0.209188      0.649794      0.180619     -0.106777     0.0885715      0.111226    -0.0159785     0.0155202    0.00386205  -0.000179093   0.000685793  -0.000477786   3.63497e-05   5.81386e-05   2.14713e-05  -4.78165e-06   3.60047e-07   4.91814e-08       0.00000       0.00000       0.00000       0.00000       0.00000       0.00000       7.54512       9.31950       10.0112       9.85440       9.29218       8.41666       7.06856       5.84865       4.74321       3.56140       2.54660       1.72521       1.14441      0.735163      0.443159      0.262930      0.151012     0.0768317     0.0400492     0.0189046    0.00812227    0.00351009    0.00142886   0.000507213   0.000176593   5.37404e-05   1.43695e-05   3.27619e-06   6.10074e-07   7.75595e-08       0.00000       0.00000       0.00000       0.00000       0.00000       0.00000
  15  22 3894.1986    1.6917  6.9953 10.4774 -0.0017  0.0832   0.0178   0.2261    0.0737   0.0000   433.8253       10.0490       39.7121       9.40040      -1.52507       1.17620      -15.6575       6.73816      -2.69373      0.699731      -2.70575      0.516912       1.39896      0.222011     -0.871270     -0.596166      0.311912     0.0708763     0.0716281    0.00603715   -0.00438973    0.00669604   0.000878584  -0.000755327   0.000191856  -0.000104421   1.38491e-05  -6.99774e-06  -1.37063e-06   4.23343e-08       0.00000       0.00000       0.00000       0.00000       0.00000       0.00000       8.97705       11.3457       12.1712       12.1800       11.5237       10.2744       8.52896       7.07725       5.58054       4.22113       2.99058       2.10744       1.37552      0.901514      0.547386      0.317751      0.184375     0.0952135     0.0497744     0.0226725     0.0105356    0.00429568    0.00177477   0.000616740   0.000219983   6.65441e-05   1.78391e-05   4.23054e-06   7.57461e-07   9.81661e-08       0.00000       0.00000       0.00000       0.00000       0.00000       0.00000
  15  23 4035.8323    1.4546  9.1558 10.3268 -0.0016  0.1042   0.0147   0.2928    0.0653   0.0000   434.8448      -14.3486      -9.13477       11.9116      -2.80812       1.70430       3.56231    0.00601264       10.6966     0.0544908      -6.72949      -4.36945     -0.496716      0.832062     -0.532077     -0.563928      0.344970      0.415086   -0.00653865    -0.0261163   -0.00125120   -0.00123679    0.00215364  -0.000992498   0.000208180   7.41847e-05  -2.70810e-05  -5.36033e-06  -1.60719e-06   2.96646e-07       0.00000       0.00000       0.00000       0.00000       0.00000       0.00000       10.9622       14.0506       14.8454       14.9624       14.0062       12.5830       10.8370       8.90851       6.88098       5.19396       3.82956       2.69013       1.77415       1.14284      0.712862      0.405537      0.230467      0.121997     0.0610298     0.0298852     0.0134889    0.00589081    0.00226108   0.000825306   0.000283329   8.50821e-05   2.31607e-05   5.34953e-06   9.82782e-07   1.27292e-07       0.00000       0.00000       0.00000       0.00000       0.00000       0.00000
  15  24 4177.3579    1.1789 11.5081 10.1352 -0.0015  0.1307   0.0120   0.3690    0.0620   0.0000   436.1848       18.1327      -18.2879       8.53256       9.99166       22.1295      -5.46146      -6.04756       19.4138      -11.3116       3.22645     -0.877706      0.882741     -0.240981      0.375541      0.135134     -0.473984      0.245594     0.0500380    -0.0528809    0.00641361   -0.00172547    0.00290579   0.000241589   0.000245105  -0.000155217  -4.29417e-05  -1.34226e-06   1.98655e-07  -2.75240e-07       0.00000       0.00000       0.00000       0.00000       0.00000       0.00000       13.6331       17.2556       18.0934       18.3839       17.5530       15.6471       13.3873       11.2157       8.70946       6.67433       4.87566       3.37635       2.27735       1.44939      0.899508      0.529632      0.293368      0.157734     0.0788166     0.0383239     0.0171586    0.00734578    0.00285519    0.00106197   0.000351291   0.000107849   2.99101e-05   6.90895e-06   1.25618e-06   1.61616e-07       0.00000       0.00000       0.00000       0.00000       0.00000       0.00000
  15  26 4461.4991    0.8034 15.5565 10.1026  0.0007  0.2060   0.0086   0.5651    0.0434   0.0000   465.5644       44.1420       44.3827      -36.1284      -20.4459       19.5210      -16.6467      -7.53045     -0.661675       2.40671      -3.35639       1.90030      -5.44015      0.373653      0.628393      0.221989     -0.117485      0.263975      0.251222     0.0338213    0.00524534   0.000105118   -0.00486631   0.000307278    0.00138681  -0.000236746  -5.70490e-05  -2.10140e-06   3.83858e-07   3.97592e-08       0.00000       0.00000       0.00000       0.00000       0.00000       0.00000       20.9724       27.4422       28.8250       29.0134       27.2648       24.9011       21.1216       17.4848       13.8405       10.4203       7.62089       5.37404       3.66103       2.34809       1.43079      0.845453      0.476338      0.254364      0.130435     0.0632127     0.0280203     0.0120688    0.00481743    0.00177152   0.000598394   0.000183001   4.87381e-05   1.10308e-05   2.02784e-06   2.64480e-07       0.00000       0.00000       0.00000       0.00000       0.00000       0.00000
  16   9 2081.6294    0.7075  0.5591 10.2819 -0.0038  0.0248   0.0241   0.0533    0.0859   0.0000   435.7728      -7.69596       15.0777     -0.538657      -2.84839      -2.29004      0.140442      0.772450       1.03919     -0.858015      0.419029      0.616038      0.628475    -0.0224625    0.00307013     0.0999815     0.0575522     0.0513774     0.0274856    0.00336009   0.000778872    0.00186616  -0.000624636  -0.000112248   3.01213e-05   6.93893e-05   1.15577e-06   3.95237e-06  -1.92034e-06  -1.05017e-07  -1.98174e-08   6.39708e-09       0.00000       0.00000       0.00000       0.00000       2.76498       3.40158       3.49041       3.27646       2.87101       2.65833       2.66337       2.23745       2.02924       1.49313       1.12600      0.779892      0.511222      0.300859      0.177950      0.123852     0.0657907     0.0356255     0.0185766    0.00951561    0.00514396    0.00222733    0.00100063   0.000375450   0.000157841   5.53331e-05   1.66398e-05   5.23089e-06   1.18840e-06   2.68988e-07   5.82543e-08   6.66015e-09       0.00000       0.00000       0.00000       0.00000
  16  10 2228.4201    0.9792  0.7357 10.5501 -0.0064  0.0289   0.0302   0.0624    0.1125   0.0000   439.1611      -1.18486       13.6818      -1.50283       1.02985      -1.58548      -1.26113       1.25009     -0.683452      -2.24457     -0.127110      0.850777     0.0616882     -0.296249     -0.283338     0.0141981    -0.0514219    -0.0636287    0.00653476     0.0123113    0.00197991   0.000572848    0.00132776   0.000209239  -2.90656e-05  -1.48237e-05  -3.51614e-06  -5.83243e-06   5.89408e-07   1.43542e-07  -1.91671e-08  -1.40446e-08       0.00000       0.00000       0.00000       0.00000       3.30398       3.16564       3.69206       4.49039       3.96957       3.00099       2.95079       2.84760       1.94789       1.19011       1.16790      0.954712      0.548072      0.311671      0.237289      0.167649     0.0957411     0.0430616     0.0200604     0.0137952    0.00778636    0.00377918    0.00151544   0.000552342   0.000168669   5.31817e-05   1.72952e-05   5.52801e-06   1.35084e-06   2.71382e-07   4.77125e-08   6.52344e-09       0.00000       0.00000       0.00000       0.00000
  16  11 2372.5567    1.3716  1.0873 10.6020 -0.0081  0.0295   0.0321   0.0763    0.1711   0.0000   439.2768      -2.05149       16.2530     -0.718889       2.90676       1.56960       1.06680      -4.60720     -0.341525      -1.40057      -1.62381      0.830104      0.162656    -0.0254021      0.150454     0.0359763     0.0452071    -0.0188480     0.0331569    0.00372106   -0.00406411    0.00215812   -0.00185197   0.000314955  -0.000226278  -6.79118e-05  -4.28171e-05   2.51983e-06   1.73214e-06  -5.21196e-08  -1.61456e-08   1.41971e-09       0.00000       0.00000       0.00000       0.00000       3.20440       4.18457       4.45325       4.42780       3.97426       3.69789       3.22433       2.59358       2.08622       1.63553       1.15023      0.826049      0.557258      0.365221      0.216614      0.139686     0.0830290     0.0411991     0.0228802     0.0118075    0.00591730    0.00251613    0.00109369   0.000468572   0.000194167   6.39884e-05   2.12302e-05   5.96716e-06   1.45548e-06   3.44245e-07   6.21255e-08   8.34581e-09       0.00000       0.00000       0.00000       0.00000
  16  12 2514.8407    1.8071  0.9949 11.1801 -0.0121  0.0313   0.0431   0.0673    0.1790   0.0000   443.0673       4.21564       8.44743       2.00579      0.856590       5.13693      -1.42997      -5.40784     -0.868480     0.0758414     -0.364370     -0.390790      0.535881     -0.335774    -0.0835904     0.0517379      0.120673     0.0396783    -0.0456678    0.00321345    0.00205855    0.00272820  -0.000494336  -4.64705e-05   0.000192223  -5.80006e-05  -2.81520e-05   1.11148e-06  -1.78628e-06   4.32366e-07   3.25043e-09   2.86024e-09       0.00000       0.00000       0.00000       0.00000       3.70120       4.70192       4.70721       4.01159       3.37598       3.29442       3.34878       3.28447       2.77310       2.19028       1.55913       1.07462      0.646239      0.386928      0.240775      0.136159     0.0755539     0.0440037     0.0214691     0.0115625    0.00557534    0.00264496    0.00119133   0.000462997   0.000163072   6.60651e-05   2.08287e-05   5.99912e-06   1.55041e-06   3.59598e-07   5.85719e-08   7.68580e-09       0.00000       0.00000       0.00000       0.00000
  16  13 2656.9926    2.3527  1.0035 11.4372  0.0021  0.0303   0.0540   0.0638    0.1866   0.0000   434.9872       3.89383       10.7336       1.24148      -2.26851      -3.84297     0.0640431      -1.77423      0.609447       1.46289     -0.751628     -0.694011    -0.0716550      0.341518      0.299056     0.0516323    -0.0805217     0.0556431     0.0157965     0.0107628    0.00712612   0.000167767  -0.000808516  -0.000152513   0.000331060   9.23832e-05  -2.33772e-05   6.58414e-06  -6.71900e-07   5.05909e-07  -6.29278e-08  -3.11253e-09       0.00000       0.00000       0.00000       0.00000       3.28652       4.04722       3.87443       3.78672       3.72941       3.92163       3.31449       2.69558       2.02165       1.52210       1.14388      0.913143      0.681437      0.434319      0.286753      0.161419     0.0886667     0.0480674     0.0256201     0.0117603    0.00610814    0.00264780    0.00119119   0.000418216   0.000184345   6.71778e-05   2.21494e-05   6.03404e-06   1.66670e-06   3.46394e-07   6.04132e-08   8.71181e-09       0.00000       0.00000       0.00000       0.00000
  16  14 2799.5680    2.8943  0.9486 12.1680 -0.0039  0.0255   0.0709   0.0658    0.1666   0.0000   436.5325       10.3518       11.9130      -4.61579      -2.69085      -1.74327      0.501105       2.74631      -1.74307     -0.528822      0.567437     -0.457716     0.0531277     -0.311852    0.00686569    -0.0741258     0.0233351     0.0307212     0.0128378   2.06516e-05   -0.00391847  -0.000183341    0.00213054   0.000809247   0.000117056   2.80191e-05   1.15787e-05  -1.05650e-05   1.16771e-06  -1.65990e-07  -3.80166e-08  -8.41998e-09       0.00000       0.00000       0.00000       0.00000       2.62227       3.22490       3.36147       3.42578       3.21100       2.92519       2.58271       2.21756       1.75257       1.26371       1.01994      0.731265      0.488852      0.320865      0.209720      0.120645     0.0740973     0.0393206     0.0202810     0.0108587    0.00523105    0.00241963    0.00107835   0.000441107   0.000152311   5.34124e-05   1.83146e-05   5.27156e-06   1.40640e-06   2.85938e-07   5.53168e-08   7.11536e-09       0.00000       0.00000       0.00000       0.00000
  16  15 2941.8788    3.3871  0.9320 12.4904 -0.0013  0.0259   0.0817   0.0620    0.1872   0.0000   439.6573       8.12775       12.6557       5.10527      -4.10566      0.427247     -0.942863     -0.431532     -0.463013      0.516825     -0.710178     -0.620595      0.969629    -0.0639442    -0.0253126    -0.0271193     0.0225556    -0.0373361    -0.0532349   -0.00205943   0.000922991  -0.000743887  -0.000220588   0.000164151  -0.000205242  -6.20360e-06   8.44732e-06   5.26101e-06   4.50373e-07  -6.97489e-07  -8.42449e-09   8.48695e-09       0.00000       0.00000       0.00000       0.00000       2.87024       3.55715       3.78514       3.52518       3.42354       3.07981       2.78635       2.34634       1.92324       1.50585       1.08387      0.781677      0.516679      0.322771      0.209959      0.126609     0.0729036     0.0400113     0.0203629     0.0104473    0.00522615    0.00224713    0.00104670   0.000396851   0.000155371   5.73129e-05   1.85242e-05   5.22768e-06   1.39745e-06   3.22459e-07   5.46225e-08   6.27034e-09       0.00000       0.00000       0.00000       0.00000
  16  16 3083.5617    3.9606  0.9783 12.6013 -0.0116  0.0286   0.0971   0.0659    0.3042   0.0000   437.9366       10.8022       11.7446       6.25550      -5.05686      -3.94919      -3.06603      -1.99249     -0.983552      -2.70373     -0.120655     -0.529351      0.399151     -0.523945      0.110214     -0.125349    -0.0447860    -0.0236073    -0.0532971    -0.0150175   -0.00329291    0.00274221   -0.00183940  -0.000677950   8.54397e-05  -3.10849e-05  -3.01456e-05   4.42676e-06   3.11969e-06  -3.18671e-07   1.56511e-08  -6.73441e-09       0.00000       0.00000       0.00000       0.00000       2.79540       3.79451       3.76674       4.01224       3.34606       3.35677       2.97686       2.42875       1.93734       1.49397       1.11454      0.769129      0.571693      0.344615      0.229760      0.130975     0.0786895     0.0413970     0.0219393     0.0120782    0.00551220    0.00266676    0.00109858   0.000502596   0.000183641   6.69025e-05   2.13350e-05   5.54976e-06   1.66607e-06   3.22584e-07   6.61355e-08   9.79031e-09       0.00000       0.00000       0.00000       0.00000
  16  17 3225.0445    3.9188  1.2814 12.3545 -0.0077  0.0314   0.0861   0.0762    0.3347   0.0000   432.1647       19.5930       19.5004       5.98881      -1.18473      -4.87654     -0.861307       1.66786       4.17062     -0.728710      0.945845     0.0410005     -0.793759      0.709818     -0.322864     -0.224578     0.0592211     0.0454022    -0.0113626   0.000829673   -0.00188904    0.00331636    0.00186642   0.000162686  -0.000179960   3.93194e-05  -2.84025e-05  -4.15135e-06   1.48576e-06  -1.24611e-07  -4.40407e-08  -9.81759e-09       0.00000       0.00000       0.00000       0.00000       3.13001       3.97064       4.15819       4.13494       3.95621       3.71276       3.28352       2.66779       2.14093       1.64970       1.22007      0.902147      0.600372      0.415770      0.265843      0.153127     0.0927156     0.0498364     0.0274415     0.0130383    0.00648066    0.00294631    0.00133634   0.000534488   0.000210230   6.99745e-05   2.50245e-05   6.87227e-06   1.77364e-06   4.13251e-07   7.25377e-08   9.34862e-09       0.00000       0.00000       0.00000       0.00000
  16  18 3366.4074    3.4380  1.9759 11.6814  0.0034  0.0389   0.0598   0.0957    0.2393   0.0000   431.3798       11.7058       11.5494       1.87231       4.75857       3.86933       1.17812      0.892462       2.67447      -4.03354     -0.284604      0.200502       1.56464     -0.678914     -0.152098      0.232817    -0.0871236   -0.00209421     0.0243593     0.0107402   -0.00145634   -0.00300252  -0.000850607   0.000517140   3.90249e-05   1.07187e-05  -1.82398e-05  -1.16882e-05  -2.89132e-06  -4.29796e-07  -5.28603e-08   1.95867e-08       0.00000       0.00000       0.00000       0.00000       3.99462       5.18946       5.53024       5.47523       5.22946       4.61268       4.21956       3.29724       2.67582       2.00173       1.52132       1.03968      0.759172      0.498926      0.307670      0.186168      0.103811     0.0608692     0.0323975     0.0161384    0.00791016    0.00352985    0.00162950   0.000642969   0.000255888   8.93601e-05   2.74049e-05   8.37212e-06   2.19892e-06   4.77547e-07   9.51579e-08   1.09360e-08       0.00000       0.00000       0.00000       0.00000
  16  19 3508.1474    2.9242  2.7915 11.4001 -0.0056  0.0472   0.0432   0.1147    0.1673   0.0000   435.8503       11.4225       26.3473     -0.540923       3.83419      -7.44111       3.66004       1.58075      -1.51347      -2.06345     -0.341692      0.621607     -0.852178      0.949152      0.332635     -0.237144     -0.137067      0.124066    -0.0255486    -0.0223978   -0.00389327    0.00422273    0.00299405   -0.00206478  -6.54182e-05  -2.14856e-05  -2.23559e-05  -9.25431e-07   1.22737e-06   1.05802e-07   2.23155e-07   1.76526e-09       0.00000       0.00000       0.00000       0.00000       4.52576       5.95329       5.90970       6.58787       5.85810       5.56062       4.58765       4.07346       3.10239       2.51643       1.79518       1.30878      0.878522      0.610166      0.374358      0.226221      0.132249     0.0764729     0.0410907     0.0209058    0.00963445    0.00466182    0.00192083   0.000829532   0.000300799   0.000106900   3.41876e-05   1.03609e-05   2.66178e-06   6.37863e-07   1.07986e-07   1.62957e-08       0.00000       0.00000       0.00000       0.00000
  16  20 3649.8316    2.3793  4.0163 10.9914 -0.0009  0.0551   0.0299   0.1503    0.1134   0.0000   437.9424       16.5592       10.8835       10.2384       6.17612     -0.818790      -4.72366      -2.91714      -3.64163      -3.66601      0.515270       2.28721       1.54294      0.343170   -0.00857572     -0.355166    -0.0387433     0.0380972     0.0284717    -0.0186060    0.00997084    0.00951481    0.00235330   0.000364243   0.000394477   9.76737e-05  -4.69237e-05  -1.04923e-05  -9.59634e-07   5.79016e-07   8.67104e-08  -1.71782e-08       0.00000       0.00000       0.00000       0.00000       5.73462       7.02477       7.46961       7.39679       7.04794       6.61651       5.63525       4.84870       3.86858       2.98883       2.23127       1.59876       1.07996      0.716970      0.449942      0.277583      0.160451     0.0887716     0.0471176     0.0240029     0.0114911    0.00536916    0.00225422   0.000938427   0.000351777   0.000124705   4.10507e-05   1.22952e-05   3.13265e-06   6.97610e-07   1.20437e-07   1.54975e-08       0.00000       0.00000       0.00000       0.00000
  16  21 3791.6535    2.0230  5.7416 10.4254 -0.0006  0.0703   0.0210   0.1820    0.0950   0.0000   427.3911       18.9354       11.8614       10.6433      -6.41053      -24.3388      -3.87106     -0.287696     -0.674311       1.04819      -5.13112      0.115685     -0.133768     -0.431061      0.228061     -0.364637    0.00319707      0.239378      0.123550   0.000207742     0.0229905    0.00439503   -0.00355415   -0.00245928   6.44858e-06   8.83750e-05  -7.93297e-05  -7.77120e-06   3.68390e-06  -2.11342e-07  -4.55186e-08   3.45353e-08       0.00000       0.00000       0.00000       0.00000       6.72687       8.82957       9.17056       9.35162       9.13442       8.02497       7.01939       5.92856       4.76401       3.65209       2.78361       1.87619       1.36947      0.879365      0.568341      0.338331      0.200544      0.115686     0.0601839     0.0320386     0.0148745    0.00689356    0.00295539    0.00125237   0.000453371   0.000166460   5.21911e-05   1.57441e-05   4.40419e-06   9.45386e-07   1.79170e-07   2.17225e-08       0.00000       0.00000       0.00000       0.00000
  16  22 3933.5508    1.6516  7.5442 10.3820 -0.0004  0.0856   0.0162   0.2347    0.0706   0.0000   441.6101       22.5164       26.1801       29.9851       7.51073      -13.1617       10.9282       12.7204       1.31016      -1.94031       5.45702     -0.651974       1.35942      -1.65708     -0.150450   -0.00361541      0.257899    -0.0992462     -0.161351     0.0366707    -0.0293844     0.0161330    0.00102566   -0.00113813  -0.000909461   0.000255935   8.19885e-05   3.37820e-05   4.68031e-06  -1.65994e-06   1.93989e-07  -1.94009e-08       0.00000       0.00000       0.00000       0.00000       8.51265       11.1548       11.5385       11.8075       10.9530       10.1956       8.85758       7.35190       5.98959       4.63774       3.44809       2.42009       1.66514       1.10147      0.694504      0.422877      0.248600      0.137559     0.0751315     0.0370412     0.0181922    0.00825919    0.00363511    0.00147658   0.000583886   0.000201522   6.63960e-05   1.94548e-05   5.08461e-06   1.13484e-06   2.10492e-07   2.70937e-08       0.00000       0.00000       0.00000       0.00000
  16  23 4075.8175    1.3312  9.0108 10.3069 -0.0020  0.1038   0.0134   0.2872    0.0619   0.0000   444.1447       43.0964       14.3755      -2.95029      -18.0131       11.9317       10.1104      -14.9577      0.676756       5.06070    -0.0464178       1.40206      -1.31804     -0.937816     -0.222217     0.0726857      0.495951   -0.00597551     -0.168081    -0.0314375     0.0260991     0.0127890   -0.00152281   -0.00240466   0.000226592  -7.07977e-05   0.000130864  -3.78965e-05   3.59094e-06   3.61288e-07   1.86683e-07   3.93526e-08       0.00000       0.00000       0.00000       0.00000       10.1804       13.0371       13.8705       13.9226       13.2807       12.2958       10.4382       9.05410       7.09157       5.46355       4.14673       2.92155       2.04749       1.34492      0.849582      0.519251      0.307231      0.167911     0.0891803     0.0465345     0.0228976     0.0101242    0.00454474    0.00183797   0.000703690   0.000245829   8.10918e-05   2.43795e-05   6.48915e-06   1.40070e-06   2.47646e-07   3.18115e-08       0.00000       0.00000       0.00000       0.00000
  16  24 4217.7226    1.1480 12.1104 10.1165 -0.0006  0.1310   0.0107   0.3807    0.0555   0.0000   437.6841      -17.4320      -5.77217       8.22207       35.4141       3.99482      -1.34262      -6.13614       25.4960       4.12978     -0.853995       6.16628       1.31694      -1.41398      0.145475    0.00253434     -0.115933      0.153669     -0.145865    -0.0480965   -0.00319721  -0.000541695   -0.00368800   -0.00431622    0.00155212   0.000174419  -0.000174683   2.03346e-05   1.73970e-06   3.66549e-07   3.71816e-08  -6.43832e-09       0.00000       0.00000       0.00000       0.00000       12.8051       16.3907       17.7012       17.7520       17.1193       15.2926       13.3936       11.1899       8.92177       6.99098       5.22838       3.64769       2.59579       1.67958       1.08729      0.660544      0.395181      0.216326      0.118093     0.0598947     0.0291556     0.0134439    0.00578102    0.00240687   0.000931284   0.000322433   0.000105619   3.04661e-05   8.35145e-06   1.80521e-06   3.22819e-07   3.88657e-08       0.00000       0.00000       0.00000       0.00000
  16  25 4360.1617    0.9235 13.8412 10.1700 -0.0033  0.1671   0.0094   0.4716    0.0468   0.0000   439.3295       5.89417       19.0757       31.0319      -12.8859      -28.9378       20.0287       13.5414      -1.08895      -13.5318       14.6269       14.5877      -3.70737     -0.243983     -0.492120       1.08609     -0.334605     -0.459701    0.00544202      0.111512    -0.0306562    -0.0218347   -0.00487877   -0.00390132  -0.000277452   0.000332420   6.59090e-05   2.32946e-05  -7.40219e-06  -1.18864e-06  -5.62539e-07   4.31188e-08       0.00000       0.00000       0.00000       0.00000       16.0594       20.5669       22.1118       22.2268       21.6373       19.2336       16.9095       14.1897       11.3621       8.80043       6.62562       4.80434       3.25596       2.20226       1.39942      0.870652      0.509361      0.285768      0.155167     0.0780318     0.0388313     0.0177495    0.00786967    0.00313263    0.00121605   0.000421854   0.000138545   4.11914e-05   1.05346e-05   2.36815e-06   4.15742e-07   4.99139e-08       0.00000       0.00000       0.00000       0.00000
  17  10 2260.3169    1.0433  0.7612 10.5671 -0.0071  0.0273   0.0286   0.0579    0.1161   0.0000   437.6971      0.120489       11.5460      -1.16229     -0.427447       1.26273       2.06018       1.74933      -3.46929      0.291688       2.37794    -0.0560189     -0.323946    -0.0697343    -0.0725596     0.0391143      0.102640    -0.0119490    -0.0115603   -0.00587289   -0.00962440   -0.00454331    0.00396191   -0.00113178  -0.000126743   1.52687e-05   8.66113e-05  -2.56001e-05  -1.70013e-06   7.06266e-07   2.58675e-07  -8.85839e-08  -5.28220e-09  -1.79581e-09       0.00000       0.00000       2.46073       3.15179       3.49245       3.20058       3.19751       3.00824       2.90380       2.28017       1.73551       1.51238       1.04999      0.807211      0.607934      0.414223      0.284702      0.156460      0.108320     0.0585442     0.0288611     0.0164819    0.00900587    0.00415527    0.00185787   0.000806557   0.000397987   0.000157152   5.83789e-05   2.06117e-05   6.21508e-06   1.54829e-06   4.53243e-07   1.01493e-07   1.57838e-08   1.81184e-09       0.00000       0.00000
  17  11 2405.0710    1.4406  0.9704 10.9798 -0.0057  0.0281   0.0340   0.0651    0.1484   0.0000   443.3112       4.29469       12.8517       2.35103      -5.44187      -2.11962      -3.40735       1.62464       1.67591      0.988439     0.0487204      -1.11324     -0.353338     -0.428236     -0.486350     -0.121223    -0.0872256     0.0490003     0.0752694     0.0120655    0.00292017    0.00396176    0.00112083    0.00201267  -0.000529270  -0.000185234   3.60522e-05  -1.91108e-05   3.87877e-06  -2.67112e-06   9.73568e-08  -5.69232e-09   7.17701e-09   9.65366e-10       0.00000       0.00000       2.70203       3.44324       3.61817       3.48530       3.62733       3.12593       2.88525       2.39125       1.93971       1.55212       1.17449      0.906817      0.580734      0.394108      0.265765      0.167798      0.105032     0.0604406     0.0324995     0.0176520    0.00841900    0.00431368    0.00205433   0.000896127   0.000374547   0.000145182   4.94260e-05   1.84028e-05   5.83442e-06   1.62816e-06   4.17857e-07   9.85600e-08   1.65768e-08   1.79788e-09       0.00000       0.00000
  17  12 2548.1322    1.8861  1.0703 11.2658 -0.0071  0.0277   0.0417   0.0684    0.1630   0.0000   431.5140       1.12130       18.3016     -0.622503      -5.67675      -1.22755     -0.994345     -0.886782     -0.527649     -0.250631      0.735422     -0.384021      0.367566      0.229201    -0.0122329     -0.520254     0.0351316     0.0569789    -0.0200649    0.00784487     0.0208258    0.00623122  -0.000585610  -0.000733582   0.000218714   0.000208141   3.28029e-05  -1.25888e-05   4.88304e-06  -1.09367e-06  -5.75913e-07  -6.47845e-08  -1.49948e-09   1.77924e-09       0.00000       0.00000       2.60763       3.16691       3.40170       3.55746       3.43273       3.02075       2.74705       2.28932       1.85313       1.42721       1.14789      0.803462      0.561026      0.395325      0.258081      0.167245     0.0998291     0.0577984     0.0340817     0.0180432    0.00903442    0.00445138    0.00209529   0.000952246   0.000387054   0.000155476   5.44597e-05   1.75201e-05   5.65318e-06   1.63813e-06   4.03185e-07   8.55316e-08   1.58155e-08   1.85959e-09       0.00000       0.00000
  17  13 2691.1139    2.3958  0.9961 11.5547 -0.0070  0.0297   0.0554   0.0613    0.1973   0.0000   438.0157       12.7144       12.4195      0.346712      -7.16431       4.04365      -1.81895     -0.830100      0.891567      -2.43999      0.603015     -0.943880     0.0361723     -0.528785    -0.0180656    -0.0888403     0.0344053     0.0818588     0.0498226     0.0335467    -0.0138788    0.00709042    0.00302816  -0.000746964   0.000786272   1.08627e-05  -9.58601e-05  -1.58240e-06  -1.65934e-06   7.64099e-07  -2.16134e-07   9.58529e-08   1.29763e-08   1.94888e-09       0.00000       0.00000       2.69241       3.09552       3.71280       3.87388       3.24751       3.24318       2.97386       2.34245       1.99084       1.54349       1.16128      0.839723      0.622695      0.433278      0.256219      0.170752      0.111298     0.0642076     0.0299683     0.0171234     0.0107998    0.00499140    0.00213697   0.000975838   0.000467305   0.000174659   6.61780e-05   2.18517e-05   6.50734e-06   1.84378e-06   4.01367e-07   8.52411e-08   1.59653e-08   1.98195e-09       0.00000       0.00000
  17  14 2834.3536    3.2960  0.9274 11.5900 -0.0004  0.0243   0.0731   0.0554    0.2733   0.0000   438.1183       5.69047       19.0335       1.33491     -0.352497      -1.35174       1.36475      -1.11801      0.715890     -0.951910     -0.416143     -0.198630     -0.481842     -0.711087      0.221848   -0.00951242     0.0287658    -0.0397415     0.0491074   0.000224858    0.00476271   -0.00140182   0.000896864   0.000682119   3.42056e-05   5.04444e-05   2.74160e-06   5.81609e-06   1.90255e-06   1.16537e-06  -1.85232e-07   1.07987e-07   3.01293e-09   1.74202e-09       0.00000       0.00000       2.36664       2.92105       3.14882       3.15804       3.16786       2.86165       2.39585       2.04538       1.65938       1.35841      0.983219      0.721025      0.506467      0.347026      0.225624      0.143138     0.0868893     0.0524819     0.0291128     0.0161650    0.00782068    0.00390345    0.00173827   0.000766769   0.000310643   0.000128948   4.48898e-05   1.63718e-05   4.91156e-06   1.42806e-06   3.64072e-07   8.10352e-08   1.29369e-08   1.63372e-09       0.00000       0.00000
  17  15 2977.3048    3.6631  0.8816 12.4530 -0.0035  0.0222   0.0920   0.0644    0.1751   0.0000   439.2702       8.49441       7.55725       3.74077      -1.31162     0.0824096     -0.354564      -4.66428     -0.279043      -1.18870      -2.23604      0.629184      0.197100    -0.0833302      0.282859      0.257976     -0.154524    -0.0504689     0.0346302    -0.0157814   0.000236958   -0.00857811   -0.00154826   7.32324e-05   0.000250013   8.49051e-05  -6.89191e-06  -2.50481e-05   7.36556e-06  -1.66496e-06   4.02369e-07   8.03643e-09  -1.83626e-08   6.87741e-10       0.00000       0.00000       2.15204       2.60969       2.75740       2.98063       2.77729       2.48068       2.29282       1.80439       1.55984       1.19332      0.968461      0.652861      0.459767      0.310672      0.211105      0.136565     0.0786672     0.0484981     0.0279067     0.0149259    0.00704872    0.00356463    0.00164154   0.000764720   0.000305991   0.000123402   4.36556e-05   1.50971e-05   4.38508e-06   1.26279e-06   3.07244e-07   6.38665e-08   1.33922e-08   1.51122e-09       0.00000       0.00000
  17  16 3119.4756    4.0198  1.0709 12.5968  0.0008  0.0294   0.0913   0.0662    0.2343   0.0000   439.0232       8.80765       16.0680       4.02134       1.28990      -2.56291       3.03453      0.644180      -1.90279      -2.84252       1.04138     -0.402519      0.803583     -0.303507    -0.0752098     0.0852060    -0.0464297     0.0526067  -0.000257898     0.0138149    0.00568647   -0.00791155    0.00190242   0.000441137   0.000170947   0.000237160  -3.60834e-05   8.43427e-06  -2.40934e-06  -3.81067e-06   6.92149e-08  -1.44909e-07   2.18898e-08  -1.43855e-09       0.00000       0.00000       2.87387       3.63032       3.88613       3.62436       3.47107       3.15024       2.96725       2.55250       2.25256       1.76678       1.31212      0.958411      0.636156      0.456795      0.275472      0.167106      0.104729     0.0609180     0.0328974     0.0176449    0.00996329    0.00470257    0.00191849   0.000972600   0.000391066   0.000159859   5.71599e-05   1.96702e-05   6.56015e-06   1.85023e-06   4.17768e-07   9.87565e-08   1.73851e-08   1.90779e-09       0.00000       0.00000
  17  17 3261.4882    3.7949  1.5451 11.9714  0.0021  0.0341   0.0743   0.0856    0.2983   0.0000   437.4174       14.3101       13.7351       10.2599      -6.63634      -3.25727      -3.02854       1.02932       3.02460      -1.81158      -1.77161     -0.494131      0.476571       1.14098     -0.404595    -0.0612430      0.171388     0.0865794    -0.0428559   0.000826500    0.00972472    0.00192079   7.54816e-05    0.00106155   0.000550486  -0.000401167  -0.000144846   2.53844e-05   1.43680e-05   6.83695e-07   1.10199e-06   7.53877e-08  -4.98270e-08  -6.80989e-10       0.00000       0.00000       3.43472       4.46717       4.30615       4.29868       4.16985       4.06603       3.53675       3.06133       2.47633       1.95604       1.53139       1.10502      0.770420      0.531033      0.339376      0.217075      0.129455     0.0736015     0.0406910     0.0212849     0.0102839    0.00506204    0.00233170    0.00101750   0.000421179   0.000172444   6.20521e-05   2.12155e-05   6.86987e-06   2.05767e-06   5.11276e-07   1.08747e-07   1.95082e-08   2.57749e-09       0.00000       0.00000
  17  18 3403.4481    3.2656  2.3298 11.7702 -0.0024  0.0408   0.0536   0.1040    0.2038   0.0000   440.1333       10.3035       15.7599      -3.15868       4.73680       5.88085       2.04730      -2.96600      0.798582      -1.24302       2.64306     -0.908237     -0.861438     -0.736778     -0.333425     -0.197740      0.288742    -0.0791889   -0.00647326     0.0184502   -0.00826459    0.00108123   -0.00499109    0.00208833  -0.000668215  -8.52892e-05   4.45978e-05  -2.50859e-05  -8.64492e-06  -3.25502e-06  -5.30033e-07  -1.36117e-07  -3.22616e-08   4.07153e-10       0.00000       0.00000       3.84485       4.91302       5.21977       5.46047       5.11110       4.68176       4.21456       3.43226       2.80977       2.17932       1.68792       1.21868      0.884783      0.583649      0.393074      0.248903      0.152732     0.0863004     0.0495878     0.0263471     0.0131754    0.00656867    0.00320355    0.00135385   0.000577415   0.000228936   8.51113e-05   2.84852e-05   8.94372e-06   2.46015e-06   6.40325e-07   1.33899e-07   2.49242e-08   3.00781e-09       0.00000       0.00000
  17  19 3545.6303    2.6698  3.0332 11.5148 -0.0023  0.0482   0.0385   0.1252    0.1304   0.0000   435.4325       4.55991       22.4845      -7.59857       10.3767       2.81621       9.87728      -2.40715       5.75712      -2.03304      0.594262      -1.34725      0.509962    -0.0426921      0.137438      0.478152      0.158813     -0.103064     0.0182546     0.0189644    -0.0117121     0.0105352   -0.00245547   1.53071e-05    0.00105376  -0.000413914   0.000179543  -3.54680e-05   1.47496e-05   9.47932e-07  -4.93853e-07  -5.70515e-08   4.04934e-08   4.81105e-10       0.00000       0.00000       4.58667       6.01820       6.49233       6.46963       6.21444       5.71321       5.03366       4.14751       3.34311       2.64176       1.95431       1.47975       1.01745      0.698182      0.453046      0.290851      0.177717      0.102202     0.0558952     0.0305866     0.0154082    0.00771266    0.00364383    0.00156112   0.000668733   0.000268120   9.77901e-05   3.42312e-05   1.07709e-05   3.04481e-06   7.48071e-07   1.69636e-07   2.86776e-08   3.47331e-09       0.00000       0.00000
  17  20 3687.8725    2.3082  4.5978 10.9033  0.0013  0.0597   0.0261   0.1580    0.0981   0.0000   439.7613       21.6553       19.2938       13.6923       5.46959      -11.1182       1.76224     -0.477762       3.51613      -3.22166      -2.16602       2.11459       1.06952     -0.930295     -0.780836      0.357800      0.134504     0.0386219    0.00375147    -0.0157781    -0.0239405   -0.00343582  -0.000617959    0.00245769   -0.00153972  -0.000553678   7.48231e-05   1.12905e-05  -1.37768e-05   3.39248e-06   9.17973e-07  -2.96948e-07   6.01551e-09   1.75205e-09       0.00000       0.00000       5.57068       7.35207       7.57256       8.10258       7.47569       7.04810       5.95434       5.23545       4.13693       3.35400       2.48876       1.82766       1.28698      0.871303      0.564187      0.365752      0.216006      0.129054     0.0714017     0.0387632     0.0195519    0.00964213    0.00452667    0.00196980   0.000827383   0.000325663   0.000120678   4.17340e-05   1.26741e-05   3.78730e-06   9.63734e-07   2.13356e-07   3.57881e-08   4.86315e-09       0.00000       0.00000
  17  21 3830.1760    1.8568  6.1053 10.5329 -0.0021  0.0741   0.0191   0.1902    0.0811   0.0000   429.4242       8.83870       19.7130       16.8636     -0.193061       8.25759      -2.78846      -6.19034       2.14340      -9.65703     -0.171900      0.212847      -2.90030      0.124029      0.263691     -0.460959     -0.119450     -0.120678     0.0296848     0.0240020    -0.0122172    0.00629946    0.00547241  -5.98160e-05   0.000153766  -0.000193110  -6.81536e-05   9.41012e-06   4.05974e-06   2.04862e-06  -9.89572e-07   1.25103e-07   6.36108e-08   6.74206e-09       0.00000       0.00000       6.82961       9.11302       9.40582       9.71261       9.00464       8.43831       7.54560       6.39084       5.19408       4.13853       3.16115       2.27787       1.61223       1.09195      0.702589      0.457240      0.265587      0.161973     0.0868158     0.0469279     0.0245283     0.0115929    0.00568825    0.00241757    0.00108734   0.000405051   0.000155338   5.31955e-05   1.58942e-05   4.79526e-06   1.18615e-06   2.63432e-07   4.70187e-08   5.90299e-09       0.00000       0.00000
  17  22 3972.5525    1.5382  8.2251 10.3366 -0.0005  0.0887   0.0145   0.2489    0.0648   0.0000   438.3903       9.00700       6.75805       14.0088       5.74473       4.69436      -4.72796     -0.191864      -6.75492      -2.02217       1.24848    -0.0779647      -5.03141      -1.91269     -0.692924     0.0599246     -0.295056     -0.146689     -0.187616    -0.0628684   -0.00793282   -0.00841075   -0.00901738   -0.00122287   0.000212249  -0.000476282  -8.28133e-05   0.000149401   1.38339e-05   3.58809e-06  -3.06657e-07  -3.90433e-07   3.92833e-08  -5.62373e-09       0.00000       0.00000       8.59546       10.6251       11.6427       11.5925       11.4115       10.5110       9.10608       7.54464       6.21353       4.88913       3.72765       2.68373       1.93208       1.30973      0.859684      0.555877      0.329155      0.195101      0.111778     0.0593250     0.0300174     0.0144534    0.00700569    0.00297049    0.00127094   0.000493130   0.000188462   6.31996e-05   1.95614e-05   5.68555e-06   1.41262e-06   2.99783e-07   5.20077e-08   5.98952e-09       0.00000       0.00000
  17  23 4115.0688    1.2971 10.9532 10.2106 -0.0009  0.1138   0.0118   0.3269    0.0566   0.0000   443.8163       21.6789       7.35405      -3.97765      -14.8025       4.79751      -6.99632      -4.86406      0.827916      -1.60914      -1.54654       1.20950     -0.450081      0.181825       1.86191      0.528677      0.180822      0.488018      0.250049     0.0137223    -0.0110040    0.00277914    -0.0201890   0.000137087    0.00271808  -0.000422411  -0.000295458  -5.49509e-06  -4.36439e-05   4.87916e-06   2.35873e-06  -7.48474e-08  -4.98395e-08   1.11720e-08       0.00000       0.00000       10.5675       13.4920       14.2679       14.4291       14.0936       13.0113       11.5406       9.62837       8.04304       6.28684       4.80145       3.53594       2.50193       1.72011       1.11813      0.716361      0.434229      0.252376      0.142663     0.0757793     0.0390374     0.0190353    0.00893345    0.00390774    0.00164273   0.000648982   0.000244166   8.27846e-05   2.63659e-05   7.53209e-06   1.86750e-06   4.06648e-07   7.16680e-08   8.40003e-09       0.00000       0.00000
  17  24 4257.4106    1.0816 12.5978 10.1645 -0.0020  0.1393   0.0102   0.3987    0.0516   0.0000   441.1404      -7.99741      -17.4109       16.2589      -15.4115      -4.55781      -16.4460      -2.49522       21.2587       3.15268      0.548475       4.24726       1.53841      -3.64319     -0.698207     -0.132285      0.182921     -0.163168      0.124361    -0.0108025     0.0983596   -0.00462394     0.0117116   -0.00920932   -0.00308977  -0.000710698   2.04560e-05  -4.05038e-05   1.86504e-05  -2.88018e-06  -2.73768e-06   2.36259e-07   1.27609e-07   7.14529e-09       0.00000       0.00000       12.3846       16.3303       17.5043       17.9922       17.0022       15.9618       13.8275       11.9436       9.44832       7.62036       5.75608       4.23986       3.02083       2.04937       1.36952      0.859196      0.526136      0.309462      0.171820     0.0939148     0.0476347     0.0236798     0.0110955    0.00495806    0.00209742   0.000834564   0.000304667   0.000106520   3.31072e-05   9.44200e-06   2.43560e-06   5.18493e-07   8.69490e-08   1.10281e-08       0.00000       0.00000
  17  25 4400.4887    0.8981 14.9253 10.1496 -0.0032  0.1774   0.0084   0.4896    0.0437   0.0000   471.5436      -32.3336       11.1394       40.0767      -2.84366      -29.0157      -17.3676      -3.29552       7.55429      -19.2394      -5.35287      0.162382       7.19497       4.15557      -1.17499     -0.241309     0.0262311      0.315430      0.240168      0.126907     -0.130408    -0.0321513     0.0356836  -0.000128627  -0.000785378  -0.000980570   0.000379007   0.000142601  -2.97576e-05   8.57156e-06   1.97637e-06   3.41902e-07  -7.50408e-08   2.28471e-08       0.00000       0.00000       16.1314       20.6852       22.5440       22.9899       21.9523       19.9392       17.8368       14.9950       12.4558       9.67507       7.46329       5.42664       3.83282       2.67857       1.72495       1.11030      0.676365      0.394637      0.226899      0.123703     0.0629225     0.0312570     0.0150388    0.00646632    0.00277150    0.00109834   0.000401367   0.000135119   4.27737e-05   1.22038e-05   2.97131e-06   6.39475e-07   1.11876e-07   1.30944e-08       0.00000       0.00000
  17  26 4543.2655    0.7253 17.2888 10.0609 -0.0043  0.2280   0.0070   0.5934    0.0370   0.0000   453.7293      -13.6600      -68.2906     -0.769149       55.1312      -9.44308      -14.1866       6.88660       12.5056      -7.61075      -13.4361      -7.75979       3.77181       3.78771       1.25817      -3.64112      0.172072       1.62056     -0.118122     -0.299557     0.0530153      0.106439    -0.0237493   -0.00707806   -0.00139838   -0.00125657   3.00090e-05   0.000590154  -9.97459e-05  -2.64281e-05   7.09514e-06   1.11384e-06   1.94157e-07   1.52987e-08       0.00000       0.00000       19.8519       26.3504       27.9076       28.4852       27.9456       25.2519       22.3343       19.1914       15.5255       12.5104       9.51813       7.03795       4.97639       3.39531       2.29051       1.44231      0.904176      0.536277      0.298448      0.164019     0.0853687     0.0418333     0.0199858    0.00868959    0.00377408    0.00145540   0.000532140   0.000183636   5.73374e-05   1.60390e-05   4.09750e-06   8.73788e-07   1.47446e-07   1.77930e-08       0.00000       0.00000
  18   8 1992.8021    0.6235  0.4816 10.0941 -0.0051  0.0226   0.0220   0.0430    0.0697   0.0000   438.9666      0.290912       12.9626      -1.68456      -2.23057      -2.60274     -0.731882      0.619063       2.48178     -0.903969       1.12698      0.620230     -0.488693     -0.188615      0.239589      0.173012    -0.0482542    -0.0337256     0.0148001     0.0140317   -0.00859788   -0.00607026   -0.00133317   -0.00152361   0.000371147   0.000117195  -0.000121671  -3.98231e-05   1.12369e-05  -4.89060e-06  -1.32332e-06   1.47513e-07   9.99444e-08  -2.33403e-08   7.11256e-09  -4.90694e-10       2.03788       2.41732       3.13823       2.97318       2.62125       2.82190       2.27245       1.71014       1.65727       1.17620      0.869597      0.733751      0.490204      0.311244      0.253193      0.147937     0.0874191     0.0618109     0.0351432     0.0167795     0.0101883    0.00581764    0.00240882    0.00109245   0.000581750   0.000261426   9.31027e-05   3.59565e-05   1.58166e-05   5.75096e-06   1.55372e-06   3.69185e-07   8.01881e-08   1.46516e-08   2.70729e-09   3.27978e-10
  18   9 2143.6863    0.8221  0.7063 10.2001 -0.0064  0.0257   0.0230   0.0538    0.1056   0.0000   436.5502      -3.98034       14.0217       3.05134      -3.19200       2.66994       1.46224     -0.389776     -0.652032      0.688148      0.226680     -0.994880     -0.372909    -0.0829496      0.270224     0.0283743    0.00226015      0.184301     0.0531110    -0.0253639    -0.0115466   -0.00469012   -0.00525669   -0.00174005    0.00131054   0.000161223   6.47416e-05   6.59779e-05   7.35011e-06  -5.81336e-06   2.02748e-06  -2.13804e-07  -6.09558e-08   4.90455e-09   2.23728e-11  -6.09371e-10       2.17859       2.87299       2.97486       2.98548       3.00109       2.73941       2.54870       2.05288       1.78461       1.32549       1.00086      0.835677      0.559374      0.419094      0.278880      0.174089      0.114419     0.0688468     0.0398979     0.0190415     0.0117344    0.00613031    0.00295482    0.00139171   0.000595220   0.000285817   0.000101431   3.94880e-05   1.48123e-05   4.75831e-06   1.65881e-06   4.06315e-07   9.53798e-08   2.29076e-08   4.05276e-09   4.34910e-10
  18  10 2291.6302    1.1752  0.8341 10.5137 -0.0099  0.0263   0.0300   0.0600    0.1396   0.0000   439.2741       1.97803       12.8586      -1.19655      -2.81839       2.18352    -0.0300344     -0.291502     -0.497440      -1.20198     -0.650302     -0.677680     -0.162517     -0.765046      0.262019     -0.166813    -0.0817271     0.0277565     0.0539219    -0.0296781    0.00639313    0.00395540  -0.000404483  -2.68595e-06  -0.000781198   6.29435e-05  -9.15384e-05  -5.96495e-05   2.78085e-06   8.30833e-06  -1.25912e-06  -1.18259e-06   4.27160e-08   2.05586e-08   6.19364e-09  -4.24245e-10       2.31839       2.75316       3.01629       3.38530       2.98369       2.96675       2.44196       2.21415       1.61043       1.47807       1.11804      0.809973      0.548808      0.437828      0.265049      0.181763      0.112197     0.0754157     0.0406398     0.0239330     0.0125118    0.00713880    0.00308708    0.00149779   0.000648823   0.000315792   0.000123525   5.04890e-05   1.51323e-05   5.23472e-06   1.41891e-06   4.70191e-07   9.38315e-08   2.16853e-08   2.92050e-09   4.85329e-10
  18  11 2436.8795    1.5580  0.9984 10.7019 -0.0136  0.0416   0.0362   0.0607    0.2029   0.0000   443.7639       7.54267       16.8112      -6.96311      -2.18395      -1.09330      -2.89296      -4.42718       3.95403     -0.827966       1.55659      0.617959     -0.243957      0.223988      0.619073     -0.249374     -0.184887    -0.0743301   -0.00520586     0.0665196    -0.0200993    0.00811653    0.00190610   8.51599e-05  -0.000251092  -0.000355220  -0.000195390   1.77721e-05   1.71459e-05  -1.40258e-06  -4.01758e-06  -1.37455e-07   1.06216e-07   4.63507e-09   2.20449e-10   2.80187e-10       2.52333       5.10349       3.80488       5.53859       3.85445       4.91303       2.93014       3.60497       2.01961       2.24147       1.31546       1.23156      0.728518      0.601289      0.352775      0.260123      0.149790     0.0899500     0.0573846     0.0268907     0.0177559    0.00690710    0.00447288    0.00157705   0.000958142   0.000306024   0.000168810   4.61888e-05   2.46143e-05   6.17244e-06   2.38315e-06   6.93808e-07   1.64590e-07   4.23718e-08   5.03587e-09   1.27535e-09
  18  12 2580.8755    2.0137  0.9768 11.3352 -0.0084  0.0266   0.0459   0.0614    0.1679   0.0000   439.9295       8.87752       19.3570      -1.17300       1.12005      -1.01380      -1.07911      -1.70666     -0.506683      -3.33457       1.16293      -1.52971     -0.255265     -0.192927    -0.0496600     -0.264687    -0.0528358      0.102765   -0.00671968    0.00908386    0.00544770    0.00620146   -0.00369197  -0.000379751  -1.14314e-05   0.000653440  -4.44139e-05   1.15994e-05   5.66746e-07   1.20163e-06   1.88519e-06   8.09655e-09   2.66418e-07   1.27656e-08  -9.33536e-10  -6.51284e-10       2.38754       3.16327       3.48653       3.55077       3.39422       3.02152       2.70026       2.36043       1.76513       1.53403       1.10388      0.824723      0.610178      0.410785      0.274071      0.185129      0.111350     0.0710062     0.0390737     0.0224147     0.0119111    0.00637857    0.00311152    0.00154076   0.000651484   0.000304008   0.000115391   4.64454e-05   1.59042e-05   5.31735e-06   1.44773e-06   4.40477e-07   1.15005e-07   2.41517e-08   3.67845e-09   4.57152e-10
  18  13 2724.7841    2.6401  0.8757 11.7420  0.0001  0.0250   0.0610   0.0562    0.1786   0.0000   433.5043       3.14625       14.6805       3.60262      0.781399       1.32697      -1.87502      -1.69405      0.970409     -0.558314      0.872426      -1.11682      0.125630      0.614487     0.0710604    -0.0667373     0.0281117     0.0424952    -0.0287051    -0.0449857   0.000775143    0.00435388   0.000267559    0.00219791   0.000995599   2.10929e-05  -9.18617e-05   4.44835e-05   8.63213e-06  -9.74988e-07   2.39029e-07  -5.43899e-07   4.73999e-08  -9.42799e-09   2.92783e-09   3.12256e-10       2.45653       2.73014       2.82111       3.22369       3.44093       2.86137       2.29369       2.14878       1.76900       1.42278       1.06233      0.795504      0.604443      0.398995      0.262863      0.180234      0.118655     0.0764683     0.0418978     0.0240094     0.0135156    0.00705367    0.00361208    0.00163816   0.000661024   0.000271804   0.000104160   3.58910e-05   1.32440e-05   4.36383e-06   1.24225e-06   3.85499e-07   9.80180e-08   1.95656e-08   3.01388e-09   3.59630e-10
  18  14 2868.6954    3.3096  0.8666 11.9595 -0.0045  0.0256   0.0773   0.0540    0.1998   0.0000   438.0471       3.98110       15.9063      -1.27903      -1.88963       3.95657     -0.570501      -2.44513       3.48411       3.71225       1.77286     -0.830778     0.0332163      0.372381      0.534445     0.0545587     0.0647771     -0.101864     0.0350773     0.0171621    -0.0130792    0.00687543   0.000629125  -6.81935e-05  -0.000186048  -0.000552768   1.68599e-05  -1.82343e-05   9.15553e-06   7.60829e-06   2.81623e-06   4.64017e-07   3.94266e-08   2.85054e-08   3.09476e-09   1.76088e-10       2.54193       3.07526       3.34056       3.29254       3.03343       2.77654       2.45561       2.38319       2.07130       1.59057       1.22222      0.897942      0.683416      0.436221      0.267503      0.183077      0.119559     0.0669338     0.0376952     0.0198613     0.0106889    0.00638873    0.00320222    0.00155771   0.000664131   0.000259149   9.79044e-05   4.22170e-05   1.43915e-05   4.65410e-06   1.42992e-06   4.05443e-07   9.79521e-08   1.80476e-08   3.01065e-09   3.75837e-10
  18  15 3012.2282    3.7247  1.0095 12.6888 -0.0046  0.0285   0.0824   0.0630    0.1728   0.0000   443.5906       7.82719       7.88649       3.39673       6.11399      -1.46139      -2.76471      -2.52935       5.51471      -2.64991       1.80992      0.737788    -0.0194206      -1.03187     -0.217140      0.277173     -0.110731    -0.0812344     0.0198505    -0.0330288     0.0205719    0.00673910   -0.00470978   5.84747e-05  -5.12544e-05  -0.000258534  -0.000124965   4.01027e-05   2.99370e-06  -7.73567e-06   7.14687e-07  -6.13856e-07  -2.81158e-07   3.27762e-08  -3.02024e-09   5.26765e-10       2.61443       3.35854       3.74883       3.54432       3.62000       3.19157       2.94238       2.30525       2.04574       1.70044       1.23769      0.955797      0.643951      0.433510      0.295493      0.186665      0.129026     0.0748186     0.0446210     0.0258690     0.0126527    0.00683765    0.00328477    0.00152239   0.000720933   0.000278848   0.000122490   4.91642e-05   1.67312e-05   5.98664e-06   1.79434e-06   4.39544e-07   1.16705e-07   2.62929e-08   4.27337e-09   4.22719e-10
  18  16 3154.9467    3.8088  1.1979 12.9544 -0.0059  0.0305   0.0825   0.0735    0.1617   0.0000   434.9124       6.69112       13.7368      -1.29689      -5.00091       1.06966     -0.128617      -7.19237       2.18212      -3.91449      -2.34843      -1.48778      0.285799     -0.779893     0.0899893      0.150515     0.0126467     0.0273830     0.0579830   -0.00714154   -0.00218561    0.00131639   0.000587233    0.00303608   6.50002e-05  -0.000481020   0.000146242  -4.49093e-05  -2.22907e-05  -9.92541e-08   2.23870e-06  -2.96557e-07   1.87148e-08   3.31388e-08  -6.63530e-09  -6.16908e-10       2.67492       3.52126       3.72367       3.85567       3.77775       3.34799       3.11697       2.56887       2.15793       1.69533       1.29901      0.989857      0.706625      0.489829      0.318528      0.217601      0.139873     0.0791484     0.0503825     0.0253833     0.0146749    0.00729245    0.00370228    0.00180840   0.000776563   0.000337743   0.000130271   5.20867e-05   1.93883e-05   5.65153e-06   1.95612e-06   5.09744e-07   1.26147e-07   2.78753e-08   4.93249e-09   5.41249e-10
  18  17 3297.4517    3.6201  1.6773 12.3068 -0.0023  0.0342   0.0649   0.0854    0.1722   0.0000   434.4303       5.30880       8.98999       4.05523       1.94970      -5.43290      -1.66686      -2.87413       3.25080      0.789441     -0.747806   -0.00831130      0.331187     -0.218305     0.0492954     0.0390900    -0.0521855     0.0517489    -0.0820831    -0.0138300    0.00209707    -0.0117532   -0.00164715   -0.00297529  -0.000123129   0.000399010  -0.000155492   3.07596e-05   3.39257e-06   9.16660e-06   6.59470e-07  -4.36347e-07   8.85376e-08   2.54601e-08   6.96123e-09  -7.82726e-10       2.99845       4.06332       4.20482       4.35840       4.23078       3.82207       3.43045       2.85657       2.41667       1.90924       1.47948       1.05111      0.781501      0.558017      0.377358      0.239671      0.146796     0.0887483     0.0532875     0.0304100     0.0161672    0.00877400    0.00404382    0.00192788   0.000881653   0.000377535   0.000149781   5.99405e-05   2.03574e-05   6.87755e-06   2.07946e-06   5.85992e-07   1.45944e-07   3.04745e-08   5.53599e-09   6.40290e-10
  18  18 3440.0606    3.1156  2.4053 11.6265 -0.0030  0.0408   0.0472   0.1035    0.1845   0.0000   435.4939       12.9040       10.6108      -7.27030      -9.63509       6.14777       2.23687      -2.76778      -3.36482       1.88745    -0.0849440     -0.513466      0.588490     -0.357804     0.0564330     -0.323484     -0.221224     0.0958478      0.159086     0.0125047    -0.0321318   -0.00495064    0.00448946    0.00279116   0.000932318  -0.000286167  -0.000239300   4.23230e-05   6.84906e-06  -6.75296e-06  -1.32754e-06   6.29741e-07  -2.07618e-07   3.03774e-08   1.62709e-09  -1.64108e-10       3.62428       4.64309       5.04597       5.09804       4.90293       4.44776       4.16032       3.48560       2.83534       2.33500       1.74330       1.29616      0.957481      0.686318      0.449975      0.291273      0.183815      0.108970     0.0638417     0.0356754     0.0193551     0.0102599    0.00500664    0.00232410    0.00107424   0.000455790   0.000191176   7.41109e-05   2.57214e-05   8.25436e-06   2.48024e-06   6.88887e-07   1.72038e-07   3.74268e-08   6.15487e-09   7.02003e-10
  18  19 3582.7048    2.6321  3.5489 11.0522  0.0025  0.0495   0.0328   0.1307    0.1374   0.0000   439.0349       10.4187       23.7399       10.2174      0.278235       2.36872      0.548426      -2.46913       3.91279     -0.339023     -0.399107       1.08571       1.68545     -0.392310     -0.740986     -0.813865     -0.375605     0.0160828      0.182124     0.0574670    -0.0611980     0.0246691    0.00325168   -0.00314329    0.00180105  -0.000363350  -0.000233757  -2.71114e-05  -3.21015e-05   2.50082e-06   6.66637e-06   1.20747e-06  -2.47032e-07   5.98682e-08   3.83780e-10  -5.78442e-10       4.39057       5.56996       6.05811       5.99829       5.92119       5.39428       4.90595       4.22069       3.56706       2.82147       2.22066       1.62453       1.18995      0.811480      0.548356      0.354607      0.224904      0.134379     0.0787974     0.0442166     0.0233934     0.0124830    0.00607750    0.00283441    0.00133475   0.000542036   0.000225565   8.66517e-05   3.04853e-05   1.02413e-05   3.15278e-06   8.71288e-07   2.16806e-07   4.45210e-08   7.73979e-09   8.38811e-10
  18  20 3725.5007    2.1468  4.8634 10.8835 -0.0039  0.0614   0.0235   0.1621    0.0881   0.0000   437.6756       21.9295       1.75165       12.8134       11.6700       11.9868       4.99922      -4.13018     -0.626649      -2.21428      -1.61307      -1.39589      0.964623      -1.35593      0.816690     -0.329385      0.302816      0.187667     0.0232239    -0.0138208     0.0175599     0.0301148   -0.00939857   -0.00590789   -0.00148768   0.000110729  -0.000321365  -0.000133657   4.29799e-05   5.98275e-06   1.32920e-06  -7.90548e-07  -8.44220e-08   7.01518e-08   1.63475e-09   1.24744e-09       5.40427       6.89009       7.22965       7.45814       7.20037       6.76894       6.04579       5.25686       4.31245       3.43003       2.70206       1.96806       1.50938       1.00765      0.691724      0.452363      0.283490      0.173047     0.0978389     0.0559174     0.0298257     0.0154209    0.00786064    0.00367885    0.00166342   0.000690623   0.000288682   0.000108124   3.89369e-05   1.29291e-05   3.76340e-06   1.07529e-06   2.73269e-07   5.37462e-08   9.44925e-09   1.11606e-09
  18  21 3868.1985    1.8145  6.9255 10.2883 -0.0009  0.0757   0.0167   0.2011    0.0799   0.0000   429.1413       33.5378       7.53458       2.79056      -5.60402       13.3204      0.119484      -8.93563       3.75809       3.79553     -0.591576      -5.61592       2.21201       1.54437     -0.663005      0.555459     -0.181561    0.00213557    -0.0812625    -0.0361275     0.0581071     0.0325201    -0.0111231   -0.00226002   -0.00589679   0.000664944   0.000228360   0.000278675   8.92513e-05  -1.30147e-06   1.27541e-06  -1.63152e-06   1.13572e-07   7.65152e-08  -9.66290e-09  -2.36390e-09       6.70432       8.64282       9.35061       9.49985       9.02999       8.68374       7.44561       6.48355       5.45593       4.27216       3.35614       2.49425       1.76174       1.28260      0.839099      0.547689      0.343181      0.209724      0.119617     0.0689085     0.0371104     0.0188706    0.00942700    0.00448033    0.00193230   0.000862727   0.000351522   0.000132944   4.71189e-05   1.61312e-05   4.98389e-06   1.40012e-06   3.23396e-07   6.82432e-08   1.15642e-08   1.38841e-09
  18  22 4011.0908    1.4919  8.7856 10.2548 -0.0031  0.0924   0.0132   0.2492    0.0611   0.0000   443.9227       39.4370       20.7373      -23.1978      -10.4724      -2.58682      -4.80537       7.13458      -1.35883      -1.03504      -1.29027       1.17473      -1.50205      -1.48009     -0.120806      -1.06373     0.0684938     0.0627323      0.258820     0.0567593     0.0476121     0.0292653    0.00202067   -0.00306462    0.00451085  -0.000577613  -0.000668906  -0.000379965   3.38621e-05   4.30565e-05  -9.44717e-06  -4.31376e-07  -3.71810e-07   7.87512e-08  -8.14535e-09   2.58788e-09       8.07751       10.4840       11.1519       11.4508       11.1582       10.4143       9.11617       8.00708       6.44811       5.24873       4.00791       3.00530       2.18886       1.56161       1.04823      0.679926      0.425973      0.257847      0.152175     0.0844251     0.0460053     0.0244053     0.0117438    0.00553757    0.00253595    0.00108525   0.000435446   0.000168850   5.94397e-05   1.96094e-05   6.07013e-06   1.68814e-06   4.16515e-07   8.79758e-08   1.42797e-08   1.71421e-09
  18  23 4154.1006    1.2291 10.5991 10.1866 -0.0016  0.1126   0.0110   0.3097    0.0537   0.0000   435.9068       37.9085       3.36280     -0.608538      -3.88106      -9.13194      0.967633      -9.31586      -14.5769       9.60348      -1.28516      -5.15184      0.295089       3.51766       1.31501     -0.636105     -0.156136    -0.0690005      0.271622    -0.0906256    -0.0348034     0.0374064    0.00955729    0.00486905  -0.000626890   -0.00104214   0.000395988   0.000513148  -2.78620e-05   4.43391e-06   1.22449e-06   3.56290e-06   6.73606e-07  -1.35550e-07   2.94840e-08  -4.97876e-09       9.74524       12.6071       13.6035       14.0335       13.3989       12.5352       11.1179       9.70977       7.88136       6.29409       4.94978       3.66779       2.65654       1.88697       1.27279      0.825323      0.516451      0.316446      0.183276      0.102676     0.0559394     0.0288735     0.0144793    0.00665693    0.00316089    0.00131819   0.000553476   0.000204109   7.34851e-05   2.42535e-05   7.44713e-06   2.08712e-06   5.07637e-07   1.05158e-07   1.76406e-08   2.09172e-09
  18  26 4583.1282    0.7033 18.3722 10.0680  0.0027  0.2393   0.0066   0.6185    0.0332   0.0000   392.8997      -5.05615      -10.6782      -13.8729      -6.66744    -0.0426703       35.1746       18.3880       19.6816       8.77870       12.5055      -1.99397     -0.515874      -1.48716      0.318191       1.09439      -2.17400     -0.673145      0.150169     -0.548819     -0.244928      0.104797  -0.000755784    -0.0123528    0.00988676   -0.00168513  -0.000744442  -0.000453739   0.000373294   4.14177e-05  -1.67573e-06   3.04892e-06   2.14533e-07   1.60324e-07  -7.63372e-08  -1.58454e-09       19.7681       26.3668       28.5168       29.3044       27.6609       26.5152       22.8436       20.3200       16.8272       13.5693       10.5747       7.92115       5.69667       4.05678       2.77371       1.79321       1.12693      0.705598      0.408513      0.234308      0.129217     0.0663863     0.0330034     0.0160563    0.00694751    0.00319492    0.00125845   0.000480800   0.000172517   5.83120e-05   1.75287e-05   4.82633e-06   1.14791e-06   2.33610e-07   3.82380e-08   4.67797e-09
  19   8 2021.7343    0.6450  0.5298 10.1157 -0.0100  0.0212   0.0195   0.0435    0.0729   0.0000   438.8354       4.71243       11.3884       4.14276     -0.628301    -0.0926103       2.33193      0.236309     -0.992873     -0.462077       1.04968      0.895370    -0.0960556     -0.626591     -0.442336      0.105596     0.0544072     0.0591240    -0.0114581     0.0141446    0.00955419    0.00987671    0.00459142  -0.000790598  -0.000265260  -0.000637049   6.79131e-05   1.43178e-05  -1.61587e-05   5.30314e-06  -4.24058e-07   3.89707e-07   1.47908e-07  -6.22274e-09  -2.82399e-09  -5.35557e-09       1.75866       2.48173       2.50839       2.52575       2.39909       2.25515       2.08997       1.81436       1.54423       1.26418      0.959717      0.754197      0.543722      0.387952      0.274158      0.184734      0.108098     0.0726567     0.0393268     0.0263404     0.0129277    0.00768430    0.00397959    0.00181018   0.000974823   0.000419336   0.000206814   7.06111e-05   3.40318e-05   1.12462e-05   4.11481e-06   1.45095e-06   3.50274e-07   1.10940e-07   2.40682e-08   5.27218e-09
  19  10 2322.3307    1.2601  0.8853 10.4149  0.0001  0.0259   0.0286   0.0542    0.1402   0.0000   437.2300       2.14387       10.2276      -2.11155      -2.79117       1.89273    0.00859750       1.43211       1.20612     -0.854249     -0.745432     -0.876453      0.119685      0.330128      0.499459     0.0473652     0.0595360    -0.0675019    -0.0215916    -0.0218510     0.0144485   -0.00535869    0.00647232    0.00400468  -0.000863262  -0.000931219   2.19999e-05  -1.47893e-05  -8.92480e-06  -4.38076e-06  -5.94767e-06   8.91167e-07  -2.10318e-08  -3.15801e-07   2.30633e-08   2.24284e-09       2.04703       2.78765       2.89950       2.90553       3.09656       2.63120       2.72972       2.05188       1.96376       1.36612       1.19931      0.809824      0.656008      0.472845      0.316722      0.225313      0.129751     0.0893821     0.0508878     0.0296252     0.0181155    0.00918652    0.00512793    0.00246352    0.00120427   0.000514433   0.000231238   9.52193e-05   3.69660e-05   1.31292e-05   4.98468e-06   1.52354e-06   4.27159e-07   1.45120e-07   2.78847e-08   6.47606e-09
  19  11 2468.1654    1.6607  0.9398 11.1797  0.0017  0.0258   0.0376   0.0599    0.1462   0.0000   436.0911       8.57582       7.80682      0.323653      0.564441      -1.84343      -4.14219      -1.53511     -0.683042       1.51807      0.972714       2.03826     -0.370420      0.213802      0.276097      0.192366     -0.226053    -0.0667776     0.0161455    0.00560187   -0.00751815   0.000536942   -0.00141135   0.000629434   -0.00149412   4.87682e-05   0.000226082   0.000138355   3.45929e-05  -9.53024e-06  -2.47290e-06  -7.04835e-07   5.74020e-08  -3.19014e-08   1.93506e-08  -4.71277e-09       2.27953       2.87848       3.10752       3.20536       3.14731       2.92425       2.65991       2.18807       1.85351       1.46219       1.14240      0.819115      0.642251      0.478811      0.336783      0.224986      0.142935     0.0822049     0.0517852     0.0306931     0.0178697    0.00971134    0.00463306    0.00252398    0.00111438   0.000515772   0.000216492   9.65779e-05   3.54476e-05   1.44363e-05   4.62048e-06   1.44060e-06   4.35562e-07   1.14954e-07   2.73951e-08   5.33536e-09
  19  12 2613.1185    2.1641  1.0647 11.6166 -0.0044  0.0256   0.0466   0.0682    0.1761   0.0000   439.9989       7.41582       18.1713       4.41601      -2.47541       5.41337      0.895039      -1.54903     -0.821858     -0.654656       1.83580       1.49619     -0.215913      0.232404      0.435202      0.162605    -0.0201209   -0.00856949    -0.0528416     0.0443380     0.0186640    0.00307511   -0.00241676   0.000684740   0.000117750  -2.76795e-05   0.000110049  -5.13707e-05   9.40723e-05   4.08026e-06   1.73653e-06  -1.43656e-06  -4.27929e-07  -2.13883e-07   1.60676e-08   4.98131e-09       2.08560       2.77403       2.83235       3.11971       2.89991       2.77120       2.42322       2.11111       1.81560       1.40865       1.15104      0.860341      0.648294      0.437329      0.321095      0.205059      0.139475     0.0825978     0.0542672     0.0300669     0.0168893    0.00933762    0.00494367    0.00242388    0.00109446   0.000581671   0.000216981   9.92578e-05   3.55505e-05   1.39986e-05   4.70268e-06   1.51908e-06   4.67994e-07   1.16230e-07   2.92104e-08   5.49951e-09
  19  13 2758.0476    2.8274  0.8611 12.0959 -0.0025  0.0249   0.0666   0.0587    0.1507   0.0000   440.2277       4.19642       10.0821      -1.48794      -1.76211       2.32348    0.00473387      -4.67128       2.77828     -0.449751      0.790684     -0.956013       1.15653     -0.547232    -0.0448594     -0.210961    -0.0180333     0.0270377    -0.0205418     0.0152468   -0.00148705   -0.00331773   -0.00247615    0.00303948   3.35496e-06  -0.000385636   0.000234726  -5.01781e-05  -5.57096e-05  -7.07870e-06   9.79871e-06   8.78514e-07  -1.55296e-07  -1.77051e-07   2.09114e-08   2.37413e-09       2.35736       2.97461       2.89891       3.08471       2.76020       2.81420       2.31934       2.19431       1.93481       1.72653       1.34461      0.990513      0.688780      0.476410      0.320207      0.211240      0.132957     0.0787105     0.0507986     0.0306546     0.0176247    0.00914876    0.00477034    0.00214513    0.00106668   0.000460766   0.000201658   7.71562e-05   3.39086e-05   1.17353e-05   4.23194e-06   1.26747e-06   3.72012e-07   9.44481e-08   2.17981e-08   4.38024e-09
  19  14 2902.5428    3.4111  0.8180 12.5503 -0.0022  0.0226   0.0797   0.0534    0.1422   0.0000   437.6479       8.32020       14.6749       5.60546      -7.80683      -2.41986       4.88785       3.52786      0.483678      -1.74013    -0.0405071     -0.913622     -0.731074      0.605192    -0.0122370     -0.395972    -0.0453345    -0.0343858     0.0151095     0.0252354    0.00334548    -0.0149545   6.44176e-05   0.000957142  -0.000292902  -0.000177741  -0.000158747  -6.52007e-05   1.91952e-05  -1.31031e-05  -7.83615e-06  -5.36454e-07  -2.42546e-07   8.05725e-08   9.77142e-09   4.72725e-09       2.01486       2.51270       2.72225       2.84439       2.42457       2.29125       2.25896       1.96163       1.69097       1.40207       1.17181      0.839900      0.584672      0.435770      0.282957      0.177744      0.112632     0.0782177     0.0445223     0.0241248     0.0139919    0.00795284    0.00421907    0.00201117   0.000931249   0.000425859   0.000211215   9.15420e-05   3.43601e-05   1.20850e-05   3.98306e-06   1.26321e-06   3.66847e-07   9.79817e-08   2.12188e-08   4.50489e-09
  19  15 3046.6154    3.9171  1.0062 12.5586 -0.0097  0.0251   0.0850   0.0597    0.2081   0.0000   435.4344       5.11239       14.6552       3.93275      -3.15327      0.979124       1.04587      -1.92423      0.350237      0.748433       2.49883     -0.988063      0.374767     -0.884530      0.566371     -0.152963     0.0813117     0.0973789    -0.0216774    -0.0239431   -0.00867096    -0.0211572    0.00584185  -0.000484201  -0.000394114   0.000982344  -0.000284379   5.44933e-05   4.52086e-05  -1.39155e-05  -2.87835e-06  -6.04395e-07   1.11298e-06  -8.96229e-08  -3.02577e-09   3.30575e-10       2.18679       2.79388       2.90056       2.83637       2.84540       2.76123       2.45454       2.11293       1.75516       1.50024       1.22614      0.903935      0.682304      0.438720      0.310415      0.210574      0.137179     0.0877809     0.0535470     0.0307820     0.0165506    0.00882748    0.00448668    0.00212201    0.00104315   0.000485476   0.000210707   8.30574e-05   3.42542e-05   1.28267e-05   4.54546e-06   1.43063e-06   4.14901e-07   1.14153e-07   2.87331e-08   5.34432e-09
  19  16 3189.9583    3.8850  1.3111 12.7526 -0.0099  0.0301   0.0742   0.0704    0.1499   0.0000   436.9712       11.9019       15.5586     -0.174806      -1.84617       6.29568      -2.54107      -1.78115      -1.37730      -2.01662      0.716816     0.0689026      0.554507     -0.314914      0.674691     0.0866801      0.246816    -0.0113739     0.0739764    -0.0102666    -0.0300731     0.0110501    0.00612882  -0.000325874  -0.000894987  -0.000448455  -0.000529965  -6.67127e-05   0.000105152   5.07792e-06  -5.71011e-06  -2.11453e-06  -6.48952e-08   1.41817e-07  -5.11977e-09   6.53105e-09       2.67618       3.62237       3.90772       4.18495       3.98942       3.55472       3.26911       2.60340       2.21137       1.65479       1.34016      0.988473      0.715216      0.515507      0.347951      0.236275      0.151145     0.0976868     0.0585862     0.0329210     0.0194724     0.0101380    0.00539149    0.00272986    0.00132349   0.000582217   0.000269164   0.000110665   4.27091e-05   1.51568e-05   5.37390e-06   1.60795e-06   4.91746e-07   1.30013e-07   2.90676e-08   6.47690e-09
  19  17 3333.0112    3.5310  1.6853 12.2377 -0.0035  0.0327   0.0601   0.0819    0.1571   0.0000   440.3685       12.3010       10.8185       9.11227      -5.42585      -3.50337       3.28134      0.443668       2.67000      -1.22229     -0.399613      -1.20978      -1.64441    -0.0336045      0.220457     -0.239333      0.126636     0.0214629   -0.00541377     0.0335911    -0.0393973   -0.00330833    0.00337593   -0.00490298   -0.00178765   0.000639892   8.75469e-05  -0.000313245  -3.74824e-06  -1.78177e-06  -6.63870e-06  -4.00985e-06   1.89421e-07  -4.40186e-08   2.88202e-08  -7.06381e-09       2.81096       3.61603       3.87710       4.01670       3.75808       3.54154       3.29732       2.71658       2.43949       1.84965       1.51325       1.12477      0.863368      0.578494      0.406191      0.279482      0.172404      0.107643     0.0666849     0.0383937     0.0208351     0.0117332    0.00606638    0.00296520    0.00146854   0.000688053   0.000299660   0.000117097   4.63007e-05   1.77784e-05   6.19937e-06   1.93989e-06   5.59413e-07   1.49063e-07   3.33802e-08   6.80290e-09
  19  18 3476.3085    2.9443  2.5520 11.7352 -0.0025  0.0415   0.0407   0.1017    0.1281   0.0000   439.6329       13.1263       14.4769       3.32369      -3.70733      -3.36719       2.46996      0.667129     -0.749050      -1.56768       3.09585      0.839016     -0.452088      -1.45115      0.375102      0.223963     -0.183675     -0.162911     0.0148273   -0.00319926    -0.0111506    -0.0110967   0.000467621  -0.000748249  -1.59540e-05   0.000535623  -0.000177230   2.49463e-05  -2.59374e-05  -4.10677e-06  -3.16502e-06   5.68059e-06  -6.74112e-09   1.70111e-07  -3.06340e-08  -7.07185e-09       3.58110       4.55567       4.71782       4.98515       4.94651       4.50494       4.07849       3.51130       2.97645       2.46957       1.90004       1.44773       1.04344      0.761837      0.540933      0.351880      0.222833      0.139779     0.0852326     0.0506308     0.0285259     0.0159947    0.00792420    0.00398660    0.00187943   0.000830847   0.000384253   0.000152358   5.86155e-05   2.20170e-05   7.37484e-06   2.47959e-06   7.07119e-07   1.88308e-07   4.59671e-08   9.92614e-09
  19  19 3619.5130    2.5167  3.7427 11.1728 -0.0006  0.0504   0.0297   0.1326    0.1072   0.0000   435.4111       8.31955       13.2557       10.4038       2.89867      -13.2123      -9.31506       5.74963       6.05552      -2.14666     -0.859537       1.07234    -0.0187480      0.352959      0.126948     -0.133747     -0.325345   -0.00294548      0.141736   -0.00330148     0.0101771     0.0353642    0.00356145    0.00443621    0.00191508   -0.00177163  -0.000929213  -4.47052e-05  -2.27737e-05   6.22356e-05   1.21320e-05  -4.02352e-06  -3.80966e-07   1.91241e-07  -7.94613e-08  -7.01636e-09       4.39090       5.67790       6.11709       6.31272       5.99128       5.59896       4.99629       4.44307       3.73103       2.98890       2.35163       1.77295       1.32424      0.925638      0.642503      0.411109      0.282419      0.165178      0.103866     0.0580136     0.0336584     0.0176814    0.00959495    0.00470032    0.00235235    0.00101626   0.000463551   0.000181390   7.53453e-05   2.67925e-05   9.35853e-06   2.94201e-06   9.23774e-07   2.30700e-07   5.83716e-08   1.13723e-08
  19  20 3762.5763    2.0504  5.5158 10.7149 -0.0005  0.0646   0.0203   0.1699    0.0812   0.0000   439.7393       23.3980       20.1583       7.87302      -6.81366      -1.75204      0.195173      -9.29036     -0.100228      -2.32750       1.58656       3.51881       1.49017      0.140258     -0.902854      0.563093      0.142338     -0.172283     0.0717706     0.0642697     0.0130736    0.00772120    -0.0103955   -0.00428197   -0.00358249   -0.00196163  -0.000116801   0.000172837   1.70852e-05   1.28625e-05   8.39766e-06  -5.09231e-06  -4.82691e-07   3.71776e-07  -7.44824e-08   8.21357e-09       5.37721       6.95537       7.53044       7.56263       7.46180       6.79040       6.36496       5.51067       4.60924       3.82243       3.00097       2.22778       1.68050       1.19216      0.835075      0.546677      0.348935      0.220961      0.134778     0.0751549     0.0437014     0.0236981     0.0124238    0.00617983    0.00281601    0.00136918   0.000574408   0.000254899   9.50234e-05   3.59260e-05   1.26501e-05   3.89014e-06   1.16587e-06   3.17812e-07   7.79984e-08   1.58055e-08
  19  21 3906.0984    1.7161  7.2054 10.4347 -0.0027  0.0787   0.0154   0.2054    0.0669   0.0000   435.7739       4.19056       12.1491      -3.99277       8.20286       1.96421      -7.38944      -9.17472    -0.0600181       2.57910      -1.17110      -1.90146       2.93155       2.29270     -0.202769     -0.354145     -0.954542      0.214736      0.144200     0.0823398     0.0102223     0.0351195    -0.0149020    0.00175217   -0.00577109   0.000172011   0.000432146   0.000651374  -3.38496e-05   2.28838e-05   3.56823e-05  -2.55277e-06   4.67309e-07  -6.25924e-07   1.88142e-07   7.28496e-10       6.50938       8.67419       9.18479       9.62221       9.13243       8.56739       7.71366       6.69828       5.74761       4.54084       3.69971       2.73834       2.01988       1.45146      0.975522      0.667410      0.422463      0.270626      0.159299     0.0955208     0.0529918     0.0288870     0.0151482    0.00747131    0.00370701    0.00162253   0.000745521   0.000295923   0.000121503   4.34675e-05   1.51295e-05   4.93233e-06   1.43389e-06   4.05914e-07   8.91728e-08   1.88428e-08
  19  22 4049.1475    1.4264  9.4957 10.2369 -0.0020  0.0950   0.0119   0.2688    0.0558   0.0000   441.9490       21.5497       21.5756      -2.48376       19.4452       15.2828      -20.0187      -7.15580       2.51331      0.147884     -0.865664      -3.84886       1.98352       3.26280       1.20075      0.392520    -0.0536458     -0.263863      0.183962     0.0443145     0.0168682    0.00125295     0.0203269    0.00229254  -0.000117099   -0.00165724    0.00231866   0.000209940   0.000174578  -7.68066e-05   5.05519e-05  -6.91930e-06  -5.07129e-06   6.99899e-07   1.45097e-07  -5.27319e-09       7.97240       10.2750       11.0641       11.2802       10.7545       10.1106       9.21379       8.06098       7.06612       5.56434       4.46063       3.39511       2.51453       1.77474       1.20774      0.816052      0.529708      0.325810      0.196835      0.116433     0.0649122     0.0351730     0.0183445    0.00940683    0.00449661    0.00210160   0.000879428   0.000373017   0.000144355   5.47369e-05   1.87088e-05   6.09070e-06   1.81253e-06   4.81449e-07   1.09422e-07   2.23015e-08
  19  23 4192.4999    1.1778 11.3072 10.2263 -0.0014  0.1188   0.0104   0.3292    0.0499   0.0000   409.5443       19.1603       47.6747       21.5095      -1.35535      -11.2697       2.59763       2.41362       14.8124       2.67981       3.79598     -0.553186      0.713946       1.85964      0.883748     -0.136491       1.07208      0.355996     -0.416723      0.207035     0.0854924   9.63452e-05    0.00752992    0.00393145   0.000947242  -0.000577365  -0.000294004   0.000142862  -5.03147e-05  -2.39697e-05   4.80938e-06   3.32141e-06  -2.12691e-06   2.68960e-07  -2.74861e-07   6.72654e-09       9.91457       12.9499       14.1079       14.3316       13.9634       12.9907       11.5832       10.2177       8.67036       6.89065       5.48937       4.17768       3.06400       2.19959       1.51814       1.01866      0.651726      0.413989      0.247530      0.143657     0.0841016     0.0441075     0.0231331     0.0118483    0.00573130    0.00252208    0.00114694   0.000470734   0.000183378   6.64590e-05   2.39841e-05   7.58429e-06   2.29670e-06   6.18097e-07   1.42604e-07   2.88618e-08
  19  24 4336.0077    0.9680 13.9323 10.2314 -0.0035  0.1536   0.0085   0.4310    0.0424   0.0000   446.0403      -4.88468       8.00878       6.19207       7.20603       6.24446      -10.9163       2.18784      -11.9283      -5.89321       4.45544      -4.84663      0.770649      -1.28502      0.549133       1.30181      -1.15827      0.347084     0.0539194    -0.0935166    -0.0740422     0.0321130     0.0252969   -0.00482984    0.00539639    0.00381388    0.00154870  -0.000818205  -2.53733e-05   0.000107299  -9.60875e-06  -1.84824e-06   7.57213e-07   5.45917e-07   4.83284e-07  -5.71144e-09       12.7667       16.3699       17.7370       18.2350       17.9845       16.8004       14.9984       13.0041       10.9835       8.86645       6.99588       5.37103       3.93774       2.84894       1.99250       1.32310      0.858824      0.552589      0.329596      0.193620      0.109652     0.0601096     0.0313865     0.0156522    0.00760807    0.00333979    0.00154974   0.000619747   0.000247300   8.93543e-05   3.13227e-05   1.01971e-05   2.95053e-06   7.92838e-07   1.84904e-07   3.73962e-08
  19  26 4622.5410    0.6453 18.8146 10.0993 -0.0029  0.2569   0.0061   0.6536    0.0305   0.0000   409.6220      -8.69050       5.79746       36.1181       3.40607      -11.0758       6.03565       29.0965      -5.35930      -8.56915      -13.5624       18.8284      -2.80083       1.56897     -0.603997      -1.95840      0.267907      0.540458   -0.00558809     -0.620716     0.0769630      0.142636   -0.00632003     0.0168076   0.000421156    0.00199187    0.00285832   -0.00109189  -0.000560740  -0.000122928   4.02487e-05  -1.81468e-05  -8.31269e-06  -1.69178e-07   4.14185e-08  -3.49805e-08       19.6402       26.9172       28.9095       29.8465       29.5181       27.3857       24.5420       21.1935       17.9112       14.6083       11.3827       8.84900       6.47218       4.75973       3.27025       2.23139       1.46449      0.916534      0.562407      0.335137      0.191463      0.103032     0.0552446     0.0274071     0.0133929    0.00616099    0.00266637    0.00111313   0.000446540   0.000162469   5.68699e-05   1.81447e-05   5.39441e-06   1.42017e-06   3.28758e-07   6.81190e-08
  20   8 2050.0713    0.6827  0.5905 10.2230 -0.0034  0.0225   0.0197   0.0507    0.0723   0.0000   442.1684      0.684191       18.8497      0.257267     -0.727620       3.42179      0.971673     -0.194274     -0.575044      0.857118      -1.02041      0.125022    -0.0311805      0.744044     -0.241653     -0.128471    -0.0535908     0.0200905    -0.0130676    0.00489332    -0.0103178   -0.00995313    0.00562143    0.00308392  -0.000692714   0.000551697   1.83283e-05  -0.000144328   2.72595e-05   1.76654e-05   2.75468e-06   2.83088e-06  -1.40684e-06  -2.45341e-07  -7.42423e-09  -4.90401e-08       1.76107       2.26140       2.56338       2.53339       2.52844       2.41429       2.04337       1.78489       1.42899       1.22996      0.988612      0.750995      0.561147      0.390370      0.258719      0.191196      0.128712     0.0786833     0.0541320     0.0327338     0.0186398     0.0102679    0.00576840    0.00287177    0.00134873   0.000699219   0.000329467   0.000146743   5.57779e-05   2.41929e-05   9.36400e-06   3.46263e-06   1.12075e-06   3.35547e-07   1.03256e-07   2.61881e-08
  20   9 2203.1204    0.9720  0.7324 10.3933  0.0013  0.0243   0.0244   0.0481    0.1044   0.0000   441.3298     -0.432867       11.2797       3.14018      -5.59150       3.51668      0.493630      -3.57196      0.953183     -0.874065       1.59730      0.204848     -0.718197     -0.532590      0.288503   -0.00622850    -0.0581473    -0.0543722     -0.101453    0.00743928    -0.0372982    -0.0141564  -0.000331405    0.00227869    0.00234115   -0.00131425  -0.000680351   0.000143173   4.18805e-05  -5.05598e-05  -2.72428e-06   3.64782e-06   1.79938e-06  -4.03908e-07   4.74218e-09  -1.93891e-08       2.09597       2.53063       2.75357       3.05552       2.80203       2.54686       2.52468       2.12262       1.65841       1.34072       1.19903      0.881846      0.621607      0.452713      0.341424      0.223513      0.140194     0.0985363     0.0639930     0.0366182     0.0204084     0.0120856    0.00651479    0.00336711    0.00159427   0.000741427   0.000376425   0.000182675   8.12308e-05   3.04825e-05   1.10102e-05   3.73976e-06   1.21254e-06   3.64443e-07   9.98609e-08   2.63676e-08
  20  10 2352.4442    1.3117  0.9225 10.7076 -0.0070  0.0247   0.0296   0.0573    0.1337   0.0000   437.5970       4.92380       17.3794      0.203227      -2.22081       4.55197      -2.82331      -1.21657      -1.36995      0.958915      -1.35823       1.23060      0.522892      0.555788     -0.203913     -0.307169    -0.0164154    -0.0296849     0.0384117    -0.0368157    0.00274271    0.00637877   -0.00494042    0.00408295   -0.00322387  -0.000694593  -2.43080e-05   6.74433e-05   0.000109269   1.32610e-05   2.10211e-06  -9.50017e-06   2.79072e-07   5.01362e-07  -1.09557e-07  -3.49272e-08       1.89326       2.48706       2.76669       2.72987       2.72443       2.61137       2.32796       2.02842       1.72545       1.34887       1.07624      0.847389      0.621205      0.463516      0.347593      0.218595      0.159202     0.0936919     0.0578330     0.0362493     0.0207271     0.0117958    0.00622080    0.00329833    0.00165639   0.000811008   0.000377506   0.000163127   7.01123e-05   2.95366e-05   1.08517e-05   4.01906e-06   1.29228e-06   4.50429e-07   1.30109e-07   3.03269e-08
  20  11 2499.0246    1.7832  0.9719 10.7064 -0.0034  0.0239   0.0384   0.0580    0.2166   0.0000   438.1681       3.93435       15.8218       5.69748     -0.939243      -5.39300    -0.0860132      -2.92412       1.49804     -0.258486      -1.92778      0.188346     -0.779491     -0.396121     0.0594936    -0.0104842     -0.199213    -0.0209261    -0.0679938    -0.0546122    0.00660850     0.0195313   -0.00535175    0.00277290   0.000460575  -0.000774996   0.000620757  -1.05027e-05   1.01652e-05  -3.32742e-05  -9.29651e-06   3.06477e-06   1.03089e-06   3.77868e-07  -8.12638e-08   2.98765e-08       1.92175       2.49612       2.74098       2.68478       2.53674       2.52201       2.28652       2.02967       1.79983       1.42810       1.11585      0.912890      0.644086      0.502820      0.337387      0.227826      0.154847     0.0975758     0.0573827     0.0361922     0.0200642     0.0105772    0.00621592    0.00331246    0.00149105   0.000807999   0.000378263   0.000153776   6.62349e-05   2.88086e-05   1.08021e-05   3.81238e-06   1.30361e-06   4.44140e-07   1.25706e-07   3.10926e-08
  20  12 2644.8895    2.3371  1.0176 11.5556 -0.0029  0.0249   0.0481   0.0610    0.1772   0.0000   439.0566       3.91704       16.5674       1.81482       2.42942      -1.64800      -5.02869       1.63668      0.654806       2.17664      0.601712     -0.955858      0.268558     -0.392384    -0.0321511     -0.500083      0.279842      0.181378    -0.0273773    -0.0203456    0.00684438    -0.0142164   -0.00377186    0.00114336    0.00265246  -0.000702082  -7.31275e-05  -4.97103e-05   1.83261e-05   1.51485e-05   1.13471e-05   6.08335e-07  -1.77985e-06   1.11422e-08  -5.25001e-08   8.56064e-09       1.96418       2.59789       2.72160       3.00035       2.72279       2.58481       2.33279       2.12568       1.73512       1.49494       1.14605      0.921801      0.644150      0.492197      0.339122      0.226397      0.148079     0.0986194     0.0619182     0.0359895     0.0205857     0.0117985    0.00682455    0.00350131    0.00178406   0.000831324   0.000390511   0.000181623   7.52818e-05   3.03623e-05   1.12852e-05   3.82986e-06   1.33593e-06   4.00501e-07   1.16699e-07   2.93094e-08
  20  13 2790.7873    2.9486  0.9617 12.0529 -0.0046  0.0251   0.0636   0.0541    0.1801   0.0000   437.1900       7.95217       15.7536      0.798612      -1.47840       1.58228      0.985116      -1.11618       1.35286      -1.45313      -1.44159     -0.928605    -0.0975254     -0.383640     0.0669821      0.447043      0.156061     0.0116340    -0.0494796    0.00983400    0.00127574    0.00545922   -0.00821679   -0.00636603    0.00246534    0.00184760   0.000308332  -0.000220690   1.27359e-05   9.52736e-06   3.65658e-06   2.11634e-06  -1.70864e-06  -3.93096e-07  -1.20373e-07  -1.90254e-08       2.03769       2.66781       2.74040       3.01424       2.50515       2.56468       2.30420       2.13658       1.81885       1.55446       1.27714      0.972336      0.721968      0.506261      0.351336      0.231925      0.160912     0.0983363     0.0628330     0.0365268     0.0224692     0.0117581    0.00680881    0.00332632    0.00183675   0.000828196   0.000418209   0.000167304   7.92242e-05   2.95470e-05   1.22847e-05   3.95925e-06   1.38863e-06   3.97903e-07   1.18364e-07   2.89131e-08
  20  14 2935.9765    3.4938  0.9534 12.1713 -0.0035  0.0249   0.0750   0.0569    0.1943   0.0000   438.5464       8.08228       9.89013       3.24561      -1.05407      -7.29909     -0.317955      -2.23559       3.01736    -0.0293345      0.598708      -1.31488     -0.536006      0.574675     -0.273891     -0.107846     0.0816149     -0.108474      0.133239     0.0665442     0.0142355    -0.0226972   -0.00649300    0.00194109  -0.000599583   -0.00259630   0.000149245   7.00386e-05   6.51503e-05  -8.34357e-06  -1.31408e-06  -2.98700e-06   5.21034e-07   1.23345e-07  -2.47425e-07  -4.75846e-08       2.25223       3.03212       3.16337       2.95473       2.65533       2.39237       2.30967       2.22949       2.11472       1.79872       1.46813       1.12101      0.818731      0.541750      0.378286      0.238719      0.155172     0.0924293     0.0591409     0.0347659     0.0200112     0.0114439    0.00590867    0.00321501    0.00156384   0.000772133   0.000373569   0.000151970   7.00018e-05   2.58260e-05   9.96146e-06   3.90381e-06   1.26268e-06   4.10539e-07   1.16334e-07   3.00442e-08
  20  15 3080.5218    4.0506  1.0816 12.2864 -0.0106  0.0258   0.0793   0.0588    0.2695   0.0000   437.2173       8.23226       14.8365     -0.163242      0.794964       3.58547       2.28948      0.986298      0.783255      -3.21155     -0.761316      -1.67094     0.0544875     -0.348017     -0.300427      0.144445     0.0101581      0.117743   -0.00294984    -0.0177177    0.00341284   2.92061e-05    0.00639028   -0.00433361   0.000596865   0.000211480   0.000249755  -0.000375880  -1.18603e-05   6.29647e-06  -1.85775e-05   5.97127e-06   2.28358e-06  -4.42026e-07   1.20186e-07   4.18097e-08       2.07342       2.47815       2.74404       2.79145       2.66743       2.64012       2.39111       2.12820       1.77420       1.44085       1.17576      0.866293      0.683669      0.501009      0.354491      0.252338      0.164107     0.0990322     0.0641294     0.0398725     0.0211962     0.0136199    0.00658936    0.00358000    0.00179157   0.000865827   0.000400456   0.000190094   7.87234e-05   2.90265e-05   1.22359e-05   4.54196e-06   1.29535e-06   4.31837e-07   1.26934e-07   3.40528e-08
  20  16 3224.5620    3.8408  1.2323 12.9012 -0.0066  0.0290   0.0766   0.0671    0.1620   0.0000   438.8573       11.2054       11.4016       1.40193      -2.87875     -0.615135      0.698267      -6.32740      0.385507      -2.40504     0.0187092      -1.15832     -0.876858     -0.964492     0.0714324     -0.106932     -0.144033     -0.284017     -0.130232   -0.00344025    -0.0270962   -0.00138776     0.0144602   -0.00743704   3.79041e-05  -0.000613867  -0.000663756   0.000228424   8.32964e-06   1.46349e-06  -4.82149e-06   1.01738e-05   2.71362e-06  -5.28302e-09   1.47511e-07  -2.58541e-08       2.64757       3.31211       3.35586       3.35651       3.28135       3.26040       3.04680       2.76053       2.24174       1.74271       1.31187       1.03802      0.817483      0.638662      0.474903      0.320736      0.206278      0.128115     0.0775353     0.0433073     0.0251656     0.0141223    0.00764566    0.00393642    0.00203046   0.000921368   0.000435636   0.000190389   8.33789e-05   3.10154e-05   1.19374e-05   4.23000e-06   1.44165e-06   4.52896e-07   1.29047e-07   3.30014e-08
  20  17 3368.1709    3.3686  1.9787 12.1875 -0.0067  0.0341   0.0514   0.0890    0.1086   0.0000   442.5468       15.7796       11.6758      -1.75459       2.24792       6.72552     -0.400374      -1.51831       2.74939      -1.13950       1.60808      0.973605      0.814812     -0.602642      0.130010     -0.580065     -0.163124     0.0162685     -0.129667     0.0746422     0.0238154    -0.0130068  -0.000756290   -0.00278232    0.00845893   -0.00157301  -0.000112039   0.000292269   0.000130822   1.06482e-05   2.22794e-05  -2.39358e-06  -7.42681e-07   7.55250e-07   2.83728e-07  -5.83993e-08       2.90154       3.73793       4.02349       4.06511       4.15094       3.84544       3.42479       2.95259       2.52703       2.02627       1.61397       1.21721      0.916069      0.692539      0.477313      0.331913      0.221433      0.138796     0.0860831     0.0521958     0.0309278     0.0171608    0.00940478    0.00484755    0.00248502    0.00115077   0.000541613   0.000221494   9.90816e-05   3.82949e-05   1.53861e-05   5.34020e-06   1.80932e-06   5.65323e-07   1.71008e-07   4.31853e-08
  20  18 3511.9627    2.8347  2.7642 11.8264 -0.0022  0.0426   0.0382   0.1092    0.0969   0.0000   442.9312       10.9198       9.59180      -3.70493      -1.11653      -2.60457       3.63445      -2.31802      -2.00713      -3.70688       1.46667      -2.71897      0.726278      0.114140      0.694069      0.150266     -0.405579     0.0304276     -0.251254    0.00406970     0.0155013   -0.00274113   -0.00799954    0.00237608   0.000788551    0.00282123  -8.29554e-05  -0.000158494   0.000291967   3.48888e-06  -1.64957e-05  -8.65865e-06   4.35477e-07   2.24578e-07  -1.48426e-07  -2.17738e-08       3.41285       4.47484       4.65418       4.90973       4.89766       4.51606       4.30870       3.49740       3.03824       2.45677       2.06473       1.54102       1.18516      0.848652      0.586796      0.408350      0.277500      0.179754      0.114013     0.0677795     0.0390600     0.0219077     0.0113173    0.00613682    0.00294739    0.00146848   0.000673558   0.000292191   0.000127521   5.17580e-05   1.93150e-05   7.28479e-06   2.28968e-06   7.20258e-07   2.06241e-07   5.47639e-08
  20  19 3655.8023    2.3698  4.2734 10.8859 -0.0005  0.0531   0.0255   0.1372    0.1045   0.0000   439.6147       11.5224       10.3299       12.0511       4.83965      -8.47704      -3.59237      -6.10292       2.48315      -1.04755     -0.225432      -1.57343      0.230601      0.160987     -0.711492      0.389312     -0.658164      0.125495      0.189239     0.0855001    -0.0396433     0.0302900   -0.00887422   -0.00607927  -6.95493e-05  -9.91975e-05  -0.000438220  -0.000107226   0.000243702  -9.83501e-05   1.54379e-05   3.29851e-09   2.28783e-06  -5.72573e-07  -3.67354e-07  -3.72668e-08       4.33555       5.59299       5.89409       6.20434       5.94999       5.70225       5.20827       4.48414       3.86980       3.15280       2.55496       1.99372       1.48867       1.06371      0.746662      0.517918      0.349869      0.221852      0.137736     0.0842338     0.0492720     0.0276779     0.0141444    0.00760206    0.00380570    0.00187424   0.000869127   0.000373541   0.000162417   6.46008e-05   2.45371e-05   9.09192e-06   2.95782e-06   9.46942e-07   2.64095e-07   6.75854e-08
  20  20 3799.2587    1.9775  6.0309 10.6655 -0.0018  0.0657   0.0184   0.1785    0.0712   0.0000   443.4245       21.7922       9.75792      -5.30415      -14.5982       11.2032       3.47892     -0.120892      -1.36634     -0.312745      -1.65842       4.04179      0.396282     -0.817505     -0.241024     0.0294700    -0.0125284     -0.380910     0.0152432     -0.202043     0.0521556     0.0378138   -0.00204530   -0.00770242   0.000772306   -0.00106880   0.000535858  -0.000420963  -9.29931e-05   0.000135680  -1.28516e-05  -1.00688e-05  -3.67692e-06  -2.23685e-07  -3.32199e-07   5.82124e-08       5.24631       6.71151       7.14079       7.52429       7.29198       6.83439       6.18470       5.47720       4.70817       3.89653       3.14177       2.39233       1.80273       1.31664      0.928255      0.628581      0.421485      0.271571      0.169723      0.102609     0.0603201     0.0340626     0.0186930    0.00982593    0.00492945    0.00240046    0.00109034   0.000493787   0.000204911   8.45735e-05   3.16321e-05   1.13352e-05   3.75115e-06   1.17384e-06   3.32373e-07   8.62785e-08
  20  21 3943.1058    1.6336  7.7751 10.3170 -0.0004  0.0796   0.0137   0.2161    0.0616   0.0000   434.4250       9.18688       3.66256       9.61016      -20.7346       6.24214       5.11235      -6.38449       6.06419       1.19865       2.41833      0.580981      -1.82087      -1.47355      0.961118     0.0756378     0.0669335      0.585112     0.0696860      0.101245    -0.0399765    -0.0411331    0.00252977    0.00630168     0.0116054   -0.00248747   1.09614e-05   0.000160931   0.000181394  -4.68686e-05   2.39222e-06   8.00303e-06   3.16450e-06   1.14949e-06  -2.25642e-08  -1.68107e-07       6.24611       8.30530       8.83046       9.04309       8.89012       8.36118       7.67426       6.69669       5.77318       4.76254       3.74138       2.94915       2.19174       1.61094       1.12715      0.779018      0.517739      0.323246      0.207588      0.122387     0.0721062     0.0403724     0.0220271     0.0116877    0.00570630    0.00285172    0.00131195   0.000585554   0.000241826   0.000100064   3.73539e-05   1.40229e-05   4.61799e-06   1.44367e-06   4.17271e-07   1.06668e-07
  20  22 4086.9365    1.3472  9.7782 10.2196 -0.0027  0.0988   0.0111   0.2691    0.0539   0.0000   450.8763       29.9674       15.7461      -17.3239      -6.46634      -3.44916       9.51258      -12.4203      -8.51959      -8.99713      -4.78307       3.31612       1.71729      0.827529       2.41128      0.559651     -0.892423     -0.356061      0.221870    -0.0855211     0.0837754    0.00261186    -0.0178247     0.0108105   -0.00554970  -4.38896e-05   -0.00168361  -0.000739992   0.000222302  -0.000259865  -3.55838e-05   1.10004e-05   3.07668e-06   1.47242e-06  -6.79767e-07  -2.02658e-07       7.66729       10.1775       10.8480       11.2799       11.1199       10.3906       9.59771       8.30733       7.02251       5.81759       4.63491       3.57739       2.70833       1.98386       1.39552      0.962776      0.629855      0.419130      0.258179      0.155628     0.0898805     0.0508240     0.0280746     0.0145572    0.00744131    0.00354950    0.00164218   0.000746431   0.000314126   0.000127367   4.86747e-05   1.73284e-05   5.89787e-06   1.81917e-06   5.08322e-07   1.37741e-07
  20  23 4230.9042    1.1134 12.1039 10.2302 -0.0026  0.1278   0.0094   0.3482    0.0458   0.0000   432.2681       13.6325       18.0676     -0.952210      -10.4999       12.3589      -4.00092      -4.46101      -1.78570       7.98075      -9.21508      -5.09180       2.91944       2.56852       1.78786      0.467916     -0.506198     -0.759530     0.0277531    -0.0373548    -0.0458124     0.0286805     0.0376539   -0.00494141    0.00793432    0.00630598    0.00210099  -0.000735015  -0.000507948  -0.000245386   9.11579e-05   1.09061e-05  -9.34974e-06  -4.14416e-07   2.42186e-07  -2.66046e-07       9.82236       13.0493       14.0766       14.5588       14.2146       13.6541       12.1737       10.6505       9.10228       7.47352       5.90201       4.67178       3.49760       2.50762       1.84104       1.21896      0.836096      0.539067      0.334873      0.203513      0.119202     0.0665966     0.0363692     0.0192087    0.00953091    0.00470878    0.00215062   0.000966847   0.000402442   0.000167849   6.21187e-05   2.27626e-05   7.77793e-06   2.49928e-06   6.85657e-07   1.76043e-07
  20  24 4375.0566    0.9371 14.7102 10.2366 -0.0005  0.1607   0.0079   0.4455    0.0383   0.0000   413.6972      -29.5141       25.0258       34.6165      -17.1834      -2.42967      -7.32192      -8.60582      -7.77750      -5.34027      -8.46713       5.51592      -6.63803      0.465627       2.94576      0.607817     -0.611481      0.220225      0.154446      0.507659     -0.192491    -0.0255434     0.0178586    -0.0516170    0.00968583     0.0107642   0.000363900   -0.00109067   0.000577577   0.000164375   3.28690e-05   2.71472e-05   7.78514e-06  -5.26901e-07  -1.11239e-06  -1.17505e-08       12.3908       16.2358       17.5574       18.8154       17.9966       16.8638       15.4679       13.4749       11.4397       9.32573       7.64751       5.81179       4.38595       3.22021       2.29294       1.57768       1.04224      0.680949      0.429379      0.257612      0.152080     0.0854479     0.0475117     0.0246972     0.0124815    0.00603940    0.00282995    0.00127550   0.000541976   0.000218375   8.29065e-05   2.93514e-05   9.93753e-06   3.04875e-06   8.66723e-07   2.25748e-07
  20  25 4518.2867    0.7461 15.6654 10.1905 -0.0037  0.1953   0.0070   0.5094    0.0345   0.0000   435.8943       39.6163       17.7164      -3.72881       9.40807       21.0583      -7.12779      -30.1335      -31.4659     0.0419723      -1.21848      -7.59906      -5.00090      -1.29870       1.07415      -1.50704       2.42478     -0.211548      0.279069     0.0111549     0.0188344    -0.0714897     0.0382549     0.0413197    -0.0227250   -0.00295714    0.00209049   0.000476043   0.000191432  -0.000187017  -0.000166585   0.000109249   2.40951e-06  -2.13561e-06  -2.79732e-07   3.38466e-07       15.0164       19.3115       21.1268       22.1108       21.7590       20.2906       18.5104       16.1574       14.0372       11.2669       9.12491       7.18457       5.31745       3.94301       2.78511       1.94916       1.29205      0.835165      0.529724      0.321167      0.190284      0.107229     0.0594543     0.0310608     0.0158044    0.00772448    0.00362016    0.00161838   0.000678308   0.000272311   0.000103404   3.68698e-05   1.24642e-05   3.85667e-06   1.09313e-06   2.77500e-07
  21   9 2231.8597    1.0496  0.7867 10.3320  0.0006  0.0223   0.0245   0.0504    0.1183   0.0000   441.2920       2.94727       14.9810      -3.75021     0.0195495      -1.84169      -2.10855      0.548700      -1.21716      -2.15086     0.0345337       1.15437     0.0120533     -0.855681    -0.0835083     0.0749203    -0.0899630     -0.127937    0.00703091    -0.0271704   -0.00293775    0.00945408   -0.00209433    0.00567839    0.00225372   -0.00250921   0.000550031   0.000470434  -0.000155348  -8.26180e-05  -1.03097e-05  -5.01382e-06  -2.86049e-06  -1.08549e-07   1.03394e-07  -5.90428e-08       1.70983       2.15408       2.42082       2.52781       2.36330       2.15531       2.18033       1.81248       1.61693       1.29105       1.10987      0.787695      0.648981      0.476363      0.348037      0.233110      0.160042      0.110205     0.0642920     0.0414358     0.0242677     0.0147840    0.00785805    0.00438553    0.00230884    0.00123724   0.000595644   0.000260777   0.000128945   5.29585e-05   2.40767e-05   9.33739e-06   3.31160e-06   1.15381e-06   3.55327e-07   1.09911e-07
  21  10 2381.9262    1.4202  0.9220 10.8865  0.0002  0.0252   0.0302   0.0570    0.1245   0.0000   440.8843     -0.659017       15.6516       5.27109      -4.17583       3.33358      -2.83374       1.54469      0.372908      -1.11742       1.23781      -1.10853      0.183460      0.289303      0.356799    -0.0553003   -0.00510528     0.0711999    -0.0272637    0.00531770     0.0404867    -0.0212468   0.000133407   -0.00205940   0.000927490   0.000937254  -3.53389e-05   0.000302468  -5.43437e-05  -5.81187e-06   1.20674e-05   1.04187e-06   2.68702e-06  -2.06873e-06   3.85714e-07   2.29103e-08       2.01210       2.42378       2.75059       2.91213       2.70563       2.51257       2.41672       2.08147       1.62796       1.61399       1.32625      0.930040      0.696387      0.553531      0.383742      0.251929      0.171670      0.123623     0.0704418     0.0425233     0.0292784     0.0179714    0.00931141    0.00499621    0.00264899    0.00148445   0.000643145   0.000269668   0.000125161   6.06387e-05   2.71138e-05   1.09946e-05   3.67448e-06   1.26073e-06   3.62629e-07   1.06544e-07
  21  11 2529.3577    1.8650  0.9637 11.2409 -0.0055  0.0239   0.0400   0.0590    0.1477   0.0000   433.7436      -5.00880       15.0272      -3.41369      -6.17683      -2.52257       3.00069      0.640113      -3.11155      0.201969      0.934859      0.388635      0.429176     -0.435505     -0.451986     -0.499788     0.0100540    -0.0720318    0.00266584    0.00101414    -0.0146097    0.00388873   -0.00724045    0.00130717   0.000117876  -0.000875729  -0.000629843   4.86749e-06  -1.63268e-05   2.44764e-05  -4.31808e-05  -5.61490e-06  -8.29524e-07   1.11603e-06   6.31582e-07   1.28986e-07       1.86392       2.42850       2.59377       2.78111       2.76523       2.58160       2.22896       2.04161       1.69501       1.42897       1.13509      0.902237      0.647390      0.503773      0.351568      0.248847      0.164069      0.109420     0.0721287     0.0456690     0.0256424     0.0155421    0.00895164    0.00492584    0.00258676    0.00129253   0.000598859   0.000293449   0.000128630   5.88595e-05   2.15469e-05   9.04797e-06   3.24777e-06   1.11123e-06   3.56520e-07   1.12308e-07
  21  12 2676.2035    2.4228  1.1275 11.0854  0.0007  0.0252   0.0465   0.0628    0.2504   0.0000   435.7342       7.59121       11.2173      0.839305     -0.619248      -4.90870     -0.381125     -0.242574      0.522397     -0.324951      0.441491     -0.623307     -0.592981     -0.411842     -0.240560     -0.295952      0.114556    0.00183517     -0.126943     0.0657107    0.00309588    -0.0120753  -0.000989090   -0.00283749    0.00254363   -0.00232154  -3.09509e-05  -8.13798e-05  -9.57856e-05  -6.87918e-05   4.47889e-05   1.16853e-05   2.47402e-06   8.99969e-07   1.02550e-07  -1.49294e-07       1.91515       2.57613       2.67161       2.80235       2.81959       2.51563       2.46800       1.96451       1.89674       1.46402       1.22948      0.950638      0.725944      0.546400      0.369447      0.273719      0.174414      0.120642     0.0753642     0.0469842     0.0286554     0.0157294    0.00934568    0.00498349    0.00266610    0.00130202   0.000643457   0.000308731   0.000128640   5.69903e-05   2.29724e-05   8.96471e-06   3.37357e-06   1.15888e-06   3.95104e-07   1.13497e-07
  21  13 2823.0269    3.0906  0.9152 12.2583 -0.0084  0.0248   0.0658   0.0519    0.1651   0.0000   442.9008     -0.474241       13.5462       1.60277      -3.21360     -0.345309     -0.461694      -3.25886      0.261482       1.13956      -1.67833      0.235768      0.964867     0.0973054    -0.0504681      0.356058      0.233981     0.0765847     0.0689046    -0.0431919    -0.0481089     0.0172010    0.00302513  -0.000742535    0.00613205  -0.000693843   0.000248873  -0.000317028   0.000116629   0.000108668  -2.36601e-05  -3.44797e-06   2.49545e-06  -9.60087e-07  -5.01612e-08  -7.71816e-08       2.02773       2.47257       2.70499       2.46547       2.44529       2.56889       2.43426       2.26482       1.81842       1.40901       1.07506      0.833554      0.691296      0.552457      0.429989      0.301969      0.201971      0.132557     0.0779039     0.0469268     0.0277616     0.0146391    0.00834288    0.00479260    0.00245435    0.00117459   0.000606192   0.000295008   0.000122605   5.48368e-05   2.42736e-05   9.51943e-06   3.19332e-06   1.17636e-06   4.17050e-07   1.21798e-07
  21  14 2968.9661    3.6123  0.9704 12.4358 -0.0024  0.0228   0.0725   0.0556    0.1651   0.0000   439.7930       3.85725       13.6664       3.48724      -3.38551      0.137838       3.09260      -1.48956       1.52382      -1.10707     -0.152530     -0.229792    -0.0419858     -0.829307      0.425872      0.434648    -0.0765916     0.0313812    -0.0178574    -0.0373282     0.0393454    -0.0130416   -0.00115789    0.00204509    0.00138531   0.000344028  -0.000626983  -0.000217405   4.51015e-05   5.91238e-05  -3.96667e-06  -3.21289e-06  -3.72169e-06   5.57096e-07  -2.57749e-07   1.74534e-07       1.93150       2.41000       2.68041       2.78108       2.57308       2.30159       2.22584       2.01062       1.74196       1.45200       1.23264      0.952558      0.694263      0.516273      0.356217      0.244881      0.161740      0.102438     0.0710247     0.0410913     0.0250974     0.0139378    0.00827621    0.00454391    0.00235525    0.00119386   0.000574823   0.000277581   0.000132352   5.62113e-05   2.30658e-05   8.74980e-06   3.13311e-06   1.09118e-06   3.28751e-07   9.90194e-08
  21  15 3114.0046    3.9125  1.1687 12.8184 -0.0043  0.0275   0.0767   0.0625    0.1775   0.0000   436.2952       9.46890       11.5389       3.28419       2.67172    -0.0858035      -1.57692      -2.96983      -1.06419       1.03563     -0.397723      0.909577    -0.0864843      0.338806    -0.0342271    -0.0120011     -0.297875    -0.0925300    -0.0755875    0.00846065    -0.0190631     0.0157813   -0.00557472   -0.00966330    0.00317742    0.00199854  -0.000216493  -0.000312729  -0.000117188  -0.000124928   3.53812e-05   1.26006e-05   1.52817e-06  -1.29401e-06  -2.18635e-07   6.72363e-08       2.07936       2.68352       2.88578       3.15222       3.02743       2.70952       2.61573       2.30883       1.89957       1.65783       1.31758       1.06795      0.780458      0.565236      0.413012      0.286611      0.199400      0.126014     0.0802049     0.0503688     0.0316566     0.0186038     0.0103489    0.00552417    0.00290774    0.00146412   0.000733999   0.000352517   0.000154203   7.00074e-05   2.74910e-05   1.10725e-05   3.84633e-06   1.36608e-06   4.28401e-07   1.25918e-07
  21  16 3258.6740    3.8338  1.4254 12.3224 -0.0050  0.0284   0.0662   0.0708    0.1628   0.0000   443.7277       11.2554       12.4111     -0.437275      -2.74909      -1.05320      -1.52118      -2.12262       2.72645      -2.09258    -0.0293908      0.319180     -0.655103      0.400527      0.747524    -0.0714327     -0.498791     -0.114199     0.0275684    -0.0167362     0.0248423    0.00411741    0.00296392   0.000957154    0.00105954   -0.00184830   0.000273743  -0.000246320   0.000253491  -2.33469e-05  -1.68775e-05  -1.52891e-05  -4.68006e-06   3.60508e-06   4.06564e-07  -1.31584e-07       2.30395       2.82371       2.96005       3.18211       3.15658       2.99771       2.80334       2.40641       1.98156       1.68338       1.43599       1.10623      0.799251      0.615324      0.440294      0.311942      0.209661      0.137885     0.0922604     0.0570584     0.0335501     0.0197425     0.0113853    0.00597290    0.00316712    0.00149308   0.000725359   0.000342422   0.000163477   7.05429e-05   2.88738e-05   1.08058e-05   4.06525e-06   1.33101e-06   4.18224e-07   1.26618e-07
  21  17 3402.9809    3.2040  2.2266 11.8627 -0.0018  0.0354   0.0437   0.0889    0.0958   0.0000   435.1852       10.3382       12.0135       2.54107    -0.0596065       6.50712      -7.79755      -2.65017     -0.978130       2.07433      -1.22889      -1.70112       1.96767     -0.448577      0.368030     -0.660146    -0.0402932     -0.193241    -0.0997859    -0.0744638    -0.0500069   3.37812e-05     0.0165459   -0.00259281    -0.0121681   -0.00193797    0.00165272   0.000454650   0.000202541  -7.82780e-05  -4.11455e-06  -5.66534e-06   3.61691e-06   1.00342e-06   2.74503e-07  -2.37998e-07       2.89047       3.84538       4.12345       4.22553       4.17604       3.96053       3.59585       3.10286       2.73564       2.14244       1.76538       1.33645       1.03151      0.764886      0.564234      0.402820      0.267557      0.171255      0.104930     0.0656354     0.0403242     0.0234097     0.0132089    0.00699913    0.00371274    0.00181330   0.000912439   0.000427340   0.000186805   8.12414e-05   3.28676e-05   1.28803e-05   4.81600e-06   1.68216e-06   5.62529e-07   1.71506e-07
  21  18 3547.2943    2.6545  3.0893 11.6871 -0.0028  0.0439   0.0324   0.1131    0.0776   0.0000   441.4159       10.7370       10.1879       1.52566      -2.27544       2.27059      -8.10827      -3.41102      -1.17150      -1.73118      -2.09372     -0.593898      -1.56060      -1.44495     -0.184212     -0.259124     -0.368938      0.245749      0.307509     0.0296061    -0.0440354    -0.0818564     0.0341465    0.00719713    0.00363588    0.00597478   -0.00138964  -0.000719038   4.58598e-05  -2.80761e-05   4.49457e-06   5.44774e-06   1.30297e-05  -1.85181e-06  -5.84747e-07   3.66018e-07       3.27939       4.45894       4.66481       4.98673       4.80208       4.71700       4.16620       3.70775       3.07489       2.58680       2.08806       1.60588       1.26537      0.922471      0.672374      0.464862      0.317946      0.215499      0.134503     0.0870281     0.0502402     0.0295249     0.0167555    0.00934274    0.00464529    0.00255318    0.00113407   0.000572104   0.000248446   0.000110598   4.27666e-05   1.88070e-05   6.33746e-06   2.31516e-06   7.31658e-07   2.23131e-07
  21  19 3691.5010    2.2451  4.6049 10.9186 -0.0016  0.0545   0.0224   0.1425    0.0797   0.0000   430.9900       9.10280       11.8073       1.35071      -8.45896       9.95899       6.19531      -13.2440       10.0109       6.27113       4.63196     -0.635165       3.15515     -0.162932      -1.10344     -0.172389     -0.214970     -0.236369     0.0722482     -0.119753     0.0142147    -0.0209009    -0.0185857     0.0143502   -0.00372877    0.00139289  -0.000472066   0.000543655   0.000557234  -0.000347185  -2.30775e-05   2.12412e-05   7.67366e-06  -2.92733e-06  -4.66155e-07   7.24470e-07       4.05638       5.36933       5.73500       6.04927       5.91687       5.60383       5.08781       4.53227       3.90810       3.21157       2.65460       2.04792       1.57250       1.16095      0.830578      0.579728      0.396283      0.259371      0.170248      0.105406     0.0627273     0.0366176     0.0210500     0.0113038    0.00604629    0.00306006    0.00145610   0.000708211   0.000308653   0.000139631   5.39819e-05   2.21211e-05   8.06683e-06   2.80183e-06   8.98065e-07   2.77891e-07
  21  20 3835.8095    1.8545  6.3377 10.5817  0.0001  0.0669   0.0166   0.1812    0.0666   0.0000   442.3779       19.1009       11.3587       2.52464       5.71403      -3.16430       5.85086      -1.59078      -3.41492     -0.410224      -3.07296      0.451369     -0.922140     -0.805490     -0.312726      0.985779     -0.188908     -0.223770     -0.212782      0.365358     0.0836466    -0.0450451     0.0129464   -0.00921238   0.000351689    0.00123583   7.53884e-05  -0.000475791   0.000217055   0.000405561   1.44423e-05  -4.72544e-05  -1.16199e-05   4.02218e-07  -1.99768e-06   3.16086e-07       5.18962       6.62838       7.30900       7.56663       7.48719       7.02483       6.51094       5.68078       4.81077       4.01656       3.25461       2.50188       1.91485       1.43032       1.05326      0.738790      0.495530      0.325139      0.207241      0.129383     0.0778370     0.0449411     0.0259157     0.0140241    0.00744678    0.00357275    0.00180825   0.000844601   0.000378483   0.000165845   6.87990e-05   2.64867e-05   1.00046e-05   3.38605e-06   1.12000e-06   3.34541e-07
  21  22 4124.1303    1.3123 10.8111 10.1894 -0.0008  0.1026   0.0103   0.2952    0.0497   0.0000   439.0061       44.1001       14.2620       12.4250      -4.98518      -3.28406      -3.37910      0.594843      -12.0814     -0.187778      0.315270      -8.79420      -8.15355       2.63832      0.260404     0.0454297     -0.231844      0.109207     -0.551142     0.0629438    -0.0141461    -0.0682246     0.0825788     0.0185006    -0.0121746   -0.00282820    0.00169598   -0.00179153   9.34442e-05  -0.000126019  -6.51674e-06  -3.58992e-05  -1.99773e-05   1.49043e-06   1.48489e-06   1.81864e-07       7.81208       10.0076       11.0091       11.3956       11.0712       10.6848       9.65480       8.66336       7.29757       6.19315       4.99336       3.97672       3.02155       2.20076       1.59595       1.11761      0.765328      0.501100      0.324331      0.201562      0.122222     0.0714220     0.0399369     0.0218169     0.0113783    0.00580515    0.00284638    0.00136065   0.000606045   0.000265510   0.000107819   4.25479e-05   1.56454e-05   5.55064e-06   1.77501e-06   5.40252e-07
  21  24 4412.7841    0.8573 15.1435 10.2772 -0.0005  0.1734   0.0073   0.4725    0.0348   0.0000   444.5200       4.08700       13.9405      -3.30152       3.74042       37.1870       10.2522      -24.1135      -5.05454       16.4518       4.53673      -10.9036       11.6971      0.619327      0.667251      0.450675      -1.03797      0.517382    0.00523334    0.00652186     0.0601861    -0.0629661     0.0248980     0.0209914    -0.0113394     0.0116651   -0.00276176    0.00166833  -0.000384015  -2.31692e-05  -8.35767e-05  -4.74679e-05   1.40784e-05  -2.44604e-06  -5.96691e-06  -5.55124e-07       12.5255       16.6907       18.1945       18.7914       18.4484       17.8641       15.7702       14.4472       12.2423       10.2995       8.32953       6.65684       5.03571       3.75078       2.69990       1.89819       1.30528      0.865912      0.554907      0.349628      0.211982      0.123406     0.0705132     0.0380736     0.0203190     0.0102513    0.00512657    0.00236221    0.00109848   0.000458508   0.000193972   7.47370e-05   2.82995e-05   9.69983e-06   3.18769e-06   9.78168e-07
  21  25 4556.1489    0.7224 17.9776 10.1019  0.0005  0.2196   0.0061   0.5609    0.0314   0.0000   446.9096       39.1809       13.1247      -10.8397       7.71423       13.2118      -37.1946       11.9297     -0.743147      -5.50397       1.48072     -0.419615       5.05734      -4.97649       2.81619      -3.03790      -1.11957       2.72859     -0.603722     -0.719912    -0.0444378      0.136842      0.107000     -0.157433     0.0105472     0.0279273    0.00221445   -0.00517944   -0.00201810   0.000808109   0.000227772  -0.000167166   8.45572e-05  -1.66593e-05  -4.22052e-06   9.50861e-07       15.7883       21.2429       22.5573       24.3154       23.1053       22.1282       20.2309       18.2946       15.4654       13.0838       10.6854       8.34881       6.46566       4.76864       3.46590       2.39728       1.66373       1.10157      0.714636      0.446926      0.269395      0.157835     0.0890987     0.0500695     0.0262882     0.0133229    0.00669538    0.00311199    0.00143291   0.000604977   0.000258839   9.87523e-05   3.65730e-05   1.27018e-05   3.91828e-06   1.20392e-06
  22   7 1945.0397    0.5141  0.5200 10.0834 -0.0039  0.0228   0.0160   0.0518    0.0585   0.0000   440.6850     -0.887414       19.9532     -0.876966      -2.87402      -2.22257       1.30582     -0.226487    0.00146408     -0.405301       1.42442     -0.773833       1.17511      0.505861    -0.0997050    -0.0705693     0.0350394     0.0846818    -0.0816072    -0.0223591    0.00382484     0.0100832    -0.0136572    0.00192411   -0.00214580   0.000961095   0.000283474   0.000458929  -6.00080e-05  -3.42238e-05  -4.87562e-05   1.09615e-05  -1.34286e-06   2.20673e-06  -8.40933e-07  -7.86675e-08       1.56492       2.07459       2.42046       2.43022       2.61687       2.26918       2.16065       1.76089       1.44195       1.29456       1.00451      0.804414      0.568385      0.463180      0.341302      0.226240      0.175560      0.105083     0.0786196     0.0484051     0.0293326     0.0190626     0.0106093    0.00689645    0.00339733    0.00186781    0.00115161   0.000403232   0.000212236   0.000124030   3.82944e-05   1.94184e-05   8.17690e-06   2.97052e-06   1.05957e-06   3.37062e-07
  22   8 2104.7534    0.7793  0.7145 10.0488 -0.0000  0.0225   0.0188   0.0520    0.0911   0.0000   440.5300      -1.26861       14.1432       1.96922     -0.810320     -0.517903     -0.269626      -1.50370      0.528928     -0.474093     -0.570200     -0.712145     -0.568840      0.500720    -0.0317133     -0.555744      0.299213     0.0484220    -0.0760318  -0.000947489    -0.0178895    0.00358160   -0.00786667    0.00643404   -0.00217928    0.00118773  -0.000350558  -0.000198501   0.000277573  -5.99806e-05   8.83345e-06  -6.01736e-06   5.82370e-06   1.45571e-07  -2.73080e-06   7.78232e-08       1.55945       2.05607       2.13680       2.28282       2.32616       2.21812       2.09101       1.66947       1.54169       1.20025       1.05091      0.777631      0.644831      0.474155      0.340203      0.263856      0.177803      0.122127     0.0773448     0.0536972     0.0302688     0.0193358     0.0116610    0.00625561    0.00331263    0.00179870   0.000975953   0.000401006   0.000218599   9.37757e-05   4.42265e-05   1.58124e-05   6.94313e-06   2.59571e-06   1.06438e-06   3.24559e-07
  22   9 2259.9587    1.0660  0.9557 10.2931 -0.0055  0.0282   0.0225   0.0597    0.1292   0.0000   440.9573       4.73647       10.2824      -1.57633      -2.81139      -2.43848       2.05388     -0.232811      -2.93842      0.374982      0.399235    -0.0826746      0.317090     -0.513951      0.928488    -0.0503589     -0.146041     0.0679709    -0.0687556    -0.0101982     0.0131115     0.0117058    -0.0297625  -0.000379148    -0.0100079    0.00236276    0.00104391  -0.000358418   3.17201e-05   0.000127038  -1.01188e-05  -1.62629e-05   9.26361e-06   2.42780e-06  -1.56136e-06   3.52264e-07       2.22873       3.16360       3.15058       3.22795       2.66564       2.50722       2.46251       2.42427       2.36045       2.11577       1.83894       1.45980       1.14011      0.807378      0.548143      0.379420      0.236915      0.171669     0.0953490     0.0735190     0.0349676     0.0281739     0.0119066    0.00920821    0.00346213    0.00269860    0.00102195   0.000686410   0.000244459   0.000149108   4.93732e-05   2.52322e-05   8.20169e-06   3.53506e-06   1.14150e-06   4.11113e-07
  22  10 2410.7765    1.4764  1.0480 11.0311 -0.0048  0.0253   0.0305   0.0622    0.1383   0.0000   438.1438       4.06426       13.5923      -1.78473     -0.353172       1.03155       3.62628      -2.46306     -0.727319     -0.129843     -0.977235     -0.428504      0.683495      0.280830     -0.135460     -0.636196     0.0335503      0.128957    -0.0711042    -0.0274015    -0.0335722     0.0170057     0.0142964  -0.000404383   -0.00252320    0.00278415   -0.00180667  -0.000467530   0.000277584  -4.91288e-05  -4.87858e-06   1.05361e-05  -8.40447e-06   6.83810e-07   5.15669e-07  -3.79508e-07       1.90653       2.42566       2.76573       2.83636       2.99188       2.65593       2.47660       2.19801       1.80446       1.44880       1.21355      0.942855      0.731802      0.565949      0.389426      0.290117      0.199232      0.139110     0.0906824     0.0589577     0.0365543     0.0212733     0.0127173    0.00683954    0.00393584    0.00211172   0.000998378   0.000551816   0.000251447   0.000108284   5.05753e-05   2.04524e-05   7.96767e-06   3.21607e-06   1.05099e-06   3.49299e-07
  22  11 2559.2421    2.0134  1.0824 11.2630  0.0009  0.0255   0.0393   0.0610    0.1535   0.0000   436.8977       5.85548       16.9085     -0.756671     -0.441030      0.459933      -3.31007       1.15761     -0.292780      0.200789     -0.767437      -1.39731     -0.187880     -0.594094     -0.122181    -0.0275784     0.0953351    -0.0405868     0.0483856    -0.0546921    -0.0631871     0.0111300    0.00407059   -0.00924933   -0.00714176    0.00378029   0.000196626   2.84778e-05  -1.73951e-05  -7.59999e-05   6.20203e-06  -4.09820e-05   1.21862e-05   1.54256e-06  -1.51469e-06   2.14316e-07       1.84361       2.58744       2.60488       2.96139       2.62967       2.68681       2.31597       2.18632       1.76501       1.57783       1.23450       1.00641      0.737642      0.570582      0.416017      0.293975      0.205972      0.131834     0.0900188     0.0525455     0.0356944     0.0199790     0.0122496    0.00673708    0.00382122    0.00188324    0.00102458   0.000458379   0.000237452   0.000101649   4.72280e-05   1.89585e-05   8.18308e-06   2.82152e-06   1.05866e-06   3.50116e-07
  22  12 2707.1549    2.5663  1.0282 11.6526 -0.0061  0.0241   0.0511   0.0567    0.1784   0.0000   438.4645       5.93362       17.2121      0.141175      -2.55998      -2.94160     -0.833895      -1.90599       3.55988     -0.422079    -0.0362351      0.423176      0.302253     0.0474166      0.271998     -0.125004    -0.0808718    -0.0805703    -0.0949048    0.00418046     0.0124850     0.0119246     0.0158880    0.00603378   -0.00361237   2.36174e-06   0.000804298   0.000358197   0.000178956   3.15245e-05   5.39822e-06   5.54663e-05   1.47555e-06  -2.06048e-06  -5.45943e-07  -3.01146e-07       1.85766       2.35131       2.50913       2.67714       2.44563       2.24599       2.20294       2.09118       1.75238       1.54902       1.23538       1.05556      0.765076      0.564673      0.417700      0.306833      0.203925      0.127614     0.0848355     0.0591857     0.0322663     0.0197102     0.0111208    0.00691059    0.00379018    0.00182073   0.000924314   0.000456787   0.000242069   0.000114376   4.88174e-05   1.99068e-05   7.57661e-06   2.79561e-06   1.06089e-06   3.35978e-07
  22  13 2854.8448    3.2072  0.9862 11.6355 -0.0080  0.0222   0.0628   0.0539    0.2676   0.0000   437.8121       6.90056       12.9251     -0.259092    -0.0813035     -0.324175      -1.08704      -1.81084       2.35869     -0.271891     -0.940918     -0.289319     -0.425555      0.217060     -0.797278      0.251701      0.115302     0.0669838   -0.00773534    -0.0128829     0.0176492   -0.00954888    0.00718568    0.00357079  -0.000322049    0.00109926    0.00201471  -0.000418821   0.000341303  -3.96797e-05   7.98583e-05  -2.00737e-05  -4.98091e-06   2.75614e-06   7.25656e-07   5.27168e-07       1.65607       2.00624       2.26518       2.36819       2.32393       2.14595       1.99054       1.78406       1.62833       1.32980       1.11554      0.855501      0.686848      0.508422      0.363875      0.264169      0.188665      0.121373     0.0776074     0.0482640     0.0311820     0.0192563     0.0109776    0.00613741    0.00347457    0.00176099   0.000942227   0.000484122   0.000226355   0.000100785   4.16467e-05   1.85258e-05   7.08598e-06   2.74722e-06   1.01133e-06   3.33044e-07
  22  14 3001.4826    3.8158  0.8878 12.7148 -0.0053  0.0227   0.0802   0.0514    0.1561   0.0000   437.9233       5.44034       14.7074       3.55049       1.48143       4.52366      -2.16425      0.792694      0.229251       2.40103     -0.541164     -0.891160   -0.00793797      0.439322     -0.275399    -0.0668228      0.198135     0.0382544    -0.0653724     0.0537785     0.0213815   -0.00438320     0.0176357   -0.00717193   -0.00280921    0.00184589   0.000492092  -0.000403157   7.09335e-06  -2.94415e-05   6.22061e-06   2.11443e-06   1.37117e-05  -5.63391e-07  -1.57923e-06   2.45534e-07       1.71081       2.14636       2.38779       2.49293       2.32864       2.17523       2.18057       1.83630       1.65128       1.36526       1.15947      0.880097      0.696137      0.533009      0.373707      0.267456      0.180791      0.126674     0.0845465     0.0486476     0.0311691     0.0196519     0.0109601    0.00580349    0.00322226    0.00177806   0.000930140   0.000454214   0.000202098   9.22742e-05   4.34290e-05   1.85229e-05   7.40264e-06   2.72328e-06   1.01514e-06   3.29659e-07
  22  15 3147.1470    4.0531  1.1154 12.8079 -0.0055  0.0256   0.0774   0.0613    0.1809   0.0000   438.3191       8.37798       15.8615       4.17520      0.879006       6.02298       3.65680      -2.98216       2.30407       1.21058      0.449323     -0.737685       1.42452    -0.0512252      0.350925    -0.0383999      0.112302      0.146035    -0.0760402    -0.0110931   -0.00507207    0.00674348    -0.0187700    0.00707426    0.00482510  -0.000279717   0.000549185   0.000421558   0.000171580  -0.000101191  -7.64600e-05  -8.47220e-06  -4.48483e-06  -1.78704e-06   6.90535e-07  -3.57279e-07       2.06128       2.57080       2.69328       2.76974       2.77182       2.56025       2.29182       2.14231       1.99617       1.63634       1.38043       1.09610      0.863949      0.644313      0.446906      0.303971      0.204502      0.146695     0.0952070     0.0616985     0.0369913     0.0212278     0.0123672    0.00703739    0.00402667    0.00208307    0.00112114   0.000520398   0.000249071   0.000109342   4.62355e-05   1.89852e-05   7.68260e-06   2.75964e-06   9.91770e-07   3.34666e-07
  22  17 3437.3568    3.1284  2.2277 11.8497 -0.0021  0.0342   0.0414   0.0877    0.0933   0.0000   439.1135       6.64827       10.3877       4.01329       6.92047      -1.24250      -2.75558       2.50655       2.50494      -1.54910      -2.07100      0.525692      -1.85543     -0.253744     -0.182371    -0.0501634      0.399602     0.0418379      0.130248    -0.0422187     0.0364462    -0.0302525   -0.00133580   -0.00169648   0.000745205    0.00592853   -0.00217221  -0.000139696  -0.000147015  -0.000327051  -8.92715e-05   6.18739e-05   5.50330e-06   2.48430e-06   7.20056e-07  -3.04452e-07       2.59120       3.32770       3.65307       3.78806       3.58586       3.47529       3.14481       2.90145       2.52706       2.14884       1.77064       1.37232       1.07976      0.826013      0.580105      0.410769      0.288587      0.191723      0.124850     0.0782749     0.0488626     0.0286993     0.0170943    0.00933338    0.00521675    0.00278011    0.00145374   0.000703808   0.000337313   0.000150851   6.58950e-05   2.76795e-05   1.13569e-05   4.34179e-06   1.53906e-06   5.12478e-07
  22  18 3582.1974    2.5603  3.3963 11.4135 -0.0023  0.0440   0.0286   0.1126    0.0733   0.0000   444.5268       9.32445       11.3638       10.3039      -3.45952      -3.56209      0.384265      -10.1770     -0.731399      -6.11787      -1.18559       1.63590      0.159478     -0.760651       1.65437      0.112857     -0.339348     -0.201853     0.0693228     0.0575097      0.119995     0.0685910     0.0554759    0.00268568    0.00225600    0.00514865    0.00117658    0.00173443   9.39102e-05   0.000220372   0.000159670   4.93235e-05   1.28490e-05  -7.10736e-06   2.01071e-06   5.54971e-09       3.23832       4.24785       4.52949       4.73924       4.68453       4.46696       4.16513       3.70808       3.17286       2.67542       2.16602       1.78679       1.34277       1.04694      0.725540      0.533613      0.364921      0.252237      0.164258      0.103291     0.0656694     0.0387666     0.0224379     0.0124142    0.00679551    0.00357897    0.00182221   0.000940940   0.000425119   0.000203399   8.30612e-05   3.78378e-05   1.41625e-05   5.58942e-06   1.93354e-06   6.67304e-07
  22  19 3727.0869    2.1536  5.1097 10.9845 -0.0012  0.0566   0.0206   0.1526    0.0634   0.0000   441.8847       17.4222       9.49896       7.53526      0.908656      -7.86609      -2.28220       4.04199       5.08039      -1.07244      -1.63267       5.61945       1.06711      0.770194      0.550939     -0.562207     -0.254756      0.377044    0.00189120     -0.158616     0.0141883     0.0318086     0.0214681    -0.0463054    0.00112592   -0.00436307   -0.00154185   -0.00151617   0.000594928   0.000205222   0.000107499  -0.000103820   3.15465e-06   4.81909e-06  -1.53825e-07   1.83418e-07       4.17354       5.32412       5.64993       5.92535       5.83137       5.72095       5.31303       4.73346       4.11119       3.39131       2.75546       2.19359       1.73204       1.29607      0.975651      0.699906      0.490206      0.327725      0.211287      0.136915     0.0825537     0.0500168     0.0290771     0.0163058    0.00889107    0.00468308    0.00239728    0.00118507   0.000562378   0.000260087   0.000111475   4.68850e-05   1.82871e-05   7.13084e-06   2.53928e-06   8.56142e-07
  22  20 3871.7688    1.8110  6.8765 10.3808 -0.0006  0.0685   0.0151   0.1847    0.0644   0.0000   438.2837       12.7495       16.0581       7.18417      -5.45246       2.48575      -3.52432      -13.1366      -6.47424      0.904354      -5.88817      -2.64225      -2.33443      0.978532       1.09498      0.714535      -1.09625     -0.115078      0.396687     -0.122272     -0.222950   -0.00869036    0.00623701    0.00236567    0.00961305    0.00740497    0.00278314   0.000592479   0.000517173  -0.000699867  -0.000158691   8.88396e-07  -2.26492e-05   1.18515e-06  -2.55120e-06   5.56127e-07       5.03688       6.48475       6.91289       7.28055       7.29254       6.98463       6.40724       5.72511       4.89001       4.13833       3.40998       2.69888       2.10421       1.55990       1.16939      0.847656      0.581602      0.394850      0.254472      0.166051      0.101392     0.0616734     0.0358316     0.0203158     0.0109765    0.00570536    0.00293719    0.00140394   0.000683331   0.000311604   0.000136298   5.59356e-05   2.27715e-05   8.42779e-06   3.07265e-06   1.02904e-06
  22  21 4016.4451    1.4774  9.0365 10.3197 -0.0004  0.0872   0.0117   0.2387    0.0502   0.0000   446.1880       12.3212       22.5958       21.1332      -19.1992      -25.3680     -0.528472      -4.00439      -5.99624       1.69001       2.06844      -2.43655      -5.03154      -2.33408       1.85358      0.956757      0.391247      0.708062     -0.184277     -0.139052  -0.000226712    -0.0370150    -0.0423798   -0.00461610     0.0135467   -0.00186471  -0.000508651    0.00154925   0.000464366   0.000297805  -2.13350e-06   6.24469e-05  -1.25558e-05  -1.33570e-05  -7.43677e-06  -3.36037e-07       6.40100       8.31022       9.01485       9.43718       9.09215       8.89586       8.19118       7.36608       6.34406       5.35283       4.32885       3.44126       2.66942       2.02875       1.53021       1.06139      0.757004      0.500160      0.329287      0.205840      0.128483     0.0764138     0.0444319     0.0252679     0.0137335    0.00730800    0.00371489    0.00184265   0.000860896   0.000398975   0.000172152   7.40236e-05   2.94611e-05   1.12913e-05   3.96774e-06   1.36290e-06
  22  22 4161.3669    1.2435 11.5528 10.1494 -0.0023  0.1112   0.0091   0.3064    0.0454   0.0000   434.0367       5.73567       15.7207       22.1296      -7.00082      -1.09547       24.1856      -11.6933       12.8614       3.49424     -0.167610      0.364131       3.32527      -2.78655      0.601359      -1.74004      0.548252      0.283999      0.128216    -0.0718303     -0.235272    -0.0636725    -0.0280011     0.0405234    -0.0425619  -0.000424808    0.00526776    0.00349128  -0.000643628  -0.000470821  -0.000136413  -2.77602e-05   6.41916e-05   4.55616e-07   6.63799e-06  -4.35531e-06       7.76944       10.3959       11.1728       11.7457       11.5454       11.0577       10.3495       9.11670       7.85840       6.75571       5.48199       4.36137       3.33538       2.59037       1.87680       1.34509      0.944159      0.629902      0.413712      0.263530      0.164133     0.0994214     0.0571092     0.0330476     0.0180179    0.00938841    0.00487388    0.00237559    0.00113437   0.000520470   0.000223579   9.70417e-05   3.89432e-05   1.47402e-05   5.27529e-06   1.75459e-06
  22  23 4305.6758    1.0526 13.8177 10.1064 -0.0014  0.1374   0.0077   0.3766    0.0411   0.0000   448.6147       23.8386     0.0607114      -1.99582       5.33615       18.7051       2.53027      -20.9107       2.30837       7.65961      -3.83274      -4.08978       8.50146     -0.778145      -2.27760      -2.99021      0.414475       2.76109     -0.959834     -0.101980      0.371570     -0.130514    -0.0118395     0.0554153     0.0151387    -0.0148578  -0.000416621   -0.00174958  -0.000499319  -5.76558e-05  -7.82595e-05  -0.000135454  -3.50264e-05   6.17539e-06   2.17632e-06   1.01012e-06       9.80015       12.6699       13.8551       14.4238       14.2679       13.6870       12.5407       11.3611       9.68727       8.36857       6.83066       5.33659       4.21779       3.19934       2.34868       1.67372       1.14999      0.787855      0.525294      0.332970      0.205168      0.123272     0.0716592     0.0413196     0.0223876     0.0122449    0.00606546    0.00304350    0.00141653   0.000650939   0.000289449   0.000121531   4.82210e-05   1.87679e-05   6.49773e-06   2.25101e-06
  23   8 2131.1032    0.8361  0.7591 10.0642 -0.0076  0.0229   0.0191   0.0474    0.0966   0.0000   437.9506      0.216105       15.9601       1.68286      -3.04760     -0.545500      -2.92202      -2.22229    -0.0144808       2.85944     -0.322016     -0.341012      0.834622     -0.354159    -0.0876746      0.170862      0.156957      0.136019    -0.0632531   -0.00781320     0.0984268    0.00156168    -0.0157564  -0.000118693    0.00313014    0.00351400  -0.000328256   0.000814187   0.000199323  -0.000138862  -0.000172872  -7.71724e-05  -2.57636e-05  -2.33736e-06  -4.24927e-07   5.91283e-07       1.67637       2.06100       2.41024       2.39401       2.20312       2.19649       1.93328       1.86796       1.68527       1.41076       1.19673       1.02174      0.760455      0.575678      0.414853      0.286771      0.200113      0.135201     0.0914176     0.0593688     0.0405076     0.0225352     0.0135217    0.00795765    0.00453343    0.00236893    0.00128280   0.000646206   0.000342482   0.000155862   7.84265e-05   3.55603e-05   1.44207e-05   5.61732e-06   2.41483e-06   8.15759e-07
  23   9 2287.4851    1.1326  0.9088 10.5160 -0.0061  0.0226   0.0235   0.0547    0.1125   0.0000   441.6204       1.05293       17.3744       5.11012      -3.81944      0.384201       2.41316      -2.05032      -2.82018      -1.18248       1.18795       1.50399      -1.04335     -0.662209     0.0438029      0.245575     -0.133615     -0.133741      0.128161     0.0257455     0.0889073    0.00535758   -0.00480879    0.00144336   -0.00490724   -0.00379509    0.00129869   0.000199852   1.90555e-05  -0.000148438   4.18032e-05  -1.26228e-05   1.38170e-05   3.59585e-07  -3.48246e-06   5.56229e-07       1.57608       2.06464       2.24198       2.28640       2.38834       2.18143       2.10118       1.90465       1.53683       1.36612       1.07855      0.897736      0.710074      0.507586      0.408914      0.281391      0.203137      0.143934     0.0913329     0.0643347     0.0401048     0.0242256     0.0140222    0.00839164    0.00473103    0.00261038    0.00133723   0.000645243   0.000361253   0.000159097   7.78725e-05   3.39256e-05   1.42476e-05   5.63364e-06   2.37521e-06   7.83939e-07
  23  10 2439.1739    1.5421  1.0854 10.9421 -0.0149  0.0255   0.0307   0.0600    0.1611   0.0000   439.1905       4.39394       14.5115       1.04171      -1.93925      -1.28787       3.31972     -0.426415      0.599726      -1.11005    -0.0979745      0.258382      0.795401     -0.707754     -0.973973      0.124567      0.129698     -0.217400     0.0694900     0.0560648     0.0456533    -0.0119449     0.0189309   -0.00630091   -0.00440101   -0.00108326    0.00185285   1.38774e-05  -0.000616830  -0.000101479   0.000136989  -5.35390e-05   2.22353e-05  -2.93752e-06  -5.32440e-06  -1.24826e-06       1.66081       2.25198       2.40724       2.49830       2.56344       2.32959       2.30720       1.90754       1.83317       1.46286       1.21569       1.01470      0.743112      0.636552      0.426480      0.319850      0.221374      0.157021      0.106015     0.0677329     0.0452448     0.0259273     0.0162301    0.00926457    0.00522510    0.00290698    0.00155186   0.000843915   0.000378688   0.000203771   8.71776e-05   4.02079e-05   1.55244e-05   7.36617e-06   2.65063e-06   9.79559e-07
  23  11 2588.6719    2.1090  1.0050 11.2983 -0.0019  0.0231   0.0403   0.0553    0.1544   0.0000   436.8512       3.76337       15.0203     -0.215684     -0.122054       4.44539     -0.927062      -1.60729      0.254403       1.63666      0.393768      -1.11132     -0.893851      0.434705    -0.0895942      0.299220      0.312569    -0.0561820     -0.238757    -0.0356905     0.0379529   -0.00590358    0.00532637    0.00490743   -0.00647728   -0.00305968  -0.000994425    0.00109251  -0.000390469  -0.000199791  -7.34163e-05   3.22993e-05   5.16252e-07  -2.89650e-07  -4.32782e-07  -6.17779e-07       1.75127       2.15320       2.29864       2.32228       2.46443       2.28267       2.10045       1.89055       1.67536       1.50451       1.20760      0.998225      0.728120      0.566411      0.424209      0.319548      0.245257      0.149935     0.0979338     0.0608835     0.0382752     0.0268643     0.0157674    0.00967297    0.00530951    0.00271062    0.00147902   0.000736890   0.000357938   0.000175970   8.06353e-05   3.33669e-05   1.43775e-05   5.76174e-06   2.26496e-06   8.56957e-07
  23  12 2737.6617    2.6947  0.9896 11.7930 -0.0079  0.0230   0.0523   0.0542    0.1650   0.0000   441.5042       6.79947       16.9669       2.91148      -1.52896      0.244715      -1.29513      -1.32752     -0.712560     -0.512705     -0.494669      -1.57223      0.810614      0.609812    -0.0802582    -0.0574374      0.207652     -0.169520    -0.0686442    -0.0734457    -0.0550341     0.0118306     0.0101710   -0.00181217   -0.00109073    0.00315985    0.00143346  -0.000148200   0.000259766   0.000151823  -1.07920e-05  -1.40793e-05   4.17343e-05  -1.68242e-05  -1.73873e-06   1.41352e-06       1.69720       2.13833       2.13416       2.33430       2.40682       2.44785       2.18295       1.76763       1.52548       1.46019       1.22665      0.964074      0.705914      0.523217      0.403552      0.320204      0.227055      0.152503     0.0942563     0.0627363     0.0404237     0.0267713     0.0172843     0.0103549    0.00534548    0.00300111    0.00146629   0.000758565   0.000325631   0.000166417   7.41025e-05   3.37118e-05   1.34688e-05   5.83534e-06   2.28503e-06   8.89109e-07
  23  13 2886.1381    3.4304  0.9863 12.1941 -0.0015  0.0227   0.0672   0.0545    0.1926   0.0000   441.2631       5.08267       18.9196       2.75447      -1.36381    -0.0359055      -3.52185     -0.748466       1.13206      -1.70925     -0.815584      0.577191      0.405759    0.00575368     -0.695650     0.0629592    -0.0389561     -0.248812    -0.0947307     0.0510790    -0.0704868    -0.0194742    0.00943833    0.00196746   -0.00179792  -0.000111484  -0.000898058  -0.000797475   0.000138507   7.41440e-05  -0.000115624  -1.34399e-05  -1.28984e-06   1.64504e-06  -1.44367e-06  -6.13360e-07       1.63631       2.12526       2.25267       2.34571       2.21201       2.24225       2.02575       2.04230       1.62297       1.40728       1.12975      0.901777      0.685514      0.570609      0.414048      0.328227      0.225217      0.156611     0.0962512     0.0662559     0.0385430     0.0253758     0.0132308    0.00842870    0.00469930    0.00250590    0.00126796   0.000685562   0.000321026   0.000168128   7.82171e-05   3.24516e-05   1.45397e-05   6.03552e-06   2.23256e-06   8.61933e-07
  23  14 3033.5630    3.9378  0.9662 12.3715 -0.0015  0.0229   0.0772   0.0499    0.2117   0.0000   438.5901       8.48419       18.4327       7.46769      -1.45773       2.89519       1.89570      0.788275      -2.93256      -2.93420      -1.26242     0.0613420     -0.836396     -0.108033    -0.0471846   -0.00938445     -0.107026    -0.0453209    -0.0535016     0.0271220    0.00120849    -0.0267807  -0.000436783    0.00697589    0.00121295   0.000994088   0.000934680   0.000423230   0.000259099  -0.000168597   2.22329e-06  -2.03323e-05   3.16881e-06   7.61463e-06   7.97839e-06  -4.84396e-07       1.78277       2.43452       2.63776       2.64788       2.60472       2.35671       2.19473       1.97677       1.86057       1.55736       1.29590       1.05298      0.812276      0.599926      0.440584      0.303296      0.210589      0.140225     0.0933868     0.0600245     0.0382632     0.0226237     0.0135309    0.00785874    0.00444966    0.00243557    0.00128274   0.000658664   0.000327176   0.000159249   7.19355e-05   3.21900e-05   1.33258e-05   5.44506e-06   2.03452e-06   7.48991e-07
  23  15 3179.7982    3.8901  1.2043 12.6239 -0.0098  0.0262   0.0685   0.0611    0.1749   0.0000   438.8576       10.2846       12.9227       3.87661      -1.24948     -0.899507       1.01315      -1.00712      -2.17942      0.222625     -0.137666     0.0125140      0.711363       1.71678       1.00779     -0.111282     0.0311767      0.109618     0.0611764     0.0396601     0.0423652   0.000765976   -0.00424281   -0.00441334   -0.00241598    0.00152850   -0.00209735  -0.000324907   0.000333369  -0.000205411   9.34092e-05   1.72875e-05   4.91554e-06  -1.20911e-06  -3.93108e-06   3.87695e-07       2.01428       2.58621       2.72654       2.80801       2.70702       2.61565       2.60829       2.29574       1.94736       1.61558       1.38375       1.10983      0.874385      0.689702      0.487934      0.348498      0.243225      0.177474      0.116114     0.0758801     0.0483859     0.0290888     0.0174511    0.00919492    0.00536099    0.00282230    0.00150806   0.000742979   0.000407545   0.000178075   8.48144e-05   3.74869e-05   1.66447e-05   6.47570e-06   2.76638e-06   9.68511e-07
  23  16 3325.6637    3.4525  1.7914 12.4642 -0.0009  0.0306   0.0506   0.0759    0.0950   0.0000   438.1675       11.5660       10.5252       6.50725      0.211862       5.85957       2.33202      -2.08454       1.76335      -1.64955      0.750971     -0.858138     0.0297277     -0.105486     0.0651710     -0.294709    -0.0912223    -0.0881183      0.115400     0.0342453     -0.130755     0.0238431    -0.0137961    -0.0127226   -0.00569512   0.000839025   -0.00239744  -0.000550692  -9.31748e-05  -0.000276654   0.000101470   4.58844e-05  -1.11123e-05  -1.28071e-05   1.43962e-06  -2.68129e-07       2.15729       2.70337       3.00772       3.20880       3.26687       2.96652       2.77042       2.52028       2.16357       1.81307       1.52810       1.20423      0.945313      0.714518      0.541025      0.393520      0.273724      0.193879      0.126579     0.0833501     0.0529015     0.0331071     0.0202848     0.0116800    0.00652584    0.00368573    0.00193760   0.000997546   0.000508590   0.000234899   0.000111154   4.93092e-05   2.10927e-05   8.30010e-06   3.28582e-06   1.16869e-06
  23  17 3471.3168    2.9947  2.7030 11.8538 -0.0017  0.0371   0.0358   0.1002    0.0742   0.0000   438.2271       2.83922       14.0758       7.94217       3.14854    -0.0165069       1.44168      -1.95614      -2.34396      -1.64882      -1.88042      -1.55181       1.50142       1.05933      0.134512     -0.901670    -0.0311473     -0.230032     -0.116123     -0.221520    -0.0465713    -0.0112372     0.0318314    -0.0167385    0.00954581  -0.000300633  -0.000482246  -0.000708614   2.44424e-05   0.000259704  -4.94980e-06   2.63980e-06   2.58309e-05  -7.78001e-06   2.30104e-07   6.02267e-07       2.68594       3.39145       3.71529       3.80104       3.74571       3.53537       3.40696       3.03738       2.71167       2.29391       1.87894       1.53401       1.20776      0.916266      0.688485      0.495332      0.352410      0.236770      0.163476      0.104155     0.0645375     0.0403951     0.0239993     0.0136545    0.00781467    0.00427141    0.00228221    0.00116086   0.000593321   0.000274219   0.000131168   5.66753e-05   2.53851e-05   9.74152e-06   3.84852e-06   1.41801e-06
  23  18 3616.8388    2.4809  3.7898 11.2942 -0.0014  0.0457   0.0254   0.1172    0.0685   0.0000   435.7491       23.8039       11.2595       3.08638      -6.29893       4.53063      -3.11550      -3.80483     -0.569604      -2.37321     -0.659377      -1.75242       1.39274      0.469556      0.859431     -0.386779     -0.228573      0.314415     0.0242979   -0.00925910    -0.0926976     0.0217139   -0.00461266    -0.0154924    0.00121954   -0.00705790  -0.000206627   0.000181656   0.000811098  -0.000187797   9.59959e-05   0.000104106   2.80283e-05  -1.12174e-05  -4.66545e-09   1.82235e-07       3.23981       4.19364       4.46338       4.70264       4.74964       4.51375       4.22809       3.72889       3.26725       2.80825       2.30487       1.87205       1.43828       1.14510      0.823321      0.607370      0.417250      0.295459      0.198104      0.130401     0.0828900     0.0508631     0.0296737     0.0175524     0.0100620    0.00549796    0.00287903    0.00147451   0.000728157   0.000350789   0.000155720   7.09956e-05   2.94566e-05   1.25142e-05   4.67654e-06   1.74473e-06
  23  19 3762.1720    2.0529  5.2570 10.9116 -0.0011  0.0565   0.0187   0.1494    0.0608   0.0000   436.3251       19.4397       14.9452       12.7297      -12.8529      -11.1627      0.817106       8.94624      0.354378      -3.84270      -3.13353      -2.22561      0.908505      -1.61352      0.935509     -0.415509      -1.12184      0.436198      0.354346     -0.121976     0.0910598    -0.0576859    -0.0156717     0.0177179    0.00298396    0.00126901    0.00517256    0.00245617   0.000648980   4.75210e-05   1.00970e-05   2.28033e-05   1.44287e-05  -1.04765e-05   5.14940e-06  -1.42333e-06       3.91403       5.10280       5.55130       5.87136       5.71695       5.60504       5.13033       4.56732       4.10818       3.39923       2.85707       2.27155       1.81381       1.35232       1.03941      0.730344      0.529376      0.356132      0.242622      0.158344      0.101603     0.0615151     0.0367081     0.0217750     0.0124658    0.00675669    0.00364075    0.00183962   0.000919773   0.000441059   0.000206954   8.95904e-05   3.83339e-05   1.57287e-05   6.03947e-06   2.22174e-06
  23  20 3907.5573    1.6991  7.3829 10.4935  0.0005  0.0720   0.0138   0.1984    0.0560   0.0000   443.4118       3.42676       9.17177      -1.83789      -1.63889      -10.7045      -4.77100      -8.53565       4.96587       8.73059       1.81289      -7.14382    -0.0170199       4.68399       1.20690      -1.73511     0.0742062     -0.202835     -0.335872    -0.0678065    -0.0117698   -0.00687779    -0.0818416     0.0592642    -0.0113656     0.0229131    0.00209902   -0.00379478  -0.000139855    0.00104365   0.000355768   5.97321e-05  -4.96467e-05   1.38323e-05  -8.47491e-06  -1.13041e-06       4.96928       6.47250       7.02191       7.41715       7.40754       7.08594       6.69696       5.70727       5.22623       4.34346       3.62420       2.89148       2.28124       1.75025       1.30340      0.940251      0.671605      0.453688      0.313458      0.202301      0.129981     0.0792393     0.0473788     0.0282260     0.0155750    0.00879211    0.00453220    0.00239808    0.00113087   0.000558369   0.000256252   0.000111758   4.79707e-05   1.96552e-05   7.58199e-06   2.87302e-06
  23  21 4052.6460    1.4063  9.6477 10.3578 -0.0013  0.0908   0.0108   0.2527    0.0471   0.0000   448.7513       10.7043       31.5887       9.47784      -3.14108       4.43915       2.65171      -11.4851      -7.21868      -2.50111       4.29612      0.235628     0.0751866       2.95197      0.250646       1.09185       1.01522     -0.617478     -0.320042      0.132483     -0.155311      0.170323    -0.0589328     0.0198083  -0.000718888    0.00657712    0.00249089  -0.000249263    0.00116152  -0.000513339  -0.000263240   5.62202e-05  -1.11713e-06  -9.85269e-06  -1.44985e-05  -3.74635e-06       6.35326       8.10545       8.77923       9.07648       9.27669       8.73499       8.13655       7.40898       6.55253       5.53723       4.58789       3.65654       2.91929       2.22568       1.68308       1.21430      0.863895      0.591015      0.396208      0.261780      0.165576      0.100742     0.0600750     0.0357523     0.0202129     0.0112711    0.00590732    0.00305866    0.00150945   0.000729043   0.000338008   0.000147448   6.27107e-05   2.54181e-05   9.75532e-06   3.60344e-06
  23  22 4197.6641    1.1661 11.4842 10.2456 -0.0023  0.1130   0.0088   0.3061    0.0432   0.0000   449.1207       26.2879       4.82651      -20.9157       22.2672      -1.98614      -19.4063      -22.9639       3.57169       4.81219      -4.94047       1.09922     -0.694780     -0.828748      -2.13173     -0.776484     -0.498355       1.01113      0.892693    -0.0430270     0.0811137      0.250406     0.0728595    -0.0316351     0.0144104   -0.00523151   -0.00244374    0.00790055  -0.000232951   1.40752e-05   0.000304641  -4.59532e-05  -7.29405e-05   4.59256e-05  -9.84723e-06  -1.67881e-07       7.87177       10.4628       11.2032       11.9015       11.7189       11.2136       10.4539       9.33113       8.26347       6.88795       5.77149       4.66692       3.62922       2.80542       2.06661       1.49609       1.06445      0.740085      0.489705      0.320527      0.206208      0.125896     0.0764522     0.0445253     0.0247567     0.0137786    0.00728146    0.00376415    0.00188661   0.000897581   0.000417353   0.000183211   7.80211e-05   3.17400e-05   1.23334e-05   4.46612e-06
  23  24 4487.9101    0.7889 16.6713 10.1596  0.0007  0.1836   0.0062   0.4952    0.0326   0.0000   464.2468       1.06900      -15.0923       2.76623       15.9759      -16.6771       11.5834       11.1323      -20.3822       2.46874     -0.793436      -15.5434      -4.27340      0.151266     -0.603740      -4.31756      -2.12704     -0.312728      0.342658      0.391036     -0.259955     -0.184300     0.0696619     0.0262080   0.000221966    -0.0401587    0.00306660  -0.000168909  -0.000385855   0.000449078   0.000412542   0.000229193   2.40696e-06   1.16200e-05  -8.86602e-06   1.03173e-05       12.2693       16.0825       17.7900       18.3249       18.5734       17.7271       16.6255       14.8951       12.8899       10.9041       9.23135       7.33161       5.81448       4.44441       3.35389       2.44083       1.73795       1.20282      0.815408      0.536164      0.344288      0.211790      0.127935     0.0757441     0.0423702     0.0238550     0.0124884    0.00644099    0.00324174    0.00154918   0.000722352   0.000325943   0.000137656   5.64471e-05   2.15698e-05   7.90824e-06
  24   6 1826.2845    0.4340  0.3665 10.0928 -0.0067  0.0221   0.0156   0.0407    0.0421   0.0000   439.6909       1.93042       19.9077     -0.378497      -3.55673      0.643310     -0.946829       2.12315      -1.75294    -0.0207085     -0.104890      0.180944      0.122760      0.104794      0.165339      0.175044    0.00987172    0.00892298     0.0634947    -0.0690671   -0.00685228     0.0144888    0.00874833   -0.00629366    0.00376240   0.000133040   0.000523750    0.00121323   4.54432e-05   0.000133603  -0.000102565   1.08268e-05  -3.68963e-06  -3.29117e-06   4.46145e-06  -9.61326e-07       1.32618       1.96323       1.78506       2.25557       2.23457       2.11698       2.08615       1.41015       1.73964       1.36135       1.13410      0.820761      0.748981      0.465059      0.490455      0.295872      0.185890      0.148339      0.110157     0.0711586     0.0465158     0.0311668     0.0158617    0.00907791    0.00659762    0.00445333    0.00207967    0.00118219   0.000568987   0.000308925   0.000108023   5.83799e-05   2.61852e-05   1.18213e-05   4.86731e-06   1.70596e-06
  24   8 2156.7823    0.8912  0.7025 10.3366 -0.0059  0.0201   0.0212   0.0481    0.0816   0.0000   439.9189      0.999632       20.0012       3.63177      0.944798      0.422616      -5.98343       3.35057     0.0108933       1.18136      0.448583     -0.978350     -0.338444      0.188646      0.236796     -0.295768      0.126201      0.114908     0.0902623    -0.0525477    0.00655031     0.0207895   -0.00725067    0.00140017    0.00545150    0.00531066   0.000149652  -0.000825618  -0.000612880   0.000150378   0.000242030   4.08533e-06  -2.14498e-05  -3.06259e-06   5.05522e-06   5.58255e-07       1.35354       1.63088       1.99430       1.90254       1.95603       1.78146       1.64365       1.65181       1.40662       1.22192       1.00805      0.849962      0.684841      0.496037      0.393289      0.284893      0.205809      0.145215     0.0886221     0.0646871     0.0425991     0.0251831     0.0151320    0.00942111    0.00529872    0.00336693    0.00176385   0.000845917   0.000467440   0.000257288   0.000118165   5.83948e-05   2.65645e-05   1.12375e-05   4.23239e-06   1.77207e-06
  24   9 2314.3417    1.2208  0.9200 10.8153 -0.0108  0.0222   0.0253   0.0556    0.1033   0.0000   435.9263      0.453524       17.0239       3.52204       1.23237      0.465544     -0.498634      -1.15480       2.14156      -1.26430     -0.621922       1.37570      0.441435      0.146288      0.141382     -0.918341      0.555108     -0.126076    -0.0780017   -0.00516447      0.106940     0.0530417     0.0122451    0.00350856   -0.00370850    0.00591776   0.000125248  -0.000462254  -0.000397991   5.45926e-05   4.37864e-05   6.78319e-05  -8.82160e-06  -1.88374e-05   1.24662e-06   6.29960e-07       1.53436       1.89001       2.13379       2.27574       2.08741       2.12956       1.99962       1.78996       1.52514       1.34865       1.13213      0.932496      0.731704      0.569158      0.433977      0.303253      0.215816      0.161188      0.106785     0.0710331     0.0481779     0.0292672     0.0187765     0.0109236    0.00628487    0.00341107    0.00192644    0.00103827   0.000533819   0.000267988   0.000126759   5.73796e-05   2.66016e-05   1.18065e-05   4.99896e-06   2.04793e-06
  24  10 2467.0245    1.6738  1.1089 10.9599 -0.0074  0.0240   0.0321   0.0603    0.1761   0.0000   438.9314       2.35472       13.4703       2.98990      0.588673       4.18793      -2.75310      -2.64150       2.43916     -0.993497       1.23545      0.992297     -0.399720      -1.27953    -0.0141129      0.424131   -0.00120012     -0.209981     -0.107289    -0.0606242   -0.00148428     0.0190315     0.0130311    0.00380624     0.0161975   -0.00331867   -0.00442778  -0.000588641    0.00132333   3.47435e-05   5.29803e-06   4.20622e-05  -4.74487e-05  -4.70360e-06   1.94543e-06   3.77502e-06       1.71634       2.20381       2.37384       2.39343       2.42467       2.44147       2.21993       2.01401       1.79667       1.49971       1.22089      0.982913      0.785870      0.587755      0.479061      0.354282      0.256566      0.182660      0.119561     0.0792084     0.0496447     0.0320195     0.0192921     0.0118529    0.00672676    0.00391571    0.00203779    0.00109917   0.000558751   0.000278465   0.000129897   6.39356e-05   2.65933e-05   1.26944e-05   4.58323e-06   1.95027e-06
  24  11 2617.6608    2.2001  1.0113 11.5421 -0.0010  0.0228   0.0428   0.0579    0.1499   0.0000   440.1396      -1.02065       15.1685       4.89891    0.00493403     -0.631992      -1.07973       3.11215    -0.0270179       1.56526     -0.934100      -1.61755      -1.03856     -0.433852    -0.0367991     -0.337656     0.0535459     0.0695139    -0.0609425      0.161035   -0.00731416    0.00921104     0.0113320   -0.00434067    0.00176472    0.00103402   -0.00219280  -9.98688e-05    0.00100491  -0.000146122   3.73891e-06  -2.52597e-06   2.37480e-05  -1.71193e-05  -2.73671e-06  -9.92500e-07       1.69364       1.96794       2.08847       2.45560       2.47316       2.15210       2.04116       1.97174       1.77635       1.34360       1.15880       1.04612      0.825603      0.578413      0.422576      0.353670      0.245091      0.154940      0.104005     0.0804894     0.0551633     0.0322298     0.0172011     0.0107426    0.00706374    0.00417956    0.00215795    0.00100662   0.000525303   0.000292729   0.000157920   7.53530e-05   3.31904e-05   1.33355e-05   5.25768e-06   1.92655e-06
  24  12 2767.7472    2.7707  1.0166 11.5834 -0.0063  0.0214   0.0516   0.0541    0.1983   0.0000   440.5606       3.55305       16.3635      0.785950      0.662921      -4.22442     -0.808548       1.16068     -0.125432      -2.23710      -1.00810     -0.777530      -1.14970     -0.302538    -0.0286089     0.0517254      0.188413     -0.193611      0.167907      0.147904    -0.0512823    -0.0486294  -0.000939072    -0.0164715    0.00170675   0.000944237  -0.000589129  -0.000732064   2.10506e-05   0.000188512   1.07901e-05  -5.04637e-05   4.97532e-05   6.18128e-06   1.90751e-06  -5.07838e-07       1.48347       1.91497       2.09945       2.25053       2.17486       2.06732       2.04212       1.79665       1.59307       1.31408       1.07072      0.833557      0.675367      0.518289      0.416175      0.305541      0.222921      0.162401      0.109010     0.0679399     0.0434835     0.0289089     0.0168827     0.0102382    0.00586031    0.00335527    0.00186084   0.000934004   0.000532889   0.000261149   0.000128165   5.53075e-05   2.61957e-05   1.12914e-05   4.92442e-06   1.94341e-06
[truncated: 1,554,128 more chars]
