# Supplementary material for: Global-Mode Analysis of Full-Disk Data from the Michelson Doppler Imager and the Helioseismic and Magnetic Imager
Source: Sol Phys. 2018 Jan 31;293(2):29. doi: 10.1007/s11207-017-1201-5 (PMC6566312; doi:10.1007/s11207-017-1201-5)
Supplement: Supplementary file 2 — (TAR 362.4 MB) [file 11207_2017_1201_MOESM2_ESM.tar › HMI/hmiv72d.7336.36]

   0  16 2362.6419    1.7047  0.6853  1.6096  0.0000  0.1136   0.2551   0.2774 1000.0000   0.0000    -0.0000       0.00000       0.00000       0.00000       0.00000       0.00000       0.00000       0.00000       0.00000       0.00000       0.00000       0.00000       0.00000       0.00000       0.00000       0.00000       0.00000       0.00000       0.00000       0.00000       0.00000       0.00000       0.00000       0.00000       0.00000       0.00000       0.00000       0.00000       0.00000       0.00000       0.00000       0.00000       0.00000       0.00000       0.00000       0.00000       0.00000       0.00000       0.00000       0.00000       0.00000       0.00000       0.00000       0.00000       0.00000       0.00000       0.00000       0.00000       0.00000       0.00000       0.00000       0.00000       0.00000       0.00000       0.00000       0.00000       0.00000       0.00000       0.00000       0.00000       0.00000       0.00000       0.00000       0.00000       0.00000       0.00000       0.00000       0.00000       0.00000       0.00000       0.00000       0.00000
   0  18 2629.7790    2.6552  1.0347 11.9232  0.0000  0.1459   0.3790   0.5385    2.1544   0.0000    -0.0000       0.00000       0.00000       0.00000       0.00000       0.00000       0.00000       0.00000       0.00000       0.00000       0.00000       0.00000       0.00000       0.00000       0.00000       0.00000       0.00000       0.00000       0.00000       0.00000       0.00000       0.00000       0.00000       0.00000       0.00000       0.00000       0.00000       0.00000       0.00000       0.00000       0.00000       0.00000       0.00000       0.00000       0.00000       0.00000       0.00000       0.00000       0.00000       0.00000       0.00000       0.00000       0.00000       0.00000       0.00000       0.00000       0.00000       0.00000       0.00000       0.00000       0.00000       0.00000       0.00000       0.00000       0.00000       0.00000       0.00000       0.00000       0.00000       0.00000       0.00000       0.00000       0.00000       0.00000       0.00000       0.00000       0.00000       0.00000       0.00000       0.00000       0.00000       0.00000
   0  19 2764.2713    2.6613  0.5711 13.1792  0.0000  0.1818   0.4793   0.2251    0.6205   0.0000    -0.0000       0.00000       0.00000       0.00000       0.00000       0.00000       0.00000       0.00000       0.00000       0.00000       0.00000       0.00000       0.00000       0.00000       0.00000       0.00000       0.00000       0.00000       0.00000       0.00000       0.00000       0.00000       0.00000       0.00000       0.00000       0.00000       0.00000       0.00000       0.00000       0.00000       0.00000       0.00000       0.00000       0.00000       0.00000       0.00000       0.00000       0.00000       0.00000       0.00000       0.00000       0.00000       0.00000       0.00000       0.00000       0.00000       0.00000       0.00000       0.00000       0.00000       0.00000       0.00000       0.00000       0.00000       0.00000       0.00000       0.00000       0.00000       0.00000       0.00000       0.00000       0.00000       0.00000       0.00000       0.00000       0.00000       0.00000       0.00000       0.00000       0.00000       0.00000       0.00000
   0  20 2899.0403    3.5413  0.8838 11.3050  0.0000  0.1825   0.5573   0.3730    4.9555   0.0000    -0.0000       0.00000       0.00000       0.00000       0.00000       0.00000       0.00000       0.00000       0.00000       0.00000       0.00000       0.00000       0.00000       0.00000       0.00000       0.00000       0.00000       0.00000       0.00000       0.00000       0.00000       0.00000       0.00000       0.00000       0.00000       0.00000       0.00000       0.00000       0.00000       0.00000       0.00000       0.00000       0.00000       0.00000       0.00000       0.00000       0.00000       0.00000       0.00000       0.00000       0.00000       0.00000       0.00000       0.00000       0.00000       0.00000       0.00000       0.00000       0.00000       0.00000       0.00000       0.00000       0.00000       0.00000       0.00000       0.00000       0.00000       0.00000       0.00000       0.00000       0.00000       0.00000       0.00000       0.00000       0.00000       0.00000       0.00000       0.00000       0.00000       0.00000       0.00000       0.00000
   0  22 3168.6986    4.4912  1.0516 11.6494  0.0000  0.1454   0.6115   0.4145    7.9082   0.0000    -0.0000       0.00000       0.00000       0.00000       0.00000       0.00000       0.00000       0.00000       0.00000       0.00000       0.00000       0.00000       0.00000       0.00000       0.00000       0.00000       0.00000       0.00000       0.00000       0.00000       0.00000       0.00000       0.00000       0.00000       0.00000       0.00000       0.00000       0.00000       0.00000       0.00000       0.00000       0.00000       0.00000       0.00000       0.00000       0.00000       0.00000       0.00000       0.00000       0.00000       0.00000       0.00000       0.00000       0.00000       0.00000       0.00000       0.00000       0.00000       0.00000       0.00000       0.00000       0.00000       0.00000       0.00000       0.00000       0.00000       0.00000       0.00000       0.00000       0.00000       0.00000       0.00000       0.00000       0.00000       0.00000       0.00000       0.00000       0.00000       0.00000       0.00000       0.00000       0.00000
   0  23 3303.8266    3.8248  1.2361  7.3903  0.0053  0.1590   0.5724   0.5365   44.8932   0.0000    -0.0000       0.00000       0.00000       0.00000       0.00000       0.00000       0.00000       0.00000       0.00000       0.00000       0.00000       0.00000       0.00000       0.00000       0.00000       0.00000       0.00000       0.00000       0.00000       0.00000       0.00000       0.00000       0.00000       0.00000       0.00000       0.00000       0.00000       0.00000       0.00000       0.00000       0.00000       0.00000       0.00000       0.00000       0.00000       0.00000       0.00000       0.00000       0.00000       0.00000       0.00000       0.00000       0.00000       0.00000       0.00000       0.00000       0.00000       0.00000       0.00000       0.00000       0.00000       0.00000       0.00000       0.00000       0.00000       0.00000       0.00000       0.00000       0.00000       0.00000       0.00000       0.00000       0.00000       0.00000       0.00000       0.00000       0.00000       0.00000       0.00000       0.00000       0.00000       0.00000
   0  24 3439.5895    2.9980  2.2148 11.7747  0.0000  0.2331   0.3308   1.0040    2.4990   0.0000    -0.0000       0.00000       0.00000       0.00000       0.00000       0.00000       0.00000       0.00000       0.00000       0.00000       0.00000       0.00000       0.00000       0.00000       0.00000       0.00000       0.00000       0.00000       0.00000       0.00000       0.00000       0.00000       0.00000       0.00000       0.00000       0.00000       0.00000       0.00000       0.00000       0.00000       0.00000       0.00000       0.00000       0.00000       0.00000       0.00000       0.00000       0.00000       0.00000       0.00000       0.00000       0.00000       0.00000       0.00000       0.00000       0.00000       0.00000       0.00000       0.00000       0.00000       0.00000       0.00000       0.00000       0.00000       0.00000       0.00000       0.00000       0.00000       0.00000       0.00000       0.00000       0.00000       0.00000       0.00000       0.00000       0.00000       0.00000       0.00000       0.00000       0.00000       0.00000       0.00000
   1  11 1749.2800    0.4213  0.1804 10.3023  0.0000  0.0456   0.0879   0.1097    0.1450   0.0000   448.5054       3.07648       0.00000       0.00000       0.00000       0.00000       0.00000       0.00000       0.00000       0.00000       0.00000       0.00000       0.00000       0.00000       0.00000       0.00000       0.00000       0.00000       0.00000       0.00000       0.00000       0.00000       0.00000       0.00000       0.00000       0.00000       0.00000       0.00000       0.00000       0.00000       0.00000       0.00000       0.00000       0.00000       0.00000       0.00000       55.2678       25.5604       0.00000       0.00000       0.00000       0.00000       0.00000       0.00000       0.00000       0.00000       0.00000       0.00000       0.00000       0.00000       0.00000       0.00000       0.00000       0.00000       0.00000       0.00000       0.00000       0.00000       0.00000       0.00000       0.00000       0.00000       0.00000       0.00000       0.00000       0.00000       0.00000       0.00000       0.00000       0.00000       0.00000       0.00000
   1  12 1885.0444    0.5076  0.5308 10.4162  0.0000  0.0861   0.0634   0.2262    0.2606   0.0000   376.6317       55.1951       0.00000       0.00000       0.00000       0.00000       0.00000       0.00000       0.00000       0.00000       0.00000       0.00000       0.00000       0.00000       0.00000       0.00000       0.00000       0.00000       0.00000       0.00000       0.00000       0.00000       0.00000       0.00000       0.00000       0.00000       0.00000       0.00000       0.00000       0.00000       0.00000       0.00000       0.00000       0.00000       0.00000       0.00000       116.364       51.9083       0.00000       0.00000       0.00000       0.00000       0.00000       0.00000       0.00000       0.00000       0.00000       0.00000       0.00000       0.00000       0.00000       0.00000       0.00000       0.00000       0.00000       0.00000       0.00000       0.00000       0.00000       0.00000       0.00000       0.00000       0.00000       0.00000       0.00000       0.00000       0.00000       0.00000       0.00000       0.00000       0.00000       0.00000
   1  13 2020.8106    0.5966  0.3737 10.8314  0.0012  0.0859   0.0890   0.2290    0.1942   0.0000   443.1586      -12.1405       0.00000       0.00000       0.00000       0.00000       0.00000       0.00000       0.00000       0.00000       0.00000       0.00000       0.00000       0.00000       0.00000       0.00000       0.00000       0.00000       0.00000       0.00000       0.00000       0.00000       0.00000       0.00000       0.00000       0.00000       0.00000       0.00000       0.00000       0.00000       0.00000       0.00000       0.00000       0.00000       0.00000       0.00000       116.118       45.7435       0.00000       0.00000       0.00000       0.00000       0.00000       0.00000       0.00000       0.00000       0.00000       0.00000       0.00000       0.00000       0.00000       0.00000       0.00000       0.00000       0.00000       0.00000       0.00000       0.00000       0.00000       0.00000       0.00000       0.00000       0.00000       0.00000       0.00000       0.00000       0.00000       0.00000       0.00000       0.00000       0.00000       0.00000
   1  15 2291.8438    1.1457  0.9581  8.2531  0.0000  0.0724   0.0873   0.2665    6.1098   0.0000   462.9538       37.5615       0.00000       0.00000       0.00000       0.00000       0.00000       0.00000       0.00000       0.00000       0.00000       0.00000       0.00000       0.00000       0.00000       0.00000       0.00000       0.00000       0.00000       0.00000       0.00000       0.00000       0.00000       0.00000       0.00000       0.00000       0.00000       0.00000       0.00000       0.00000       0.00000       0.00000       0.00000       0.00000       0.00000       0.00000       94.0589       51.5229       0.00000       0.00000       0.00000       0.00000       0.00000       0.00000       0.00000       0.00000       0.00000       0.00000       0.00000       0.00000       0.00000       0.00000       0.00000       0.00000       0.00000       0.00000       0.00000       0.00000       0.00000       0.00000       0.00000       0.00000       0.00000       0.00000       0.00000       0.00000       0.00000       0.00000       0.00000       0.00000       0.00000       0.00000
   1  19 2828.2982    3.2545  0.7580 10.5725  0.0000  0.0993   0.2915   0.2075    3.9124   0.0000   456.0989       49.1750       0.00000       0.00000       0.00000       0.00000       0.00000       0.00000       0.00000       0.00000       0.00000       0.00000       0.00000       0.00000       0.00000       0.00000       0.00000       0.00000       0.00000       0.00000       0.00000       0.00000       0.00000       0.00000       0.00000       0.00000       0.00000       0.00000       0.00000       0.00000       0.00000       0.00000       0.00000       0.00000       0.00000       0.00000       142.800       58.7398       0.00000       0.00000       0.00000       0.00000       0.00000       0.00000       0.00000       0.00000       0.00000       0.00000       0.00000       0.00000       0.00000       0.00000       0.00000       0.00000       0.00000       0.00000       0.00000       0.00000       0.00000       0.00000       0.00000       0.00000       0.00000       0.00000       0.00000       0.00000       0.00000       0.00000       0.00000       0.00000       0.00000       0.00000
   1  20 2963.1909    3.8809  1.0099  7.6482  0.0000  0.0874   0.3002   0.2437  171.0501   0.0000   214.8372      -71.8364       0.00000       0.00000       0.00000       0.00000       0.00000       0.00000       0.00000       0.00000       0.00000       0.00000       0.00000       0.00000       0.00000       0.00000       0.00000       0.00000       0.00000       0.00000       0.00000       0.00000       0.00000       0.00000       0.00000       0.00000       0.00000       0.00000       0.00000       0.00000       0.00000       0.00000       0.00000       0.00000       0.00000       0.00000       94.7837       63.3402       0.00000       0.00000       0.00000       0.00000       0.00000       0.00000       0.00000       0.00000       0.00000       0.00000       0.00000       0.00000       0.00000       0.00000       0.00000       0.00000       0.00000       0.00000       0.00000       0.00000       0.00000       0.00000       0.00000       0.00000       0.00000       0.00000       0.00000       0.00000       0.00000       0.00000       0.00000       0.00000       0.00000       0.00000
   1  22 3233.2922    3.7221  1.0877 13.1099  0.0000  0.0919   0.2991   0.3390    1.0120   0.0000   501.0629       85.6390       0.00000       0.00000       0.00000       0.00000       0.00000       0.00000       0.00000       0.00000       0.00000       0.00000       0.00000       0.00000       0.00000       0.00000       0.00000       0.00000       0.00000       0.00000       0.00000       0.00000       0.00000       0.00000       0.00000       0.00000       0.00000       0.00000       0.00000       0.00000       0.00000       0.00000       0.00000       0.00000       0.00000       0.00000       115.811       63.5171       0.00000       0.00000       0.00000       0.00000       0.00000       0.00000       0.00000       0.00000       0.00000       0.00000       0.00000       0.00000       0.00000       0.00000       0.00000       0.00000       0.00000       0.00000       0.00000       0.00000       0.00000       0.00000       0.00000       0.00000       0.00000       0.00000       0.00000       0.00000       0.00000       0.00000       0.00000       0.00000       0.00000       0.00000
   1  26 3776.7064    2.2631  5.4090 -1.2221  0.0000  0.2335   0.0795   0.8681 1000.0000   0.0000   802.4995      -89.0963       0.00000       0.00000       0.00000       0.00000       0.00000       0.00000       0.00000       0.00000       0.00000       0.00000       0.00000       0.00000       0.00000       0.00000       0.00000       0.00000       0.00000       0.00000       0.00000       0.00000       0.00000       0.00000       0.00000       0.00000       0.00000       0.00000       0.00000       0.00000       0.00000       0.00000       0.00000       0.00000       0.00000       0.00000       279.883       164.436       0.00000       0.00000       0.00000       0.00000       0.00000       0.00000       0.00000       0.00000       0.00000       0.00000       0.00000       0.00000       0.00000       0.00000       0.00000       0.00000       0.00000       0.00000       0.00000       0.00000       0.00000       0.00000       0.00000       0.00000       0.00000       0.00000       0.00000       0.00000       0.00000       0.00000       0.00000       0.00000       0.00000       0.00000
   2  13 2082.0542    0.6481  0.4526 10.4773  0.0000  0.0593   0.0590   0.1186    0.1777   0.0000   467.0295       30.4449      -25.8129       16.7584       0.00000       0.00000       0.00000       0.00000       0.00000       0.00000       0.00000       0.00000       0.00000       0.00000       0.00000       0.00000       0.00000       0.00000       0.00000       0.00000       0.00000       0.00000       0.00000       0.00000       0.00000       0.00000       0.00000       0.00000       0.00000       0.00000       0.00000       0.00000       0.00000       0.00000       0.00000       0.00000       39.6918       35.2502       15.7603       6.75937       0.00000       0.00000       0.00000       0.00000       0.00000       0.00000       0.00000       0.00000       0.00000       0.00000       0.00000       0.00000       0.00000       0.00000       0.00000       0.00000       0.00000       0.00000       0.00000       0.00000       0.00000       0.00000       0.00000       0.00000       0.00000       0.00000       0.00000       0.00000       0.00000       0.00000       0.00000       0.00000
   2  14 2217.6443    0.8963  0.7835 10.4594  0.0000  0.0626   0.0635   0.1870    0.3604   0.0000   412.2197      -32.4249       51.0918       6.16038       0.00000       0.00000       0.00000       0.00000       0.00000       0.00000       0.00000       0.00000       0.00000       0.00000       0.00000       0.00000       0.00000       0.00000       0.00000       0.00000       0.00000       0.00000       0.00000       0.00000       0.00000       0.00000       0.00000       0.00000       0.00000       0.00000       0.00000       0.00000       0.00000       0.00000       0.00000       0.00000       39.7123       35.3647       22.2840       8.39681       0.00000       0.00000       0.00000       0.00000       0.00000       0.00000       0.00000       0.00000       0.00000       0.00000       0.00000       0.00000       0.00000       0.00000       0.00000       0.00000       0.00000       0.00000       0.00000       0.00000       0.00000       0.00000       0.00000       0.00000       0.00000       0.00000       0.00000       0.00000       0.00000       0.00000       0.00000       0.00000
   2  15 2352.1260    1.3444  0.8687 10.3140  0.0000  0.0650   0.0824   0.1536    0.7094   0.0000   362.1459       45.6541      -13.4584      -16.0786       0.00000       0.00000       0.00000       0.00000       0.00000       0.00000       0.00000       0.00000       0.00000       0.00000       0.00000       0.00000       0.00000       0.00000       0.00000       0.00000       0.00000       0.00000       0.00000       0.00000       0.00000       0.00000       0.00000       0.00000       0.00000       0.00000       0.00000       0.00000       0.00000       0.00000       0.00000       0.00000       41.8936       40.0643       20.6902       9.60210       0.00000       0.00000       0.00000       0.00000       0.00000       0.00000       0.00000       0.00000       0.00000       0.00000       0.00000       0.00000       0.00000       0.00000       0.00000       0.00000       0.00000       0.00000       0.00000       0.00000       0.00000       0.00000       0.00000       0.00000       0.00000       0.00000       0.00000       0.00000       0.00000       0.00000       0.00000       0.00000
   2  18 2754.5213    2.5723  0.9701 11.6083  0.0000  0.0691   0.1603   0.1745    1.0142   0.0000   461.2005       34.5406       2.42791      0.570688       0.00000       0.00000       0.00000       0.00000       0.00000       0.00000       0.00000       0.00000       0.00000       0.00000       0.00000       0.00000       0.00000       0.00000       0.00000       0.00000       0.00000       0.00000       0.00000       0.00000       0.00000       0.00000       0.00000       0.00000       0.00000       0.00000       0.00000       0.00000       0.00000       0.00000       0.00000       0.00000       52.3812       41.7445       25.6501       8.21240       0.00000       0.00000       0.00000       0.00000       0.00000       0.00000       0.00000       0.00000       0.00000       0.00000       0.00000       0.00000       0.00000       0.00000       0.00000       0.00000       0.00000       0.00000       0.00000       0.00000       0.00000       0.00000       0.00000       0.00000       0.00000       0.00000       0.00000       0.00000       0.00000       0.00000       0.00000       0.00000
   2  19 2889.6332    3.4268  0.7750 12.0421  0.0000  0.0563   0.2130   0.1324    0.8897   0.0000   386.1251       38.2308       5.77118       2.83612       0.00000       0.00000       0.00000       0.00000       0.00000       0.00000       0.00000       0.00000       0.00000       0.00000       0.00000       0.00000       0.00000       0.00000       0.00000       0.00000       0.00000       0.00000       0.00000       0.00000       0.00000       0.00000       0.00000       0.00000       0.00000       0.00000       0.00000       0.00000       0.00000       0.00000       0.00000       0.00000       39.6739       33.0564       20.9882       7.48974       0.00000       0.00000       0.00000       0.00000       0.00000       0.00000       0.00000       0.00000       0.00000       0.00000       0.00000       0.00000       0.00000       0.00000       0.00000       0.00000       0.00000       0.00000       0.00000       0.00000       0.00000       0.00000       0.00000       0.00000       0.00000       0.00000       0.00000       0.00000       0.00000       0.00000       0.00000       0.00000
   2  20 3024.8405    3.7951  0.9532 12.5078  0.0000  0.0696   0.2388   0.1565    0.9461   0.0000   416.4449      -24.0644       16.7268       8.86374       0.00000       0.00000       0.00000       0.00000       0.00000       0.00000       0.00000       0.00000       0.00000       0.00000       0.00000       0.00000       0.00000       0.00000       0.00000       0.00000       0.00000       0.00000       0.00000       0.00000       0.00000       0.00000       0.00000       0.00000       0.00000       0.00000       0.00000       0.00000       0.00000       0.00000       0.00000       0.00000       50.8817       42.0068       25.1000       9.02475       0.00000       0.00000       0.00000       0.00000       0.00000       0.00000       0.00000       0.00000       0.00000       0.00000       0.00000       0.00000       0.00000       0.00000       0.00000       0.00000       0.00000       0.00000       0.00000       0.00000       0.00000       0.00000       0.00000       0.00000       0.00000       0.00000       0.00000       0.00000       0.00000       0.00000       0.00000       0.00000
   2  22 3295.1311    3.6892  1.7212  9.7157  0.0000  0.0807   0.1795   0.2716   10.1958   0.0000   424.4829       67.8395       27.0490      -16.4688       0.00000       0.00000       0.00000       0.00000       0.00000       0.00000       0.00000       0.00000       0.00000       0.00000       0.00000       0.00000       0.00000       0.00000       0.00000       0.00000       0.00000       0.00000       0.00000       0.00000       0.00000       0.00000       0.00000       0.00000       0.00000       0.00000       0.00000       0.00000       0.00000       0.00000       0.00000       0.00000       61.9329       49.2748       28.3665       9.89431       0.00000       0.00000       0.00000       0.00000       0.00000       0.00000       0.00000       0.00000       0.00000       0.00000       0.00000       0.00000       0.00000       0.00000       0.00000       0.00000       0.00000       0.00000       0.00000       0.00000       0.00000       0.00000       0.00000       0.00000       0.00000       0.00000       0.00000       0.00000       0.00000       0.00000       0.00000       0.00000
   2  23 3430.8590    3.1870  2.6188 11.0184  0.0000  0.1213   0.1241   0.2916    1.0723   0.0000   398.5134       48.3508       42.9880       5.07648       0.00000       0.00000       0.00000       0.00000       0.00000       0.00000       0.00000       0.00000       0.00000       0.00000       0.00000       0.00000       0.00000       0.00000       0.00000       0.00000       0.00000       0.00000       0.00000       0.00000       0.00000       0.00000       0.00000       0.00000       0.00000       0.00000       0.00000       0.00000       0.00000       0.00000       0.00000       0.00000       102.244       78.1254       39.5023       12.7159       0.00000       0.00000       0.00000       0.00000       0.00000       0.00000       0.00000       0.00000       0.00000       0.00000       0.00000       0.00000       0.00000       0.00000       0.00000       0.00000       0.00000       0.00000       0.00000       0.00000       0.00000       0.00000       0.00000       0.00000       0.00000       0.00000       0.00000       0.00000       0.00000       0.00000       0.00000       0.00000
   2  24 3566.8697    2.6941  2.6323 11.9364 -0.0062  0.1120   0.1191   0.3957    0.5072   0.0000   520.1131       51.4820       34.3938       3.97222       0.00000       0.00000       0.00000       0.00000       0.00000       0.00000       0.00000       0.00000       0.00000       0.00000       0.00000       0.00000       0.00000       0.00000       0.00000       0.00000       0.00000       0.00000       0.00000       0.00000       0.00000       0.00000       0.00000       0.00000       0.00000       0.00000       0.00000       0.00000       0.00000       0.00000       0.00000       0.00000       74.8224       68.7147       36.9811       16.3371       0.00000       0.00000       0.00000       0.00000       0.00000       0.00000       0.00000       0.00000       0.00000       0.00000       0.00000       0.00000       0.00000       0.00000       0.00000       0.00000       0.00000       0.00000       0.00000       0.00000       0.00000       0.00000       0.00000       0.00000       0.00000       0.00000       0.00000       0.00000       0.00000       0.00000       0.00000       0.00000
   3  11 1865.2834    0.4101  0.3035 10.0101  0.0000  0.0414   0.0357   0.0755    0.1173   0.0000   454.6297      -14.2317       10.0324     0.0285407      -4.40118      -4.52973       0.00000       0.00000       0.00000       0.00000       0.00000       0.00000       0.00000       0.00000       0.00000       0.00000       0.00000       0.00000       0.00000       0.00000       0.00000       0.00000       0.00000       0.00000       0.00000       0.00000       0.00000       0.00000       0.00000       0.00000       0.00000       0.00000       0.00000       0.00000       0.00000       0.00000       21.7120       20.2890       14.4688       8.36856       3.68573       1.18671       0.00000       0.00000       0.00000       0.00000       0.00000       0.00000       0.00000       0.00000       0.00000       0.00000       0.00000       0.00000       0.00000       0.00000       0.00000       0.00000       0.00000       0.00000       0.00000       0.00000       0.00000       0.00000       0.00000       0.00000       0.00000       0.00000       0.00000       0.00000       0.00000       0.00000
   3  12 2001.2497    0.5935  0.3678 10.4030  0.0000  0.0502   0.0497   0.1006    0.1340   0.0000   414.2886      -5.25140       26.7993      -13.6978      -3.15598     -0.987031       0.00000       0.00000       0.00000       0.00000       0.00000       0.00000       0.00000       0.00000       0.00000       0.00000       0.00000       0.00000       0.00000       0.00000       0.00000       0.00000       0.00000       0.00000       0.00000       0.00000       0.00000       0.00000       0.00000       0.00000       0.00000       0.00000       0.00000       0.00000       0.00000       0.00000       21.3175       24.0182       15.8702       15.0508       4.46318       1.94626       0.00000       0.00000       0.00000       0.00000       0.00000       0.00000       0.00000       0.00000       0.00000       0.00000       0.00000       0.00000       0.00000       0.00000       0.00000       0.00000       0.00000       0.00000       0.00000       0.00000       0.00000       0.00000       0.00000       0.00000       0.00000       0.00000       0.00000       0.00000       0.00000       0.00000
   3  13 2137.6838    0.7519  0.6813 10.1490  0.0000  0.0483   0.0460   0.1220    0.2314   0.0000   399.1175       28.6892       22.9881       11.7066       8.46386       2.10742       0.00000       0.00000       0.00000       0.00000       0.00000       0.00000       0.00000       0.00000       0.00000       0.00000       0.00000       0.00000       0.00000       0.00000       0.00000       0.00000       0.00000       0.00000       0.00000       0.00000       0.00000       0.00000       0.00000       0.00000       0.00000       0.00000       0.00000       0.00000       0.00000       0.00000       22.2757       21.6776       17.4080       9.97631       5.02700       1.42401       0.00000       0.00000       0.00000       0.00000       0.00000       0.00000       0.00000       0.00000       0.00000       0.00000       0.00000       0.00000       0.00000       0.00000       0.00000       0.00000       0.00000       0.00000       0.00000       0.00000       0.00000       0.00000       0.00000       0.00000       0.00000       0.00000       0.00000       0.00000       0.00000       0.00000
   3  14 2273.2676    1.0310  0.6758 11.1094  0.0000  0.0614   0.0656   0.1119    0.2062   0.0000   489.5462       3.64470       8.36885       17.0570       2.35616     -0.401105       0.00000       0.00000       0.00000       0.00000       0.00000       0.00000       0.00000       0.00000       0.00000       0.00000       0.00000       0.00000       0.00000       0.00000       0.00000       0.00000       0.00000       0.00000       0.00000       0.00000       0.00000       0.00000       0.00000       0.00000       0.00000       0.00000       0.00000       0.00000       0.00000       0.00000       33.2077       25.7725       23.2920       15.5389       6.00312       1.38524       0.00000       0.00000       0.00000       0.00000       0.00000       0.00000       0.00000       0.00000       0.00000       0.00000       0.00000       0.00000       0.00000       0.00000       0.00000       0.00000       0.00000       0.00000       0.00000       0.00000       0.00000       0.00000       0.00000       0.00000       0.00000       0.00000       0.00000       0.00000       0.00000       0.00000
   3  15 2407.5472    1.6376  0.7465 10.4708  0.0040  0.0626   0.0917   0.1153    0.5664   0.0000   417.4568      -37.1769       35.3367      -2.31897       7.74223     -0.742495       0.00000       0.00000       0.00000       0.00000       0.00000       0.00000       0.00000       0.00000       0.00000       0.00000       0.00000       0.00000       0.00000       0.00000       0.00000       0.00000       0.00000       0.00000       0.00000       0.00000       0.00000       0.00000       0.00000       0.00000       0.00000       0.00000       0.00000       0.00000       0.00000       0.00000       32.0605       23.0036       23.3266       16.1102       6.33746       1.36592       0.00000       0.00000       0.00000       0.00000       0.00000       0.00000       0.00000       0.00000       0.00000       0.00000       0.00000       0.00000       0.00000       0.00000       0.00000       0.00000       0.00000       0.00000       0.00000       0.00000       0.00000       0.00000       0.00000       0.00000       0.00000       0.00000       0.00000       0.00000       0.00000       0.00000
   3  16 2541.7067    1.7382  0.8169 12.1471  0.0000  0.0624   0.1066   0.1500    0.2445   0.0000   385.4389       23.4634      -26.1310      0.701174      -13.2746      -2.60577       0.00000       0.00000       0.00000       0.00000       0.00000       0.00000       0.00000       0.00000       0.00000       0.00000       0.00000       0.00000       0.00000       0.00000       0.00000       0.00000       0.00000       0.00000       0.00000       0.00000       0.00000       0.00000       0.00000       0.00000       0.00000       0.00000       0.00000       0.00000       0.00000       0.00000       26.8215       26.3628       23.0292       13.3034       6.82601       1.84476       0.00000       0.00000       0.00000       0.00000       0.00000       0.00000       0.00000       0.00000       0.00000       0.00000       0.00000       0.00000       0.00000       0.00000       0.00000       0.00000       0.00000       0.00000       0.00000       0.00000       0.00000       0.00000       0.00000       0.00000       0.00000       0.00000       0.00000       0.00000       0.00000       0.00000
   3  18 2811.5032    2.9068  0.7301 11.9484  0.0000  0.0450   0.1630   0.1240    0.4704   0.0000   395.4955       44.5021       11.9109       2.97629       2.33026      -3.11714       0.00000       0.00000       0.00000       0.00000       0.00000       0.00000       0.00000       0.00000       0.00000       0.00000       0.00000       0.00000       0.00000       0.00000       0.00000       0.00000       0.00000       0.00000       0.00000       0.00000       0.00000       0.00000       0.00000       0.00000       0.00000       0.00000       0.00000       0.00000       0.00000       0.00000       23.6378       23.2392       16.1722       8.27267       4.12432       1.25721       0.00000       0.00000       0.00000       0.00000       0.00000       0.00000       0.00000       0.00000       0.00000       0.00000       0.00000       0.00000       0.00000       0.00000       0.00000       0.00000       0.00000       0.00000       0.00000       0.00000       0.00000       0.00000       0.00000       0.00000       0.00000       0.00000       0.00000       0.00000       0.00000       0.00000
   3  19 2946.9526    3.7716  0.7034 12.5105  0.0000  0.0409   0.2265   0.1322    0.4325   0.0000   404.4366       39.7379       16.0567      -9.13726     -0.678734     -0.153033       0.00000       0.00000       0.00000       0.00000       0.00000       0.00000       0.00000       0.00000       0.00000       0.00000       0.00000       0.00000       0.00000       0.00000       0.00000       0.00000       0.00000       0.00000       0.00000       0.00000       0.00000       0.00000       0.00000       0.00000       0.00000       0.00000       0.00000       0.00000       0.00000       0.00000       21.0124       20.2588       14.4203       8.29926       3.67029       1.12908       0.00000       0.00000       0.00000       0.00000       0.00000       0.00000       0.00000       0.00000       0.00000       0.00000       0.00000       0.00000       0.00000       0.00000       0.00000       0.00000       0.00000       0.00000       0.00000       0.00000       0.00000       0.00000       0.00000       0.00000       0.00000       0.00000       0.00000       0.00000       0.00000       0.00000
   3  20 3082.3191    4.1416  1.0133 11.3678  0.0000  0.0493   0.2065   0.1852    1.8110   0.0000   416.9051       44.6053      -34.6591       8.04719      -6.78905      -1.66541       0.00000       0.00000       0.00000       0.00000       0.00000       0.00000       0.00000       0.00000       0.00000       0.00000       0.00000       0.00000       0.00000       0.00000       0.00000       0.00000       0.00000       0.00000       0.00000       0.00000       0.00000       0.00000       0.00000       0.00000       0.00000       0.00000       0.00000       0.00000       0.00000       0.00000       26.8332       26.4917       16.9328       10.4967       4.20025       1.50056       0.00000       0.00000       0.00000       0.00000       0.00000       0.00000       0.00000       0.00000       0.00000       0.00000       0.00000       0.00000       0.00000       0.00000       0.00000       0.00000       0.00000       0.00000       0.00000       0.00000       0.00000       0.00000       0.00000       0.00000       0.00000       0.00000       0.00000       0.00000       0.00000       0.00000
   3  21 3217.7841    4.1072  1.2353 10.6880  0.0000  0.0622   0.1822   0.1593    3.7984   0.0000   414.9139       20.3991       45.3243      -1.40249     -0.105408      0.890616       0.00000       0.00000       0.00000       0.00000       0.00000       0.00000       0.00000       0.00000       0.00000       0.00000       0.00000       0.00000       0.00000       0.00000       0.00000       0.00000       0.00000       0.00000       0.00000       0.00000       0.00000       0.00000       0.00000       0.00000       0.00000       0.00000       0.00000       0.00000       0.00000       0.00000       35.1700       34.2088       22.7562       11.6419       5.21452       1.64209       0.00000       0.00000       0.00000       0.00000       0.00000       0.00000       0.00000       0.00000       0.00000       0.00000       0.00000       0.00000       0.00000       0.00000       0.00000       0.00000       0.00000       0.00000       0.00000       0.00000       0.00000       0.00000       0.00000       0.00000       0.00000       0.00000       0.00000       0.00000       0.00000       0.00000
   3  22 3353.5800    3.4982  1.7576 12.2255 -0.0016  0.0772   0.1448   0.1949    0.5062   0.0000   433.3170       69.2856      -41.1862       18.7485      -2.34164      -3.05552       0.00000       0.00000       0.00000       0.00000       0.00000       0.00000       0.00000       0.00000       0.00000       0.00000       0.00000       0.00000       0.00000       0.00000       0.00000       0.00000       0.00000       0.00000       0.00000       0.00000       0.00000       0.00000       0.00000       0.00000       0.00000       0.00000       0.00000       0.00000       0.00000       0.00000       36.1207       36.5588       26.7684       16.9812       7.36190       2.43347       0.00000       0.00000       0.00000       0.00000       0.00000       0.00000       0.00000       0.00000       0.00000       0.00000       0.00000       0.00000       0.00000       0.00000       0.00000       0.00000       0.00000       0.00000       0.00000       0.00000       0.00000       0.00000       0.00000       0.00000       0.00000       0.00000       0.00000       0.00000       0.00000       0.00000
   3  23 3489.6523    2.7649  2.2272 12.2865 -0.0021  0.0887   0.1049   0.2646    0.2622   0.0000   410.7014       17.6387      -5.73939       14.2175       6.96656      -2.18278       0.00000       0.00000       0.00000       0.00000       0.00000       0.00000       0.00000       0.00000       0.00000       0.00000       0.00000       0.00000       0.00000       0.00000       0.00000       0.00000       0.00000       0.00000       0.00000       0.00000       0.00000       0.00000       0.00000       0.00000       0.00000       0.00000       0.00000       0.00000       0.00000       0.00000       42.2596       40.8046       31.8172       19.9246       8.63330       2.67221       0.00000       0.00000       0.00000       0.00000       0.00000       0.00000       0.00000       0.00000       0.00000       0.00000       0.00000       0.00000       0.00000       0.00000       0.00000       0.00000       0.00000       0.00000       0.00000       0.00000       0.00000       0.00000       0.00000       0.00000       0.00000       0.00000       0.00000       0.00000       0.00000       0.00000
   3  24 3626.0647    2.4437  3.5347 10.9591  0.0000  0.1079   0.0690   0.3088    0.3355   0.0000   408.9442       55.7084      -23.3129      -45.4490       1.08695       4.16828       0.00000       0.00000       0.00000       0.00000       0.00000       0.00000       0.00000       0.00000       0.00000       0.00000       0.00000       0.00000       0.00000       0.00000       0.00000       0.00000       0.00000       0.00000       0.00000       0.00000       0.00000       0.00000       0.00000       0.00000       0.00000       0.00000       0.00000       0.00000       0.00000       0.00000       51.8545       50.5855       39.0392       22.3174       10.8931       3.21391       0.00000       0.00000       0.00000       0.00000       0.00000       0.00000       0.00000       0.00000       0.00000       0.00000       0.00000       0.00000       0.00000       0.00000       0.00000       0.00000       0.00000       0.00000       0.00000       0.00000       0.00000       0.00000       0.00000       0.00000       0.00000       0.00000       0.00000       0.00000       0.00000       0.00000
   4  11 1914.6045    0.4244  0.3522 10.2100  0.0002  0.0739   0.0325   0.0749    0.0936   0.0000   436.5537      -19.6277     -0.369821       23.9354      -2.50211       5.73602      0.360859     0.0485039       0.00000       0.00000       0.00000       0.00000       0.00000       0.00000       0.00000       0.00000       0.00000       0.00000       0.00000       0.00000       0.00000       0.00000       0.00000       0.00000       0.00000       0.00000       0.00000       0.00000       0.00000       0.00000       0.00000       0.00000       0.00000       0.00000       0.00000       0.00000       19.9183       27.1547       21.3341       13.5922       11.4232       3.06973       2.41425      0.633400       0.00000       0.00000       0.00000       0.00000       0.00000       0.00000       0.00000       0.00000       0.00000       0.00000       0.00000       0.00000       0.00000       0.00000       0.00000       0.00000       0.00000       0.00000       0.00000       0.00000       0.00000       0.00000       0.00000       0.00000       0.00000       0.00000       0.00000       0.00000
   4  12 2051.6533    0.5920  0.6163 10.1576 -0.0083  0.0532   0.0351   0.0988    0.1538   0.0000   416.4581      -22.0613      -30.9424      -5.58362      -7.38498      0.517131      -1.72948     -0.226350       0.00000       0.00000       0.00000       0.00000       0.00000       0.00000       0.00000       0.00000       0.00000       0.00000       0.00000       0.00000       0.00000       0.00000       0.00000       0.00000       0.00000       0.00000       0.00000       0.00000       0.00000       0.00000       0.00000       0.00000       0.00000       0.00000       0.00000       0.00000       20.8056       18.1879       15.9567       13.6668       7.81417       3.91801       1.24947      0.310877       0.00000       0.00000       0.00000       0.00000       0.00000       0.00000       0.00000       0.00000       0.00000       0.00000       0.00000       0.00000       0.00000       0.00000       0.00000       0.00000       0.00000       0.00000       0.00000       0.00000       0.00000       0.00000       0.00000       0.00000       0.00000       0.00000       0.00000       0.00000
   4  13 2188.2863    0.8643  0.6864 10.6056 -0.0076  0.0463   0.0501   0.1255    0.2344   0.0000   439.8674       32.1635       10.9583      -7.77959       5.63528      -3.37091      -2.10258   0.000160103       0.00000       0.00000       0.00000       0.00000       0.00000       0.00000       0.00000       0.00000       0.00000       0.00000       0.00000       0.00000       0.00000       0.00000       0.00000       0.00000       0.00000       0.00000       0.00000       0.00000       0.00000       0.00000       0.00000       0.00000       0.00000       0.00000       0.00000       0.00000       18.8077       19.7402       14.8155       11.4018       6.19080       3.29106       1.02299      0.305466       0.00000       0.00000       0.00000       0.00000       0.00000       0.00000       0.00000       0.00000       0.00000       0.00000       0.00000       0.00000       0.00000       0.00000       0.00000       0.00000       0.00000       0.00000       0.00000       0.00000       0.00000       0.00000       0.00000       0.00000       0.00000       0.00000       0.00000       0.00000
   4  14 2324.1333    1.2296  0.7831 10.5057 -0.0017  0.0519   0.0704   0.1455    0.3950   0.0000   391.4905      -9.54268      -31.0849      -9.86951      -6.27356      0.728141       2.11585     -0.311787       0.00000       0.00000       0.00000       0.00000       0.00000       0.00000       0.00000       0.00000       0.00000       0.00000       0.00000       0.00000       0.00000       0.00000       0.00000       0.00000       0.00000       0.00000       0.00000       0.00000       0.00000       0.00000       0.00000       0.00000       0.00000       0.00000       0.00000       0.00000       21.4926       22.4617       19.1220       11.2400       7.40836       2.86493       1.37255      0.336174       0.00000       0.00000       0.00000       0.00000       0.00000       0.00000       0.00000       0.00000       0.00000       0.00000       0.00000       0.00000       0.00000       0.00000       0.00000       0.00000       0.00000       0.00000       0.00000       0.00000       0.00000       0.00000       0.00000       0.00000       0.00000       0.00000       0.00000       0.00000
   4  15 2458.5994    1.6413  0.8465 10.7213  0.0013  0.0547   0.0814   0.1230    0.7537   0.0000   436.8107      -22.7289      -1.58101      -2.88472      -1.73427      -2.64349     0.0952922     -0.224547       0.00000       0.00000       0.00000       0.00000       0.00000       0.00000       0.00000       0.00000       0.00000       0.00000       0.00000       0.00000       0.00000       0.00000       0.00000       0.00000       0.00000       0.00000       0.00000       0.00000       0.00000       0.00000       0.00000       0.00000       0.00000       0.00000       0.00000       0.00000       16.4365       22.2822       16.3556       12.2511       7.08062       3.70771       1.45912      0.449474       0.00000       0.00000       0.00000       0.00000       0.00000       0.00000       0.00000       0.00000       0.00000       0.00000       0.00000       0.00000       0.00000       0.00000       0.00000       0.00000       0.00000       0.00000       0.00000       0.00000       0.00000       0.00000       0.00000       0.00000       0.00000       0.00000       0.00000       0.00000
   4  17 2728.3870    2.4902  0.9638 11.5312 -0.0020  0.0557   0.1221   0.1287    0.7927   0.0000   443.3380       32.2087       12.7773      -2.19101      -6.80751      -2.48509     -0.580028     -0.154792       0.00000       0.00000       0.00000       0.00000       0.00000       0.00000       0.00000       0.00000       0.00000       0.00000       0.00000       0.00000       0.00000       0.00000       0.00000       0.00000       0.00000       0.00000       0.00000       0.00000       0.00000       0.00000       0.00000       0.00000       0.00000       0.00000       0.00000       0.00000       21.2495       22.2729       19.2229       12.3870       8.20714       3.47108       1.58571      0.368686       0.00000       0.00000       0.00000       0.00000       0.00000       0.00000       0.00000       0.00000       0.00000       0.00000       0.00000       0.00000       0.00000       0.00000       0.00000       0.00000       0.00000       0.00000       0.00000       0.00000       0.00000       0.00000       0.00000       0.00000       0.00000       0.00000       0.00000       0.00000
   4  18 2864.2069    3.5253  0.7104 12.5295 -0.0019  0.0382   0.1855   0.1150    0.4547   0.0000   416.7400       24.1121       25.2256      -1.47513      -5.77061      -2.41479      0.373233      0.242497       0.00000       0.00000       0.00000       0.00000       0.00000       0.00000       0.00000       0.00000       0.00000       0.00000       0.00000       0.00000       0.00000       0.00000       0.00000       0.00000       0.00000       0.00000       0.00000       0.00000       0.00000       0.00000       0.00000       0.00000       0.00000       0.00000       0.00000       0.00000       16.7161       16.4525       13.5655       9.07657       5.26143       2.44524      0.913593      0.227512       0.00000       0.00000       0.00000       0.00000       0.00000       0.00000       0.00000       0.00000       0.00000       0.00000       0.00000       0.00000       0.00000       0.00000       0.00000       0.00000       0.00000       0.00000       0.00000       0.00000       0.00000       0.00000       0.00000       0.00000       0.00000       0.00000       0.00000       0.00000
   4  19 3000.1871    3.7575  0.7561 12.9666  0.0067  0.0453   0.1911   0.1156    0.3208   0.0000   457.4152       28.2222       4.81960      -1.23343       5.97812      0.922350      0.291775     -0.317659       0.00000       0.00000       0.00000       0.00000       0.00000       0.00000       0.00000       0.00000       0.00000       0.00000       0.00000       0.00000       0.00000       0.00000       0.00000       0.00000       0.00000       0.00000       0.00000       0.00000       0.00000       0.00000       0.00000       0.00000       0.00000       0.00000       0.00000       0.00000       19.0399       19.0097       14.9585       11.3185       6.90500       2.67403       1.06410      0.274451       0.00000       0.00000       0.00000       0.00000       0.00000       0.00000       0.00000       0.00000       0.00000       0.00000       0.00000       0.00000       0.00000       0.00000       0.00000       0.00000       0.00000       0.00000       0.00000       0.00000       0.00000       0.00000       0.00000       0.00000       0.00000       0.00000       0.00000       0.00000
   4  20 3135.9056    4.0445  1.0008 12.8079 -0.0079  0.0558   0.1958   0.1621    0.5213   0.0000   429.0183      -5.32307       48.5688      -10.7479      -10.2737       3.76255    -0.0817078     -0.365641       0.00000       0.00000       0.00000       0.00000       0.00000       0.00000       0.00000       0.00000       0.00000       0.00000       0.00000       0.00000       0.00000       0.00000       0.00000       0.00000       0.00000       0.00000       0.00000       0.00000       0.00000       0.00000       0.00000       0.00000       0.00000       0.00000       0.00000       0.00000       26.0331       28.0247       21.2161       12.1019       6.98581       2.72631       1.26058      0.321342       0.00000       0.00000       0.00000       0.00000       0.00000       0.00000       0.00000       0.00000       0.00000       0.00000       0.00000       0.00000       0.00000       0.00000       0.00000       0.00000       0.00000       0.00000       0.00000       0.00000       0.00000       0.00000       0.00000       0.00000       0.00000       0.00000       0.00000       0.00000
   4  21 3271.7325    3.8012  0.9999 12.8697 -0.0033  0.0499   0.1825   0.1320    0.4791   0.0000   405.0677       31.4474       48.6614      -7.23819       1.25882      -1.95958       2.57475      0.131567       0.00000       0.00000       0.00000       0.00000       0.00000       0.00000       0.00000       0.00000       0.00000       0.00000       0.00000       0.00000       0.00000       0.00000       0.00000       0.00000       0.00000       0.00000       0.00000       0.00000       0.00000       0.00000       0.00000       0.00000       0.00000       0.00000       0.00000       0.00000       19.2070       18.4457       15.5782       12.6292       7.38689       3.55878       1.23145      0.328130       0.00000       0.00000       0.00000       0.00000       0.00000       0.00000       0.00000       0.00000       0.00000       0.00000       0.00000       0.00000       0.00000       0.00000       0.00000       0.00000       0.00000       0.00000       0.00000       0.00000       0.00000       0.00000       0.00000       0.00000       0.00000       0.00000       0.00000       0.00000
   4  22 3408.2116    3.0930  1.8216 12.7876 -0.0004  0.0732   0.1202   0.2163    0.2627   0.0000   438.3244       4.20837       5.69792      -34.3391      -3.87784      -9.38121      0.240321      0.262348       0.00000       0.00000       0.00000       0.00000       0.00000       0.00000       0.00000       0.00000       0.00000       0.00000       0.00000       0.00000       0.00000       0.00000       0.00000       0.00000       0.00000       0.00000       0.00000       0.00000       0.00000       0.00000       0.00000       0.00000       0.00000       0.00000       0.00000       0.00000       28.8238       30.6773       24.7835       16.9414       10.2648       4.68811       1.89185      0.497852       0.00000       0.00000       0.00000       0.00000       0.00000       0.00000       0.00000       0.00000       0.00000       0.00000       0.00000       0.00000       0.00000       0.00000       0.00000       0.00000       0.00000       0.00000       0.00000       0.00000       0.00000       0.00000       0.00000       0.00000       0.00000       0.00000       0.00000       0.00000
   4  23 3544.6684    2.7585  2.6473 11.9603  0.0040  0.0877   0.0897   0.2340    0.2602   0.0000   480.5279       37.4624       14.1800       10.4731       14.3696      -6.62048       1.74541       1.06195       0.00000       0.00000       0.00000       0.00000       0.00000       0.00000       0.00000       0.00000       0.00000       0.00000       0.00000       0.00000       0.00000       0.00000       0.00000       0.00000       0.00000       0.00000       0.00000       0.00000       0.00000       0.00000       0.00000       0.00000       0.00000       0.00000       0.00000       0.00000       32.4515       35.8394       29.6114       19.7535       11.2948       5.99727       2.31968      0.638549       0.00000       0.00000       0.00000       0.00000       0.00000       0.00000       0.00000       0.00000       0.00000       0.00000       0.00000       0.00000       0.00000       0.00000       0.00000       0.00000       0.00000       0.00000       0.00000       0.00000       0.00000       0.00000       0.00000       0.00000       0.00000       0.00000       0.00000       0.00000
   4  25 3818.6894    1.8962  5.3017 10.7368  0.0013  0.1280   0.0459   0.3636    0.2245   0.0000   517.6495       26.9618      -9.46806       4.65076       10.6068      -7.24949      -4.54397      0.731272       0.00000       0.00000       0.00000       0.00000       0.00000       0.00000       0.00000       0.00000       0.00000       0.00000       0.00000       0.00000       0.00000       0.00000       0.00000       0.00000       0.00000       0.00000       0.00000       0.00000       0.00000       0.00000       0.00000       0.00000       0.00000       0.00000       0.00000       0.00000       46.5359       50.4152       41.8923       29.0460       17.8699       8.38188       3.46428      0.915225       0.00000       0.00000       0.00000       0.00000       0.00000       0.00000       0.00000       0.00000       0.00000       0.00000       0.00000       0.00000       0.00000       0.00000       0.00000       0.00000       0.00000       0.00000       0.00000       0.00000       0.00000       0.00000       0.00000       0.00000       0.00000       0.00000       0.00000       0.00000
   5  10 1823.3503    0.3657  0.4147  9.9573 -0.0078  0.0400   0.0282   0.1054    0.0884   0.0000   437.0987      -16.0653       20.6201     -0.823660       7.71443    -0.0154198      -1.67393      0.860048     0.0801949   -0.00390645       0.00000       0.00000       0.00000       0.00000       0.00000       0.00000       0.00000       0.00000       0.00000       0.00000       0.00000       0.00000       0.00000       0.00000       0.00000       0.00000       0.00000       0.00000       0.00000       0.00000       0.00000       0.00000       0.00000       0.00000       0.00000       0.00000       11.6358       13.4406       11.7069       8.49904       7.03125       3.21315       2.23280      0.661022      0.369923     0.0694024       0.00000       0.00000       0.00000       0.00000       0.00000       0.00000       0.00000       0.00000       0.00000       0.00000       0.00000       0.00000       0.00000       0.00000       0.00000       0.00000       0.00000       0.00000       0.00000       0.00000       0.00000       0.00000       0.00000       0.00000       0.00000       0.00000
   5  12 2098.4339    0.7037  0.5949 10.1252 -0.0018  0.0440   0.0396   0.1003    0.1513   0.0000   424.7128      -10.7631      -3.42126       8.34403       2.13180      -3.05651     -0.529490     -0.415301     -0.185121    -0.0341784       0.00000       0.00000       0.00000       0.00000       0.00000       0.00000       0.00000       0.00000       0.00000       0.00000       0.00000       0.00000       0.00000       0.00000       0.00000       0.00000       0.00000       0.00000       0.00000       0.00000       0.00000       0.00000       0.00000       0.00000       0.00000       0.00000       11.9956       12.7961       11.7538       8.69708       6.27693       3.60014       1.79326      0.843690      0.275698     0.0591957       0.00000       0.00000       0.00000       0.00000       0.00000       0.00000       0.00000       0.00000       0.00000       0.00000       0.00000       0.00000       0.00000       0.00000       0.00000       0.00000       0.00000       0.00000       0.00000       0.00000       0.00000       0.00000       0.00000       0.00000       0.00000       0.00000
   5  13 2235.3517    0.9299  0.6905 10.2580 -0.0095  0.0350   0.0456   0.1014    0.1990   0.0000   419.1895       28.4034       1.87478       18.8648       1.54891      -7.76042       4.23362     -0.529413     -0.101358     0.0655883       0.00000       0.00000       0.00000       0.00000       0.00000       0.00000       0.00000       0.00000       0.00000       0.00000       0.00000       0.00000       0.00000       0.00000       0.00000       0.00000       0.00000       0.00000       0.00000       0.00000       0.00000       0.00000       0.00000       0.00000       0.00000       0.00000       10.9762       12.0379       10.9825       8.21926       5.34559       3.23650       1.68585      0.728615      0.233547     0.0546100       0.00000       0.00000       0.00000       0.00000       0.00000       0.00000       0.00000       0.00000       0.00000       0.00000       0.00000       0.00000       0.00000       0.00000       0.00000       0.00000       0.00000       0.00000       0.00000       0.00000       0.00000       0.00000       0.00000       0.00000       0.00000       0.00000
   5  14 2371.1113    1.3374  0.6985 10.8815 -0.0002  0.0424   0.0643   0.0850    0.2211   0.0000   416.0599       14.6249       17.0431      -3.66294       13.4392       1.87836      -3.38698      0.335326     -0.316211     -0.102654       0.00000       0.00000       0.00000       0.00000       0.00000       0.00000       0.00000       0.00000       0.00000       0.00000       0.00000       0.00000       0.00000       0.00000       0.00000       0.00000       0.00000       0.00000       0.00000       0.00000       0.00000       0.00000       0.00000       0.00000       0.00000       0.00000       13.4945       12.0541       12.0534       10.2384       7.48524       4.61277       2.27305      0.956474      0.291610     0.0567206       0.00000       0.00000       0.00000       0.00000       0.00000       0.00000       0.00000       0.00000       0.00000       0.00000       0.00000       0.00000       0.00000       0.00000       0.00000       0.00000       0.00000       0.00000       0.00000       0.00000       0.00000       0.00000       0.00000       0.00000       0.00000       0.00000
   5  15 2506.0699    1.6772  1.1067 10.8899 -0.0018  0.0476   0.0668   0.1343    0.4090   0.0000   437.1369       13.2291      -18.5389      -3.56467      0.300974      -5.68651       1.80798     -0.785812     -0.597312    -0.0153418       0.00000       0.00000       0.00000       0.00000       0.00000       0.00000       0.00000       0.00000       0.00000       0.00000       0.00000       0.00000       0.00000       0.00000       0.00000       0.00000       0.00000       0.00000       0.00000       0.00000       0.00000       0.00000       0.00000       0.00000       0.00000       0.00000       13.9579       16.1340       13.8991       10.6572       7.85425       4.18703       2.37716      0.891217      0.357065     0.0813263       0.00000       0.00000       0.00000       0.00000       0.00000       0.00000       0.00000       0.00000       0.00000       0.00000       0.00000       0.00000       0.00000       0.00000       0.00000       0.00000       0.00000       0.00000       0.00000       0.00000       0.00000       0.00000       0.00000       0.00000       0.00000       0.00000
   5  16 2641.0888    2.3910  0.7439 11.2990  0.0033  0.0415   0.1088   0.0976    0.4236   0.0000   404.7692       27.3321       22.2044      -20.0041       4.16711       2.88414     -0.546821     -0.594545      0.169564      0.197686       0.00000       0.00000       0.00000       0.00000       0.00000       0.00000       0.00000       0.00000       0.00000       0.00000       0.00000       0.00000       0.00000       0.00000       0.00000       0.00000       0.00000       0.00000       0.00000       0.00000       0.00000       0.00000       0.00000       0.00000       0.00000       0.00000       11.5249       12.9973       11.2436       9.94720       5.99561       4.32505       1.77286      0.971391      0.256513     0.0757431       0.00000       0.00000       0.00000       0.00000       0.00000       0.00000       0.00000       0.00000       0.00000       0.00000       0.00000       0.00000       0.00000       0.00000       0.00000       0.00000       0.00000       0.00000       0.00000       0.00000       0.00000       0.00000       0.00000       0.00000       0.00000       0.00000
   5  17 2777.2610    2.7786  0.8238 12.5173 -0.0290  0.0532   0.1427   0.1085    0.3697   0.0000   419.2939       23.5179       10.6386      -5.79292      -4.11536      -4.06354       2.16097       2.82208      0.140423    -0.0189717       0.00000       0.00000       0.00000       0.00000       0.00000       0.00000       0.00000       0.00000       0.00000       0.00000       0.00000       0.00000       0.00000       0.00000       0.00000       0.00000       0.00000       0.00000       0.00000       0.00000       0.00000       0.00000       0.00000       0.00000       0.00000       0.00000       14.7969       16.8888       18.4778       11.0572       8.60597       4.83433       2.51691       1.37264      0.441732     0.0837351       0.00000       0.00000       0.00000       0.00000       0.00000       0.00000       0.00000       0.00000       0.00000       0.00000       0.00000       0.00000       0.00000       0.00000       0.00000       0.00000       0.00000       0.00000       0.00000       0.00000       0.00000       0.00000       0.00000       0.00000       0.00000       0.00000
   5  18 2913.8216    3.5511  0.7442 12.5435 -0.0096  0.0466   0.1844   0.1018    0.4675   0.0000   431.1322     -0.432109       16.6268       16.1142     -0.507587      -4.14140     -0.874606      0.319460      0.438506    -0.0305360       0.00000       0.00000       0.00000       0.00000       0.00000       0.00000       0.00000       0.00000       0.00000       0.00000       0.00000       0.00000       0.00000       0.00000       0.00000       0.00000       0.00000       0.00000       0.00000       0.00000       0.00000       0.00000       0.00000       0.00000       0.00000       0.00000       16.5118       17.1627       13.8413       11.4747       8.57580       4.68541       2.07179      0.758528      0.292379     0.0639662       0.00000       0.00000       0.00000       0.00000       0.00000       0.00000       0.00000       0.00000       0.00000       0.00000       0.00000       0.00000       0.00000       0.00000       0.00000       0.00000       0.00000       0.00000       0.00000       0.00000       0.00000       0.00000       0.00000       0.00000       0.00000       0.00000
   5  19 3049.9784    4.0196  0.8850 12.5044 -0.0075  0.0535   0.1815   0.1154    0.7539   0.0000   428.7388       12.0046       15.5419       3.44625       6.67611      -10.8458      -2.05095     0.0502170      0.172105     -0.135296       0.00000       0.00000       0.00000       0.00000       0.00000       0.00000       0.00000       0.00000       0.00000       0.00000       0.00000       0.00000       0.00000       0.00000       0.00000       0.00000       0.00000       0.00000       0.00000       0.00000       0.00000       0.00000       0.00000       0.00000       0.00000       0.00000       15.5675       15.4466       17.1901       12.0464       7.56910       4.81114       2.85720       1.23955      0.402294     0.0784374       0.00000       0.00000       0.00000       0.00000       0.00000       0.00000       0.00000       0.00000       0.00000       0.00000       0.00000       0.00000       0.00000       0.00000       0.00000       0.00000       0.00000       0.00000       0.00000       0.00000       0.00000       0.00000       0.00000       0.00000       0.00000       0.00000
   5  20 3186.1800    3.6758  1.0234 13.5683 -0.0105  0.0898   0.1909   0.1526    0.4168   0.0000   424.3138       34.1774       6.41669      -9.15733       19.9885       6.49886      -2.09699       2.24459    -0.0885765     -0.102725       0.00000       0.00000       0.00000       0.00000       0.00000       0.00000       0.00000       0.00000       0.00000       0.00000       0.00000       0.00000       0.00000       0.00000       0.00000       0.00000       0.00000       0.00000       0.00000       0.00000       0.00000       0.00000       0.00000       0.00000       0.00000       0.00000       27.2577       29.1789       31.5212       16.1672       14.9908       9.21397       2.58530       2.21463      0.773084      0.112513       0.00000       0.00000       0.00000       0.00000       0.00000       0.00000       0.00000       0.00000       0.00000       0.00000       0.00000       0.00000       0.00000       0.00000       0.00000       0.00000       0.00000       0.00000       0.00000       0.00000       0.00000       0.00000       0.00000       0.00000       0.00000       0.00000
   5  21 3322.7696    3.4871  1.2626 13.5687 -0.0228  0.0609   0.1642   0.1692    0.3117   0.0000   429.3609      -5.33907       23.7516      -7.71238       5.31138      -13.0682      -5.25850      0.588702     -0.180436    -0.0642315       0.00000       0.00000       0.00000       0.00000       0.00000       0.00000       0.00000       0.00000       0.00000       0.00000       0.00000       0.00000       0.00000       0.00000       0.00000       0.00000       0.00000       0.00000       0.00000       0.00000       0.00000       0.00000       0.00000       0.00000       0.00000       0.00000       20.5827       22.4511       20.5065       14.9602       9.74227       5.38287       3.13619       1.17791      0.420134     0.0883622       0.00000       0.00000       0.00000       0.00000       0.00000       0.00000       0.00000       0.00000       0.00000       0.00000       0.00000       0.00000       0.00000       0.00000       0.00000       0.00000       0.00000       0.00000       0.00000       0.00000       0.00000       0.00000       0.00000       0.00000       0.00000       0.00000
   5  22 3459.4246    3.0603  2.0809 11.7721  0.0029  0.0704   0.1004   0.1961    0.4746   0.0000   422.1142       66.5923       12.9384       6.36782      0.157834      0.691458      -5.13136     -0.860875       1.25344      0.135579       0.00000       0.00000       0.00000       0.00000       0.00000       0.00000       0.00000       0.00000       0.00000       0.00000       0.00000       0.00000       0.00000       0.00000       0.00000       0.00000       0.00000       0.00000       0.00000       0.00000       0.00000       0.00000       0.00000       0.00000       0.00000       0.00000       24.0031       24.5795       21.0747       17.3459       11.8282       6.97540       3.41205       1.34761      0.439401      0.103148       0.00000       0.00000       0.00000       0.00000       0.00000       0.00000       0.00000       0.00000       0.00000       0.00000       0.00000       0.00000       0.00000       0.00000       0.00000       0.00000       0.00000       0.00000       0.00000       0.00000       0.00000       0.00000       0.00000       0.00000       0.00000       0.00000
   5  24 3733.9410    2.1015  4.9290 10.7493  0.0014  0.1129   0.0437   0.3112    0.2170   0.0000   435.0174       56.4812      -6.93901       12.7342      0.193745       1.65614       2.05836      0.348988      -1.37549    -0.0830737       0.00000       0.00000       0.00000       0.00000       0.00000       0.00000       0.00000       0.00000       0.00000       0.00000       0.00000       0.00000       0.00000       0.00000       0.00000       0.00000       0.00000       0.00000       0.00000       0.00000       0.00000       0.00000       0.00000       0.00000       0.00000       0.00000       33.0026       37.2854       32.6052       26.7118       18.8774       10.7073       5.96376       2.31269      0.840689      0.195864       0.00000       0.00000       0.00000       0.00000       0.00000       0.00000       0.00000       0.00000       0.00000       0.00000       0.00000       0.00000       0.00000       0.00000       0.00000       0.00000       0.00000       0.00000       0.00000       0.00000       0.00000       0.00000       0.00000       0.00000       0.00000       0.00000
   5  25 3871.8366    1.7202  6.5032 10.5571  0.0009  0.1339   0.0327   0.3903    0.1490   0.0000   487.4971       38.4751       61.6881      -49.6790      -13.8922       14.7106       7.61565      -4.99867     -0.738806      0.147914       0.00000       0.00000       0.00000       0.00000       0.00000       0.00000       0.00000       0.00000       0.00000       0.00000       0.00000       0.00000       0.00000       0.00000       0.00000       0.00000       0.00000       0.00000       0.00000       0.00000       0.00000       0.00000       0.00000       0.00000       0.00000       0.00000       39.9521       44.8439       40.3914       31.2299       22.9855       13.0534       6.67889       2.82261       1.05028      0.228661       0.00000       0.00000       0.00000       0.00000       0.00000       0.00000       0.00000       0.00000       0.00000       0.00000       0.00000       0.00000       0.00000       0.00000       0.00000       0.00000       0.00000       0.00000       0.00000       0.00000       0.00000       0.00000       0.00000       0.00000       0.00000       0.00000
   5  26 4009.3618    1.4455  8.1105 10.2248  0.0001  0.1605   0.0264   0.4627    0.1381   0.0000   295.9658       1.18551      -10.8764      -6.08046       12.4558       7.99694       6.87507      -2.46092      0.365070      0.293672       0.00000       0.00000       0.00000       0.00000       0.00000       0.00000       0.00000       0.00000       0.00000       0.00000       0.00000       0.00000       0.00000       0.00000       0.00000       0.00000       0.00000       0.00000       0.00000       0.00000       0.00000       0.00000       0.00000       0.00000       0.00000       0.00000       46.6987       53.8721       48.0040       37.7409       26.4446       15.6356       8.15635       3.46952       1.22850      0.283883       0.00000       0.00000       0.00000       0.00000       0.00000       0.00000       0.00000       0.00000       0.00000       0.00000       0.00000       0.00000       0.00000       0.00000       0.00000       0.00000       0.00000       0.00000       0.00000       0.00000       0.00000       0.00000       0.00000       0.00000       0.00000       0.00000
   6  10 1866.0707    0.4352  0.3122 10.1550 -0.0035  0.0319   0.0333   0.0726    0.0759   0.0000   440.1637       8.99773       15.0321      -13.4698     -0.466823       5.05351     -0.411924      0.818573      0.340707    -0.0603689    -0.0835923     0.0114271       0.00000       0.00000       0.00000       0.00000       0.00000       0.00000       0.00000       0.00000       0.00000       0.00000       0.00000       0.00000       0.00000       0.00000       0.00000       0.00000       0.00000       0.00000       0.00000       0.00000       0.00000       0.00000       0.00000       0.00000       9.78036       9.46713       6.75648       7.70449       6.87554       4.54940       2.59533       1.30452      0.459273      0.146700     0.0416382    0.00983795       0.00000       0.00000       0.00000       0.00000       0.00000       0.00000       0.00000       0.00000       0.00000       0.00000       0.00000       0.00000       0.00000       0.00000       0.00000       0.00000       0.00000       0.00000       0.00000       0.00000       0.00000       0.00000       0.00000       0.00000
   6  11 2004.0366    0.5770  0.5081 10.0727 -0.0090  0.0373   0.0311   0.0765    0.1150   0.0000   431.0642      -4.67740       21.2571      -6.10403      -5.44729       3.04822      0.716789     -0.278338     -0.464201      0.273904     0.0136786    0.00857586       0.00000       0.00000       0.00000       0.00000       0.00000       0.00000       0.00000       0.00000       0.00000       0.00000       0.00000       0.00000       0.00000       0.00000       0.00000       0.00000       0.00000       0.00000       0.00000       0.00000       0.00000       0.00000       0.00000       0.00000       10.1568       9.78844       9.02607       8.22168       6.50942       5.17722       2.64145       1.25711      0.573606      0.234919     0.0552983     0.0119627       0.00000       0.00000       0.00000       0.00000       0.00000       0.00000       0.00000       0.00000       0.00000       0.00000       0.00000       0.00000       0.00000       0.00000       0.00000       0.00000       0.00000       0.00000       0.00000       0.00000       0.00000       0.00000       0.00000       0.00000
   6  13 2279.7930    1.0610  0.7009 10.7651 -0.0030  0.0414   0.0476   0.0905    0.1573   0.0000   434.0630       19.0030       1.86519      -12.6208       1.61285      0.583552       4.09567      -2.54577      0.125225      0.210576     0.0681409    -0.0165273       0.00000       0.00000       0.00000       0.00000       0.00000       0.00000       0.00000       0.00000       0.00000       0.00000       0.00000       0.00000       0.00000       0.00000       0.00000       0.00000       0.00000       0.00000       0.00000       0.00000       0.00000       0.00000       0.00000       0.00000       11.0709       10.2237       11.3043       10.1378       6.57655       4.23199       2.92098       1.71904      0.740736      0.250740     0.0648320     0.0121739       0.00000       0.00000       0.00000       0.00000       0.00000       0.00000       0.00000       0.00000       0.00000       0.00000       0.00000       0.00000       0.00000       0.00000       0.00000       0.00000       0.00000       0.00000       0.00000       0.00000       0.00000       0.00000       0.00000       0.00000
   6  14 2415.5314    1.4510  0.8567 10.7318 -0.0041  0.0391   0.0605   0.0975    0.2527   0.0000   435.6810      -5.16759       10.8424       11.7685      -2.89082       5.63799       2.94228      -2.87781      0.251277     -0.293424      0.114620   -0.00557821       0.00000       0.00000       0.00000       0.00000       0.00000       0.00000       0.00000       0.00000       0.00000       0.00000       0.00000       0.00000       0.00000       0.00000       0.00000       0.00000       0.00000       0.00000       0.00000       0.00000       0.00000       0.00000       0.00000       0.00000       9.68375       10.9951       10.2837       8.58445       6.61534       4.15599       2.74499       1.30897      0.667742      0.225608     0.0778104     0.0159993       0.00000       0.00000       0.00000       0.00000       0.00000       0.00000       0.00000       0.00000       0.00000       0.00000       0.00000       0.00000       0.00000       0.00000       0.00000       0.00000       0.00000       0.00000       0.00000       0.00000       0.00000       0.00000       0.00000       0.00000
   6  15 2551.0486    1.8261  1.0148 11.8393 -0.0000  0.0501   0.0747   0.1132    0.2095   0.0000   421.4322      -8.66402     -0.209389      -3.01722      -2.79758       2.90664       3.29844      -2.10808      0.239847     0.0893044     0.0348257    -0.0353387       0.00000       0.00000       0.00000       0.00000       0.00000       0.00000       0.00000       0.00000       0.00000       0.00000       0.00000       0.00000       0.00000       0.00000       0.00000       0.00000       0.00000       0.00000       0.00000       0.00000       0.00000       0.00000       0.00000       0.00000       12.3195       14.8212       12.7625       11.5193       8.01201       5.88373       3.03859       1.89293      0.680866      0.326494     0.0839185     0.0221386       0.00000       0.00000       0.00000       0.00000       0.00000       0.00000       0.00000       0.00000       0.00000       0.00000       0.00000       0.00000       0.00000       0.00000       0.00000       0.00000       0.00000       0.00000       0.00000       0.00000       0.00000       0.00000       0.00000       0.00000
   6  16 2687.1021    2.4000  0.9253 11.7819  0.0010  0.0407   0.0926   0.0998    0.2587   0.0000   428.2130      -10.4954       8.65803      -9.45176      0.246731      -9.71495     -0.556423      -1.56588     -0.240480    -0.0631328   -0.00623522    0.00710389       0.00000       0.00000       0.00000       0.00000       0.00000       0.00000       0.00000       0.00000       0.00000       0.00000       0.00000       0.00000       0.00000       0.00000       0.00000       0.00000       0.00000       0.00000       0.00000       0.00000       0.00000       0.00000       0.00000       0.00000       10.9098       11.5369       11.3443       9.30683       6.63757       4.61714       2.68997       1.41528      0.667661      0.252973     0.0700352     0.0140698       0.00000       0.00000       0.00000       0.00000       0.00000       0.00000       0.00000       0.00000       0.00000       0.00000       0.00000       0.00000       0.00000       0.00000       0.00000       0.00000       0.00000       0.00000       0.00000       0.00000       0.00000       0.00000       0.00000       0.00000
   6  17 2823.7561    2.8845  0.9584 11.7806 -0.0072  0.0396   0.1078   0.1037    0.3880   0.0000   450.5583       9.87740       3.63902      0.512562       4.58483       1.69509      -3.75165      -1.18775     -0.187342     0.0973827    -0.0639276     0.0128851       0.00000       0.00000       0.00000       0.00000       0.00000       0.00000       0.00000       0.00000       0.00000       0.00000       0.00000       0.00000       0.00000       0.00000       0.00000       0.00000       0.00000       0.00000       0.00000       0.00000       0.00000       0.00000       0.00000       0.00000       10.7274       12.9795       11.8575       9.32364       6.42066       4.23067       2.35385       1.33826      0.553657      0.236176     0.0691052     0.0155803       0.00000       0.00000       0.00000       0.00000       0.00000       0.00000       0.00000       0.00000       0.00000       0.00000       0.00000       0.00000       0.00000       0.00000       0.00000       0.00000       0.00000       0.00000       0.00000       0.00000       0.00000       0.00000       0.00000       0.00000
   6  18 2960.6790    3.5393  0.8352 12.6020  0.0037  0.0403   0.1435   0.0857    0.2947   0.0000   440.6795      -13.9290       13.4265       7.18975     -0.121543      -6.68153      -1.72642      -1.97246      0.519333     -0.135701     0.0272748     0.0111066       0.00000       0.00000       0.00000       0.00000       0.00000       0.00000       0.00000       0.00000       0.00000       0.00000       0.00000       0.00000       0.00000       0.00000       0.00000       0.00000       0.00000       0.00000       0.00000       0.00000       0.00000       0.00000       0.00000       0.00000       10.0151       12.2589       10.7846       9.18450       6.43581       4.01953       2.56242       1.27941      0.629409      0.213232     0.0726458     0.0165681       0.00000       0.00000       0.00000       0.00000       0.00000       0.00000       0.00000       0.00000       0.00000       0.00000       0.00000       0.00000       0.00000       0.00000       0.00000       0.00000       0.00000       0.00000       0.00000       0.00000       0.00000       0.00000       0.00000       0.00000
   6  19 3097.3062    3.3563  1.1823 13.1491 -0.0040  0.0503   0.1353   0.1333    0.2574   0.0000   434.2355       1.21851      -9.38667       19.4710      -17.3885      -3.12815      -1.96988      -1.38859      0.365730      0.409088    0.00205076    -0.0240369       0.00000       0.00000       0.00000       0.00000       0.00000       0.00000       0.00000       0.00000       0.00000       0.00000       0.00000       0.00000       0.00000       0.00000       0.00000       0.00000       0.00000       0.00000       0.00000       0.00000       0.00000       0.00000       0.00000       0.00000       12.7132       15.0550       13.6773       11.6752       8.09453       5.51405       3.35541       1.62684      0.838682      0.298696     0.0932008     0.0217645       0.00000       0.00000       0.00000       0.00000       0.00000       0.00000       0.00000       0.00000       0.00000       0.00000       0.00000       0.00000       0.00000       0.00000       0.00000       0.00000       0.00000       0.00000       0.00000       0.00000       0.00000       0.00000       0.00000       0.00000
   6  20 3234.0590    3.8906  0.9861 12.8703  0.0042  0.0456   0.1553   0.1139    0.3491   0.0000   447.6295       13.0187      -14.6588       19.9964       7.09035       7.57720      0.928568     -0.407157     -0.999662    -0.0472636     0.0187038    -0.0238270       0.00000       0.00000       0.00000       0.00000       0.00000       0.00000       0.00000       0.00000       0.00000       0.00000       0.00000       0.00000       0.00000       0.00000       0.00000       0.00000       0.00000       0.00000       0.00000       0.00000       0.00000       0.00000       0.00000       0.00000       13.1868       14.1860       12.1478       10.4525       8.23476       5.79789       3.10134       1.49397      0.641225      0.246986     0.0718905     0.0165370       0.00000       0.00000       0.00000       0.00000       0.00000       0.00000       0.00000       0.00000       0.00000       0.00000       0.00000       0.00000       0.00000       0.00000       0.00000       0.00000       0.00000       0.00000       0.00000       0.00000       0.00000       0.00000       0.00000       0.00000
   6  21 3371.0972    3.3292  1.9332 10.0546 -0.0018  0.0598   0.0875   0.1481    2.1968   0.0000   441.2489       22.5480      -10.3423      -5.23288       12.5288       1.17919       2.32751      -2.18278     -0.409878     -0.390249    -0.0672984    -0.0126993       0.00000       0.00000       0.00000       0.00000       0.00000       0.00000       0.00000       0.00000       0.00000       0.00000       0.00000       0.00000       0.00000       0.00000       0.00000       0.00000       0.00000       0.00000       0.00000       0.00000       0.00000       0.00000       0.00000       0.00000       14.6201       18.1241       15.9151       13.6892       9.80835       6.65809       3.66254       2.28268      0.834402      0.387246      0.112138     0.0258516       0.00000       0.00000       0.00000       0.00000       0.00000       0.00000       0.00000       0.00000       0.00000       0.00000       0.00000       0.00000       0.00000       0.00000       0.00000       0.00000       0.00000       0.00000       0.00000       0.00000       0.00000       0.00000       0.00000       0.00000
   6  23 3646.0056    2.2983  3.9879 10.9883 -0.0054  0.0974   0.0467   0.2493    0.2200   0.0000   419.6101       32.2910       3.13943      -3.13653      -33.1559      -4.57658       9.96276      0.358877      -2.39958      0.690215      0.196351    -0.0666408       0.00000       0.00000       0.00000       0.00000       0.00000       0.00000       0.00000       0.00000       0.00000       0.00000       0.00000       0.00000       0.00000       0.00000       0.00000       0.00000       0.00000       0.00000       0.00000       0.00000       0.00000       0.00000       0.00000       0.00000       25.9962       31.7723       29.2809       23.1685       16.2214       10.7998       6.43663       3.05351       1.63301      0.607817      0.188725     0.0398364       0.00000       0.00000       0.00000       0.00000       0.00000       0.00000       0.00000       0.00000       0.00000       0.00000       0.00000       0.00000       0.00000       0.00000       0.00000       0.00000       0.00000       0.00000       0.00000       0.00000       0.00000       0.00000       0.00000       0.00000
   6  24 3784.1149    1.9099  5.5548 10.5706  0.0004  0.1162   0.0353   0.3230    0.1827   0.0000   388.1844       17.2945       25.7692       30.6467       28.0579      -8.69601      -1.44908       5.24506      -1.36420     0.0888995      0.228450    -0.0168608       0.00000       0.00000       0.00000       0.00000       0.00000       0.00000       0.00000       0.00000       0.00000       0.00000       0.00000       0.00000       0.00000       0.00000       0.00000       0.00000       0.00000       0.00000       0.00000       0.00000       0.00000       0.00000       0.00000       0.00000       28.2061       34.5166       31.5630       26.7045       19.5604       13.5270       7.78676       4.16636       1.90604      0.767570      0.236673     0.0513812       0.00000       0.00000       0.00000       0.00000       0.00000       0.00000       0.00000       0.00000       0.00000       0.00000       0.00000       0.00000       0.00000       0.00000       0.00000       0.00000       0.00000       0.00000       0.00000       0.00000       0.00000       0.00000       0.00000       0.00000
   6  26 4060.6118    1.3845  9.0680 10.1273 -0.0019  0.1669   0.0222   0.4610    0.1117   0.0000   422.4245       1.10726       79.6066       38.7485       32.4833     -0.955348       11.2330      -3.57109       7.84542       1.04573     0.0644191   -0.00759007       0.00000       0.00000       0.00000       0.00000       0.00000       0.00000       0.00000       0.00000       0.00000       0.00000       0.00000       0.00000       0.00000       0.00000       0.00000       0.00000       0.00000       0.00000       0.00000       0.00000       0.00000       0.00000       0.00000       0.00000       40.9150       50.8244       44.3019       39.3198       28.2654       19.0500       11.3336       5.98041       2.74145       1.05090      0.328368     0.0754639       0.00000       0.00000       0.00000       0.00000       0.00000       0.00000       0.00000       0.00000       0.00000       0.00000       0.00000       0.00000       0.00000       0.00000       0.00000       0.00000       0.00000       0.00000       0.00000       0.00000       0.00000       0.00000       0.00000       0.00000
   7  11 2045.8103    0.6535  0.5175 10.2319 -0.0015  0.0318   0.0320   0.0717    0.1045   0.0000   444.9004      -12.8194       3.51498       14.6591      0.867746     -0.675456       2.57263      0.454200      0.172001      0.101257     0.0268595    -0.0505496    0.00118622  -0.000899368       0.00000       0.00000       0.00000       0.00000       0.00000       0.00000       0.00000       0.00000       0.00000       0.00000       0.00000       0.00000       0.00000       0.00000       0.00000       0.00000       0.00000       0.00000       0.00000       0.00000       0.00000       0.00000       6.98207       8.35318       8.34557       6.42502       5.42851       3.87272       2.48871       1.44134      0.750971      0.344037      0.148379     0.0606006     0.0159436    0.00286762       0.00000       0.00000       0.00000       0.00000       0.00000       0.00000       0.00000       0.00000       0.00000       0.00000       0.00000       0.00000       0.00000       0.00000       0.00000       0.00000       0.00000       0.00000       0.00000       0.00000       0.00000       0.00000
   7  12 2184.5835    0.8226  0.5316 10.8029 -0.0177  0.0361   0.0518   0.0995    0.1120   0.0000   439.0762       15.2353      0.773279      -1.10657       4.22811      -11.6805       3.06256       1.12244     -0.946517     -0.734044    -0.0753027     0.0490235    -0.0206759    0.00580059       0.00000       0.00000       0.00000       0.00000       0.00000       0.00000       0.00000       0.00000       0.00000       0.00000       0.00000       0.00000       0.00000       0.00000       0.00000       0.00000       0.00000       0.00000       0.00000       0.00000       0.00000       0.00000       6.58061       8.81549       8.85228       6.48624       6.98561       3.83450       3.33403       1.86196      0.794187      0.602964      0.169297     0.0717149     0.0233384    0.00453786       0.00000       0.00000       0.00000       0.00000       0.00000       0.00000       0.00000       0.00000       0.00000       0.00000       0.00000       0.00000       0.00000       0.00000       0.00000       0.00000       0.00000       0.00000       0.00000       0.00000       0.00000       0.00000
   7  13 2322.1708    1.2926  0.6334 11.1041 -0.0007  0.0326   0.0559   0.0748    0.1403   0.0000   438.3175      0.721835       5.19423      -11.9287      0.630931    -0.0938848      0.422610      -3.53179      0.224521      0.454495     0.0611873    -0.0302159     0.0133241   0.000514431       0.00000       0.00000       0.00000       0.00000       0.00000       0.00000       0.00000       0.00000       0.00000       0.00000       0.00000       0.00000       0.00000       0.00000       0.00000       0.00000       0.00000       0.00000       0.00000       0.00000       0.00000       0.00000       7.16392       8.55300       7.98972       7.63399       5.07011       3.84314       2.43634       1.53844      0.820909      0.398342      0.161709     0.0548112     0.0138469    0.00339385       0.00000       0.00000       0.00000       0.00000       0.00000       0.00000       0.00000       0.00000       0.00000       0.00000       0.00000       0.00000       0.00000       0.00000       0.00000       0.00000       0.00000       0.00000       0.00000       0.00000       0.00000       0.00000
   7  14 2458.2428    1.5883  0.9212 11.1784 -0.0099  0.0429   0.0590   0.0936    0.2165   0.0000   438.0776     0.0751780       19.0611       8.68772      -3.48109      -4.88806     -0.890686       3.81595      -1.56936      0.385940    -0.0869136     0.0483947     0.0202474    0.00197012       0.00000       0.00000       0.00000       0.00000       0.00000       0.00000       0.00000       0.00000       0.00000       0.00000       0.00000       0.00000       0.00000       0.00000       0.00000       0.00000       0.00000       0.00000       0.00000       0.00000       0.00000       0.00000       9.70670       10.7439       10.2347       9.31085       7.22975       5.46106       3.53028       2.23935       1.01335      0.588905      0.197241     0.0761141     0.0189630    0.00387265       0.00000       0.00000       0.00000       0.00000       0.00000       0.00000       0.00000       0.00000       0.00000       0.00000       0.00000       0.00000       0.00000       0.00000       0.00000       0.00000       0.00000       0.00000       0.00000       0.00000       0.00000       0.00000
   7  15 2594.2730    1.9349  1.0681 11.5845 -0.0023  0.0661   0.0692   0.1138    0.2306   0.0000   430.7035      -12.4160       10.1178       15.7446       7.51188      -2.86849      -2.63648       1.98955       1.07271     -0.171404      0.131204      0.127771    -0.0166287   -0.00404357       0.00000       0.00000       0.00000       0.00000       0.00000       0.00000       0.00000       0.00000       0.00000       0.00000       0.00000       0.00000       0.00000       0.00000       0.00000       0.00000       0.00000       0.00000       0.00000       0.00000       0.00000       0.00000       13.0341       18.7191       10.6353       14.6859       9.65582       9.88708       5.07965       3.84844       1.16631      0.859215      0.200764      0.135012     0.0199523    0.00874390       0.00000       0.00000       0.00000       0.00000       0.00000       0.00000       0.00000       0.00000       0.00000       0.00000       0.00000       0.00000       0.00000       0.00000       0.00000       0.00000       0.00000       0.00000       0.00000       0.00000       0.00000       0.00000
   7  16 2731.1428    2.6454  0.8905 11.9404 -0.0046  0.0373   0.0973   0.0928    0.2538   0.0000   425.3410       18.9425       14.5285       6.05086       3.88370      -1.81314       1.03487     -0.700137     -0.791663     -0.926567    -0.0107282    -0.0881746    0.00127514    0.00176543       0.00000       0.00000       0.00000       0.00000       0.00000       0.00000       0.00000       0.00000       0.00000       0.00000       0.00000       0.00000       0.00000       0.00000       0.00000       0.00000       0.00000       0.00000       0.00000       0.00000       0.00000       0.00000       8.04220       10.4201       8.76824       8.25413       5.95927       4.70117       2.70589       1.76075      0.813167      0.431040      0.154966     0.0655196     0.0159759    0.00402771       0.00000       0.00000       0.00000       0.00000       0.00000       0.00000       0.00000       0.00000       0.00000       0.00000       0.00000       0.00000       0.00000       0.00000       0.00000       0.00000       0.00000       0.00000       0.00000       0.00000       0.00000       0.00000
   7  17 2868.3569    3.2562  0.7347 12.9118 -0.0046  0.0369   0.1277   0.0804    0.1739   0.0000   435.9959       3.02867       3.06294       1.44502       3.08578       2.34405     -0.152844       1.00869       1.57997     -0.237059     -0.250295    -0.0363206     0.0110561    0.00444950       0.00000       0.00000       0.00000       0.00000       0.00000       0.00000       0.00000       0.00000       0.00000       0.00000       0.00000       0.00000       0.00000       0.00000       0.00000       0.00000       0.00000       0.00000       0.00000       0.00000       0.00000       0.00000       6.87035       9.46674       7.81595       8.15120       5.32049       4.65977       2.58630       1.86505      0.829316      0.502995      0.168729     0.0729711     0.0158916    0.00451596       0.00000       0.00000       0.00000       0.00000       0.00000       0.00000       0.00000       0.00000       0.00000       0.00000       0.00000       0.00000       0.00000       0.00000       0.00000       0.00000       0.00000       0.00000       0.00000       0.00000       0.00000       0.00000
   7  18 3005.5931    3.6003  0.8186 13.2421 -0.0159  0.0383   0.1474   0.0900    0.1848   0.0000   439.8940       16.2876       4.21557      -5.78855      -7.63113      -2.52047      -5.63170       2.59391     -0.317907     -0.919467    -0.0212575     0.0536810     0.0191497   -0.00372186       0.00000       0.00000       0.00000       0.00000       0.00000       0.00000       0.00000       0.00000       0.00000       0.00000       0.00000       0.00000       0.00000       0.00000       0.00000       0.00000       0.00000       0.00000       0.00000       0.00000       0.00000       0.00000       8.13304       9.28504       9.68117       7.42103       6.76720       4.69583       2.98312       1.84290       1.01029      0.444975      0.186435     0.0723647     0.0212259    0.00331706       0.00000       0.00000       0.00000       0.00000       0.00000       0.00000       0.00000       0.00000       0.00000       0.00000       0.00000       0.00000       0.00000       0.00000       0.00000       0.00000       0.00000       0.00000       0.00000       0.00000       0.00000       0.00000
   7  19 3142.8544    3.7424  1.0868 13.2588 -0.0067  0.0451   0.1372   0.1183    0.2276   0.0000   431.8733       14.7307       22.2554       6.29176       1.38686       7.91605       2.29438      -2.51956     -0.839412      0.421694     -0.188620     -0.127115     0.0244707    0.00304537       0.00000       0.00000       0.00000       0.00000       0.00000       0.00000       0.00000       0.00000       0.00000       0.00000       0.00000       0.00000       0.00000       0.00000       0.00000       0.00000       0.00000       0.00000       0.00000       0.00000       0.00000       0.00000       9.81448       12.5559       10.2845       10.2835       7.32061       5.86119       3.40892       2.27582      0.971268      0.586007      0.183348     0.0814588     0.0189814    0.00502439       0.00000       0.00000       0.00000       0.00000       0.00000       0.00000       0.00000       0.00000       0.00000       0.00000       0.00000       0.00000       0.00000       0.00000       0.00000       0.00000       0.00000       0.00000       0.00000       0.00000       0.00000       0.00000
   7  20 3280.0143    3.4543  1.4898 12.9839 -0.0061  0.0510   0.1150   0.1413    0.2112   0.0000   435.0659       21.9212       5.89213       21.6546      -3.38020      -8.01250      -4.97373      -1.59568      -2.79995      0.755265     -0.177464     0.0524463     0.0162561   -0.00245241       0.00000       0.00000       0.00000       0.00000       0.00000       0.00000       0.00000       0.00000       0.00000       0.00000       0.00000       0.00000       0.00000       0.00000       0.00000       0.00000       0.00000       0.00000       0.00000       0.00000       0.00000       0.00000       12.7674       13.8078       12.5974       10.6590       9.30002       7.04083       4.41467       2.47536       1.29547      0.516789      0.229732     0.0815569     0.0222434    0.00408178       0.00000       0.00000       0.00000       0.00000       0.00000       0.00000       0.00000       0.00000       0.00000       0.00000       0.00000       0.00000       0.00000       0.00000       0.00000       0.00000       0.00000       0.00000       0.00000       0.00000       0.00000       0.00000
   7  21 3417.4695    3.0992  2.0066 12.1193 -0.0050  0.0580   0.0842   0.1523    0.2455   0.0000   415.5795       5.91469       11.3341       8.26401       6.02264     -0.345196       5.51442       3.41532       2.21478      -1.04631     -0.170229     0.0515790     0.0111718   -0.00689405       0.00000       0.00000       0.00000       0.00000       0.00000       0.00000       0.00000       0.00000       0.00000       0.00000       0.00000       0.00000       0.00000       0.00000       0.00000       0.00000       0.00000       0.00000       0.00000       0.00000       0.00000       0.00000       12.9727       15.4696       13.9466       12.2880       10.0329       7.21078       4.82366       2.66071       1.34263      0.674111      0.267595     0.0932978     0.0282128    0.00566509       0.00000       0.00000       0.00000       0.00000       0.00000       0.00000       0.00000       0.00000       0.00000       0.00000       0.00000       0.00000       0.00000       0.00000       0.00000       0.00000       0.00000       0.00000       0.00000       0.00000       0.00000       0.00000
   7  22 3555.4116    2.7053  3.1188 11.3276 -0.0005  0.0716   0.0595   0.1955    0.2595   0.0000   470.7691       9.96026      -4.13950      -5.57866       18.1738      -11.7359      -10.8427     -0.347252       2.29540   -0.00296287    -0.0148839      0.108264    0.00988642   -0.00112085       0.00000       0.00000       0.00000       0.00000       0.00000       0.00000       0.00000       0.00000       0.00000       0.00000       0.00000       0.00000       0.00000       0.00000       0.00000       0.00000       0.00000       0.00000       0.00000       0.00000       0.00000       0.00000       17.4971       19.2105       19.3703       16.4093       12.3599       8.75844       5.76919       3.26516       1.77683      0.838450      0.359880      0.119701     0.0324903    0.00586743       0.00000       0.00000       0.00000       0.00000       0.00000       0.00000       0.00000       0.00000       0.00000       0.00000       0.00000       0.00000       0.00000       0.00000       0.00000       0.00000       0.00000       0.00000       0.00000       0.00000       0.00000       0.00000
   7  23 3693.5243    2.2475  4.4965 10.9486 -0.0095  0.0908   0.0407   0.2445    0.1815   0.0000   431.1758       31.8472      -12.8588       30.1668       22.9790       1.25716      -13.6785      -2.95931      -3.24351      -1.72350      0.268738     0.0240867    -0.0384818     0.0146306       0.00000       0.00000       0.00000       0.00000       0.00000       0.00000       0.00000       0.00000       0.00000       0.00000       0.00000       0.00000       0.00000       0.00000       0.00000       0.00000       0.00000       0.00000       0.00000       0.00000       0.00000       0.00000       20.3994       24.0591       22.2590       20.4586       15.5655       11.3093       7.35747       4.33210       2.30240       1.08301      0.446877      0.155134     0.0434324    0.00902994       0.00000       0.00000       0.00000       0.00000       0.00000       0.00000       0.00000       0.00000       0.00000       0.00000       0.00000       0.00000       0.00000       0.00000       0.00000       0.00000       0.00000       0.00000       0.00000       0.00000       0.00000       0.00000
   7  24 3832.0773    1.8589  5.7634 10.6757 -0.0016  0.1115   0.0313   0.2930    0.1373   0.0000   421.1584       15.5634       9.03888      -12.2216       6.88088       10.3333      -1.18152      -11.8928      0.102380     -0.307681      0.107456     0.0587318    -0.0469682   -0.00104319       0.00000       0.00000       0.00000       0.00000       0.00000       0.00000       0.00000       0.00000       0.00000       0.00000       0.00000       0.00000       0.00000       0.00000       0.00000       0.00000       0.00000       0.00000       0.00000       0.00000       0.00000       0.00000       24.2114       28.0247       27.6686       24.4326       19.1399       13.3099       8.55490       5.59100       2.95118       1.40823      0.558033      0.206016     0.0565114     0.0106385       0.00000       0.00000       0.00000       0.00000       0.00000       0.00000       0.00000       0.00000       0.00000       0.00000       0.00000       0.00000       0.00000       0.00000       0.00000       0.00000       0.00000       0.00000       0.00000       0.00000       0.00000       0.00000
   7  25 3970.5955    1.5391  8.0666 10.2883  0.0002  0.1394   0.0233   0.3847    0.1135   0.0000   429.0637      -15.2555       46.4725      -41.2917      -6.24821       11.7473       15.4976      -1.12618      -9.57707      0.135308      0.362145   -0.00815637     0.0539916    0.00446378       0.00000       0.00000       0.00000       0.00000       0.00000       0.00000       0.00000       0.00000       0.00000       0.00000       0.00000       0.00000       0.00000       0.00000       0.00000       0.00000       0.00000       0.00000       0.00000       0.00000       0.00000       0.00000       29.6812       35.6421       34.1828       30.5828       23.5605       17.3376       10.9376       6.90273       3.53605       1.78004      0.691117      0.263828     0.0712430     0.0142067       0.00000       0.00000       0.00000       0.00000       0.00000       0.00000       0.00000       0.00000       0.00000       0.00000       0.00000       0.00000       0.00000       0.00000       0.00000       0.00000       0.00000       0.00000       0.00000       0.00000       0.00000       0.00000
   7  26 4109.2629    1.2849  9.4193 10.2083 -0.0014  0.1597   0.0191   0.4619    0.0896   0.0000   498.8677      -2.91831      -32.2347       7.29351       39.5987       13.9853       12.4763      -3.67631      -4.47491     -0.260912     -0.212276      0.157651     -0.181802   -0.00499763       0.00000       0.00000       0.00000       0.00000       0.00000       0.00000       0.00000       0.00000       0.00000       0.00000       0.00000       0.00000       0.00000       0.00000       0.00000       0.00000       0.00000       0.00000       0.00000       0.00000       0.00000       0.00000       33.5466       40.1381       38.8105       35.2632       27.2207       19.4219       12.8870       7.89917       4.32640       2.04270      0.853083      0.298000     0.0832459     0.0162495       0.00000       0.00000       0.00000       0.00000       0.00000       0.00000       0.00000       0.00000       0.00000       0.00000       0.00000       0.00000       0.00000       0.00000       0.00000       0.00000       0.00000       0.00000       0.00000       0.00000       0.00000       0.00000
   7  27 4248.3082    1.0664 12.1149 10.1154  0.0001  0.2006   0.0159   0.5957    0.0729   0.0000   440.5362       89.2766      -28.4992      -24.9478      -22.6581      -15.7623      -29.9782      -13.2134     0.0219166       2.12946       1.72768     -0.333398    -0.0703206     0.0295342       0.00000       0.00000       0.00000       0.00000       0.00000       0.00000       0.00000       0.00000       0.00000       0.00000       0.00000       0.00000       0.00000       0.00000       0.00000       0.00000       0.00000       0.00000       0.00000       0.00000       0.00000       0.00000       43.4657       50.5064       50.2624       44.6472       34.2915       25.2619       16.8449       9.93370       5.40630       2.64668       1.11185      0.383158      0.105368     0.0197256       0.00000       0.00000       0.00000       0.00000       0.00000       0.00000       0.00000       0.00000       0.00000       0.00000       0.00000       0.00000       0.00000       0.00000       0.00000       0.00000       0.00000       0.00000       0.00000       0.00000       0.00000       0.00000
   8  12 2225.1838    0.9608  0.6500 10.5031 -0.0050  0.0338   0.0391   0.0745    0.1426   0.0000   434.5969      -4.95754       4.53583      0.400155      -2.79221       1.86447      -1.20817      -3.61225      0.951536     -0.448644      0.104567      0.229372     0.0889531    -0.0178571    0.00150414   0.000211432       0.00000       0.00000       0.00000       0.00000       0.00000       0.00000       0.00000       0.00000       0.00000       0.00000       0.00000       0.00000       0.00000       0.00000       0.00000       0.00000       0.00000       0.00000       0.00000       0.00000       6.04858       7.89858       7.32650       6.88533       5.38117       3.98261       2.73863       1.80698       1.13653      0.528975      0.320883      0.107639     0.0527277     0.0151554    0.00429235   0.000849549       0.00000       0.00000       0.00000       0.00000       0.00000       0.00000       0.00000       0.00000       0.00000       0.00000       0.00000       0.00000       0.00000       0.00000       0.00000       0.00000       0.00000       0.00000       0.00000       0.00000
   8  13 2362.8516    1.3295  0.8158 10.9831 -0.0005  0.0383   0.0496   0.0888    0.1592   0.0000   440.8797       12.5639       18.6157      -10.3684       8.71616       3.47912      -2.28169      -1.54021     0.0188267       1.43094    -0.0167067     -0.142172   -0.00849443     0.0244177   0.000207267  -0.000835235       0.00000       0.00000       0.00000       0.00000       0.00000       0.00000       0.00000       0.00000       0.00000       0.00000       0.00000       0.00000       0.00000       0.00000       0.00000       0.00000       0.00000       0.00000       0.00000       0.00000       6.34666       8.88202       7.66713       6.92933       6.19162       4.63190       3.46833       2.01665       1.23525      0.605290      0.309094      0.125900     0.0548960     0.0171265    0.00544409    0.00105388       0.00000       0.00000       0.00000       0.00000       0.00000       0.00000       0.00000       0.00000       0.00000       0.00000       0.00000       0.00000       0.00000       0.00000       0.00000       0.00000       0.00000       0.00000       0.00000       0.00000
   8  14 2499.4652    1.6004  0.9716 11.4786 -0.0117  0.0426   0.0570   0.0935    0.1829   0.0000   440.9629       2.86798       17.4764       11.3884      -7.42139       4.14839     -0.250197      -2.60093     -0.270310     -0.285450      0.418589      0.184272    -0.0174436    0.00895045     0.0103492  -0.000589052       0.00000       0.00000       0.00000       0.00000       0.00000       0.00000       0.00000       0.00000       0.00000       0.00000       0.00000       0.00000       0.00000       0.00000       0.00000       0.00000       0.00000       0.00000       0.00000       0.00000       10.0228       12.2626       12.1807       10.5005       7.72117       5.37072       3.30815       2.11198       1.32383      0.689202      0.327929      0.139277     0.0553707     0.0173598    0.00435456   0.000813943       0.00000       0.00000       0.00000       0.00000       0.00000       0.00000       0.00000       0.00000       0.00000       0.00000       0.00000       0.00000       0.00000       0.00000       0.00000       0.00000       0.00000       0.00000       0.00000       0.00000
   8  15 2636.1141    2.0681  0.8689 12.0323  0.0037  0.0387   0.0748   0.0925    0.1618   0.0000   438.0543       3.68571       18.2671      0.378065      -10.9422       3.49116     -0.790049      -3.01426       1.80244     -0.332473      0.248839     -0.106181    -0.0722160   -0.00888546   -0.00136442   0.000576786       0.00000       0.00000       0.00000       0.00000       0.00000       0.00000       0.00000       0.00000       0.00000       0.00000       0.00000       0.00000       0.00000       0.00000       0.00000       0.00000       0.00000       0.00000       0.00000       0.00000       6.70456       8.54662       8.58986       7.36281       6.19064       4.80532       2.97011       2.19818       1.21935      0.628616      0.362166      0.130159     0.0572792     0.0207529    0.00505514   0.000944466       0.00000       0.00000       0.00000       0.00000       0.00000       0.00000       0.00000       0.00000       0.00000       0.00000       0.00000       0.00000       0.00000       0.00000       0.00000       0.00000       0.00000       0.00000       0.00000       0.00000
   8  17 2911.6281    3.3976  0.8042 12.8124 -0.0041  0.0329   0.1213   0.0766    0.1880   0.0000   436.4741       18.4298       24.4478       4.95996      0.654698      0.305897     -0.200091      -3.59795     -0.441002     -0.476642    -0.0364933     0.0166564    -0.0107812    0.00507894   -0.00224785  -0.000175289       0.00000       0.00000       0.00000       0.00000       0.00000       0.00000       0.00000       0.00000       0.00000       0.00000       0.00000       0.00000       0.00000       0.00000       0.00000       0.00000       0.00000       0.00000       0.00000       0.00000       7.02849       8.30452       8.07663       7.36143       5.67593       4.20988       2.87804       1.82977       1.09241      0.565356      0.286373      0.118772     0.0470463     0.0142439    0.00376197   0.000707153       0.00000       0.00000       0.00000       0.00000       0.00000       0.00000       0.00000       0.00000       0.00000       0.00000       0.00000       0.00000       0.00000       0.00000       0.00000       0.00000       0.00000       0.00000       0.00000       0.00000
   8  18 3049.2257    3.7971  0.8401 13.1625 -0.0075  0.0385   0.1405   0.0865    0.1832   0.0000   425.6393       17.5454       13.7993       1.57917      -4.99555       4.26821       1.80117      -3.63748     -0.646283     -0.364574    -0.0125872     -0.164792    -0.0162290    0.00578632   -0.00749174   3.29303e-05       0.00000       0.00000       0.00000       0.00000       0.00000       0.00000       0.00000       0.00000       0.00000       0.00000       0.00000       0.00000       0.00000       0.00000       0.00000       0.00000       0.00000       0.00000       0.00000       0.00000       7.55974       10.1127       9.40949       8.65190       6.43067       4.56895       3.30760       1.94210       1.25028      0.565796      0.357922      0.125149     0.0580634     0.0159828    0.00491941   0.000982195       0.00000       0.00000       0.00000       0.00000       0.00000       0.00000       0.00000       0.00000       0.00000       0.00000       0.00000       0.00000       0.00000       0.00000       0.00000       0.00000       0.00000       0.00000       0.00000       0.00000
   8  19 3186.7815    4.0012  1.2429 12.8086 -0.0013  0.0447   0.1217   0.1130    0.2541   0.0000   419.6252       14.1927      -5.22744      -1.29123       8.13025       7.01013      -5.52525      -2.37773     -0.421898     -0.636200     -0.358679     -0.169541    -0.0260340    -0.0134082     0.0103564    0.00170707       0.00000       0.00000       0.00000       0.00000       0.00000       0.00000       0.00000       0.00000       0.00000       0.00000       0.00000       0.00000       0.00000       0.00000       0.00000       0.00000       0.00000       0.00000       0.00000       0.00000       10.3092       11.1768       9.66883       8.59018       7.85987       6.70129       4.78892       2.83569       1.55973      0.758508      0.338900      0.147749     0.0567551     0.0177019    0.00461068   0.000847857       0.00000       0.00000       0.00000       0.00000       0.00000       0.00000       0.00000       0.00000       0.00000       0.00000       0.00000       0.00000       0.00000       0.00000       0.00000       0.00000       0.00000       0.00000       0.00000       0.00000
   8  20 3324.3974    3.5082  1.6306 12.5534  0.0028  0.0471   0.0950   0.1239    0.1950   0.0000   429.3598       37.7463       3.86750       14.4739     -0.341670      -1.55292       2.14628      0.101671      0.895891      0.836684     -0.111395     -0.359063     0.0755691    -0.0238362  -8.19950e-05    0.00111709       0.00000       0.00000       0.00000       0.00000       0.00000       0.00000       0.00000       0.00000       0.00000       0.00000       0.00000       0.00000       0.00000       0.00000       0.00000       0.00000       0.00000       0.00000       0.00000       0.00000       9.68163       11.5123       11.1465       9.95157       7.95504       5.98920       4.13156       2.60531       1.52569      0.809444      0.396313      0.170725     0.0658130     0.0211495    0.00552849    0.00104680       0.00000       0.00000       0.00000       0.00000       0.00000       0.00000       0.00000       0.00000       0.00000       0.00000       0.00000       0.00000       0.00000       0.00000       0.00000       0.00000       0.00000       0.00000       0.00000       0.00000
   8  21 3462.5131    2.9263  2.1140 12.2730 -0.0038  0.0562   0.0727   0.1478    0.1530   0.0000   425.4574       21.3828       14.4046       4.83040       1.61571      -8.76339      0.548631       2.64743      0.208768      0.269848      0.521214      0.306846     0.0717730    -0.0223383   -0.00400122  -0.000304896       0.00000       0.00000       0.00000       0.00000       0.00000       0.00000       0.00000       0.00000       0.00000       0.00000       0.00000       0.00000       0.00000       0.00000       0.00000       0.00000       0.00000       0.00000       0.00000       0.00000       11.3557       12.9006       12.7303       11.5125       9.84274       6.80952       5.06720       3.22648       1.85707       1.04890      0.490513      0.226204     0.0763718     0.0253528    0.00719375    0.00118427       0.00000       0.00000       0.00000       0.00000       0.00000       0.00000       0.00000       0.00000       0.00000       0.00000       0.00000       0.00000       0.00000       0.00000       0.00000       0.00000       0.00000       0.00000       0.00000       0.00000
   8  22 3600.9825    2.4982  3.2624 11.4477  0.0002  0.0710   0.0496   0.1855    0.1529   0.0000   403.5719      -7.60140       14.3485       11.7115       16.8368     -0.648155      -5.06234     -0.479654       4.09565     -0.485144      0.696741     -0.424737     0.0440317     0.0318046   -0.00322464    0.00155245       0.00000       0.00000       0.00000       0.00000       0.00000       0.00000       0.00000       0.00000       0.00000       0.00000       0.00000       0.00000       0.00000       0.00000       0.00000       0.00000       0.00000       0.00000       0.00000       0.00000       13.6513       15.7005       16.2435       14.4589       11.6117       9.05592       6.05981       3.95570       2.45794       1.28323      0.642857      0.271938      0.111882     0.0354752    0.00873780    0.00156612       0.00000       0.00000       0.00000       0.00000       0.00000       0.00000       0.00000       0.00000       0.00000       0.00000       0.00000       0.00000       0.00000       0.00000       0.00000       0.00000       0.00000       0.00000       0.00000       0.00000
   8  23 3739.5760    2.0535  4.9652 10.7704 -0.0022  0.0913   0.0337   0.2379    0.1466   0.0000   433.4729       25.7533       19.0934       19.2337       5.36866       4.01845      -5.06345     -0.585920       4.59685      -2.26869     -0.982477      0.226937     0.0828086     0.0273612   -0.00600561   -0.00192146       0.00000       0.00000       0.00000       0.00000       0.00000       0.00000       0.00000       0.00000       0.00000       0.00000       0.00000       0.00000       0.00000       0.00000       0.00000       0.00000       0.00000       0.00000       0.00000       0.00000       17.6706       21.1273       21.3295       18.6485       15.1815       11.9175       7.84719       5.16158       3.03668       1.64469      0.776800      0.349505      0.136494     0.0466768     0.0116259    0.00210105       0.00000       0.00000       0.00000       0.00000       0.00000       0.00000       0.00000       0.00000       0.00000       0.00000       0.00000       0.00000       0.00000       0.00000       0.00000       0.00000       0.00000       0.00000       0.00000       0.00000
   8  24 3878.1941    1.7505  6.7653 10.4498 -0.0046  0.1105   0.0255   0.3090    0.1148   0.0000   433.1490       21.6483       19.0077       4.65688      -24.8863       6.69743      -8.73506      -3.30157      -4.85607     0.0313108      -1.40614      0.148060   -0.00122893    -0.0626497   -0.00771889    -0.0101609       0.00000       0.00000       0.00000       0.00000       0.00000       0.00000       0.00000       0.00000       0.00000       0.00000       0.00000       0.00000       0.00000       0.00000       0.00000       0.00000       0.00000       0.00000       0.00000       0.00000       21.3233       24.9536       25.1217       22.0858       18.7156       14.4908       9.93277       6.36041       3.91720       2.07361      0.979117      0.435675      0.172188     0.0560286     0.0147083    0.00254161       0.00000       0.00000       0.00000       0.00000       0.00000       0.00000       0.00000       0.00000       0.00000       0.00000       0.00000       0.00000       0.00000       0.00000       0.00000       0.00000       0.00000       0.00000       0.00000       0.00000
   8  25 4017.3786    1.4562  8.1161 10.3987 -0.0006  0.1325   0.0208   0.3622    0.0868   0.0000   442.3067       87.8873       74.6822       38.7625       18.7309      -14.4104       9.29437       2.46216       1.29630      -3.68261      -1.59651     -0.188103      0.291556     0.0686019    -0.0182757  -0.000915957       0.00000       0.00000       0.00000       0.00000       0.00000       0.00000       0.00000       0.00000       0.00000       0.00000       0.00000       0.00000       0.00000       0.00000       0.00000       0.00000       0.00000       0.00000       0.00000       0.00000       26.2253       31.0685       30.1500       27.8573       22.7285       17.4175       12.3132       7.88302       4.73118       2.46990       1.28398      0.526223      0.210408     0.0663324     0.0175689    0.00312123       0.00000       0.00000       0.00000       0.00000       0.00000       0.00000       0.00000       0.00000       0.00000       0.00000       0.00000       0.00000       0.00000       0.00000       0.00000       0.00000       0.00000       0.00000       0.00000       0.00000
   8  26 4156.7838    1.1693  9.9511 10.2156  0.0013  0.1653   0.0171   0.4549    0.0749   0.0000   356.0219       68.6810       50.1607       66.0140      -6.07202      -14.5977       1.63780       5.15902      -3.23695      -3.63130      -1.01917      0.501889      0.622973    -0.0493067    0.00735027    0.00144252       0.00000       0.00000       0.00000       0.00000       0.00000       0.00000       0.00000       0.00000       0.00000       0.00000       0.00000       0.00000       0.00000       0.00000       0.00000       0.00000       0.00000       0.00000       0.00000       0.00000       30.7355       37.5517       37.1231       33.2027       28.1226       21.3736       15.3788       9.81750       5.85049       3.10549       1.60332      0.676796      0.269678     0.0872008     0.0235375    0.00403564       0.00000       0.00000       0.00000       0.00000       0.00000       0.00000       0.00000       0.00000       0.00000       0.00000       0.00000       0.00000       0.00000       0.00000       0.00000       0.00000       0.00000       0.00000       0.00000       0.00000
   9  10 1984.1482    0.5771  0.4600 10.0103  0.0008  0.0324   0.0340   0.0714    0.0909   0.0000   440.0290       5.51840       8.09053      -6.50397      -1.91367       6.23346      -1.15382       1.30970     0.0629635      0.128418     -0.338714     -0.223981     0.0895932     0.0234792     0.0241495   -0.00642069  -0.000900090   0.000388160       0.00000       0.00000       0.00000       0.00000       0.00000       0.00000       0.00000       0.00000       0.00000       0.00000       0.00000       0.00000       0.00000       0.00000       0.00000       0.00000       0.00000       0.00000       5.93406       6.84962       5.76913       6.23238       6.07635       4.47765       2.64663       2.27064       1.32796      0.973366      0.446119      0.228002     0.0845645     0.0369193    0.00906220    0.00464881   0.000918594   0.000190383       0.00000       0.00000       0.00000       0.00000       0.00000       0.00000       0.00000       0.00000       0.00000       0.00000       0.00000       0.00000       0.00000       0.00000       0.00000       0.00000       0.00000       0.00000
   9  11 2125.1493    0.7520  0.4776 10.6297 -0.0069  0.0288   0.0369   0.0661    0.0980   0.0000   434.4810      -5.33770       14.6300       1.77665      0.464993      -5.86924      0.622144     -0.602966      0.632287      0.105011     0.0869475     -0.165339    -0.0988226   -0.00857904     0.0156416   -0.00156149  -0.000112006   8.51610e-05       0.00000       0.00000       0.00000       0.00000       0.00000       0.00000       0.00000       0.00000       0.00000       0.00000       0.00000       0.00000       0.00000       0.00000       0.00000       0.00000       0.00000       0.00000       5.30604       6.10164       6.46437       5.92359       4.45306       4.20141       2.86792       1.78903       1.19870      0.701192      0.364172      0.158383     0.0868363     0.0354159     0.0147372    0.00358949   0.000766192   0.000143087       0.00000       0.00000       0.00000       0.00000       0.00000       0.00000       0.00000       0.00000       0.00000       0.00000       0.00000       0.00000       0.00000       0.00000       0.00000       0.00000       0.00000       0.00000
   9  12 2264.4943    1.0544  0.8720 10.6806  0.0114  0.0374   0.0367   0.0899    0.1532   0.0000   443.8301       20.9172       16.3339      -4.80093       8.20187       7.03115      -1.30429      0.238926     0.0257011      0.479322     -0.455346      0.230138     -0.150151    -0.0511108    0.00643038  -0.000357086  -0.000570884   0.000416604       0.00000       0.00000       0.00000       0.00000       0.00000       0.00000       0.00000       0.00000       0.00000       0.00000       0.00000       0.00000       0.00000       0.00000       0.00000       0.00000       0.00000       0.00000       6.16599       7.44643       7.97392       6.68530       5.65571       4.70608       3.32178       2.20915       1.47304      0.808042      0.442007      0.233273     0.0962539     0.0440541     0.0168014    0.00492273    0.00113544   0.000187561       0.00000       0.00000       0.00000       0.00000       0.00000       0.00000       0.00000       0.00000       0.00000       0.00000       0.00000       0.00000       0.00000       0.00000       0.00000       0.00000       0.00000       0.00000
   9  13 2402.2691    1.4131  0.8109 11.0902 -0.0028  0.0333   0.0495   0.0782    0.1575   0.0000   438.2246      -2.61460       12.1710      -7.34635      -5.89370    -0.0889336      -1.36492      0.432227      0.407634     -0.695406    -0.0955546    -0.0663609    -0.0616729     0.0386171     0.0163592   -0.00270787   -0.00131873  -0.000295233       0.00000       0.00000       0.00000       0.00000       0.00000       0.00000       0.00000       0.00000       0.00000       0.00000       0.00000       0.00000       0.00000       0.00000       0.00000       0.00000       0.00000       0.00000       5.90566       7.00076       6.78144       6.38313       5.13903       4.48970       3.14207       2.26881       1.33460      0.801267      0.415693      0.217473     0.0945915     0.0397816     0.0138586    0.00435862   0.000932513   0.000186679       0.00000       0.00000       0.00000       0.00000       0.00000       0.00000       0.00000       0.00000       0.00000       0.00000       0.00000       0.00000       0.00000       0.00000       0.00000       0.00000       0.00000       0.00000
   9  14 2539.5606    1.9277  0.8522 11.5355 -0.0059  0.0328   0.0679   0.0871    0.1798   0.0000   447.2203      -4.96489       21.6265      -6.39171      -4.72923      -1.49604      -2.83519   -0.00913867     0.0887621     -0.657248      0.282612      0.131751    -0.0972146     0.0121960   -0.00954906    0.00223528   -0.00127696  -0.000118919       0.00000       0.00000       0.00000       0.00000       0.00000       0.00000       0.00000       0.00000       0.00000       0.00000       0.00000       0.00000       0.00000       0.00000       0.00000       0.00000       0.00000       0.00000       6.38392       7.69798       8.06087       6.74035       5.65036       4.55272       2.93159       2.14282       1.32907      0.704445      0.402589      0.204488     0.0817397     0.0347359     0.0140923    0.00436478   0.000949682   0.000153341       0.00000       0.00000       0.00000       0.00000       0.00000       0.00000       0.00000       0.00000       0.00000       0.00000       0.00000       0.00000       0.00000       0.00000       0.00000       0.00000       0.00000       0.00000
   9  15 2677.0245    2.3376  0.7909 12.1705 -0.0029  0.0302   0.0845   0.0779    0.1527   0.0000   449.0875      0.384496       4.43379       4.64081      0.652615       1.33058       3.04880      -2.55177      -2.32256      0.169008     0.0125966     -0.228737    -0.0680828     0.0726419    -0.0114837   -0.00853684   -0.00296945   7.81359e-05       0.00000       0.00000       0.00000       0.00000       0.00000       0.00000       0.00000       0.00000       0.00000       0.00000       0.00000       0.00000       0.00000       0.00000       0.00000       0.00000       0.00000       0.00000       5.51700       6.52152       6.37348       6.20171       4.94386       3.88145       2.78368       1.98266       1.20737      0.731510      0.386597      0.200563     0.0876928     0.0362287     0.0118165    0.00371827   0.000888046   0.000168661       0.00000       0.00000       0.00000       0.00000       0.00000       0.00000       0.00000       0.00000       0.00000       0.00000       0.00000       0.00000       0.00000       0.00000       0.00000       0.00000       0.00000       0.00000
   9  17 2953.5572    3.5977  0.6804 13.2232 -0.0156  0.0299   0.1449   0.0783    0.1461   0.0000   437.4025       14.8967     -0.490880       11.3415       9.56644     -0.820649      -8.17060      -1.51676       1.85900      0.135807     -0.608420     -0.416311    -0.0642485    -0.0220493     0.0188284    0.00576452  -0.000913622  -8.59330e-05       0.00000       0.00000       0.00000       0.00000       0.00000       0.00000       0.00000       0.00000       0.00000       0.00000       0.00000       0.00000       0.00000       0.00000       0.00000       0.00000       0.00000       0.00000       5.75445       6.60207       6.09554       5.91352       4.82541       4.23874       3.01383       1.96457       1.28808      0.749595      0.387172      0.178676     0.0800338     0.0326607     0.0117973    0.00347448   0.000752491   0.000152736       0.00000       0.00000       0.00000       0.00000       0.00000       0.00000       0.00000       0.00000       0.00000       0.00000       0.00000       0.00000       0.00000       0.00000       0.00000       0.00000       0.00000       0.00000
   9  18 3091.6033    3.5881  0.9297 13.3671 -0.0110  0.0398   0.1248   0.0867    0.1685   0.0000   438.9933       1.63722       13.1966      -2.44335      -4.85196       5.76104      -8.46366      -4.88491      0.943991      -1.83391      0.128322     0.0835482    -0.0160690     0.0176195     0.0185790    0.00408263   9.54372e-05   0.000260572       0.00000       0.00000       0.00000       0.00000       0.00000       0.00000       0.00000       0.00000       0.00000       0.00000       0.00000       0.00000       0.00000       0.00000       0.00000       0.00000       0.00000       0.00000       7.21200       7.58272       8.22421       8.20286       6.38251       4.70279       3.65862       2.71219       1.54079      0.888267      0.535177      0.287692      0.127714     0.0468833     0.0158793    0.00473237    0.00105946   0.000189846       0.00000       0.00000       0.00000       0.00000       0.00000       0.00000       0.00000       0.00000       0.00000       0.00000       0.00000       0.00000       0.00000       0.00000       0.00000       0.00000       0.00000       0.00000
   9  19 3229.6496    3.7860  1.1342 13.2400  0.0017  0.0417   0.1131   0.1021    0.1901   0.0000   436.1645       20.5222       1.32230      -6.64043      -3.80814       1.46839      -4.59543     -0.538653       1.08739    -0.0536980     0.0303474     0.0634480    0.00570854    0.00153025    0.00866352    0.00584911  -0.000860739   0.000180981       0.00000       0.00000       0.00000       0.00000       0.00000       0.00000       0.00000       0.00000       0.00000       0.00000       0.00000       0.00000       0.00000       0.00000       0.00000       0.00000       0.00000       0.00000       7.90930       9.18630       8.63095       8.15769       6.94030       5.82109       4.09095       2.76994       1.84160      0.986463      0.561764      0.252788      0.115717     0.0428419     0.0178170    0.00485603    0.00116143   0.000217894       0.00000       0.00000       0.00000       0.00000       0.00000       0.00000       0.00000       0.00000       0.00000       0.00000       0.00000       0.00000       0.00000       0.00000       0.00000       0.00000       0.00000       0.00000
   9  20 3367.8382    3.2398  1.8088 12.7073  0.0018  0.0517   0.0826   0.1292    0.1417   0.0000   433.4321       23.4954       23.7117      -3.32552      -16.5589      -4.92030       1.33671      -5.94459       5.74288      0.971189     -0.459462     -0.189481    0.00690493    -0.0588213     0.0120765   -0.00464284   -0.00146916   0.000254535       0.00000       0.00000       0.00000       0.00000       0.00000       0.00000       0.00000       0.00000       0.00000       0.00000       0.00000       0.00000       0.00000       0.00000       0.00000       0.00000       0.00000       0.00000       9.31687       11.1352       11.5236       10.4449       8.78143       6.43798       4.86531       3.37797       2.06587       1.17464      0.686807      0.323220      0.163909     0.0586888     0.0217696    0.00669227    0.00171032   0.000271087       0.00000       0.00000       0.00000       0.00000       0.00000       0.00000       0.00000       0.00000       0.00000       0.00000       0.00000       0.00000       0.00000       0.00000       0.00000       0.00000       0.00000       0.00000
   9  21 3506.3084    2.7627  2.5090 12.2356 -0.0006  0.0607   0.0602   0.1590    0.1132   0.0000   420.0758       10.8668       10.0538       7.16571      -13.3489       5.05491       5.69565     -0.158562      0.959283     -0.908148      0.548286      0.325851      0.121751     0.0339508     0.0270280   -0.00332512  -0.000911830  -3.99880e-05       0.00000       0.00000       0.00000       0.00000       0.00000       0.00000       0.00000       0.00000       0.00000       0.00000       0.00000       0.00000       0.00000       0.00000       0.00000       0.00000       0.00000       0.00000       9.99114       12.3870       12.3299       11.3322       10.0133       7.55566       5.53513       3.82345       2.47625       1.45088      0.803653      0.409193      0.176702     0.0727486     0.0263641    0.00822550    0.00211326   0.000355774       0.00000       0.00000       0.00000       0.00000       0.00000       0.00000       0.00000       0.00000       0.00000       0.00000       0.00000       0.00000       0.00000       0.00000       0.00000       0.00000       0.00000       0.00000
   9  22 3645.2115    2.2777  3.7307 11.5480 -0.0011  0.0752   0.0414   0.1925    0.1018   0.0000   437.6550       29.7511       11.4712      -7.28727       6.38271      -13.1158      -16.4346       2.44142       6.23993      -1.26870      -2.37381     -0.409430    -0.0296164    -0.0750768   -0.00101012     0.0152712    0.00294372  -0.000460453       0.00000       0.00000       0.00000       0.00000       0.00000       0.00000       0.00000       0.00000       0.00000       0.00000       0.00000       0.00000       0.00000       0.00000       0.00000       0.00000       0.00000       0.00000       13.6812       16.9799       16.8244       15.3875       12.5460       9.83476       7.17881       4.76048       3.02705       1.71630      0.947942      0.473103      0.212921     0.0875559     0.0318750    0.00954199    0.00240735   0.000421563       0.00000       0.00000       0.00000       0.00000       0.00000       0.00000       0.00000       0.00000       0.00000       0.00000       0.00000       0.00000       0.00000       0.00000       0.00000       0.00000       0.00000       0.00000
   9  23 3784.3288    1.9492  4.9756 11.0982 -0.0019  0.0898   0.0310   0.2350    0.0962   0.0000   468.5999       6.09912      -12.3321       21.1069      -2.54355       5.39363       7.02865      -5.89171      -7.29586      -4.94141       1.01517      0.820108      0.132935    -0.0777018    -0.0268487   -0.00229197   9.08692e-05   4.48881e-05       0.00000       0.00000       0.00000       0.00000       0.00000       0.00000       0.00000       0.00000       0.00000       0.00000       0.00000       0.00000       0.00000       0.00000       0.00000       0.00000       0.00000       0.00000       14.7582       19.2405       18.4445       17.2308       14.4753       11.4208       8.57957       5.72022       3.64177       2.14263       1.16243      0.571217      0.269187      0.109415     0.0394587     0.0120552    0.00315166   0.000554132       0.00000       0.00000       0.00000       0.00000       0.00000       0.00000       0.00000       0.00000       0.00000       0.00000       0.00000       0.00000       0.00000       0.00000       0.00000       0.00000       0.00000       0.00000
   9  24 3923.2731    1.5874  6.7206 10.7417 -0.0024  0.1113   0.0236   0.3048    0.0837   0.0000   421.0076      -4.49347      -11.8414       2.62602      -1.61637      -22.3129      -7.91948       6.62614      -4.54917      -7.38039     -0.150473      -1.14680     0.0928485     0.0350038   -0.00767775   -0.00953006    0.00372742    0.00113686       0.00000       0.00000       0.00000       0.00000       0.00000       0.00000       0.00000       0.00000       0.00000       0.00000       0.00000       0.00000       0.00000       0.00000       0.00000       0.00000       0.00000       0.00000       18.6585       23.5340       23.0649       21.2941       18.7611       14.0235       10.4975       6.86729       4.73485       2.77056       1.48163      0.786848      0.317103      0.140829     0.0496794     0.0147851    0.00400782   0.000648019       0.00000       0.00000       0.00000       0.00000       0.00000       0.00000       0.00000       0.00000       0.00000       0.00000       0.00000       0.00000       0.00000       0.00000       0.00000       0.00000       0.00000       0.00000
   9  25 4063.2658    1.3635  8.4591 10.3620 -0.0036  0.1293   0.0188   0.3628    0.0790   0.0000   444.3757       1.78494       36.1288       54.5703      -11.3814       3.56231       10.1373       1.22424      -3.14595      -4.64762      -1.38855     -0.416773     0.0733896     -0.350089     0.0404718     0.0116389   -0.00300435  -0.000159332       0.00000       0.00000       0.00000       0.00000       0.00000       0.00000       0.00000       0.00000       0.00000       0.00000       0.00000       0.00000       0.00000       0.00000       0.00000       0.00000       0.00000       0.00000       22.8577       28.4391       28.0789       25.6290       21.6815       17.3661       12.4160       8.71038       5.36961       3.18981       1.70820      0.865314      0.387683      0.160369     0.0573816     0.0183371    0.00434817   0.000745066       0.00000       0.00000       0.00000       0.00000       0.00000       0.00000       0.00000       0.00000       0.00000       0.00000       0.00000       0.00000       0.00000       0.00000       0.00000       0.00000       0.00000       0.00000
   9  27 4342.6805    0.9698 13.0437 10.1316 -0.0031  0.2028   0.0137   0.5712    0.0600   0.0000   397.2830       76.3465       96.2474      -13.9135      -58.9126      -2.38567       21.3307       3.79329       12.3077      -5.14418      -1.91101      0.872815     -0.921044     -0.280709     0.0714978     0.0299398    0.00767862   0.000987531       0.00000       0.00000       0.00000       0.00000       0.00000       0.00000       0.00000       0.00000       0.00000       0.00000       0.00000       0.00000       0.00000       0.00000       0.00000       0.00000       0.00000       0.00000       34.4068       42.7868       42.5321       40.0643       34.2076       26.9036       19.2450       13.4260       8.69103       5.28545       2.82853       1.43696      0.631444      0.267461     0.0939893     0.0296967    0.00719589    0.00120960       0.00000       0.00000       0.00000       0.00000       0.00000       0.00000       0.00000       0.00000       0.00000       0.00000       0.00000       0.00000       0.00000       0.00000       0.00000       0.00000       0.00000       0.00000
  10  11 2162.9086    0.8184  0.6713 10.4097 -0.0128  0.0473   0.0317   0.0777    0.1244   0.0000   443.1246      -8.30047       10.0654       13.8612      0.549960      -4.49929      -1.72873      -2.79970       4.03438      0.857015      0.360457      0.611959     -0.163556    -0.0921032    0.00158102    0.00746721   -0.00124580   7.47666e-05   0.000327959   6.14614e-05       0.00000       0.00000       0.00000       0.00000       0.00000       0.00000       0.00000       0.00000       0.00000       0.00000       0.00000       0.00000       0.00000       0.00000       0.00000       0.00000       7.18634       6.29402       9.30464       9.45993       5.08379       5.41156       4.92904       2.90687       1.50088       1.48975      0.928590      0.328136      0.171939      0.129463     0.0622535     0.0215764    0.00596853    0.00135684   0.000246065   4.76244e-05       0.00000       0.00000       0.00000       0.00000       0.00000       0.00000       0.00000       0.00000       0.00000       0.00000       0.00000       0.00000       0.00000       0.00000       0.00000       0.00000
  10  12 2302.7610    1.1250  0.7926 10.7010 -0.0041  0.0408   0.0383   0.0747    0.1528   0.0000   432.5658       1.65651       17.8710      0.606010      -3.15493       2.20233       1.62963      -2.72991      0.209653       1.12703     -0.729800      0.256757      0.143530     0.0222933    -0.0280606   -0.00105876   -0.00140806   0.000302293   0.000105059  -4.74282e-05       0.00000       0.00000       0.00000       0.00000       0.00000       0.00000       0.00000       0.00000       0.00000       0.00000       0.00000       0.00000       0.00000       0.00000       0.00000       0.00000       8.40744       10.9744       11.3387       10.3606       7.99677       5.79134       4.03846       2.49845       1.51694       1.00326      0.613591      0.297726      0.146690     0.0794647     0.0337361     0.0119864    0.00397029    0.00108238   0.000260783   4.54294e-05       0.00000       0.00000       0.00000       0.00000       0.00000       0.00000       0.00000       0.00000       0.00000       0.00000       0.00000       0.00000       0.00000       0.00000       0.00000       0.00000
  10  13 2440.8157    1.5402  0.8063 11.4737 -0.0060  0.0307   0.0534   0.0769    0.1324   0.0000   436.1401       12.5935       17.1253      -2.68177      0.500933       1.37751      -5.44468       1.56567     -0.486600     -0.307641      0.770601      0.366605      0.166494     0.0522285     0.0503066     0.0147335    0.00332618  -0.000270840  -0.000339137   1.51290e-05       0.00000       0.00000       0.00000       0.00000       0.00000       0.00000       0.00000       0.00000       0.00000       0.00000       0.00000       0.00000       0.00000       0.00000       0.00000       0.00000       5.10107       6.58139       6.28232       5.99541       5.00684       4.00430       3.22506       2.14293       1.51698      0.838850      0.535505      0.272714      0.141921     0.0673511     0.0283069     0.0104232    0.00379773   0.000937009   0.000259445   4.24536e-05       0.00000       0.00000       0.00000       0.00000       0.00000       0.00000       0.00000       0.00000       0.00000       0.00000       0.00000       0.00000       0.00000       0.00000       0.00000       0.00000
  10  14 2578.7161    2.0108  0.9350 11.4378  0.0004  0.0322   0.0623   0.0856    0.1796   0.0000   439.0043      -2.30863       16.5703      -5.50428       3.44836      -5.59201      -6.19664     -0.233720      0.763832     -0.638436     -0.181191     -0.501778      0.141829     0.0381538    -0.0222813    -0.0172933  -0.000625345  -0.000796699   0.000505163   3.80079e-05       0.00000       0.00000       0.00000       0.00000       0.00000       0.00000       0.00000       0.00000       0.00000       0.00000       0.00000       0.00000       0.00000       0.00000       0.00000       0.00000       4.93701       6.45528       5.73295       6.19811       5.21740       4.22706       3.07249       2.04521       1.48991      0.994142      0.593443      0.302391      0.158354     0.0623462     0.0307227     0.0106353    0.00380075    0.00103932   0.000269067   5.07016e-05       0.00000       0.00000       0.00000       0.00000       0.00000       0.00000       0.00000       0.00000       0.00000       0.00000       0.00000       0.00000       0.00000       0.00000       0.00000       0.00000
  10  15 2716.9836    2.5064  0.9007 12.2435 -0.0035  0.0377   0.0796   0.0802    0.1507   0.0000   436.1647       10.4208       11.7854      -4.58300       3.22967      -2.41312       3.34207      -2.96375     0.0492080       1.24845      0.983966     0.0422229      0.356391    -0.0151963   -0.00965431  -0.000502298   -0.00336348   8.34360e-05   0.000171227   1.28766e-05       0.00000       0.00000       0.00000       0.00000       0.00000       0.00000       0.00000       0.00000       0.00000       0.00000       0.00000       0.00000       0.00000       0.00000       0.00000       0.00000       6.01760       6.55138       6.67522       7.82273       5.76416       4.31716       3.61420       2.86742       1.74262       1.01375      0.660581      0.374499      0.211887      0.100881     0.0415169     0.0132886    0.00424095    0.00111209   0.000257753   5.25240e-05       0.00000       0.00000       0.00000       0.00000       0.00000       0.00000       0.00000       0.00000       0.00000       0.00000       0.00000       0.00000       0.00000       0.00000       0.00000       0.00000
  10  17 2994.5329    3.6841  0.8271 12.9408 -0.0008  0.0339   0.1176   0.0728    0.1572   0.0000   438.0546       6.23654       9.47095       3.97763      -2.24314      -1.40685       3.15784       2.07923      -1.04167      -1.10898     -0.658228      0.338173    -0.0909609    -0.0259927    -0.0190742   -0.00504862   -0.00283572   0.000504921   0.000320247   2.87943e-05       0.00000       0.00000       0.00000       0.00000       0.00000       0.00000       0.00000       0.00000       0.00000       0.00000       0.00000       0.00000       0.00000       0.00000       0.00000       0.00000       6.38645       7.28029       6.28395       5.41278       5.39106       5.11893       4.08586       2.91536       1.95878       1.13627      0.619448      0.313427      0.150355     0.0630599     0.0261374     0.0102677    0.00366303   0.000986385   0.000228342   3.73947e-05       0.00000       0.00000       0.00000       0.00000       0.00000       0.00000       0.00000       0.00000       0.00000       0.00000       0.00000       0.00000       0.00000       0.00000       0.00000       0.00000
  10  18 3133.0157    3.8824  0.9578 13.4238 -0.0059  0.0345   0.1211   0.0872    0.1525   0.0000   432.6108       16.2088       9.36039       4.15953       10.2349      -8.59481       5.13326     -0.673316       1.84140     -0.503938      0.106612      0.329884     -0.114857     0.0599062   -0.00774138    -0.0212450    0.00423614   -0.00119125  -0.000111327  -2.93796e-05       0.00000       0.00000       0.00000       0.00000       0.00000       0.00000       0.00000       0.00000       0.00000       0.00000       0.00000       0.00000       0.00000       0.00000       0.00000       0.00000       5.93118       7.20839       7.65565       6.78473       5.78517       4.67319       3.37045       2.49846       1.56086      0.975244      0.587920      0.306674      0.153585     0.0785749     0.0312414     0.0119342    0.00422721    0.00126773   0.000257148   3.96901e-05       0.00000       0.00000       0.00000       0.00000       0.00000       0.00000       0.00000       0.00000       0.00000       0.00000       0.00000       0.00000       0.00000       0.00000       0.00000       0.00000
  10  19 3271.4644    3.6350  1.3065 12.9250 -0.0077  0.0418   0.0988   0.1033    0.1761   0.0000   448.6290       11.3863       6.81703       9.13037       4.22578      -2.59350      -1.83360      -5.38597       2.25996      -1.45940      0.861234     -0.354533      0.118496     -0.118290   -0.00165728    -0.0104010  -0.000195668  -0.000774375   4.77354e-05   7.24082e-05       0.00000       0.00000       0.00000       0.00000       0.00000       0.00000       0.00000       0.00000       0.00000       0.00000       0.00000       0.00000       0.00000       0.00000       0.00000       0.00000       6.10265       7.33445       7.92388       6.71217       6.69044       5.01244       4.13216       2.97860       1.89538       1.32071      0.678000      0.408671      0.215611     0.0862513     0.0431117     0.0162961    0.00488193    0.00165198   0.000389745   5.11880e-05       0.00000       0.00000       0.00000       0.00000       0.00000       0.00000       0.00000       0.00000       0.00000       0.00000       0.00000       0.00000       0.00000       0.00000       0.00000       0.00000
  10  20 3410.1351    3.0274  1.9683 12.7229 -0.0053  0.0545   0.0700   0.1304    0.1145   0.0000   447.3923       1.28358       13.0307      -3.02227       15.1585      -6.79236      -1.13916       2.00986      -5.17377      -2.26490     -0.330880     -0.675062     -0.209192     0.0753152     0.0418911   -0.00456009    -0.0108190   -0.00123165   0.000234822   5.22153e-05       0.00000       0.00000       0.00000       0.00000       0.00000       0.00000       0.00000       0.00000       0.00000       0.00000       0.00000       0.00000       0.00000       0.00000       0.00000       0.00000       9.05391       10.8626       11.3728       10.3568       9.01513       6.97340       5.27383       3.93077       2.56171       1.53852      0.928812      0.520215      0.265693      0.127759     0.0504226     0.0190510    0.00661938    0.00189244   0.000424168   6.46091e-05       0.00000       0.00000       0.00000       0.00000       0.00000       0.00000       0.00000       0.00000       0.00000       0.00000       0.00000       0.00000       0.00000       0.00000       0.00000       0.00000
  10  21 3549.1662    2.6270  2.9473 11.9085  0.0002  0.0615   0.0483   0.1615    0.0977   0.0000   440.8094       22.9470       12.7605       8.08876       5.86566      -5.51072      -11.2238      -3.40252       2.57755      0.728430      -1.15764      0.360910      0.193223     -0.102716   -0.00897191    -0.0169605   -0.00722443  -0.000214943   0.000126800   3.18544e-05       0.00000       0.00000       0.00000       0.00000       0.00000       0.00000       0.00000       0.00000       0.00000       0.00000       0.00000       0.00000       0.00000       0.00000       0.00000       0.00000       9.57048       11.4292       12.0553       11.2538       9.63823       7.82117       6.06876       4.23934       2.82956       1.82429       1.08881      0.580143      0.287871      0.144331     0.0601803     0.0233111    0.00771998    0.00218936   0.000505268   7.91083e-05       0.00000       0.00000       0.00000       0.00000       0.00000       0.00000       0.00000       0.00000       0.00000       0.00000       0.00000       0.00000       0.00000       0.00000       0.00000       0.00000
  10  22 3688.4590    2.1685  4.3722 11.3616 -0.0003  0.0762   0.0343   0.2019    0.0844   0.0000   451.6923       21.1366       16.0465       15.8298       7.22536       2.65367      -2.58139      -7.02912      0.464768     -0.475164     -0.485200     0.0968174     -0.378830     -0.339003     0.0438681     0.0161138    0.00212396   0.000150479  -0.000349285  -9.94579e-06       0.00000       0.00000       0.00000       0.00000       0.00000       0.00000       0.00000       0.00000       0.00000       0.00000       0.00000       0.00000       0.00000       0.00000       0.00000       0.00000       11.8974       14.3473       14.6723       13.9605       12.0757       9.88292       7.60626       5.37749       3.75198       2.23570       1.36171      0.735047      0.381547      0.174765     0.0748355     0.0282527    0.00999005    0.00271599   0.000660816   0.000103580       0.00000       0.00000       0.00000       0.00000       0.00000       0.00000       0.00000       0.00000       0.00000       0.00000       0.00000       0.00000       0.00000       0.00000       0.00000       0.00000
  10  23 3828.0856    1.8005  5.6193 10.9361  0.0001  0.0924   0.0261   0.2395    0.0801   0.0000   438.4498      -26.1929      -14.0153      -10.1504      0.472560      0.148551       8.18960      -16.1852      -6.06132      -2.09133      0.584387     -0.542785      0.552210      0.307878   -0.00817562     0.0133203    0.00911386   -0.00197668  -0.000380605   0.000149646       0.00000       0.00000       0.00000       0.00000       0.00000       0.00000       0.00000       0.00000       0.00000       0.00000       0.00000       0.00000       0.00000       0.00000       0.00000       0.00000       14.2993       17.7771       18.1497       17.6694       14.4893       12.1178       8.86252       6.59451       4.42426       2.69710       1.59938      0.921589      0.467714      0.223015     0.0906553     0.0360788     0.0121730    0.00344424   0.000761950   0.000132622       0.00000       0.00000       0.00000       0.00000       0.00000       0.00000       0.00000       0.00000       0.00000       0.00000       0.00000       0.00000       0.00000       0.00000       0.00000       0.00000
  10  24 3967.7129    1.5364  7.1857 10.6756 -0.0003  0.1109   0.0207   0.2960    0.0724   0.0000   464.5094      -1.19869       33.7364      -19.1915       1.75683       17.8728       13.1240       5.59258       6.64411       3.88909     -0.358448     -0.753013     0.0348837    -0.0236756   -0.00660313    -0.0225976    -0.0129234   -0.00220650    0.00330956   5.29725e-05       0.00000       0.00000       0.00000       0.00000       0.00000       0.00000       0.00000       0.00000       0.00000       0.00000       0.00000       0.00000       0.00000       0.00000       0.00000       0.00000       16.7220       20.4329       20.5850       19.6958       17.6640       14.0738       11.1167       7.97963       5.50179       3.36807       2.02177       1.13071      0.568875      0.272721      0.110491     0.0432801     0.0146406    0.00415980    0.00101407   0.000156742       0.00000       0.00000       0.00000       0.00000       0.00000       0.00000       0.00000       0.00000       0.00000       0.00000       0.00000       0.00000       0.00000       0.00000       0.00000       0.00000
  10  25 4107.5085    1.2731  9.6592 10.4009 -0.0049  0.1361   0.0159   0.3910    0.0591   0.0000   428.8698       23.9746       48.3725       29.3721       9.05374      -18.6241       7.65582      -14.1071       15.7959      -10.1458      -2.12246      -1.09427       1.11105     -0.344337     0.0675625     0.0881947    -0.0311389   -0.00164955   -0.00179123   0.000165261       0.00000       0.00000       0.00000       0.00000       0.00000       0.00000       0.00000       0.00000       0.00000       0.00000       0.00000       0.00000       0.00000       0.00000       0.00000       0.00000       20.7842       26.2909       25.9647       24.9320       21.7728       17.7564       13.8601       9.98085       6.77594       4.22640       2.49243       1.37649      0.695340      0.330951      0.139431     0.0541331     0.0183384    0.00528624    0.00124355   0.000197961       0.00000       0.00000       0.00000       0.00000       0.00000       0.00000       0.00000       0.00000       0.00000       0.00000       0.00000       0.00000       0.00000       0.00000       0.00000       0.00000
  10  26 4247.5670    1.0844 11.8436 10.1655 -0.0023  0.1653   0.0136   0.4776    0.0579   0.0000   477.6818       37.4154       26.8572      -32.4088      -42.3916       29.1526       6.06433      -13.3446      -16.5143       2.61180     -0.371284     -0.694855     -0.303429     -0.613767     -0.309070    -0.0832502    0.00329619   -0.00354559  -0.000560266  -0.000199270       0.00000       0.00000       0.00000       0.00000       0.00000       0.00000       0.00000       0.00000       0.00000       0.00000       0.00000       0.00000       0.00000       0.00000       0.00000       0.00000       25.2781       31.6464       32.0013       30.6441       26.3418       21.6923       17.0272       12.0522       8.20138       5.06182       3.06694       1.63282      0.857303      0.398778      0.175278     0.0648919     0.0228054    0.00640314    0.00151289   0.000238118       0.00000       0.00000       0.00000       0.00000       0.00000       0.00000       0.00000       0.00000       0.00000       0.00000       0.00000       0.00000       0.00000       0.00000       0.00000       0.00000
  10  27 4388.2584    0.8760 14.3387 10.1251 -0.0026  0.2208   0.0115   0.6130    0.0500   0.0000   459.0363       30.4234       77.1517      -10.1278      0.742517      -24.7869      -8.41520       4.91866       2.46930       13.5438       2.75291      0.342756      -2.10985     -0.659108      0.455489    -0.0124208    -0.0868476    0.00527516   0.000596850   0.000206076       0.00000       0.00000       0.00000       0.00000       0.00000       0.00000       0.00000       0.00000       0.00000       0.00000       0.00000       0.00000       0.00000       0.00000       0.00000       0.00000       33.2428       42.5415       41.7881       40.2928       34.9872       29.3336       22.6258       16.3959       11.0140       7.06554       4.22566       2.24475       1.19931      0.533213      0.244712     0.0891682     0.0308586    0.00880276    0.00202936   0.000329962       0.00000       0.00000       0.00000       0.00000       0.00000       0.00000       0.00000       0.00000       0.00000       0.00000       0.00000       0.00000       0.00000       0.00000       0.00000       0.00000
  10  28 4529.6068    0.7148 16.5386 10.0679  0.0004  0.2756   0.0097   0.7729    0.0441   0.0000   364.8666       34.1082      -33.3869      -20.3021       9.52130       28.0180       3.04458      -5.89959       11.4248       12.3051    -0.0424060      -2.80721     -0.145127      0.883281     0.0187233      0.102298    0.00236101     0.0123973   -0.00148834  -6.79820e-06       0.00000       0.00000       0.00000       0.00000       0.00000       0.00000       0.00000       0.00000       0.00000       0.00000       0.00000       0.00000       0.00000       0.00000       0.00000       0.00000       41.4717       51.4044       52.9179       50.0476       44.3599       35.8558       28.3091       20.6149       13.9550       8.91660       5.39200       2.91581       1.60665      0.697620      0.325688      0.115716     0.0401432     0.0113524    0.00258896   0.000390394       0.00000       0.00000       0.00000       0.00000       0.00000       0.00000       0.00000       0.00000       0.00000       0.00000       0.00000       0.00000       0.00000       0.00000       0.00000       0.00000
  11  11 2199.8109    0.8612  0.6484 10.6117 -0.0083  0.0395   0.0316   0.0620    0.1054   0.0000   440.7445     -0.672294      -6.36857      -3.34616      -3.79869      -1.59866       2.32901      0.486651       1.09619      0.712564     -0.914354      -1.11776     -0.204082     0.0219166     0.0891406     0.0124573   0.000434986    0.00256972    0.00129796  -0.000269692  -6.29312e-05   7.80521e-07       0.00000       0.00000       0.00000       0.00000       0.00000       0.00000       0.00000       0.00000       0.00000       0.00000       0.00000       0.00000       0.00000       0.00000       4.52468       6.68207       7.12956       5.49529       6.70437       3.93256       4.18751       3.01634       1.80001       1.60968      0.629992      0.597150      0.264796      0.141335     0.0823092     0.0267325     0.0139327    0.00535796    0.00112527   0.000545983   0.000119034   1.29493e-05       0.00000       0.00000       0.00000       0.00000       0.00000       0.00000       0.00000       0.00000       0.00000       0.00000       0.00000       0.00000       0.00000       0.00000
  11  12 2339.9840    1.2431  0.7398 11.0256 -0.0043  0.0284   0.0409   0.0720    0.1308   0.0000   434.9420       2.28431       12.9678      -2.71074      -3.03593      -4.86553      0.909486      0.330455       1.77948      -1.08716     -0.512424      0.647309     -0.115583     0.0455712    -0.0246571     0.0422459     0.0106362   0.000862903  -0.000333469  -0.000423601   2.90493e-05  -6.86478e-06       0.00000       0.00000       0.00000       0.00000       0.00000       0.00000       0.00000       0.00000       0.00000       0.00000       0.00000       0.00000       0.00000       0.00000       4.19689       4.78099       4.89295       4.56906       4.44616       3.61338       2.95095       2.06474       1.54253       1.07490      0.624453      0.389220      0.215848      0.103717     0.0498044     0.0201207    0.00897840    0.00315515   0.000925437   0.000268331   6.17103e-05   8.10274e-06       0.00000       0.00000       0.00000       0.00000       0.00000       0.00000       0.00000       0.00000       0.00000       0.00000       0.00000       0.00000       0.00000       0.00000
  11  13 2478.5476    1.7000  0.7721 11.5252  0.0010  0.0288   0.0533   0.0698    0.1360   0.0000   438.3949      -1.65349       13.2883      -4.88615       3.02553      0.218669      -2.28098     -0.659059      0.520051      0.139926       1.24531     -0.256294    -0.0621082    -0.0447643     0.0448784     0.0151500    -0.0168216   -0.00611875    0.00106561   0.000383656  -4.33245e-05  -1.64626e-05       0.00000       0.00000       0.00000       0.00000       0.00000       0.00000       0.00000       0.00000       0.00000       0.00000       0.00000       0.00000       0.00000       0.00000       4.31616       5.58226       5.52857       5.43767       4.68053       3.63981       2.95107       2.04627       1.44591      0.970832      0.597266      0.354071      0.197809      0.102141     0.0477814     0.0211547    0.00859450    0.00303017   0.000893438   0.000252593   6.06729e-05   9.43000e-06       0.00000       0.00000       0.00000       0.00000       0.00000       0.00000       0.00000       0.00000       0.00000       0.00000       0.00000       0.00000       0.00000       0.00000
  11  14 2616.9287    2.0388  0.8744 11.9532 -0.0067  0.0316   0.0661   0.0767    0.1484   0.0000   437.4115      0.977800       5.13719      -1.92874       2.71384       4.58144     -0.207069      0.970153       1.75556       1.63933     0.0890510     -0.669351      0.194222     -0.178756    -0.0181684   -0.00329754    0.00576403    0.00219963   0.000684143  -0.000220497  -0.000233195   1.27771e-05       0.00000       0.00000       0.00000       0.00000       0.00000       0.00000       0.00000       0.00000       0.00000       0.00000       0.00000       0.00000       0.00000       0.00000       4.77251       6.02636       6.39302       5.60414       5.13611       4.15783       3.33077       2.45519       1.64904       1.12636      0.658447      0.377898      0.214232      0.108419     0.0490332     0.0227556    0.00951190    0.00339938    0.00109123   0.000324458   7.19050e-05   9.33323e-06       0.00000       0.00000       0.00000       0.00000       0.00000       0.00000       0.00000       0.00000       0.00000       0.00000       0.00000       0.00000       0.00000       0.00000
  11  15 2756.1581    2.6694  0.7998 12.5573  0.0026  0.0299   0.0882   0.0754    0.1252   0.0000   438.3980     -0.587830       3.57216       2.38408      -7.97309     -0.979248      -6.95123       1.81542       1.00481      -1.52826     -0.892081     -0.840492      0.181843   0.000921469    -0.0415473    0.00205798   -0.00452073   -0.00222303   0.000161388   0.000341889  -6.38707e-05  -1.64835e-06       0.00000       0.00000       0.00000       0.00000       0.00000       0.00000       0.00000       0.00000       0.00000       0.00000       0.00000       0.00000       0.00000       0.00000       4.52987       6.22960       6.20065       6.01867       5.03008       4.11264       2.94447       2.15286       1.39792      0.986159      0.615542      0.346133      0.200160     0.0949155     0.0470030     0.0202597    0.00882914    0.00291215    0.00101074   0.000288687   5.95949e-05   1.08177e-05       0.00000       0.00000       0.00000       0.00000       0.00000       0.00000       0.00000       0.00000       0.00000       0.00000       0.00000       0.00000       0.00000       0.00000
  11  16 2895.4414    3.4856  0.8341 12.6475 -0.0023  0.0294   0.1101   0.0771    0.1542   0.0000   440.0801       15.1782       15.4112      -6.59410       4.66116       4.91524      -4.06220      -2.36148      0.103954      0.636805     -0.164372    -0.0466528     -0.105135     0.0563027    -0.0267954   -0.00952070   -0.00892172  -0.000300604   -0.00163795   0.000291546   4.29828e-05   3.03918e-07       0.00000       0.00000       0.00000       0.00000       0.00000       0.00000       0.00000       0.00000       0.00000       0.00000       0.00000       0.00000       0.00000       0.00000       4.13220       5.01760       5.76504       4.95372       4.61304       3.69992       2.71220       2.23715       1.35603      0.945684      0.626730      0.339433      0.196713      0.101520     0.0481014     0.0234487    0.00877516    0.00300362    0.00109850   0.000319427   6.08952e-05   8.21265e-06       0.00000       0.00000       0.00000       0.00000       0.00000       0.00000       0.00000       0.00000       0.00000       0.00000       0.00000       0.00000       0.00000       0.00000
  11  17 3034.6207    3.8123  0.9991 12.9231  0.0004  0.0333   0.1122   0.0854    0.1619   0.0000   434.6846       6.35754       13.9836      0.114346       1.84387      -1.48701      -4.24949       1.76014       3.51144      -1.98584      -2.14295      0.714426      0.191525     0.0267080     0.0612810    -0.0129017   -0.00533149    0.00304147  -0.000976755   3.00069e-05  -3.43137e-05   4.20327e-06       0.00000       0.00000       0.00000       0.00000       0.00000       0.00000       0.00000       0.00000       0.00000       0.00000       0.00000       0.00000       0.00000       0.00000       4.53263       5.87682       5.83175       5.89635       4.72430       4.37516       3.25725       2.49107       1.75935       1.06760      0.760799      0.420581      0.210954      0.109811     0.0607188     0.0244156    0.00988916    0.00363747    0.00126681   0.000310433   6.86101e-05   1.23639e-05       0.00000       0.00000       0.00000       0.00000       0.00000       0.00000       0.00000       0.00000       0.00000       0.00000       0.00000       0.00000       0.00000       0.00000
  11  19 3312.3505    3.4389  1.3247 12.9674 -0.0022  0.0404   0.0912   0.1001    0.1465   0.0000   435.9891       26.2082       19.3032      -12.7334      -3.64605       4.08409      -5.57020     0.0406113      -3.44534      -1.37019     -0.229483      0.190280     0.0611137     -0.330614     0.0296989    0.00879139   -0.00464148   -0.00285021    0.00174675   0.000733997  -4.39738e-06   8.56663e-07       0.00000       0.00000       0.00000       0.00000       0.00000       0.00000       0.00000       0.00000       0.00000       0.00000       0.00000       0.00000       0.00000       0.00000       5.96202       7.06696       7.56880       7.06026       6.43559       5.16267       3.95868       3.16867       2.13106       1.43893      0.858259      0.487638      0.311731      0.160168     0.0668776     0.0332534     0.0128397    0.00423087    0.00145388   0.000414221   8.20518e-05   1.21187e-05       0.00000       0.00000       0.00000       0.00000       0.00000       0.00000       0.00000       0.00000       0.00000       0.00000       0.00000       0.00000       0.00000       0.00000
  11  20 3451.7471    3.0022  2.1683 12.1273  0.0016  0.0504   0.0593   0.1224    0.1155   0.0000   431.5658       14.6425       2.44693      -3.97264       1.80638       9.72699      -2.01088      -3.95277     -0.142424     0.0605078      -2.19270     -0.911121     0.0136180     -0.328099      0.106423     0.0252699    -0.0183350   -0.00789217    0.00340285   0.000897548  -1.63687e-05   1.59798e-05       0.00000       0.00000       0.00000       0.00000       0.00000       0.00000       0.00000       0.00000       0.00000       0.00000       0.00000       0.00000       0.00000       0.00000       7.32272       9.26259       8.85331       8.66141       7.75890       6.55246       5.14848       3.83390       2.62541       1.77392       1.16234      0.648469      0.354662      0.172171     0.0869357     0.0367660     0.0151591    0.00508630    0.00175114   0.000471560   0.000105238   1.71250e-05       0.00000       0.00000       0.00000       0.00000       0.00000       0.00000       0.00000       0.00000       0.00000       0.00000       0.00000       0.00000       0.00000       0.00000
  11  21 3591.3579    2.4280  3.1280 11.8033 -0.0056  0.0608   0.0424   0.1563    0.0846   0.0000   438.0857       12.2088       2.13983       15.8551       12.7949      -9.72452       9.02576      -6.37127     -0.814952      -2.26687       1.03531      -1.12310      0.461768      0.164374    -0.0115742    0.00842312     0.0238709   -0.00884213   0.000847858  -0.000476998   4.38518e-05   1.40208e-05       0.00000       0.00000       0.00000       0.00000       0.00000       0.00000       0.00000       0.00000       0.00000       0.00000       0.00000       0.00000       0.00000       0.00000       8.72036       10.1379       10.9398       10.5311       8.96507       7.72155       6.28095       4.58041       3.28972       2.16352       1.31808      0.793689      0.436843      0.230657      0.108016     0.0491359     0.0197469    0.00729245    0.00220112   0.000579167   0.000125895   1.90097e-05       0.00000       0.00000       0.00000       0.00000       0.00000       0.00000       0.00000       0.00000       0.00000       0.00000       0.00000       0.00000       0.00000       0.00000
  11  22 3730.9272    2.0615  4.5724 11.1372  0.0000  0.0763   0.0300   0.2010    0.0782   0.0000   454.7735       5.85659       55.8832       16.2497      -9.63800      -4.43044      -5.99741       1.83301       4.14900       2.53920       1.52669       1.77413     -0.871205     -0.392836     -0.115326   -0.00290460   -0.00860332   0.000762379    0.00172611  -0.000339645   0.000268998  -2.01939e-05       0.00000       0.00000       0.00000       0.00000       0.00000       0.00000       0.00000       0.00000       0.00000       0.00000       0.00000       0.00000       0.00000       0.00000       10.2530       13.6488       13.1170       13.5626       11.2978       9.90021       7.49747       5.60706       4.01071       2.60456       1.66409      0.948687      0.547330      0.276961      0.129533     0.0583033     0.0235879    0.00840756    0.00281617   0.000736996   0.000170424   2.96189e-05       0.00000       0.00000       0.00000       0.00000       0.00000       0.00000       0.00000       0.00000       0.00000       0.00000       0.00000       0.00000       0.00000       0.00000
  11  23 3870.7822    1.7019  5.8521 11.0314 -0.0036  0.0955   0.0239   0.2420    0.0651   0.0000   430.5362       18.0277       19.7418      -20.6083      -10.0230      -7.58077      -1.86455      -5.65777       7.84819      -3.55862      0.283336     -0.226400     -0.700767     -0.979233     -0.484375     0.0151053     0.0238878   -0.00119166   -0.00202032  -0.000442795   0.000101410   2.54707e-05       0.00000       0.00000       0.00000       0.00000       0.00000       0.00000       0.00000       0.00000       0.00000       0.00000       0.00000       0.00000       0.00000       0.00000       12.6942       16.0130       17.0032       16.0866       14.3211       11.9177       9.46536       7.15801       5.00880       3.32075       2.07085       1.23871      0.681110      0.363978      0.173064     0.0778326     0.0307256     0.0113844    0.00363592    0.00101320   0.000221024   3.30608e-05       0.00000       0.00000       0.00000       0.00000       0.00000       0.00000       0.00000       0.00000       0.00000       0.00000       0.00000       0.00000       0.00000       0.00000
  11  24 4011.0705    1.4165  7.6499 10.6411 -0.0030  0.1096   0.0183   0.3014    0.0600   0.0000   419.0241      -26.9652       42.8298      -9.71667      -17.6204       16.5886       21.6178       14.0966      -11.2050     -0.861630      -1.80321     -0.395270      0.268813     -0.355557     -0.401060    0.00936836    -0.0428652    0.00739030    0.00428636  -0.000668253   0.000347219  -7.41220e-06       0.00000       0.00000       0.00000       0.00000       0.00000       0.00000       0.00000       0.00000       0.00000       0.00000       0.00000       0.00000       0.00000       0.00000       15.9191       19.6317       20.2840       19.4054       16.8556       14.3480       11.5368       8.35381       5.93467       3.92289       2.50918       1.44268      0.797946      0.409345      0.197238     0.0892356     0.0359517     0.0128851    0.00409640    0.00107307   0.000240255   3.61029e-05       0.00000       0.00000       0.00000       0.00000       0.00000       0.00000       0.00000       0.00000       0.00000       0.00000       0.00000       0.00000       0.00000       0.00000
  11  25 4151.3619    1.1857 10.0896 10.3896 -0.0030  0.1419   0.0149   0.3832    0.0556   0.0000   425.9907       21.0783       35.5287      -13.8354      -20.4143       1.65674       10.5871      -8.16414      -4.90873      0.763485      -6.72574      -4.93963       1.25320     0.0464796     -0.121107    -0.0288034     0.0751459     0.0158538    0.00128879  -0.000703194  -0.000122578   2.69562e-05       0.00000       0.00000       0.00000       0.00000       0.00000       0.00000       0.00000       0.00000       0.00000       0.00000       0.00000       0.00000       0.00000       0.00000       19.9681       24.7751       25.2826       24.3614       22.0440       18.2997       14.7832       11.0116       7.75074       5.21492       3.25707       1.92001       1.06052      0.549115      0.258858      0.116898     0.0466085     0.0168501    0.00534102    0.00148845   0.000331757   4.86020e-05       0.00000       0.00000       0.00000       0.00000       0.00000       0.00000       0.00000       0.00000       0.00000       0.00000       0.00000       0.00000       0.00000       0.00000
  11  27 4432.9306    0.8079 14.4867 10.1788 -0.0018  0.2258   0.0107   0.6188    0.0441   0.0000   428.7238      0.366989       41.1929       15.3500       30.2519       16.1250      -5.77614       15.9559       6.00270      -6.88411       2.56634      -1.38590      -2.34257   -0.00970400     -0.283950     -0.150587     0.0526308    -0.0128304   -0.00339531   -0.00442723    0.00102523  -0.000142699       0.00000       0.00000       0.00000       0.00000       0.00000       0.00000       0.00000       0.00000       0.00000       0.00000       0.00000       0.00000       0.00000       0.00000       30.6417       39.5902       40.5662       38.9166       34.6407       29.5747       23.1937       17.3886       12.5421       8.31300       5.24854       3.21093       1.74090      0.921956      0.450155      0.195442     0.0788533     0.0295388    0.00922598    0.00250536   0.000539756   8.09740e-05       0.00000       0.00000       0.00000       0.00000       0.00000       0.00000       0.00000       0.00000       0.00000       0.00000       0.00000       0.00000       0.00000       0.00000
  11  28 4573.4657    0.6804 16.9681 10.0446 -0.0010  0.2887   0.0087   0.7646    0.0389   0.0000   460.1793       58.5716      -6.74891      -71.8565       5.35562       52.8454      -4.33807      -44.2944      -3.70569       16.2616      0.329600      -16.0033     -0.307758      0.583529      0.460192     -0.587733      0.113548    -0.0311427    -0.0103071    0.00497883  -0.000253307   5.22903e-05       0.00000       0.00000       0.00000       0.00000       0.00000       0.00000       0.00000       0.00000       0.00000       0.00000       0.00000       0.00000       0.00000       0.00000       38.6971       48.3982       52.2026       48.0002       44.6893       37.2146       29.2421       22.8191       15.8576       10.7720       6.89252       4.02554       2.31357       1.20663      0.567933      0.260621      0.104031     0.0371508     0.0122880    0.00335943   0.000691819   9.70744e-05       0.00000       0.00000       0.00000       0.00000       0.00000       0.00000       0.00000       0.00000       0.00000       0.00000       0.00000       0.00000       0.00000       0.00000
  12   9 1949.9818    0.5121  0.4465 10.1813 -0.0136  0.0336   0.0240   0.0676    0.0672   0.0000   440.1608       1.03598       16.8912     -0.911074      -1.50856       1.80461      -3.88693       1.56296     -0.305185      0.712811     -0.271668     0.0189930     -0.106349      0.258641    -0.0170744     0.0104442     0.0188352     0.0118350   -0.00197442   0.000594865  -3.84844e-06  -6.06596e-05   6.82548e-06   3.76710e-07       0.00000       0.00000       0.00000       0.00000       0.00000       0.00000       0.00000       0.00000       0.00000       0.00000       0.00000       0.00000       4.18589       4.68666       5.62849       4.34422       4.75224       3.95190       2.61131       2.48089       1.91265       1.06741      0.863769      0.491018      0.251756      0.199799     0.0833013     0.0346157     0.0216802    0.00741406    0.00240768    0.00122183   0.000426069   0.000105132   1.80204e-05   2.26563e-06       0.00000       0.00000       0.00000       0.00000       0.00000       0.00000       0.00000       0.00000       0.00000       0.00000       0.00000       0.00000
  12  10 2093.5720    0.7172  0.5615 10.3434 -0.0036  0.0267   0.0275   0.0651    0.0859   0.0000   438.4202      0.482959       22.2282      -6.48732      0.865064      -2.73627     -0.791818     -0.537470    -0.0993757      0.326291     0.0317832     -0.363376      0.873475      0.111650     -0.230766   -0.00607393    0.00620157    0.00368606   -0.00165825   0.000209162   7.12186e-05  -0.000122238  -3.62900e-06   1.32591e-06       0.00000       0.00000       0.00000       0.00000       0.00000       0.00000       0.00000       0.00000       0.00000       0.00000       0.00000       0.00000       3.37409       4.26864       4.18472       4.33739       3.69273       3.21419       2.78961       2.26314       1.50753       1.11291      0.714223      0.430562      0.279949      0.133418     0.0840037     0.0316090     0.0195170    0.00639300    0.00303682   0.000823741   0.000275969   7.46030e-05   1.46635e-05   2.36049e-06       0.00000       0.00000       0.00000       0.00000       0.00000       0.00000       0.00000       0.00000       0.00000       0.00000       0.00000       0.00000
  12  12 2376.3377    1.2950  0.9396 11.2660 -0.0039  0.0352   0.0393   0.0826    0.1313   0.0000   439.8186      -7.26065       16.6916       7.81000       2.73382       1.08222      -6.04051      -4.72402      0.125949       2.31507     -0.573389     -0.289641     0.0784085     0.0713272    -0.0277592    -0.0732507   -0.00921210    -0.0107540  -0.000336722    0.00174175  -0.000125177  -7.65342e-05  -4.99005e-06   7.70921e-06       0.00000       0.00000       0.00000       0.00000       0.00000       0.00000       0.00000       0.00000       0.00000       0.00000       0.00000       0.00000       4.45063       5.44452       5.85466       5.62880       4.79633       4.31557       3.70438       2.59548       2.10606       1.34958      0.893919      0.545013      0.336151      0.170582     0.0973513     0.0477127     0.0207281    0.00876546    0.00369691    0.00120294   0.000365081   8.04417e-05   2.00056e-05   2.82993e-06       0.00000       0.00000       0.00000       0.00000       0.00000       0.00000       0.00000       0.00000       0.00000       0.00000       0.00000       0.00000
  12  13 2515.4607    1.8263  0.7787 11.8191 -0.0029  0.0387   0.0600   0.0716    0.1340   0.0000   441.9688       1.70387       14.2078       4.65565     -0.843077      -5.43974      -5.66198      -2.70782      -1.21305    -0.0171749     -0.441479     -0.144243     0.0904963      0.144831      0.171545     -0.102430    -0.0142137     0.0193238   0.000599497  -0.000495993  -0.000125033   5.25766e-05   4.13741e-06  -3.37378e-08       0.00000       0.00000       0.00000       0.00000       0.00000       0.00000       0.00000       0.00000       0.00000       0.00000       0.00000       0.00000       4.49751       5.11052       6.38431       6.11748       4.92990       4.34476       4.23108       2.60844       1.87367       1.61729      0.980583      0.451814      0.369548      0.219735     0.0958560     0.0471251     0.0223587     0.0126067    0.00449538    0.00129473   0.000382923   9.76303e-05   2.26725e-05   2.91838e-06       0.00000       0.00000       0.00000       0.00000       0.00000       0.00000       0.00000       0.00000       0.00000       0.00000       0.00000       0.00000
  12  14 2654.6627    2.3082  0.8271 11.9700  0.0008  0.0296   0.0706   0.0727    0.1603   0.0000   436.5855       6.48661       19.5626      -3.14345      -2.10854    -0.0412591      -8.44858      -2.88507      -3.19343      0.119735    -0.0330132     -0.571329      0.297767    0.00781417     -0.106801    -0.0778057     0.0122011     0.0185212    0.00370384  -0.000692706  -0.000570853   4.14048e-05  -9.23452e-06   6.57021e-07       0.00000       0.00000       0.00000       0.00000       0.00000       0.00000       0.00000       0.00000       0.00000       0.00000       0.00000       0.00000       3.80501       4.30760       4.73895       4.63328       4.19270       3.62213       2.94275       2.19712       1.70351       1.17701      0.754747      0.431801      0.286711      0.169176     0.0826912     0.0397764     0.0173663    0.00803450    0.00287632   0.000971334   0.000293536   7.10522e-05   1.54347e-05   2.14011e-06       0.00000       0.00000       0.00000       0.00000       0.00000       0.00000       0.00000       0.00000       0.00000       0.00000       0.00000       0.00000
  12  16 2934.3826    3.5710  0.7528 13.0850 -0.0132  0.0290   0.1132   0.0621    0.1284   0.0000   437.6196      -1.21119       13.5472       10.0021      -3.86910      -5.53124      -3.30252      -7.04701       1.71708      0.748588     -0.407583     -0.505516     0.0981971   -0.00984202    -0.0794284     0.0488677     0.0137271    0.00339461   -0.00185376   0.000788837  -0.000151836  -7.59726e-05   2.58722e-05  -1.40721e-06       0.00000       0.00000       0.00000       0.00000       0.00000       0.00000       0.00000       0.00000       0.00000       0.00000       0.00000       0.00000       3.68631       5.01365       4.78572       4.53117       3.98793       3.58980       2.98780       2.44780       1.70876       1.12928      0.716243      0.421907      0.251600      0.130734     0.0711473     0.0341555     0.0151489    0.00644839    0.00260382   0.000884849   0.000283805   7.22332e-05   1.62288e-05   2.61275e-06       0.00000       0.00000       0.00000       0.00000       0.00000       0.00000       0.00000       0.00000       0.00000       0.00000       0.00000       0.00000
  12  17 3073.8865    3.8288  0.8934 13.2262  0.0012  0.0312   0.1091   0.0734    0.1319   0.0000   439.0400       4.78702       9.30535       1.70369      -1.65048      -6.45873       5.09651      -2.27948       3.68834       1.31776      -1.28919     -0.536988     -0.619342      0.129114    -0.0175711    -0.0419405    0.00740854    -0.0151785    0.00153372  -0.000695224   0.000209177  -1.30358e-05  -7.44535e-06  -1.38641e-06       0.00000       0.00000       0.00000       0.00000       0.00000       0.00000       0.00000       0.00000       0.00000       0.00000       0.00000       0.00000       4.04762       5.11096       5.08471       5.26024       4.58379       3.87185       3.09639       2.51304       1.62006       1.21338      0.764786      0.542850      0.269393      0.162023     0.0773622     0.0440563     0.0182480    0.00805713    0.00257543    0.00103388   0.000255353   8.52298e-05   1.53795e-05   2.67484e-06       0.00000       0.00000       0.00000       0.00000       0.00000       0.00000       0.00000       0.00000       0.00000       0.00000       0.00000       0.00000
  12  18 3213.3010    3.7147  1.3197 13.1408  0.0002  0.0577   0.0935   0.0968    0.1346   0.0000   442.6950       6.19060       15.6560       1.90880     -0.763793     -0.529882      -5.32355     -0.147324       3.59612      -1.63050     -0.603135     -0.784655     -0.142271      0.147213    -0.0833229    -0.0378433    0.00228955   -0.00975573   0.000102521  -0.000847827  -6.39959e-05  -1.94894e-05  -1.16943e-05   1.28750e-06       0.00000       0.00000       0.00000       0.00000       0.00000       0.00000       0.00000       0.00000       0.00000       0.00000       0.00000       0.00000       7.67882       5.96431       10.3330       10.0739       5.99681       6.96820       6.86410       3.59205       2.49910       2.76914       1.54116      0.621841      0.581566      0.387283      0.144574     0.0508582     0.0383407     0.0213321    0.00788010    0.00220654   0.000514680   0.000118490   2.12857e-05   2.74100e-06       0.00000       0.00000       0.00000       0.00000       0.00000       0.00000       0.00000       0.00000       0.00000       0.00000       0.00000       0.00000
  12  19 3352.7838    3.3738  1.5451 12.8711 -0.0094  0.0424   0.0780   0.1023    0.1247   0.0000   438.0823       19.0852       12.4084       8.12166      -10.2995      0.384075       1.74884      -5.21662       2.77042      0.225750     -0.328567      -1.42261    -0.0492407     0.0322900      0.117452    -0.0649391    -0.0313424     0.0122111   -0.00480757   0.000893764   2.20364e-06  -3.99200e-05  -9.10896e-06   6.75392e-06       0.00000       0.00000       0.00000       0.00000       0.00000       0.00000       0.00000       0.00000       0.00000       0.00000       0.00000       0.00000       5.68775       7.51888       6.79981       6.87342       6.12145       5.58565       4.51696       3.50708       2.52398       1.75316       1.15021      0.717401      0.394272      0.227353      0.105025     0.0558263     0.0220629     0.0107207    0.00355871    0.00138591   0.000401289   0.000107205   2.31124e-05   3.92563e-06       0.00000       0.00000       0.00000       0.00000       0.00000       0.00000       0.00000       0.00000       0.00000       0.00000       0.00000       0.00000
  12  20 3492.4581    2.9031  2.4621 12.0112 -0.0005  0.0491   0.0511   0.1277    0.0997   0.0000   440.6490       4.45714      -1.52896       8.79553      -5.53233       5.41878      -4.26234      -4.98882       1.86433    -0.0827759      0.813034     -0.362586     -0.266973     0.0336470    -0.0645587    0.00327834    -0.0271684    0.00806035     0.0116187   0.000627914   8.79834e-05   1.12017e-05  -5.62613e-05   1.51422e-06       0.00000       0.00000       0.00000       0.00000       0.00000       0.00000       0.00000       0.00000       0.00000       0.00000       0.00000       0.00000       6.68431       8.19610       8.64229       8.34765       7.25440       6.24426       5.29574       3.90421       2.84745       1.95439       1.29970      0.770055      0.458898      0.249396      0.129809     0.0621191     0.0298773     0.0124457    0.00482616    0.00158177   0.000481323   0.000119752   2.64632e-05   3.77362e-06       0.00000       0.00000       0.00000       0.00000       0.00000       0.00000       0.00000       0.00000       0.00000       0.00000       0.00000       0.00000
  12  21 3632.6392    2.3571  3.4016 11.6975 -0.0005  0.0599   0.0379   0.1600    0.0777   0.0000   416.7006       24.6975      -2.55649      0.200559     0.0475015      -8.46033      -12.5893       1.05072      0.634434      0.366237      -4.10727      -1.26309      0.731553      0.351763     0.0438992    -0.0819056     0.0513359    0.00655397   -0.00221117  -0.000270086   0.000188096  -1.88819e-05   5.31296e-05   3.95682e-06       0.00000       0.00000       0.00000       0.00000       0.00000       0.00000       0.00000       0.00000       0.00000       0.00000       0.00000       0.00000       8.12542       9.95437       10.7181       9.92306       8.95387       7.78365       6.33085       4.85219       3.60132       2.42354       1.54481      0.954687      0.551178      0.310832      0.160448     0.0774142     0.0351093     0.0146273    0.00567630    0.00202875   0.000608303   0.000156980   3.29435e-05   4.57119e-06       0.00000       0.00000       0.00000       0.00000       0.00000       0.00000       0.00000       0.00000       0.00000       0.00000       0.00000       0.00000
  12  22 3772.6883    1.9461  5.1319 11.1711 -0.0010  0.0804   0.0261   0.2005    0.0661   0.0000   441.7259      0.436318       15.5478       13.2434       13.8329      -11.6824      -1.83277      -2.07183       1.35483      -1.26425    -0.0643592      0.381018     -0.965235     -0.332133      0.295375     0.0429771    0.00266391    -0.0126992   -0.00248737    0.00174106  -0.000566144  -0.000349976   3.26549e-05  -4.39254e-07       0.00000       0.00000       0.00000       0.00000       0.00000       0.00000       0.00000       0.00000       0.00000       0.00000       0.00000       0.00000       10.8094       13.7592       14.8307       13.9734       12.3715       10.5326       8.23041       6.41863       4.53189       3.10257       2.06313       1.25377      0.750163      0.404136      0.214585      0.107442     0.0474432     0.0204675    0.00781817    0.00264787   0.000844609   0.000216588   4.35029e-05   6.33454e-06       0.00000       0.00000       0.00000       0.00000       0.00000       0.00000       0.00000       0.00000       0.00000       0.00000       0.00000       0.00000
  12  23 3913.0540    1.5873  6.6094 10.9311 -0.0025  0.0935   0.0204   0.2651    0.0569   0.0000   434.5797       10.3717      -17.8864       1.98567       11.5619      -3.48221      -7.49046      -22.1500       9.06724       5.28947      0.733020      -1.96689     -0.113219      0.539831      0.514877    -0.0360782     0.0739850     0.0119285   -0.00602534  -0.000589746   0.000580819  -0.000463476   0.000110797   1.77618e-05       0.00000       0.00000       0.00000       0.00000       0.00000       0.00000       0.00000       0.00000       0.00000       0.00000       0.00000       0.00000       12.3891       15.3082       16.0686       15.4479       13.9886       12.1089       9.53272       7.59872       5.40352       3.80414       2.45527       1.52972      0.899990      0.507193      0.260231      0.128417     0.0567916     0.0244354    0.00909281    0.00319386   0.000969099   0.000257084   5.10457e-05   7.57607e-06       0.00000       0.00000       0.00000       0.00000       0.00000       0.00000       0.00000       0.00000       0.00000       0.00000       0.00000       0.00000
  12  24 4053.5108    1.3171  8.5412 10.5736 -0.0016  0.1158   0.0160   0.3188    0.0556   0.0000   457.1385       19.2237      -10.7647       12.4312       11.9787       7.90198      -17.2012      -19.4852       9.85232       7.19471      0.625916      -1.41323     -0.249482      0.365776     -0.354401     -0.237803    -0.0112624     0.0402677    0.00990068   -0.00581142   -0.00124373  -0.000156916   1.14388e-05   1.81197e-05       0.00000       0.00000       0.00000       0.00000       0.00000       0.00000       0.00000       0.00000       0.00000       0.00000       0.00000       0.00000       15.4823       18.7540       19.7490       19.3093       17.3630       14.7586       12.1930       9.34522       6.83536       4.68340       3.12056       1.92984       1.13014      0.629814      0.330523      0.159929     0.0746280     0.0303880     0.0116473    0.00398263    0.00120749   0.000307616   6.48652e-05   9.10323e-06       0.00000       0.00000       0.00000       0.00000       0.00000       0.00000       0.00000       0.00000       0.00000       0.00000       0.00000       0.00000
  12  25 4194.3558    1.1225 10.7075 10.3801 -0.0021  0.1426   0.0134   0.4036    0.0507   0.0000   429.1219       75.8347       40.9419      -38.3998       21.5774      -8.54785      -5.27420      -14.2686      -5.77993      -1.27685     -0.674946      0.551732      -3.26911      0.392988      0.723673     0.0473429      0.159114     0.0627500    -0.0211110    -0.0128898   0.000124592   0.000614586  -6.29946e-05   1.60826e-05       0.00000       0.00000       0.00000       0.00000       0.00000       0.00000       0.00000       0.00000       0.00000       0.00000       0.00000       0.00000       18.5943       22.7198       23.9021       22.9476       21.2334       18.0529       15.1324       11.4181       8.43243       5.85435       3.91042       2.46626       1.42419      0.793122      0.416359      0.197924     0.0949396     0.0381646     0.0148820    0.00512545    0.00152708   0.000396474   8.40468e-05   1.13660e-05       0.00000       0.00000       0.00000       0.00000       0.00000       0.00000       0.00000       0.00000       0.00000       0.00000       0.00000       0.00000
  12  28 4617.2274    0.6035 16.7400 10.1855 -0.0091  0.3166   0.0086   0.7760    0.0342   0.0000   486.0568       18.2270       85.6889      -22.7913       13.7521       18.0870       32.7186      -76.9063       5.96555       6.88842      -1.49269      -11.1513      -1.75225     -0.696557      0.891739     -0.751907     -0.443323      0.293297     0.0442742    -0.0241367   -0.00206891    0.00138284   0.000382308   2.73615e-05       0.00000       0.00000       0.00000       0.00000       0.00000       0.00000       0.00000       0.00000       0.00000       0.00000       0.00000       0.00000       39.0291       48.4966       52.8878       50.8335       44.9714       40.1910       32.6646       25.7625       18.8101       13.1931       8.87654       5.56590       3.30760       1.87847       1.00801      0.483946      0.235612     0.0954837     0.0371000     0.0125965    0.00380170   0.000948019   0.000185664   2.65632e-05       0.00000       0.00000       0.00000       0.00000       0.00000       0.00000       0.00000       0.00000       0.00000       0.00000       0.00000       0.00000
  13  11 2271.1471    1.0329  0.6829 10.8344 -0.0117  0.0266   0.0346   0.0640    0.1022   0.0000   436.1692     -0.534657       16.3027      -2.88424      -9.86221       5.73723     -0.707978      -1.74939       1.45026      -1.05297      -1.95614     -0.745348     -0.820968   0.000924207     -0.145843     0.0368075     0.0121063     0.0170723  -0.000740322  -0.000519217  -0.000332228  -9.15691e-06  -0.000123636  -3.95223e-06  -1.92725e-06  -5.46428e-07       0.00000       0.00000       0.00000       0.00000       0.00000       0.00000       0.00000       0.00000       0.00000       0.00000       3.31191       4.13455       4.28849       4.36634       3.85358       3.23867       2.80958       2.22116       1.58736       1.15773      0.750714      0.497272      0.313930      0.169542      0.100556     0.0522132     0.0267279     0.0126321    0.00514612    0.00203262   0.000765330   0.000229421   6.89312e-05   1.75828e-05   3.53101e-06   5.16482e-07       0.00000       0.00000       0.00000       0.00000       0.00000       0.00000       0.00000       0.00000       0.00000       0.00000
  13  12 2411.8199    1.4654  0.7734 11.3473 -0.0088  0.0296   0.0438   0.0646    0.1174   0.0000   438.6526       1.99865       17.4358       5.15053     -0.408651       1.57944       3.46065      -1.23532      -3.34080       2.19937     -0.652468     -0.207069    -0.0316179     -0.142616      0.233875     0.0584073  -0.000906301   -0.00643213    0.00488165  -0.000740335  -0.000286097  -9.54306e-05  -1.49705e-05   2.82782e-05  -3.36694e-06   8.06386e-08       0.00000       0.00000       0.00000       0.00000       0.00000       0.00000       0.00000       0.00000       0.00000       0.00000       3.73340       4.23330       4.87076       4.33447       4.21390       3.87665       2.93205       2.28805       1.78787       1.33359      0.857850      0.551229      0.372123      0.214745      0.107672     0.0650320     0.0308729     0.0111025    0.00566813    0.00244147   0.000855235   0.000291758   8.47137e-05   2.04711e-05   3.50753e-06   4.61807e-07       0.00000       0.00000       0.00000       0.00000       0.00000       0.00000       0.00000       0.00000       0.00000       0.00000
  13  13 2551.7030    1.9662  0.8868 11.7553 -0.0062  0.0291   0.0560   0.0735    0.1439   0.0000   432.4279       7.64857       7.75292      0.745286       4.41398       4.33975       2.15470      0.261745       2.29791       1.27628     -0.708280      0.670634      0.125351    -0.0698906   -0.00420483    -0.0130512    -0.0143256     0.0184580    0.00318248    0.00177817  -0.000199084   1.78167e-06   0.000263957  -2.84654e-05  -3.30940e-06  -3.40209e-07       0.00000       0.00000       0.00000       0.00000       0.00000       0.00000       0.00000       0.00000       0.00000       0.00000       3.34924       4.33860       4.50600       4.26994       3.98564       3.49563       2.96689       2.19205       1.72935       1.26485      0.803360      0.538420      0.347639      0.190877      0.107687     0.0582135     0.0298543     0.0122186    0.00569702    0.00230454   0.000906676   0.000275532   8.09478e-05   2.03590e-05   4.18875e-06   5.79226e-07       0.00000       0.00000       0.00000       0.00000       0.00000       0.00000       0.00000       0.00000       0.00000       0.00000
  13  14 2691.7377    2.3905  0.8431 12.3627 -0.0048  0.0310   0.0694   0.0706    0.1377   0.0000   442.7815       2.57292       14.7524       3.26781      -6.38131       1.42998       1.61060     -0.994719       1.63695     0.0765468     -0.348269     -0.443759     0.0747254     0.0449231     0.0900385     0.0359908   -0.00456199   -0.00720925  -0.000919667   -0.00386833  -0.000475250   0.000135249   0.000124380   3.75903e-05  -2.58058e-06  -1.01351e-06       0.00000       0.00000       0.00000       0.00000       0.00000       0.00000       0.00000       0.00000       0.00000       0.00000       4.38632       5.58232       6.29372       6.08373       5.26751       4.45928       3.40727       2.38627       1.74342       1.23296      0.825232      0.559898      0.337993      0.199357      0.113146     0.0563745     0.0284340     0.0132087    0.00578315    0.00227434   0.000884866   0.000284825   7.67210e-05   1.87616e-05   3.58933e-06   5.06687e-07       0.00000       0.00000       0.00000       0.00000       0.00000       0.00000       0.00000       0.00000       0.00000       0.00000
  13  15 2832.1975    3.0275  0.8809 12.6352  0.0032  0.0297   0.0855   0.0690    0.1505   0.0000   441.0605       5.81381       15.3223       4.72939       6.58874      -1.79377       2.57549      -3.90877      -2.16512     -0.723493     -0.700142     -0.927452     0.0548082      0.161956    -0.0267278     0.0514795     0.0211477   -0.00222073   -0.00243371  -0.000754866   0.000481858  -0.000289591   5.04696e-05  -2.97823e-06  -3.82339e-06   1.51299e-07       0.00000       0.00000       0.00000       0.00000       0.00000       0.00000       0.00000       0.00000       0.00000       0.00000       3.50235       4.62816       4.67480       4.73889       4.15306       3.60834       3.04153       2.31952       1.81361       1.34441      0.787918      0.577383      0.309614      0.216054      0.107496     0.0613226     0.0294444     0.0127595    0.00585979    0.00236994   0.000836270   0.000309238   7.01678e-05   2.12732e-05   4.21347e-06   6.32967e-07       0.00000       0.00000       0.00000       0.00000       0.00000       0.00000       0.00000       0.00000       0.00000       0.00000
  13  16 2972.6448    3.7349  0.8021 13.0053  0.0067  0.0351   0.1071   0.0641    0.1427   0.0000   443.5279      -6.27275       4.08688      -1.03542       2.39649       1.84601      -4.78800      -1.21503       2.24660    -0.0549732     -0.415080      0.137427      0.152798     -0.184890     0.0174397     0.0269553   -0.00291324    -0.0119536    0.00683629    0.00359421   0.000384145   0.000402601   8.14679e-05  -1.47525e-05  -6.12082e-06   3.61433e-07       0.00000       0.00000       0.00000       0.00000       0.00000       0.00000       0.00000       0.00000       0.00000       0.00000       6.05127       8.35310       9.23508       8.82473       7.61455       5.89106       4.33872       2.92921       1.94711       1.25818      0.780344      0.510129      0.301134      0.170704     0.0893284     0.0507353     0.0236125     0.0114768    0.00449951    0.00202745   0.000708955   0.000245220   6.69724e-05   1.76336e-05   3.66132e-06   5.03492e-07       0.00000       0.00000       0.00000       0.00000       0.00000       0.00000       0.00000       0.00000       0.00000       0.00000
  13  17 3112.5163    4.0599  0.8174 13.3770 -0.0114  0.0303   0.1199   0.0668    0.1258   0.0000   441.5272       9.91058       16.0554       3.64994     -0.428962      -2.91766       5.06335      -6.58647      -2.50595      -2.57897     -0.830499     -0.696950     -0.576954      0.153729      0.159380     0.0410456   -0.00771715    -0.0157401    0.00682199    0.00258273  -8.66266e-05  -0.000247880   0.000141814   6.39954e-06  -5.29391e-06  -1.70439e-06       0.00000       0.00000       0.00000       0.00000       0.00000       0.00000       0.00000       0.00000       0.00000       0.00000       3.72479       4.82540       4.23360       4.95376       4.11099       3.91348       3.05999       2.57014       1.88392       1.34299      0.914553      0.559701      0.385660      0.202456      0.130827     0.0566351     0.0323889     0.0121286    0.00640294    0.00200758   0.000899491   0.000225613   8.22416e-05   1.78196e-05   3.82466e-06   7.42082e-07       0.00000       0.00000       0.00000       0.00000       0.00000       0.00000       0.00000       0.00000       0.00000       0.00000
  13  18 3252.3802    3.5541  1.1734 13.6389 -0.0072  0.0410   0.0995   0.0979    0.1254   0.0000   436.7736       9.92096       22.8498      -15.2966      -4.78011       1.33935      0.170461      -1.87005       2.19241      -2.70526       1.32722     0.0454488     -0.244769    -0.0423821      0.162816     0.0467605     0.0200763     0.0123122    0.00148665   -0.00101512   0.000454933   0.000178505  -9.93451e-05  -4.82465e-05   6.05633e-06   2.71179e-07       0.00000       0.00000       0.00000       0.00000       0.00000       0.00000       0.00000       0.00000       0.00000       0.00000       5.28320       7.51569       7.42599       7.72138       6.49888       5.49863       4.30549       3.17744       2.46514       1.67220       1.09053      0.667003      0.420457      0.249176      0.149142     0.0703766     0.0387775     0.0152714    0.00777492    0.00264273    0.00112301   0.000338913   0.000102935   2.44002e-05   5.68710e-06   9.38922e-07       0.00000       0.00000       0.00000       0.00000       0.00000       0.00000       0.00000       0.00000       0.00000       0.00000
  13  19 3392.3860    3.0993  1.6933 13.0415 -0.0028  0.0424   0.0704   0.1201    0.0961   0.0000   438.9142       10.3525     -0.583794       11.3920       6.40225       2.21285      -1.81503      -5.14320       2.58886      0.234395       1.58221      -1.92910     -0.147197      0.223770     0.0898028     -0.107883    0.00437902   -0.00958914   -0.00639434  -0.000176587   0.000150319   0.000515973   0.000150434   3.95947e-05   2.21428e-06  -1.06289e-06       0.00000       0.00000       0.00000       0.00000       0.00000       0.00000       0.00000       0.00000       0.00000       0.00000       5.07545       6.13245       6.65390       6.78551       5.63926       5.35913       4.15144       3.53763       2.51257       1.86662       1.20052      0.842100      0.479445      0.302313      0.153111     0.0920668     0.0413123     0.0215945    0.00824634    0.00374108    0.00120661   0.000446689   0.000115721   3.07324e-05   5.11294e-06   8.79328e-07       0.00000       0.00000       0.00000       0.00000       0.00000       0.00000       0.00000       0.00000       0.00000       0.00000
  13  20 3532.5920    2.7361  2.5002 12.0920  0.0005  0.0499   0.0479   0.1271    0.0890   0.0000   445.5183       4.56572       6.37407       15.6597      -10.6180       2.68355      -9.61452      -11.2476      -2.95666      0.735114       1.05955      -1.15942    -0.0425024     -0.506686     -0.207644     -0.119507     0.0933853     0.0512666    0.00362347   -0.00708896    0.00107553   0.000287882   1.49399e-05  -4.67494e-05   7.83588e-08   2.08218e-09       0.00000       0.00000       0.00000       0.00000       0.00000       0.00000       0.00000       0.00000       0.00000       0.00000       6.53921       8.23119       8.63232       8.72652       7.68364       6.62898       5.24612       4.13516       3.08575       2.17412       1.49240      0.916913      0.577744      0.349377      0.199657      0.100262     0.0496842     0.0229770     0.0100421    0.00384687    0.00141279   0.000458262   0.000136988   3.22190e-05   6.53828e-06   9.72400e-07       0.00000       0.00000       0.00000       0.00000       0.00000       0.00000       0.00000       0.00000       0.00000       0.00000
  13  21 3673.0991    2.2121  3.7271 11.6040 -0.0011  0.0635   0.0329   0.1662    0.0698   0.0000   435.3248       5.69411       24.8699     -0.607975       4.02386      -4.31474       2.84135      -8.06683      -6.45998      -1.23432     -0.498406     -0.712247     -0.427432      0.449460     0.0418641     -0.243696     0.0289362     0.0147449    0.00749862   -0.00469913   -0.00117621  -1.82990e-05  -0.000206044   7.37347e-06  -1.57453e-05   5.79458e-07       0.00000       0.00000       0.00000       0.00000       0.00000       0.00000       0.00000       0.00000       0.00000       0.00000       7.65528       9.70434       9.70603       9.54665       9.23712       7.83286       6.54094       5.17920       3.78225       2.74532       1.87407       1.30523      0.773884      0.451279      0.239428      0.131202     0.0623910     0.0303511     0.0119714    0.00496588    0.00174348   0.000607187   0.000170772   4.67102e-05   9.38229e-06   1.28639e-06       0.00000       0.00000       0.00000       0.00000       0.00000       0.00000       0.00000       0.00000       0.00000       0.00000
  13  22 3813.8050    1.8054  5.6423 11.0767 -0.0011  0.0821   0.0224   0.2130    0.0584   0.0000   438.5322       3.13588       4.87135       11.2501       21.1717      -34.8802       4.57804       7.12868      0.111856       3.80539       1.73024       1.17081      -1.18620      0.288220      0.774554      0.108599    -0.0180302    -0.0274405    -0.0212603   -0.00309032  -0.000770202   0.000830747   3.44116e-05  -1.25173e-05  -5.58537e-08   8.26792e-08       0.00000       0.00000       0.00000       0.00000       0.00000       0.00000       0.00000       0.00000       0.00000       0.00000       9.59554       12.6317       12.8317       12.7167       11.7101       10.0431       8.53008       6.74055       5.04660       3.56283       2.51275       1.58241       1.00424      0.575159      0.321259      0.168461     0.0843350     0.0386637     0.0170486    0.00674797    0.00245437   0.000804688   0.000246248   6.01433e-05   1.26312e-05   1.75112e-06       0.00000       0.00000       0.00000       0.00000       0.00000       0.00000       0.00000       0.00000       0.00000       0.00000
  13  23 3954.3743    1.5287  7.0012 10.9018 -0.0010  0.0953   0.0187   0.2583    0.0526   0.0000   423.1988       18.8197       7.44865       22.7030       8.79760      -24.3988      -8.03989      -1.31959      -4.64812     0.0959532   -0.00213389       3.70269     0.0709879      -1.30302     -0.216198    -0.0113691      0.170524     0.0889787   -0.00132705    -0.0182663   -0.00492982   0.000407807   0.000276033   7.16591e-05  -1.41637e-05  -1.72690e-06       0.00000       0.00000       0.00000       0.00000       0.00000       0.00000       0.00000       0.00000       0.00000       0.00000       11.4870       14.0882       15.0732       15.0026       13.6660       11.9002       9.93760       7.75334       5.88981       4.21800       2.89657       1.85951       1.18074      0.682116      0.379100      0.204469     0.0972621     0.0472750     0.0192166    0.00820774    0.00289542   0.000954477   0.000281049   6.84962e-05   1.39149e-05   1.89457e-06       0.00000       0.00000       0.00000       0.00000       0.00000       0.00000       0.00000       0.00000       0.00000       0.00000
  13  24 4095.4278    1.2537  8.9404 10.6329 -0.0014  0.1200   0.0149   0.3309    0.0489   0.0000   450.2965      -7.45084       50.8029       27.1998      -21.3807      0.403500      -7.66261      -12.5492       15.8616       7.15429       1.92835      -1.14985       1.40363     -0.624146     -0.757382     -0.208679   -0.00128203   -0.00243114     0.0130346    0.00124296    0.00190928   -0.00101259  -0.000512708   2.62600e-05   2.02223e-05  -6.19270e-07       0.00000       0.00000       0.00000       0.00000       0.00000       0.00000       0.00000       0.00000       0.00000       0.00000       14.2354       18.2669       18.8328       19.1565       16.7621       15.4455       12.5766       9.70945       7.40984       5.42635       3.60761       2.43396       1.52332      0.871460      0.494528      0.254544      0.134172     0.0559707     0.0267494     0.0101497    0.00400415    0.00124538   0.000355966   8.88725e-05   1.76601e-05   2.61278e-06       0.00000       0.00000       0.00000       0.00000       0.00000       0.00000       0.00000       0.00000       0.00000       0.00000
  13  25 4236.6643    1.0555 11.0392 10.4076 -0.0034  0.1472   0.0126   0.4035    0.0463   0.0000   435.3588      -7.48331       28.0758      -3.11463      -35.0120       8.39440       24.2137      -9.26134      0.400590      -13.5924       6.91249      -3.61942       1.69938     -0.136731      -1.03527   -0.00464897     -0.127217    -0.0408415    -0.0322708    -0.0170340    0.00301833    0.00171931  -0.000385130  -0.000275102   8.25787e-06  -3.41717e-06       0.00000       0.00000       0.00000       0.00000       0.00000       0.00000       0.00000       0.00000       0.00000       0.00000       17.6117       22.2862       23.5979       22.9613       21.0783       18.6486       15.3734       12.2693       9.17736       6.57704       4.59467       2.94792       1.84378       1.07807      0.602005      0.316687      0.155131     0.0742647     0.0314359     0.0128397    0.00460724    0.00153575   0.000457279   0.000110905   2.18672e-05   3.00698e-06       0.00000       0.00000       0.00000       0.00000       0.00000       0.00000       0.00000       0.00000       0.00000       0.00000
  13  26 4378.1519    0.8508 13.6339 10.3460 -0.0044  0.2014   0.0107   0.5408    0.0405   0.0000   468.1241       8.83794      -21.8607      -31.4573       18.7995      -1.39532      -36.8133      -2.76893      -23.4161       6.28056       9.29532       5.56999      -1.09557       1.95342     -0.592522      0.248167    -0.0445134    -0.0445941    0.00203808   -0.00152981    0.00408046    0.00217800   0.000723117  -9.91943e-05   6.17139e-05   3.37192e-07       0.00000       0.00000       0.00000       0.00000       0.00000       0.00000       0.00000       0.00000       0.00000       0.00000       23.0539       29.4071       31.4285       30.5126       28.9013       24.9282       21.0555       16.3913       12.0726       9.18749       6.19419       4.14205       2.56768       1.53143      0.846247      0.444060      0.219944      0.101967     0.0451998     0.0182470    0.00669700    0.00218866   0.000628397   0.000163547   3.14363e-05   4.13610e-06       0.00000       0.00000       0.00000       0.00000       0.00000       0.00000       0.00000       0.00000       0.00000       0.00000
  14  10 2162.5090    0.8323  0.6280 10.6079 -0.0116  0.0330   0.0280   0.0564    0.0888   0.0000   437.5766      -3.14556       19.8396      -4.41929       4.65050      0.101723       3.58769       1.09258     -0.747767      0.901009       1.07837      0.477219     -0.164927    -0.0514630      0.107942    0.00448996   -0.00558246   -0.00888697    0.00724576    0.00584956   -0.00171788   0.000231533   0.000394178   1.09147e-05  -4.56702e-05  -2.88326e-06   1.61409e-06   2.18985e-07       0.00000       0.00000       0.00000       0.00000       0.00000       0.00000       0.00000       0.00000       3.76750       5.23680       4.79081       5.52503       4.86182       4.33339       3.20592       2.48041       1.99253       1.45665       1.06738      0.604350      0.405679      0.257205      0.185051     0.0936911     0.0508778     0.0219847     0.0111455    0.00463973    0.00198502   0.000633354   0.000265140   7.04820e-05   2.37234e-05   4.70296e-06   1.13054e-06   1.89393e-07       0.00000       0.00000       0.00000       0.00000       0.00000       0.00000       0.00000       0.00000
  14  11 2305.6894    1.1669  0.7699 10.8221 -0.0002  0.0308   0.0347   0.0661    0.1125   0.0000   436.8516      -2.60748       8.24099      -5.21039       3.83184       6.20587      -2.31646      -2.46102     -0.116533      -1.66773     -0.360539      0.277534      0.197296      0.432875     -0.149852    -0.0619010    0.00186454     0.0219846   0.000611524    0.00247449  -0.000540458  -0.000867408   2.41857e-05   1.57723e-05  -9.27462e-06   9.79824e-06   2.00135e-07  -1.65845e-07       0.00000       0.00000       0.00000       0.00000       0.00000       0.00000       0.00000       0.00000       3.17616       3.76859       4.72832       3.83858       4.08017       3.83277       2.56150       2.61576       1.90555       1.19488       1.07689      0.649321      0.387858      0.288296      0.153216     0.0789769     0.0495703     0.0223183    0.00968127    0.00511021    0.00207211   0.000621811   0.000255077   0.000102668   2.95776e-05   6.01544e-06   9.66154e-07   1.28177e-07       0.00000       0.00000       0.00000       0.00000       0.00000       0.00000       0.00000       0.00000
  14  12 2446.7137    1.4512  1.0051 11.2791 -0.0115  0.0316   0.0396   0.0750    0.1275   0.0000   434.3001       1.39213       9.88412       2.30108      -1.45678    -0.0170312       6.97937      -2.29046      -4.65858       3.63080       2.26781      -1.07266     -0.158497      0.687512      0.390317    -0.0319089     0.0830412     0.0168701   0.000653415   -0.00382476  -0.000389533   -0.00204142  -0.000441168  -0.000158356  -6.20312e-07  -9.76920e-07   3.27066e-07   1.94165e-07       0.00000       0.00000       0.00000       0.00000       0.00000       0.00000       0.00000       0.00000       3.91483       4.75751       4.83605       4.91360       4.43312       4.09369       3.41611       2.65363       2.13887       1.60502       1.11024      0.695600      0.470458      0.286949      0.170411     0.0931146     0.0490600     0.0242227     0.0102282    0.00487329    0.00192252   0.000804758   0.000260776   8.26559e-05   2.28044e-05   4.99777e-06   1.01587e-06   1.48179e-07       0.00000       0.00000       0.00000       0.00000       0.00000       0.00000       0.00000       0.00000
  14  13 2587.3600    1.9557  0.8929 12.1841 -0.0111  0.0295   0.0557   0.0696    0.1115   0.0000   435.5413       4.21677       8.31017      0.845359       1.76135      -4.38508      -1.71635      0.332655     -0.692707     -0.269228      0.883218     0.0849497     -0.242220     -0.162842      0.118690    -0.0245674    0.00661882   -0.00218045     0.0113805  -6.24330e-05   -0.00489716  -0.000797794   0.000165350  -8.70000e-05   9.62571e-06  -2.51684e-06   6.64173e-07  -1.20923e-07       0.00000       0.00000       0.00000       0.00000       0.00000       0.00000       0.00000       0.00000       3.56290       3.96787       4.28294       4.37327       4.08183       3.68635       2.97113       2.46302       1.84781       1.43333       1.01291      0.664862      0.409553      0.268896      0.166716     0.0931240     0.0447600     0.0223643     0.0109136    0.00471677    0.00194412   0.000727566   0.000240165   7.71492e-05   2.07146e-05   5.01935e-06   8.60938e-07   1.23521e-07       0.00000       0.00000       0.00000       0.00000       0.00000       0.00000       0.00000       0.00000
  14  14 2728.2357    2.6432  0.7980 12.3398  0.0046  0.0263   0.0752   0.0650    0.1373   0.0000   438.4408       5.43819       7.79555       4.09560      -1.67669       9.29658      0.466181      -2.55927       4.06839      0.188377     -0.775828       1.14038      0.100159     -0.274053      0.346056     0.0118108    -0.0980112   -0.00162919     0.0166373    0.00219107    0.00320246  -0.000684039   8.96933e-05   5.00043e-05  -2.42896e-05  -1.88579e-06   1.24562e-06  -1.06392e-07       0.00000       0.00000       0.00000       0.00000       0.00000       0.00000       0.00000       0.00000       3.17487       4.22769       4.32520       4.38058       3.93534       3.37276       2.75213       2.15489       1.72873       1.16662      0.840569      0.539709      0.350999      0.212946      0.124414     0.0720594     0.0363351     0.0194443    0.00846167    0.00394166    0.00146108   0.000608617   0.000197224   6.66720e-05   1.86383e-05   4.12713e-06   9.03428e-07   1.28603e-07       0.00000       0.00000       0.00000       0.00000       0.00000       0.00000       0.00000       0.00000
  14  15 2869.2997    3.1300  0.9105 12.8095 -0.0079  0.0292   0.0884   0.0728    0.1536   0.0000   432.9283       4.65700       18.5561      0.102675      -3.05529      -9.02845       5.02304      -2.04933      0.634421      -2.37205      0.418838      0.442076     -0.170304     -0.524971     0.0118998    -0.0121390     0.0124126    0.00752904    -0.0134938    0.00709767    0.00171859  -8.08865e-05   5.09748e-05   9.32768e-05   2.47990e-07  -9.92253e-06  -3.26511e-07   4.64388e-07       0.00000       0.00000       0.00000       0.00000       0.00000       0.00000       0.00000       0.00000       3.41412       4.26595       4.42071       4.52698       3.76102       3.50293       3.21094       2.52993       2.02864       1.46712      0.994826      0.658818      0.427526      0.258840      0.136628     0.0813218     0.0422044     0.0226328     0.0100399    0.00470774    0.00188711   0.000762269   0.000245887   7.96775e-05   2.05189e-05   4.90118e-06   1.01965e-06   1.46388e-07       0.00000       0.00000       0.00000       0.00000       0.00000       0.00000       0.00000       0.00000
  14  16 3010.2049    3.6715  0.8760 13.0709 -0.0089  0.0294   0.1029   0.0685    0.1638   0.0000   437.9262       14.0856       4.10668       2.59906       6.87780      -1.11159       1.47967      -3.23395     0.0599693      0.131101       2.02693     -0.995540     -0.204995    -0.0337469      0.384021    -0.0918161    -0.0863911     0.0255110    0.00565493   -0.00157108  -2.01779e-05   0.000266425   0.000118636   2.18047e-05  -1.17837e-05   5.19756e-06   7.84195e-07   1.09881e-07       0.00000       0.00000       0.00000       0.00000       0.00000       0.00000       0.00000       0.00000       3.50325       4.27618       3.94092       4.25399       3.84021       3.49986       2.91863       2.53102       2.10151       1.57654       1.05591      0.649137      0.392653      0.266579      0.156191     0.0896228     0.0488142     0.0221625     0.0104680    0.00409277    0.00189165   0.000647130   0.000231043   7.45854e-05   1.92826e-05   4.89827e-06   9.53018e-07   1.49827e-07       0.00000       0.00000       0.00000       0.00000       0.00000       0.00000       0.00000       0.00000
  14  17 3150.6298    3.7015  0.9596 13.6296 -0.0124  0.0334   0.1048   0.0787    0.1316   0.0000   437.6627       9.66995       19.7537       1.84375      -6.30723      -5.27023       3.55950      -1.26968     -0.810386     -0.895843      0.744460      0.831124     -0.240100     -0.250712    -0.0883803      0.136573    -0.0420087    -0.0108060    -0.0158082    0.00544125    0.00453491  -1.18908e-05  -0.000442774  -0.000178329  -5.84662e-05   3.43571e-06   1.05966e-06   9.61332e-08       0.00000       0.00000       0.00000       0.00000       0.00000       0.00000       0.00000       0.00000       3.64017       4.64990       5.02045       4.53380       4.23530       4.19007       3.22490       2.83070       2.21349       1.49191       1.13425      0.792801      0.431197      0.322110      0.155467     0.0920214     0.0497849     0.0256241     0.0101555    0.00573464    0.00212102   0.000804071   0.000277769   0.000114220   2.76512e-05   6.35106e-06   1.10783e-06   1.63538e-07       0.00000       0.00000       0.00000       0.00000       0.00000       0.00000       0.00000       0.00000
  14  18 3290.9204    3.5319  1.4809 12.9137 -0.0028  0.0368   0.0758   0.0968    0.1243   0.0000   442.0308       7.75578       14.4133      -5.96935       6.12853     -0.924824     -0.759595      -6.98317       5.37515     -0.742690      -1.58034     -0.307592      -1.17009      0.444759     0.0537806     -0.150779     0.0171421     0.0385486    0.00565172  -0.000601930   -0.00627356  -0.000325335   0.000380944  -9.05864e-05  -1.43773e-05   1.27347e-06   1.84961e-06   9.56484e-08       0.00000       0.00000       0.00000       0.00000       0.00000       0.00000       0.00000       0.00000       4.06192       5.42914       5.55187       5.50404       5.12149       4.46827       3.78359       3.05183       2.32399       1.72235       1.15304      0.802622      0.530485      0.308987      0.182857      0.101000     0.0547553     0.0270312     0.0131437    0.00540352    0.00235480   0.000887497   0.000322220   9.65150e-05   2.75928e-05   6.96977e-06   1.36121e-06   1.89288e-07       0.00000       0.00000       0.00000       0.00000       0.00000       0.00000       0.00000       0.00000
  14  19 3431.5221    2.9794  2.0626 12.6592 -0.0111  0.0450   0.0576   0.1173    0.0879   0.0000   430.7996       6.03076       14.3980       3.04078      -1.47583       3.52743      0.419969       5.51057     -0.324187      -6.29669     -0.492776     0.0336656    -0.0471070     -0.711213      0.135026     -0.113153    -0.0470601    -0.0343450   -0.00200342    0.00680002  -0.000357156  -0.000581808   0.000225108   0.000213054  -5.73302e-05   2.57763e-06   5.82499e-07  -1.12887e-08       0.00000       0.00000       0.00000       0.00000       0.00000       0.00000       0.00000       0.00000       5.09846       6.49604       6.94010       7.04653       6.28208       5.59596       4.66886       3.56449       2.76360       2.09462       1.38063      0.973117      0.655716      0.384544      0.227247      0.124284     0.0696368     0.0349803     0.0154131    0.00722676    0.00287032    0.00116684   0.000414711   0.000120720   3.36857e-05   8.13979e-06   1.57444e-06   2.20341e-07       0.00000       0.00000       0.00000       0.00000       0.00000       0.00000       0.00000       0.00000
  14  20 3572.3091    2.5150  2.8793 12.0916 -0.0048  0.0529   0.0414   0.1379    0.0751   0.0000   435.6250       20.6932       2.56304       8.71644       6.19745       5.10808     -0.155595      -7.19405       4.04151     0.0801391      0.411121      -1.76486      -1.21875      0.729469     -0.323956     -0.289467    -0.0396050     0.0286094     0.0357433   -0.00450254   0.000578437  -0.000696531   0.000768255   5.51030e-05  -1.94774e-06  -8.67879e-06   2.13279e-06   2.14028e-07       0.00000       0.00000       0.00000       0.00000       0.00000       0.00000       0.00000       0.00000       6.20155       7.91561       7.99515       7.65664       7.23520       6.59042       5.50700       4.66592       3.68431       2.63525       1.86934       1.20341      0.783241      0.456451      0.278927      0.150563     0.0801030     0.0382936     0.0193091    0.00768308    0.00336290    0.00122021   0.000459246   0.000141447   4.28761e-05   9.74104e-06   1.91453e-06   2.59876e-07       0.00000       0.00000       0.00000       0.00000       0.00000       0.00000       0.00000       0.00000
  14  21 3713.1762    2.1051  4.2643 11.4282 -0.0031  0.0638   0.0283   0.1765    0.0626   0.0000   437.0106       3.37244       26.2789      -9.53918       19.1804      -7.83386      -5.52655      -7.58533      -4.16650      -4.92775      0.763771      -2.46629       1.30522     -0.225760      0.391073     -0.272772    0.00750601    -0.0527522    0.00792656     0.0102109  -0.000354323   -0.00272780  -0.000176255   0.000271165   3.19981e-05  -2.93331e-06  -2.76813e-06  -3.05675e-07       0.00000       0.00000       0.00000       0.00000       0.00000       0.00000       0.00000       0.00000       7.32471       9.01311       9.55504       9.64278       8.73501       7.74260       6.74392       5.42659       4.07055       2.96483       2.18160       1.45435      0.946878      0.570261      0.338769      0.182979     0.0979152     0.0499985     0.0234715     0.0109642    0.00435301    0.00164187   0.000567393   0.000173617   4.99301e-05   1.14455e-05   2.27269e-06   3.03638e-07       0.00000       0.00000       0.00000       0.00000       0.00000       0.00000       0.00000       0.00000
  14  22 3854.3216    1.7237  6.2173 10.9827  0.0001  0.0853   0.0201   0.2234    0.0539   0.0000   426.9551       10.6060       17.6080       14.1974      -18.1930       11.9984      -2.69643      -9.72988      -6.71639      -2.41678     -0.518338       1.95534      0.131874    -0.0757829      0.676310      0.192481   0.000314630     0.0490601     0.0286590    0.00917253   -0.00373979   -0.00290782   0.000608317  -0.000249855  -7.67834e-05  -2.51759e-05  -1.23308e-06   5.64199e-07       0.00000       0.00000       0.00000       0.00000       0.00000       0.00000       0.00000       0.00000       9.14764       11.9819       12.5201       12.8148       11.6990       10.4222       8.52001       7.14939       5.37234       4.00316       2.82259       1.92208       1.20099      0.760048      0.458926      0.248235      0.137419     0.0637528     0.0337332     0.0134635    0.00615264    0.00209698   0.000799137   0.000249919   7.11820e-05   1.73798e-05   3.23050e-06   4.57705e-07       0.00000       0.00000       0.00000       0.00000       0.00000       0.00000       0.00000       0.00000
  14  23 3995.2298    1.4433  8.0892 10.7688 -0.0021  0.1044   0.0163   0.2771    0.0491   0.0000   438.1527       19.6645       5.20195      -22.0213       11.9460       5.38969       10.4012      -3.38377       9.69960       2.30050      -6.14331      0.686363      -1.08642      0.891147      0.179353    -0.0440306      0.321892    -0.0819255    -0.0703513   -0.00585299    0.00326349   -0.00135126  -0.000268550   0.000375714   3.45860e-05  -1.62025e-05   3.25580e-06   5.29871e-07       0.00000       0.00000       0.00000       0.00000       0.00000       0.00000       0.00000       0.00000       11.5245       14.7457       15.7835       15.5937       14.8183       12.7833       10.7408       8.59071       6.63348       4.93816       3.45932       2.34860       1.50200      0.951104      0.552703      0.312422      0.165851     0.0826671     0.0387340     0.0172025    0.00717015    0.00272728   0.000954670   0.000307712   8.50536e-05   2.10091e-05   4.00604e-06   5.15722e-07       0.00000       0.00000       0.00000       0.00000       0.00000       0.00000       0.00000       0.00000
  14  24 4136.5641    1.2222 10.4400 10.4685 -0.0016  0.1260   0.0133   0.3609    0.0477   0.0000   446.0097      0.512081      -5.69280       16.1050      0.366873       6.78196       3.89390      -10.3368      -1.22921     -0.756568       1.31444       2.98764    -0.0667403      -1.03706      -1.65163     -0.152627    -0.0901675   -0.00468255    -0.0966108   -0.00943808   -0.00770569  -0.000698724  -0.000274679  -0.000473217   0.000235158   1.84016e-05   5.24235e-06   1.32846e-06       0.00000       0.00000       0.00000       0.00000       0.00000       0.00000       0.00000       0.00000       13.8243       17.4542       18.8261       18.6459       17.5813       15.2656       13.0128       10.6260       7.95099       6.01246       4.22159       2.86611       1.88703       1.14056      0.672315      0.372617      0.201585      0.100908     0.0477663     0.0211802    0.00880314    0.00335158    0.00117555   0.000365182   0.000105909   2.58346e-05   4.81904e-06   6.23499e-07       0.00000       0.00000       0.00000       0.00000       0.00000       0.00000       0.00000       0.00000
  14  25 4278.3433    0.9961 12.3008 10.3809 -0.0041  0.1591   0.0114   0.4526    0.0424   0.0000   421.6585       66.5689       17.5799      -17.6490      -31.9774      -15.6622      -5.68533       10.1841      -18.5032       7.35904      -1.71423     -0.384177      -2.33081     0.0342275       1.44888     -0.905488      0.224434     0.0808484     -0.112863    -0.0314886     0.0194525   -0.00558221   0.000373994   3.99934e-05  -6.18522e-05  -1.53913e-05  -7.61268e-06  -1.24046e-06       0.00000       0.00000       0.00000       0.00000       0.00000       0.00000       0.00000       0.00000       17.2020       21.9319       23.4863       23.0560       21.6810       18.9345       16.6923       13.3418       10.2236       7.84135       5.38918       3.71932       2.35740       1.48498      0.876028      0.479374      0.263461      0.127999     0.0616982     0.0273701     0.0117556    0.00434496    0.00156533   0.000482571   0.000132610   3.33311e-05   6.26369e-06   7.98769e-07       0.00000       0.00000       0.00000       0.00000       0.00000       0.00000       0.00000       0.00000
  14  26 4419.8205    0.8240 13.8932 10.3149 -0.0035  0.2010   0.0100   0.5388    0.0382   0.0000   430.7815      -17.8794       52.4607      -1.39034       3.60954       9.16473      -16.0179      0.203001      -41.5579      0.592892       3.82409      -1.43945       1.73949      -1.12510      0.548398     -0.304100    -0.0374850    -0.0261687    -0.0681000    -0.0579601    0.00292073    0.00461290    0.00180056   0.000650758  -0.000160866  -3.30123e-05   3.86916e-07  -5.33348e-07       0.00000       0.00000       0.00000       0.00000       0.00000       0.00000       0.00000       0.00000       22.1495       28.2988       29.7133       29.9652       28.2547       24.3330       20.7599       17.1627       13.0826       9.77224       6.78794       4.77638       3.07891       1.92185       1.10398      0.635722      0.343684      0.175122     0.0826322     0.0362040     0.0149362    0.00565379    0.00193468   0.000620736   0.000168830   4.17973e-05   7.73944e-06   1.01979e-06       0.00000       0.00000       0.00000       0.00000       0.00000       0.00000       0.00000       0.00000
  14  27 4561.4914    0.6751 16.3855 10.1807 -0.0061  0.2562   0.0077   0.6718    0.0323   0.0000   379.8050      -35.6965       20.1102      -57.4737       38.8383      -7.20918      -32.5119      -2.79101      -6.48861      -1.31448      -12.7337      -6.74748     0.0785463       5.47290     0.0743933     0.0584718     -0.114610      0.345505     0.0144206    0.00186242     0.0438894    -0.0204134    0.00278542    0.00197222  -0.000122297  -8.85238e-05   6.48982e-06  -2.84526e-06       0.00000       0.00000       0.00000       0.00000       0.00000       0.00000       0.00000       0.00000       27.6293       35.3831       37.5947       37.4582       35.4540       31.0390       26.2152       21.8007       16.4687       12.5383       8.80586       6.05766       3.93995       2.43957       1.47346      0.817586      0.444021      0.220793      0.107240     0.0467233     0.0196584    0.00730427    0.00260239   0.000798108   0.000226033   5.44786e-05   9.87298e-06   1.30575e-06       0.00000       0.00000       0.00000       0.00000       0.00000       0.00000       0.00000       0.00000
  15   9 2049.5776    0.6853  0.6026 10.1833 -0.0000  0.0247   0.0229   0.0600    0.0848   0.0000   437.1353      -2.58445       7.55499     -0.399325     0.0198806     -0.604809       3.44516     -0.727767       2.34391       2.00306       1.75895       1.05242      0.375116     0.0214232     -0.108351     -0.105472     0.0146518     0.0435039   -0.00795613    0.00333361    0.00366220    0.00196133   0.000423247   0.000247735   3.52296e-06  -6.74751e-06   3.38948e-06   6.56012e-07   3.92491e-07   1.54358e-08       0.00000       0.00000       0.00000       0.00000       0.00000       0.00000       2.83949       3.24030       3.45818       3.76515       3.36768       2.87033       2.54279       2.13374       1.67675       1.23639      0.953312      0.648264      0.403946      0.239448      0.167628      0.101120     0.0526902     0.0267252     0.0141459    0.00721629    0.00324884    0.00129078   0.000489118   0.000177428   5.60523e-05   1.60662e-05   4.55561e-06   9.68469e-07   1.92434e-07   2.50867e-08       0.00000       0.00000       0.00000       0.00000       0.00000       0.00000
  15  11 2339.5258    1.2526  0.7997 11.1786 -0.0007  0.0274   0.0360   0.0667    0.1004   0.0000   436.9935       4.80665       17.7435       4.28100      -1.07476      -4.55047      0.341409       2.82727      0.760059     -0.394462       1.41807     -0.575786     -0.535286     -0.772559     0.0115305     0.0582903     0.0196970  -0.000365949    0.00222732    0.00196245   -0.00147064   0.000608783   0.000104744  -0.000233345  -8.87064e-05   1.56202e-05   7.81879e-06   1.37178e-06  -1.09783e-08   4.16270e-08       0.00000       0.00000       0.00000       0.00000       0.00000       0.00000       3.03163       3.72214       3.87605       4.16480       3.52550       3.30821       2.97079       2.23093       1.79721       1.36186       1.00633      0.659617      0.461836      0.307154      0.172147     0.0988087     0.0578036     0.0306326     0.0153517    0.00675292    0.00322534    0.00139706   0.000601681   0.000207101   6.64361e-05   1.96002e-05   5.09009e-06   1.10710e-06   2.39627e-07   3.29388e-08       0.00000       0.00000       0.00000       0.00000       0.00000       0.00000
  15  12 2481.0645    1.6349  0.9140 11.4357  0.0037  0.0290   0.0419   0.0689    0.1202   0.0000   438.7676       7.40154       16.4633       6.53365      -3.62725     -0.912264       1.15161      -3.07916      0.793889       1.27001     -0.142000    -0.0898966    -0.0383108     -0.101548     -0.193357     0.0422406     0.0300662    -0.0405701   -0.00191667   -0.00700554    0.00186907   -0.00179407   5.04640e-05   3.53448e-06  -0.000106015   9.64910e-07   4.96413e-06  -1.90678e-06  -9.29907e-08  -2.65133e-08       0.00000       0.00000       0.00000       0.00000       0.00000       0.00000       2.92027       4.02728       4.12058       4.08078       3.97541       3.22901       3.18720       2.34687       1.93876       1.41570       1.01423      0.790200      0.451673      0.342291      0.175695      0.119713     0.0587868     0.0324333     0.0175592    0.00697232    0.00422784    0.00135180   0.000685218   0.000225653   7.45005e-05   2.65848e-05   5.44035e-06   1.62477e-06   3.21418e-07   3.59322e-08       0.00000       0.00000       0.00000       0.00000       0.00000       0.00000
  15  13 2622.3572    2.1696  0.8211 12.0961 -0.0100  0.0278   0.0617   0.0648    0.1187   0.0000   439.9211       1.64783       11.7042      0.946876       6.29870     -0.183323      -3.81774     -0.379626      0.273941      0.898518      -1.58282      0.800188    -0.0834113      0.458839    -0.0646971      0.148211      0.121768  -0.000580961    -0.0260017    -0.0133984    0.00461906    0.00197656  -0.000296421   2.62982e-05   0.000115632   2.52479e-05  -7.77115e-06   1.90759e-06  -3.12191e-07  -8.28546e-08       0.00000       0.00000       0.00000       0.00000       0.00000       0.00000       3.02309       4.08680       4.06136       3.99640       3.66253       3.42209       2.94769       2.49343       1.98777       1.48179       1.00678      0.771696      0.446461      0.316614      0.176729      0.101512     0.0570823     0.0319168     0.0151097    0.00732333    0.00325929    0.00144993   0.000529473   0.000202957   7.20146e-05   2.32490e-05   5.33411e-06   1.44998e-06   2.54761e-07   3.60531e-08       0.00000       0.00000       0.00000       0.00000       0.00000       0.00000
  15  14 2764.2127    2.8297  0.8987 12.3493 -0.0020  0.0287   0.0750   0.0684    0.1461   0.0000   438.8905       1.24447       8.18855      -1.61522       2.56814      -5.23866      -5.97957      0.146046       1.43740      -2.39144      -1.59336    -0.0842541      -1.00860     0.0157901     0.0391800     0.0416665     0.0217410     0.0442420   -0.00366005    0.00767621   -0.00656429   -0.00102240   4.56151e-05   0.000161574   8.58869e-07   1.36856e-05   5.99821e-06  -4.19129e-07   1.36861e-07   4.89221e-08       0.00000       0.00000       0.00000       0.00000       0.00000       0.00000       2.88533       3.76968       3.56424       3.85123       3.89195       3.35033       2.84171       2.21375       1.73528       1.42867       1.00634      0.669819      0.471345      0.290820      0.194991      0.112559     0.0650687     0.0332138     0.0164490    0.00761245    0.00336459    0.00142609   0.000564961   0.000203343   6.93188e-05   1.91188e-05   5.92396e-06   1.40902e-06   2.75959e-07   3.74792e-08       0.00000       0.00000       0.00000       0.00000       0.00000       0.00000
  15  15 2905.8483    3.2729  0.7640 13.1051 -0.0142  0.0274   0.1021   0.0637    0.1231   0.0000   437.1032       5.14807       14.6076       2.96231       2.56740      -2.65214      0.530229      -3.65915     -0.222564      -1.01857      0.180089      0.553362    -0.0142194     0.0287193      0.506459      0.107462    -0.0863773    0.00203478   -0.00286435   -0.00440751   -0.00111229   0.000158057   0.000207539   5.97463e-05  -4.67738e-05   2.93039e-05  -2.57837e-06   4.21203e-06  -2.06411e-07   2.04540e-08       0.00000       0.00000       0.00000       0.00000       0.00000       0.00000       3.55358       4.68947       5.29069       5.28430       4.86308       3.96934       3.23596       2.48614       1.74494       1.25950      0.882105      0.631670      0.398736      0.258310      0.166662     0.0939550     0.0534845     0.0272697     0.0138411    0.00702199    0.00307894    0.00136996   0.000493330   0.000176493   6.01414e-05   1.79407e-05   4.85359e-06   1.25936e-06   2.17840e-07   2.60808e-08       0.00000       0.00000       0.00000       0.00000       0.00000       0.00000
  15  16 3047.1514    3.6850  0.8642 13.4745 -0.0097  0.0346   0.1055   0.0672    0.1237   0.0000   434.5433       14.5433       18.1587       7.58229      0.549234      -2.87659      0.316197      -1.65037      0.403433       3.14641      0.397601     -0.469254      0.485445     -0.575768     -0.200538      0.196698    -0.0597437  -0.000264465     0.0192133   0.000484960    0.00269556  -0.000116349   -0.00148286  -6.60391e-05   8.56701e-05   2.73171e-05  -3.78824e-06   1.39777e-06  -1.31310e-07  -5.12565e-08       0.00000       0.00000       0.00000       0.00000       0.00000       0.00000       4.14996       5.73121       5.60074       5.51304       4.72890       4.00176       4.00666       3.30432       2.87607       1.96549       1.46327      0.917407      0.590528      0.347387      0.199334      0.122916     0.0628226     0.0364614     0.0171844    0.00958883    0.00382999    0.00181769   0.000627387   0.000256286   7.62182e-05   2.58514e-05   6.67043e-06   1.41370e-06   3.52269e-07   4.32335e-08       0.00000       0.00000       0.00000       0.00000       0.00000       0.00000
  15  17 3188.0568    3.8946  1.0235 13.3774 -0.0070  0.0313   0.0997   0.0727    0.1550   0.0000   438.4723       5.41904       19.2465       3.80403     -0.793505       6.06298     -0.485109     0.0594228     -0.402515      -2.36729     -0.578336     -0.834947      0.191848    -0.0993321    -0.0710087      0.119736    -0.0556276    0.00529933    -0.0168774     0.0106306   -0.00489164   -0.00152450  -0.000912168   0.000314878   1.88981e-05  -1.45938e-05  -2.16990e-06   1.29173e-06  -2.85831e-07   8.63397e-09       0.00000       0.00000       0.00000       0.00000       0.00000       0.00000       3.38209       4.30527       4.09130       4.43700       4.19817       3.65961       3.29666       2.54604       2.11792       1.43532       1.11072      0.801370      0.562826      0.354285      0.204704      0.118621     0.0653454     0.0359132     0.0181412    0.00864611    0.00378389    0.00156282   0.000610244   0.000222852   7.28994e-05   2.28148e-05   5.88402e-06   1.30305e-06   3.01604e-07   3.83150e-08       0.00000       0.00000       0.00000       0.00000       0.00000       0.00000
  15  18 3328.9640    3.4403  1.4851 13.1357  0.0033  0.0366   0.0757   0.0997    0.1127   0.0000   445.2828       2.98599       6.88705       7.72586       2.77452      -1.64570      -4.71866       2.30702       2.66478     -0.397233      -1.40478      0.259385     -0.159270     -0.238227     -0.289627     0.0363272    -0.0237759    -0.0165095    -0.0284704    -0.0113108    0.00404007   0.000969574  -0.000115321  -0.000334648   0.000109182   2.07990e-05  -2.24489e-05  -2.43933e-06   3.74553e-07   5.97036e-08       0.00000       0.00000       0.00000       0.00000       0.00000       0.00000       3.77870       4.87057       4.86901       5.25564       4.46323       4.50766       3.74483       3.10461       2.26580       1.76712       1.34065      0.919704      0.649962      0.415273      0.251358      0.137314     0.0809316     0.0406391     0.0218317    0.00947054    0.00484064    0.00195000   0.000845930   0.000278220   9.91143e-05   2.84132e-05   8.01739e-06   1.69999e-06   3.17067e-07   5.03674e-08       0.00000       0.00000       0.00000       0.00000       0.00000       0.00000
  15  19 3470.0258    2.8873  2.5092 12.0153 -0.0030  0.0475   0.0466   0.1158    0.1019   0.0000   436.9643       13.1324     -0.436313       2.05706      -9.90769      -4.59517       9.61008      -5.50301      -3.30373      -2.40616       2.33862     -0.348689     0.0931570     0.0998540      0.252824     -0.174976   0.000188324   -0.00543377    -0.0180677    0.00823573    0.00564428    0.00608488   -0.00145393  -0.000339559   5.94006e-05   1.20667e-05   1.48696e-05   2.89478e-06  -2.36004e-07   5.55638e-08       0.00000       0.00000       0.00000       0.00000       0.00000       0.00000       5.03993       6.70928       6.67912       6.89679       6.35517       5.90649       4.96341       4.04873       3.20523       2.38258       1.69658       1.23904      0.821779      0.514960      0.315238      0.182656      0.100005     0.0527638     0.0263622     0.0134124    0.00544530    0.00247814   0.000915631   0.000360115   0.000123326   3.71659e-05   9.91672e-06   2.38568e-06   4.52169e-07   6.29167e-08       0.00000       0.00000       0.00000       0.00000       0.00000       0.00000
  15  20 3611.3457    2.3998  3.3131 11.8677  0.0007  0.0549   0.0352   0.1434    0.0715   0.0000   441.3532       20.4959      -3.69986      0.731662      -13.7182       8.69201      -7.61624      -3.23581      -1.54980      -1.80377      0.540215     -0.377310      0.708272     -0.397786     -0.491485    -0.0175117    -0.0462139     0.0927321    -0.0301048     0.0262723   -0.00437478   -0.00165431   0.000542527  -7.90773e-05   0.000139303  -1.26537e-05  -7.79460e-06  -2.06651e-06  -9.31870e-08  -4.07198e-08       0.00000       0.00000       0.00000       0.00000       0.00000       0.00000       5.72803       7.43667       7.71248       7.90696       7.32056       6.69277       5.51657       4.62733       3.63763       2.79170       1.96565       1.39554      0.896857      0.592723      0.358267      0.215622      0.119018     0.0635287     0.0321264     0.0149065    0.00692001    0.00282033    0.00115307   0.000422601   0.000144038   4.50724e-05   1.16121e-05   2.80500e-06   5.04129e-07   7.03290e-08       0.00000       0.00000       0.00000       0.00000       0.00000       0.00000
  15  21 3752.5600    2.0179  4.9066 11.2718 -0.0008  0.0681   0.0249   0.1876    0.0595   0.0000   435.8789       10.2241       14.9333      -15.1964      -2.94220       7.54713       13.3732       1.46112       12.4311      -3.47587      0.760412     -0.873116       1.03342       1.20911   -0.00130435     -0.211064    -0.0945629     0.0102048    -0.0346407    -0.0118885     0.0198294   8.14083e-05  -5.73566e-05  -0.000341685   0.000193627  -4.32133e-05  -1.13755e-05   4.08925e-06   1.67736e-08   1.34170e-07       0.00000       0.00000       0.00000       0.00000       0.00000       0.00000       6.98714       9.19746       9.34371       9.67515       8.83375       8.22248       6.82900       5.90213       4.52746       3.54566       2.51293       1.74624       1.14175      0.721420      0.456275      0.265626      0.149651     0.0763762     0.0396091     0.0189279    0.00860540    0.00359685    0.00144761   0.000522449   0.000181867   5.40411e-05   1.52056e-05   3.60442e-06   6.39028e-07   9.17145e-08       0.00000       0.00000       0.00000       0.00000       0.00000       0.00000
  15  22 3894.2334    1.6409  6.5092 10.9514 -0.0017  0.0847   0.0187   0.2280    0.0516   0.0000   433.7799       3.46835       11.6976       8.06223       8.20600       1.28765      -11.5059     -0.874162      -9.71233    -0.0807661      -2.80992       1.32683       1.84703     -0.751402       1.44546     -0.357479     -0.142132      0.197648     0.0303594   -0.00395505    0.00471117    0.00786507   0.000663994   0.000227176  -6.11390e-05  -9.52234e-05  -1.74853e-05   7.14921e-06   3.49298e-07   8.23052e-08       0.00000       0.00000       0.00000       0.00000       0.00000       0.00000       8.92546       11.4839       12.1295       12.3078       11.4506       10.2980       8.73558       7.14709       5.78328       4.17972       3.08022       2.16980       1.47468      0.928714      0.566270      0.335220      0.184187      0.100381     0.0507852     0.0247217     0.0109456    0.00459968    0.00180349   0.000684801   0.000229065   7.13145e-05   1.89020e-05   4.21971e-06   8.14320e-07   1.05199e-07       0.00000       0.00000       0.00000       0.00000       0.00000       0.00000
  15  23 4035.4528    1.3561  8.4354 10.7503 -0.0023  0.1055   0.0149   0.2893    0.0451   0.0000   404.0428      -6.52014       1.95345      -14.6356      -20.4064       21.6259      -13.7019      -4.94350      -14.0971       2.63767       3.93131     -0.127578      -2.89683     -0.853652      0.414498      0.239443      0.279854    -0.0520611     0.0278433    -0.0138518     0.0238948    0.00678398   -0.00485064  -0.000705437   9.64926e-05  -4.58158e-05   2.60945e-05  -2.39780e-06   2.01179e-07  -3.02137e-08       0.00000       0.00000       0.00000       0.00000       0.00000       0.00000       10.9027       13.9875       14.6722       14.5654       13.8302       12.7356       10.8438       8.82179       7.16033       5.28109       3.92272       2.71357       1.85319       1.15565      0.723492      0.422379      0.235931      0.122952     0.0640432     0.0299158     0.0139797    0.00562750    0.00233968   0.000848991   0.000294086   8.82357e-05   2.42099e-05   5.34528e-06   1.02960e-06   1.31339e-07       0.00000       0.00000       0.00000       0.00000       0.00000       0.00000
  15  24 4177.3916    1.1705 10.8562 10.4709 -0.0026  0.1267   0.0122   0.3707    0.0434   0.0000   422.3877       2.13518      -8.58331      -5.54346       2.89841      -9.80596       8.01864      -11.1262      -6.19484      -12.7451      -2.62935      0.628720      0.218463      0.979384      0.161641      0.152623     -0.542189     -0.254019     0.0275694     0.0540832    0.00268070    0.00229497    0.00249151   0.000318372  -0.000138236   5.10390e-05  -3.27376e-05  -6.84987e-06  -3.08629e-06  -7.99432e-08       0.00000       0.00000       0.00000       0.00000       0.00000       0.00000       13.0367       16.8861       18.0587       18.0129       16.9306       15.2957       13.0619       10.7025       8.58846       6.36811       4.77599       3.24091       2.15026       1.41732      0.856452      0.508456      0.281080      0.154424     0.0751503     0.0366501     0.0165898    0.00726086    0.00279994    0.00105127   0.000347252   0.000111155   2.94975e-05   6.61926e-06   1.25512e-06   1.58430e-07       0.00000       0.00000       0.00000       0.00000       0.00000       0.00000
  15  27 4603.2747    0.6327 18.3743 10.1704 -0.0012  0.2868   0.0070   0.7379    0.0293   0.0000   453.9397       22.5129       31.7234      -13.7146       33.3955       48.9636       3.56610       20.2693      -21.7984       3.65858       10.8358      0.885605      0.144540      -8.48761      -2.15290     -0.106517     0.0649786     -0.516957      0.177122    -0.0278703  -0.000725720  -0.000183379    0.00282334   -0.00144442  -0.000294906  -0.000116315  -2.88463e-05  -1.71523e-05  -2.11990e-06  -9.20610e-07       0.00000       0.00000       0.00000       0.00000       0.00000       0.00000       28.1921       36.8502       38.7666       39.0524       37.1407       33.1137       29.4059       24.0914       19.3824       14.6050       10.8462       7.59797       5.20874       3.36414       2.06246       1.25044      0.694675      0.381941      0.194467     0.0957992     0.0430335     0.0184851    0.00725714    0.00269526   0.000868862   0.000265934   7.01739e-05   1.57562e-05   2.95318e-06   3.67524e-07       0.00000       0.00000       0.00000       0.00000       0.00000       0.00000
  16  11 2372.6137    1.3389  0.8157 11.3361 -0.0074  0.0284   0.0371   0.0645    0.0973   0.0000   441.4490      -1.63800       13.1916      -2.01263       7.01950       3.31732    0.00478322       4.94306      0.113489      0.627059       2.11685       1.06795       1.15702      0.295077     -0.422108     0.0314157     0.0452889    -0.0448663     0.0143383     0.0287723    0.00367209   -0.00208600  -0.000136127  -0.000303776  -0.000472038  -6.86282e-05   7.82545e-06  -1.72289e-06  -2.31449e-06   1.14947e-08   4.67899e-08  -1.02077e-08       0.00000       0.00000       0.00000       0.00000       2.78835       3.57185       3.93468       3.93511       3.37230       3.42834       2.81850       2.25415       2.07161       1.45197       1.09344      0.761806      0.541785      0.323083      0.224747      0.129332     0.0717319     0.0437916     0.0248735     0.0113575    0.00555030    0.00272213    0.00112608   0.000424926   0.000184343   6.98452e-05   2.29810e-05   6.21453e-06   1.56890e-06   2.87729e-07   6.43585e-08   8.48515e-09       0.00000       0.00000       0.00000       0.00000
  16  12 2514.7832    1.7379  0.9281 11.6765 -0.0069  0.0273   0.0431   0.0677    0.1149   0.0000   435.1269       3.34607       9.06354      0.420981      -2.11859      -1.54092       3.20000       1.79232      0.705014       1.79598      0.674056     -0.893269      0.639403     0.0443948    -0.0488745      0.368326    -0.0453747    -0.0123969     0.0240671    0.00210056    0.00243037  -0.000173603   -0.00211337   5.58385e-05  -9.14282e-05   2.43677e-05   2.66384e-05  -1.11385e-07  -3.23418e-06   3.19139e-07   1.44683e-07  -2.88039e-09       0.00000       0.00000       0.00000       0.00000       2.84046       3.50525       3.61662       3.61230       3.22637       3.09996       2.72558       2.39287       1.98903       1.51926       1.14435      0.774499      0.533404      0.340750      0.215681      0.129693     0.0756890     0.0418846     0.0229237     0.0113450    0.00558034    0.00247475    0.00112640   0.000441019   0.000173260   5.93462e-05   1.96297e-05   5.59519e-06   1.46383e-06   2.95049e-07   5.65443e-08   7.75882e-09       0.00000       0.00000       0.00000       0.00000
  16  13 2656.9813    2.2853  0.8972 11.9540 -0.0058  0.0281   0.0560   0.0600    0.1275   0.0000   440.6725      -1.27412       10.2155      0.738832       1.60579      -1.61258       1.91350    -0.0820698      -1.27319     0.0256366       2.75211       1.04816      0.155346     -0.231499     -0.119841      0.156806    -0.0592664    0.00182317     0.0166141    -0.0165647   -0.00509816    0.00207744  -0.000882332  -0.000162816   0.000270592  -2.35013e-05  -2.29876e-06  -8.20060e-06  -2.26909e-06   4.57753e-07  -3.30557e-08   5.64691e-09       0.00000       0.00000       0.00000       0.00000       2.80409       3.49266       3.43103       3.84679       3.73062       3.46623       2.59654       2.18009       1.91230       1.44009       1.11585      0.740035      0.506533      0.326277      0.229108      0.137671     0.0884229     0.0480039     0.0263371     0.0126782    0.00619270    0.00253815    0.00115638   0.000426803   0.000170014   5.80359e-05   2.12547e-05   5.82406e-06   1.61112e-06   3.17880e-07   6.24139e-08   8.83579e-09       0.00000       0.00000       0.00000       0.00000
  16  14 2799.5408    2.8208  0.8493 12.4944 -0.0106  0.0314   0.0756   0.0647    0.1192   0.0000   436.1441       3.92749       11.3845       9.32166      -3.92663      -2.36984      0.894996      -4.32766      0.481079      0.246165      -2.21789     -0.437366     -0.946597     -0.571942      0.319441     0.0810124    -0.0368314    -0.0822380    -0.0242643     0.0103488    0.00285781   -0.00230775   -0.00176960   0.000350794  -9.99937e-05  -1.85060e-05  -8.90271e-06  -1.73866e-06   4.17289e-07   9.38787e-08  -4.05934e-08   5.25798e-09       0.00000       0.00000       0.00000       0.00000       3.30310       3.27369       4.36611       4.33494       2.96998       3.70812       3.59572       2.30360       2.07715       1.83875       1.14123      0.802234      0.704631      0.421326      0.207938      0.166932      0.100260     0.0423285     0.0214289     0.0151753    0.00758023    0.00248708    0.00113705   0.000612671   0.000279472   9.46527e-05   2.50950e-05   6.11573e-06   1.32466e-06   2.74986e-07   5.30734e-08   6.90633e-09       0.00000       0.00000       0.00000       0.00000
  16  15 2941.8299    3.8168  0.8267 12.7990 -0.0010  0.0274   0.0970   0.0609    0.1450   0.0000   439.0743       5.98243       14.6177      0.415320     0.0499545      -4.49898      -3.69200      -1.95162       1.40896      0.300930     -0.458420    -0.0476417      0.323167     0.0672105     0.0896238     -0.142315    -0.0561283     0.0105584    -0.0406424     0.0112207   -0.00504894   -0.00461868    0.00133207  -0.000310590  -4.45635e-05   2.16644e-05   7.14806e-06  -1.71483e-06   1.20360e-07   1.57968e-07   4.99942e-08   1.67649e-09       0.00000       0.00000       0.00000       0.00000       2.52973       3.16168       3.73888       3.25326       3.43083       3.34396       2.32392       2.28049       1.76629       1.24553       1.12478      0.714338      0.438542      0.349246      0.199031      0.133916     0.0825505     0.0433923     0.0221650     0.0118545    0.00564949    0.00236499    0.00115405   0.000486773   0.000172160   5.55507e-05   2.17062e-05   7.68366e-06   1.81952e-06   3.51208e-07   5.58724e-08   7.42135e-09       0.00000       0.00000       0.00000       0.00000
  16  16 3083.4943    3.7530  0.9114 13.4625 -0.0052  0.0293   0.1025   0.0694    0.1285   0.0000   439.0757      -1.07498       16.6141       6.81436      0.503533      -7.52681       1.57446       4.39427     -0.632950      -1.73440     -0.561168     -0.922802    -0.0623359     0.0187678      0.102389    -0.0431448     0.0159244     0.0317170   -0.00145527    -0.0196621   -0.00247196    0.00361398  -0.000134286   1.46041e-05   0.000156898  -0.000105536   3.62279e-05   4.37255e-06   1.69061e-06  -2.03017e-07  -1.16687e-07   1.26392e-08       0.00000       0.00000       0.00000       0.00000       3.34156       4.02577       3.83786       3.78096       3.71329       3.56315       2.99415       2.55805       2.26462       1.83742       1.33507      0.904656      0.563417      0.372705      0.235464      0.159694     0.0880928     0.0520740     0.0258827     0.0125504    0.00570827    0.00253379    0.00108258   0.000427291   0.000165851   6.45790e-05   1.87642e-05   5.89166e-06   1.34675e-06   3.18396e-07   5.66407e-08   7.54397e-09       0.00000       0.00000       0.00000       0.00000
  16  17 3225.0517    3.7298  1.2121 12.9282 -0.0053  0.0332   0.0837   0.0803    0.1839   0.0000   438.8585      -1.29535       12.1291      -5.98725      -3.44413      -1.90156     -0.859744      -1.32621      -1.11717     -0.450209     -0.370664      0.398215     -0.572060     -0.252870      0.224127      0.196203     -0.159596     0.0171943     0.0551982   -0.00122989   -0.00549268   -0.00117577   0.000569637  -0.000116165  -0.000352694  -9.47478e-05   5.43979e-07   1.82290e-06  -6.28937e-07  -2.54835e-07   6.01965e-08   1.09029e-08       0.00000       0.00000       0.00000       0.00000       3.46965       4.51662       4.53741       4.34456       4.00559       3.78534       3.43165       3.07689       2.51071       1.97852       1.45683       1.00579      0.646827      0.433462      0.256547      0.162574     0.0876259     0.0545307     0.0254515     0.0143179    0.00655646    0.00297280    0.00137556   0.000565915   0.000196706   7.82176e-05   2.24054e-05   7.55732e-06   1.81581e-06   4.34117e-07   7.41445e-08   9.98423e-09       0.00000       0.00000       0.00000       0.00000
  16  18 3366.4522    3.2425  1.5839 13.0377 -0.0135  0.0392   0.0700   0.0958    0.1139   0.0000   445.7702       6.31125       7.63110       6.27232      -1.91844       1.39922       7.09702      -7.90174       1.08397     -0.564714     -0.859506      0.518086      -1.01190      0.274521      0.198670     -0.143291      0.104325     0.0714244     0.0658083    -0.0156383    -0.0169475   -0.00146786  -0.000203436   0.000752978   0.000237746   8.79411e-05   9.88025e-06  -5.83981e-06   5.02720e-06  -4.53323e-07  -1.42012e-07   2.68939e-09       0.00000       0.00000       0.00000       0.00000       4.22230       5.17116       5.68782       5.25775       5.00296       4.47843       4.10481       3.62833       2.93426       2.21637       1.67871       1.18569      0.753877      0.488961      0.305026      0.189235      0.116468     0.0581021     0.0308632     0.0166294    0.00841186    0.00372119    0.00164196   0.000669202   0.000248190   8.35188e-05   2.98379e-05   8.62114e-06   2.18089e-06   4.82140e-07   8.24032e-08   9.43919e-09       0.00000       0.00000       0.00000       0.00000
  16  19 3507.9968    2.7500  2.4684 12.3409 -0.0029  0.0450   0.0466   0.1230    0.0839   0.0000   443.4068       4.90160      -1.95908       5.27890     -0.781511       1.62420      -5.25628       5.81233       3.35783      -1.10470     -0.534985      -1.02743      0.303329      0.494405    -0.0940239      0.442754      0.457469    -0.0931672    -0.0385718   -0.00663060   -0.00242946  -0.000552016   -0.00157704   0.000856162  -0.000176344  -5.26312e-05   5.63906e-05  -1.70633e-05  -3.53101e-06   2.27328e-07   4.12247e-08  -2.19130e-08       0.00000       0.00000       0.00000       0.00000       4.48392       5.82220       6.02472       6.28289       5.81177       5.31040       4.60241       3.82762       3.07820       2.38670       1.78386       1.26615      0.840710      0.568245      0.372313      0.214823      0.134713     0.0731087     0.0400308     0.0198007    0.00958965    0.00441973    0.00197471   0.000804502   0.000300030   0.000102127   3.58054e-05   9.78213e-06   2.58989e-06   5.80477e-07   1.06237e-07   1.39476e-08       0.00000       0.00000       0.00000       0.00000
  16  20 3649.9351    2.2542  4.0916 11.5062 -0.0025  0.0601   0.0291   0.1612    0.0686   0.0000   433.0342       23.4294       27.3413       23.1138       13.1725       7.28336       1.23611      -7.10292       5.78713      -1.46405     -0.933902     -0.561001     -0.786848      -1.36745     -0.321083     -0.265479    -0.0268987     -0.154032     -0.120298     0.0287800    -0.0117081   -0.00540267    0.00377759  -0.000150707   0.000166452   1.24987e-05   4.85803e-05   1.22496e-05  -4.21491e-07  -6.18051e-07  -2.21612e-07   7.70043e-09       0.00000       0.00000       0.00000       0.00000       5.93160       7.52060       7.69845       7.95130       7.68189       6.80963       6.17853       5.10994       4.11974       3.14378       2.30022       1.73158       1.19507      0.775505      0.492286      0.300655      0.175579     0.0946632     0.0507804     0.0265825     0.0129332    0.00599276    0.00247408    0.00102386   0.000385065   0.000137324   4.51253e-05   1.29214e-05   3.39192e-06   8.04090e-07   1.48035e-07   1.78605e-08       0.00000       0.00000       0.00000       0.00000
  16  21 3791.6331    1.9323  5.1345 11.2388 -0.0031  0.0712   0.0230   0.1853    0.0584   0.0000   447.1700      -3.94828       20.4323       6.44561      -15.8865      -4.97917     -0.206118      -1.61861       7.40021      -3.39252       2.42543     -0.876480     -0.774626     -0.457455      0.273567      0.310135      0.154022     -0.121725     -0.106869    -0.0449818     0.0396666    0.00329441  -0.000382978    0.00119964   0.000836958   3.76668e-05  -7.49977e-05   1.22387e-05  -7.32186e-06  -3.05046e-07  -1.87382e-07   3.11469e-08       0.00000       0.00000       0.00000       0.00000       6.80597       8.92847       9.22330       9.51997       8.78332       8.07033       7.18811       6.08967       4.86227       3.71599       2.85481       1.98787       1.39017      0.897193      0.578138      0.348523      0.204744      0.112880     0.0602580     0.0306410     0.0152966    0.00689446    0.00310284    0.00124009   0.000479054   0.000166536   5.44587e-05   1.59481e-05   4.35020e-06   9.43762e-07   1.77248e-07   2.26713e-08       0.00000       0.00000       0.00000       0.00000
  16  22 3933.5470    1.5952  7.0561 10.8215 -0.0013  0.0847   0.0167   0.2346    0.0486   0.0000   433.0151       17.8521       28.1819      -17.5629      -9.53637      -7.16476      -5.30459      -6.44115      -4.21490      -3.02311     0.0517823     -0.972291      -2.88692      -1.09899      0.250312      0.434232     -0.612102      0.186982    -0.0364082     0.0630581     0.0117568    -0.0157950   -0.00329114   -0.00166766  -0.000970468   0.000191847   7.97290e-05   1.14474e-05   4.65948e-06  -1.40619e-07   3.50274e-07  -1.20288e-08       0.00000       0.00000       0.00000       0.00000       8.46748       10.7655       11.9217       11.8605       11.0196       10.0625       8.77873       7.24764       5.76706       4.53224       3.31307       2.38894       1.61029       1.05210      0.694175      0.413752      0.246942      0.138238     0.0733928     0.0378879     0.0177704    0.00881466    0.00364723    0.00157690   0.000577374   0.000210534   6.88406e-05   1.92240e-05   5.04642e-06   1.13255e-06   1.98228e-07   2.45148e-08       0.00000       0.00000       0.00000       0.00000
  16  23 4075.6289    1.3092  8.7347 10.6201 -0.0009  0.1042   0.0135   0.2855    0.0446   0.0000   419.0619       31.0926       30.2269      -10.2208      -4.29889      -10.4493     -0.241617      -2.53014       4.00047       4.24309      -4.00162     -0.758387       2.06459     -0.802743     -0.465996     -0.106428      0.267402      0.111073    -0.0885766     0.0273663     0.0135187    -0.0118114   -0.00242274    0.00311046  -0.000366258  -9.25591e-06  -3.06928e-05  -3.45031e-05   3.13424e-07  -1.12310e-06  -1.84607e-07   2.51564e-08       0.00000       0.00000       0.00000       0.00000       10.0617       12.9967       13.7609       13.9997       13.3575       12.1690       10.5880       8.82313       7.03187       5.57647       4.10901       2.93464       2.03793       1.34801      0.861128      0.533147      0.311155      0.175262     0.0938565     0.0478089     0.0230379     0.0107536    0.00459967    0.00191456   0.000732184   0.000260467   8.31392e-05   2.45364e-05   6.49805e-06   1.46606e-06   2.58059e-07   3.21679e-08       0.00000       0.00000       0.00000       0.00000
  16  24 4218.0192    1.0908 11.0473 10.4699 -0.0023  0.1317   0.0113   0.3707    0.0411   0.0000   451.9935      -14.7942      -14.1143      -11.8002       8.69797      -22.8519       18.4274       5.80497      0.350584       5.95147       2.94511      -9.64171      -2.93566      0.554483      0.476016      0.746559     -0.169399     -0.372771     -0.111033    -0.0851042     0.0268222    0.00682546   -0.00840954   -0.00393171   0.000660704   0.000519055  -9.31579e-05  -3.88682e-07  -1.19755e-05   2.35328e-06   4.63854e-07  -7.80745e-08       0.00000       0.00000       0.00000       0.00000       12.9612       16.1939       17.4951       17.5470       16.8947       15.1584       13.4366       11.3064       9.06519       6.87881       5.31841       3.77029       2.59072       1.71264       1.10031      0.676937      0.402376      0.220560      0.117557     0.0614081     0.0300095     0.0139242    0.00603622    0.00248341   0.000927160   0.000322700   0.000106029   3.13026e-05   8.20003e-06   1.77008e-06   3.20465e-07   3.80402e-08       0.00000       0.00000       0.00000       0.00000
  16  25 4360.0613    0.9045 13.7499 10.3619 -0.0003  0.1780   0.0096   0.4800    0.0375   0.0000   440.7557       30.8636      -15.8017      -2.38486       17.2946      -18.9959      -10.8698       24.0868      -4.83990      -7.72594       5.89171      -2.56068      -4.92957      -2.01822       1.22802      0.411408     -0.407666      0.229954    -0.0421274     0.0435170    -0.0567780    -0.0102588   0.000498097    0.00108902  -0.000302451  -0.000253293  -6.91509e-06   3.75150e-05  -1.05849e-06  -4.79242e-07   3.56448e-07  -7.25881e-08       0.00000       0.00000       0.00000       0.00000       16.5277       21.6310       23.1946       23.5378       22.7452       20.2801       17.7985       14.9782       11.9880       9.32187       7.07994       4.98287       3.48425       2.35682       1.48248      0.934402      0.547083      0.309649      0.169577     0.0855389     0.0423432     0.0194726    0.00857930    0.00348712    0.00135988   0.000467001   0.000150476   4.53130e-05   1.16342e-05   2.56214e-06   4.56801e-07   5.53587e-08       0.00000       0.00000       0.00000       0.00000
  16  26 4502.2696    0.7494 16.0511 10.2656 -0.0034  0.2193   0.0077   0.5859    0.0317   0.0000   461.8508       41.6053       51.1280       22.9262       11.2541      -9.86042       19.5628      -22.7306      -21.2417      -3.06886       7.12058       5.54510      -2.57161      -3.42377    0.00453795     -0.106859     -0.283794     -0.145626     0.0761280    -0.0455716    -0.0401727    0.00442219     0.0314822   -0.00602096  -0.000851237   0.000951107   9.12739e-05  -5.16217e-05   6.49444e-06   1.03700e-06   2.69676e-07  -1.50565e-07       0.00000       0.00000       0.00000       0.00000       20.8047       26.7998       28.8353       28.7710       27.8760       25.1516       22.0172       18.7638       15.0851       11.7016       8.87207       6.32831       4.35228       2.96589       1.86681       1.15563      0.687749      0.386873      0.209127      0.108538     0.0523988     0.0245763     0.0105749    0.00443684    0.00165512   0.000579897   0.000189143   5.62640e-05   1.43668e-05   3.14910e-06   5.50034e-07   6.66277e-08       0.00000       0.00000       0.00000       0.00000
  17   9 2112.9708    0.7697  0.5642 10.4585 -0.0127  0.0255   0.0246   0.0500    0.0745   0.0000   433.7264      0.339534       11.8965       3.07741     -0.393661      -5.88470       1.94776     -0.805130      0.105145      0.322179      0.505719       1.34816     -0.282545      0.172377      0.220093     -0.122941     -0.175078    -0.0407445     0.0416789     0.0214402   -0.00238832  -0.000980047    0.00290083   0.000445327  -0.000242301   0.000103500  -2.05236e-05  -1.36586e-05  -1.61914e-06   3.61945e-07  -2.12232e-07  -4.82796e-08   1.74451e-08   7.35762e-11       0.00000       0.00000       2.16817       2.86940       3.26342       2.77115       3.18508       2.65726       2.29169       2.26103       1.46893       1.44740       1.08290      0.704965      0.551715      0.328348      0.221211      0.161867     0.0800562     0.0553438     0.0320206     0.0137781    0.00871048    0.00370992    0.00165544   0.000925655   0.000338466   0.000124629   5.87585e-05   1.72222e-05   4.54807e-06   1.74359e-06   5.00418e-07   1.03039e-07   1.41203e-08   1.67895e-09       0.00000       0.00000
  17  10 2260.2951    1.0550  0.8100 10.6930 -0.0062  0.0248   0.0284   0.0631    0.0951   0.0000   442.8011     0.0936601       18.5469     -0.661020      -1.18468       1.35954     -0.410620      -3.30247      0.103601      0.250630       1.79256     -0.269368      0.521778     -0.181060     -0.358271    -0.0100912    0.00881995    -0.0722792    -0.0175574  -0.000272443     0.0120297    0.00586980  -0.000436588  -0.000197943   0.000666668   0.000104735  -9.46223e-05   1.37071e-05   8.75723e-07  -2.32689e-06  -2.48881e-07  -1.74287e-07  -3.18825e-09  -1.62293e-09       0.00000       0.00000       2.32707       2.84738       3.11866       3.24509       3.13060       2.81019       2.42278       2.17611       1.65003       1.19428      0.993298      0.723323      0.506438      0.367278      0.238923      0.147957     0.0878868     0.0509360     0.0293149     0.0158924    0.00809661    0.00403892    0.00198963   0.000854542   0.000364715   0.000135286   4.85263e-05   1.57146e-05   5.24864e-06   1.56554e-06   3.81815e-07   8.01596e-08   1.35677e-08   1.72877e-09       0.00000       0.00000
  17  11 2404.9937    1.4315  0.9503 11.3193  0.0004  0.0291   0.0346   0.0673    0.1059   0.0000   440.6498       2.04403       11.6393      0.575768       1.09511       3.40328       1.20123      -1.59573       2.23856      0.926788      0.152332      -1.01212      0.560033     -0.193104      0.205257     -0.337021    -0.0556204   -0.00847103    -0.0174687   -0.00302515     0.0117387    0.00345619   -0.00151564  -0.000331624   4.60617e-05  -2.44283e-05  -2.68088e-05  -2.14620e-05   1.47490e-06   1.93579e-06  -1.43281e-07  -5.00080e-08   9.24271e-09  -1.20367e-09       0.00000       0.00000       2.66826       3.36139       3.50230       3.54215       3.44176       3.29289       2.84439       2.25251       2.07820       1.52091       1.14581      0.869872      0.601639      0.426264      0.274249      0.179808      0.101494     0.0631352     0.0366125     0.0187551    0.00987758    0.00463307    0.00221351   0.000941125   0.000395302   0.000144906   5.99594e-05   2.03835e-05   6.37375e-06   1.83973e-06   4.05273e-07   9.18425e-08   1.71968e-08   2.05169e-09       0.00000       0.00000
  17  12 2548.1121    1.8320  0.9876 11.6587 -0.0030  0.0290   0.0430   0.0665    0.1147   0.0000   441.0298      -5.33441       11.8477       3.71313     -0.616677      -2.24415      -7.06351      -1.72888     -0.213966       1.35899      0.887297     -0.600171     0.0105529      0.424680      0.329807     0.0294555    -0.0414836    -0.0700907    -0.0196154    0.00218023  -0.000375186    0.00331153    0.00376388   9.72794e-05  -5.63613e-05   6.76769e-05  -0.000108422   7.44193e-07   3.12843e-06  -3.24973e-07  -1.21234e-07  -3.27789e-08  -1.82278e-08  -3.34447e-10       0.00000       0.00000       2.52508       3.33101       3.54748       3.38925       3.57974       3.11937       2.85444       2.38835       1.91787       1.54937       1.13092      0.872932      0.607445      0.398509      0.278153      0.169658      0.105437     0.0599222     0.0351688     0.0176925    0.00944990    0.00469127    0.00210878    0.00101286   0.000380064   0.000154086   5.91622e-05   1.98219e-05   6.56699e-06   1.75990e-06   4.87444e-07   1.09308e-07   1.81969e-08   2.07331e-09       0.00000       0.00000
  17  13 2691.0703    2.3573  0.8498 12.3417 -0.0058  0.0359   0.0624   0.0591    0.1075   0.0000   439.2190       5.37334       11.0511       5.67775      -4.49188      -3.57308      -2.82912      0.637554       4.95265       2.80594     -0.268095      0.184908       1.88355     -0.342686      0.329620      0.353888     0.0206032    -0.0171794    0.00565326   -0.00842124    0.00763231    0.00886615    0.00170501   -0.00204767   6.72998e-05   0.000221641  -3.37774e-05  -1.04515e-07   8.78229e-06   8.16336e-08  -8.92541e-07  -1.29153e-07   2.63236e-09  -1.13043e-09       0.00000       0.00000       3.15245       3.67603       4.53951       4.52627       3.60314       4.19393       3.53051       3.04474       2.36705       1.96835       1.45568       1.02459      0.811884      0.560897      0.369975      0.195763      0.143689     0.0826548     0.0397864     0.0198530     0.0155362    0.00606729    0.00255508    0.00123837   0.000646900   0.000217469   9.00764e-05   2.76132e-05   9.35503e-06   2.25662e-06   6.00840e-07   1.06058e-07   1.69765e-08   2.67354e-09       0.00000       0.00000
  17  14 2834.3713    3.0623  0.8418 12.6964  0.0004  0.0249   0.0771   0.0580    0.1136   0.0000   435.4408       3.35370       11.9851      -3.95509       1.00125     -0.234241      -4.22988      -4.79072     -0.111883       1.73392       1.60504     -0.611507     -0.420016      0.151200     0.0778217   -0.00444534    -0.0844117     0.0303472   -0.00637442   -0.00786497   -0.00648383  -0.000830567    0.00178739    0.00139620   1.99300e-05   6.45855e-05   2.17141e-05  -5.00523e-06   3.11970e-06   1.07686e-06  -3.13978e-08   1.20962e-07  -3.53194e-08  -7.44750e-10       0.00000       0.00000       2.52711       3.34134       3.50953       3.59136       3.35960       2.93717       2.67730       2.25970       1.82960       1.38764       1.06259      0.745359      0.531293      0.354955      0.222433      0.145606     0.0828403     0.0499419     0.0275952     0.0145818    0.00810559    0.00372572    0.00186165   0.000764583   0.000344908   0.000120828   4.90655e-05   1.57081e-05   4.71664e-06   1.44951e-06   3.48723e-07   7.79655e-08   1.47509e-08   1.75744e-09       0.00000       0.00000
  17  15 2977.2915    3.8088  0.7462 13.1287 -0.0061  0.0252   0.0985   0.0504    0.1089   0.0000   437.5070       10.1268       11.1326      -1.39510       2.31022      -1.29783       4.90332      -3.80662       2.82866      -1.06113     -0.449381     0.0290739     -0.623861     -0.344306     -0.240629      0.114659     0.0385384    -0.0570940    -0.0366681    0.00733345    0.00848584   0.000280197   0.000620071   -0.00146191  -0.000227629   0.000221763   4.39312e-05  -9.12064e-06  -3.54624e-06  -9.50881e-07   1.46121e-07  -1.05680e-07  -7.08249e-09  -2.47801e-10       0.00000       0.00000       2.40028       2.82051       3.36491       3.21231       3.01870       2.90159       2.54959       2.06553       1.75436       1.39053      0.951845      0.762238      0.554882      0.328174      0.228688      0.159128     0.0853359     0.0514437     0.0301526     0.0162481    0.00730909    0.00405857    0.00204040   0.000841025   0.000316553   0.000136482   5.43126e-05   1.96013e-05   5.36358e-06   1.51421e-06   3.70509e-07   8.02769e-08   1.29749e-08   1.50346e-09       0.00000       0.00000
  17  16 3119.4410    3.8608  0.9196 13.4914 -0.0013  0.0287   0.1001   0.0648    0.1150   0.0000   436.3574       8.77024       16.7419       5.47049      -1.55493      -4.62426      -1.41189      -2.36046      -1.69026      -2.37935      -2.07867     -0.740622      0.883508      0.376257     0.0131216     0.0470367   -0.00923485    -0.0808906     0.0182956    -0.0101467    0.00127184    0.00391654  -0.000110560  -0.000298687  -0.000162346   0.000212755  -1.96725e-05   2.49974e-07  -2.47475e-06   2.29626e-06  -2.92379e-07   6.70887e-08  -1.30062e-08   3.97954e-09       0.00000       0.00000       2.86933       3.67663       3.88541       4.12281       3.91906       3.47096       2.83663       2.42903       2.06350       1.61445       1.15831      0.830036      0.585269      0.382297      0.264484      0.153665      0.100844     0.0590519     0.0342006     0.0182081    0.00993340    0.00448458    0.00213030   0.000861528   0.000386013   0.000135000   5.40685e-05   1.79574e-05   5.93482e-06   1.50950e-06   4.14825e-07   8.52519e-08   1.50750e-08   2.02302e-09       0.00000       0.00000
  17  17 3261.4460    3.6280  1.2866 13.3709 -0.0046  0.0360   0.0809   0.0821    0.1194   0.0000   436.9758       10.3843       12.4379      -2.94300      -1.75319       3.26841       4.19581      -1.63177      -1.29603       1.79605      0.913756     -0.239863     -0.734761     -0.588364      0.212981      0.107536    -0.0353770    0.00905016     0.0926560   -0.00256864    0.00615073    0.00327351   -0.00241680   0.000713242   0.000973881  -6.04148e-05   1.40357e-05   1.45971e-05   2.86745e-06  -4.00399e-06  -1.01446e-07  -2.96742e-08   1.65974e-08   1.86821e-10       0.00000       0.00000       3.31846       4.62348       4.63212       4.64913       4.13500       3.84364       3.57673       3.12116       2.65324       2.17290       1.59826       1.15536      0.766945      0.514564      0.312365      0.204572      0.128487     0.0714717     0.0409069     0.0210666     0.0117217    0.00553174    0.00270052    0.00112459   0.000511236   0.000194827   7.63768e-05   2.41577e-05   7.83363e-06   2.20363e-06   5.40124e-07   1.26173e-07   2.21856e-08   2.93517e-09       0.00000       0.00000
  17  18 3403.4385    3.1286  1.9283 12.6463 -0.0053  0.0409   0.0579   0.0978    0.1060   0.0000   439.3005       8.24175       8.71925       5.18018     -0.549923      0.517776      -8.94046       3.50221       1.50629      -2.40421     -0.245447      0.329176     -0.499798     -0.492348      0.569415      0.199866     -0.319334     -0.238514     0.0812131     0.0704648    0.00181182  -0.000509787  -0.000649200  -0.000110606  -0.000364624  -0.000255980   6.21562e-05  -3.16965e-05  -1.85786e-05  -1.01334e-06  -4.41762e-07  -1.22910e-07   3.16651e-08   1.46412e-09       0.00000       0.00000       3.77536       4.72873       5.19004       5.33681       4.95589       4.57712       3.90145       3.59657       2.92454       2.14847       1.71308       1.26614      0.872179      0.602545      0.371088      0.252930      0.151404     0.0861690     0.0480639     0.0263226     0.0136317    0.00688813    0.00344030    0.00138116   0.000598755   0.000227222   8.34729e-05   2.77527e-05   9.21945e-06   2.77930e-06   6.51157e-07   1.37274e-07   2.34383e-08   3.01858e-09       0.00000       0.00000
  17  19 3545.5723    2.6381  2.7997 12.0579 -0.0044  0.0497   0.0410   0.1204    0.0887   0.0000   438.8013       3.03473       16.3108       3.70487       2.37530       4.00046       3.63809     -0.535612       2.27875      -1.49661      -5.56693      -1.76712       2.01734    -0.0798700     -0.291527      0.417254     -0.249220     -0.173561   0.000888146    -0.0161632     0.0273788    0.00672452    0.00241167    0.00156940  -0.000619497  -0.000475982  -6.45208e-05   2.04159e-05  -7.60544e-06   2.55386e-06  -1.11797e-06   7.27166e-08   2.42464e-09  -5.88127e-09       0.00000       0.00000       4.63996       6.02903       6.21071       6.45014       5.82670       5.64376       4.98975       4.35885       3.55397       2.70527       2.07711       1.55837       1.08381      0.761335      0.484547      0.310891      0.172976      0.109250     0.0569785     0.0324118     0.0163001    0.00818252    0.00378559    0.00174184   0.000721443   0.000280909   0.000100223   3.67259e-05   1.06206e-05   3.25695e-06   7.49895e-07   1.69330e-07   2.93895e-08   3.89559e-09       0.00000       0.00000
  17  20 3687.8756    2.2258  4.1078 11.5193  0.0004  0.0604   0.0287   0.1545    0.0674   0.0000   438.3879       15.5154       22.1810       2.16914       1.69208       5.68529     -0.997527      -4.97338       2.77473       1.40940      -6.51520     0.0384470    -0.0581302      -1.12374     -0.570899     0.0129661    -0.0165058      0.148210    -0.0292487     0.0437105    -0.0165631   -0.00235475  -6.07700e-05   0.000429148  -0.000442381   0.000129122   0.000136419  -8.52252e-05  -1.55775e-06  -3.27431e-07  -8.15096e-08   1.79752e-07  -2.23328e-08  -6.42834e-09       0.00000       0.00000       5.62303       7.45170       7.92930       8.23794       7.72886       6.99586       6.15461       5.17766       4.15587       3.31575       2.46173       1.80787       1.26435      0.885674      0.562151      0.355856      0.223299      0.126239     0.0726251     0.0383926     0.0205373    0.00994664    0.00458497    0.00204888   0.000868341   0.000345642   0.000128853   4.16836e-05   1.36667e-05   3.81372e-06   9.59072e-07   2.14958e-07   3.68551e-08   4.64774e-09       0.00000       0.00000
  17  21 3830.2160    1.8187  5.9442 10.9487 -0.0019  0.0737   0.0196   0.1986    0.0550   0.0000   440.5601       15.5476       15.2988       7.22859      -1.96672       10.0543       11.0789      -5.51699       6.62318       1.20270      0.897625      -1.96818      -1.02094     -0.200869      0.434234     0.0826425    -0.0354270     -0.170184   -0.00427553   -0.00494887    -0.0314770    -0.0260927    -0.0100713   -0.00154307    0.00157122  -0.000328813   2.35910e-05   0.000164543   2.31869e-05  -1.45887e-05  -1.48522e-06  -3.27066e-07   1.15845e-07   5.40372e-09       0.00000       0.00000       7.05696       9.20577       9.73676       9.99160       9.70326       8.74817       7.73445       6.33545       5.18236       3.91030       3.05963       2.19103       1.61984       1.07288      0.717156      0.450651      0.274083      0.159453     0.0869256     0.0479019     0.0240425     0.0119673    0.00563631    0.00240123    0.00102397   0.000404499   0.000146526   5.17006e-05   1.59194e-05   4.62532e-06   1.19747e-06   2.48561e-07   4.65115e-08   5.36067e-09       0.00000       0.00000
  17  22 3972.4923    1.4869  7.6986 10.7706 -0.0024  0.0926   0.0153   0.2449    0.0455   0.0000   450.5154       10.8155      -5.89511      -3.91282       19.7577      -15.7672       2.70007       10.8947      -14.6249     -0.387671       4.33430      -3.83456      -1.48118      -1.89187       1.78566     0.0620853      0.129608     0.0513865   -0.00103190      0.168275     0.0166099    -0.0256329   0.000650201    0.00134946   -0.00313153  -0.000616906  -0.000177185  -3.33635e-05   1.36186e-05  -9.31206e-06  -3.08223e-06  -1.58996e-07  -8.36341e-09  -3.41821e-09       0.00000       0.00000       8.64427       11.1846       11.7558       11.8329       11.4316       10.3024       9.22722       8.03250       6.73615       5.26484       4.00058       2.88066       2.04777       1.38847      0.906894      0.557959      0.341100      0.199615      0.112162     0.0619775     0.0310177     0.0157185    0.00696005    0.00323050    0.00128574   0.000534076   0.000187227   6.63455e-05   2.08632e-05   5.99356e-06   1.54424e-06   3.30378e-07   5.84111e-08   6.88826e-09       0.00000       0.00000
  17  23 4114.9871    1.2249 10.1422 10.5491 -0.0012  0.1169   0.0119   0.3190    0.0398   0.0000   435.3595       21.6729       6.28432       52.2535       2.63578      -8.09536       13.2120      -16.9671       13.8180      -1.15598       3.93829      -5.86217      0.535327     -0.474675       1.28189      -1.31731      0.611171     0.0925063     -0.177720    -0.0665580     0.0319731    -0.0288479   0.000654100   -0.00342683   -0.00208104   -0.00121336   3.61313e-05   7.26181e-05  -1.05366e-05  -8.98619e-06   1.28378e-06   1.14422e-08  -1.20649e-08  -9.68107e-09       0.00000       0.00000       10.6104       13.9335       14.6701       15.1494       14.3446       13.3806       11.4932       10.0389       8.14678       6.46917       4.93865       3.58802       2.53559       1.72884       1.14765      0.718810      0.445023      0.259672      0.148105     0.0797138     0.0409594     0.0201827    0.00939537    0.00420640    0.00175392   0.000698763   0.000254682   8.70668e-05   2.78345e-05   7.81133e-06   1.98979e-06   4.20559e-07   7.24631e-08   9.21494e-09       0.00000       0.00000
  17  25 4399.8892    0.8659 14.4510 10.3268 -0.0031  0.1831   0.0084   0.4890    0.0334   0.0000   450.2010       8.65854      -1.86544       19.1151       7.39870       10.3935     -0.253699      -19.0564       28.2347     -0.884583     0.0669016      -13.8136       3.94601      -2.60903      0.232220      0.139622     -0.756685      0.344378     -0.146476     0.0157366    -0.0230408   -0.00974501     0.0193430   -0.00313982  -0.000689228    0.00102457  -0.000465353  -0.000124238   5.14435e-05   1.69671e-05   4.48477e-06  -4.14794e-07  -3.25237e-07  -4.38990e-09       0.00000       0.00000       16.2182       21.1454       22.8082       23.2291       22.4354       20.6282       18.1584       15.4893       12.5679       9.82282       7.69582       5.58628       4.00618       2.73092       1.80845       1.16364      0.724637      0.419659      0.239687      0.128087     0.0673143     0.0333152     0.0157347    0.00701586    0.00294841    0.00115942   0.000428199   0.000142755   4.52797e-05   1.28103e-05   3.23971e-06   6.72459e-07   1.16973e-07   1.39960e-08       0.00000       0.00000
  17  26 4542.8075    0.6754 16.2890 10.2526  0.0008  0.2318   0.0073   0.6213    0.0298   0.0000   425.1811       55.2718       40.6732       6.74898      -3.73061       12.9612      -3.81206      -15.1118      -21.5844       4.84390      -17.2707       3.31384      -1.84312      -2.31660     -0.371005       2.08901      0.637616   -0.00650992     -0.162528    -0.0385521      0.265552    -0.0250932     0.0234403   0.000140867   -0.00402325   -0.00103642   0.000554449  -0.000237302  -0.000141852   8.49401e-06   6.01464e-06   7.03638e-07   4.49022e-08  -2.28491e-08       0.00000       0.00000       20.6873       26.7482       28.7775       29.4721       28.3264       25.9882       23.1064       19.5713       16.2252       12.8570       9.88390       7.21129       5.13017       3.57284       2.31784       1.49916      0.924780      0.537205      0.312383      0.165859     0.0873681     0.0428538     0.0200803    0.00899302    0.00375194    0.00149450   0.000557346   0.000183709   5.86732e-05   1.65378e-05   4.06288e-06   8.64337e-07   1.48453e-07   1.76111e-08       0.00000       0.00000
  18  10 2291.6143    1.1642  0.7064 10.7897 -0.0093  0.0247   0.0338   0.0534    0.1012   0.0000   438.0744       1.93322       15.6927     0.0151198     -0.232630       2.59293      -3.00890      -2.34076      0.456751     -0.591560      0.828517     -0.459301      0.438207     -0.470376      0.296643      0.180590     -0.113194    -0.0107092    0.00815669     0.0122817   -0.00990549   -0.00926295    0.00192152   0.000961380   9.41379e-06  -2.02196e-05  -1.06921e-05  -6.70361e-05   2.58565e-05   5.26068e-06   6.29020e-07  -3.46525e-07   1.29155e-07  -1.49297e-10  -4.58767e-09  -3.65310e-10       2.25308       2.71114       2.85332       3.12064       3.04967       2.69053       2.50391       2.05865       1.58641       1.35139       1.07243      0.858761      0.538890      0.349292      0.275395      0.176034      0.114825     0.0684602     0.0428145     0.0239016     0.0118642    0.00580348    0.00296621    0.00139066   0.000745316   0.000275552   0.000116665   3.99677e-05   1.43541e-05   4.82339e-06   1.45325e-06   3.45200e-07   9.51088e-08   2.10777e-08   3.36560e-09   4.12553e-10
  18  11 2436.9039    1.4424  0.8549 11.5170 -0.0105  0.0262   0.0378   0.0651    0.1041   0.0000   441.4211     -0.501156       17.1801       8.17806      0.646824      -7.57729       5.63754      0.431927       2.48007      -2.71260      0.262785      0.886694       1.32291      0.328005      0.258036     -0.507228    -0.0238462      0.118737    -0.0458748   -0.00750917    -0.0174956   0.000760897    0.00118593   0.000110942  -4.60184e-05   0.000218069   6.23553e-06  -2.33408e-05  -4.82468e-06   1.45595e-06  -1.16730e-07  -1.90335e-07   1.23013e-07  -9.11916e-09   4.59981e-09  -1.40093e-10       2.33393       2.87375       2.99152       3.16468       3.14121       2.73346       2.58618       2.10415       1.82771       1.39351       1.11527      0.827657      0.597524      0.422384      0.266342      0.191294      0.114751     0.0722343     0.0405551     0.0233847     0.0124957    0.00623916    0.00326104    0.00151649   0.000684849   0.000275246   0.000116455   4.18981e-05   1.52039e-05   4.92871e-06   1.43487e-06   4.27919e-07   9.31830e-08   2.08645e-08   3.86361e-09   4.23058e-10
  18  12 2580.8548    1.9275  0.9071 12.0968 -0.0053  0.0250   0.0479   0.0667    0.0956   0.0000   437.5404      0.388749       15.7314       3.76210      -2.14161      -2.56037     -0.988565       2.27703      0.537975      0.197975      -1.41337     -0.661324     0.0500961     -0.509096      0.472335    -0.0662625      0.115206     0.0298474   -0.00289029   -0.00197875    0.00106614  -0.000446149  -9.95382e-05    0.00144837   0.000384109   0.000505762   2.41535e-05  -7.17116e-05   8.99063e-06  -4.92738e-07   7.79066e-07   6.35360e-07  -7.76741e-08  -3.75969e-09  -6.27081e-10   3.56881e-10       2.26365       2.82062       2.96730       3.13680       2.93189       2.89318       2.39659       2.09767       1.71038       1.37435       1.12313      0.788744      0.570878      0.391804      0.269001      0.175320      0.113604     0.0684877     0.0414189     0.0222723     0.0120613    0.00628663    0.00294107    0.00138426   0.000645949   0.000282588   0.000109842   4.28165e-05   1.49231e-05   4.78384e-06   1.49708e-06   4.15361e-07   1.00350e-07   1.88330e-08   3.39375e-09   4.61162e-10
  18  13 2724.7174    2.6179  0.8298 12.5915 -0.0061  0.0246   0.0658   0.0581    0.0964   0.0000   436.5574       4.72200       14.3007       1.20827      -2.32495     -0.491255       1.28844       2.89422      0.238426      -1.51034      0.543604     -0.390910      0.323358     -0.192717      0.149081      0.122785    -0.0527318    -0.0418951    0.00657912   -0.00381967    -0.0162656    0.00244100    0.00381228  -0.000458441   0.000212530   0.000192306  -0.000110005   1.86677e-05   9.95243e-08  -1.76843e-06  -2.66498e-06   3.89411e-07   2.03236e-07  -2.32002e-08  -5.02304e-09  -1.73707e-10       2.24803       2.70878       2.86756       3.02478       2.71792       2.75850       2.40192       1.99476       1.70364       1.48580       1.10166      0.816676      0.590144      0.389205      0.259529      0.178832      0.114230     0.0647759     0.0408292     0.0236427     0.0119318    0.00569323    0.00308412    0.00141695   0.000643846   0.000242441   0.000112469   4.42342e-05   1.61203e-05   4.97010e-06   1.48014e-06   3.82245e-07   9.50692e-08   1.97453e-08   3.24383e-09   4.40431e-10
  18  14 2868.6549    3.1855  0.7717 12.9905 -0.0072  0.0305   0.0845   0.0552    0.0993   0.0000   435.4943       6.15185       9.83059      -4.67825       1.63247      -3.55971      -4.05795     -0.821162     -0.874666      -1.59247     -0.694166      0.108910      0.584084    0.00187725      0.203429      0.148810      0.103403    -0.0223892     0.0578455     0.0145978   -0.00601398    -0.0119627   -0.00205235   -0.00290951   0.000347999  -1.97235e-05  -5.67976e-05   7.88918e-05  -8.48132e-06  -8.91634e-06   1.45589e-06  -5.09981e-07   1.18088e-07   4.94190e-09  -1.78628e-09   1.73462e-11       2.49723       3.35186       3.52807       3.92426       3.60528       3.43325       2.89963       2.40986       2.29395       1.29960       1.32098      0.929114      0.655594      0.473231      0.317301      0.204463      0.128542     0.0843373     0.0408254     0.0277387     0.0138841    0.00685938    0.00405509    0.00172030   0.000873473   0.000306959   0.000157373   4.48939e-05   1.67024e-05   6.64447e-06   1.97951e-06   5.93977e-07   1.19928e-07   2.20915e-08   5.36201e-09   6.12401e-10
  18  15 3012.1556    3.6157  0.8814 13.5374 -0.0091  0.0247   0.0933   0.0636    0.0938   0.0000   438.4711       10.5531       11.3495       6.31593       2.61431       1.21690       2.35049      -3.02980       1.62197      0.750211       2.08604     0.0550572     -0.389439     -0.301030      0.802133      0.371013     -0.300136      0.115132     0.0229594     0.0184089     0.0183817   -0.00596024    0.00767187   0.000242156  -0.000394416  -0.000160884  -3.42516e-05   4.04546e-05   7.21136e-06  -2.34681e-06   5.29639e-07  -2.35376e-07  -2.16026e-07   1.78119e-08   2.79185e-09  -4.26596e-11       2.29377       2.84363       3.10917       3.31392       3.14378       2.81980       2.49026       2.10174       1.77160       1.34142       1.05727      0.793075      0.582529      0.387454      0.245212      0.173519      0.115467     0.0701200     0.0382482     0.0212222     0.0113660    0.00642732    0.00326030    0.00150017   0.000669795   0.000270189   0.000109916   4.31088e-05   1.46376e-05   4.87991e-06   1.43932e-06   4.05274e-07   9.36663e-08   1.97261e-08   3.54261e-09   4.14475e-10
  18  16 3154.9133    3.9511  0.9036 13.4796 -0.0115  0.0255   0.1014   0.0607    0.1113   0.0000   439.5924       12.5332       19.7447       8.61334      -2.44766      -4.51666      -3.77962      0.805145     -0.203314      -1.22956      0.861937      -1.40910     0.0360824     -0.787090     0.0181542     -0.506340     -0.204282    -0.0526262     0.0353482    -0.0395469   -0.00314341   -0.00352426   -0.00288759  -0.000248873   0.000286569   0.000372662  -4.02709e-05  -5.69693e-05   2.61851e-05   1.56989e-06   7.07859e-08   5.43890e-07  -3.03162e-08  -9.49335e-09  -7.26007e-09   2.86931e-10       2.46636       3.01339       3.09598       3.22000       3.10609       3.01014       2.67109       2.14257       1.79551       1.52475       1.19374      0.841899      0.624400      0.428231      0.280660      0.195961      0.123466     0.0738659     0.0430672     0.0242154     0.0125694    0.00627024    0.00303107    0.00141658   0.000610507   0.000264275   0.000108604   4.39717e-05   1.56864e-05   4.71737e-06   1.39971e-06   3.96831e-07   9.75468e-08   1.96433e-08   3.52002e-09   4.31526e-10
  18  17 3297.3520    3.5559  1.3007 13.3137 -0.0121  0.0366   0.0767   0.0808    0.1093   0.0000   437.7470       4.85604       8.84304       1.71174      -2.47399       6.31350      -5.70709       1.17453      0.622384       1.52429       1.71373      -2.70393      0.992825     -0.587928     -0.234329      0.336307     0.0542178     -0.132401    -0.0775728     0.0222352    -0.0167229   -0.00969428    0.00161850   -0.00182621   -0.00145498  -0.000343748  -0.000147886  -2.73195e-05  -6.90277e-06   2.37711e-06   1.86442e-06  -2.09771e-07   1.91513e-07  -7.47172e-09  -6.01520e-09   3.06297e-10       3.47066       4.08277       3.70073       4.56819       4.93454       4.22181       3.25963       2.83294       2.85298       2.23136       1.59671       1.04374      0.885785      0.664653      0.480344      0.269696      0.160221     0.0943167     0.0659865     0.0400689     0.0230648     0.0114015    0.00523435    0.00233849   0.000897813   0.000391286   0.000145714   5.63602e-05   2.05803e-05   6.80836e-06   2.21470e-06   5.64582e-07   1.56037e-07   2.92014e-08   5.75852e-09   6.54761e-10
  18  18 3440.0779    2.9139  2.0020 12.7196 -0.0052  0.0432   0.0525   0.1036    0.0900   0.0000   437.4158       5.98472       11.5292       6.09961       4.98396      -6.95448       4.27671       5.81287      -4.45323      -3.95888       1.62186     -0.441264     -0.156092       1.09942      0.350420     -0.498884     -0.216822    -0.0664895      0.179950    -0.0533262     0.0191655     0.0191519    0.00381190   0.000456873  -0.000996539   0.000849466   0.000208984   0.000106085   7.39226e-06  -9.74137e-06  -4.18780e-06   1.26001e-06   5.03971e-08   5.78387e-08  -1.00235e-08   1.36952e-10       3.88274       4.82206       4.93150       5.31867       4.90550       4.84087       4.18755       3.74590       3.02054       2.36128       1.82144       1.39328       1.00279      0.736165      0.518924      0.326986      0.191474      0.115120     0.0706956     0.0409006     0.0213199     0.0111566    0.00520346    0.00267097    0.00116539   0.000527533   0.000192958   7.65421e-05   2.57225e-05   8.93975e-06   2.66292e-06   7.25287e-07   1.70674e-07   3.53234e-08   6.00538e-09   8.16875e-10
  18  19 3582.7247    2.5827  3.2424 11.7661 -0.0034  0.0493   0.0356   0.1305    0.0850   0.0000   436.4019       6.89878       20.5274      0.765929       1.19035      -6.98427      0.112984      -4.82040      0.799250      -1.59301     -0.224570      0.274382       1.70763       1.29933     -0.717691      0.191797     -0.410464      0.221617     0.0207353    -0.0160021    0.00179870   -0.00632608    0.00120558    0.00495325   0.000948200  -0.000661640  -0.000115318  -4.59150e-05   2.29627e-05   5.99986e-06   2.84881e-06   3.21663e-07  -8.21136e-08   3.89425e-08   9.70985e-10  -1.76209e-09       4.42168       5.80816       6.06825       6.15227       5.97132       5.59967       5.02478       4.29452       3.45785       2.79187       2.09368       1.60412       1.17695      0.841076      0.565441      0.363472      0.226810      0.136560     0.0767683     0.0445339     0.0234404     0.0120709    0.00602721    0.00287306    0.00124826   0.000547258   0.000225010   8.56170e-05   3.00627e-05   1.03320e-05   3.06533e-06   8.56365e-07   2.12790e-07   4.56944e-08   7.43250e-09   9.10379e-10
  18  20 3725.3905    2.1051  4.4546 11.4669 -0.0023  0.0624   0.0259   0.1636    0.0621   0.0000   444.3804       13.9893       13.4436      -2.03854       2.62885       4.54481       6.01103       2.25042       1.04588      -5.18624     -0.393392       2.83879      -1.51421      -1.07545     -0.372796     -0.204827     -0.697783      0.118923     0.0756264     0.0928053    -0.0145740     0.0212114     0.0131420   -0.00245062   -0.00199188  -0.000439905   0.000436213   7.81612e-05   2.50803e-06   1.23591e-05  -1.59228e-06  -9.22947e-07   3.19011e-08  -1.03750e-07  -4.75133e-09  -7.65604e-10       5.36824       7.10070       7.47920       7.53756       7.57612       6.76864       6.21453       5.11498       4.36932       3.48214       2.63662       2.01193       1.45817      0.998689      0.693260      0.442560      0.284487      0.169090      0.101843     0.0552254     0.0308883     0.0156276    0.00782779    0.00368183    0.00164131   0.000710230   0.000283043   0.000107408   4.02052e-05   1.29994e-05   4.05446e-06   1.05833e-06   2.74221e-07   5.86751e-08   1.01014e-08   1.11646e-09
  18  21 3868.1643    1.7379  6.3639 10.9459 -0.0014  0.0767   0.0179   0.2030    0.0500   0.0000   437.2321       4.61998       22.3465       12.9313       15.6050      -6.29178      -8.57217       1.54855      -1.17604       3.44697       3.68569     -0.119640     -0.756279      -1.37798     -0.893576      0.749945      0.386492      0.396198     -0.138580   -0.00467938    -0.0407797    -0.0208309    0.00660741   -0.00720747   -0.00320923   0.000126461  -0.000818447  -0.000213433  -1.33802e-05   1.47584e-05   2.93817e-06  -6.97918e-07   1.99315e-07   5.82880e-08   3.40354e-09   1.85155e-09       6.64946       8.79947       9.29664       9.61512       9.09986       8.52863       7.49897       6.57537       5.47348       4.33312       3.39927       2.53013       1.81235       1.27354      0.850818      0.562717      0.345033      0.213120      0.123717     0.0700959     0.0373209     0.0198569    0.00944737    0.00471743    0.00202611   0.000922326   0.000349918   0.000140222   4.85527e-05   1.66229e-05   5.00464e-06   1.42886e-06   3.40421e-07   7.14227e-08   1.21484e-08   1.48073e-09
  18  22 4010.9181    1.4268  8.6024 10.6776 -0.0027  0.0973   0.0133   0.2637    0.0413   0.0000   438.0292       26.8179       6.51974      -27.2633      -17.1043      -1.01983       9.55273       6.62275      0.461272       2.50956       4.99093       1.45966      -2.25281     -0.814643      0.978869     -0.967422    -0.0946798    0.00262046     -0.114626     0.0219511     0.0479934     0.0460420   -0.00569601    -0.0115281   1.32412e-05    0.00258951  -0.000418074   0.000160665  -1.22008e-05  -5.59289e-06   3.30312e-06  -1.45523e-06   2.73225e-07  -1.17369e-07  -5.13725e-09   8.79951e-10       8.14572       10.9474       11.6404       11.9807       11.3950       10.5231       9.62978       8.06473       6.87354       5.44428       4.31374       3.14906       2.29362       1.59997       1.06932      0.698674      0.445335      0.269613      0.156019     0.0893326     0.0480798     0.0246115     0.0125007    0.00594170    0.00263650    0.00115161   0.000476882   0.000181198   6.44690e-05   2.13663e-05   6.52112e-06   1.80658e-06   4.39335e-07   9.20692e-08   1.63536e-08   1.87192e-09
  18  23 4153.8141    1.2026 10.3596 10.4505 -0.0020  0.1147   0.0110   0.3164    0.0398   0.0000   425.1322       14.3507       19.6924      -13.8991      -9.34946       11.2166       15.1294      -24.4290      -14.1062       2.47293    -0.0215000      -7.31497      -1.71039      -2.63652      -1.14064      0.982349      0.343420     -0.882198      0.416730      0.343090     -0.166696   -0.00553190   -0.00454641    0.00288896    0.00332650   0.000701071  -0.000495471   8.37165e-06   3.72676e-05  -1.37858e-05  -2.11873e-06   1.23841e-06   5.58549e-07   1.13768e-07  -1.09825e-08   1.36579e-10       9.75580       12.7391       13.7325       14.2033       13.5466       12.5309       11.2798       9.69677       7.97320       6.56516       5.06482       3.79990       2.69741       1.88441       1.26183      0.843908      0.524766      0.325033      0.188527      0.109899     0.0581855     0.0296716     0.0152175    0.00710900    0.00333046    0.00137197   0.000584409   0.000216900   7.75334e-05   2.57860e-05   7.63252e-06   2.14730e-06   5.17579e-07   1.11168e-07   1.82898e-08   2.17267e-09
  18  24 4297.1427    0.9761 12.4092 10.4019 -0.0020  0.1484   0.0093   0.3959    0.0355   0.0000   407.3256       40.1382       44.0498       6.72371       8.98247       16.3338      -4.76347      -8.91022       6.66942      -9.08300      -12.1022      -4.72028       3.64159      -3.37638     -0.191633      0.549457      0.115012      0.100642    -0.0888035      0.283829     -0.123139    -0.0219630    0.00463577    0.00944023   -0.00651922   0.000278003  -0.000688234   0.000102218   0.000144773  -2.18085e-05   7.74948e-06  -1.54992e-06  -2.43267e-07   1.40957e-07  -1.40950e-08   3.75029e-09       12.4809       16.2586       17.6298       17.9035       17.5858       16.1523       14.5683       12.3172       10.4929       8.26066       6.48066       4.85440       3.51900       2.48049       1.69621       1.10272      0.702379      0.421012      0.253512      0.142697     0.0780267     0.0399572     0.0201632    0.00956961    0.00434820    0.00185630   0.000756626   0.000287524   0.000103710   3.38851e-05   1.05316e-05   2.81795e-06   6.87687e-07   1.42496e-07   2.44044e-08   2.73365e-09
  18  26 4582.4117    0.6611 17.5446 10.2367 -0.0007  0.2485   0.0065   0.6262    0.0267   0.0000   403.3903       69.5112       25.5739      -32.6832      -9.50995      -5.84738       10.1905       4.53380       13.9592       6.40098       14.9103      -6.03994       9.49738      -5.22524       3.25885       1.35815    -0.0463501     -0.397519      0.173178    -0.0444149     -0.266111     0.0734754   -0.00608629     0.0324423    -0.0176239    0.00392102    0.00284227  -0.000520715  -0.000129532   0.000119948  -4.91407e-05  -9.16063e-06   1.19531e-06   4.97482e-08  -2.10219e-08   3.68266e-09       21.2304       27.0609       29.6752       29.7343       29.3507       27.1712       24.5126       21.0432       17.3667       14.3301       10.9504       8.24422       6.07949       4.30024       2.91976       1.91848       1.21546      0.745512      0.437720      0.249873      0.136181     0.0712596     0.0353242     0.0169564    0.00752999    0.00330793    0.00133241   0.000514988   0.000182009   5.98726e-05   1.78358e-05   4.88387e-06   1.18075e-06   2.43276e-07   3.90457e-08   4.45115e-09
  19   9 2173.7730    0.8905  0.6368 10.5081 -0.0050  0.0233   0.0273   0.0508    0.0781   0.0000   437.5298       2.77755       10.2053       1.22607      -4.11084     -0.147080     -0.284192      -3.37798     -0.912570      -1.35935      0.185578       1.29089     -0.551794      0.179575      0.116810      0.206792      0.116582    -0.0752552     0.0205260    0.00660427   -0.00923716   -0.00307906    0.00146725   0.000252666   8.02738e-05  -0.000540807   0.000132246  -9.65819e-05  -5.43012e-05   1.61977e-06  -5.55036e-06   8.28935e-07   1.43572e-07   6.15387e-08   4.73976e-10  -6.78743e-09       1.72142       2.43121       2.31817       2.64022       2.51608       2.42022       2.13497       1.80736       1.51866       1.28795       1.00542      0.810737      0.570057      0.376955      0.277601      0.176650      0.130422     0.0742952     0.0518649     0.0273219     0.0161590    0.00811857    0.00436862    0.00217896    0.00105762   0.000482231   0.000206689   8.70358e-05   3.45957e-05   1.24535e-05   4.11394e-06   1.36523e-06   4.15547e-07   1.00843e-07   2.57804e-08   5.77301e-09
  19  10 2322.3390    1.2115  0.7662 11.0469 -0.0041  0.0232   0.0312   0.0552    0.0861   0.0000   440.9293     -0.963781       16.1394      -1.57425     -0.251391      0.830521       1.65334      -1.97209      -1.29851     -0.849902      0.346559      -1.75003     -0.447276     -0.121597      0.157487     -0.117371      0.147903    -0.0144868    -0.0242111    -0.0115234     0.0173599    -0.0104170    0.00401958    0.00244348  -0.000626052   4.01176e-05  -0.000145595   6.34747e-05   1.85486e-05  -6.25972e-06   4.12278e-06  -2.11547e-06  -2.36248e-07  -8.39889e-08   4.14632e-09   6.66291e-10       2.04549       2.66269       2.53163       2.64144       2.67119       2.62491       2.31562       1.94906       1.57510       1.35060       1.14432      0.868534      0.639786      0.389045      0.286997      0.181399      0.136550     0.0865782     0.0525882     0.0299874     0.0159456    0.00810310    0.00417126    0.00206909   0.000940390   0.000469101   0.000179596   8.38438e-05   3.09927e-05   1.13287e-05   3.78030e-06   1.31018e-06   3.73739e-07   9.80658e-08   2.68651e-08   5.00603e-09
  19  11 2468.1466    1.5859  0.9408 11.6315 -0.0058  0.0272   0.0373   0.0633    0.0981   0.0000   437.7082     -0.498024       14.5343      -1.19914      -1.46451      -3.43879      0.620131      0.537271       1.73508      -2.26789     -0.180802      -1.08230     0.0355145      0.152691      0.365902    -0.0200129    -0.0448944    -0.0776701    -0.0546962     0.0544238    -0.0409645   -0.00410109    0.00159972   -0.00283482    0.00191671   3.13964e-05  -0.000135418  -4.10190e-05   4.48666e-05  -1.80528e-05  -3.02005e-06   1.30032e-08   6.79290e-08  -3.92818e-08  -7.94808e-09  -2.72490e-09       2.25600       2.90551       3.12495       3.13417       3.20785       2.95437       2.55103       2.13484       1.83326       1.61447       1.22528      0.903979      0.666866      0.450492      0.327492      0.215008      0.142332     0.0831100     0.0568188     0.0325774     0.0193601     0.0102207    0.00507992    0.00256954    0.00118537   0.000557191   0.000233721   9.95384e-05   3.71240e-05   1.56880e-05   4.99923e-06   1.62338e-06   4.88190e-07   1.22378e-07   3.34431e-08   6.17375e-09
  19  13 2757.9450    2.7263  0.9188 12.1727 -0.0052  0.0231   0.0641   0.0625    0.1262   0.0000   441.6109      0.882321       12.9407      -4.32198     -0.199269       4.33642       1.42317      -2.95174      0.578735      -1.36017      0.187653      0.561963      0.203640     -0.369462     -0.701935     0.0912108    -0.0980619     -0.199503    -0.0876102    -0.0312989     0.0162121     0.0181453    0.00324694   -0.00312724   0.000705566   0.000218294   2.95240e-05  -3.53142e-05   3.11145e-05  -5.95760e-06   1.98226e-06   1.00951e-06  -5.55787e-08  -7.39945e-09  -2.34470e-08   1.14744e-09       2.09001       2.57612       2.71633       2.93039       2.69068       2.53761       2.40299       2.09510       1.60058       1.31718       1.06458      0.786038      0.560276      0.441959      0.309926      0.205164      0.125373     0.0783484     0.0470195     0.0274040     0.0150293    0.00865868    0.00423378    0.00207331   0.000969656   0.000481126   0.000214847   9.15006e-05   3.45810e-05   1.23298e-05   3.82824e-06   1.21721e-06   3.57652e-07   9.74103e-08   2.24007e-08   4.73459e-09
  19  14 2902.5619    3.4359  0.8042 13.0679 -0.0013  0.0242   0.0826   0.0535    0.0987   0.0000   438.2765      -2.24927       7.80572       6.58273      0.174438      -4.04419     -0.347938       1.33641       2.96989     -0.797200      0.163360     -0.818628      0.280751     -0.168534     -0.180536      0.318596    -0.0305172     0.0501163   -0.00773979     0.0273894   -0.00688861    -0.0117972   -0.00291469   -0.00157045  -0.000934140  -0.000201494  -0.000129646  -2.15144e-05  -5.00631e-05   1.28352e-05   1.85540e-06  -2.12486e-06  -4.01803e-08  -4.41575e-08   4.05375e-08   1.22152e-08       1.95240       2.59876       2.81430       2.98645       2.63236       2.60882       2.42178       1.85264       1.74585       1.33559       1.09448      0.753188      0.627337      0.409802      0.279076      0.189300      0.125340     0.0795005     0.0444041     0.0286262     0.0145776    0.00853070    0.00410452    0.00224967    0.00105522   0.000455421   0.000205151   8.43472e-05   3.65749e-05   1.40269e-05   4.56899e-06   1.53081e-06   3.90172e-07   1.11132e-07   2.35904e-08   4.79023e-09
  19  15 3046.6077    3.7854  0.7428 13.5756 -0.0125  0.0232   0.0984   0.0511    0.0898   0.0000   439.6293       4.80905       15.6339      0.221301      -2.34624      -2.52671     -0.228106       1.66503      -3.76575      -2.62567     -0.640585     -0.306089       1.83814    -0.0610625     -0.203324      0.160325    -0.0470138    -0.0685089   -0.00749876    0.00693078     0.0256979   -0.00761597    0.00281082   0.000748423   -0.00180566   0.000778387  -9.07761e-05  -2.93125e-05  -2.77118e-05  -4.19928e-06  -1.48056e-06   1.91424e-06  -5.41631e-07   4.59068e-08  -6.08222e-08  -1.67638e-09       2.00363       2.55504       2.57385       2.88007       2.63149       2.52920       2.17379       1.97517       1.68727       1.39400       1.05938      0.823009      0.588171      0.412331      0.305494      0.201663      0.121835     0.0733128     0.0457786     0.0286958     0.0168984    0.00850950    0.00442137    0.00208209    0.00110284   0.000470989   0.000220292   8.15118e-05   3.34998e-05   1.13460e-05   4.26313e-06   1.34005e-06   3.90008e-07   9.87571e-08   2.39130e-08   4.80783e-09
  19  16 3189.8798    3.8928  1.1916 13.2354 -0.0036  0.0297   0.0806   0.0731    0.1165   0.0000   439.6367       9.55401       17.9950      -1.33161      -7.95706     -0.879929      0.114161       2.47712      -1.56503      -2.01121     -0.626180      0.546971     0.0224420      0.315899     0.0959001    0.00226266    -0.0902529     -0.126803     0.0454891   -0.00679521     0.0173023   -0.00692406   -0.00767756  -0.000284912   3.79647e-05    0.00118215  -0.000304790  -8.08438e-05  -6.24226e-05   1.29962e-05  -4.60897e-06   8.07024e-07  -7.29415e-07   1.50314e-07   1.59141e-08  -8.55721e-09       2.53434       3.33786       3.28874       3.41935       3.20136       3.32130       2.93522       2.58045       2.04083       1.64640       1.34758       1.00556      0.781944      0.542285      0.381585      0.260327      0.166390      0.106232     0.0634191     0.0356558     0.0189119     0.0106053    0.00511270    0.00262905    0.00125151   0.000546966   0.000265889   0.000101755   4.11001e-05   1.57598e-05   5.30785e-06   1.73596e-06   4.85598e-07   1.42595e-07   3.21689e-08   6.35367e-09
  19  17 3332.9428    3.3949  1.4696 13.2765 -0.0058  0.0339   0.0661   0.0856    0.0875   0.0000   437.2608       8.55405       16.1716       9.26663      -3.56313      -1.94962      -1.03005      -3.18708      0.485205       1.86997      -1.83241      -1.57505      -1.04175     0.0337668      0.458562    -0.0962179    -0.0933953     0.0333725    -0.0496914    -0.0107480    -0.0280257    0.00627593   -0.00163406    0.00245717   0.000780331   0.000134453   0.000345531   5.61786e-05   9.03611e-06   3.20380e-05   1.03724e-05   3.10322e-06  -1.12469e-06   2.18348e-07   5.11270e-09   7.21854e-09       2.78130       3.76197       3.69525       3.97386       3.65924       3.69808       3.15972       2.90489       2.32528       1.97467       1.51624       1.15590      0.863787      0.616857      0.424923      0.285571      0.183272      0.114196     0.0678767     0.0399674     0.0223929     0.0119053    0.00616450    0.00308662    0.00148862   0.000656223   0.000294128   0.000119715   4.83115e-05   1.77280e-05   6.16505e-06   1.98081e-06   5.79894e-07   1.58678e-07   3.74099e-08   7.49104e-09
  19  18 3476.1991    2.8880  2.3692 12.3780 -0.0035  0.0403   0.0439   0.1085    0.0790   0.0000   441.3401       2.23451       18.9604     -0.508718       10.6789     -0.822163       4.21853      -6.31563       1.35829      -3.74339       1.55158     -0.460588      -2.00057     -0.318094     -0.499541      0.161141      0.104485     0.0703045    -0.0869112     0.0150928     0.0193869     0.0115294   -0.00175557   0.000309969    0.00149304   6.76349e-05   0.000264357  -9.40247e-05  -3.17118e-05   1.25108e-05   3.13343e-06   6.03252e-06   8.73196e-08   4.81073e-08  -6.25561e-08   1.76755e-09       3.23475       4.31109       4.59647       4.78451       4.50736       4.32215       3.85207       3.39087       2.82785       2.32182       1.75529       1.38785       1.01674      0.749058      0.496780      0.339879      0.224716      0.138127     0.0848057     0.0484316     0.0275350     0.0149656    0.00794215    0.00403052    0.00191351   0.000887033   0.000373869   0.000160099   6.32927e-05   2.38390e-05   8.25527e-06   2.60927e-06   7.91759e-07   2.05250e-07   4.72236e-08   1.00076e-08
  19  19 3619.3886    2.3986  3.6613 11.4949 -0.0006  0.0508   0.0300   0.1402    0.0773   0.0000   441.8392       20.5640       7.86551      -2.67956      -2.49026      -2.11056      0.847074      -4.75204      -7.84365       2.97970      -4.08171      -3.82554     0.0792631      0.995627     -0.365500    -0.0529666      0.519482      0.418824     -0.110105     0.0808644    -0.0424784     0.0225727     0.0105534   -0.00189565   -0.00329651  -0.000647097   0.000786783  -9.28026e-05  -1.36653e-05  -2.29156e-05  -4.23892e-07   3.11922e-06  -1.88816e-06   1.67279e-07   5.10065e-09   1.53963e-08       4.25732       5.59699       5.93355       6.15956       6.04885       5.35768       5.11713       4.38732       3.62645       2.94109       2.26065       1.81296       1.28803      0.933601      0.638877      0.425098      0.286990      0.170987      0.105103     0.0606020     0.0341495     0.0180151    0.00942836    0.00486285    0.00231897    0.00110252   0.000454596   0.000197508   7.49569e-05   2.79254e-05   9.39632e-06   3.02093e-06   9.27925e-07   2.34657e-07   5.89248e-08   1.29106e-08
  19  20 3762.5226    1.9948  5.0335 11.1852 -0.0025  0.0625   0.0223   0.1722    0.0590   0.0000   432.5819       12.5177       14.8903       10.1440      0.584768      -7.36492      0.665082      -4.67422      -10.8508       3.44455       1.98760      -3.21536      -2.41504      -1.04188       2.09073      0.102521     -0.193083      0.348275     -0.107021     0.0901134     0.0211013     0.0228479    -0.0233280    0.00480679    0.00123310   0.000505479  -0.000356374   0.000307859   3.47910e-06   3.89803e-05  -1.05400e-06  -6.43204e-07   2.14634e-07   8.96031e-08  -1.14728e-07  -2.64491e-09       5.34180       6.75554       7.28102       7.48019       7.41596       6.68701       6.18110       5.38228       4.46017       3.66054       2.81721       2.14394       1.59924       1.15408      0.805172      0.541976      0.340023      0.210992      0.127576     0.0752124     0.0430531     0.0231163     0.0118955    0.00601749    0.00290731    0.00129014   0.000582074   0.000234852   9.25229e-05   3.42317e-05   1.18217e-05   3.70037e-06   1.09199e-06   2.97539e-07   7.26365e-08   1.51257e-08
  19  21 3905.6988    1.6844  6.9626 10.7751 -0.0023  0.0788   0.0162   0.2101    0.0480   0.0000   440.6242       22.3955       19.4106       12.8507     0.0299803      -10.4816       2.24678     -0.877512       7.81512      0.355617       2.83955      -4.61497     -0.138689      0.885418     -0.202146     -0.128056     -0.530255      0.393145      0.340660     0.0410849     0.0344373    -0.0403092     0.0242346    -0.0151122  -0.000204518    0.00312014   0.000154234  -0.000215893  -6.62221e-05   9.02126e-05  -6.81656e-06   6.03554e-06   1.84649e-06  -1.21734e-07   1.36778e-07   1.72656e-08       6.47644       8.71689       9.08704       9.52257       9.15971       8.64680       7.79667       6.64680       5.67954       4.51942       3.59650       2.72953       1.99845       1.44038       1.01563      0.655478      0.436663      0.271171      0.163612     0.0946177     0.0541177     0.0291615     0.0150117    0.00769233    0.00360357    0.00164184   0.000724459   0.000308152   0.000118110   4.37825e-05   1.51562e-05   4.98210e-06   1.48630e-06   3.87311e-07   9.23394e-08   1.91424e-08
  19  22 4049.1344    1.3855  8.9011 10.5577 -0.0020  0.0943   0.0122   0.2676    0.0402   0.0000   438.4842       32.4330       30.2015      -2.52965      -13.5015       8.03996       10.3270      -3.24704       2.77840      -4.06786      -3.98738      -1.72935       2.87675      -2.68038      -1.01352      0.946692      0.139108     -0.137985      0.152113      0.205938     0.0395231    -0.0705483   0.000327559     0.0156113   -0.00689690   -0.00385042  -4.91073e-05  -6.04889e-05   0.000241829  -0.000123129  -7.76227e-06   1.10844e-05  -3.68774e-07  -9.43056e-07   1.80208e-07   1.22252e-08       7.71475       10.0265       10.9338       11.3708       10.7862       10.0592       9.25541       8.02592       6.64534       5.50435       4.27473       3.21385       2.46979       1.70066       1.19648      0.804036      0.519124      0.321400      0.197693      0.114498     0.0648414     0.0354459     0.0184581    0.00933585    0.00456708    0.00205824   0.000926571   0.000373220   0.000149637   5.60131e-05   1.92866e-05   5.98754e-06   1.74250e-06   4.69250e-07   1.14839e-07   2.29014e-08
  19  23 4192.5455    1.1265 11.4185 10.4760 -0.0026  0.1227   0.0100   0.3513    0.0352   0.0000   425.7307       23.9726      -22.1101       24.7184       29.5789       12.3599      -30.5895      -13.9125       4.40227       9.91249       3.34028      -5.30744      -6.46129       3.07509       1.29076     -0.419934      0.482369    -0.0989285      0.108028     -0.170054     0.0733412     0.0332305     0.0475947    -0.0132570    0.00414006    0.00195353   -0.00296721  -0.000454826  -0.000238188  -4.90540e-05   3.62734e-05   7.62096e-07  -8.19664e-07   8.65294e-07   4.07647e-07  -1.80917e-08       10.1732       13.3183       14.0312       14.6631       14.1574       13.4613       11.9948       10.3792       8.82532       7.16294       5.65507       4.23528       3.20070       2.27596       1.59937       1.07540      0.685041      0.432797      0.260061      0.156124     0.0868520     0.0478095     0.0247323     0.0122463    0.00592462    0.00267754    0.00118993   0.000483123   0.000193812   7.17011e-05   2.47599e-05   8.06294e-06   2.30227e-06   6.30063e-07   1.46190e-07   2.94110e-08
  19  24 4335.7593    0.9473 13.1550 10.3875 -0.0007  0.1536   0.0088   0.4202    0.0334   0.0000   441.9157       35.1060      -2.12954      -22.2291       21.1346       9.26065      -3.28624      -15.7143      -8.35447      0.706108       10.2491       4.10243      0.832090       1.23805      -1.64827     -0.184942       1.93622      0.182029     -0.194872     -0.279186    -0.0486048    -0.0249968    -0.0437510    0.00688011     0.0139984    0.00352504   0.000491805   -0.00140274   0.000305959   9.28046e-05   1.47756e-05   9.32398e-06  -1.96761e-06   5.45119e-08  -7.06500e-08  -7.04564e-09       12.4754       16.4555       17.9665       18.0504       17.6806       16.4618       14.6459       13.2327       10.8768       9.04988       7.02879       5.36796       3.97421       2.85352       1.97100       1.32904      0.848551      0.537262      0.320845      0.191551      0.108275     0.0588289     0.0307928     0.0155181    0.00758023    0.00338662    0.00152789   0.000622329   0.000249140   9.10093e-05   3.18517e-05   1.02412e-05   3.00543e-06   8.19140e-07   1.93642e-07   3.87754e-08
  20  10 2352.4079    1.3017  0.8650 11.0547 -0.0036  0.0251   0.0299   0.0561    0.0979   0.0000   436.1050       5.19862       15.5013     -0.518986       2.03620       5.53322      0.181049      -3.44483     -0.861202      -1.40205     -0.374029      0.686265      0.726336      0.244852     -0.344690     -0.150098      0.218150      0.145935     0.0253281    -0.0159816     0.0274298    -0.0141840  -0.000931094    0.00672592   0.000420281  -0.000266087  -0.000129516   0.000110042   3.70823e-05  -3.14668e-05  -1.31937e-05  -2.27539e-07   1.46473e-06  -1.31892e-07  -4.15326e-08   6.31815e-08       2.03069       2.25324       2.69065       2.95459       2.73900       2.48220       2.32439       2.10140       1.68012       1.34615       1.22153      0.890629      0.611267      0.467507      0.358516      0.235324      0.147104     0.0996986     0.0645090     0.0396764     0.0217356     0.0133261    0.00750117    0.00382877    0.00177384   0.000871245   0.000418155   0.000211920   8.57123e-05   3.45003e-05   1.20512e-05   4.08700e-06   1.31326e-06   4.33015e-07   1.19828e-07   3.22371e-08
  20  11 2499.0007    1.7210  0.8815 11.7579 -0.0036  0.0242   0.0414   0.0620    0.0932   0.0000   440.6683       1.84066       13.0776       2.45657     -0.190555      -5.00071       1.69685      -2.78670      0.297306      0.866341      0.644770     -0.712020       1.25450    -0.0728063     0.0794675     -0.110557     0.0242298     -0.149552    -0.0639951    -0.0640811  -0.000776696    0.00829175    0.00152714    0.00362560    0.00119153   -0.00104843   3.21378e-05  -9.51598e-06  -9.25062e-06   2.23023e-05  -1.35830e-06  -1.18421e-06  -2.83365e-06  -1.04779e-06  -9.22101e-09   2.08857e-08       1.81023       2.57613       2.29204       2.80532       2.47158       2.58111       2.19996       1.94562       1.68118       1.37186       1.12221      0.822328      0.659679      0.449840      0.346210      0.224676      0.155771     0.0953506     0.0604906     0.0370444     0.0220127     0.0126063    0.00659504    0.00350570    0.00174484   0.000844306   0.000393234   0.000165641   7.39056e-05   2.83098e-05   1.11242e-05   3.84820e-06   1.27336e-06   4.04931e-07   1.05483e-07   2.71548e-08
  20  12 2644.8992    2.3086  0.8233 12.2231 -0.0005  0.0233   0.0545   0.0542    0.0961   0.0000   440.5788       4.83208       13.9974       1.44024      0.593161     -0.770089      -3.03365      -1.04735       1.37572     -0.128434       2.29105      0.453343     -0.906208     -0.446601      0.297444     0.0296601     -0.395810     0.0930739     0.0486578   -0.00314092    -0.0193752    -0.0155575   -0.00999853    0.00183601  -0.000187704    0.00138493   0.000310881   0.000118666   0.000121506   3.59540e-05  -1.29865e-05  -1.06049e-06   3.60328e-07  -2.39446e-07   1.82080e-08   2.10784e-08       1.94259       2.32304       2.56101       2.75663       2.69398       2.37267       2.30976       1.99480       1.52764       1.33945       1.17441      0.855074      0.587446      0.445142      0.328534      0.214862      0.132974     0.0971162     0.0633013     0.0355631     0.0202109     0.0118590    0.00691256    0.00337373    0.00161507   0.000726915   0.000359148   0.000181890   7.91076e-05   3.05276e-05   1.07972e-05   3.54469e-06   1.22701e-06   3.47503e-07   1.04385e-07   2.82760e-08
  20  13 2790.7519    2.8750  0.8961 12.6147 -0.0016  0.0233   0.0653   0.0577    0.1042   0.0000   440.4817       3.87117       16.1688      -3.00264      -8.75932      -2.26083      -2.38578      -3.56841      -1.75175     -0.695863      0.218799      0.191900     -0.223354      -1.12066      0.266330      0.133720     0.0171816     0.0443728    -0.0191938    0.00788549     0.0180266    0.00824044   -0.00425391    0.00617307   -0.00139483  -0.000861291  -0.000182322   0.000430481  -3.77652e-05   1.19003e-05   1.04243e-06   5.47070e-06  -1.57227e-06   5.37914e-08  -2.88651e-08   5.26413e-08       1.94341       2.46960       2.57630       2.72203       2.76149       2.52154       2.36754       1.94993       1.60487       1.37282       1.09689      0.883417      0.628292      0.448886      0.313427      0.221006      0.144341     0.0987121     0.0621526     0.0377338     0.0219404     0.0118744    0.00644591    0.00324766    0.00160280   0.000766302   0.000365947   0.000161123   6.97789e-05   2.66648e-05   1.01897e-05   3.55080e-06   1.25769e-06   3.70139e-07   1.00804e-07   2.79390e-08
  20  15 3080.5473    3.8524  0.8161 13.7079 -0.0082  0.0243   0.0965   0.0574    0.0821   0.0000   439.0085       3.44733       13.7202       2.42622      -1.16043      -2.83249      -3.39063      -3.06592      -1.53565      -2.01807      0.405503      -1.31385     -0.888083      0.752076      0.527919     0.0868920     -0.282423    -0.0213335    0.00790987     0.0270004    -0.0104418     0.0187355   -0.00628474   0.000455615   -0.00125144   0.000361955    0.00118205   0.000408481  -3.53554e-05  -1.19586e-05   5.22670e-06  -1.06395e-06  -1.65091e-06  -7.79805e-07   8.24555e-08  -1.33229e-08       2.17535       2.91616       3.28092       3.47395       3.32248       3.05611       2.59575       2.28215       1.88013       1.41273       1.13636      0.872006      0.648474      0.461324      0.304835      0.217079      0.142048     0.0941645     0.0609104     0.0346688     0.0191586     0.0114093    0.00599637    0.00328136    0.00166401   0.000833350   0.000362174   0.000180147   6.79312e-05   2.66368e-05   9.86363e-06   3.69608e-06   1.20383e-06   3.82037e-07   1.18633e-07   3.18305e-08
  20  16 3224.5260    3.7942  1.0796 13.6871 -0.0056  0.0299   0.0840   0.0704    0.1012   0.0000   437.8002       10.8590       18.2120       8.77987     -0.586782      -1.25987       3.82112      -5.09567     -0.536549      0.727302     -0.610052     -0.632789      -1.36298     -0.440186      0.692966     -0.368522     -0.207105     -0.190371    0.00893233    -0.0413883  -0.000805879    -0.0203653   -0.00131776   -0.00177726   -0.00453644    0.00101428  -0.000322508  -0.000317092  -5.77032e-06   6.78715e-06  -1.09636e-06  -3.60103e-06  -1.06476e-07   7.73327e-07   1.43838e-07  -6.58824e-08       2.45317       3.21445       3.47986       3.64206       3.43253       3.08051       3.04188       2.45703       2.21771       1.79630       1.50119       1.11028      0.777700      0.598489      0.413491      0.282577      0.168459      0.121464     0.0720114     0.0417569     0.0267453     0.0143203    0.00830045    0.00411160    0.00218109   0.000962606   0.000466643   0.000208736   9.71450e-05   3.78281e-05   1.38612e-05   4.71876e-06   1.76520e-06   4.73447e-07   1.43876e-07   3.61751e-08
  20  17 3368.1151    3.0623  1.6426 13.2125 -0.0158  0.0349   0.0578   0.0930    0.0708   0.0000   436.0285       14.5046       15.6121       1.66671      -2.05953      0.628719       1.63315       1.81486     -0.836348       1.36007      0.552441     -0.444686      -1.25730      0.310194      0.420515      -1.29701    -0.0574843      0.178480     0.0328576    -0.0635276   -0.00647518     0.0102475     0.0185243   -0.00456201   -0.00128958   0.000553933   0.000411060   0.000591780  -0.000205167   3.46984e-05   2.76830e-06   1.20620e-05  -2.61086e-06   4.67706e-07  -1.79687e-07  -2.41068e-08       2.94081       3.70421       3.99888       4.15602       3.84340       3.80618       3.50601       3.08517       2.52976       2.08219       1.60700       1.22075      0.960658      0.715582      0.517452      0.358567      0.233462      0.145568     0.0890644     0.0512922     0.0320321     0.0171104    0.00941893    0.00464678    0.00262385    0.00117374   0.000543015   0.000243894   0.000108212   4.23304e-05   1.68476e-05   5.82120e-06   1.99272e-06   5.79798e-07   1.67542e-07   4.26938e-08
  20  18 3511.8964    2.6977  2.8140 12.2385  0.0020  0.0441   0.0373   0.1205    0.0651   0.0000   434.9759       14.9858       19.4933      -2.55202      -2.33351      -6.43620       10.1399      -2.98355      -1.38405      -3.09358       3.24861     -0.113974      0.657345     -0.234679     -0.525107      0.107046     -0.174693     -0.170402    -0.0773828     0.0124558     0.0459948   -0.00801205    0.00228548   -0.00433393    0.00195784   0.000474922  -6.77966e-05  -0.000585962  -6.87221e-05   2.51322e-05   1.72890e-05  -6.99232e-06  -1.71322e-06  -4.64265e-07   2.70324e-07   5.07089e-08       3.42503       4.48346       4.76605       4.99881       4.74534       4.67199       4.10458       3.64847       3.13305       2.60788       2.06578       1.62609       1.18427      0.869689      0.624373      0.422315      0.286518      0.178790      0.110123     0.0689664     0.0408690     0.0231253     0.0120710    0.00637503    0.00317663    0.00159172   0.000697027   0.000326423   0.000130957   5.61409e-05   2.05766e-05   7.67769e-06   2.50864e-06   8.29534e-07   2.31200e-07   5.81439e-08
  20  19 3655.6026    2.2884  3.7315 11.6516  0.0009  0.0521   0.0281   0.1350    0.0664   0.0000   437.9599    -0.0525605       12.8378      -4.25014      -1.03163       3.49828      -6.50611      -8.02881       8.36818       1.89942     -0.591673      -2.67510     -0.633394       1.62657       1.17216     -0.355877      0.942028      0.339253    -0.0382647    -0.0418916     0.0547383  -0.000926541   -0.00991447    -0.0114824    0.00570489   -0.00298004    0.00113259   0.000774136   8.40638e-05  -0.000110795  -7.42228e-06  -7.02265e-06  -5.86945e-07   2.63558e-09  -1.11773e-07  -9.44461e-09       4.26383       5.38209       5.76495       6.06823       5.98232       5.36230       4.98530       4.49296       3.77184       3.12778       2.48049       1.92591       1.47484       1.02773      0.741002      0.497245      0.338668      0.212473      0.133960     0.0812320     0.0458891     0.0266998     0.0141963    0.00762057    0.00384189    0.00188555   0.000876680   0.000389069   0.000160707   6.32093e-05   2.40163e-05   8.70943e-06   2.79166e-06   8.99444e-07   2.48509e-07   6.70155e-08
  20  20 3799.3031    1.9093  5.3073 11.1918 -0.0011  0.0633   0.0199   0.1766    0.0516   0.0000   437.9112       6.29609       21.4135      -10.6097       11.4769     -0.255753      -4.82897      -6.03202       5.04198       3.41866      -1.69701       1.40737     -0.905036     -0.257316      0.103922     -0.186758     -0.317495      0.434174     -0.132620   -0.00139827     0.0966594    -0.0634947  -0.000821877     0.0145879    0.00435945   -0.00475527   0.000793376   4.91967e-06  -5.08214e-05   7.11550e-07  -1.42380e-05   1.28180e-06  -7.47322e-07  -7.23020e-07   3.01555e-08   4.47709e-08       5.11007       6.61664       7.25015       7.22600       7.24742       6.69039       6.11181       5.41711       4.52713       3.87660       3.04642       2.33413       1.75259       1.28310      0.890434      0.616486      0.399869      0.263337      0.161276     0.0988271     0.0571690     0.0329174     0.0176967    0.00936547    0.00468208    0.00226757    0.00103945   0.000467548   0.000198066   8.06115e-05   3.06971e-05   1.10699e-05   3.65759e-06   1.15508e-06   3.21989e-07   8.79703e-08
  20  21 3943.0698    1.5875  7.1438 10.8448 -0.0023  0.0799   0.0150   0.2159    0.0438   0.0000   430.9488       12.8121       22.4988      -1.62653      -2.39692      -4.51077   0.000790549       2.23389       4.13530       7.18414      0.439163      -2.95659       1.64371     -0.443753      -1.60924      0.228385      0.507044      0.686292     -0.121491    -0.0236183     0.0933257    -0.0492157     0.0249806   -0.00264316   -0.00598203    0.00339491  -0.000700481   0.000123911   2.21605e-05  -0.000169629   2.76852e-05   3.02100e-06  -1.99678e-06  -3.32213e-06  -5.01691e-07  -8.40286e-08       6.46097       8.15872       8.70288       9.19631       9.24856       8.43854       7.64610       6.61426       5.75956       4.74578       3.76820       2.95447       2.18331       1.59080       1.10940      0.771446      0.514581      0.332360      0.209176      0.127045     0.0756976     0.0420551     0.0231870     0.0121108    0.00602847    0.00300434    0.00133434   0.000612603   0.000242296   0.000102085   3.75988e-05   1.35889e-05   4.57378e-06   1.42065e-06   4.01793e-07   1.03821e-07
  20  22 4086.7862    1.3085  9.6322 10.5986 -0.0024  0.1017   0.0114   0.2832    0.0373   0.0000   446.7379       27.9282       5.28717      -8.43842       8.63723       15.1178       2.81566      -7.07138     -0.905770      0.743688      -7.56796       2.09490      -1.30423     -0.596652      -1.16349     -0.490361     -0.599777     -0.263084      0.223590     0.0921349     0.0184588    0.00763115     0.0286328    -0.0126440    -0.0120063    0.00385498    0.00121052   0.000526109   0.000264791   8.62616e-05   0.000149586  -4.32450e-05  -5.10926e-06   2.19336e-06  -4.74343e-07   1.35323e-07       8.10958       10.3217       11.2604       11.5142       11.4290       10.7537       9.93871       8.54226       7.34549       5.93508       4.73581       3.69692       2.79793       2.03016       1.49183       1.01141      0.663122      0.433455      0.273710      0.161632     0.0936242     0.0536212     0.0294719     0.0153434    0.00777914    0.00366899    0.00175231   0.000778552   0.000336544   0.000129747   5.01698e-05   1.80680e-05   6.17747e-06   1.90503e-06   5.31129e-07   1.37590e-07
  20  23 4230.6406    1.0570 11.6912 10.5313 -0.0054  0.1314   0.0096   0.3642    0.0336   0.0000   434.4332       9.76981       33.2743       17.9094      -4.62740       8.01194       4.03382      -8.31654      -13.0350      -12.2316       2.77488      -10.8302      -8.50155       2.05620       4.68239      -1.39700      -1.31668     -0.118171     -0.332349      0.373024      0.116864     0.0852535    -0.0165995     0.0353186   -0.00397397   -0.00109566  -0.000455819   -0.00105429  -0.000504629   0.000219691  -7.62844e-05   2.87068e-05  -6.43594e-06   1.15873e-06  -1.33680e-06  -3.14719e-07       10.3350       13.4426       14.5864       15.0881       14.8483       13.9864       12.4858       11.2482       9.36606       7.84370       6.10849       4.77525       3.59149       2.69652       1.88789       1.29404      0.879848      0.554448      0.348141      0.212607      0.122840     0.0705140     0.0385644     0.0202960     0.0102592    0.00504640    0.00225107    0.00104748   0.000418533   0.000177511   6.69925e-05   2.41314e-05   7.88977e-06   2.52862e-06   7.15362e-07   1.84725e-07
  20  24 4374.2232    0.8744 13.8281 10.3994 -0.0018  0.1615   0.0079   0.4443    0.0308   0.0000   449.9796      0.471475       7.56971      0.981407      -7.69367     -0.272986      -4.95605      -4.51533      -12.3575      -8.78090     0.0145296       1.58667      -2.70642      -6.48681      0.983428       1.08306     -0.481475       1.08180     -0.576361     -0.440085     0.0124517  -0.000698442     0.0421045    -0.0445864    0.00630013   -0.00718333  -0.000882592   0.000478799    0.00170878   3.15499e-05   9.81965e-07  -2.11479e-05   1.69081e-05   5.32346e-06   6.19767e-07  -1.92664e-07       12.6649       16.3920       17.8346       18.1288       18.2548       16.6052       15.5305       13.7375       11.5665       9.64389       7.67228       5.92284       4.54201       3.28194       2.35761       1.63694       1.06742      0.698034      0.429264      0.265195      0.153795     0.0875528     0.0479368     0.0251984     0.0126479    0.00621869    0.00290204    0.00129451   0.000544788   0.000220585   8.33633e-05   3.01261e-05   1.00759e-05   3.13979e-06   8.63502e-07   2.36115e-07
  21   8 2077.7826    0.7148  0.6044 10.4144 -0.0108  0.0247   0.0211   0.0494    0.0661   0.0000   436.5013     -0.194802       13.6808       2.23513     -0.908839      -3.41861      0.415668     -0.184842      0.403473      0.135224       1.38986     -0.618685      0.587974     0.0555212    -0.0633218    -0.0444269    -0.0776492    -0.0891587     0.0646564    0.00260374   -0.00614494     0.0127179   -0.00694023   -0.00148774    0.00244766   -0.00203085  -0.000425878   0.000471210  -8.77810e-05   5.00759e-05  -1.22673e-05   1.03972e-05  -3.80530e-06  -3.80889e-08   1.93539e-07   5.08979e-08       2.20161       2.92863       3.09786       2.89701       2.51920       2.13571       2.08028       2.11287       2.09073       1.88490       1.56123       1.25295      0.887548      0.618863      0.396550      0.267663      0.169928      0.101217     0.0584971     0.0377275     0.0230300     0.0142101    0.00731777    0.00420947    0.00208051    0.00109399   0.000570310   0.000263817   0.000114396   4.47160e-05   1.94623e-05   7.15902e-06   2.76985e-06   9.74154e-07   3.00955e-07   1.01431e-07
  21   9 2231.8884    0.9929  0.7342 10.6270 -0.0046  0.0238   0.0255   0.0541    0.0868   0.0000   435.4055       2.96054       17.5940     -0.541528      -3.22967       1.85951       3.59243     0.0473624     -0.758200      -1.47678     -0.372695      0.398867     -0.117442     -0.485597    -0.0795577      0.295543     -0.168109    -0.0515484     0.0165133    0.00351341   -0.00748462     0.0300410    -0.0149893   -0.00227852   -0.00319067    0.00197479   0.000488405  -0.000151794  -0.000159205  -2.98916e-05   3.67658e-05   8.74417e-06  -8.34981e-06  -1.85810e-06   2.80654e-07  -4.01813e-08       2.01164       2.49920       2.68506       2.77669       2.45546       2.19626       2.07621       2.02732       1.84091       1.60824       1.36509       1.06318      0.765596      0.531756      0.377684      0.256709      0.163939      0.103186     0.0643914     0.0406730     0.0246744     0.0150919    0.00845235    0.00450552    0.00234043    0.00118214   0.000581177   0.000280552   0.000132318   5.66769e-05   2.26844e-05   8.39435e-06   3.02411e-06   1.02213e-06   3.32561e-07   1.02290e-07
  21  10 2381.8704    1.3841  0.8687 11.2408 -0.0037  0.0232   0.0315   0.0560    0.0879   0.0000   437.3811       1.99589       13.2798      0.302872      -4.02359     -0.745217     0.0734502      -3.46329      -2.13773     -0.961521      0.542157      0.737674     -0.668385      0.282751     -0.329066     -0.287115     -0.251972     -0.115328     0.0217663    -0.0488978    -0.0239044     0.0193676    0.00153884    0.00196754   -0.00112188   -0.00221125  -0.000277268  -9.97873e-05  -2.05023e-05   3.01005e-05   1.64432e-05   7.32117e-06  -1.74038e-06  -1.82429e-09   3.26186e-07  -1.07561e-07       1.83528       2.36302       2.43695       2.54330       2.31592       2.39470       2.09457       1.95084       1.74347       1.37790       1.11688      0.903337      0.654551      0.507455      0.370335      0.263807      0.174309      0.111430     0.0664854     0.0426517     0.0259134     0.0150817    0.00854622    0.00463639    0.00233920    0.00123142   0.000588235   0.000286303   0.000124871   5.48672e-05   2.11500e-05   8.53014e-06   3.08113e-06   1.07871e-06   3.59736e-07   1.16919e-07
  21  11 2529.3340    1.7895  0.9608 11.8698 -0.0057  0.0257   0.0402   0.0620    0.0953   0.0000   439.6903       3.20772       10.5457       2.86262       3.54220     -0.193250       1.29849       1.88714       3.34090      -2.25268      0.888417       2.46400      0.420010     -0.167321      0.194212     0.0446090    0.00532232     -0.130699     0.0697185     0.0490149    -0.0188710    0.00814243   -0.00728886    0.00123375    0.00645266   0.000616643  -2.12236e-05   0.000274982   7.81279e-05  -2.06256e-05  -1.59321e-05   3.88713e-06  -1.24137e-08  -4.92446e-08  -1.54078e-07  -8.84290e-08       2.14692       2.75917       3.04312       2.94972       2.84504       2.57290       2.55904       2.26931       2.00312       1.66921       1.33955       1.01341      0.799224      0.597164      0.398698      0.297944      0.185208      0.126626     0.0745913     0.0459578     0.0282929     0.0150782    0.00896160    0.00481898    0.00257971    0.00129561   0.000673855   0.000295605   0.000141538   5.40950e-05   2.45355e-05   9.52379e-06   3.49516e-06   1.24621e-06   4.04338e-07   1.10109e-07
  21  12 2676.1853    2.2957  0.9244 12.4269 -0.0037  0.0252   0.0515   0.0578    0.0917   0.0000   433.4750       3.89762       17.3507      -2.17033       1.26927     -0.272567       5.65641     -0.950372      0.364532      0.921378      -1.03135      -1.32115      0.122049      0.107843     -0.679579      0.155804     -0.140042     0.0331241    -0.0192665    -0.0292723     0.0458788     0.0279515    -0.0111452   -0.00272768   -0.00105325    0.00301901  -0.000505529  -0.000350967   0.000273195   7.74329e-05  -3.71182e-05  -2.86944e-07   4.53751e-06   2.96414e-07  -4.35633e-07  -2.86204e-08       1.79613       2.45358       2.52930       2.88111       2.40143       2.53566       2.27502       2.01695       1.71424       1.52449       1.20725      0.953514      0.719630      0.532999      0.352784      0.260085      0.171308      0.114575     0.0738978     0.0467507     0.0276938     0.0162204    0.00906200    0.00505867    0.00261485    0.00134745   0.000655112   0.000316340   0.000140387   6.13219e-05   2.53405e-05   1.02147e-05   3.81603e-06   1.35575e-06   4.08190e-07   1.20454e-07
  21  13 2822.9821    3.0965  0.7940 12.7763 -0.0076  0.0225   0.0737   0.0517    0.1049   0.0000   436.7153       2.79445       10.9614       5.00783      -6.60872      -2.42539     -0.274854      -3.76681     -0.288473     -0.295171     -0.287511     -0.937853      0.415773     -0.409717     -0.131699      0.462088     0.0692217    -0.0771963     0.0508374    -0.0852640    0.00712514    -0.0275904  -0.000887948    0.00475772   -0.00373561    0.00129953   0.000781193  -0.000229903   7.99487e-05  -2.10479e-05  -1.87593e-05  -1.13498e-05  -1.66727e-09  -4.59816e-07   1.35403e-07   1.11051e-07       1.99222       2.50366       2.76220       2.80288       2.66909       2.44777       2.15498       2.01551       1.83632       1.49448       1.23161      0.959625      0.691139      0.523009      0.365057      0.235345      0.160276      0.103676     0.0664627     0.0423535     0.0236001     0.0135642    0.00828543    0.00441766    0.00239215    0.00121348   0.000567886   0.000257885   0.000120345   5.21234e-05   1.96769e-05   8.00633e-06   3.04600e-06   9.44268e-07   3.25131e-07   1.07925e-07
  21  14 2968.8873    3.7387  0.8824 13.0033 -0.0023  0.0250   0.0806   0.0527    0.1076   0.0000   440.0798       1.26615       15.0180       3.29779     -0.898771      -4.09958       3.51002       1.80942       1.78332      -2.75432     -0.823037     -0.569163      0.754186     -0.143100      0.366321     -0.553353    -0.0566037     0.0556302    -0.0634672      0.102013    0.00747469   -0.00954344    0.00381060  -0.000380348   0.000964723   -0.00119891   0.000358583   0.000386201   7.95197e-05  -3.52779e-07  -2.57760e-05   1.02446e-05  -4.78831e-06  -1.26924e-07  -7.36576e-08   4.59412e-08       2.10618       2.81792       2.99181       3.05487       2.72865       2.34661       2.36376       2.15886       2.09356       1.68089       1.43561       1.12430      0.822606      0.582123      0.392115      0.273023      0.170077      0.114064     0.0649108     0.0441102     0.0252132     0.0155605    0.00826915    0.00439147    0.00234693    0.00122693   0.000641503   0.000282788   0.000142810   5.53163e-05   2.38172e-05   8.72407e-06   3.17151e-06   1.10202e-06   3.42810e-07   1.14493e-07
  21  15 3114.0243    3.8423  0.8446 13.6285 -0.0148  0.0245   0.0899   0.0553    0.0919   0.0000   434.2313       6.63577       15.1286       4.22389      -4.34869      -3.97542       1.39105      -1.49261     -0.802658      -3.11979      0.850520     -0.291526      0.916650    -0.0621617      0.964414    -0.0281747      0.155598      0.109498     0.0231859     0.0186983    -0.0137598   -0.00258467   -0.00173110   -0.00264977  -0.000135754   -0.00181127    0.00105773  -0.000248208  -3.60411e-06   0.000106238  -3.89810e-05  -3.28026e-07   4.49528e-06   2.83126e-07   6.25156e-08   9.79450e-08       1.80965       2.32741       2.45262       2.70910       2.52322       2.27137       2.38749       1.98241       1.70953       1.38321       1.17315      0.861127      0.670922      0.521794      0.380349      0.257873      0.179892      0.115765     0.0757892     0.0449574     0.0276455     0.0155875    0.00877492    0.00492270    0.00258487    0.00131116   0.000652288   0.000300342   0.000140859   6.02849e-05   2.69743e-05   9.96548e-06   3.66839e-06   1.24640e-06   3.64245e-07   1.11712e-07
  21  16 3258.5995    3.7252  1.2436 13.4898 -0.0032  0.0458   0.0774   0.0743    0.0987   0.0000   440.4508       9.88081       11.6747      0.751392       2.14659       2.17559      -2.46704      -1.75298       3.53638      -3.92979      0.536247      -1.69533      0.570658      0.127816     -0.237205     -0.151135     0.0244403     -0.166204     -0.104749    -0.0749590     0.0301209   -0.00964133    -0.0243213   -0.00316210   -0.00107174   -0.00186156    0.00109913  -0.000582648   2.16399e-05  -2.36878e-05  -1.17478e-06  -6.05121e-06  -2.94979e-06   1.25341e-06  -7.25987e-07  -3.28606e-08       3.39147       2.73691       4.83100       5.21574       3.04277       4.41860       4.76180       2.57386       2.71705       3.10406       1.77101       1.18795       1.42969      0.926858      0.440195      0.479281      0.385565      0.159934      0.111043      0.101955     0.0543466     0.0192305     0.0184550     0.0115513    0.00439936    0.00166585    0.00138196   0.000739854   0.000271463   6.79852e-05   4.54039e-05   2.53088e-05   9.94342e-06   3.27389e-06   9.31069e-07   2.19445e-07
  21  17 3402.9320    3.2268  2.0306 12.5447 -0.0044  0.0355   0.0478   0.0885    0.0739   0.0000   440.1499       4.15376       8.83192      -3.29882     -0.298797      -4.68112      -4.12076      -4.09361     -0.157957      -1.63958       2.22121       1.25509      0.318067     -0.926058      0.756661     0.0735501     -0.175316    -0.0616215    -0.0407280     -0.138327     0.0562957     0.0236908   -0.00206856    0.00254000   -0.00391539    0.00120172   0.000646933  -0.000241581  -0.000263173  -7.16184e-05  -4.44374e-05   5.47318e-06   2.03045e-06   1.19078e-06   5.27824e-07   1.70021e-07       2.71441       3.63287       3.72636       3.96778       3.88849       3.68707       3.44966       2.97486       2.50234       2.13922       1.68743       1.34234       1.01252      0.772383      0.547630      0.389857      0.260894      0.176692      0.111012     0.0705026     0.0415263     0.0240094     0.0138433    0.00720451    0.00402509    0.00188548   0.000979020   0.000441269   0.000203124   8.70435e-05   3.67814e-05   1.37174e-05   5.38391e-06   1.71768e-06   5.80136e-07   1.66949e-07
  21  18 3547.1621    2.6643  2.7284 12.2264 -0.0032  0.0429   0.0358   0.1093    0.0598   0.0000   439.4088       6.16435       9.83200      -1.14333       11.9942       2.50009      -6.67795     -0.129084       1.44494      -2.46268     -0.144812      -1.58222     -0.276339     -0.574092     -0.967048     -0.761206     -0.357030    -0.0679501      0.241731      0.159362    -0.0563283    -0.0645958     0.0136160     0.0278956   -0.00965405   -0.00128386    0.00125350   0.000255375  -2.60977e-05  -0.000138705   0.000103124   8.81532e-06   4.89099e-06  -2.31104e-06   8.14028e-07   4.49848e-07       3.30171       4.11808       4.47721       4.56804       4.59048       4.33584       4.11304       3.56352       3.08901       2.44349       2.00893       1.61586       1.23874      0.930404      0.656378      0.473076      0.329057      0.214964      0.137242     0.0833985     0.0525068     0.0298747     0.0164947    0.00875076    0.00457416    0.00248559    0.00117648   0.000567520   0.000249060   0.000108662   4.38326e-05   1.76638e-05   6.27614e-06   2.23490e-06   7.15924e-07   2.17906e-07
  21  19 3691.5911    2.1903  4.2654 11.5341 -0.0003  0.0550   0.0245   0.1457    0.0543   0.0000   438.5326       2.93326       15.7342      -3.43628      -4.36062      -4.35016     -0.293592      -6.90557      -4.54282       3.70178      -3.37354      -3.77141      -1.17312    0.00468550     -0.396962       1.01385      0.602986     -0.256384    -0.0597472     0.0905034    -0.0394594    -0.0200954    -0.0279855   -0.00689123   -0.00876054    0.00167915   0.000276732  -0.000908815  -0.000338178  -0.000137820  -5.48222e-06  -6.06852e-06  -5.83178e-07  -1.65012e-07  -4.61706e-07   1.63834e-07       4.08554       5.34397       5.72078       6.06924       5.92497       5.59862       5.08930       4.52323       3.89339       3.27704       2.67299       2.13190       1.57618       1.18923      0.834559      0.589857      0.392150      0.271849      0.167740      0.108854     0.0632688     0.0382059     0.0210657     0.0116472    0.00606195    0.00314078    0.00148649   0.000720447   0.000311779   0.000142510   5.57399e-05   2.26506e-05   8.10237e-06   2.84948e-06   9.15855e-07   2.86886e-07
  21  20 3835.8511    1.8319  6.0641 11.0360  0.0004  0.0675   0.0176   0.1859    0.0457   0.0000   447.2586       10.9887       14.8993       11.4890      0.871729       13.4891      -19.6389     -0.232260       3.80387      0.733035      -3.44113      0.877570      -2.04969      -2.33070      0.217163      0.327578     -0.562484      0.638765    -0.0591342     -0.206828    -0.0759097    0.00996316     0.0235938    0.00134583   -0.00978657   0.000759130   0.000754704  -0.000886322  -0.000275085   3.87285e-05  -5.15306e-05  -2.38240e-05  -5.28209e-06  -1.95476e-07   1.39702e-06   4.06009e-07       5.19278       6.74188       7.35869       7.68103       7.58634       7.04006       6.43018       5.57581       4.94444       4.11741       3.32377       2.55823       1.98725       1.45979       1.03800      0.730213      0.494707      0.320705      0.213117      0.128605     0.0784598     0.0458529     0.0260232     0.0144564    0.00743881    0.00393054    0.00184198   0.000858551   0.000399607   0.000164268   6.87517e-05   2.71289e-05   9.97853e-06   3.64784e-06   1.11556e-06   3.41492e-07
  21  21 3979.9503    1.5004  7.6333 10.7131 -0.0043  0.0816   0.0135   0.2254    0.0420   0.0000   440.1900       17.1513       14.3390      -6.28564       16.1070      -6.79851       4.26347      -17.3378      -6.92860      -4.54067       2.19219      -5.31028      -4.65193      -2.45298     -0.589594       1.04032      0.523706     0.0499075     -0.599403   -0.00347756    -0.0149777     -0.183675    0.00274884     0.0316300    -0.0230501    -0.0104086   -0.00175476   0.000845794   0.000250429  -0.000234202  -5.28960e-05   7.02615e-06  -2.73931e-08   3.96724e-06  -1.80790e-07   1.19215e-07       6.22028       8.07375       8.74866       9.00236       8.94127       8.60196       7.79251       6.91066       5.83566       4.88398       3.93423       3.13760       2.33641       1.77264       1.27720      0.897348      0.610751      0.399651      0.261195      0.160823     0.0964232     0.0562887     0.0316417     0.0174151    0.00902634    0.00453064    0.00222565    0.00102885   0.000482838   0.000200722   8.56262e-05   3.25475e-05   1.21870e-05   4.27803e-06   1.37374e-06   4.26455e-07
  21  22 4124.0340    1.2658 10.0378 10.5170 -0.0023  0.1046   0.0106   0.2806    0.0360   0.0000   442.0036       10.3700       20.0412       8.34332      -24.9627      0.393693       12.3497       7.86740      -14.0174      -6.31873       4.90424      -4.64155      0.803310      -1.90045       2.83596      0.564570       1.26642     -0.335249      0.925218    -0.0993232     -0.109070     0.0114929    -0.0538224     0.0266118   -0.00521073   -0.00306386    0.00282183   0.000865028   0.000412456  -0.000191505   5.22485e-05  -3.35451e-05  -7.01736e-06   3.40485e-06   1.65818e-06  -3.40717e-07       7.85972       10.1135       11.0780       11.2915       11.4383       10.6591       9.75032       8.80062       7.51841       6.25510       5.04504       3.97916       3.02136       2.27584       1.65974       1.16520      0.783502      0.525281      0.330237      0.206214      0.124760     0.0733368     0.0416189     0.0225517     0.0119617    0.00614898    0.00298600    0.00137286   0.000642629   0.000269227   0.000113075   4.35334e-05   1.60502e-05   5.59238e-06   1.82593e-06   5.59425e-07
  21  23 4268.1162    1.0219 12.4826 10.4888 -0.0031  0.1377   0.0087   0.3779    0.0312   0.0000   421.8410       9.12119       4.81473      0.691712    -0.0303066      -13.6291      -13.6659       11.6739       8.40206      -17.6698       2.30704      0.668652      -4.48714      -2.83986      -4.34465      -2.65120      0.929943      0.492470      0.169380     -0.548516     -0.342716     0.0845708      0.103846     0.0168349    -0.0396049    -0.0130123   -0.00196621   -0.00425813    0.00249597   0.000961678   6.98858e-05  -5.78654e-05   3.58693e-06   7.30424e-06   2.69298e-06   4.91115e-07       10.1246       13.2567       14.2092       15.0331       14.7281       13.7692       12.9746       11.2537       9.86063       8.09100       6.69613       5.30396       3.98195       3.01486       2.13731       1.52678       1.03523      0.686033      0.446995      0.277088      0.169419     0.0976519     0.0562660     0.0304675     0.0160251    0.00829131    0.00398562    0.00191265   0.000865817   0.000376072   0.000152269   6.05736e-05   2.19337e-05   7.67528e-06   2.42435e-06   7.38740e-07
  21  24 4412.5782    0.8300 14.8130 10.3620 -0.0014  0.1775   0.0072   0.4697    0.0290   0.0000   465.6361       23.6136       41.6643       11.3958      -21.9133       8.59878      -5.83338      -16.8379       34.1535       6.41821       2.03727       1.77832       5.62293       2.85295       4.35936      -2.26204     -0.650926      0.180796      0.331248      0.274507    -0.0497559     0.0165185    -0.0626399    -0.0388921    -0.0391730   -0.00952078     0.0104527    0.00102795   -0.00133722  -0.000143440   2.08666e-05  -3.35899e-05   3.91258e-05  -6.45820e-06   4.91097e-06  -8.65726e-07       12.8887       17.1328       18.7693       19.1858       19.1737       18.1696       16.7067       14.6363       12.5061       10.5211       8.47644       6.80005       5.08213       3.86038       2.73626       1.95207       1.33427      0.884370      0.577076      0.360250      0.217879      0.128011     0.0728209     0.0394338     0.0212372     0.0106253    0.00533838    0.00246803    0.00114833   0.000487536   0.000205247   7.85077e-05   2.99958e-05   1.02196e-05   3.26696e-06   9.98282e-07
  22   8 2104.7499    0.7593  0.5612 10.5333 -0.0075  0.0238   0.0207   0.0435    0.0612   0.0000   441.2078      -2.02273       17.0015     -0.730714      -3.24844       1.48792       1.15554       1.80848     -0.588218     -0.692910      0.413508      0.719592     -0.529510     -0.413211     0.0994926      0.174220    -0.0745596    -0.0633176     0.0250905     0.0130591     0.0133429    0.00367483    0.00454862    0.00138399   -0.00350470  -0.000446720  -0.000508934  -2.41899e-05  -0.000169629   5.94883e-05  -5.28054e-05   1.16833e-05  -5.93554e-07  -3.49924e-06   9.97176e-08   6.68316e-08       1.88353       2.23502       2.54622       1.96798       2.52432       2.57245       2.22121       2.27851       1.49490       1.37854       1.23889      0.950196      0.848940      0.557143      0.372727      0.302161      0.181448      0.151529      0.107675     0.0626962     0.0440755     0.0227358     0.0118281    0.00788559    0.00328268    0.00183326    0.00107554   0.000381451   0.000221917   0.000116727   3.66470e-05   1.75393e-05   8.34569e-06   2.51822e-06   8.84315e-07   3.77916e-07
  22   9 2260.0191    1.0894  0.8265 10.8472 -0.0050  0.0229   0.0250   0.0550    0.0825   0.0000   439.8202       1.07963       14.5313      -2.31907      -2.25390     -0.356986      0.837938    -0.0305092       3.27723      -2.60897     -0.635176      -1.41366      0.271745     -0.180841      0.481842     -0.102489    -0.0858094     -0.109662     0.0341851   -0.00917053    0.00545875    0.00438193     0.0143914    0.00469607    0.00230413   0.000600020   -0.00100980   0.000128648   9.53069e-05   6.92333e-05  -8.55275e-06   4.45726e-08  -5.07807e-06   2.21402e-07   1.59026e-06   6.01375e-07       1.66132       2.10989       2.26762       2.43540       2.31804       2.24213       2.15833       1.82225       1.64009       1.36709       1.13637      0.848347      0.679154      0.552135      0.373148      0.274367      0.186404      0.129720     0.0863364     0.0545764     0.0335164     0.0192783     0.0107075    0.00641631    0.00375874    0.00187053   0.000916895   0.000507622   0.000226056   9.65746e-05   4.45311e-05   1.97892e-05   7.49971e-06   3.16212e-06   1.13912e-06   3.66592e-07
  22  10 2410.7993    1.4827  0.8465 11.2332 -0.0010  0.0217   0.0339   0.0554    0.0929   0.0000   438.4784       2.67335       15.7880      -3.36237     -0.148707    -0.0667385      -6.31328      -3.35740      -1.21307      0.686792     -0.457256      0.524660       1.97323      0.156436    -0.0172872     0.0367751     0.0685861     0.0355085     0.0650490   -0.00603194    -0.0522752    -0.0105637     0.0213785    0.00778919    0.00323587   -0.00124726    0.00229945  -0.000257930  -3.26273e-05   6.91036e-05  -5.99347e-05  -9.19026e-06  -5.70413e-06  -5.27404e-06  -9.17084e-07  -1.45994e-07       1.65632       2.07386       2.22270       2.27332       2.10886       2.10591       1.98178       1.79716       1.56107       1.34436       1.09232      0.873641      0.678852      0.514035      0.373474      0.265775      0.179354      0.124324     0.0783243     0.0505985     0.0302624     0.0182085     0.0106899    0.00584703    0.00325523    0.00170100   0.000912498   0.000419320   0.000200618   9.25157e-05   4.10849e-05   1.68402e-05   6.96677e-06   2.61415e-06   9.68704e-07   3.07245e-07
  22  11 2559.2048    1.9484  0.9279 11.8698 -0.0034  0.0233   0.0414   0.0550    0.0945   0.0000   437.9937       1.57130       13.5814      -1.54647      -3.84987     0.0800878      -2.96809      -2.78909      -1.51952      0.671174       1.39177     -0.585348      0.506614    0.00598312      0.175351     -0.416745    -0.0117607     -0.169873     0.0506955   -0.00998424    -0.0395595     0.0366463    0.00302372   -0.00327087    0.00252757   0.000697184   0.000140973   0.000578633   0.000282511   7.93098e-05   3.36273e-05  -1.13840e-05   3.66446e-06   4.56557e-06   6.66472e-07  -3.27494e-08       1.71681       2.24967       2.24477       2.57045       2.52984       2.36017       2.21402       1.96935       1.63882       1.32538       1.14150      0.901894      0.688791      0.518469      0.383846      0.273009      0.185795      0.128591     0.0901296     0.0551524     0.0348685     0.0206550     0.0117197    0.00682107    0.00356099    0.00199792   0.000943314   0.000488286   0.000222219   0.000103664   4.69725e-05   1.91532e-05   7.46341e-06   2.71983e-06   9.11453e-07   3.19324e-07
  22  12 2707.1129    2.4665  0.9193 12.3592 -0.0028  0.0219   0.0533   0.0591    0.1009   0.0000   442.2025       6.48521       13.5661      0.367958       1.35643       1.63442      -3.21494      -2.05827       1.01836       1.09772       1.38263     -0.864607     -0.915054      0.395022      0.367744      0.225872      0.102533     0.0435552     0.0491619     0.0669606   -0.00435923     0.0120441    -0.0273690   -0.00358452   -0.00325587   -0.00110695   0.000215211  -0.000486475   0.000259279   2.73060e-06   5.03071e-05   3.95623e-06  -9.70278e-06   3.11573e-06   2.00118e-06  -4.61278e-07       1.64254       2.16658       2.23802       2.44233       2.27658       2.20629       2.03544       1.82553       1.57182       1.34194       1.10764      0.889969      0.705839      0.498012      0.364554      0.253287      0.179377      0.119244     0.0803350     0.0502523     0.0318737     0.0189050     0.0109650    0.00610033    0.00325001    0.00175738   0.000901453   0.000443183   0.000221123   9.38203e-05   4.42855e-05   1.67508e-05   7.22965e-06   2.58835e-06   9.53556e-07   3.26075e-07
  22  13 2854.7619    3.1780  0.8848 12.7053 -0.0032  0.0227   0.0678   0.0530    0.1062   0.0000   442.1813       1.99175       11.4270       3.20562       1.77303      -5.20400      -1.55668       2.41365     -0.137636     -0.297430     -0.524597    -0.0966091      -1.06091      0.972097    -0.0110164     -0.260251    -0.0955051      0.196619    -0.0573378    -0.0321175    -0.0399109     0.0290498    -0.0129794     0.0102349   -0.00317363   -0.00225687  -7.28085e-05  -0.000478494   0.000389924  -2.14513e-05  -1.94141e-05  -1.33921e-05   4.05745e-06   1.71661e-06  -1.78268e-07  -2.65357e-07       1.56064       2.11976       2.21137       2.37178       2.30768       2.21916       2.02715       1.83738       1.59156       1.32540       1.07847      0.858708      0.698480      0.504974      0.366127      0.262670      0.194859      0.124480     0.0810005     0.0527664     0.0326621     0.0195210     0.0117370    0.00625492    0.00338138    0.00177467   0.000968204   0.000452312   0.000229670   0.000102679   4.28644e-05   1.75126e-05   7.23961e-06   2.79278e-06   1.02640e-06   3.28197e-07
  22  14 3001.4280    3.7318  0.9247 13.2089 -0.0049  0.0242   0.0781   0.0555    0.1003   0.0000   436.3211       5.69111       17.5103     -0.317028      -1.28120     -0.704159      -1.90024      -4.14710     -0.419508      0.733241     0.0764051     -0.239039     -0.564444     -0.639328     -0.309653     0.0637851     -0.116872     0.0909118   -0.00718766    -0.0503341   0.000205842     0.0386202    -0.0217242   -0.00420759   -0.00212446    0.00193678  -0.000552513   6.08139e-05   0.000281946   0.000101369  -4.85470e-05  -5.76618e-05  -1.17534e-05   4.93458e-06   1.07761e-06   3.63785e-07       1.85350       2.17711       2.46276       2.37197       2.41789       2.42217       2.26399       1.96032       1.68873       1.37939       1.13451      0.930143      0.685500      0.548796      0.413786      0.276562      0.194447      0.140738     0.0934702     0.0546604     0.0362436     0.0211554     0.0119567    0.00671804    0.00368205    0.00191815    0.00100923   0.000476559   0.000217027   9.46631e-05   4.61772e-05   1.93517e-05   7.82794e-06   2.82380e-06   1.02141e-06   3.57464e-07
  22  15 3147.0711    4.0131  0.9376 13.5247 -0.0069  0.0252   0.0871   0.0556    0.0983   0.0000   440.6088       4.46508       12.7191      -3.69662      -1.00708      -1.81689      -4.10606      -1.87876      -1.00537      -1.96587      -1.49913      0.220171      -1.05900      -1.26289     -0.486418      0.209043      0.199495     0.0326919     -0.103798     0.0111770     0.0329381    -0.0208861    0.00564815   -0.00265849    0.00299047   -0.00128210   -0.00172408   0.000124495   0.000317702   6.93422e-05  -7.87557e-05   6.69900e-06  -1.46548e-05  -3.91785e-06   1.25180e-06   2.43149e-07       1.91341       2.34393       2.24582       2.74370       2.72879       2.56313       2.18214       2.01191       1.88990       1.54087       1.22774      0.895452      0.789445      0.595618      0.454689      0.276187      0.211296      0.139116      0.102363     0.0609750     0.0384360     0.0205843     0.0127273    0.00746860    0.00433388    0.00241698    0.00123561   0.000575134   0.000266136   0.000109988   5.00837e-05   1.90025e-05   7.97990e-06   3.01389e-06   9.80511e-07   3.56038e-07
  22  16 3292.2405    3.4410  1.4229 13.3008 -0.0022  0.0299   0.0630   0.0781    0.0836   0.0000   442.2562       8.26636       8.83876       5.35166      -1.05960      -8.61806      -5.37054       3.99621       1.68830      -3.67532    -0.0344595      0.765349      -1.22167      0.558207      0.367649     -0.273949      0.138840    -0.0394400    -0.0209243     0.0902693     0.0174609    0.00951240  -0.000857587     0.0155168    0.00259317   -0.00272357   0.000324383  -0.000168818  -0.000247288  -5.06223e-05   3.97565e-05  -3.67648e-05  -1.26600e-05   6.32159e-06   8.10418e-07   6.30650e-07       2.14551       2.64670       2.94500       3.07571       3.15544       2.93986       2.69941       2.39913       2.11407       1.72650       1.40967       1.07477      0.867451      0.655421      0.497899      0.353503      0.234390      0.166206      0.112262     0.0697845     0.0426211     0.0256947     0.0146285    0.00862767    0.00492589    0.00255956    0.00129365   0.000640213   0.000299470   0.000131874   6.02982e-05   2.53533e-05   9.93545e-06   3.64371e-06   1.35091e-06   4.69943e-07
  22  17 3437.3404    2.9921  1.9590 12.8655 -0.0074  0.0356   0.0470   0.0931    0.0614   0.0000   437.0438       9.38072       14.3516       1.95505      -1.55704      -2.71636      -4.62577      -3.04412       2.47568      -4.00991       2.23116    0.00317256     -0.539291      -1.29598       1.06550      0.355854     0.0399784     -0.176732   -0.00316602    0.00645333    0.00263051    -0.0126763   -0.00622955   7.15427e-05   0.000377601    0.00717256    0.00210630   0.000331063   0.000491082  -0.000129408  -3.17087e-06   2.66007e-05  -1.56292e-05  -1.11204e-05   2.17014e-06   2.53769e-07       2.56048       3.27362       3.56502       3.77061       3.54204       3.63859       3.26314       2.84028       2.48414       2.11509       1.72443       1.38113       1.05086      0.799502      0.598848      0.404794      0.299187      0.198789      0.129340     0.0829416     0.0529373     0.0313496     0.0184552     0.0104283    0.00558772    0.00303095    0.00152273   0.000763423   0.000352046   0.000167074   6.82693e-05   3.07315e-05   1.21370e-05   4.85366e-06   1.61020e-06   5.61427e-07
  22  18 3582.1394    2.5583  3.1485 11.9585 -0.0028  0.0453   0.0308   0.1147    0.0538   0.0000   438.1304       3.72447       22.8871       2.72791     -0.909518      -6.22381     -0.279499      -9.31953       2.23501      -4.84496      0.935129     -0.859304     -0.185070      -1.47613       1.84110     -0.511095     -0.794436      0.222393      0.322203     -0.184248     0.0344480    -0.0710201     0.0188656    -0.0206476    0.00846877  -0.000409455    0.00212538  -0.000683454   0.000294644  -5.22741e-05   3.87116e-05   4.05999e-05   1.11419e-06   4.33876e-06  -5.27211e-07  -3.40556e-07       3.21979       4.14939       4.47133       4.88652       4.82067       4.47596       4.24960       3.66203       3.16615       2.63926       2.21895       1.70526       1.32598       1.00915      0.740034      0.547177      0.367128      0.252379      0.165438      0.103766     0.0652868     0.0403907     0.0236001     0.0132457    0.00715324    0.00385041    0.00198366   0.000958359   0.000452226   0.000211041   9.27411e-05   3.91005e-05   1.54057e-05   5.80076e-06   2.06539e-06   6.94688e-07
  22  19 3727.0278    2.0687  4.5681 11.5856 -0.0004  0.0563   0.0223   0.1524    0.0448   0.0000   445.8115       14.3392       22.5299       2.93179      -7.10965       6.07106       1.78756      -3.95571     -0.185497       1.98930      0.868276      -3.79675      -3.86977       2.60021  -0.000942899     -0.604598     -0.166101      0.441772    -0.0162498    -0.0400742    -0.0799730     0.0273452     0.0456552    -0.0127435    -0.0188572    0.00398583   0.000222524    0.00183765   -0.00125881   9.43700e-05  -9.42682e-05  -3.95393e-05  -2.89635e-05   3.28389e-06   1.53739e-06   1.49922e-06       4.02815       5.15644       5.68366       5.86496       5.89617       5.58818       5.24527       4.58793       3.91839       3.40435       2.71056       2.22203       1.70125       1.28912      0.946909      0.659629      0.473837      0.309964      0.214837      0.134073     0.0834134     0.0497184     0.0289091     0.0166455    0.00887518    0.00482776    0.00245054    0.00117284   0.000577057   0.000254055   0.000117702   4.66309e-05   1.94762e-05   7.35629e-06   2.62578e-06   9.08572e-07
  22  20 3871.7987    1.7076  6.1721 11.0148 -0.0002  0.0688   0.0160   0.1825    0.0422   0.0000   434.9507       4.74184       3.10067      -1.15932       1.07273      -6.62315      -9.35826      -7.55827       6.83767      -4.06354      -3.68521      0.590819      -3.38760    -0.0548759       2.07628     -0.311792      -1.08985      0.145429      0.210300     0.0875503    -0.0473812      0.105611    0.00740704     0.0205262     0.0141331  -0.000454499   -0.00364077   0.000866014    0.00113842   0.000730401  -0.000163143  -5.36492e-05  -2.10085e-05  -1.10021e-05  -3.63768e-06  -2.04786e-06       5.01180       6.43701       6.94936       7.38183       7.07668       6.95203       6.34013       5.73233       4.94389       4.16609       3.42247       2.74248       2.15392       1.59838       1.16747      0.835242      0.581629      0.394066      0.258167      0.166687      0.103164     0.0611436     0.0356470     0.0199555     0.0112360    0.00569336    0.00296400    0.00148075   0.000707089   0.000321594   0.000138573   5.92264e-05   2.33056e-05   8.91945e-06   3.23573e-06   1.08261e-06
  22  21 4016.4216    1.4724  8.4564 10.5822 -0.0015  0.0853   0.0121   0.2308    0.0388   0.0000   440.9837       8.56867       34.0886      -15.9960      -14.7862       4.76617       8.40014      -17.3110      0.929231      -3.78799       10.2195     -0.319856      -1.77117      -1.73235       1.94880    -0.0433273     -0.506573     0.0562800      0.251033      0.253199    -0.0370653     -0.122569     0.0807341     0.0187350    -0.0160989   -0.00406184   4.93034e-05    0.00108269   0.000788254   0.000647344  -2.47616e-05  -6.91370e-05  -4.84154e-06  -7.82124e-06  -1.75750e-06  -5.41675e-07       6.11883       7.89045       8.59087       9.10356       8.81576       8.49541       8.03733       7.02647       6.14298       5.15268       4.16230       3.38426       2.54921       2.01592       1.47102       1.03254      0.728561      0.485991      0.331719      0.202533      0.128604     0.0747929     0.0440511     0.0248379     0.0136784    0.00726210    0.00373199    0.00180240   0.000861494   0.000390305   0.000174701   7.31063e-05   2.97920e-05   1.11079e-05   3.97168e-06   1.35598e-06
  22  23 4305.8001    0.9821 13.1429 10.4075 -0.0016  0.1425   0.0079   0.3866    0.0301   0.0000   445.1544       11.0285       20.9958      -7.63245      -9.94620       11.1830       23.2388       9.20005      -7.88597      0.125879      -5.39377      -11.2553       13.2881       2.55977       3.16355      0.254488      -1.37386     -0.602882     -0.142422      0.186225     -0.325619    -0.0410108      0.148881      0.101888    -0.0446645   -0.00336189    0.00252666   -0.00300891   -0.00243572   0.000234192  -0.000116681   3.35016e-05   5.71195e-05   2.90845e-06  -2.24530e-06   3.22766e-06       9.99540       12.9170       14.4208       14.8531       14.9892       14.1962       13.0525       11.7011       10.1293       8.49175       6.89845       5.53136       4.28484       3.27222       2.41839       1.72817       1.21874      0.823865      0.537477      0.344581      0.217193      0.129512     0.0765433     0.0436290     0.0237810     0.0127803    0.00651680    0.00324803    0.00156709   0.000696404   0.000315184   0.000127787   5.29743e-05   1.99041e-05   6.89859e-06   2.38271e-06
  22  24 4449.9318    0.8162 15.9797 10.3188 -0.0012  0.1796   0.0066   0.4927    0.0273   0.0000   437.6286       33.2048      -11.3187      -15.0152       21.1920       26.8734       8.21595      -11.8044       8.07615       6.31773       5.09316      -7.18311      -11.3118       1.79452      0.161547      -1.95992      0.842679      0.918016     -0.979325      0.749384      0.374246      0.151736      0.206850     0.0281295   -0.00104590    -0.0251630     0.0172517     0.0118499    0.00147451   -0.00205100   0.000199356   0.000453483   1.72385e-05   2.27664e-05  -8.06398e-06  -2.38987e-06       12.8197       16.5755       18.0825       19.0094       18.8829       18.0272       16.4440       14.7877       12.7699       10.8613       8.91130       7.16101       5.51712       4.18625       3.06579       2.20834       1.53566       1.04099      0.692477      0.451040      0.277110      0.167654     0.0995749     0.0566584     0.0309231     0.0165879    0.00857719    0.00412957    0.00201061   0.000925976   0.000407120   0.000166479   6.79353e-05   2.55508e-05   8.94924e-06   3.02199e-06
  22  25 4595.1189    0.6486 18.0438 10.2031 -0.0002  0.2315   0.0058   0.5974    0.0242   0.0000   471.3301       17.6295      -1.82801      -30.6869       18.8797       4.98674      -2.87861      -6.67200      -24.3199      -15.6136       16.8843       5.05740      -3.53371     -0.996064      -1.37302     -0.131896      0.426823       2.64728      0.168737     0.0760451     -0.467489      0.176814    -0.0410639    -0.0334504     0.0586847     0.0289348    0.00765284    0.00762561   0.000613548   -0.00112914   0.000558656  -0.000183995  -3.03413e-05  -1.51096e-05  -9.83988e-07   7.78912e-07       15.9402       20.8503       23.0065       23.9729       24.2748       22.6493       21.0492       18.7493       16.3093       13.7673       11.1980       9.12874       7.03879       5.32500       3.89698       2.82881       1.98322       1.35456      0.887156      0.573101      0.361702      0.221279      0.129397     0.0738146     0.0404739     0.0216678     0.0112120    0.00563003    0.00268305    0.00123442   0.000535232   0.000227124   8.96612e-05   3.42108e-05   1.17743e-05   4.03598e-06
  23   7 1969.6421    0.6059  0.4322 10.2396 -0.0064  0.0213   0.0185   0.0357    0.0530   0.0000   439.6231     -0.120892       17.8740      -2.63400      -3.82212       1.22305     0.0368156      0.376734      0.558844      0.149069      0.957729      0.165843    0.00113708      0.199211    -0.0764512      0.423022      0.456250    -0.0343727    -0.0197174   0.000553198     0.0287512    -0.0266183     0.0139157  -0.000165167   -0.00959108    0.00250870   0.000821485  -0.000868200  -0.000567000   0.000302268   9.90078e-05  -2.61072e-05   5.41372e-06   3.97904e-06  -1.78512e-06   6.70001e-07       1.44520       1.89075       1.83325       2.22615       2.23205       2.00448       1.89403       1.63082       1.46717       1.32650       1.04391      0.750844      0.642874      0.513826      0.398079      0.269608      0.172242      0.125474     0.0913381     0.0624208     0.0373793     0.0195609     0.0132186    0.00673545    0.00464504    0.00267518    0.00144515   0.000711878   0.000341064   0.000155036   6.96996e-05   3.27482e-05   1.34367e-05   5.47401e-06   2.22669e-06   7.85263e-07
  23   8 2131.1118    0.8067  0.6374 10.5488 -0.0133  0.0195   0.0213   0.0483    0.0667   0.0000   442.1880     -0.391912       15.4826       3.44681       1.88909      -1.43437      -3.72349     -0.617840     -0.964870     -0.883203       1.83625     -0.479138     -0.434094      0.414862      0.135886      0.167647    -0.0534187      0.235653    -0.0955438    -0.0681566     0.0277518     0.0277135     0.0155689     0.0123815   -0.00609959   0.000241708    0.00150325  -0.000370375  -0.000310936   0.000197158   2.70142e-05  -2.71324e-05   1.24310e-05   5.30846e-07  -7.59557e-06  -2.03057e-07       1.34706       1.78250       1.91557       2.06568       2.03721       1.88849       1.81667       1.52757       1.37757       1.19273      0.916346      0.785729      0.612700      0.462592      0.336163      0.230062      0.170997      0.120239     0.0788820     0.0506294     0.0326881     0.0211812     0.0122246    0.00705165    0.00399663    0.00209936    0.00114738   0.000617238   0.000307091   0.000150573   6.39194e-05   2.88835e-05   1.19510e-05   5.21932e-06   2.02295e-06   7.21233e-07
  23   9 2287.4827    1.1362  0.7826 10.9102 -0.0029  0.0225   0.0264   0.0515    0.0796   0.0000   440.0925       1.34807       13.5231       2.54161      -4.43593       2.40875      0.373342       4.15675     -0.780809      -1.36333      0.124561     -0.172034     -0.599027      0.504279      0.336364     0.0654349     -0.292233    -0.0330615    -0.0284256     0.0407356   -0.00196303    -0.0155324     0.0300771    -0.0158557    0.00465276    0.00302729   0.000869449   0.000423164   0.000165630   0.000103730   8.06192e-05   5.46996e-06  -7.80829e-06  -9.44723e-06   2.59903e-06   1.42236e-06       1.65732       1.85112       2.07518       2.36974       2.43664       2.07148       1.86603       1.90023       1.69385       1.26721       1.01426      0.907913      0.719326      0.539608      0.367180      0.276838      0.212558      0.148301     0.0913060     0.0568065     0.0373214     0.0251774     0.0153401    0.00861133    0.00444540    0.00246039    0.00137701   0.000796701   0.000400736   0.000195838   8.81194e-05   3.74355e-05   1.49853e-05   5.98767e-06   2.04427e-06   7.75308e-07
  23  10 2439.1848    1.5687  0.9686 11.4796  0.0009  0.0247   0.0327   0.0583    0.0924   0.0000   441.3877      -2.60995       17.7298       2.05459      -2.45375       4.62411      -4.74617       3.51691      0.358544      0.313592      -1.28010     -0.301831     -0.953959     -0.377237     -0.341109      0.552203    -0.0158663     0.0711408     0.0703819    -0.0506788    -0.0402492  -0.000948813    0.00124708  -0.000308301   -0.00414819  -9.94690e-05  -0.000868990   0.000440370  -0.000167338   0.000206668   1.75863e-05   8.65189e-06  -2.44324e-05   4.36654e-06  -9.68226e-07  -7.09752e-07       1.60296       2.27343       2.36454       2.55316       2.34357       2.36066       2.06171       1.94693       1.66167       1.49380       1.24656      0.974158      0.771895      0.584139      0.434985      0.301142      0.208355      0.148162     0.0950375     0.0634729     0.0413427     0.0242704     0.0149807    0.00889151    0.00485104    0.00282907    0.00143439   0.000754874   0.000365243   0.000180391   7.75012e-05   3.65864e-05   1.51261e-05   6.55051e-06   2.53654e-06   9.47714e-07
  23  11 2588.6682    2.0951  0.9069 11.9127  0.0017  0.0228   0.0442   0.0530    0.0962   0.0000   437.6568       1.43515       17.7755       3.79493     -0.907774      -3.53087      -2.58256     -0.284297       2.26743      -1.72309     -0.869867     -0.326001     -0.981476       1.42107      0.730305    -0.0414826    -0.0940406     0.0398420      0.169244     -0.177509    -0.0662147     0.0248053     0.0118638    -0.0308104    0.00548166    0.00225295  -0.000281978  -0.000566099   7.25339e-05  -0.000149029   0.000193423   3.35280e-05   7.68548e-06  -3.36560e-06   8.76360e-08  -9.45989e-07       1.67855       2.11825       2.24104       2.44256       2.43968       2.34046       2.01590       1.86621       1.73702       1.40333       1.13657      0.929217      0.751664      0.567325      0.398666      0.288915      0.220930      0.147002     0.0987352     0.0582408     0.0404059     0.0250420     0.0161528    0.00859812    0.00490089    0.00251143    0.00146079   0.000740600   0.000394923   0.000179254   7.92258e-05   3.48710e-05   1.33640e-05   5.64985e-06   2.09125e-06   7.97909e-07
  23  12 2737.6433    2.6197  0.8826 12.5993 -0.0009  0.0222   0.0560   0.0541    0.0854   0.0000   437.7868       3.58461       18.4350      -3.17824      -1.80742      -2.04190      0.627024      -3.19624      0.529540       1.94511      -2.14011     0.0429949      0.439505      0.242051      0.105312      0.266128    -0.0551673    -0.0846071    -0.0249173    -0.0520702     0.0617601    0.00294554    -0.0221698     0.0137390    0.00583293   0.000784565   0.000912076  -0.000460200   0.000243197   7.97011e-05   7.99644e-05   2.78183e-05  -1.53245e-06  -8.75600e-06  -1.07799e-06  -2.65737e-07       1.52276       1.95687       2.07961       2.40894       2.19752       2.18827       2.05262       1.74787       1.48027       1.32819       1.12300      0.878555      0.653617      0.531058      0.390669      0.275467      0.192879      0.143484     0.0889446     0.0598940     0.0380141     0.0248633     0.0144865    0.00883890    0.00475030    0.00273270    0.00137128   0.000728658   0.000350036   0.000170348   7.18189e-05   3.46836e-05   1.42556e-05   6.31347e-06   2.47787e-06   8.98151e-07
  23  13 2886.1309    3.4419  0.7511 13.0310 -0.0067  0.0204   0.0825   0.0484    0.0930   0.0000   436.9662       1.71904       13.9874      0.281044      -1.66161      -1.46936      0.762525      0.182518      0.831545      0.598729      -2.18511      0.194257      0.135939     -0.238800     -0.346926     -0.367909    -0.0896812     0.0986572  -0.000108154     0.0208350    -0.0545161   -0.00466963     0.0118906     0.0264002    0.00436856   -0.00696098    0.00103345  -0.000131667   3.84599e-05  -0.000161003   1.70784e-05   8.65259e-06   9.76087e-06   1.72246e-06   2.72287e-06   1.15319e-06       1.60468       1.98802       2.08129       2.26452       2.13647       2.09864       1.96572       1.74114       1.55599       1.36842       1.06658      0.830247      0.667271      0.533617      0.396480      0.281971      0.194130      0.134145     0.0907219     0.0616208     0.0363976     0.0218229     0.0119746    0.00769548    0.00437689    0.00253021    0.00128416   0.000657634   0.000320634   0.000150456   6.70684e-05   2.91919e-05   1.30014e-05   5.07973e-06   2.02216e-06   7.59470e-07
  23  14 3033.4828    4.0382  0.8504 13.1524 -0.0034  0.0210   0.0846   0.0488    0.1085   0.0000   440.4076     -0.436732       14.7460       1.29660      -1.58538      -2.91861      -1.65695      -1.99962      -1.59032      0.651485     -0.790522     -0.954364      0.969638     -0.628975      0.550989     -0.101836     -0.154955    -0.0866285    -0.0510521    -0.0426432    -0.0295701    -0.0136028    -0.0199461   -0.00152998   -0.00388924    0.00122403  -0.000736238   0.000507260   0.000163435  -0.000268731  -9.33770e-05   4.80663e-05  -2.01982e-05   1.26891e-05   1.30148e-06  -1.92083e-07       1.52708       1.89113       1.99511       2.24863       2.15654       2.08790       1.87709       1.75264       1.54259       1.24418       1.03533      0.843858      0.687333      0.544648      0.361568      0.254458      0.199468      0.136140     0.0900481     0.0572989     0.0380115     0.0240133     0.0140896    0.00789470    0.00446387    0.00243340    0.00124806   0.000695464   0.000369475   0.000173819   7.34235e-05   3.22015e-05   1.34232e-05   5.60346e-06   2.19969e-06   8.30436e-07
  23  15 3179.7843    3.8860  1.0544 13.5879 -0.0054  0.0253   0.0782   0.0608    0.0919   0.0000   437.3710       5.26343       14.7852       4.84866      0.691945       2.69136       3.40240      -1.41831       1.46221      -1.31676      0.612212     -0.475019     -0.213223     -0.119820      0.573593     -0.182406      0.170760      0.172199    -0.0704949     0.0412375    -0.0209080     0.0244267    -0.0102910    -0.0105896    0.00135459    0.00590764   -0.00189359  -0.000856875   0.000176195   0.000156723  -0.000124769   3.12069e-05   1.22779e-05  -6.15675e-06  -2.74912e-06  -6.90872e-07       1.77200       2.39902       2.44024       2.58524       2.47304       2.44580       2.28891       2.08372       1.77946       1.61363       1.26637       1.04859      0.775784      0.621180      0.459782      0.358230      0.241737      0.163520      0.107595     0.0693956     0.0433730     0.0264591     0.0164575    0.00963707    0.00538950    0.00301746    0.00153490   0.000793706   0.000368317   0.000183614   8.64330e-05   3.78067e-05   1.63354e-05   6.45237e-06   2.51399e-06   9.74109e-07
  23  16 3325.5708    3.3481  1.4485 13.3693 -0.0110  0.0302   0.0618   0.0793    0.0743   0.0000   438.4851       4.22037       16.5485       2.81647     -0.634752      -1.47206       2.23445      -3.05468      -3.68314       2.52663      -2.87717      -4.64596     -0.797765     -0.916324      0.684935      0.553544     -0.819471     -0.492341      0.357735     0.0448270    -0.0758151     0.0611309    -0.0107965    0.00347796     0.0156494   -0.00148369   -0.00112798  -0.000204398   0.000260109  -0.000375893   0.000121065   7.54713e-05  -7.23027e-06   4.73318e-07   2.48078e-06  -9.62804e-07       2.25229       2.83557       3.16746       3.21625       3.15560       3.08218       2.87378       2.68100       2.27335       1.83923       1.48403       1.18964      0.905986      0.759255      0.538885      0.415726      0.288996      0.197273      0.133972     0.0872506     0.0536227     0.0321770     0.0184170     0.0110212    0.00618842    0.00342493    0.00182598   0.000936198   0.000461727   0.000226079   0.000105350   4.68129e-05   1.91962e-05   8.06537e-06   3.11595e-06   1.14442e-06
  23  17 3471.2771    2.8927  2.3536 12.5346 -0.0030  0.0380   0.0396   0.0961    0.0593   0.0000   436.5537       4.16909       14.5543       2.62654      -4.25546      -3.70569      -7.92419      -3.06465     -0.700575      -5.33064      -2.17932      -2.41973       1.47332      0.779605      -1.61213     -0.293617     -0.606670      0.144308    -0.0399331    -0.0281162     0.0285006    0.00485702     0.0945808    -0.0182091   0.000521615  -0.000846121   -0.00172160   -0.00209388  -0.000432960   0.000161367   1.83671e-05   8.34165e-06  -1.96959e-05   3.78683e-07   5.30911e-06  -2.98907e-07       2.70436       3.43638       3.58475       3.93279       3.82516       3.77374       3.43119       3.08974       2.74393       2.34992       1.87465       1.46082       1.19930      0.929795      0.706889      0.492780      0.363089      0.244404      0.169081      0.106056     0.0682066     0.0416962     0.0248652     0.0143027    0.00832082    0.00456716    0.00242877    0.00128819   0.000621675   0.000296237   0.000132139   5.67452e-05   2.48328e-05   1.00656e-05   3.89167e-06   1.47078e-06
  23  18 3616.8390    2.3494  3.5895 11.8544 -0.0011  0.0481   0.0262   0.1203    0.0477   0.0000   440.5321       5.54205       10.5548      -1.60949      -1.00807       1.29379      -2.57504      -6.32878      -1.90559      -3.02150       1.81504      -2.02256      0.153014    -0.0663366       1.45193     -0.742681    -0.0824874     -0.210261     0.0868359      0.364286    -0.0737351     0.0721866    -0.0454006    0.00859442    -0.0146973    -0.0143590    0.00109297    0.00150020  -7.17788e-05  -0.000802987  -1.14894e-05   0.000104228   1.90513e-05   2.06878e-05   9.12444e-07   2.22126e-06       3.34865       4.33578       4.60633       4.91903       4.87462       4.67585       4.25813       3.87214       3.39496       2.94119       2.40941       1.98165       1.54407       1.18843      0.879260      0.618875      0.430334      0.303547      0.205472      0.139394     0.0880055     0.0522236     0.0316675     0.0184379     0.0106293    0.00590952    0.00313212    0.00159445   0.000789672   0.000374384   0.000176715   7.59176e-05   3.28692e-05   1.29617e-05   5.16452e-06   1.86327e-06
  23  19 3762.2350    1.9413  4.9803 11.4714 -0.0022  0.0589   0.0197   0.1554    0.0421   0.0000   444.9902      0.144375       9.87559       11.9247       4.99861      -6.19112      -4.03251       2.30452      -6.27325      -8.10588     -0.902155     -0.548364       2.48161      -1.91527       1.84807     0.0540418      0.405193     -0.119686      0.624360      0.399731     -0.160660    -0.0344442     0.0224260     0.0107970    0.00818548   -0.00169992    0.00113141   -0.00339654    0.00138268  -0.000323707   9.96518e-05   1.13128e-05   4.74724e-05  -2.62742e-05  -3.63722e-06   3.88097e-06       4.11933       5.30189       5.81425       6.20919       5.96059       5.91577       5.42760       4.84604       4.23520       3.57020       2.94533       2.39282       1.83069       1.43407       1.06203      0.786608      0.551630      0.381767      0.253573      0.166954      0.106759     0.0652302     0.0388911     0.0231897     0.0130386    0.00722066    0.00373149    0.00195283   0.000953385   0.000462445   0.000219435   9.23501e-05   4.16088e-05   1.64242e-05   6.54334e-06   2.37186e-06
  23  20 3907.2381    1.6613  7.2400 10.8278 -0.0011  0.0731   0.0140   0.2017    0.0401   0.0000   437.8302       25.9582       15.3647       7.56423       3.37250      -9.20885       3.45957       12.1673      -2.07071      -6.62314       2.80471      -1.69681       1.40058      -1.24076      -1.40880     -0.587499     -0.377994     -0.204829    -0.0588437      0.331370      0.148763   -0.00430735     0.0451617    -0.0298103    0.00444520   -0.00242087   -0.00101594   -0.00254536   0.000216432  -0.000955345   0.000117059   0.000249698  -2.45134e-06  -5.28775e-05   3.76978e-06   4.77796e-06       5.02089       6.52842       7.03180       7.31871       7.39173       7.08648       6.61863       5.99596       5.13994       4.35532       3.68009       2.99634       2.34720       1.80456       1.31986      0.960892      0.681708      0.474090      0.317919      0.212584      0.136473     0.0820223     0.0493708     0.0286617     0.0163213    0.00879618    0.00467599    0.00238298    0.00118827   0.000580261   0.000268857   0.000118248   4.98252e-05   2.06443e-05   7.88245e-06   2.89775e-06
  23  21 4052.3704    1.3545  8.9294 10.6958 -0.0034  0.0900   0.0112   0.2482    0.0345   0.0000   437.4517       17.5925       16.9254      -12.8411      -12.6585       7.16525       3.82924      -8.49394      -18.3207       1.54948     -0.729707      -1.22809      0.890532       4.28829       2.11602      -2.03605       1.55279      0.140951      0.736235      0.311165     -0.122866     0.0212800    0.00655120     0.0118935     0.0106260   -0.00181109     0.0183506   0.000567576   -0.00166843  -0.000663580   0.000649527  -3.31032e-05  -8.38620e-05  -1.98401e-05   9.90667e-06   4.08478e-06       6.38011       8.33187       9.11119       9.52994       9.48956       8.91039       8.26259       7.50724       6.61816       5.56404       4.60597       3.72629       2.96507       2.23136       1.66105       1.19036      0.848423      0.583396      0.391346      0.255588      0.163807     0.0995273     0.0603348     0.0351240     0.0196128     0.0108114    0.00583555    0.00300511    0.00148687   0.000717002   0.000335318   0.000144944   6.17856e-05   2.50123e-05   9.65293e-06   3.54373e-06
  23  22 4197.7499    1.1021 11.7226 10.5635 -0.0017  0.1213   0.0088   0.3355    0.0305   0.0000   439.3148       21.5009       10.3711      -16.9330       16.5097       8.49394       7.67398      -14.2491      -9.71860      0.719762      -1.05768       5.96303      -4.10581      -2.77507      -2.68501     -0.678051       1.12368      0.117646     -0.417242     0.0563705    -0.0951602     -0.200068    0.00124284     0.0165912    -0.0117044    -0.0367183  -5.63039e-05   0.000171115   0.000891930   0.000856875   0.000281642   1.18386e-05  -1.82361e-05   2.19214e-05  -7.05728e-06   1.43717e-06       8.07601       10.8238       11.8333       12.2458       12.4224       11.9259       10.9003       9.86744       8.57645       7.35502       5.97388       4.85480       3.83596       2.92277       2.19255       1.61275       1.14265      0.786560      0.531806      0.347538      0.222137      0.138432     0.0824501     0.0484804     0.0278024     0.0152487    0.00803615    0.00412542    0.00210727   0.000995276   0.000464524   0.000203128   8.86973e-05   3.52954e-05   1.34029e-05   5.02957e-06
  23  23 4342.8478    0.9384 13.9421 10.4295  0.0029  0.1520   0.0074   0.4072    0.0283   0.0000   424.4929      -7.09141    -0.0755988      -11.0621       24.4144      -3.19289      -24.3963       5.98654       12.9220       5.85910      -18.5149      -2.62704       10.6052     -0.507962      -2.08799      0.669232      -1.44419     -0.175704      0.195552      0.226794     -0.232771     -0.142191     0.0460673     0.0138585    -0.0150671    -0.0289056    0.00578292    0.00312131    0.00693835   0.000350758   0.000271997   0.000129759   0.000196785   4.14610e-05  -4.47943e-05  -3.89977e-06       10.0786       13.3654       14.6133       14.9830       15.4298       14.3387       13.6439       12.1022       10.7716       9.13551       7.56746       6.08283       4.83904       3.68028       2.79680       2.00333       1.44688      0.982734      0.666714      0.445388      0.276669      0.173783      0.103714     0.0611788     0.0347881     0.0192351     0.0102403    0.00529569    0.00261377    0.00126356   0.000590197   0.000260056   0.000111486   4.49677e-05   1.70920e-05   6.40992e-06
  24   8 2156.7749    0.8774  0.6698 10.5633 -0.0012  0.0205   0.0215   0.0467    0.0670   0.0000   440.6056     -0.633692       13.6647     -0.262101      0.184021     -0.293264      -1.08677     -0.338637      -2.15504      -1.27702      0.713773    -0.0681232     -0.650914      0.397168      0.399433    -0.0131738     -0.223224    -0.0762541      0.125328    -0.0291014     0.0759432     0.0208731     0.0195465     0.0103412    0.00688631   -0.00111972   -0.00182664   -0.00116161    0.00118436  -0.000193319  -0.000307287  -3.48545e-05   2.10332e-05  -6.12135e-06   3.27545e-06  -8.85766e-08       1.33996       1.64840       2.04171       2.10786       1.87645       1.97457       1.77495       1.52745       1.41107       1.24483       1.00787      0.799869      0.641076      0.511675      0.361096      0.265869      0.193482      0.130204     0.0917792     0.0597040     0.0407794     0.0248480     0.0144532    0.00976654    0.00525219    0.00306285    0.00172157   0.000971690   0.000478280   0.000236715   0.000119838   5.34937e-05   2.41331e-05   9.81079e-06   4.56505e-06   1.94493e-06
  24   9 2314.2901    1.2301  0.9149 10.9055 -0.0027  0.0227   0.0252   0.0553    0.0861   0.0000   438.9627       2.09773       13.5194       1.53395      -1.90017      -2.53231     -0.467077      -1.86231       1.06453     -0.639700      0.491741      -1.98650     -0.159317     -0.673288     -0.148939     -0.204302     0.0143326    -0.0905151      0.200313   -0.00113777     0.0161737     0.0310194   -0.00441364    0.00346366    -0.0108778    0.00231772  -0.000580959   0.000670779   3.37486e-05   3.23522e-06   0.000142467  -1.29679e-05  -2.20285e-05  -2.10280e-06   9.53397e-08   1.50613e-06       1.47143       1.82390       1.99144       2.21781       2.20888       2.08091       1.98388       1.71977       1.64783       1.29219       1.07416      0.970622      0.766553      0.522910      0.427005      0.330277      0.229311      0.155585      0.107501     0.0769544     0.0495460     0.0326231     0.0173407     0.0112046    0.00686116    0.00406995    0.00201668    0.00110970   0.000546937   0.000278438   0.000144938   7.26495e-05   3.00710e-05   1.34546e-05   5.20588e-06   1.95979e-06
  24  10 2467.0012    1.6600  0.9017 11.6260 -0.0069  0.0230   0.0351   0.0570    0.0916   0.0000   437.9175       1.99686       16.4450      0.169754     -0.673490      0.112304     -0.727025     -0.578136      -2.12598      0.715738      0.179153       1.09002      0.416286     0.0779104      0.452333     -0.107851      0.344771      0.140651      0.115562    -0.0765067    -0.0243110    -0.0183591    0.00199249    0.00365200     0.0113341   -0.00344483   0.000530014  -0.000181175  -0.000340838   0.000123280  -1.70402e-05  -5.67127e-06  -4.26941e-05  -1.12134e-05   9.94860e-06   1.24535e-06       1.49728       1.87103       2.03365       2.29401       2.23800       2.05363       2.05997       1.72536       1.61403       1.33757       1.15519      0.841353      0.753404      0.576370      0.423549      0.293068      0.227635      0.171184      0.103730     0.0685004     0.0459841     0.0308293     0.0184747     0.0112682    0.00653158    0.00368503    0.00189277    0.00107188   0.000589412   0.000304646   0.000143740   6.27115e-05   2.75924e-05   1.17853e-05   5.42366e-06   2.01992e-06
  24  11 2617.6879    2.2255  0.8824 12.0835 -0.0001  0.0233   0.0467   0.0522    0.0949   0.0000   438.5616       3.42290       15.7478      0.436579      -1.00645       2.64713      -3.29137     -0.934203      0.628485     -0.359456     -0.860550     -0.571645      0.783961      0.243188      0.653651      0.272455      0.310296     -0.175250     0.0155576      0.102507    -0.0405410    -0.0373381     0.0125451     0.0136914   -0.00488974   -0.00122566    0.00138639    0.00112288  -0.000192150   0.000126697   6.29997e-05   0.000100541  -5.28013e-05  -1.02941e-06   1.00357e-05   3.81023e-07       1.73509       2.12659       2.42015       2.61862       2.65564       2.49941       2.19751       2.02471       1.79246       1.53902       1.13203      0.904003      0.786670      0.569739      0.434731      0.331487      0.232294      0.163519      0.114110     0.0727080     0.0450493     0.0295884     0.0185011     0.0110323    0.00605344    0.00361032    0.00199378    0.00110946   0.000592178   0.000298121   0.000137642   6.48671e-05   2.70854e-05   1.18907e-05   4.52421e-06   1.66719e-06
  24  12 2767.7509    2.8875  0.8928 12.4178 -0.0003  0.0204   0.0591   0.0533    0.0972   0.0000   437.1146       3.94969       11.9394      -3.51803      -2.42311      -2.99478      -4.15582      0.421546      0.566354      -1.13473      0.591852     -0.434147      0.118399     -0.343693     -0.180261     -0.251456    -0.0168302      0.257753      0.175119    0.00127439    -0.0490099     0.0173469   -0.00959500    0.00268309   8.50442e-05  -0.000798140   -0.00378731   -0.00134047   0.000583451  -0.000168877  -0.000176228   8.17907e-05  -5.83342e-05  -1.29041e-05  -1.00166e-06   1.39049e-06       1.28734       1.80657       1.86231       2.03129       1.95149       1.89379       1.75441       1.57015       1.48359       1.16190       1.06947      0.805850      0.681020      0.502469      0.396475      0.277757      0.206659      0.139558     0.0953814     0.0653223     0.0398948     0.0267401     0.0152198    0.00959967    0.00541343    0.00315922    0.00169305   0.000915177   0.000476833   0.000229766   0.000117741   5.20011e-05   2.46915e-05   9.91150e-06   4.30871e-06   1.61943e-06
  24  13 2917.0218    3.4844  0.9019 12.9233 -0.0033  0.0208   0.0717   0.0534    0.0988   0.0000   439.2165       5.98808       11.2174    -0.0443916      -2.74738      0.990381       1.03664      -3.18468      -1.78007      -2.05633       1.29142      0.585646     -0.336589     -0.942126     -0.336994     0.0238949     0.0621905    -0.0944735    -0.0697174     0.0960147     0.0143289    -0.0124147    -0.0154199    -0.0142610   -0.00135524   0.000898046  -0.000338795    0.00209877  -0.000339217  -4.54136e-05   0.000164441  -7.07798e-05  -1.85770e-05  -9.56421e-06  -3.78414e-06   5.20886e-07       1.41003       1.86882       1.84787       2.06687       2.04439       2.02576       1.87854       1.68217       1.48365       1.20620       1.05273      0.875702      0.728370      0.552942      0.394419      0.277678      0.208303      0.147285      0.101698     0.0700639     0.0469918     0.0294778     0.0182962     0.0107366    0.00600187    0.00344032    0.00174654   0.000994298   0.000485372   0.000265562   0.000121438   5.83194e-05   2.55001e-05   1.03495e-05   4.30969e-06   1.70517e-06
  24  14 3065.0753    3.9504  0.9603 13.3628 -0.0071  0.0235   0.0806   0.0589    0.0997   0.0000   439.3183       5.02883       18.2830       2.22912      -3.43682      -4.46625     -0.166983     -0.710061      0.828731     -0.308266     -0.377651     -0.292757      0.260586      0.395012     -0.103478      0.856574      0.106225     -0.164677     -0.103651      0.115779     0.0639445    -0.0107094    -0.0205976   -0.00736315    0.00327055  -0.000948206    0.00250764   0.000726732  -0.000418057   4.90746e-05  -1.88817e-05  -2.61802e-05  -3.52228e-05  -4.70173e-06  -7.18424e-06   3.21739e-06       1.68916       2.19126       2.22269       2.25759       2.21349       2.29714       2.16468       1.92101       1.62445       1.41206       1.26617       1.05287      0.877151      0.655484      0.468871      0.321530      0.234147      0.165246      0.120840     0.0777809     0.0548166     0.0339913     0.0202571     0.0123356    0.00671531    0.00358726    0.00190734    0.00103935   0.000528895   0.000248032   0.000125948   5.89707e-05   2.49776e-05   1.10578e-05   4.66739e-06   1.94953e-06
  24  15 3212.0477    3.6507  1.2208 13.7096 -0.0106  0.0274   0.0729   0.0727    0.0818   0.0000   444.5316       8.57126       12.3762      -1.19154      0.597838      -4.55934       2.75677      -1.93642      0.623132     -0.240119      0.649711      -1.78890     -0.476976     -0.749528      0.316539     -0.182628      0.194568      0.150814      0.398555     -0.102409     -0.169902     0.0618692     0.0175660    -0.0447214   -0.00841912   -0.00805771   -0.00334353   -0.00118427   -0.00129108  -0.000475595   0.000108995   0.000169949  -5.18722e-05   7.38487e-06   4.16818e-06   2.35478e-06       1.91424       2.42841       2.48042       2.69529       2.63423       2.53897       2.40955       2.21163       1.99072       1.66215       1.42552       1.19020      0.911683      0.740331      0.553455      0.398354      0.280868      0.194875      0.143751     0.0921345     0.0614398     0.0366622     0.0233622     0.0135999    0.00770437    0.00447441    0.00245702    0.00133325   0.000680133   0.000339585   0.000155258   7.50729e-05   3.33659e-05   1.49588e-05   5.88716e-06   2.32956e-06
[truncated: 1,582,806 more chars]
