# Supplementary material for: Global-Mode Analysis of Full-Disk Data from the Michelson Doppler Imager and the Helioseismic and Magnetic Imager
Source: Sol Phys. 2018 Jan 31;293(2):29. doi: 10.1007/s11207-017-1201-5 (PMC6566312; doi:10.1007/s11207-017-1201-5)
Supplement: Supplementary file 2 — (TAR 362.4 MB) [file 11207_2017_1201_MOESM2_ESM.tar › HMI/hmiv72dasym.7336]

   0  16 2362.7960    1.6909  0.6080  9.4630  0.0425       6.39224  0.1065   0.2892   0.3757    1.6784   0.0000       5.45005    -0.0000       0.00000       0.00000       0.00000       0.00000       0.00000       0.00000       0.00000       0.00000       0.00000       0.00000       0.00000
   0  17 2496.4777    1.3185  0.8723 11.0539  0.0025       6.54741  0.1798   0.1885   0.5505    1.1415   0.0000       7.10049    -0.0000       0.00000       0.00000       0.00000       0.00000       0.00000       0.00000       0.00000       0.00000       0.00000       0.00000       0.00000
   0  18 2629.9842    2.6250  1.0341 11.8928  0.0000       5.93117  0.1847   0.3433   0.4807    1.3958   0.0000       4.91304    -0.0000       0.00000       0.00000       0.00000       0.00000       0.00000       0.00000       0.00000       0.00000       0.00000       0.00000       0.00000
   0  19 2764.3256    2.7451  0.6715 12.8803  0.0000       3.94416  0.3985   0.4609   0.3540    0.7859   0.0000       8.68815    -0.0000       0.00000       0.00000       0.00000       0.00000       0.00000       0.00000       0.00000       0.00000       0.00000       0.00000       0.00000
   0  20 2899.2509    3.3790  0.7248 12.4306  0.0000       7.69222  0.2869   0.4980   0.3239    1.5409   0.0000       8.77706    -0.0000       0.00000       0.00000       0.00000       0.00000       0.00000       0.00000       0.00000       0.00000       0.00000       0.00000       0.00000
   0  22 3168.7180    4.5017  1.0695  7.0918  0.0000      0.442580  0.2243   0.6121   0.4248  783.0663   0.0000       3.45738    -0.0000       0.00000       0.00000       0.00000       0.00000       0.00000       0.00000       0.00000       0.00000       0.00000       0.00000       0.00000
   0  23 3304.0089    3.7757  1.2131 11.4609  0.0000       3.95149  0.2723   0.5923   0.5351    9.7137   0.0000       5.31356    -0.0000       0.00000       0.00000       0.00000       0.00000       0.00000       0.00000       0.00000       0.00000       0.00000       0.00000       0.00000
   0  24 3439.3188    3.3409  2.3427  5.9100  0.0000      0.988120  0.3689   0.4078   1.1394  822.1244   0.0000       2.46901    -0.0000       0.00000       0.00000       0.00000       0.00000       0.00000       0.00000       0.00000       0.00000       0.00000       0.00000       0.00000
   1  12 1885.1479    0.4976  0.3846 10.3718  0.0000       16.0075  0.0790   0.0694   0.1590    0.2048   0.0000       9.28712   391.5855       16.8586       0.00000       0.00000       0.00000       0.00000       85.9597       47.3846       0.00000       0.00000       0.00000       0.00000
   1  13 2020.9565    0.6253  0.3680  9.9786  0.0000       28.8573  0.1173   0.0875   0.1161    0.2822   0.0000       8.11737   399.9291      -31.1208       0.00000       0.00000       0.00000       0.00000       129.545       50.4811       0.00000       0.00000       0.00000       0.00000
   1  15 2291.9265    1.1339  0.8987 -2.7326  0.0000       2.38835  0.0973   0.0884   0.2489 1000.0000   0.0000       1.94979   460.5889       23.6877       0.00000       0.00000       0.00000       0.00000       88.2058       53.7765       0.00000       0.00000       0.00000       0.00000
   1  16 2425.7272    1.5729  0.9143  4.3457  0.0000       2.30938  0.1338   0.1266   0.2436  678.7341   0.0000       2.73493   373.3919       115.112       0.00000       0.00000       0.00000       0.00000       128.113       49.4939       0.00000       0.00000       0.00000       0.00000
   1  18 2693.5157    2.4461  1.1228  4.3855  0.0000       2.18261  0.1164   0.1843   0.3569 1000.0000   0.0000       2.53758   452.6134       18.3227       0.00000       0.00000       0.00000       0.00000       122.684       52.2507       0.00000       0.00000       0.00000       0.00000
   1  19 2828.3887    3.2220  0.7292 11.2977  0.0072       2.96471  0.1536   0.2641   0.1744    1.3474   0.0000       2.70939   454.2860       37.7403       0.00000       0.00000       0.00000       0.00000       172.209       65.2154       0.00000       0.00000       0.00000       0.00000
   1  21 3098.3185    4.1493  1.1191  3.2217  0.0000       2.31550  0.1951   0.3347   0.3186 1000.0000   0.0000       2.31987   634.3456      -33.3261       0.00000       0.00000       0.00000       0.00000       203.734       72.3285       0.00000       0.00000       0.00000       0.00000
   1  22 3233.1698    3.5995  1.0168 13.5502  0.0000      -4.15352  0.1305   0.3138   0.2901    0.6027   0.0000       4.00517   466.8701       80.0591       0.00000       0.00000       0.00000       0.00000       117.703       62.5450       0.00000       0.00000       0.00000       0.00000
   1  23 3368.6634    3.5245  1.8334  4.7290  0.0000       1.26164  0.1741   0.2260   0.3733 1000.0000   0.0000       1.52174   422.2437      -11.8180       0.00000       0.00000       0.00000       0.00000       146.579       78.2482       0.00000       0.00000       0.00000       0.00000
   1  26 3776.9472    2.3118  6.2226  0.1377  0.0000      0.416912  0.3774   0.0748   0.7803 1000.0000   0.0000      0.437409   701.5614      -126.737       0.00000       0.00000       0.00000       0.00000       299.279       167.643       0.00000       0.00000       0.00000       0.00000
   2  13 2082.1640    0.6263  0.4300 10.1656  0.0000       12.8397  0.0653   0.0531   0.0970    0.2358   0.0000       4.83671   492.5291       22.8156      -19.7018       16.1867       0.00000       0.00000       42.8107       35.1087       16.9382       6.54791       0.00000       0.00000
   2  14 2217.7410    0.8968  0.7797 10.1993  0.0000       4.09837  0.0874   0.0633   0.1650    0.4541   0.0000       2.38728   412.2205      -41.9307       58.8456       5.01999       0.00000       0.00000       42.9778       36.6669       23.9253       8.54924       0.00000       0.00000
   2  16 2486.1086    1.6390  1.0626  4.0308  0.0000       4.80106  0.0935   0.0939   0.2067  620.4025   0.0000       2.17196   457.6724      -33.6274      -2.99136      -3.12066       0.00000       0.00000       44.1344       36.1007       21.4634       7.70104       0.00000       0.00000
   2  17 2619.7705    2.1051  0.5579 11.8446  0.0000       2.45100  0.0769   0.1538   0.1082    0.4078   0.0000       2.32859   355.6448      -65.8517       16.8413       5.15602       0.00000       0.00000       38.9490       31.3117       23.9596       7.81156       0.00000       0.00000
   2  18 2754.5970    2.6247  1.0522  9.8610  0.0000       2.22231  0.1001   0.1563   0.1813    5.4303   0.0000       1.55471   462.2893       26.4504       3.37573      0.475721       0.00000       0.00000       53.8503       42.1717       25.0415       7.94499       0.00000       0.00000
   2  19 2889.6662    3.4217  0.7921 11.7141  0.0000       1.24792  0.0738   0.2069   0.1339    1.1631   0.0000       1.55240   387.9919       35.6070       6.38042       2.29995       0.00000       0.00000       39.8544       33.3385       20.5165       7.56633       0.00000       0.00000
   2  20 3024.8807    3.9220  1.0750  2.7350  0.0000      0.773012  0.1055   0.2307   0.1641 1000.0000   0.0000       1.51083   417.6721      -29.3859       18.4877       12.0357       0.00000       0.00000       53.7960       43.9256       25.8474       9.13493       0.00000       0.00000
   2  22 3295.2708    3.6716  1.6964  3.2278  0.0000       1.57125  0.1124   0.1768   0.2804 1000.0000   0.0000      0.974794   432.3719       60.1950       24.7317      -13.7142       0.00000       0.00000       59.0751       47.8890       27.3045       9.84571       0.00000       0.00000
   2  23 3430.8185    3.1521  2.5902 11.1146  0.0000     -0.135744  0.1784   0.1220   0.2894    0.9577   0.0000      0.653101   384.6403       49.7032       40.7367       4.74480       0.00000       0.00000       102.113       78.1806       39.2073       12.6139       0.00000       0.00000
   2  24 3566.9643    2.6955  2.6584 11.9756  0.0000      0.470656  0.1616   0.1189   0.3997    0.4419   0.0000      0.587249   524.9238       55.1030       30.2680       3.21691       0.00000       0.00000       76.2236       69.1008       36.8683       16.2432       0.00000       0.00000
   3  10 1729.0673    0.2849  0.2281  9.9585  0.0000       8.95211  0.0574   0.0291   0.0829    0.1055   0.0000       14.0307   431.6434      -25.6179       4.13003       1.29700      -3.18858      0.845942       37.7657       33.8492       20.4669       8.74978       2.94377      0.744881
   3  11 1865.3278    0.4212  0.3126  9.6867  0.0000       10.8789  0.0622   0.0358   0.0721    0.1652   0.0000       5.39718   456.7360      -17.4888       14.9424       1.71019      -6.12642      -4.31840       31.9596       28.4954       18.0817       10.1613       3.57660       1.26696
   3  12 2001.3323    0.5950  0.3729  9.9757  0.0000       15.2126  0.0529   0.0463   0.0868    0.1866   0.0000       4.28519   406.3065      -1.49845       26.5730      -8.63590      -2.13925      -1.39859       23.3044       17.5784       19.9899       13.9769       5.43002       1.25079
   3  13 2137.7928    0.7458  0.6422  9.8842  0.0000       5.99963  0.0582   0.0470   0.1178    0.3047   0.0000       2.30827   409.3738       35.9868       12.7587       3.39024       7.07972       2.02196       22.5492       20.7536       17.7040       10.7452       4.91513       1.40189
   3  14 2273.3704    1.0250  0.6691 10.9778  0.0000       5.36829  0.0767   0.0647   0.1192    0.2288   0.0000       2.76064   464.5282       18.1175       1.79968       19.3693     -0.140745    -0.0392046       31.0391       26.0053       21.5479       14.1756       5.47973       1.32642
   3  15 2407.6831    1.6247  0.7280 10.3531  0.0000       4.27834  0.0870   0.0900   0.1144    0.6387   0.0000       1.68279   430.3981      -36.2134       25.4859      -13.1638       2.05344     -0.962600       32.9261       23.3398       22.9853       16.6074       6.61501       1.34801
   3  16 2541.8449    1.7354  0.8275 12.0857  0.0000       6.04146  0.0841   0.1061   0.1477    0.2520   0.0000       2.24990   400.3926       42.0295      -20.8279       2.18921      -12.0185      -2.61324       28.2690       27.8440       23.9437       12.9705       7.25393       2.05391
   3  17 2676.3668    2.2771  0.8775 11.8835  0.0000       5.35877  0.1177   0.1277   0.1342    0.4663   0.0000       2.11375   431.8694       49.8454       31.8055       21.4835       4.72362     0.0556902       41.0641       29.5991       31.5709       21.5270       8.26238       1.67944
   3  18 2811.5192    2.9011  0.7270 11.9271  0.0000      0.801232  0.0574   0.1631   0.1250    0.4804   0.0000       2.06866   396.7129       44.6353       11.6182       2.57246       2.36677      -3.07931       24.0587       23.2037       16.1332       8.29914       4.11088       1.25829
   3  19 2946.9544    3.7585  0.7037 12.4780  0.0000     0.0566330  0.0510   0.2251   0.1322    0.4510   0.0000       1.52553   404.5591       40.1898       16.1996      -9.26972     -0.664306     -0.144952       21.0809       20.2983       14.4853       8.34538       3.68924       1.12692
   3  20 3082.3646    4.1146  1.0027 11.6916  0.0000      0.979257  0.0631   0.2094   0.1987    1.3553   0.0000       1.13613   419.2424       43.5448      -37.2363       8.83618      -6.64577      -1.70760       26.8852       26.2429       16.6788       10.4409       4.30137       1.48205
   3  21 3217.8382    4.1003  1.2356 11.3249 -0.0093      0.854405  0.0892   0.1755   0.1540    4.6903   0.0000       1.05766   415.0216       18.4108       45.1629     -0.686531      0.431867      0.709898       34.8741       34.1216       22.8675       11.7814       5.30699       1.66091
   3  22 3353.7258    3.4475  1.7131 12.5174  0.0000       1.60596  0.1166   0.1543   0.1983    0.4426   0.0000      0.930599   438.2655       84.9691      -39.0395       20.5185     -0.509604      -2.83416       37.1079       38.6762       27.0069       17.4725       7.34487       2.48285
   3  23 3489.9202    2.7794  2.2638 12.1587  0.0000       2.23262  0.1220   0.1059   0.2754    0.2839   0.0000      0.805018   388.6105       17.0175      -6.97827       15.4091       6.62100      -2.42443       41.3588       39.5920       30.7765       18.6257       8.15509       2.51173
   4  11 1914.6572    0.4235  0.3682 10.0006  0.0000       10.0905  0.0770   0.0298   0.0717    0.1214   0.0000       5.90725   433.3395      -15.7304      0.107739       20.5547      -2.10654       5.19297       20.6199       16.7520       13.8568       13.3337       8.89090       3.60389
   4  12 2051.7522    0.5826  0.6192  9.8832  0.0000       7.38951  0.0756   0.0329   0.0910    0.1912   0.0000       3.16655   430.2722     -0.745214      -17.1552       2.74729      -6.81412      0.721914       22.5373       18.7026       16.8736       15.0989       8.51220       4.08949
   4  13 2188.3750    0.8459  0.6754 10.6062  0.0000       5.24859  0.0562   0.0485   0.1234    0.2168   0.0000       2.45675   434.8485       29.0593       10.3951      -9.85277       7.78208      -4.24540       17.7885       17.8738       13.8673       11.0660       6.30968       3.09975
   4  14 2324.2605    1.2029  0.7850 10.4062  0.0000       5.32923  0.0664   0.0635   0.1233    0.3680   0.0000       2.04602   402.2483       4.56506      -27.2507      -12.9100      0.722282      0.221042       21.6936       21.4478       17.5067       11.3809       7.19017       2.96887
   4  16 2593.0865    2.1413  0.9869 11.8096  0.0000      0.892107  0.0961   0.1106   0.1352    0.4893   0.0000       1.65259   434.0585       32.9960       22.3659       3.05073       10.9392       7.81887       20.4832       28.5249       18.6993       16.7604       8.11366       4.77466
   4  17 2728.4837    2.4805  0.9446 11.5309  0.0000       2.97498  0.0721   0.1270   0.1309    0.8736   0.0000       1.48130   438.1543       34.2215       16.8931      -8.67284      -4.35680      -2.10616       20.7186       21.2320       18.2065       12.1076       7.99889       3.38894
   4  18 2864.2166    3.5308  0.7211 12.4648  0.0000      0.386942  0.0477   0.1869   0.1144    0.4669   0.0000       1.40890   416.2846       24.2491       26.2360      -1.46421      -6.45581      -2.51768       16.6213       16.4744       13.7095       9.07967       5.24764       2.44000
   4  19 3000.2221    3.7386  0.7420 13.0448  0.0000       1.60405  0.0575   0.1897   0.1108    0.3158   0.0000       1.41364   456.3679       28.9590       5.90050      -1.89224       5.87959      0.923486       19.4574       19.1576       14.4923       10.8242       6.63920       2.63566
   4  20 3135.9386    4.2565  1.1402  1.9519  0.0000       1.30344  0.0736   0.1884   0.1663 1000.0000   0.0000      0.903075   437.4245      -14.5291       60.9423      -11.9469      -7.44929       2.39851       26.7542       27.5876       21.2317       12.3915       7.06354       2.81847
   4  21 3271.7114    3.8090  1.0223 12.8543  0.0000     -0.791750  0.0690   0.1786   0.1337    0.4892   0.0000       1.31463   405.4675       23.2417       48.4945      -10.4722       1.17620      -1.42961       19.5122       18.8790       15.8969       12.6323       7.36230       3.54170
   4  22 3408.3535    3.0588  1.7779 12.8967  0.0000       2.04813  0.1006   0.1220   0.2111    0.2453   0.0000       1.23380   430.0912       6.18642      -2.69043      -37.6698      -3.52831      -10.1135       27.8523       29.6146       23.9055       16.6957       9.99158       4.63762
   4  23 3544.8500    2.7211  2.5892 12.1523  0.0000       1.01718  0.1243   0.0907   0.2379    0.2356   0.0000      0.521528   484.3947       59.3659       11.2036       9.51703       17.4944      -6.28983       32.1370       35.8790       29.5642       19.6800       11.2477       5.97304
   4  25 3818.8633    1.8936  5.3475 10.9124  0.0000      0.308789  0.1907   0.0459   0.3702    0.1842   0.0000      0.221806   522.7789       36.0489      -3.13376      0.943815       12.0596      -6.75209       46.7899       50.6985       42.3150       29.1797       17.8211       8.40899
   5  10 1823.4699    0.3628  0.4022  9.7550  0.0000       19.5913  0.0441   0.0258   0.0889    0.0939   0.0000       5.01467   434.8504      -11.4909       27.9256       2.84077       5.44749       1.08117       12.9800       13.2119       10.9519       8.35731       6.85770       3.39650
   5  12 2098.5330    0.6931  0.5651  9.9408  0.0000       7.10855  0.0461   0.0358   0.0769    0.1750   0.0000       2.23775   428.8714      -10.4514      -9.10078       10.0347       2.94117      -2.91336       12.0537       13.1967       11.5862       8.36674       6.90580       3.87282
   5  13 2235.4192    0.9272  0.6844  9.8004  0.0000       4.04556  0.0415   0.0429   0.0965    0.2655   0.0000       1.55508   414.8960       33.7783       2.20013       14.9326       2.22708      -8.66773       10.6254       11.5581       10.4348       7.85139       5.20966       3.13311
   5  14 2371.1359    1.3314  0.7055 10.7724  0.0000       1.46107  0.0516   0.0605   0.0868    0.2445   0.0000       1.45740   416.4479       16.5915       13.5007      -5.98729       14.1402       2.54875       13.3427       11.8192       11.6132       10.1401       7.15915       4.40167
   5  15 2506.1005    1.6638  1.0914 10.8356  0.0000       1.07216  0.0631   0.0654   0.1346    0.4309   0.0000       1.23402   437.9746       17.9458      -17.0708      -4.68908     -0.459681      -5.45406       13.6883       15.5979       13.4643       10.3311       7.57198       4.10737
   5  16 2641.1702    2.3750  0.7336 11.3895  0.0000       1.22652  0.0459   0.1076   0.0962    0.4057   0.0000       1.21484   408.3962       9.84287       18.8240      -10.1036       4.19669      -1.56423       11.5655       10.9421       10.6411       8.87206       5.89465       3.97686
   5  17 2777.2899    2.8205  0.8658 12.3408  0.0000      0.418152  0.0566   0.1229   0.1139    0.3442   0.0000       1.47727   425.7411       19.9307       1.59063      -7.12729      -1.83605      -2.70576       12.9666       14.7046       13.7710       9.59217       6.93948       3.83663
   5  18 2913.8199    3.5572  0.7641 12.4343  0.0000      0.217324  0.0592   0.1709   0.1017    0.4637   0.0000       1.26387   433.4321       3.57299       14.3245       14.1597      0.357460      -4.00960       16.0050       17.7067       13.2569       10.4986       7.31962       4.11428
   5  19 3050.0530    4.2089  0.9715  7.4120  0.0000       1.86754  0.0626   0.1879   0.1153   93.5862   0.0000       1.04631   432.1740       19.4340       11.8000       4.65100      0.611000      -1.99900       14.2682       15.8075       15.1403       10.1650       7.24876       4.16981
   5  21 3322.8098    3.5384  1.3132 13.4324  0.0000       1.06689  0.0865   0.1622   0.1748    0.3269   0.0000       1.46698   430.9771     -0.770138       21.7167      -8.20230       5.49120      -14.3356       20.3989       22.2676       20.1027       14.4868       9.51436       5.31441
   5  22 3459.5179    3.0662  2.0912 11.7528  0.0000      0.577851  0.1025   0.0984   0.1971    0.5170   0.0000      0.580211   421.5381       62.8367       8.96313       11.4095       3.15327     0.0821355       24.1177       25.0823       21.0092       17.0824       11.5362       6.79408
   5  24 3734.3569    2.1022  4.9668 10.8680  0.0000      0.668659  0.1639   0.0434   0.3139    0.1848   0.0000      0.202317   433.9849       48.7310     -0.710773       3.90550       3.81601       5.31414       32.5280       36.4354       31.7936       26.6660       17.9527       10.6114
   5  25 3872.1155    1.7403  6.7449 10.6390  0.0000      0.350205  0.2013   0.0324   0.3956    0.1283   0.0000      0.160185   491.3457       40.4946       52.2141      -44.7453      -2.01800       12.6794       39.4309       44.6650       39.4638       30.9402       22.7993       12.9076
   5  26 4009.3464    1.4979  9.0070 10.3245  0.0000     0.0147856  0.2522   0.0262   0.4827    0.1051   0.0000      0.110695   304.6657       6.60449      -5.92470      -7.89483       13.6823       10.0624       47.5554       54.6772       48.4845       38.2872       26.4709       15.7253
   6   8 1587.4246    0.2206  0.0892 10.0205  0.0000       9.23541  0.0237   0.0286   0.0337    0.0570   0.0000       23.1083   428.1508       12.3069       19.8132      -2.27510      -5.47633      0.388500       5.36138       6.64509       5.48820       4.90418       3.05107       2.13177
   6  10 1866.1180    0.4256  0.3254 10.0130  0.0000       8.13068  0.0292   0.0259   0.0623    0.0862   0.0000       4.45378   439.9891       6.49023       14.4767      -10.5582      -1.39425       4.01674       7.06188       7.69999       6.48875       6.01258       4.48312       2.73242
   6  11 2004.1644    0.5688  0.4935  9.8135  0.0000       12.3832  0.0373   0.0298   0.0832    0.1204   0.0000       2.73735   427.4934      -2.80207       24.8905      -8.03345      -5.23090       4.96571       8.29090       8.77747       8.34032       7.17936       5.01232       3.97765
   6  13 2279.9480    1.0576  0.7380 10.5030  0.0000       6.83426  0.0446   0.0447   0.0980    0.1747   0.0000       1.58381   433.3591       20.4459       13.3432      -7.77894       3.99352     -0.431434       8.95546       9.48247       9.22215       8.00286       5.57364       3.76616
   6  14 2415.6388    1.4464  0.8630 10.5733  0.0000       3.54445  0.0488   0.0566   0.0932    0.2700   0.0000       1.23049   435.7025      -3.70331       7.51928       11.2739      -1.46726       4.64145       9.54222       10.3957       9.90788       8.06262       6.27948       3.96949
   6  15 2551.2046    1.8395  1.0475 11.5974  0.0000       4.05800  0.0632   0.0714   0.1123    0.2462   0.0000       1.36017   422.9780      -11.3064       6.41550      -1.00718      -2.92736      -1.97458       12.3627       13.1488       12.2316       10.4147       7.61971       5.06410
   6  16 2687.1368    2.3969  0.9307 11.7716  0.0000       1.33552  0.0541   0.0900   0.0976    0.2599   0.0000       1.25061   428.1284      -9.03107       10.7047      -10.1034      0.275848      -9.97250       10.7890       11.2662       11.1605       9.18686       6.47759       4.46921
   6  17 2823.8028    2.8872  0.9591 11.7562  0.0000       1.12129  0.0520   0.1050   0.1023    0.3646   0.0000       1.00312   451.9556       9.88406       7.61523       3.02452       3.24256       1.85350       10.6361       12.5505       11.7245       8.90863       6.30174       4.09728
   6  18 2960.7709    3.5566  0.8486 12.4787  0.0000       2.52742  0.0505   0.1369   0.0834    0.3115   0.0000      0.997545   436.9959      -14.2709       17.8982       3.36530      -1.40007      -8.31505       9.89543       11.8844       10.7520       8.96453       6.09541       3.82140
   6  19 3097.4177    3.3817  1.2039 13.0449  0.0000       2.95743  0.0717   0.1291   0.1312    0.2616   0.0000       1.55958   435.4206       3.64740      -3.29126       18.6838      -18.3451      -3.84432       12.6721       14.1660       13.1422       11.1069       7.52175       5.26983
   6  20 3234.0687    3.8778  0.9811 12.9178 -0.0016      0.480355  0.0604   0.1464   0.1092    0.3454   0.0000       1.33585   448.4509       15.6196      -12.6041       22.2227       8.79808       7.08082       12.2445       13.5350       11.4571       9.56228       7.28449       5.22946
   6  21 3371.2091    3.2883  1.9499 10.9704  0.0000      0.824273  0.0830   0.0850   0.1499    0.7395   0.0000      0.504620   442.2557       21.9496      -7.39014      -3.53527       15.1756     -0.606663       14.2686       17.4229       15.1740       13.1114       9.49268       6.07378
   6  22 3508.4964    2.8093  3.1456 11.0714  0.0000      0.644284  0.1119   0.0619   0.2160    0.3297   0.0000      0.303189   452.2628       18.5204      -26.4697       21.1394      -15.6002       3.96069       19.3988       22.2722       20.9286       17.3913       12.8956       8.39174
   6  23 3646.1294    2.2994  4.0713 11.1010  0.0000      0.355164  0.1354   0.0464   0.2568    0.1840   0.0000      0.211805   420.2407       33.0647      -4.92163      -4.98151      -23.7444      -4.96705       25.2617       30.7241       27.8682       22.2699       15.5102       10.2565
   6  24 3784.5803    1.9279  5.7725 10.6571  0.0000      0.572393  0.1671   0.0350   0.3237    0.1502   0.0000      0.142038   384.0757       30.1823       26.6711       25.5644       32.3840      -3.30786       27.9498       33.6270       30.7290       25.8003       18.8125       12.9675
   6  26 4060.7437    1.4233  9.9516 10.3070  0.0000     0.0863049  0.2590   0.0224   0.4872    0.0824   0.0000     0.0986425   412.1456      -9.25210       79.8647       51.1781       38.9447      -7.54690       41.2090       50.8106       44.2224       39.1614       27.6785       18.6771
   7   8 1627.5400    0.2015  0.2108 10.0074  0.0000       14.3842  0.0303   0.0177   0.0611    0.0547   0.0000       15.7742   429.3762       9.80467       9.82165      -4.90661      -2.31739       4.56163       7.71303       8.43277       7.83734       7.02675       5.17720       3.21901
   7   9 1767.7044    0.3411  0.2406  9.9702  0.0000       14.1508  0.0307   0.0227   0.0428    0.0680   0.0000       6.96186   441.5227      -8.27430       13.1309       4.69594      -3.05884       3.83702       7.02340       8.48069       7.52200       5.70680       4.24973       3.36046
   7  10 1906.9075    0.4561  0.4329  9.8560  0.0000       10.2077  0.0605   0.0226   0.0700    0.0949   0.0000       3.78512   432.7701      -11.3118       10.9370       3.18618       5.32441      -7.04166       14.4540       13.5164       7.24785       11.5577       14.1145       8.07107
   7  11 2045.8886    0.6449  0.5129  9.9083  0.0000       6.96124  0.0337   0.0289   0.0693    0.1337   0.0000       2.00519   444.2775      -8.87395       5.62442       10.9504       1.79202      -2.32954       6.31169       7.06798       7.16441       5.88697       4.52523       3.42821
   7  12 2184.6867    0.8229  0.5526 10.5053  0.0000       8.78539  0.0326   0.0382   0.0813    0.1252   0.0000       1.98843   440.6776       17.6392      0.728324      -2.38374       5.18968      -10.9926       5.49272       6.75726       6.51759       5.53860       4.38383       3.18761
   7  13 2322.2544    1.2861  0.6404 10.9342  0.0000       4.52613  0.0354   0.0528   0.0780    0.1625   0.0000       1.44127   436.5312      0.663429       5.92408      -9.36364      0.242068      -1.49412       6.53975       7.73840       7.44038       6.99915       4.54421       3.57468
   7  14 2458.3310    1.6052  0.9647 10.9147  0.0093       3.02285  0.0551   0.0560   0.0979    0.2571   0.0000       1.12944   439.9107      -1.27340       16.3237       11.2817      -2.25904      -3.02518       9.78914       9.93457       9.67624       8.69121       6.84295       5.08162
   7  15 2594.4213    1.9162  1.0525 11.5938  0.0000       5.29696  0.0599   0.0667   0.1035    0.2148   0.0000       1.37608   432.4012      -1.65359       13.4672       3.43221       3.96834      -1.99557       9.36322       10.4851       10.1741       8.63790       7.09226       5.26782
   7  16 2731.1685    2.6451  0.9028 11.8944  0.0000      0.574180  0.0475   0.0943   0.0920    0.2588   0.0000       1.12175   427.1821       19.3441       12.0559       4.30315       5.38954      -2.45738       7.96813       9.93386       8.70323       7.58421       5.77893       4.33773
   7  17 2868.3971    3.2618  0.7607 12.8474  0.0000       1.60393  0.0427   0.1227   0.0816    0.1763   0.0000       1.19675   435.1614       3.41458       2.01189       1.54356       2.88106       2.95393       6.76437       8.19135       7.64380       6.91214       5.25552       3.92170
   7  18 3005.6210    3.6251  0.8567 13.1605  0.0000      0.492478  0.0459   0.1320   0.0886    0.1834   0.0000       1.10268   438.2871       18.5698       2.72452      -5.73199      -3.52015      -5.40862       7.80203       8.82792       8.87844       7.06482       6.36247       4.26018
   7  19 3142.9396    3.7338  1.1104 13.2827  0.0001       2.11365  0.0607   0.1317   0.1158    0.2140   0.0000       1.26836   431.4386       13.1539       21.8521       10.0776       1.82090       6.48608       9.84708       12.4545       10.4163       9.64118       7.24048       5.09909
   7  20 3280.0118    3.4594  1.5147 12.9778 -0.0001      0.258192  0.0701   0.1107   0.1410    0.2038   0.0000      0.915004   432.8678       22.0941       5.43867       24.4132      -2.55399      -8.12624       11.9015       13.4890       12.2267       10.3668       8.56634       6.59131
   7  21 3417.5167    3.0938  2.0246 12.1875  0.0000      0.500878  0.0816   0.0809   0.1525    0.2096   0.0000      0.507587   417.6123       8.07406       8.80524       6.54240       7.48640       2.85491       12.4077       15.0900       13.5432       11.9191       9.47998       6.71741
   7  22 3555.6115    2.7015  3.1549 11.4144  0.0000      0.714055  0.1038   0.0572   0.1926    0.2100   0.0000      0.278654   476.6391       9.24867      -8.24703      -7.21192       17.4216      -8.56036       16.9376       18.9800       18.7998       15.8999       12.0778       8.59957
   7  23 3693.8391    2.2723  4.7090 10.9618 -0.0001      0.474506  0.1326   0.0394   0.2532    0.1512   0.0000      0.173064   432.4291       33.0478      -12.0023       18.9742       10.6920      -2.94355       20.1981       23.7766       22.0355       19.9591       15.1844       10.8589
   7  24 3832.5893    1.8873  6.0531 10.7087  0.0000      0.610130  0.1637   0.0309   0.2973    0.1165   0.0000      0.135406   424.7527       17.8225       9.24867      -8.60124       5.02502       2.12680       23.7451       27.9134       27.2170       23.9561       18.3567       12.5656
   7  25 3971.1127    1.5873  8.8754 10.3645  0.0020      0.354587  0.2110   0.0232   0.4053    0.0890   0.0000     0.0965698   432.8421      -18.8456       30.0025      -31.1281       3.13678       12.7463       29.6267       35.7263       33.9528       30.3357       23.0214       16.7233
   7  26 4109.3932    1.3267 10.3818 10.4019  0.0000      0.104048  0.2501   0.0200   0.4986    0.0681   0.0000     0.0937002   496.0964      -5.16677      -34.9957       5.43550       39.7053       8.07324       34.1973       41.2432       39.8315       36.0649       26.9043       19.2726
   7  27 4248.2114    1.1225 13.9356 10.2613  0.0000    -0.0112015  0.3505   0.0170   0.6661    0.0593   0.0000     0.0913778   448.3827       90.7627      -16.3678      -25.2311      -33.9220      -21.7084       43.9349       51.2055       50.9464       45.4414       33.8987       25.1782
   8   8 1665.7441    0.2295  0.2135  9.9769  0.0000       11.9850  0.0262   0.0177   0.0587    0.0571   0.0000       10.7037   432.1617       2.62679       11.3950      -8.56810      -2.33641       1.61922       5.54791       4.64327       6.51809       7.58459       2.93933       3.63189
   8   9 1806.2339    0.3674  0.2893  9.9042  0.0000       8.23972  0.0310   0.0204   0.0470    0.0719   0.0000       4.54241   439.0447       2.77963       4.23559      -4.55450     -0.583962      -1.95105       5.05253       5.99396       6.49348       4.93548       4.45093       2.92910
   8  10 1946.1253    0.5188  0.3132 10.1523  0.0000       14.0627  0.0302   0.0276   0.0460    0.0865   0.0000       3.24670   436.0509     0.0582058       3.68972      -6.24625      -5.87507      -4.89527       5.50745       7.42373       6.20678       6.51731       4.81854       3.26597
   8  11 2086.3058    0.7190  0.4603 10.0546  0.0000       11.9125  0.0326   0.0318   0.0590    0.1104   0.0000       2.00157   437.6103      -7.64320       3.48583      -11.9486     -0.104037       2.52826       6.46930       6.55625       7.70496       6.89746       4.86937       4.09038
   8  12 2225.2925    0.9437  0.6300 10.2488  0.0000       6.28153  0.0360   0.0363   0.0688    0.1657   0.0000       1.51318   436.3978      -2.10277       6.91233       2.92168      -4.99666      0.926298       5.65336       7.10746       6.86700       6.40022       4.92765       3.42917
   8  13 2362.9849    1.3113  0.7890 10.9468  0.0000       5.29599  0.0435   0.0471   0.0843    0.1655   0.0000       1.31143   438.0826       13.9307       20.4014      -8.86033       7.73608     -0.571697       5.75168       7.97116       6.77803       6.20473       5.27678       4.26470
   8  14 2499.5208    1.6036  0.9851 11.3283  0.0000       2.43094  0.0533   0.0542   0.0925    0.1993   0.0000       1.42203   440.5456       4.90075       19.5471       14.8915      -5.87740       2.13206       9.15801       11.4647       11.4090       9.92389       7.54637       5.33975
   8  15 2636.1175    2.0551  0.8659 12.0158  0.0000      0.106520  0.0470   0.0720   0.0888    0.1687   0.0000       1.24730   438.9473       4.02158       18.1018       1.28323      -10.3909       2.20937       6.40008       7.75867       7.62894       6.91278       5.49250       4.40565
   8  17 2911.6693    3.4114  0.8129 12.7494  0.0000       2.06752  0.0429   0.1174   0.0757    0.1889   0.0000       1.16428   435.2812       19.2140       24.7763       3.32188      0.708883      0.286441       6.82193       8.10000       7.72880       7.14502       5.46759       4.12085
   8  18 3049.2442    3.7967  0.8541 13.1051  0.0000       1.05875  0.0424   0.1300   0.0855    0.1810   0.0000       1.13824   426.9384       19.8631       12.5998       1.85632      -5.64088       3.65603       7.23137       9.07705       8.70698       7.69070       6.02763       4.11066
   8  19 3186.8229    3.9767  1.2526 12.8586  0.0000      0.844203  0.0580   0.1187   0.1153    0.2405   0.0000      0.972147   418.1172       15.3043      -1.43049      -4.16201       3.70977       7.40986       8.76235       10.0503       8.98420       8.17708       6.86491       5.24676
   8  20 3324.5015    3.4845  1.6470 12.6007  0.0000       1.29232  0.0701   0.0923   0.1248    0.1857   0.0000      0.681890   432.2838       42.2466       2.11376       16.3779       1.36178     -0.445655       9.61086       11.6924       11.1276       9.84134       7.88786       5.94095
   8  21 3462.6193    2.9262  2.1460 12.3092  0.0000      0.838117  0.0826   0.0709   0.1483    0.1428   0.0000      0.519458   427.2047       27.3240       13.8906       4.80321      0.937021      -7.26479       11.2223       12.9011       12.3844       11.3364       9.61127       6.73564
   8  22 3601.1923    2.4977  3.3572 11.5399 -0.0048      0.695241  0.1008   0.0487   0.1855    0.1388   0.0000      0.262832   404.6731      -5.72615       13.4174       12.9364       17.8562      -1.01863       13.4287       15.4346       15.8368       14.3138       11.1865       8.75797
   8  23 3739.8143    2.0765  5.1501 10.8790  0.0000      0.398257  0.1324   0.0333   0.2414    0.1187   0.0000      0.145866   436.0875       35.7883       19.3430       16.8065       7.76380       5.13521       17.4374       21.0045       20.7906       18.3027       15.0223       11.5812
   8  24 3878.7277    1.7901  7.3112 10.5463  0.0000      0.455034  0.1641   0.0253   0.3167    0.0894   0.0000     0.0973389   432.8256       5.69826       16.0046       8.37628      -23.7671       4.70709       21.4658       25.2558       25.1708       22.2487       18.6271       14.3965
   8  25 4017.6270    1.5051  8.9686 10.4653 -0.0001      0.219434  0.2046   0.0209   0.3785    0.0700   0.0000     0.0924471   442.5704       95.5792       79.1771       35.5350       20.6762      -11.2308       26.3458       31.0742       30.1055       27.7152       22.6225       17.2636
   9   9 1843.6509    0.3623  0.2903  9.9830  0.0000       14.3094  0.0286   0.0197   0.0449    0.0699   0.0000       4.57218   442.9108      -10.4157       15.6042      0.101667      0.198419     -0.808395       4.78777       5.58377       5.68750       5.01418       3.92368       3.23269
   9  10 1984.2776    0.5657  0.4578  9.7602  0.0000       9.84938  0.0283   0.0245   0.0618    0.1054   0.0000       2.16748   440.4538      0.822215       7.89292      -4.10226      -3.55122       2.10934       4.71028       5.22780       4.89119       4.53562       4.21383       3.22069
   9  11 2125.2186    0.7548  0.4946 10.3256  0.0000       7.12057  0.0285   0.0312   0.0654    0.1226   0.0000       1.76479   433.1345      -3.16759       14.7605      -2.35741       1.45892      -3.70083       4.46601       5.20048       5.32449       4.83208       3.68616       3.31248
   9  12 2264.6941    1.0222  0.7837 10.7377  0.0000       7.65998  0.0423   0.0357   0.0830    0.1450   0.0000       1.50254   437.4367       19.3242       10.7151       4.39378       1.51747       7.17531       5.79776       7.09924       7.32466       6.26017       5.18860       4.22630
   9  13 2402.3824    1.4087  0.8166 10.8936  0.0000       4.33947  0.0388   0.0458   0.0751    0.1687   0.0000       1.09995   436.8262      -1.76459       10.6896      -3.33001      -6.71350       1.96867       5.54345       6.36329       6.33459       5.87596       4.87309       4.06513
   9  14 2539.6250    1.9170  0.8554 11.3819  0.0000       2.32167  0.0404   0.0630   0.0819    0.1948   0.0000       1.08183   446.3409      -5.35535       23.7411      -6.53371      -5.26275      -1.27463       6.02386       7.45792       7.49895       6.44571       5.14149       4.06954
   9  15 2677.1065    2.3416  0.8273 12.1114  0.0000       2.88494  0.0404   0.0771   0.0781    0.1583   0.0000       1.14626   448.0988      -1.85660       1.80942       7.94090      0.682889       1.67269       5.49942       6.48617       6.34774       6.07594       4.98889       3.78859
   9  16 2815.2582    2.8188  0.8680 12.3493  0.0000       1.91466  0.0430   0.0885   0.0752    0.1803   0.0000       1.04517   443.1213       29.4694      -1.15813      -2.01088      -1.89173       2.90254       5.64460       6.22336       6.34839       6.38777       5.16550       3.85536
   9  17 2953.5694    3.6231  0.7252 13.1430  0.0000      0.686983  0.0353   0.1295   0.0759    0.1436   0.0000       1.07534   437.9706       13.6472     -0.648957       10.2048       8.38155       1.39188       5.33272       6.16425       5.84243       5.43004       4.36613       3.80491
   9  18 3091.7399    3.5968  0.9691 13.2505  0.0000       3.43342  0.0498   0.1143   0.0833    0.1701   0.0000       1.01374   443.2453       5.86771       12.7275      -5.47613      -4.85390       4.40958       6.62139       7.70221       7.66384       7.66232       6.01488       4.44041
   9  19 3229.7321    3.7869  1.1474 13.2081  0.0000       2.02890  0.0585   0.1110   0.0992    0.1978   0.0000       1.11118   435.0386       20.4501      -1.35607      -7.84606      -3.11048       1.66561       7.75052       8.81934       8.41349       7.73152       6.54080       5.40726
   9  20 3367.9622    3.2392  1.8221 12.6211  0.0004       1.68443  0.0679   0.0799   0.1318    0.1455   0.0000      0.641639   434.5509       26.1012       19.9384      -2.93885      -17.6055      -4.12740       8.77157       10.4034       10.7166       9.78296       8.12453       5.97855
   9  22 3645.4538    2.2804  3.8352 11.5775  0.0001      0.653266  0.1106   0.0405   0.1956    0.0953   0.0000      0.218725   436.2287       28.7806       9.60793      -7.59916       3.49778      -9.66738       13.4268       16.6611       16.5041       15.0747       12.1585       9.62224
   9  23 3784.4541    1.9580  5.1070 11.1857  0.0000      0.250859  0.1322   0.0306   0.2395    0.0832   0.0000      0.165331   470.2860       10.4163      -12.2433       22.3946     -0.446901       4.01874       14.5950       18.7940       17.9252       16.8864       13.8287       11.0525
   9  24 3923.5006    1.6290  7.2297 10.7834  0.0000      0.226006  0.1651   0.0232   0.3112    0.0694   0.0000      0.104374   416.0051      -6.04301      -3.39950      -4.82081      -5.32989      -18.2269       18.5189       23.3253       22.6788       20.9809       18.2935       13.8489
   9  25 4063.6237    1.4105  9.3530 10.4376  0.0000      0.255445  0.2026   0.0190   0.3807    0.0632   0.0000     0.0853455   443.3144       3.90969       32.5436       48.5724      -11.2897       3.14014       22.8900       28.4749       27.9610       25.4654       21.5827       17.1186
   9  26 4203.2247    1.2151 11.9910 10.2903 -0.0008      0.165271  0.2702   0.0163   0.4677    0.0563   0.0000     0.0846463   425.1513      -22.0344      -31.5688       7.27900       4.98784      -24.0125       27.3076       34.0450       33.0529       32.3908       26.1143       20.9021
   9  27 4341.8810    1.0130 14.7543 10.2326  0.0001     -0.258931  0.3584   0.0145   0.6325    0.0515   0.0000     0.0935363   394.0674       78.5977       81.0139      -4.22106      -50.1641      -6.80705       33.7855       42.1588       41.6598       39.2032       33.1664       25.9030
  10   6 1443.4512    0.0913  0.0597 10.0571  0.0000       85.0296  0.0277   0.0152   0.0315    0.0515   0.0000       113.523   437.1748      -2.68708       7.07790      -1.10515       1.12175       4.95013       4.63826       5.00212       3.22008       5.81272       5.76869       2.58873
  10   7 1592.9261    0.2107  0.1200 10.0184  0.0000       2.46356  0.0290   0.0191   0.0324    0.0440   0.0000       17.9342   436.8628       1.02097       13.4566       5.82913     -0.969083      -3.44653       3.49094       6.34294       6.01328       8.08505       4.92277       4.12105
  10   9 1880.0423    0.4368  0.4148  9.9096  0.0000       13.9922  0.0265   0.0194   0.0606    0.0731   0.0000       3.09928   448.2003       3.37153       12.5613      -7.12045       2.48583       1.59661       3.61756       4.36454       4.49532       4.03493       3.53586       2.76397
  10  10 2021.6002    0.5967  0.4241 10.1091  0.0000       10.9088  0.0321   0.0245   0.0504    0.0799   0.0000       2.41090   431.6593       10.0736       3.99836       1.92935       2.60128       5.93841       4.39363       4.78544       3.97905       4.23915       3.87988       3.29627
  10  11 2163.0491    0.8095  0.6887 10.2430  0.0000       8.12298  0.0337   0.0277   0.0733    0.1254   0.0000       1.48622   442.9971      -4.10685       2.45807       9.31411       1.25116     -0.673117       4.18077       5.21771       5.41742       5.57831       4.28359       3.50380
  10  12 2302.8543    1.1212  0.7882 10.4662  0.0000       3.60084  0.0420   0.0355   0.0730    0.1786   0.0000       1.15127   433.6237      0.502540       16.1668       2.34786      -2.81061       1.55229       6.90854       9.59828       9.61246       9.05981       7.32423       5.17969
  10  13 2440.9023    1.5324  0.8235 11.3362  0.0000       3.14880  0.0389   0.0489   0.0762    0.1474   0.0000       1.16278   437.0356       12.7019       15.8977      -3.60400       2.21308      0.875484       5.01156       6.27648       6.04426       5.68428       4.65394       3.80006
  10  14 2578.8657    1.9905  0.9494 11.4113  0.0000       5.03013  0.0390   0.0605   0.0865    0.1766   0.0000       1.00835   441.6076       5.54967       19.5648      -7.33565       2.33663      -6.32220       4.50648       5.64587       5.44754       5.58517       4.82849       3.68559
  10  15 2717.0312    2.4995  0.9064 12.1870  0.0000       1.95775  0.0410   0.0757   0.0809    0.1514   0.0000       1.18452   438.1119       12.8510       12.5124      -3.10552       3.24012      -3.31772       4.84944       6.10221       5.82258       6.20645       4.79531       3.82637
  10  16 2855.7559    3.2496  0.7383 12.6336  0.0000      0.830448  0.0325   0.1070   0.0695    0.1509   0.0000       1.03949   434.3800       10.8103       21.4543      0.905216      -4.33146      -3.82034       4.27988       5.49955       5.64335       5.63678       4.51580       3.71802
  10  17 2994.5515    3.6810  0.8459 12.9255  0.0000      0.743249  0.0387   0.1118   0.0721    0.1557   0.0000      0.881262   439.5188       8.56850       9.31494       2.06518      -3.09364      -1.05062       4.95573       5.77565       5.58116       5.17958       4.78452       4.30628
  10  18 3133.1092    3.8758  0.9609 13.3347  0.0000       2.71752  0.0436   0.1167   0.0863    0.1541   0.0000       1.00248   431.1327       15.2651       10.8117       2.74938       9.37220      -8.78202       5.46707       6.83514       7.03146       6.25580       5.09293       4.15601
  10  19 3271.5538    3.6440  1.3261 12.8356  0.0000       1.47622  0.0549   0.0943   0.1013    0.1751   0.0000      0.821360   446.1983       13.5046       8.85778       7.75691       4.16799      -3.94617       5.85726       6.77822       7.03466       6.52594       5.84200       4.77633
  10  20 3410.3488    3.0058  1.9632 12.7774  0.0000       2.13943  0.0747   0.0688   0.1301    0.1122   0.0000      0.514111   449.5400       2.62169       16.7747      -4.83513       13.8308      -8.45341       8.59984       10.5319       10.8678       9.93544       8.59629       6.64177
  10  21 3549.4885    2.6159  2.9436 11.9538  0.0000       1.51705  0.0869   0.0482   0.1632    0.0948   0.0000      0.322603   442.0623       29.2739       13.6928       7.41981       8.96775      -5.83584       9.44852       11.0468       11.8914       10.8009       9.39622       7.68492
  10  22 3688.7106    2.1704  4.4080 11.4233  0.0000      0.555168  0.1129   0.0339   0.2034    0.0760   0.0000      0.195080   454.6925       20.6354       16.2876       16.6941       5.26889      0.758900       11.6961       14.1123       14.3008       13.6918       11.7969       9.56677
  10  23 3828.4280    1.8066  5.7732 11.0302  0.0000      0.452159  0.1345   0.0258   0.2429    0.0695   0.0000      0.134720   439.8282      -21.5470      -13.2140      -12.2470       2.94329      -3.67015       14.0280       17.4621       17.7794       17.2393       14.1327       11.6475
  10  24 3968.0202    1.5738  7.7536 10.7076  0.0000      0.266188  0.1667   0.0207   0.3057    0.0629   0.0000     0.0983005   465.0240     -0.506013       34.4055      -16.3603       2.28706       16.1710       16.7637       20.3659       20.5546       19.5749       17.1815       13.9191
  10  25 4107.6529    1.3310 10.8537 10.4563  0.0000     0.0943587  0.2186   0.0163   0.4195    0.0502   0.0000     0.0815021   426.4320       9.79384       49.7651       26.8348       8.75601      -16.7978       20.9584       26.5193       26.1011       25.0457       21.5368       17.6000
  10  26 4247.2809    1.1499 13.7245 10.2576 -0.0011    -0.0807103  0.2899   0.0143   0.5307    0.0496   0.0000     0.0782237   480.5151       21.8678       15.0356      -20.2677      -29.8345       28.3580       25.7409       32.4226       32.7759       31.1453       26.2726       21.8246
  10  27 4387.9212    0.9202 16.2754 10.2070 -0.0020     -0.122642  0.4098   0.0116   0.6817    0.0438   0.0000      0.100322   466.3119       12.9201       66.6470      -6.85888       5.69558      -30.8721       33.0978       42.3166       41.6433       39.9366       34.2148       28.4046
  10  28 4527.1289    0.7344 18.1894 10.1510 -0.0011     -0.700254  0.5015   0.0104   0.8313    0.0392   0.0000      0.113462   365.4191       22.9306      -23.8857      -39.0903      -5.55351       27.0803       38.8752       48.0166       49.3134       46.9115       40.4326       32.6412
  11   7 1627.1163    0.2162  0.2185  9.9943  0.0000       12.0509  0.0258   0.0145   0.0512    0.0468   0.0000       10.9086   439.8515       1.70899       9.05847      0.598944      -1.20517     -0.533831       2.56972       3.59128       3.32393       3.58914       2.93565       2.34069
  11   8 1772.2418    0.3361  0.2555 10.0198  0.0000       10.6071  0.0193   0.0178   0.0438    0.0586   0.0000       4.91691   439.8329       2.28383       11.6208      -3.35622     -0.535686       1.81680       2.39461       2.83713       3.15002       3.21377       2.25710       2.33229
  11   9 1915.5052    0.4407  0.4174  9.8518  0.0000       11.2151  0.0273   0.0185   0.0513    0.0729   0.0000       2.79577   431.9398       3.30937       10.9337       3.67846       1.47046      -4.00318       3.21355       4.09044       3.44774       3.99707       3.57844       2.81380
  11  11 2199.8777    0.8612  0.6987 10.2897  0.0000       4.66549  0.0356   0.0277   0.0645    0.1267   0.0000       1.28710   440.2617      -2.02789      -8.14540      0.754264      -1.16342      -1.09014       4.09771       5.39042       5.51202       5.17093       4.41973       3.40733
  11  12 2340.0863    1.2451  0.7690 10.7304  0.0000       4.03721  0.0333   0.0381   0.0729    0.1600   0.0000       1.03959   434.8115      0.651921       11.7155      -2.60923     0.0175274      -4.30766       3.83190       4.55705       4.54293       4.37277       4.10249       3.32717
  11  13 2478.6522    1.6824  0.7740 11.3399  0.0000       4.99677  0.0361   0.0512   0.0672    0.1493   0.0000       1.23473   437.2938      -1.35440       10.9775      -2.21905       2.96668      -1.30216       4.23164       5.54209       5.34382       5.39615       4.54003       3.57711
  11  14 2616.9712    2.0375  0.9105 11.8507  0.0000       1.22326  0.0398   0.0597   0.0783    0.1556   0.0000       1.01092   438.4236      0.708692       6.24487      0.186766       2.57845       2.11992       4.61107       5.85729       5.92957       5.34568       4.79417       3.86157
  11  15 2756.2594    2.6609  0.8245 12.5434  0.0004       3.36172  0.0358   0.0838   0.0765    0.1264   0.0000      0.996898   436.8938      0.109833       4.02377       1.71009      -8.89582      -2.52891       4.32075       5.76394       5.67108       5.38195       4.77722       3.86892
  11  16 2895.4874    3.4812  0.8405 12.6569  0.0000       1.99936  0.0350   0.1041   0.0720    0.1491   0.0000      0.974681   440.3043       16.1203       15.5873      -5.13892       3.86769       3.21620       3.88381       4.77047       5.18701       4.69232       4.08122       3.30473
  11  17 3034.6570    3.8055  1.0267 12.9645  0.0000       1.19270  0.0418   0.1060   0.0827    0.1589   0.0000      0.937819   434.9882       7.30132       13.6515      -1.24294       1.07938      -1.56755       4.23025       5.37195       5.32716       5.40175       4.37045       3.90670
  11  18 3173.6586    3.9309  1.0642 13.2484  0.0000       3.36666  0.0455   0.1087   0.0856    0.1641   0.0000      0.990519   435.5019       5.64677       13.7573     -0.115469     -0.172354      -6.38957       4.67947       5.66155       5.35468       5.63720       4.71933       4.17968
  11  19 3312.3707    3.4377  1.3475 12.9929  0.0000      0.590005  0.0558   0.0874   0.0998    0.1435   0.0000      0.881675   437.4380       26.4936       19.2005      -11.1409      -4.02292       6.42726       5.52154       6.69955       7.00745       6.77021       5.88080       4.80447
  11  20 3452.0125    2.9851  2.1970 12.1900  0.0000       1.58503  0.0722   0.0579   0.1217    0.1093   0.0000      0.377228   433.0767       17.2267       5.95590       2.26541      0.519090       6.93310       6.97404       8.83886       8.41761       8.26709       7.49085       6.23706
  11  21 3591.5723    2.4450  3.2148 11.7797  0.0000      0.896648  0.0871   0.0413   0.1578    0.0822   0.0000      0.259735   437.1329       17.6041       3.08541       16.2440       11.4986      -10.1264       8.57872       10.0043       10.5779       10.3103       8.75128       7.52994
  11  22 3731.2389    2.0688  4.6463 11.1996  0.0000      0.612312  0.1093   0.0297   0.1990    0.0695   0.0000      0.160091   452.8223       9.62188       53.4922       14.9344      -7.94471      -2.96677       10.1756       13.1278       12.9304       13.0390       10.9529       9.50937
  11  23 3871.2145    1.7219  6.1303 11.0472  0.0000      0.527089  0.1428   0.0235   0.2477    0.0589   0.0000      0.131371   429.4144       15.4239       17.4795      -14.5523      -6.17609      -10.6118       12.5547       15.9059       16.7619       15.9315       13.6969       11.4375
  11  24 4011.3853    1.4559  8.2822 10.6673  0.0000      0.257839  0.1730   0.0183   0.3111    0.0525   0.0000     0.0999629   420.6545      -28.5305       33.3705      -6.15165      -10.0816       18.4848       15.8137       19.5092       20.1504       19.1635       16.6440       14.3128
  11  25 4151.6033    1.2418 11.4464 10.4453  0.0017      0.121728  0.2372   0.0153   0.4140    0.0470   0.0000     0.0827430   428.6976       29.4264       35.5856      -14.2229      -24.8075       1.65220       20.0530       24.9532       25.4308       24.5302       21.8319       18.1582
  11  27 4433.0794    0.8405 16.0162 10.2682 -0.0015     0.0415687  0.4162   0.0109   0.6684    0.0385   0.0000      0.110439   429.4077       1.22421       49.1681       3.55858       27.6159       26.1005       29.5333       38.1051       38.7988       37.1844       32.5893       27.6310
  11  28 4570.7944    0.6966 18.7492 10.1083 -0.0033     -0.723395  0.5102   0.0091   0.8464    0.0345   0.0000      0.109486   456.9863       28.5651      -6.78569      -78.5399       4.36319       41.9556       36.2723       45.4561       48.9466       45.0019       40.6452       33.2991
  12   6 1509.7252    0.1410  0.1045  9.9972  0.0000       32.9825  0.0257   0.0145   0.0374    0.0422   0.0000       35.3288   434.4016     -0.432835       14.1526     -0.327453      -5.58290      -1.37220       2.57818       2.53256       3.07092       2.56900       2.94294       2.18269
  12   7 1660.2618    0.2289  0.1764 10.0303  0.0000       17.0679  0.0161   0.0164   0.0462    0.0450   0.0000       10.9612   436.9110      -2.63006       14.9309      -4.42124      -4.99335     -0.186283       2.18812       2.42734       2.62437       2.96644       2.62038       2.36357
  12   9 1950.0734    0.5050  0.4706 10.0099  0.0000       10.2001  0.0255   0.0191   0.0537    0.0719   0.0000       2.26184   438.9880       2.75737       15.9185      -1.84083      -3.62176      0.897275       2.92628       3.43889       3.51542       3.54796       3.09653       2.76055
  12  10 2093.6756    0.7093  0.5653 10.1770  0.0000       6.42169  0.0252   0.0246   0.0633    0.0949   0.0000       1.45870   438.9221     -0.810111       19.7837      -5.84464       3.03034      -2.60306       2.73205       3.52158       3.51734       3.61183       3.06673       2.64865
  12  11 2235.9250    1.0247  0.7076 10.4179  0.0000       5.53067  0.0301   0.0311   0.0642    0.1258   0.0000       1.09574   439.7317       2.14635       10.8436      -4.25534      0.585680     -0.447651       3.17764       3.76792       3.96465       3.96881       3.59681       3.07090
  12  12 2376.4953    1.2807  0.9658 11.1713  0.0000       5.22662  0.0444   0.0359   0.0793    0.1284   0.0000       1.17304   438.9185      -8.86090       16.6386       8.41207      0.832676      -4.13437       4.12341       5.04214       5.13001       5.17034       4.39474       3.81233
  12  13 2515.5966    1.8215  0.8122 11.6484  0.0000       5.81857  0.0348   0.0530   0.0688    0.1421   0.0000       1.07676   440.9342       1.83277       16.3690       4.54319      -2.17835      -6.80614       3.34349       4.38701       4.34940       4.31101       3.79134       3.19208
  12  14 2654.7113    2.3063  0.8645 11.9179  0.0000       1.69273  0.0360   0.0651   0.0711    0.1653   0.0000      0.948369   435.8490       5.06645       18.7633      -2.07959      -3.74073      -1.12470       3.60476       4.02030       4.42459       4.30258       3.87376       3.34876
  12  15 2794.5056    2.7363  0.8505 12.6280  0.0000       1.91116  0.0352   0.0802   0.0732    0.1446   0.0000      0.995041   436.9381       9.96976       9.00125       3.75254       1.82446       2.18027       3.77230       4.65327       4.53573       4.40834       3.98620       3.49424
  12  16 2934.4203    3.5943  0.7822 13.0306  0.0000       1.20899  0.0338   0.1037   0.0620    0.1288   0.0000      0.986681   436.3198      -2.71288       11.7104       10.1474      -3.18415      -6.33815       3.43516       4.58227       4.55844       4.23330       3.71018       3.29201
  12  17 3073.9003    3.8258  0.9095 13.2540  0.0000      0.812933  0.0383   0.1054   0.0724    0.1302   0.0000       1.34690   437.4303       7.34697       10.9388     -0.323028      -1.54779      -7.02475       3.78919       4.59142       4.74050       4.56562       4.35938       3.50478
  12  18 3213.2464    3.7049  1.3455 13.1608 -0.0000      -1.21982  0.0543   0.0896   0.0949    0.1337   0.0000      0.920937   443.4511       4.89927       16.9897       2.43429      -1.11941      -3.22545       4.79648       5.75738       6.09893       5.64154       5.48477       4.66651
  12  19 3352.8175    3.3888  1.5871 12.8415  0.0000      0.287643  0.0583   0.0741   0.1025    0.1238   0.0000      0.488241   436.4454       19.7145       13.4701       6.96610      -11.7730      0.888142       5.31746       7.04060       6.55782       6.49620       5.88880       5.24208
  12  20 3492.5673    2.8973  2.4772 12.0244  0.0000      0.684909  0.0698   0.0502   0.1270    0.0967   0.0000      0.306667   442.1340       5.53525     -0.295449       8.73387      -6.09996       5.66195       6.52368       8.02062       8.38730       8.07331       7.04003       6.07123
  12  21 3632.7375    2.3645  3.4700 11.6993  0.0035      0.387322  0.0883   0.0375   0.1606    0.0739   0.0000      0.214530   417.1764       28.4689     -0.577704     -0.787607      -2.60356      -7.63353       8.00771       9.88146       10.5895       9.88448       8.80377       7.64413
  12  22 3773.1752    1.9572  5.2612 11.2202  0.0000      0.743937  0.1180   0.0262   0.2034    0.0608   0.0000      0.127690   440.7896       3.13948       13.0338       14.3286       15.5966      -14.2841       10.5840       13.4405       14.3045       13.5411       12.2137       10.2475
  12  23 3913.5698    1.6120  6.9993 10.9647  0.0000      0.575078  0.1422   0.0205   0.2727    0.0510   0.0000      0.115375   438.3863       20.7991      -14.3727       2.80740       9.47477      -4.85829       12.3031       15.1236       15.9042       15.2751       13.8138       11.8914
  12  24 4053.7998    1.3539  9.2856 10.6739 -0.0001      0.224114  0.1840   0.0165   0.3371    0.0472   0.0000     0.0934692   457.0932       18.1270      -10.5656       21.6692       9.36914      0.289700       15.5560       18.9581       19.9424       19.3789       17.3703       14.7711
  12  25 4194.1661    1.1766 12.0725 10.4899  0.0004    -0.0539247  0.2417   0.0143   0.4451    0.0430   0.0000     0.0826770   427.6811       73.3689       48.5003      -31.1822       11.8204      -18.6352       18.7955       23.1666       24.2656       23.3732       21.2070       18.3004
  12  28 4614.2263    0.6306 19.5322 10.2121 -0.0048     -0.751757  0.5773   0.0088   0.9167    0.0309   0.0000      0.112955   493.0815      -16.8567       106.510      -62.7506      -7.60456       23.2648       37.3707       46.5685       51.4797       48.4461       42.0449       37.0241
  13   6 1541.1591    0.1698  0.0929 10.0231  0.0000       30.8017  0.0244   0.0156   0.0241    0.0426   0.0000       25.8362   431.6037       5.56287       13.4536       1.40871      -4.35315      0.397240       3.03311       2.87952       2.91538       2.71991       3.66728       4.34372
  13   7 1692.3815    0.2604  0.2478  9.9752  0.0000       17.8833  0.0209   0.0140   0.0421    0.0465   0.0000       7.11118   440.9258       2.10066       10.5063      0.285815       1.41169       4.23536       2.24636       3.21101       3.09812       3.36155       2.73029       2.65223
  13   8 1838.7210    0.3845  0.3912  9.9553  0.0000       11.6723  0.0240   0.0157   0.0490    0.0623   0.0000       3.08659   433.5559      -4.80053       17.2663     -0.663671      -1.96498       1.29842       2.47011       3.04453       2.91925       3.01339       3.05310       2.47165
  13   9 1983.8911    0.5523  0.5635  9.8833  0.0000       7.30188  0.0287   0.0182   0.0560    0.0861   0.0000       1.62712   437.4412       2.72732       10.2017       2.02023      -4.02824      -2.98853       2.97626       3.52945       3.32838       3.47239       3.31150       2.97730
  13  10 2128.5334    0.7585  0.5534 10.3407  0.0000       8.07468  0.0253   0.0251   0.0550    0.0837   0.0000       1.50142   437.0200      -1.10083       16.3207      -12.3749      -1.66246      -4.96946       2.60765       3.35974       3.36800       3.27354       3.01735       2.52631
  13  11 2271.2555    1.0287  0.7065 10.5953  0.0000       5.48656  0.0307   0.0299   0.0602    0.1119   0.0000       1.13748   435.7559     -0.938743       16.3171      -2.58263      -10.6197       1.87360       3.07923       3.66265       3.95753       4.09220       3.54047       3.08409
  13  12 2411.9116    1.4584  0.7719 11.2752  0.0000       4.10110  0.0319   0.0414   0.0647    0.1122   0.0000      0.984306   438.9065       2.49674       16.4059       5.35537    -0.0204219       1.95256       3.29981       3.83550       3.95158       3.81340       3.59728       3.23770
  13  13 2551.8149    1.9477  0.8999 11.6925  0.0000       4.18851  0.0358   0.0524   0.0712    0.1409   0.0000      0.996462   433.8825       9.43419       7.05267       2.24382       4.88960       3.13712       3.14523       4.08348       4.13065       3.91979       3.68484       3.20684
  13  14 2691.7873    2.3909  0.8573 12.2988  0.0000       2.25078  0.0348   0.0671   0.0690    0.1400   0.0000      0.934346   441.1608       2.17377       13.5773       2.76419      -7.31014      0.474246       3.36533       4.21369       4.92104       4.97054       4.43735       3.96614
  13  15 2832.2875    3.0345  0.8944 12.5389  0.0000       2.90089  0.0362   0.0814   0.0663    0.1611   0.0000      0.883891   441.0190       8.28480       15.8707       4.08211       6.16920      -2.45557       3.35326       4.30021       4.37500       4.36100       3.85813       3.32241
  13  16 2972.6909    3.7333  0.8124 12.9998  0.0000       1.80277  0.0347   0.1019   0.0610    0.1457   0.0000       1.01958   443.2255      -7.10192       4.62586     -0.537966      0.316320      0.693323       3.87266       5.09305       5.42290       5.09498       4.57720       3.61612
  13  17 3112.5556    4.0830  0.8494 13.3205  0.0003      0.342057  0.0354   0.1110   0.0655    0.1263   0.0000      0.909453   443.2205       10.3290       13.4578       6.17289      -4.18122      -5.62391       3.56272       4.30018       4.07423       4.25505       3.85483       3.34833
  13  18 3252.4583    3.5491  1.1912 13.6578  0.0000       1.37782  0.0514   0.0945   0.0963    0.1225   0.0000      0.965924   438.6832       9.15154       22.8857      -15.5237      -4.76973       1.38787       4.87834       6.66603       6.70727       6.68829       5.77886       4.71326
  13  19 3392.4750    3.0926  1.7160 13.0406  0.0000       1.06424  0.0581   0.0688   0.1193    0.0965   0.0000      0.639406   437.6108       11.1644       1.59308       13.4622       6.30996       2.59052       4.82517       5.75738       6.32173       6.17321       5.51501       4.84564
  13  20 3532.7657    2.7342  2.5488 12.1129  0.0000      0.957175  0.0707   0.0465   0.1266    0.0868   0.0000      0.312852   446.3852       3.07816       6.97348       19.7315      -9.47145      -1.52248       6.36234       7.99006       8.40753       8.46935       7.45963       6.47694
  13  21 3673.3243    2.2135  3.7835 11.6429  0.0000      0.641636  0.0887   0.0325   0.1675    0.0663   0.0000      0.190021   434.3041       7.57619       23.3028      -2.42086       4.50946      -6.69868       7.41000       9.40058       9.43043       9.24142       8.92500       7.49924
  13  22 3814.3001    1.8204  5.8229 11.1341  0.0000      0.689790  0.1202   0.0224   0.2184    0.0527   0.0000      0.120716   436.6207       7.83032     -0.764731       5.22715       22.7168      -33.0578       9.47909       12.3825       12.5667       12.4677       11.3578       9.72072
  13  23 3954.7840    1.5577  7.4481 10.9501  0.0000      0.414370  0.1471   0.0187   0.2673    0.0468   0.0000      0.105707   424.1397       22.0306       4.12189       24.8150       14.6157      -24.8931       11.4441       14.0263       14.9701       14.8768       13.4243       11.6840
  13  24 4095.6336    1.2946  9.7226 10.6942  0.0000      0.157505  0.1897   0.0153   0.3489    0.0428   0.0000     0.0907905   448.2549      -8.85029       57.5237       27.9588      -27.0592     -0.658610       14.2078       17.9897       18.5949       18.8311       16.5530       15.0260
  13  25 4236.6992    1.1015 12.3521 10.4911  0.0000     0.0315701  0.2537   0.0131   0.4417    0.0404   0.0000     0.0851991   440.2659      -5.10582       24.6706     -0.441309      -28.6262       7.46595       17.6626       22.3288       23.6494       23.0247       20.9227       18.4252
  13  26 4378.1005    0.9068 15.7608 10.4030  0.0000    -0.0196207  0.3808   0.0105   0.6084    0.0350   0.0000     0.0939715   468.8989      -3.76157      -20.8774      -16.1065       4.19425      -1.20973       23.1352       29.5144       31.4334       30.5063       28.2325       24.4337
  14   5 1411.7214    0.1261  0.0910 10.0600  0.0000       20.0400  0.0193   0.0133   0.0348    0.0345   0.0000       46.7491   438.0236       3.22841       14.5061      -2.37950      -4.84223      -2.33954       1.72555       2.47664       2.49529       2.03816       2.57891       1.74238
  14   7 1723.5633    0.3019  0.2214 10.0345  0.0000       12.5683  0.0157   0.0158   0.0363    0.0442   0.0000       5.91422   437.6296     -0.691160       9.51366       2.16070       1.17961     -0.210197       1.57163       1.88282       2.14885       1.96935       1.89394       1.67198
  14   9 2017.1342    0.5860  0.4636 10.0534  0.0000       8.30995  0.0226   0.0206   0.0478    0.0784   0.0000       1.72094   436.3606      0.519545       14.2208      -5.74208      -3.53014      -1.76586       2.16141       2.68784       2.67458       2.93165       2.58915       2.26161
  14  10 2162.6213    0.8227  0.6235 10.3551  0.0000       7.63097  0.0298   0.0240   0.0518    0.0945   0.0000       1.32804   438.1447      -2.73988       17.3193      -3.24968       4.75703     -0.286546       2.73830       3.56474       3.33424       3.61060       3.24670       3.08035
  14  11 2305.8227    1.1516  0.7724 10.6867  0.0000       6.20291  0.0308   0.0313   0.0620    0.1169   0.0000       1.05830   435.6596      -3.70651       11.2397      -5.93805       3.24953       4.53355       2.69419       3.46017       3.50640       3.42162       3.37046       2.93621
  14  12 2446.7508    1.4486  1.0526 11.1627  0.0000       1.53315  0.0433   0.0350   0.0758    0.1324   0.0000      0.993683   435.9645       2.62811       9.19537       1.15291     0.0950474      0.573516       3.71937       4.49015       4.63364       4.67148       4.10649       3.89288
  14  13 2587.4133    1.9637  0.9142 12.0370  0.0000       2.32903  0.0375   0.0510   0.0686    0.1172   0.0000      0.939006   436.3174       5.02544       7.52242       1.43473       2.61532      -4.16920       3.33417       3.83685       4.02623       4.10680       3.81771       3.38311
  14  14 2728.2869    2.6271  0.8239 12.3113  0.0000       2.07920  0.0317   0.0706   0.0645    0.1397   0.0000      0.908349   439.2366       5.93305       5.81198       5.82885      -1.13016       6.81273       2.97695       3.85362       3.97674       4.03849       3.69365       3.18631
  14  15 2869.3475    3.1426  0.9469 12.7077  0.0000       1.89443  0.0354   0.0813   0.0708    0.1571   0.0000      0.915336   433.7525       5.02451       17.6799    -0.0399521      -1.64397      -7.57965       3.13432       3.94389       4.18425       4.29245       3.52146       3.20786
  14  16 3010.2181    3.6898  0.9164 12.9926  0.0000      0.554408  0.0343   0.0949   0.0690    0.1631   0.0000      0.858386   439.6588       11.3941       4.11578       3.93916       8.40315      -1.37583       2.97062       3.67516       3.54204       3.82922       3.33729       3.11994
  14  17 3150.6712    3.7150  0.9991 13.5973  0.0000      0.893217  0.0393   0.0995   0.0783    0.1293   0.0000      0.960307   440.7623       7.14823       13.9750       4.09937      -1.51861      -3.81640       3.29339       4.12891       4.33969       4.09924       3.75534       3.49582
  14  18 3290.9742    3.5388  1.5263 12.9244  0.0000      0.864555  0.0527   0.0734   0.0962    0.1248   0.0000      0.590836   443.4499       5.42915       12.4201      -3.46095       4.86348      -2.58370       3.91947       5.28226       5.28740       5.30896       4.90941       4.33807
  14  19 3431.7378    2.9841  2.1104 12.6702  0.0000       1.89698  0.0626   0.0561   0.1187    0.0861   0.0000      0.432529   430.6832       6.07777       16.1465       4.36571      -4.29694       3.18873       4.80890       6.15757       6.44797       6.58896       5.99784       5.32645
  14  20 3572.4455    2.5294  2.9641 12.0817  0.0000      0.583721  0.0761   0.0405   0.1381    0.0726   0.0000      0.266187   434.5141       20.2461       2.92007       7.60824       7.05824       3.77880       5.95392       7.64618       7.71597       7.44928       7.16875       6.41426
  14  21 3713.5956    2.1130  4.3366 11.4560  0.0000      0.905097  0.0930   0.0282   0.1735    0.0592   0.0000      0.156888   434.3382       3.43373       24.1416      -11.8224       18.3494      -13.6403       7.13444       8.86306       9.34634       9.41747       8.44399       7.63685
  14  23 3995.6477    1.4794  8.6944 10.8035  0.0000      0.327705  0.1628   0.0165   0.2892    0.0437   0.0000     0.0874599   437.7306       19.6477       7.36654      -21.9517       14.8920       2.35007       11.4049       14.6994       15.5860       15.4852       14.5586       12.5419
  14  24 4136.9623    1.2711 11.5529 10.5510  0.0001      0.201297  0.2081   0.0139   0.3920    0.0422   0.0000     0.0766104   448.4375     -0.129654      -5.80520       16.2564       3.47142      -2.14887       13.9481       17.7744       19.0155       18.9106       17.4506       15.1580
  14  25 4278.4313    1.0649 14.1856 10.4430  0.0009     0.0544646  0.2859   0.0118   0.5077    0.0380   0.0000     0.0806308   423.2551       65.0541       16.8977      -12.8691      -29.9569      -8.48855       17.5822       22.2661       23.9541       23.4495       21.4888       19.1140
  14  26 4420.0025    0.8600 15.5073 10.3903  0.0031     0.0938196  0.3673   0.0103   0.5901    0.0336   0.0000     0.0980944   426.2005      -10.8398       47.9877      -9.19302       6.75644       4.60822       21.5516       27.6216       28.8120       29.0702       27.0683       23.1572
  15   6 1601.0242    0.2159  0.1277  9.9576  0.0000       10.3459  0.0312   0.0139   0.0254    0.0394   0.0000       13.1576   437.1856      -3.79252       14.3464       1.47158      -1.42456       1.58450       2.05924       2.80049       3.55736       1.89663       2.90189       2.05671
  15   7 1753.8267    0.3397  0.2157 10.0377  0.0000       12.8070  0.0250   0.0169   0.0315    0.0461   0.0000       5.03356   437.1522     -0.275582       12.3098      -2.44139      -4.22409    -0.0170464       3.10873       3.77753       2.38684       1.83866       2.96346       2.84131
  15   9 2049.6800    0.6749  0.5947 10.0378 -0.0013       6.05097  0.0256   0.0204   0.0553    0.0926   0.0000       1.38867   439.1717      -1.74108       9.10436      -1.55941      -1.49873     -0.916045       2.45035       2.84666       3.05475       3.13812       2.88130       2.42779
  15  10 2195.9540    0.9347  0.6330 10.4137  0.0000       7.64210  0.0279   0.0266   0.0497    0.0997   0.0000       1.20202   435.8337     -0.586602       12.8589       2.10338     -0.243971     -0.739413       2.43261       3.17290       3.11370       3.36137       3.06003       2.64779
  15  11 2339.6077    1.2378  0.7948 11.0608  0.0000       3.76979  0.0328   0.0324   0.0607    0.1070   0.0000       1.09092   436.4608       6.13952       15.3715       3.05146       1.29145      -2.32507       2.80757       3.43262       3.57137       3.80280       3.34538       3.09367
  15  12 2481.1675    1.6270  0.9184 11.3418  0.0000       3.53504  0.0334   0.0403   0.0665    0.1249   0.0000      0.873898   440.1491       8.46948       15.9199       5.60033      -1.23851      -1.38999       2.75949       3.56146       3.76508       3.76695       3.38677       3.05436
  15  13 2622.4821    2.1798  0.8697 11.9709  0.0000       3.77392  0.0329   0.0547   0.0628    0.1201   0.0000      0.849141   439.5736       1.38379       13.4718       3.10861       2.66889      -2.83222       2.68190       3.48963       3.45203       3.55028       3.37025       3.02903
  15  14 2764.3168    2.8239  0.9302 12.2883  0.0000       3.09739  0.0321   0.0700   0.0702    0.1483   0.0000      0.830859   439.4995       2.61752       11.1829      -1.65197      0.498229      -5.38904       2.50782       3.26950       3.12559       3.44428       3.34500       2.83191
  15  15 2905.8873    3.2899  0.8141 13.0392  0.0000       1.66035  0.0305   0.0885   0.0635    0.1227   0.0000      0.929710   437.2509       5.30766       12.9491       4.44189       4.91384      -2.24402       2.69367       3.40938       3.78266       3.99860       3.76503       3.18915
  15  16 3047.1987    3.7012  0.9112 13.4416  0.0000       1.51485  0.0367   0.0958   0.0678    0.1218   0.0000      0.894419   435.8077       14.2262       16.6179       8.59217       1.29071      -2.78081       3.27874       4.66584       4.72523       4.69686       4.01828       3.29584
  15  17 3188.1189    3.9186  1.0544 13.2725  0.0001       1.86977  0.0419   0.0946   0.0700    0.1590   0.0000      0.975441   436.6338       7.07554       19.9129       2.25352      0.766702       4.07923       3.15317       3.95213       3.87799       4.18458       3.81973       3.53125
  15  18 3328.9472    3.4355  1.5138 13.1523  0.0000      0.178781  0.0498   0.0737   0.0989    0.1117   0.0000      0.717012   445.3526       7.92744       7.44019       3.59832       1.44680      0.816550       3.57577       4.51915       4.71710       4.89317       4.25759       4.17427
  15  19 3470.1758    2.8950  2.5488 12.0108  0.0000      0.631943  0.0663   0.0454   0.1159    0.1011   0.0000      0.259052   436.8133       12.0692     -0.870372       4.48110      -5.58651      -4.85709       4.89508       6.50098       6.48198       6.58760       6.08617       5.61608
  15  20 3611.4954    2.4082  3.3686 11.8778  0.0000      0.562551  0.0781   0.0348   0.1447    0.0694   0.0000      0.207718   441.1488       20.8783      -4.99163      0.282056      -14.4681       7.41229       5.61154       7.25828       7.53690       7.70064       7.11576       6.46827
  15  21 3752.8753    2.0296  5.0382 11.2915  0.0000      0.550930  0.0993   0.0246   0.1900    0.0563   0.0000      0.131667   436.1071       9.57609       14.8079      -13.3566      -2.02780       6.54007       6.84535       8.90448       9.15705       9.32218       8.60996       7.80655
  15  22 3894.5428    1.6648  6.8310 10.9966  0.0000      0.374566  0.1265   0.0186   0.2349    0.0462   0.0000     0.0979950   433.4456       10.0824       13.0286       7.66990       7.51588     -0.724638       8.79585       11.3738       11.9663       12.1254       11.2506       10.1218
  15  23 4035.9667    1.3895  9.0410 10.7933 -0.0005      0.383784  0.1659   0.0152   0.3037    0.0404   0.0000     0.0871082   402.6542      0.857563       1.56006      -11.3065      -17.3073       19.9823       10.7472       13.8150       14.4579       14.4222       13.5311       12.4463
  15  24 4177.7089    1.2082 11.8270 10.5377  0.0000      0.184301  0.2109   0.0127   0.3945    0.0390   0.0000     0.0789253   420.7612       1.46177      -6.93472      -4.67933       3.46956      -14.0198       12.9958       16.8508       17.9494       17.8258       16.7122       14.9280
  16   5 1467.2840    0.1373  0.1074 10.1173  0.0012       19.2381  0.0194   0.0129   0.0388    0.0331   0.0000       37.7318   436.9287     -0.161697       19.2986      -2.57168      -2.67899      0.741328       1.24414       2.04044       1.95045       1.90044       1.87975       1.42666
  16   6 1629.5158    0.2379  0.2027  9.9544  0.0000       24.5083  0.0223   0.0136   0.0363    0.0404   0.0000       8.49211   437.5886      -1.64487       15.4522       1.64838      -2.14011      -2.67147       2.27576       2.86766       3.29214       3.34182       3.40945       2.51655
  16   7 1783.2691    0.3671  0.3083  9.9867  0.0000       10.2910  0.0182   0.0150   0.0382    0.0512   0.0000       3.07791   438.8137       4.00267       13.5139       1.49950      -1.49427      -1.50847       1.64582       2.04996       2.18149       2.36302       1.97737       1.98739
  16   8 1933.1887    0.5214  0.4154  9.9074  0.0000       11.7465  0.0203   0.0170   0.0390    0.0656   0.0000       1.95233   435.8067     -0.765747       12.5577      -1.66954      -2.70242       1.25784       1.68892       2.13614       2.22023       2.36133       2.34223       1.97775
  16   9 2081.6841    0.6602  0.5645 10.1874  0.0000       10.1850  0.0267   0.0196   0.0479    0.0797   0.0000       1.58459   437.4816     -0.412955       14.3957    -0.0674191      0.855564      -1.93275       2.24238       2.69003       3.07691       2.98428       2.84648       2.53857
  16  10 2228.5017    0.9806  0.7409 10.4117  0.0000       5.35186  0.0292   0.0254   0.0553    0.1155   0.0000      0.982399   441.0060       3.79914       10.9498      -3.47776       3.76638       2.53211       2.49579       3.11254       3.07001       3.00772       2.98383       2.68051
  16  11 2372.7544    1.3291  0.8262 11.2382  0.0000       5.96895  0.0304   0.0341   0.0637    0.1005   0.0000       1.04961   440.2373     -0.394720       16.0981    -0.0168736       6.70759      0.200010       2.42683       3.16022       3.35946       3.30490       2.94044       2.84533
  16  12 2514.8605    1.7277  0.9416 11.5907  0.0000       2.19845  0.0347   0.0408   0.0677    0.1166   0.0000      0.982759   434.9023       2.66167       10.2568      0.390183     -0.287121      -1.45331       2.58234       3.15634       3.29499       3.41902       3.05987       2.93891
  16  13 2657.0211    2.2782  0.9138 11.9350  0.0000       1.44729  0.0331   0.0525   0.0607    0.1240   0.0000      0.804360   439.6953     -0.928401       11.1537       3.29135       1.38955      -3.09570       2.44006       3.07770       3.20289       3.35945       3.33961       2.94913
  16  14 2799.6242    2.8108  0.8724 12.4490  0.0000       2.52024  0.0299   0.0687   0.0661    0.1160   0.0000      0.892879   434.7162       2.28928       13.3013       8.07088      -4.28886      -3.28913       2.27768       2.76981       2.87223       3.00908       2.68651       2.62885
  16  15 2941.8534    3.8107  0.8377 12.8129  0.0000      0.839155  0.0279   0.0937   0.0594    0.1399   0.0000      0.759487   437.6032       4.72722       15.6589       1.18100      0.437519      -2.57780       2.09023       2.76619       2.89819       2.90362       2.77659       2.58310
  16  16 3083.5285    3.7591  0.9637 13.3970  0.0000       1.44092  0.0350   0.0917   0.0697    0.1306   0.0000      0.854909   440.0182       1.21195       16.0537       5.33503     -0.643100      -8.09619       2.72962       3.36273       3.40179       3.33470       3.24205       3.11867
  16  17 3225.0861    3.7394  1.2501 12.7812  0.0000      0.722915  0.0435   0.0800   0.0793    0.1956   0.0000      0.810825   439.3146     -0.911779       12.0996      -5.52565      -3.09042      -1.43238       2.97130       3.72418       3.93515       3.91612       3.74820       3.47713
  16  18 3366.4722    3.2653  1.6478 12.9835  0.0000      0.395984  0.0552   0.0656   0.0969    0.1127   0.0000      0.581821   446.6985       9.36886       4.02272       5.27420      -2.27324       3.44928       3.88927       4.83702       5.38152       4.82748       4.74519       4.24330
  16  19 3508.1115    2.7624  2.5371 12.3277  0.0000      0.620617  0.0641   0.0453   0.1242    0.0845   0.0000      0.285734   442.9472       6.86041   -0.00279806       4.76086      -1.01902      0.410743       4.43003       5.77058       5.91841       6.17868       5.68319       5.19958
  16  20 3650.2232    2.2684  4.1913 11.5185  0.0000      0.644091  0.0868   0.0288   0.1597    0.0656   0.0000      0.146311   433.7513       23.9568       25.5452       25.6781       10.3273       5.83808       5.76550       7.38811       7.54585       7.79425       7.45502       6.66250
  16  21 3792.0971    1.9482  5.2716 11.2321  0.0006      0.783262  0.1032   0.0229   0.1855    0.0551   0.0000      0.122151   447.6185     0.0101567       13.7347       4.87958      -12.8449      -3.15264       6.69284       8.59746       9.05783       9.24437       8.45504       7.82248
  16  22 3934.0014    1.6220  7.4662 10.8504 -0.0008      0.455716  0.1289   0.0167   0.2422    0.0444   0.0000     0.0883899   435.3294       17.6431       25.4873      -17.8291      -9.70353      -6.46107       8.38958       10.6328       11.7641       11.6847       10.8569       9.94685
  16  23 4076.2716    1.3474  9.4276 10.6716 -0.0002      0.456737  0.1654   0.0141   0.3040    0.0407   0.0000     0.0798670   422.0671       32.7305       25.6875      -11.3619      -1.20280      -11.7553       10.1006       13.0578       13.8111       13.9995       13.1680       12.0816
  16  24 4218.6361    1.1470 12.5520 10.5415  0.0000      0.298323  0.2262   0.0120   0.4039    0.0369   0.0000     0.0777523   453.5036      -10.6488      -11.4394      -4.57271       13.4543      -24.7308       12.9962       16.2990       17.5808       17.5932       16.8308       15.1654
  16  25 4360.2988    0.9327 14.8586 10.4449  0.0000      0.114532  0.3152   0.0097   0.5130    0.0333   0.0000     0.0927410   440.4246       31.1521      -13.7041       3.10669       10.7449      -19.1997       16.1947       21.0728       22.5338       22.9452       21.6075       19.2461
  16  26 4501.3778    0.7842 17.8488 10.3128 -0.0015     -0.229658  0.4170   0.0081   0.6353    0.0293   0.0000     0.0978897   459.8330       33.2290       52.0077       27.7605       13.2003      -12.7220       19.6345       25.3314       27.1424       27.2911       25.8247       23.1881
  17   5 1493.4959    0.1544  0.1297 10.0107  0.0000       26.6445  0.0173   0.0117   0.0334    0.0346   0.0000       24.6693   437.5590     0.0711288       17.4059      0.786633      -1.82323     -0.671722       1.58769       1.83162       1.94106       2.20645       2.43821       1.94137
  17   6 1657.0332    0.2752  0.2311  9.9060  0.0000       7.46658  0.0170   0.0130   0.0356    0.0414   0.0000       6.04254   438.9671      -1.44738       10.7047      -2.96754      0.648293     -0.950355       1.40731       1.83474       1.94052       1.85871       1.85781       1.74121
  17   7 1812.0115    0.3743  0.3409  9.9682  0.0000       10.3654  0.0187   0.0143   0.0408    0.0501   0.0000       3.07304   437.3766      -5.71466       10.2180       2.52116      -5.48762      -2.28155       1.61999       1.94050       2.15590       2.23583       2.20360       1.91971
  17   8 1963.3845    0.5321  0.4390  9.9934  0.0000       11.5706  0.0204   0.0173   0.0409    0.0634   0.0000       1.95357   438.5833      -4.66912       13.5974      -2.10699      -1.04438      0.447588       1.62312       1.97719       2.23509       2.15389       2.22076       1.94740
  17   9 2113.0850    0.7683  0.6024 10.1983  0.0000       7.13015  0.0245   0.0209   0.0476    0.0823   0.0000       1.18883   434.9525      -1.00461       12.8702       4.82682      0.385190      -7.49119       1.76500       2.37276       2.43875       2.46508       2.37929       2.03226
  17  10 2260.4077    1.0505  0.8355 10.5312  0.0000       4.40614  0.0293   0.0257   0.0628    0.1043   0.0000      0.983604   441.6420       3.09646       16.8871      0.707349      -3.34045       1.97398       2.01034       2.58276       2.74941       2.86150       2.82852       2.57059
  17  11 2405.0971    1.4168  0.9356 11.2104  0.0000       3.54031  0.0347   0.0328   0.0643    0.1113   0.0000      0.909604   440.4447       2.16182       12.9895       2.16212       1.63811       3.60559       2.34326       3.03429       3.04583       3.23372       3.04407       2.88242
  17  12 2548.2363    1.8237  0.9881 11.5748  0.0000       4.33323  0.0339   0.0411   0.0665    0.1185   0.0000      0.846076   440.2280      -4.15781       13.6698       3.20826      -2.65989      -2.42401       2.27344       2.96544       3.16583       3.12968       3.10507       2.80519
  17  13 2691.1490    2.3627  0.9014 12.2849  0.0000       2.67580  0.0326   0.0554   0.0607    0.1057   0.0000      0.832560   439.0744       6.55702       12.9732       7.47453      -6.22982      -4.26867       2.31328       2.85712       3.28736       3.22700       2.84817       2.81597
  17  14 2834.4808    3.0611  0.8711 12.6371  0.0000       3.79314  0.0310   0.0716   0.0574    0.1112   0.0000      0.825761   435.1129       3.90392       13.3358      -3.27723       2.04777     -0.648433       2.37788       3.17599       3.31182       3.49516       3.20116       2.77770
  17  15 2977.3326    3.8218  0.7663 13.1038  0.0000       1.93847  0.0284   0.0921   0.0498    0.1062   0.0000      0.806644   437.8389       9.98473       10.8407     -0.347510       2.56725      -2.05000       2.11891       2.67466       2.92839       2.82565       2.73314       2.49263
  17  16 3119.4990    3.8580  0.9555 13.4814  0.0000       2.16398  0.0349   0.0913   0.0637    0.1138   0.0000      0.820690   437.2108       11.7342       14.6675      0.533578      -2.23748      -4.28380       2.53599       3.22469       3.53299       3.77479       3.64531       3.19778
  17  17 3261.5932    3.6230  1.3236 13.3566  0.0002       3.06775  0.0476   0.0785   0.0826    0.1186   0.0000      0.894714   438.2488       10.6449       12.5997      -2.56149      -1.11410       2.56449       2.88295       3.91373       4.15219       4.17881       3.76461       3.42465
  17  18 3403.4827    3.1266  2.0005 12.6497 -0.0035      0.296163  0.0580   0.0556   0.1006    0.1099   0.0000      0.454521   441.3246       8.70175       6.51270       3.09986      0.581213       4.46959       3.59051       4.59110       4.97558       5.10943       4.66539       4.29700
  17  19 3545.7090    2.6471  2.8685 12.0239  0.0000      0.656189  0.0699   0.0399   0.1226    0.0894   0.0000      0.234632   440.2677       3.57191       13.6443       2.34169       4.52870       5.86187       4.43042       5.65015       6.01153       6.13947       5.55693       5.30432
  17  20 3688.1055    2.2360  4.2366 11.5504  0.0000      0.491174  0.0871   0.0285   0.1570    0.0643   0.0000      0.145468   438.0763       17.9989       23.1594       2.97522       2.06013       5.38893       5.51209       7.32239       7.73355       8.03117       7.51673       6.75336
  17  21 3830.7664    1.8392  6.2209 10.9582  0.0000      0.663870  0.1108   0.0194   0.2005    0.0508   0.0000     0.0962774   441.7770       15.7248       13.5302       10.5168      -3.88797       5.09551       6.93637       8.92977       9.43308       9.72750       9.45962       8.58967
  17  22 3973.0502    1.5161  8.2272 10.7820  0.0000      0.490342  0.1418   0.0153   0.2588    0.0419   0.0000     0.0858448   450.2809       8.68914      -6.14599      -5.99166       15.1031      -14.6136       8.44432       10.8886       11.5689       11.6157       11.1185       10.0356
  17  23 4115.5305    1.2609 10.9940 10.5797 -0.0005      0.369795  0.1912   0.0123   0.3371    0.0371   0.0000     0.0807829   437.6359       17.8806       8.57804       55.1789       2.16714      -11.5468       10.5452       13.8059       14.5680       14.9454       14.2041       13.0172
  17  25 4400.8897    0.9027 16.2651 10.4089  0.0007      0.325263  0.3391   0.0088   0.5374    0.0297   0.0000     0.0853128   445.2158       15.6806      -1.81473       28.2849      0.742567       6.04392       15.8125       20.5880       22.2148       22.6709       21.3110       19.6738
  18   5 1518.7184    0.1444  0.1196 10.0613  0.0000       11.4194  0.0160   0.0110   0.0333    0.0320   0.0000       28.5879   438.7967       2.83184       17.6132      0.260809      -2.42216     -0.283449       1.16178       1.50396       1.56456       1.73731       1.48685       1.60093
  18   6 1683.6634    0.2901  0.2798  9.8658  0.0000       16.1489  0.0176   0.0121   0.0385    0.0450   0.0000       4.87858   437.7521      0.409252       18.0043      0.594191      -3.64258      -1.20660       1.45645       1.86553       2.11966       1.92504       1.81334       1.85487
  18   8 1992.9283    0.5973  0.3914 10.1306  0.0000       10.2556  0.0187   0.0196   0.0354    0.0623   0.0000       1.86991   434.5131     -0.597716       18.6183      -1.55448      0.882902       1.65119       1.60055       2.06961       2.34797       2.41895       2.21063       2.19156
  18   9 2143.8007    0.8058  0.5657 10.2964  0.0000       6.08674  0.0225   0.0219   0.0438    0.0832   0.0000       1.15852   435.3439      -2.11386       13.2152      -4.19560      -4.85137      -1.07202       1.70576       2.16042       2.40553       2.32156       2.17692       2.13971
  18  10 2291.6902    1.1614  0.7362 10.6635  0.0000       4.04089  0.0266   0.0283   0.0501    0.1061   0.0000      0.841596   437.6534       2.17420       15.9704      -1.92112     -0.451896       1.67683       1.95691       2.43362       2.54353       2.75933       2.61412       2.36403
  18  11 2437.0288    1.4390  0.8899 11.3223  0.0000       5.10271  0.0310   0.0334   0.0631    0.1079   0.0000      0.916257   440.7925      -2.38949       15.3385       9.64629       3.77906      -5.74264       2.08143       2.61866       2.79492       2.79996       2.76661       2.46005
  18  12 2580.9294    1.9261  0.9218 12.0044  0.0000       3.70877  0.0316   0.0446   0.0639    0.0971   0.0000       1.14170   438.6161      0.306234       14.7381       3.40517      -2.22672      -2.03488       2.18142       2.64641       2.78006       2.91056       2.71495       2.68308
  18  13 2724.7108    2.6182  0.8525 12.5518  0.0000    -0.0615374  0.0298   0.0611   0.0581    0.0974   0.0000      0.914432   436.9056       5.77414       14.1871     -0.139393      -2.70923      0.108183       2.01158       2.50259       2.60353       2.66033       2.54957       2.42515
  18  14 2868.6938    3.1923  0.8024 12.9621  0.0000       1.25342  0.0287   0.0765   0.0550    0.0974   0.0000      0.903042   434.8626       5.62526       10.7075      -5.23487       1.69359      -1.65170       1.99374       2.43912       2.72046       2.95811       2.76864       2.63879
  18  15 3012.1522    3.6260  0.9180 13.5333  0.0000     -0.332368  0.0322   0.0848   0.0641    0.0922   0.0000      0.915068   439.6649       9.67663       13.3664       6.00057      0.509812      0.421741       2.15546       2.71583       2.96303       3.10313       2.94702       2.68486
  18  16 3154.9615    3.9736  0.9395 13.4384 -0.0001       1.54237  0.0327   0.0895   0.0592    0.1102   0.0000      0.642915   437.3751       13.3366       18.1137       7.10914      -1.37477      -4.11634       2.32769       2.93316       2.99057       3.11100       2.96795       2.79173
  18  17 3297.4368    3.5632  1.3520 13.2939 -0.0015       1.56464  0.0434   0.0713   0.0818    0.1051   0.0000      0.676743   437.9699       6.04976       9.59119       1.88830      -4.51706       4.73044       2.62215       3.54294       3.42720       3.67331       3.68615       3.42149
  18  18 3440.1876    2.9160  2.1055 12.6857  0.0000       1.19303  0.0587   0.0500   0.1062    0.0898   0.0000      0.401419   437.8252       9.52029       9.72268       3.55882       5.90016      -4.87239       3.55104       4.43423       4.70344       4.93729       4.62965       4.39842
  18  19 3583.0051    2.5919  3.3234 11.7363  0.0000       1.01965  0.0713   0.0348   0.1315    0.0843   0.0000      0.201653   436.8702       5.91834       19.9010     -0.676895   -0.00879932      -6.31863       4.26884       5.60995       5.88490       5.95406       5.73337       5.34917
  18  20 3725.6447    2.1196  4.5927 11.4608  0.0000      0.498446  0.0891   0.0256   0.1643    0.0600   0.0000      0.134624   444.7629       11.6125       10.8330    -0.0804507       3.30381       5.39957       5.29437       6.85277       7.31058       7.30391       7.33120       6.59286
  18  21 3868.7423    1.7646  6.7557 10.9829  0.0000      0.649928  0.1151   0.0180   0.2108    0.0446   0.0000     0.0867118   439.4421       10.6938       21.1842       9.12078       11.7181      -4.89660       6.58149       8.68010       9.22094       9.44144       8.95547       8.33028
  18  22 4011.7828    1.4652  9.3170 10.7344  0.0000      0.582817  0.1523   0.0138   0.2755    0.0366   0.0000     0.0746409   440.7556       27.3244       7.42975      -25.9576      -14.1379      -1.33015       8.14013       10.7796       11.5414       11.8667       11.0745       10.3553
  18  23 4154.6964    1.2525 11.5447 10.5028  0.0000      0.464580  0.1900   0.0115   0.3433    0.0364   0.0000     0.0719165   427.4827       12.6187       9.61103      -9.83302      -8.06195      0.691327       9.77002       12.7822       13.7289       14.3043       13.4029       12.3590
  18  24 4297.7051    0.9984 13.2529 10.4603  0.0028      0.249752  0.2545   0.0096   0.4206    0.0328   0.0000     0.0879875   408.1731       43.0712       43.8722       13.6568      0.690467       11.1468       12.1520       15.8102       17.1606       17.4459       16.7766       15.5133
  19   5 1543.0713    0.1874  0.1096 10.0152  0.0000       32.1900  0.0149   0.0121   0.0195    0.0349   0.0000       18.8835   438.0964     -0.357485       17.8613      0.142820      -3.30798       1.88054       1.28459       1.65241       1.71412       1.75515       1.64445       1.42722
  19   6 1709.4131    0.3052  0.2175 10.0003  0.0000       30.9332  0.0154   0.0139   0.0282    0.0406   0.0000       5.96771   439.5430       1.26189       15.8488      0.680128      -3.29299    0.00684002       1.20842       1.36465       1.61418       1.56605       1.44718       1.33488
  19   7 1867.3841    0.4332  0.3891  9.9676  0.0000       16.5976  0.0196   0.0148   0.0389    0.0507   0.0000       2.59899   437.6381      0.919247       16.8365      -3.26746     -0.353856       1.06087       1.59138       1.99350       2.02982       2.05926       1.85155       1.70241
  19   8 2021.8748    0.6084  0.6028  9.9017  0.0000       9.07031  0.0242   0.0161   0.0486    0.0767   0.0000       1.40984   438.6435      -4.19303       14.8183       4.04357      -1.57918      -1.61871       1.66391       2.07051       2.37763       2.41540       2.35685       2.20652
  19   9 2173.8863    0.8795  0.6430 10.2981  0.0000       6.45691  0.0242   0.0217   0.0457    0.0884   0.0000       1.06405   438.6150       4.20893       11.2694      0.211269      -3.99777     -0.600871       1.50536       2.01968       2.12021       2.27404       2.16633       1.94975
  19  10 2322.3970    1.2072  0.7797 10.9433  0.0000       2.86953  0.0275   0.0283   0.0541    0.0896   0.0000      0.917134   440.5828      -1.03351       15.6829      -1.93809      -1.12207       1.45016       1.78208       2.34262       2.34818       2.43179       2.37398       2.25388
  19  11 2468.2666    1.5758  0.9570 11.5128  0.0000       4.13778  0.0332   0.0345   0.0633    0.1026   0.0000      0.909589   436.5921       1.75342       13.1835     -0.753200      -2.29973      -2.16690       2.01219       2.62969       2.89637       2.93778       2.91894       2.71187
  19  12 2613.1724    2.0981  0.9354 11.9030  0.0000       2.19308  0.0314   0.0469   0.0618    0.1128   0.0000      0.835376   440.2175       3.56182       16.4163      0.125041      -6.71662       2.18326       1.92652       2.45173       2.47127       2.58660       2.74669       2.77422
  19  13 2758.0233    2.7236  0.9418 12.1466  0.0000       2.57499  0.0284   0.0586   0.0604    0.1250   0.0000      0.765975   442.2666       2.08448       14.0793      -3.60575     -0.714005       3.14658       1.89146       2.43266       2.53884       2.71703       2.53673       2.38757
  19  14 2902.5655    3.4401  0.8233 13.0624  0.0000      0.612592  0.0283   0.0779   0.0527    0.0975   0.0000      0.845828   437.4545      -1.76988       8.93833       6.05607     -0.474851      -3.04710       1.82077       2.44263       2.60646       2.68373       2.39086       2.40151
  19  15 3046.6286    3.8063  0.7829 13.5231  0.0000       1.38246  0.0274   0.0891   0.0518    0.0890   0.0000      0.813364   440.4108       4.18789       15.0448      0.708154      -3.00724      -1.44992       1.79723       2.37385       2.41250       2.60455       2.37750       2.30694
  19  16 3189.9103    3.8951  1.2200 13.1991  0.0031      0.884727  0.0384   0.0768   0.0731    0.1167   0.0000      0.697037   438.5994       10.7843       16.6765      -1.45787      -5.92730     -0.687017       2.29597       2.94845       3.08243       3.20206       2.91060       3.01216
  19  17 3333.0498    3.3847  1.5006 13.2824  0.0000       1.53174  0.0474   0.0634   0.0858    0.0850   0.0000      0.595651   437.0980       9.62993       15.0675       6.61894      -5.02612     -0.657682       2.65550       3.51190       3.52992       3.74021       3.49448       3.46452
  19  18 3476.4074    2.8818  2.4126 12.3455  0.0000       1.43051  0.0588   0.0426   0.1094    0.0777   0.0000      0.332289   442.5541       2.07113       19.2627       2.00850       11.3128      -2.07832       3.13406       4.19646       4.43959       4.64929       4.32341       4.14586
  19  19 3619.6105    2.4074  3.7758 11.4955  0.0000      0.653422  0.0725   0.0294   0.1403    0.0754   0.0000      0.160576   441.6876       23.9863       8.20352      -2.81780       1.94719      -1.81063       4.16889       5.49220       5.77470       6.09907       5.80488       5.28325
  19  20 3762.9602    2.0166  5.2562 11.1660  0.0000      0.699887  0.0924   0.0221   0.1735    0.0564   0.0000      0.113086   436.2346       11.5038       13.1261       11.7081     -0.405584      -9.82408       5.19754       6.60953       7.13045       7.42117       7.24943       6.55414
  19  21 3906.0394    1.7245  7.4898 10.7813  0.0000      0.359876  0.1192   0.0161   0.2153    0.0432   0.0000     0.0781158   441.5510       23.1362       17.0276       11.4802     0.0881935      -10.0310       6.46299       8.69258       8.96347       9.40728       9.02575       8.52933
  19  22 4049.4362    1.4424  9.9148 10.6065  0.0000      0.224596  0.1497   0.0125   0.2813    0.0356   0.0000     0.0652201   437.1411       31.9110       28.4664      -1.86192      -15.5864       10.1715       7.76910       10.0995       10.9812       11.4013       10.7414       9.95711
  19  23 4192.9746    1.2054 13.2586 10.5312  0.0000      0.210081  0.2205   0.0104   0.3911    0.0324   0.0000     0.0674415   425.2166       20.5841      -18.3730       25.2885       27.0434       11.4368       10.3429       13.6370       14.3336       14.9528       14.3346       13.5942
  19  24 4336.4892    0.9879 14.6808 10.4695  0.0000      0.299011  0.2759   0.0091   0.4573    0.0300   0.0000     0.0806055   444.8735       39.8504      -9.49536      -19.8490       24.6772       3.67025       12.3159       16.2012       17.6984       17.8649       17.2049       15.9350
  20   5 1566.5378    0.1906  0.1936  9.9650  0.0000       17.0759  0.0168   0.0102   0.0350    0.0363   0.0000       12.1087   439.3805     -0.265264       17.6235      0.561706     -0.439044     -0.216567       1.45144       1.74423       2.30052       2.12598       2.21776       2.05906
  20   6 1734.2093    0.3126  0.2385  9.9981  0.0000       12.4792  0.0135   0.0132   0.0343    0.0412   0.0000       5.03308   439.0958     -0.910452       15.5845       1.65239      -2.14575     -0.721338      0.917497       1.19804       1.35194       1.30055       1.32154       1.18431
  20   7 1893.9576    0.4933  0.3477 10.0557  0.0000       10.6089  0.0170   0.0156   0.0335    0.0533   0.0000       2.25696   438.3467      0.290754       19.6707      -1.68088      -1.67978     -0.305752       1.34448       1.83211       1.93970       2.04346       1.93579       1.63184
  20   8 2050.1460    0.6808  0.4593 10.2857  0.0000       9.39875  0.0191   0.0192   0.0373    0.0637   0.0000       1.51535   438.2487     -0.273537       13.3333     -0.136846      -2.55082      -1.46001       1.31996       1.71678       1.69738       1.87724       1.79009       1.69995
  20   9 2203.2856    0.9538  0.7108 10.3780  0.0000       7.84828  0.0241   0.0230   0.0508    0.0878   0.0000       1.01859   436.3952     -0.140396       17.2503      -2.12517      0.641574      0.490230       1.38194       1.87783       1.99975       2.11229       1.89493       1.93198
  20  10 2352.5042    1.2947  0.8717 10.9494  0.0000       3.39274  0.0292   0.0281   0.0542    0.1018   0.0000      0.835722   436.1573       3.48063       17.0963      0.750903       1.09873       3.04449       1.73614       2.12462       2.39714       2.49119       2.43314       2.22368
  20  11 2499.1175    1.7173  0.9079 11.6584  0.0000       4.50790  0.0288   0.0385   0.0627    0.0964   0.0000      0.884764   441.1902       3.24093       13.3739       2.28631      -1.15182      -2.49847       1.69696       2.21020       2.17439       2.46719       2.23982       2.30048
  20  12 2644.9529    2.3034  0.8437 12.1903  0.0000       2.23468  0.0274   0.0506   0.0540    0.0972   0.0000      0.836242   440.7239       6.16917       13.5149      0.927951     -0.424124     -0.786175       1.70615       2.21248       2.30301       2.38866       2.42262       2.20003
  20  13 2790.8008    2.8695  0.9138 12.6178  0.0000       1.92166  0.0288   0.0615   0.0572    0.1047   0.0000      0.898262   440.7427       4.26560       15.7293      -3.32195      -8.25315     -0.873419       1.79565       2.31981       2.41920       2.56617       2.55743       2.37201
  20  14 2935.9559    3.5666  0.8240 13.0202  0.0000    -0.0175081  0.0263   0.0789   0.0525    0.1001   0.0000      0.740257   441.6257       5.58366       10.0870      -3.30490      -3.44248      -3.96126       1.69040       2.20674       2.40148       2.47802       2.36662       2.14373
  20  15 3080.5891    3.8667  0.8693 13.6797  0.0000       1.49316  0.0295   0.0873   0.0592    0.0808   0.0000      0.759478   438.4707       2.92537       12.5903      0.727151      -1.58989      -1.79359       1.89687       2.50314       2.80257       2.86647       2.72517       2.41724
  20  16 3224.6170    3.8064  1.1235 13.6548  0.0000       2.17950  0.0397   0.0793   0.0696    0.1007   0.0000      0.841083   438.2810       9.67805       17.1082       8.09114     -0.440766      -4.29865       2.27969       3.04622       3.19056       3.35699       3.15117       2.87495
  20  17 3368.2540    3.0840  1.7143 13.1501  0.0000       1.67179  0.0489   0.0538   0.0949    0.0705   0.0000      0.547506   436.9225       13.2756       16.3424       2.69161     -0.978274     -0.631073       2.73369       3.50522       3.82314       3.90184       3.72379       3.55275
  20  18 3512.1927    2.6900  2.8417 12.2192 -0.0000       1.50483  0.0643   0.0364   0.1164    0.0632   0.0000      0.271598   434.2128       17.3047       19.1681     -0.251791       1.33155      -7.99316       3.30754       4.32348       4.59402       4.77822       4.56190       4.44346
  20  19 3655.8062    2.2895  3.8393 11.6464  0.0000      0.564851  0.0756   0.0275   0.1372    0.0649   0.0000      0.170095   437.8069     -0.608991       14.7991      -5.03612      -1.38101      0.205335       4.17995       5.31376       5.63912       5.98514       5.83706       5.26895
  20  20 3799.6344    1.9292  5.5337 11.1676 -0.0004      0.527156  0.0936   0.0197   0.1774    0.0495   0.0000      0.103801   437.1088       7.84825       21.1120      -9.24150       8.50275      -1.93259       5.07771       6.57070       7.17135       7.16167       7.15846       6.57200
  20  21 3943.4202    1.6188  7.5950 10.8457  0.0000      0.340506  0.1203   0.0150   0.2221    0.0404   0.0000     0.0808882   430.6299       12.1297       23.5833      -2.50363      -1.07186      -3.54203       6.30820       8.06595       8.61119       9.02920       8.96927       8.28068
  20  22 4086.9640    1.3510 10.5089 10.6557  0.0000      0.136580  0.1656   0.0117   0.3016    0.0339   0.0000     0.0702984   448.7910       28.3701       5.41504      -8.22054       5.37475       11.1473       8.08535       10.3318       11.2436       11.5097       11.3765       10.6857
  20  23 4230.8315    1.1009 13.0723 10.5859  0.0000      0.132364  0.2323   0.0097   0.3986    0.0307   0.0000     0.0761685   434.5668       4.84216       27.2042       20.9349     -0.706229       3.50212       10.2581       13.4349       14.4952       14.9780       14.6865       13.7256
  20  24 4374.6887    0.9137 15.5617 10.4860 -0.0009      0.151665  0.3008   0.0081   0.4796    0.0273   0.0000     0.0835856   445.4849     -0.794122       10.9041      -6.30295      -3.86669     -0.442906       12.0592       15.7207       17.0362       17.4335       17.1855       15.6942
  21   3 1213.5925    0.0527  0.0145 10.1527  0.0012       26.9084  0.0186   0.0125   0.0079    0.0260   0.0000       848.145   440.0761      0.935393       21.2632      0.431613      -1.33373       1.42498       1.00745       1.90078       1.66626       1.85400       1.43250       1.38733
  21   4 1408.0919    0.1319  0.0898 10.0239  0.0000       16.3697  0.0164   0.0108   0.0247    0.0282   0.0000       45.3002   444.4811       3.66264       21.0192       3.68588       1.57903       2.09207       1.03440       1.26807       1.59409       1.72129       1.34767       1.32362
  21   5 1589.2903    0.2038  0.1543  9.9836  0.0000       49.0011  0.0125   0.0117   0.0331    0.0383   0.0000       13.4842   439.7557       3.08384       18.8363     -0.869031      -2.02415      -1.25712      0.811965       1.20917       1.26635       1.30696       1.11723       1.11481
  21   6 1758.2441    0.3733  0.3032  9.9963  0.0000       13.2243  0.0169   0.0133   0.0329    0.0421   0.0000       3.48632   440.2394      0.143034       15.1613      0.213034      -3.90773      0.914126       1.20878       1.40180       1.30951       1.39355       1.50001       1.46456
  21   7 1919.9329    0.4754  0.5118  9.9463  0.0000       15.0125  0.0212   0.0135   0.0450    0.0551   0.0000       2.02812   438.3332      -2.01880       17.7840       1.08048      -1.49168      -3.45403       1.42739       1.84320       1.96269       1.94640       2.03413       1.85862
  21   8 2077.8818    0.7023  0.6012 10.2442  0.0000       8.76548  0.0227   0.0177   0.0453    0.0686   0.0000       1.38856   436.5142      0.996726       14.6413       2.69974      -2.76737      -2.89338       1.46399       1.96712       2.10112       2.15312       2.10748       1.93411
  21   9 2232.0205    0.9718  0.7356 10.4465  0.0000       6.86437  0.0244   0.0220   0.0509    0.0905   0.0000       1.02785   435.6087       2.74347       16.2495      0.182771      -2.69544       3.42347       1.45138       1.81301       2.04204       2.14681       2.05696       2.00448
  21  10 2381.9788    1.3748  0.8623 11.1727  0.0000       4.28093  0.0275   0.0298   0.0549    0.0898   0.0000      0.850155   438.1424       2.99913       14.5146     -0.706248      -5.03498      -1.49531       1.62627       2.09827       2.15099       2.32748       2.14877       2.18784
  21  11 2529.4343    1.7921  0.9979 11.7489  0.0000       3.45845  0.0324   0.0373   0.0615    0.0982   0.0000      0.818325   439.7377       4.30150       10.4993       3.23102       3.02174     -0.498665       1.95801       2.53232       2.76444       2.75080       2.57431       2.36602
  21  12 2676.2657    2.2911  0.9493 12.3846  0.0000       2.86681  0.0313   0.0485   0.0584    0.0907   0.0000      0.872805   433.7706       5.31704       17.1666      -1.64846      0.461645      -1.98541       1.63971       2.22230       2.34345       2.62457       2.27111       2.27680
  21  13 2823.0421    3.1085  0.8171 12.7328  0.0000       2.31733  0.0261   0.0681   0.0512    0.1049   0.0000      0.770162   436.5738       2.97914       10.1168       4.80773      -6.02867      -2.54974       1.75716       2.29235       2.43785       2.57517       2.42030       2.25958
  21  14 2968.9155    3.7362  0.8940 12.9807  0.0000       1.23091  0.0296   0.0765   0.0505    0.1086   0.0000      0.827185   439.2781       1.33905       15.7723       1.59384     -0.494802      -3.48879       1.73208       2.31360       2.55058       2.63213       2.45035       2.24035
  21  15 3114.0162    3.8682  0.8910 13.5642  0.0000      0.206159  0.0291   0.0826   0.0555    0.0901   0.0000      0.772342   434.8012       5.98974       14.2830       4.10412      -3.98468      -4.20458       1.64419       2.15617       2.20316       2.44782       2.27425       2.13010
  21  16 3258.6497    3.7266  1.2763 13.4786  0.0000       1.07930  0.0395   0.0729   0.0739    0.0989   0.0000      0.654271   439.8448       10.7561       12.0718      0.597548       1.95596       1.64803       2.02816       2.64637       2.74667       2.93850       2.82421       2.82503
  21  17 3403.0921    3.2354  2.0716 12.4809  0.0000       1.24371  0.0507   0.0462   0.0887    0.0741   0.0000      0.319853   439.6972       5.02399       8.97409      -2.77706      -2.70280      -2.59434       2.61976       3.49905       3.57087       3.84226       3.74600       3.56666
  21  18 3547.4280    2.6619  2.8281 12.2085  0.0000       1.28688  0.0633   0.0346   0.1109    0.0587   0.0000      0.248854   440.1637       6.73160       10.0679      -1.72453       10.5270       2.27140       3.16250       4.00938       4.40230       4.44444       4.43043       4.24934
  21  19 3692.0100    2.1908  4.3491 11.5349  0.0000       1.00860  0.0807   0.0243   0.1448    0.0522   0.0000      0.144624   439.3382       5.97759       17.6061    -0.0139987      -4.93168      -7.63033       3.98055       5.20663       5.56459       5.92600       5.70628       5.42042
  21  20 3836.3946    1.8437  6.2958 11.0562  0.0000      0.699610  0.0999   0.0176   0.1898    0.0432   0.0000     0.0940542   446.7508       13.3946       18.1565       13.5210      -4.46622       12.0466       5.09106       6.58297       7.18572       7.46834       7.39739       6.83744
  21  21 3980.4454    1.5331  8.1843 10.7424  0.0000      0.441634  0.1239   0.0137   0.2353    0.0382   0.0000     0.0758592   440.2871       18.6571       12.8569      -4.85558       16.7122      -10.9429       6.16194       8.04487       8.75708       8.98024       8.87043       8.49137
  21  22 4124.4228    1.3158 11.1511 10.5751  0.0000      0.233017  0.1733   0.0109   0.3024    0.0324   0.0000     0.0658153   444.3890       11.4767       18.2697       8.60763      -22.3143       5.29423       7.85835       10.1583       11.0892       11.3273       11.3406       10.5272
  21  23 4268.6398    1.0621 13.8903 10.5474  0.0005      0.255712  0.2454   0.0089   0.4105    0.0284   0.0000     0.0820424   421.5040       8.58265       9.09095       3.49276      -7.92042      -11.5768       9.98369       13.0840       13.9805       14.8004       14.1945       13.4432
  22   3 1233.0941    0.0839  0.0492 10.0710  0.0000       5.94177  0.0350   0.0156   0.0413    0.0260   0.0000       160.244   437.6994      0.432991       23.8250      -1.40046      -5.12648     -0.943824       1.52194       2.17342       1.68584       3.41525       2.71824       1.55044
  22   4 1429.1313    0.1139  0.0643 10.0876  0.0000       43.8437  0.0143   0.0109   0.0192    0.0296   0.0000       63.0303   438.6018      -1.32121       19.0235      -1.08621     -0.642365       4.09135      0.946037       1.33007       2.07837       1.34801       1.77750       1.72558
  22   5 1611.3804    0.2269  0.2092  9.9480  0.0000       26.0421  0.0140   0.0102   0.0305    0.0355   0.0000       8.98422   439.3011     -0.903709       17.8246       2.66108      -3.31656      -1.59407      0.890745       1.26162       1.32249       1.48670       1.45855       1.52843
  22   6 1781.5830    0.3845  0.3378  9.9682  0.0000       16.0149  0.0172   0.0130   0.0334    0.0436   0.0000       3.06866   437.4512      -1.86985       17.2585     -0.835229      0.546228      0.645381       1.11140       1.38219       1.32330       1.55729       1.60078       1.43413
  22   7 1945.1357    0.5548  0.4682  9.9832  0.0000       9.42748  0.0191   0.0150   0.0362    0.0576   0.0000       1.61604   438.6890      -2.87948       17.6240      0.339883      -2.81765      -1.97856       1.14567       1.53850       1.69315       1.77004       1.68313       1.68603
  22   8 2104.8497    0.7503  0.5628 10.3231  0.0000       9.34941  0.0199   0.0187   0.0431    0.0660   0.0000       1.26705   441.1402    -0.0915110       16.8319      -1.82800      -2.61097       1.42930       1.24150       1.59676       1.78933       1.75642       1.75165       1.71680
  22   9 2260.1709    1.0723  0.8096 10.6857  0.0000       6.93928  0.0272   0.0232   0.0525    0.0864   0.0000       1.02246   439.6769       2.50790       13.3099      -2.81462      -1.64765     -0.724262       1.48862       1.91215       2.01608       2.16262       2.04626       1.98965
  22  10 2410.8746    1.4664  0.8582 11.1407  0.0000       3.58823  0.0266   0.0312   0.0537    0.0969   0.0000      0.920271   439.0254       2.92852       14.6248      -4.68819     -0.401672       1.60931       1.45000       1.80328       1.95488       2.07335       1.96729       1.91701
  22  11 2559.2520    1.9434  0.9419 11.7826  0.0000       1.47480  0.0300   0.0396   0.0549    0.0991   0.0000      0.811940   438.1918       2.63693       13.4835      -1.52966      -4.24652     -0.334851       1.60178       2.11576       2.10710       2.41630       2.40581       2.20891
  22  12 2707.1560    2.4574  0.9419 12.3061  0.0002       1.66802  0.0282   0.0503   0.0583    0.1035   0.0000      0.789210   441.5743       7.41119       13.9554      0.738695       1.44412      0.673380       1.54598       2.05978       2.15110       2.36703       2.20714       2.08325
  22  13 2854.7923    3.1834  0.9032 12.6583  0.0000      0.940316  0.0288   0.0640   0.0526    0.1084   0.0000      0.704118   441.7284       3.73307       10.4272       2.31306       2.48538      -4.96065       1.43974       2.03039       2.10703       2.24469       2.14225       2.06346
  22  14 3001.5103    3.7397  0.9489 13.1820  0.0000       2.64695  0.0290   0.0753   0.0555    0.0994   0.0000      0.727011   436.2946       5.62683       17.2863    -0.0858236      -1.33216      -1.18767       1.60469       1.97570       2.14721       2.16648       2.25559       2.16066
  22  15 3147.0983    4.0212  0.9625 13.4898  0.0000       1.00443  0.0301   0.0812   0.0558    0.0978   0.0000      0.771075   440.7188       4.61564       13.2789      -1.04893      0.229578      -1.66086       1.67276       2.07944       2.14986       2.34865       2.35125       2.20745
  22  16 3292.3255    3.4442  1.4516 13.2508  0.0000       1.29203  0.0421   0.0604   0.0777    0.0857   0.0000      0.606840   441.3647       7.58558       9.86846       5.25052      -2.92768      -7.04773       2.04623       2.56511       2.85273       2.97373       3.02978       2.81532
  22  17 3437.4158    2.9987  2.0021 12.8424 -0.0001      0.807835  0.0499   0.0455   0.0953    0.0614   0.0000      0.394761   437.5827       10.3793       14.4961       3.69706      -1.32314      -4.16391       2.44736       3.17802       3.33861       3.60616       3.40571       3.44492
  22  18 3582.4915    2.5636  3.2231 11.9138  0.0000       1.27405  0.0642   0.0298   0.1131    0.0516   0.0000      0.185220   436.3438       8.89159       20.3877       3.72756     -0.124662      -6.35987       3.08084       4.02218       4.28411       4.70085       4.59749       4.30669
  22  19 3727.4063    2.0803  4.7211 11.5760  0.0000      0.794830  0.0851   0.0220   0.1541    0.0425   0.0000      0.140788   445.8183       15.6628       21.3312       3.90833      -7.04278       4.60009       3.93377       5.04491       5.53893       5.74989       5.66414       5.45755
  22  20 3872.3036    1.7293  6.5134 11.0298  0.0000      0.648922  0.1050   0.0161   0.1869    0.0395   0.0000     0.0928386   433.8828       7.73490       4.01753       2.17195      -2.31906      -7.45958       4.97233       6.40670       6.93076       7.35665       7.00751       6.84497
  22  21 4016.8640    1.5096  9.1153 10.6504  0.0000      0.364387  0.1321   0.0123   0.2404    0.0347   0.0000     0.0688797   439.6372       8.84716       35.9531      -12.5629      -13.0787      0.603481       6.11428       7.90620       8.59351       9.12804       8.71324       8.48883
  22  23 4306.3345    1.0172 14.6105 10.4892  0.0000      0.226956  0.2589   0.0080   0.4215    0.0271   0.0000     0.0781112   446.3324       10.0299       21.1190      -8.07473      -12.6205       12.0596       9.78480       12.6413       14.1385       14.5222       14.5237       13.6908
  23   4 1449.7113    0.1500  0.1251 10.0688  0.0000       20.9349  0.0151   0.0102   0.0326    0.0282   0.0000       26.4729   440.8305      0.414184       22.0452      -1.14675      -1.60104      -1.46393      0.785103       1.32780       1.70877       1.15471       1.40435       1.25118
  23   5 1632.8105    0.2426  0.1938 10.0302  0.0000       19.8492  0.0124   0.0113   0.0291    0.0328   0.0000       8.07556   439.1246     -0.263036       20.1437      -1.11033      -4.02903     0.0477441      0.799987      0.983349       1.24093       1.18938       1.22706       1.27642
  23   6 1804.2575    0.3960  0.3175  9.9594  0.0000       14.3541  0.0151   0.0129   0.0303    0.0449   0.0000       2.85530   439.1857      -1.50165       18.9547       2.28766      -1.32477     -0.388310      0.974213       1.23551       1.33168       1.44986       1.53007       1.44386
  23   7 1969.7036    0.5978  0.4462 10.0550  0.0000       8.43542  0.0183   0.0158   0.0339    0.0576   0.0000       1.51171   439.8747      0.219110       16.9518      -2.21359      -2.46346      0.894834       1.04532       1.39314       1.51045       1.60283       1.50873       1.43389
  23   8 2131.2147    0.7933  0.6565 10.3734  0.0004       7.00245  0.0217   0.0185   0.0471    0.0705   0.0000       1.18352   442.3380      0.567426       15.7019       1.08824       2.28510     -0.624488       1.23090       1.68010       1.82498       1.95691       1.88887       1.79032
  23   9 2287.6018    1.1232  0.7771 10.7347  0.0000       5.63474  0.0255   0.0236   0.0477    0.0879   0.0000      0.933508   439.0593       2.94310       14.5161       2.22240      -5.05683       1.75287       1.39310       1.70673       1.91276       2.00563       2.00209       1.85623
  23  10 2439.3327    1.5590  0.9699 11.4099  0.0004       4.97023  0.0304   0.0312   0.0561    0.0949   0.0000      0.778000   440.9308     -0.469057       16.8210      0.238999      -3.71816       4.86328       1.48539       2.13748       2.20598       2.32751       2.22008       2.23487
  23  11 2588.8037    2.0831  0.9206 11.8633  0.0000       3.96151  0.0280   0.0413   0.0524    0.1006   0.0000      0.741192   437.9167       1.21814       18.1677       3.83400      -1.17780      -5.35633       1.50937       2.03083       2.13382       2.19973       2.17197       2.22608
  23  12 2737.7483    2.6067  0.8943 12.5654  0.0000       3.90608  0.0274   0.0534   0.0532    0.0866   0.0000      0.816072   437.8457       3.66445       18.5304      -3.13863      -1.90835      -3.12289       1.38665       1.80774       1.92969       2.18078       2.02135       1.97419
  23  13 2886.1670    3.4500  0.7854 12.9805  0.0000       1.89451  0.0246   0.0732   0.0466    0.0927   0.0000      0.935732   436.8132       1.62982       13.9056      0.946745      -2.01714     -0.868480       1.43464       1.81478       1.90128       2.06203       1.94654       1.89186
  23  14 3033.4850    4.0421  0.8681 13.1305  0.0000     0.0214701  0.0258   0.0798   0.0480    0.1081   0.0000      0.644898   440.1732     -0.223074       14.6361      0.931366      -1.05408      -2.30862       1.41626       1.80849       1.90532       2.08523       1.99397       1.98614
  23  15 3179.8599    3.8871  1.0541 13.6106 -0.0000       1.86272  0.0344   0.0749   0.0583    0.0889   0.0000      0.653456   437.6262       4.22647       15.4031       4.80502       1.16183       2.92241       1.61221       2.20446       2.30322       2.38166       2.32671       2.25469
  23  16 3325.7115    3.3560  1.5186 13.3258  0.0000       2.57837  0.0426   0.0582   0.0810    0.0737   0.0000      0.609201   439.7374       6.47536       17.1303       2.44940     -0.554626      -1.38305       2.10983       2.68650       3.00515       3.06931       2.92816       2.91476
  23  17 3471.4788    2.8926  2.4018 12.5258  0.0000       1.34349  0.0547   0.0386   0.0969    0.0587   0.0000      0.316112   437.1458       5.67784       16.2571       2.57125      -4.91179      -4.52998       2.63468       3.32913       3.50597       3.78927       3.76268       3.69124
  23  18 3617.0533    2.3561  3.6631 11.8362  0.0015      0.730132  0.0703   0.0257   0.1212    0.0464   0.0000      0.168621   440.2124       6.46709       10.6205     -0.330844      -1.08547       1.18654       3.26354       4.24979       4.52836       4.84692       4.75603       4.56143
  23  19 3762.6218    1.9609  5.2073 11.4363  0.0024      0.700039  0.0892   0.0194   0.1582    0.0400   0.0000      0.115693   442.7007       2.27295       10.3238       11.5399       2.52869      -8.33044       4.05461       5.18764       5.70815       6.08128       5.83675       5.80139
  23  20 3907.8183    1.6912  7.6903 10.8474  0.0000      0.550699  0.1110   0.0141   0.2068    0.0372   0.0000     0.0743565   438.6848       26.3868       15.1849       6.46335       3.27781      -5.37853       4.97085       6.49783       7.01086       7.27385       7.26213       6.94769
  23  21 4052.7200    1.3975  9.7501 10.7308  0.0000      0.271327  0.1453   0.0114   0.2631    0.0314   0.0000     0.0715596   437.0586       13.6232       14.8814      -12.5513      -12.6125       4.05401       6.35399       8.31777       9.07268       9.51117       9.43338       8.85577
  23  22 4198.0872    1.1389 12.6789 10.6143  0.0000      0.164951  0.2126   0.0088   0.3560    0.0279   0.0000     0.0765628   438.3404       25.0678       11.1253      -17.0728       17.1049       5.70740       8.01061       10.7555       11.6897       12.0761       12.2172       11.6719
  23  23 4342.7581    0.9758 15.4405 10.5058  0.0000     0.0222200  0.2787   0.0075   0.4396    0.0258   0.0000     0.0795900   429.1633      -5.52483     -0.551875      -12.3566       16.8660     -0.996850       9.95210       13.1425       14.3946       14.7713       14.8464       13.9447
  24   3 1271.0013    0.0826  0.0537 10.0698  0.0000       26.3238  0.0180   0.0102   0.0177    0.0254   0.0000       149.469   438.7639      -3.72537       18.3994     0.0186353      -2.11324    -0.0642902       1.01396       1.24360       1.47276       1.68909       1.94832       1.28106
  24   5 1653.6890    0.2659  0.2018  9.9423  0.0000       6.45955  0.0161   0.0111   0.0238    0.0337   0.0000       6.22065   438.3374     -0.686336       18.7706       1.07212      -1.66956       1.21056       1.13342       1.47004       1.44452       1.35286       1.36711       1.13715
  24   6 1826.3372    0.4310  0.4328  9.8886  0.0000       13.1015  0.0177   0.0123   0.0376    0.0473   0.0000       2.17096   437.8019      0.181962       19.1858      -2.01245      0.404848      0.845856       1.05132       1.31579       1.38433       1.53801       1.60222       1.46563
  24   7 1993.6558    0.6251  0.5124 10.1622  0.0000       10.7052  0.0184   0.0161   0.0404    0.0568   0.0000       1.47798   440.5980       1.71085       18.9495      0.479302       1.78459      -3.40546       1.10242       1.41661       1.51140       1.61744       1.59272       1.51049
  24   8 2156.8845    0.8624  0.6707 10.4228  0.0000       7.74794  0.0216   0.0194   0.0465    0.0714   0.0000       1.10152   440.8530      0.784490       14.9981      -1.43922      -1.16931      0.424942       1.10669       1.42029       1.72302       1.74269       1.66344       1.69155
  24   9 2314.4351    1.2123  0.8863 10.8111  0.0000       5.85133  0.0265   0.0241   0.0527    0.0873   0.0000      0.864017   438.7605       2.25707       13.4376       1.86126      -1.70255      -2.23034       1.26401       1.69883       1.81775       1.92426       1.90674       1.90233
  24  10 2467.0768    1.6564  0.9088 11.5265  0.0000       2.71943  0.0266   0.0331   0.0547    0.0941   0.0000      0.765158   438.2003       2.80208       16.9055     -0.654112      -1.21518      0.120230       1.30617       1.74208       1.85018       1.96615       1.97762       1.88724
  24  11 2617.7966    2.2203  0.8929 12.0009  0.0000       3.76735  0.0263   0.0443   0.0509    0.0977   0.0000      0.712406   438.1808       2.66427       16.0745     -0.323662      -1.55416       1.15957       1.43449       1.83055       2.04620       2.18939       2.17783       2.13443
  24  12 2767.8373    2.8764  0.9009 12.3859  0.0000       3.31014  0.0251   0.0567   0.0521    0.0974   0.0000      0.710840   436.8255       3.73524       12.8750      -3.08901      -3.51756      -2.77536       1.22431       1.66684       1.73148       1.87955       1.82798       1.79036
  24  13 2917.0648    3.4891  0.9239 12.8839  0.0000       1.58586  0.0266   0.0672   0.0519    0.1008   0.0000      0.734626   438.7128       4.93898       11.2622      0.875826      -1.28310      0.223230       1.29977       1.75113       1.77802       1.95805       1.92481       1.88491
  24  14 3065.1086    3.9544  0.9806 13.3209  0.0000       1.12782  0.0286   0.0759   0.0577    0.0982   0.0000      0.597943   438.9381       5.77813       19.0475       2.01686      -3.55241      -4.34659       1.40154       1.86224       1.96348       2.01057       1.99152       1.97518
  24  15 3211.9918    3.6680  1.2789 13.6974  0.0000     -0.926867  0.0403   0.0690   0.0737    0.0811   0.0000      0.769798   444.9177       8.21615       11.9250     -0.957131       2.33794      -5.41622       1.77504       2.27846       2.28527       2.52299       2.43691       2.42297
  24  16 3358.6344    3.3111  1.6610 13.0670  0.0000       2.23601  0.0426   0.0523   0.0805    0.0716   0.0000      0.649613   436.8029       7.83756       18.3421      -2.31347      -7.10311      -3.00410       1.92204       2.60575       2.67810       2.98320       2.88212       2.90542
  24  17 3505.0522    2.7449  2.8250 12.1679  0.0000      0.885444  0.0591   0.0325   0.1004    0.0534   0.0000      0.239520   441.6847       8.80520       11.9512       4.27023    -0.0674141      -2.61323       2.51935       3.48832       3.68315       3.93619       3.86157       3.65095
  24  18 3651.2955    2.2705  4.3363 11.6304 -0.0004      0.756877  0.0738   0.0224   0.1339    0.0416   0.0000      0.128700   436.4773       8.29696       5.92971       10.8993      -1.98995      -5.16472       3.22326       4.36599       4.57533       4.83860       4.79479       4.66257
  24  19 3797.2482    1.9526  5.8694 11.2233  0.0002      0.590134  0.0895   0.0174   0.1622    0.0375   0.0000     0.0923536   438.3982       19.3278       4.71487      -4.90691      -1.01968     -0.967701       3.95727       5.13739       5.63819       5.92869       5.91271       5.79147
  24  20 3943.2506    1.6055  8.0231 10.8541 -0.0001      0.493479  0.1156   0.0131   0.2127    0.0340   0.0000     0.0740701   441.4521      0.649789       10.4039       7.51582      -17.6981       2.61906       4.84603       6.35636       7.04126       7.45795       7.27933       7.06272
  24  21 4088.6152    1.3620 10.7502 10.6445  0.0003      0.240673  0.1575   0.0103   0.2796    0.0298   0.0000     0.0660298   438.3343       18.9534       15.1244       1.01194       2.53688      -5.16135       6.28717       8.35348       9.00126       9.53428       9.51889       9.20274
  24  22 4234.3702    1.1341 13.3097 10.5607 -0.0001      0.254474  0.2161   0.0084   0.3596    0.0271   0.0000     0.0695864   425.2674       20.4071       1.84346       4.98152      -6.48786       11.1496       7.95851       10.5180       11.5565       12.1060       12.0491       11.5354
  24  23 4380.2200    0.8813 15.4721 10.5036  0.0000      0.206386  0.2966   0.0069   0.4547    0.0239   0.0000     0.0905907   436.2534       30.2499       5.48461      -5.15854      -9.79963      -13.9142       9.74412       12.7627       14.0918       14.8186       14.4069       14.1870
  25   3 1289.3949    0.0832  0.0456 10.1218  0.0000       20.4777  0.0198   0.0129   0.0173    0.0245   0.0000       155.883   439.4974       2.29253       18.9921      0.691282      -1.70497       1.42962      0.879018       1.67802       1.44442       1.48072       1.42063       1.58328
  25   4 1489.4633    0.1592  0.1518 10.0316  0.0000       17.8775  0.0129   0.0091   0.0316    0.0278   0.0000       20.1335   440.4283      -2.13147       19.6618     0.0890378      -2.03956      0.548733      0.753103      0.970550      0.984531       1.06530       1.02440      0.978727
  25   5 1674.1028    0.2864  0.2480  9.9592  0.0000       11.7988  0.0153   0.0112   0.0319    0.0348   0.0000       5.01111   441.0491     -0.841500       19.9704      0.373581      -4.01271       1.68958      0.876570      0.962969       1.18755       1.50243       1.57641       1.62660
  25   6 1847.9402    0.4705  0.3249  9.9014  0.0000       13.5577  0.0141   0.0144   0.0284    0.0452   0.0000       2.21988   441.1806      -3.49156       20.3083       1.48465      -3.62984     0.0306713      0.765159      0.965605       1.22709       1.12168       1.24349       1.20646
  25   7 2017.0182    0.6289  0.5900 10.0530  0.0000       8.23246  0.0207   0.0145   0.0401    0.0626   0.0000       1.35432   440.4267     -0.417495       16.0834      -2.01745      -2.54542      -1.23391       1.13586       1.48569       1.63059       1.66633       1.59359       1.55637
  25   8 2181.8525    0.9064  0.7059 10.4863  0.0000       6.62905  0.0221   0.0191   0.0448    0.0757   0.0000       1.01278   441.2706     -0.347970       18.0254      0.576555      -3.00929      -2.36776       1.11916       1.44581       1.60043       1.71797       1.65054       1.55831
  25   9 2340.5764    1.2647  0.8960 11.2127  0.0000       4.38023  0.0281   0.0251   0.0526    0.0794   0.0000      0.893605   442.2751      -1.51260       13.3629      0.948999      -1.71028      -1.72722       1.39135       1.65126       1.82069       1.97828       1.95438       1.90931
  25  10 2494.4367    1.7752  0.9088 11.7144  0.0000       3.12513  0.0274   0.0342   0.0518    0.0874   0.0000      0.804115   440.2294      -1.09543       14.3770      -1.62323     -0.905182      0.999105       1.36144       1.71165       1.78657       1.94898       1.82278       1.88155
  25  11 2646.3246    2.2356  0.9196 12.3006  0.0000       2.71574  0.0278   0.0437   0.0524    0.0897   0.0000      0.776421   437.0987       4.78441       14.7587    -0.0410319      -2.71590       1.85916       1.39485       1.82693       2.04083       2.12318       2.08096       2.05570
  25  12 2797.4359    2.9552  0.8590 12.8793  0.0000       1.97356  0.0261   0.0586   0.0485    0.0831   0.0000      0.758339   438.9019       1.81897       13.4147      -3.16087       1.23655      0.455485       1.35186       1.79051       1.97900       2.13475       2.11881       1.99903
  25  13 2947.5033    3.6536  0.8857 12.9149  0.0000       1.79364  0.0246   0.0699   0.0494    0.0960   0.0000      0.659965   437.5185       3.15552       15.5428       4.69194     -0.560323       2.33417       1.25422       1.63151       1.77542       1.88329       1.93486       1.92644
  25  14 3096.3041    3.8880  0.9707 13.5333  0.0000       2.43148  0.0280   0.0744   0.0545    0.0841   0.0000      0.801064   441.9522       4.67878       16.1031       7.84999      -1.08208       1.35009       1.32192       1.68152       1.81550       1.99758       2.02798       1.99001
  25  15 3244.0060    3.7053  1.2886 13.2412  0.0000      0.629992  0.0350   0.0626   0.0658    0.0912   0.0000      0.621241   437.8585       2.19407       13.2183     -0.272228     -0.294614      -3.64642       1.58453       2.08659       2.26609       2.39787       2.36486       2.28667
  25  16 3391.2521    3.2296  1.8373 12.7893  0.0000       1.31369  0.0442   0.0462   0.0787    0.0708   0.0000      0.382575   435.1081       8.58198       9.44542       4.13656       1.35239      -2.27096       1.91475       2.56960       2.71511       2.91340       2.87873       2.89481
  25  17 3538.3603    2.6888  2.8662 12.2513  0.0000      0.781405  0.0577   0.0311   0.1012    0.0487   0.0000      0.233514   440.9284       4.45979       13.1153       2.57925      -2.74720      0.747957       2.34998       3.17710       3.43689       3.67444       3.46440       3.41478
  25  18 3685.0717    2.1745  4.3573 11.6390  0.0000      0.478756  0.0720   0.0209   0.1341    0.0389   0.0000      0.134801   442.6737       8.97851       13.1499      -8.05590      -4.06104      -1.89155       3.10875       4.00088       4.40963       4.57403       4.75249       4.50432
  25  19 3831.5369    1.8325  6.0914 11.2745  0.0000      0.311301  0.0936   0.0161   0.1699    0.0345   0.0000     0.0925767   442.4103       12.0838       24.2733      -4.57029      -10.2131       5.03346       4.01046       5.15996       5.62852       5.99003       5.98880       5.67422
  25  20 3977.9608    1.5565  9.0165 10.8030 -0.0000      0.386366  0.1282   0.0122   0.2282    0.0328   0.0000     0.0652573   437.1163       13.3656       24.7330       8.59578      0.723340      -6.30241       5.12696       6.81657       7.39842       7.80890       7.88860       7.66542
  25  21 4124.3433    1.2975 11.0809 10.6883  0.0004      0.271141  0.1663   0.0097   0.2915    0.0282   0.0000     0.0688409   435.5246       13.1854       14.1942      -3.27020      -7.61618      0.123317       6.27952       8.41579       8.95517       9.65307       9.55382       9.31034
  25  22 4270.2617    1.0766 14.1243 10.5617 -0.0023      0.251364  0.2330   0.0076   0.3750    0.0254   0.0000     0.0755094   445.7292       6.14107       26.7202      -6.96921      -2.19624       15.4305       7.82838       10.4025       11.2992       12.1939       11.6636       11.4243
  26   5 1694.0787    0.2968  0.1919 10.0070  0.0000       24.1001  0.0114   0.0120   0.0235    0.0328   0.0000       5.88533   440.7917      0.409483       20.4923     -0.777081      -2.87786     -0.351409      0.548646      0.761964      0.799836      0.883670      0.847425      0.867857
  26   6 1869.0915    0.4698  0.4193  9.9983  0.0000       12.5716  0.0165   0.0127   0.0343    0.0463   0.0000       2.07442   439.7438      -1.88508       17.7939       3.09668      -1.60118      -2.48352      0.874745       1.12137       1.20036       1.35407       1.34046       1.33860
  26   7 2039.8199    0.6884  0.5529 10.1486  0.0000       8.90722  0.0180   0.0159   0.0384    0.0608   0.0000       1.25736   440.7276      -1.33920       19.6508      -1.69916      -1.69169       2.41761      0.899502       1.14931       1.34266       1.34647       1.39019       1.34209
  26   8 2206.2187    0.9353  0.8504 10.5444  0.0000       8.47480  0.0262   0.0185   0.0498    0.0768   0.0000       1.01822   440.0788       1.89986       18.4937      -2.35521      -2.21070       1.34985       1.19792       1.56380       1.69930       1.74505       1.88407       1.81090
  26   9 2366.1823    1.3551  0.9107 11.1717  0.0000       4.57606  0.0269   0.0258   0.0518    0.0832   0.0000      0.825107   442.1314      0.439992       15.1617      -2.84458      -1.06873       1.24829       1.27239       1.58096       1.72922       1.88022       1.84755       1.82299
  26  10 2521.3597    1.8063  0.9625 11.7622  0.0000       4.99987  0.0281   0.0335   0.0540    0.0849   0.0000      0.812502   439.8120     -0.863637       14.8748       2.72841      -4.21288       2.83439       1.27939       1.60783       1.73941       1.88246       1.94881       1.83722
  26  11 2674.4303    2.3950  1.0015 12.1282  0.0000       1.97595  0.0283   0.0436   0.0538    0.1037   0.0000      0.778885   439.5196       2.40911       10.9891      0.876782      0.534330      -1.07272       1.29148       1.65344       1.86538       1.97813       1.97566       1.90898
  26  12 2826.6285    3.1072  0.9786 12.7176  0.0000      0.895066  0.0289   0.0565   0.0509    0.0976   0.0000      0.690080   440.6692       2.96785       16.1288       1.04489      -2.40461      0.107388       1.31452       1.74852       1.80001       1.99934       1.97567       1.87893
  26  13 2977.5182    3.5928  0.9104 13.3410  0.0000       2.14840  0.0256   0.0688   0.0512    0.0785   0.0000      0.743119   439.2736       3.41771       14.1056      -2.71615      -3.92825      -2.95577       1.18963       1.54120       1.62341       1.79036       1.72111       1.73646
  26  14 3126.9849    3.8542  1.0298 13.5899  0.0000      0.613933  0.0297   0.0716   0.0561    0.0875   0.0000      0.878840   441.8030       6.70274       15.8417      0.817795      -4.14576      -1.12986       1.34295       1.66557       1.84045       1.93066       1.90634       1.90718
  26  15 3275.4351    3.7331  1.4693 13.1402 -0.0041     0.0933578  0.0377   0.0575   0.0723    0.0801   0.0000      0.495497   440.4706       9.06809       15.8866       6.08908      -1.19339      -3.59758       1.67427       2.18797       2.50201       2.56032       2.61939       2.46281
  26  16 3423.4403    3.1487  1.9935 12.8709  0.0023      0.920825  0.0460   0.0439   0.0857    0.0611   0.0000      0.338384   443.0336       10.8088       13.9277       1.58580      -4.14476      -4.96117       1.87158       2.43133       2.69342       2.88509       2.98081       2.79895
  26  17 3571.0600    2.5718  3.0987 12.1656  0.0000      0.466688  0.0591   0.0285   0.1050    0.0473   0.0000      0.199084   436.3513       3.96854       12.8296      -1.85602     -0.518411       1.16852       2.50366       3.23150       3.56257       3.68151       3.77510       3.61695
  26  18 3718.7722    2.0836  4.6856 11.6273 -0.0001      0.634547  0.0769   0.0196   0.1384    0.0373   0.0000      0.119266   437.8325       3.46591       17.1720       6.48252      -9.51298      -9.54197       3.11756       4.21972       4.45295       4.76655       4.83033       4.63627
  26  19 3865.7956    1.7203  6.4788 11.2439  0.0001      0.447146  0.0990   0.0144   0.1771    0.0315   0.0000     0.0927890   434.3361       13.3420       9.66254       4.27305      -3.81847      -3.52583       3.82162       5.11958       5.53344       6.03116       5.86526       5.69884
  26  20 4012.8256    1.4514  9.1144 10.8916 -0.0000      0.476757  0.1312   0.0113   0.2345    0.0294   0.0000     0.0711445   446.4355       5.49202       20.0268       3.83124      -3.19179      -7.70473       5.00683       6.48563       7.32074       7.52436       7.51839       7.34939
  26  21 4159.3778    1.2255 11.3053 10.7188 -0.0000      0.336499  0.1720   0.0092   0.2973    0.0267   0.0000     0.0744902   450.5564       2.67064       1.65828      -3.50222       1.82442      -16.7272       6.09110       8.05767       8.92245       9.29397       9.33704       9.14177
  26  22 4305.4046    1.0134 14.7743 10.5531 -0.0000     0.0802736  0.2533   0.0069   0.4002    0.0241   0.0000     0.0838606   427.7865      -2.92243      -2.97826      -3.47521      -8.81759      -8.92211       8.02660       10.6849       11.4912       12.2267       12.1684       11.7776
  27   4 1527.5853    0.1684  0.1390 10.0801  0.0000       22.9527  0.0134   0.0092   0.0241    0.0273   0.0000       18.7434   439.4802      -1.12701       22.2986    -0.0950008      -3.16105     0.0381536      0.739419       1.01800       1.12931       1.18937       1.14161       1.10910
  27   5 1713.6174    0.3102  0.2321 10.0303  0.0000       18.6476  0.0122   0.0113   0.0264    0.0342   0.0000       4.77339   439.8602      0.919783       22.1572      -1.26121      -4.29674     -0.298368      0.659419      0.713701      0.835983      0.970816      0.977618      0.926907
  27   6 1889.8149    0.4966  0.4154 10.0604  0.0000       11.2763  0.0181   0.0131   0.0324    0.0473   0.0000       1.95824   440.3701      -1.36762       18.8895     -0.765816      -4.07154     -0.627851       1.07531       1.53847       1.62964       1.67156       1.57517       1.49686
  27   7 2062.1607    0.7019  0.6098 10.1648  0.0000       9.75221  0.0195   0.0153   0.0401    0.0660   0.0000       1.22094   440.7041       1.24606       17.2949     -0.612120     -0.593441       2.59084      0.935168       1.21073       1.28230       1.44289       1.38145       1.32416
  27   8 2229.8237    0.9935  0.8015 10.6617  0.0000       6.22470  0.0236   0.0195   0.0477    0.0766   0.0000      0.960369   439.8136   -0.00807822       13.8896    -0.0365747      -2.04183      0.771519       1.05605       1.40708       1.52216       1.61215       1.59248       1.51009
  27   9 2391.0892    1.4368  0.9751 11.1270  0.0000       4.05003  0.0282   0.0258   0.0510    0.0919   0.0000      0.766764   441.5965       2.12308       16.2029       1.28003      -4.13035     -0.653399       1.22403       1.53089       1.71205       1.81679       1.84504       1.81333
  27  10 2547.6285    1.9497  0.9622 11.9977  0.0000       3.82908  0.0286   0.0357   0.0524    0.0815   0.0000      0.816343   437.7658       4.20706       15.2929       1.31581      -1.83391      -3.55299       1.22605       1.59689       1.68693       1.80011       1.91362       1.82284
  27  11 2702.1529    2.5425  1.0294 12.2334  0.0000       2.33178  0.0282   0.0446   0.0529    0.0974   0.0000      0.689914   438.2120       2.97524       16.4915       2.30972      -4.21915      0.994155       1.24823       1.66955       1.80980       1.94130       1.94880       1.84220
  27  12 2855.4620    3.2500  0.9166 12.8211  0.0000       2.68548  0.0255   0.0603   0.0486    0.0941   0.0000      0.743606   441.0292       2.07629       17.0503       3.60402      0.338786      -1.14028       1.17153       1.52250       1.66594       1.74916       1.82373       1.76106
  27  13 3007.1340    3.8910  0.9243 13.2679  0.0000       1.08375  0.0250   0.0710   0.0490    0.0850   0.0000      0.693142   438.5354       4.57801       15.6675     -0.263901      -4.08577     -0.220652       1.13467       1.50602       1.61845       1.77830       1.69187       1.63650
  27  14 3157.3549    3.9156  1.1266 13.3828  0.0000       1.51884  0.0314   0.0671   0.0580    0.0967   0.0000      0.625951   443.7952       5.82362       15.4055       1.28615      -1.43954     -0.499799       1.36824       1.76151       1.94650       2.04209       2.07537       2.00230
  27  15 3306.7379    3.5192  1.5344 13.3322  0.0000       2.88717  0.0395   0.0551   0.0740    0.0737   0.0000      0.558771   440.6617       5.51273       15.0017       3.39714     -0.422841       1.49992       1.59324       2.12498       2.23536       2.45813       2.44746       2.30993
  27  16 3455.3619    2.9449  2.2657 12.6895  0.0000      0.851772  0.0488   0.0375   0.0877    0.0540   0.0000      0.330234   436.2248       10.7151       17.8267      -2.88509      -11.3317       2.06233       1.96430       2.54939       2.72551       2.98375       2.96661       2.88227
  27  17 3603.7816    2.4505  3.5121 11.9946  0.0000      0.696348  0.0628   0.0253   0.1119    0.0435   0.0000      0.174026   435.5871       4.46041       19.9067       2.39823       1.43805       7.86409       2.41817       3.14735       3.48257       3.67261       3.73594       3.64579
  27  18 3751.8436    2.0218  5.0409 11.4877  0.0000      0.443332  0.0779   0.0179   0.1412    0.0355   0.0000      0.109121   441.3859       9.57477       23.2535       3.63857      -2.14778       3.03538       3.11561       3.98590       4.37885       4.66107       4.75150       4.62824
  27  19 3899.7939    1.6977  7.2555 11.1250  0.0000      0.512329  0.1033   0.0134   0.1859    0.0308   0.0000     0.0763665   434.4517       6.71323     -0.883922       5.59021       10.0621       5.44634       3.91917       5.16692       5.62391       6.08496       6.01949       5.88136
  27  20 4047.2765    1.3869  9.6054 10.8943 -0.0010      0.450225  0.1376   0.0106   0.2476    0.0275   0.0000     0.0725441   442.5367       10.4908       21.3054      -2.38161      -2.10356      -26.3965       4.94840       6.61548       7.10370       7.72458       7.67518       7.48343
  27  21 4194.0952    1.1849 12.9048 10.6907  0.0000      0.260267  0.1977   0.0081   0.3345    0.0253   0.0000     0.0706308   434.3471       10.2809       21.8492       2.59912      0.548658      -8.69500       6.37494       8.54146       9.27844       9.98508       9.96360       9.68959
  27  22 4341.3321    0.9575 15.2431 10.5714  0.0000      0.295515  0.2665   0.0067   0.4128    0.0233   0.0000     0.0840117   448.2448      -1.89222       9.45636      -17.3460       1.97311     -0.876604       7.94029       10.5466       11.7214       12.1752       12.4162       12.0662
  28   3 1342.6563    0.1062  0.0676 10.0694  0.0000       63.6564  0.0166   0.0096   0.0188    0.0270   0.0000       71.8988   440.1938      0.417174       20.9545      -1.11576     -0.428910       2.01751      0.719785       1.34414       1.09433       1.44229       1.24767       1.35424
  28   4 1546.0425    0.1794  0.1613 10.0360  0.0000       15.0397  0.0130   0.0088   0.0253    0.0272   0.0000       15.3934   440.8167     -0.975836       21.7958      -1.30666      -1.57996     -0.843349      0.633979      0.722296      0.874941      0.977825      0.996259      0.902076
  28   5 1732.8029    0.3309  0.2790  9.9800  0.0000       18.2737  0.0120   0.0110   0.0304    0.0348   0.0000       3.84347   440.5583     -0.573412       22.3279       2.01810      -1.22573    0.00918212      0.581051      0.800648      0.863231      0.970827      0.892032      0.860676
  28   6 1910.2265    0.5155  0.4658 10.0385  0.0000       11.2868  0.0173   0.0129   0.0340    0.0501   0.0000       1.73255   439.5302     -0.106132       21.1531      0.905030      -2.89479     -0.718848      0.788493       1.07512       1.19411       1.20254       1.25025       1.17322
  28   7 2084.0051    0.7264  0.6427 10.3138 -0.0001       10.9052  0.0217   0.0156   0.0413    0.0641   0.0000       1.30241   440.7631       1.41950       19.7068     -0.578614      -2.44770     -0.621528       1.14104       1.60342       1.71558       1.87329       1.81726       1.79800
  28   8 2252.9467    1.0678  0.8229 10.7823  0.0000       6.59129  0.0238   0.0205   0.0482    0.0788   0.0000      0.902837   438.9815       1.92104       21.3710      -2.28616      -1.14989     -0.163733       1.05035       1.31402       1.45134       1.54926       1.57940       1.46196
  28   9 2415.4277    1.4726  0.9664 11.6039  0.0000       3.76718  0.0302   0.0274   0.0537    0.0770   0.0000      0.870068   440.2283      0.133785       16.5147       4.48795      -3.05499      0.970874       1.42934       2.03017       2.20433       2.34344       2.14775       2.11559
  28  10 2573.4626    2.0267  1.0610 11.9330  0.0001       3.86550  0.0290   0.0352   0.0551    0.0886   0.0000      0.723130   438.5604       7.42777       17.2677      -1.24447      -5.31443       2.08364       1.20688       1.56982       1.68527       1.82284       1.88557       1.88660
  28  11 2729.4363    2.6534  0.9362 12.4624  0.0000       2.71959  0.0251   0.0475   0.0489    0.0852   0.0000      0.687557   441.2590       4.09571       14.2784     -0.975610     -0.383042      -4.08888       1.10506       1.37814       1.50198       1.59634       1.57085       1.62516
  28  12 2883.7944    3.3968  0.9374 12.9941  0.0000       2.68871  0.0254   0.0614   0.0503    0.0870   0.0000      0.746368   439.7800       2.95085       14.9769       4.12256      -2.68604      -1.67177       1.11756       1.43904       1.56356       1.72235       1.73926       1.70628
  28  13 3036.3185    3.8105  0.9331 13.4785  0.0000       1.12917  0.0258   0.0693   0.0503    0.0785   0.0000      0.707589   438.6798       3.71462       14.5089       2.93004      -2.56957     -0.582875       1.13553       1.47635       1.51920       1.73589       1.70875       1.70850
  28  14 3187.2967    3.9184  1.1479 13.5778  0.0000       2.45235  0.0313   0.0674   0.0601    0.0849   0.0000      0.720760   440.8988       4.92287       14.1600       1.36285      -1.02406      0.100549       1.24319       1.66851       1.75884       1.94967       1.86655       1.81709
  28  15 3337.3518    3.3839  1.5660 13.2943  0.0000      0.642220  0.0408   0.0515   0.0715    0.0690   0.0000      0.551241   441.2862       8.73433       10.5157       3.61533       1.63914    -0.0232752       1.62373       2.16337       2.28425       2.55877       2.54923       2.41848
  28  16 3486.8619    2.8812  2.4786 12.4101  0.0000      0.684845  0.0482   0.0342   0.0927    0.0554   0.0000      0.250500   439.0950       2.56242       16.9834       3.88627       8.35829       3.30011       1.89337       2.50130       2.72632       2.88342       2.96745       2.94400
  28  17 3635.9679    2.3682  4.0003 11.6176  0.0000      0.563275  0.0638   0.0222   0.1179    0.0442   0.0000      0.133184   441.9061       13.7746       17.8006      -3.19280      -4.61425      -2.41081       2.51619       3.23742       3.51357       3.81220       3.90388       3.71265
  28  18 3784.6045    1.9672  5.6504 11.3432  0.0000      0.383884  0.0825   0.0162   0.1512    0.0333   0.0000     0.0983766   438.6735       6.28732       4.78292       10.2155       8.40700     -0.350219       3.02727       3.95091       4.36518       4.66309       4.70862       4.60731
  28  19 3932.7133    1.6461  8.3027 10.9953  0.0000      0.237237  0.1126   0.0119   0.2009    0.0283   0.0000     0.0673669   431.7445       8.96997       12.7661       1.12292       6.56345      -11.3651       4.02474       5.24005       5.69468       6.09321       6.20918       6.04133
  28  20 4081.1352    1.3381 10.1637 10.8368  0.0000      0.414782  0.1465   0.0100   0.2607    0.0274   0.0000     0.0703344   430.6926      -14.3914       9.20129       5.91145       1.81045       2.78756       5.08402       6.83075       7.48860       7.85165       8.09982       7.85655
  28  21 4228.5642    1.1479 13.7592 10.6133 -0.0003      0.153711  0.2141   0.0073   0.3433    0.0244   0.0000     0.0734932   435.1055       14.2625       21.4053       4.72392       2.28262       18.1391       6.55326       8.73322       9.58124       10.3274       10.3810       10.1636
  29   3 1359.8090    0.1010  0.0681 10.0400  0.0000       39.5352  0.0148   0.0088   0.0159    0.0248   0.0000       73.2054   440.7062      -1.83194       20.2696       1.64855      -1.63707     -0.764733      0.732615      0.920511       1.08034       1.01676       1.09436      0.910922
  29   4 1564.1725    0.1860  0.1671 10.0834  0.0000       38.1708  0.0130   0.0091   0.0261    0.0285   0.0000       14.4948   439.7199      0.999283       21.1258     -0.991203      -2.30836      0.251431      0.581194      0.748376      0.776486      0.890604      0.839715      0.849379
  29   5 1751.5985    0.3479  0.2887  9.9867  0.0000       13.6227  0.0128   0.0109   0.0283    0.0358   0.0000       3.46788   439.3953  -0.000345297       19.5068      0.274641      -3.64433     -0.180886      0.644458      0.829004      0.903434      0.956657      0.926797      0.961652
  29   6 1930.2740    0.5468  0.4707 10.0177  0.0000       12.4940  0.0163   0.0130   0.0340    0.0497   0.0000       1.62715   440.5416      0.173374       20.8237      -1.47220      -1.54553       2.63872      0.762140       1.03277       1.06907       1.19310       1.17482       1.13718
  29   7 2105.4504    0.8032  0.6382 10.2566  0.0000       9.77105  0.0190   0.0165   0.0387    0.0644   0.0000       1.11418   440.3717      0.969321       19.8976      0.825974      -3.90313       2.00255      0.843724       1.08301       1.21721       1.22313       1.25476       1.30654
  29   8 2275.4352    1.1827  0.7702 10.9534  0.0000       5.89847  0.0227   0.0224   0.0423    0.0709   0.0000      0.921824   440.6416       1.72621       19.1789      0.628442      -1.99857     -0.931236      0.950838       1.19004       1.37784       1.42980       1.42680       1.47097
  29   9 2439.2014    1.6175  0.9395 11.5030  0.0000       4.18832  0.0261   0.0285   0.0496    0.0819   0.0000      0.821408   439.7326     -0.353951       12.7411       1.62427      -1.04954       3.44343       1.07459       1.38741       1.52167       1.65331       1.60781       1.65502
  29  10 2598.7051    2.1170  1.0607 12.1565  0.0000       2.46250  0.0315   0.0363   0.0520    0.0833   0.0000      0.834923   440.3865       3.96325       17.7242     -0.612175     -0.143231      -2.03014       1.31860       1.76162       1.92167       2.03828       2.03224       1.95979
  29  11 2756.2064    2.8733  0.9365 12.4842  0.0000      0.988806  0.0251   0.0500   0.0464    0.0875   0.0000      0.672559   439.1411       2.54613       16.5764       1.02005      -1.31766      -1.59711       1.02612       1.36362       1.42448       1.58263       1.52041       1.53581
  29  12 2911.7481    3.5507  0.9020 13.0898  0.0000       2.01924  0.0255   0.0636   0.0459    0.0840   0.0000      0.650984   439.3278       3.00902       17.0771       2.51730      0.466269      -1.28625      0.987657       1.43372       1.38710       1.60721       1.52669       1.59607
  29  13 3065.0816    4.0090  1.0499 13.3058  0.0000       1.69108  0.0274   0.0686   0.0527    0.0970   0.0000      0.669914   439.7501       4.33634       13.9355       3.75559       2.43029     -0.212797       1.13457       1.45810       1.56580       1.75588       1.78577       1.71205
  29  14 3216.8523    3.6810  1.1968 13.8910  0.0000       1.06929  0.0349   0.0654   0.0645    0.0729   0.0000      0.812020   440.9626       4.19738       11.1995     -0.549726      -1.58389      -2.97957       1.29894       1.73216       1.85918       1.99358       2.09190       2.03019
  29  15 3367.7865    3.3426  1.9256 12.9021  0.0000       1.39366  0.0423   0.0438   0.0766    0.0597   0.0000      0.351169   437.4766       5.66291       15.0145       4.24524     0.0587082      -2.10879       1.59053       2.07164       2.25717       2.47840       2.53016       2.40963
  29  16 3518.2159    2.7270  2.7543 12.4557  0.0000       1.30362  0.0535   0.0309   0.0961    0.0476   0.0000      0.242881   439.0460       8.37808       11.7719       6.48608      -4.67139       1.97045       1.97833       2.54321       2.87436       3.06423       3.08523       3.00437
  29  17 3667.9539    2.2678  4.2099 11.7124  0.0000      0.810728  0.0670   0.0210   0.1212    0.0397   0.0000      0.138981   438.1099       4.22250       15.8771      -4.21449      -3.59566      -1.16711       2.49324       3.21214       3.56826       3.86751       3.96414       3.91712
  29  18 3817.0008    1.9086  6.1987 11.1827 -0.0000      0.307247  0.0852   0.0147   0.1570    0.0326   0.0000     0.0867733   438.7971       8.86276       19.6795      -5.86979      -10.4930      -5.17919       3.05702       4.07170       4.43791       4.70818       4.78749       4.62812
  29  19 3965.9123    1.5717  8.3747 10.9524  0.0001      0.254216  0.1142   0.0112   0.2055    0.0283   0.0000     0.0686915   432.6377       1.42659       9.04532       2.11617      -2.87649      -15.0126       4.00778       5.29459       5.90743       6.20215       6.32614       6.30997
  29  20 4115.0107    1.2812 10.8280 10.8089  0.0000      0.495913  0.1565   0.0093   0.2735    0.0263   0.0000     0.0706475   443.2461       11.2984       15.3642      -1.07785       10.9863       3.67304       5.15738       6.76975       7.41646       8.08141       8.12292       7.97729
  29  21 4262.5663    1.0504 14.0142 10.6349  0.0000      0.164715  0.2333   0.0067   0.3614    0.0231   0.0000     0.0842569   443.4056       1.23161      -6.29455      -1.71690       7.56517       8.82215       6.71859       8.86791       9.88790       10.5310       10.5823       10.2155
  30   3 1376.5973    0.1041  0.0711 10.0405  0.0000       1.76662  0.0149   0.0089   0.0194    0.0233   0.0000       71.0346   439.1972      -1.22163       22.6366     -0.585978      -6.36836      -2.79110      0.715802      0.873339       1.14372       1.25207       1.35926       1.28618
  30   4 1581.8997    0.2103  0.1696 10.0094  0.0000       11.7332  0.0135   0.0091   0.0217    0.0270   0.0000       9.88730   440.2011      0.353535       20.2494       1.30957      -4.52342       2.37674      0.647900      0.759168      0.854406       1.26198       1.25177       1.03297
  30   5 1770.1075    0.3756  0.3387  9.9382  0.0000       17.8169  0.0144   0.0109   0.0309    0.0371   0.0000       2.91944   441.3277      0.324320       20.6361      -1.09550      -2.64805      0.305540      0.676706      0.948873       1.04386       1.19747       1.23364       1.18862
  30   6 1950.0577    0.5701  0.5328  9.9865  0.0000       11.2511  0.0178   0.0125   0.0349    0.0516   0.0000       1.52242   441.4415      0.977980       19.7736      0.468209      -2.81693    -0.0322468      0.770420      0.987927       1.03471       1.18451       1.19458       1.15931
  30   7 2126.4763    0.8308  0.6990 10.3756  0.0000       8.02400  0.0210   0.0161   0.0399    0.0646   0.0000       1.04952   438.9788       1.00611       19.4608      0.440481      -1.76773      -3.48750      0.865056       1.08195       1.23318       1.35453       1.34390       1.35995
  30   8 2297.5239    1.2107  0.9059 10.8397  0.0000       6.49549  0.0254   0.0213   0.0472    0.0828   0.0000      0.812085   438.0442      0.208371       19.6350       1.77555      -1.76287      0.517934       1.03528       1.44551       1.54605       1.70494       1.71895       1.77274
  30   9 2462.4392    1.6098  1.0138 11.7312  0.0000       5.89408  0.0286   0.0285   0.0521    0.0773   0.0000      0.824897   439.4742      0.115239       15.5444      -1.28286      -2.13103      -2.36875       1.11510       1.48180       1.65160       1.75621       1.75267       1.71158
  30  10 2623.6209    2.2271  1.0601 12.1803  0.0000       3.53091  0.0277   0.0375   0.0539    0.0836   0.0000      0.737306   441.0041       1.24396       15.9950      -2.54633     -0.187397      -2.59575       1.03315       1.37362       1.52289       1.63485       1.57677       1.66638
  30  11 2782.5768    2.9529  0.9936 12.3918  0.0000       2.52564  0.0252   0.0494   0.0489    0.0970   0.0000      0.666313   439.3135     -0.165162       18.1654     0.0771453      -2.83615      -1.19214      0.991913       1.33431       1.48216       1.54045       1.56587       1.55870
  30  12 2939.1715    3.6334  0.8691 13.1613  0.0000       1.28933  0.0223   0.0650   0.0458    0.0782   0.0000      0.755336   439.9208       4.91430       14.3883       1.23901      0.339839     -0.735992      0.920268       1.25641       1.33310       1.47442       1.55714       1.51852
  30  13 3093.3628    4.0412  1.0098 13.5928  0.0000      0.392572  0.0268   0.0704   0.0518    0.0807   0.0000      0.743153   438.4922       6.34083       14.8896       1.48811     -0.363098       1.42458       1.04147       1.35380       1.47061       1.59737       1.56177       1.60928
  30  14 3246.0656    3.6443  1.4504 13.2751  0.0000      0.587622  0.0359   0.0538   0.0657    0.0687   0.0000      0.521725   438.9221       6.10551       16.0912     -0.967121      -3.11939       1.71226       1.29980       1.70308       1.87897       1.98894       1.97977       2.01288
  30  15 3397.7499    3.2560  2.0969 12.7574  0.0000      0.557372  0.0427   0.0399   0.0778    0.0559   0.0000      0.282704   438.9880       4.43937       17.2333       4.77732      -4.33379       1.20263       1.58297       2.10757       2.29803       2.50156       2.47418       2.41912
  30  16 3548.9950    2.5935  3.2613 12.2475  0.0000      0.982930  0.0562   0.0268   0.1059    0.0415   0.0000      0.174629   438.5068       6.40676       13.8886       6.26312      -7.78092       2.35941       2.04886       2.67507       2.99232       3.18471       3.12319       3.17878
  30  17 3699.5719    2.1973  4.7546 11.5043  0.0000      0.811353  0.0703   0.0187   0.1278    0.0374   0.0000      0.113762   437.6471       9.02201       13.1271     -0.946044     0.0237754      -2.63596       2.48933       3.26353       3.59013       3.85490       3.93402       3.82792
  30  18 3849.3730    1.7970  6.5612 11.1242 -0.0001      0.390241  0.0890   0.0133   0.1647    0.0310   0.0000     0.0832453   438.3159       3.02437       3.77570       1.72966      -1.64923      -3.88087       3.17363       4.06049       4.54433       4.87124       5.03328       4.86404
  30  19 3998.7933    1.5236  9.2004 10.8506  0.0000      0.355760  0.1213   0.0102   0.2210    0.0274   0.0000     0.0666349   446.2803      0.710971       32.4195       7.79328      -2.74376       1.02089       3.97896       5.30236       5.85864       6.32668       6.20474       6.26502
  30  20 4148.0818    1.2480 12.4227 10.7167 -0.0005      0.306252  0.1833   0.0079   0.3032    0.0251   0.0000     0.0688349   436.0441       15.4056       12.5583      0.360477      -7.97571  -0.000747508       5.48238       7.23152       7.91380       8.55545       8.60287       8.45235
  30  21 4297.1911    1.0153 14.2776 10.6074 -0.0001      0.384325  0.2341   0.0066   0.3594    0.0224   0.0000     0.0817437   425.1417       16.6649       22.5087       12.3644      -7.54645      -6.01848       6.50820       8.65320       9.64862       10.1960       10.4136       10.1685
  31   3 1393.1637    0.0914  0.0963 10.1182  0.0000       59.8260  0.0228   0.0089   0.0238    0.0259   0.0000       74.3545   442.0650      0.154866       21.8658       1.49691      -4.48487      0.680747       1.18956       1.46693       1.58677       1.76862       1.92202       1.54556
  31   4 1599.3494    0.2451  0.2012  9.9887  0.0000       14.1955  0.0112   0.0094   0.0234    0.0279   0.0000       7.12671   441.3496      0.122380       20.5733     -0.176096      -2.38039     -0.114760      0.549683      0.704902      0.796197      0.896471      0.906972      0.891878
  31   5 1788.2990    0.4031  0.3430  9.9046  0.0000       12.7963  0.0141   0.0109   0.0271    0.0387   0.0000       2.49431   439.7946     -0.383204       21.3698     -0.569634      -1.41227     -0.388583      0.577724      0.787480      0.849467      0.956064      0.936477      0.924550
  31   6 1969.5169    0.5796  0.5838 10.0502  0.0000       11.7572  0.0194   0.0125   0.0396    0.0526   0.0000       1.45267   440.9517       2.34593       18.3702     -0.264499      -2.29234      -1.72537      0.838217       1.19248       1.26967       1.39321       1.38494       1.28480
  31   7 2147.1543    0.8631  0.7547 10.4675  0.0000       7.43834  0.0219   0.0162   0.0425    0.0658   0.0000       1.05067   440.7741      -1.96693       17.3193      0.481049      -1.48360      -2.32424      0.905100       1.15354       1.27603       1.34015       1.40699       1.38959
  31   8 2319.0193    1.2722  0.9427 10.9817  0.0000       4.76596  0.0245   0.0221   0.0503    0.0800   0.0000      0.818498   439.3546      0.528002       20.6740     -0.967507      -1.41321     -0.705281      0.952559       1.25378       1.38374       1.53604       1.52011       1.52439
  31   9 2485.1164    1.8229  1.0887 11.4327  0.0000       3.41092  0.0273   0.0291   0.0538    0.0957   0.0000      0.689101   439.8195       2.28842       18.2421      -1.51512      -2.52748      -3.14951      0.984274       1.34311       1.40536       1.57878       1.58090       1.59258
  31  10 2647.9220    2.3233  1.0445 12.2727  0.0000       3.30534  0.0277   0.0389   0.0517    0.0830   0.0000      0.717426   440.1196       1.85865       17.0047       1.41497      0.179239     -0.840444       1.04395       1.34168       1.45889       1.58399       1.64160       1.61493
  31  11 2808.4715    3.0234  1.0011 12.8444  0.0000       3.37392  0.0255   0.0512   0.0518    0.0766   0.0000      0.802312   439.4414       1.63875       16.9038       1.38699     0.0116130      -2.19967      0.979700       1.28369       1.33744       1.47641       1.50748       1.47407
  31  12 2966.1871    3.6268  0.8439 13.4142  0.0000      0.758702  0.0224   0.0659   0.0448    0.0704   0.0000      0.707800   440.1116       1.39481       17.4038      0.430696      -3.15984      -1.93091      0.951906       1.25743       1.33976       1.45902       1.48246       1.49603
  31  13 3121.4343    4.0281  1.0836 13.5134  0.0000       2.09936  0.0287   0.0666   0.0523    0.0879   0.0000      0.786453   440.5273       5.30823       17.1836       1.48706       1.50427       1.26386       1.01567       1.43955       1.52649       1.66930       1.66089       1.62623
  31  14 3274.8460    3.6418  1.4460 13.2973  0.0000     -0.472665  0.0347   0.0533   0.0635    0.0738   0.0000      0.570256   439.2661       3.12625       12.5593       2.15137       3.80208      -2.94484       1.23172       1.66774       1.77145       1.94284       1.96275       1.92212
  31  15 3427.4295    3.1263  2.2482 12.5719  0.0000      0.300118  0.0437   0.0362   0.0814    0.0529   0.0000      0.242467   441.7456       7.13038       11.7442       1.31245       1.17272      -2.77761       1.49026       2.01196       2.14971       2.35057       2.36991       2.40299
  31  16 3579.4215    2.5625  3.2823 12.1675  0.0000      0.590538  0.0561   0.0252   0.0993    0.0410   0.0000      0.159087   438.0384       7.07285       19.7628       1.89103      -3.57707      0.700849       1.98595       2.56970       2.85602       3.11006       3.06446       2.99391
  31  17 3730.7652    2.0969  4.9898 11.4991  0.0000      0.758555  0.0720   0.0176   0.1324    0.0355   0.0000      0.102693   440.5926       16.4294       15.7366       1.78740      -5.48613      -2.10566       2.48822       3.24538       3.59976       3.81026       3.90608       3.87841
  31  18 3881.3728    1.7592  7.2227 11.0600 -0.0002      0.544032  0.0957   0.0126   0.1730    0.0300   0.0000     0.0766923   439.6046       14.1432       17.0217      -2.51090       9.44226      -2.65543       3.20835       4.17197       4.63302       4.92382       5.01864       5.00064
  31  19 4031.3194    1.4679  9.7348 10.8151  0.0000      0.381838  0.1284   0.0095   0.2289    0.0266   0.0000     0.0657706   435.4808       12.7314       7.74639       4.20716       11.1427      -12.4227       4.09262       5.43557       5.98234       6.42076       6.43349       6.35178
  31  20 4181.2646    1.2015 12.4728 10.6828  0.0000      0.471683  0.1822   0.0076   0.3016    0.0248   0.0000     0.0752972   440.6916       20.2486       21.8708      -5.73935       5.09882      0.268194       5.25909       6.94885       7.71109       8.26845       8.45695       8.48565
  32   3 1409.4211    0.1212  0.0811 10.0559  0.0000       21.7729  0.0126   0.0086   0.0183    0.0229   0.0000       46.8531   441.4066      -1.20095       20.8650      0.667919      -2.17452      0.476505      0.500180      0.660321      0.748033      0.772154      0.898324      0.835005
  32   4 1616.4466    0.2510  0.1809 10.0037  0.0000       20.2727  0.0095   0.0099   0.0230    0.0274   0.0000       7.26115   441.2962      0.315631       19.6086      0.450821      -4.14012     0.0533927      0.401160      0.544958      0.608677      0.680126      0.622815      0.603582
  32   5 1806.2229    0.4159  0.4217  9.9132  0.0000       13.0902  0.0154   0.0105   0.0334    0.0410   0.0000       2.19612   440.9358     0.0859810       20.5363      -3.39733      -3.72001      0.674960      0.671245      0.874402       1.07824       1.30069       1.28094       1.17871
  32   6 1988.7389    0.6150  0.6045 10.0568  0.0000       10.4258  0.0185   0.0127   0.0374    0.0543   0.0000       1.28224   440.8641       1.82814       19.8201       1.20496      -3.08009       1.54500      0.730694      0.979957       1.06209       1.18452       1.19007       1.17895
  32   7 2167.4386    0.9187  0.7462 10.5291  0.0000       7.24840  0.0212   0.0170   0.0408    0.0666   0.0000      0.972676   441.1433      0.855959       22.5075      0.657741      0.566042       1.62271      0.832579       1.10150       1.19961       1.30514       1.24181       1.30173
  32   8 2340.1477    1.3284  1.0831 11.1180  0.0000       4.66996  0.0294   0.0217   0.0545    0.0790   0.0000      0.831656   439.6136       1.57294       20.9900       1.60285      -1.57278     -0.608706       1.01631       1.38220       1.49411       1.61089       1.71278       1.63401
  32   9 2507.4387    1.8948  1.0118 11.9045  0.0000       4.52597  0.0268   0.0317   0.0503    0.0745   0.0000      0.822144   441.9749       4.00433       18.7058     -0.642122      -2.80226      0.865338      0.935815       1.21451       1.28377       1.46742       1.42125       1.44539
  32  10 2671.7308    2.4762  1.0576 12.2761  0.0000       1.93002  0.0272   0.0397   0.0499    0.0841   0.0000      0.678746   441.0342       2.41660       19.7093     -0.332420      -1.59089      -4.08064      0.930666       1.26601       1.31834       1.47668       1.46801       1.43378
  32  11 2833.8039    3.2517  0.9395 12.8321  0.0000       3.50402  0.0230   0.0549   0.0468    0.0811   0.0000      0.734848   441.6894       3.99820       18.3804       1.21055      -3.73867      -1.41192      0.897315       1.21349       1.33267       1.46293       1.51591       1.47181
  32  12 2992.7496    3.8397  0.9958 13.3604  0.0000      0.402778  0.0255   0.0639   0.0486    0.0784   0.0000      0.713662   438.3511       6.07162       16.9860       2.78394      -1.42047       1.06899      0.968319       1.32201       1.43082       1.56080       1.56694       1.57965
  32  13 3148.9469    3.9840  1.0652 13.7369  0.0000       1.10300  0.0282   0.0664   0.0529    0.0768   0.0000      0.647269   439.6044       1.86080       16.7497       2.05362      -1.45227     -0.170251       1.03524       1.42818       1.50608       1.62524       1.56083       1.67965
  32  14 3303.4450    3.5534  1.5460 13.3571  0.0000      0.814371  0.0368   0.0503   0.0659    0.0620   0.0000      0.486450   439.4289       6.09471       13.0965      -1.77975      -2.26887       1.05839       1.26039       1.62609       1.80039       2.00799       2.01540       1.95678
  32  15 3456.8398    2.9518  2.3375 12.6930  0.0000       1.08053  0.0449   0.0338   0.0833    0.0474   0.0000      0.263978   438.9910       7.76086       15.0932     -0.146472      -4.42071     -0.166708       1.54109       2.04433       2.21059       2.43941       2.53535       2.49749
  32  16 3609.5937    2.4557  3.6761 12.0009  0.0000      0.859597  0.0597   0.0224   0.1063    0.0372   0.0000      0.155040   443.2969       6.29012       16.1077     -0.905457       3.29798      -8.92149       1.92610       2.59324       2.87014       3.01161       3.14716       3.12085
  32  17 3761.5464    2.0005  5.4293 11.4182 -0.0000      0.654951  0.0750   0.0158   0.1392    0.0322   0.0000     0.0978956   439.1440       3.50957       13.7679       4.40627     -0.854593      -8.36406       2.49415       3.25230       3.61656       3.89129       3.96060       3.89152
  32  18 3912.7984    1.6972  8.1317 10.9696  0.0000      0.484254  0.1046   0.0114   0.1844    0.0282   0.0000     0.0686607   437.9969       15.7711       24.8617       3.97447      -4.44467       1.93558       3.30630       4.39150       4.83290       5.20116       5.30657       5.30695
  32  19 4063.5804    1.4205 10.7950 10.7740  0.0000      0.381237  0.1433   0.0086   0.2493    0.0253   0.0000     0.0656464   440.1008       3.05935       18.3137      -3.70442      -1.37172      -18.2684       4.19169       5.59178       6.24728       6.64637       6.72265       6.78130
  32  20 4213.9194    1.1740 13.9823 10.6404  0.0003      0.264604  0.2088   0.0067   0.3224    0.0233   0.0000     0.0729884   441.0893       10.2658       10.2933       1.78129      -10.9748       1.81219       5.46619       7.36668       8.15818       8.77996       8.87271       8.67693
  33   4 1633.2441    0.2488  0.2091  9.9921  0.0000       14.9043  0.0119   0.0091   0.0229    0.0277   0.0000       6.57591   441.3348     -0.359320       20.0669      0.569261      -2.86015      -1.22352      0.456575      0.656308      0.692128      0.792109      0.770935      0.794550
  33   5 1823.8837    0.4344  0.4171 10.0091  0.0000       14.5760  0.0151   0.0108   0.0319    0.0400   0.0000       2.20329   440.0381      0.962433       21.9264     -0.119328      -3.11012      -2.53073      0.637889      0.870928      0.913692       1.01246       1.08173       1.07672
  33   6 2007.7061    0.6768  0.6078 10.1113  0.0000       8.36756  0.0178   0.0135   0.0365    0.0550   0.0000       1.18856   439.3168     -0.286478       20.7127     -0.341687      -1.20214      0.165850      0.721658      0.928161       1.00151       1.09763       1.05351       1.08638
  33   7 2187.4794    0.9748  0.7828 10.5956  0.0000       7.38320  0.0208   0.0175   0.0429    0.0662   0.0000      0.959956   441.9533      0.133310       20.2922     -0.111019      -3.92356     0.0824538      0.791159       1.00775       1.12629       1.21211       1.21101       1.18444
  33   8 2360.9253    1.3917  0.9824 11.3408  0.0000       4.42795  0.0254   0.0234   0.0505    0.0742   0.0000      0.813295   442.3478      -1.44995       21.6276       1.20261     -0.163452      0.718538      0.899021       1.19646       1.30342       1.40947       1.42364       1.43291
  33   9 2529.2412    1.9426  1.1142 11.8324  0.0000       3.04343  0.0285   0.0308   0.0520    0.0827   0.0000      0.730470   438.8827       2.07980       16.4167       1.97826     -0.464764      -2.08067      0.960056       1.33255       1.39786       1.51665       1.49962       1.49129
  33  10 2695.0679    2.4939  1.0214 12.5276  0.0000       1.87853  0.0266   0.0406   0.0488    0.0750   0.0000      0.731446   442.8532       1.38613       21.0185       1.27071      -1.69656       1.55736      0.901762       1.19834       1.32844       1.45052       1.44943       1.45327
  33  11 2858.6610    3.2889  0.9821 13.0119  0.0000       2.69836  0.0253   0.0535   0.0458    0.0766   0.0000      0.754281   439.0508       2.42023       16.3979      0.438496      -3.52526      -1.43796      0.885148       1.14279       1.32589       1.44107       1.42025       1.43336
  33  12 3018.8560    3.9287  0.9458 13.5132  0.0000      0.502952  0.0238   0.0657   0.0469    0.0739   0.0000      0.673923   438.6603       1.34906       17.8408     -0.636873      -3.38827     0.0364772      0.861403       1.14775       1.20405       1.38179       1.36562       1.37162
  33  13 3176.1449    3.9672  1.1054 13.5794  0.0000       1.78740  0.0291   0.0638   0.0513    0.0799   0.0000      0.673579   440.0066       4.09675       17.7269       2.57093     -0.401931      -1.95116       1.01511       1.34643       1.41125       1.56609       1.58775       1.60447
  33  14 3331.5315    3.5242  1.7029 13.1130  0.0000      0.489886  0.0380   0.0460   0.0659    0.0633   0.0000      0.421583   439.3138       5.76886       13.2399       2.30956      -2.32193      -1.56174       1.29393       1.76468       1.91649       2.01050       2.04808       2.08159
  33  15 3485.9190    2.9115  2.5854 12.5351  0.0000      0.769709  0.0470   0.0309   0.0858    0.0441   0.0000      0.219233   442.4841       9.15988       14.9132     -0.186151      -1.15093       1.17184       1.51997       2.09652       2.26820       2.44360       2.46252       2.40033
  33  16 3639.4699    2.3698  4.0516 11.7576  0.0000      0.970652  0.0598   0.0203   0.1102    0.0365   0.0000      0.126650   440.2765       6.22607       16.4646     -0.877853      0.269367       2.47687       1.96182       2.57256       2.83308       3.10758       3.22814       3.17569
  33  17 3792.0135    1.9189  5.8013 11.3788  0.0000      0.590823  0.0784   0.0145   0.1464    0.0302   0.0000     0.0980619   437.9796       12.5654       15.3602       5.45786      -3.22314      -7.19104       2.51981       3.38933       3.74806       4.03759       4.16106       4.06591
  33  18 3943.8614    1.6172  8.4776 10.9497  0.0000      0.308401  0.1088   0.0105   0.1933    0.0271   0.0000     0.0701707   441.2869       10.6844       15.2826      -2.24416      -1.59993      -5.33017       3.31247       4.41609       4.96353       5.32232       5.39301       5.38081
  33  19 4095.1502    1.3594 10.9926 10.7805  0.0006      0.210847  0.1501   0.0082   0.2543    0.0251   0.0000     0.0694375   453.0228       3.13684       16.4452       5.06947       13.1377      -9.90971       4.16640       5.49922       6.11760       6.62375       6.65719       6.58843
  33  20 4245.6992    1.0866 13.8036 10.7087 -0.0001      0.100716  0.2225   0.0064   0.3365    0.0220   0.0000     0.0780024   441.9609       14.0805       13.0471      -4.41417      -13.4674     -0.870216       5.62347       7.47950       8.43621       8.87634       9.26470       9.02935
  34   2 1208.0209    0.0703  0.0578 10.1762 -0.0535      -3.03131  0.0234   0.0088   0.0267    0.0207   0.0000       205.855   441.2571      -1.85118       22.6506      0.867470      -3.18814      0.256304      0.640256       1.31972       1.07417       1.36089       1.47174       1.32953
  34   4 1649.7329    0.2857  0.2339  9.9600  0.0000       14.1555  0.0120   0.0093   0.0217    0.0292   0.0000       4.94960   441.2589      0.134121       21.7694       1.10647      -1.74546    -0.0708702      0.558423      0.689677      0.768014      0.827170      0.827990      0.824847
  34   5 1841.3362    0.4368  0.3775 10.0061  0.0000       16.1538  0.0142   0.0108   0.0280    0.0377   0.0000       2.36774   442.0564      0.166775       21.1666      0.325382      -1.23401      0.356665      0.585720      0.788455      0.917683      0.947670      0.973537      0.916019
  34   6 2026.4256    0.6664  0.6207 10.2358  0.0000       9.01722  0.0183   0.0134   0.0373    0.0528   0.0000       1.25976   441.6651       2.69377       20.5357      0.285282      -4.14161     -0.375326      0.675768      0.919310      0.966771       1.06355       1.13778       1.21722
  34   7 2207.1835    0.9799  0.7790 10.6730  0.0000       7.46566  0.0206   0.0176   0.0428    0.0667   0.0000      0.932293   440.2013      -1.05982       18.1717      -2.35217      -1.14670     -0.311396      0.763630      0.991603       1.07300       1.19965       1.22855       1.22021
  34   8 2381.3444    1.4716  1.0477 11.2871  0.0000       4.31740  0.0262   0.0236   0.0509    0.0776   0.0000      0.783548   441.5125      0.237656       19.1760      0.258372     -0.948405      -3.55650      0.893709       1.16987       1.28771       1.37780       1.39625       1.44406
  34   9 2550.7190    2.0415  1.0824 11.9614  0.0000       1.94465  0.0272   0.0317   0.0498    0.0787   0.0000      0.701588   440.0118      -2.08256       20.0101      -1.60857      -2.97946       2.77748      0.908787       1.17245       1.33605       1.38347       1.45089       1.43435
  34  10 2718.0761    2.6348  0.9990 12.5686  0.0000       2.91695  0.0246   0.0426   0.0486    0.0734   0.0000      0.698317   438.4660       1.64277       17.9214     0.0416378      -1.09179      -1.62243      0.855078       1.08768       1.18978       1.32546       1.29563       1.34542
  34  11 2883.0032    3.4544  0.9496 13.1096  0.0000       2.63459  0.0233   0.0570   0.0460    0.0719   0.0000      0.747546   439.8687       3.73270       19.2150     -0.346445      -1.08533     -0.463169      0.815667       1.09506       1.17542       1.30715       1.27168       1.35497
  34  12 3044.5140    3.9837  1.0384 13.4258  0.0000       1.12624  0.0258   0.0633   0.0482    0.0761   0.0000      0.785618   441.4425       4.35333       16.6077       3.02539      -2.94050      -2.19048      0.855609       1.12192       1.23112       1.32416       1.36568       1.36736
  34  13 3202.8632    4.0045  1.3039 13.2933  0.0000      0.284071  0.0308   0.0578   0.0554    0.0800   0.0000      0.529396   440.2201       4.07030       16.6061      -1.85627      -3.67804     0.0325138      0.999432       1.28586       1.41737       1.55175       1.54292       1.59908
  34  14 3359.3819    3.4027  1.8119 13.1042  0.0000       1.33646  0.0385   0.0434   0.0706    0.0546   0.0000      0.356733   440.7008       6.25044       16.6082       2.93228      -2.09690     -0.589779       1.19441       1.57592       1.68025       1.89704       1.89749       1.93645
  34  15 3514.6395    2.7889  2.8919 12.3691  0.0000      0.912223  0.0503   0.0279   0.0896    0.0425   0.0000      0.206632   438.2540       6.61469       20.3639       1.67979      -4.87652      0.231249       1.56454       2.11607       2.31168       2.56302       2.54533       2.58319
  34  16 3669.0044    2.2739  4.2904 11.7196  0.0000      0.815151  0.0633   0.0189   0.1123    0.0339   0.0000      0.123782   437.0462       4.55085       18.5260       3.12328       1.22228      -1.95474       1.95878       2.61443       2.86225       3.08518       3.15484       3.11346
  34  17 3822.3443    1.8906  6.6398 11.2344 -0.0005      0.554938  0.0857   0.0132   0.1549    0.0287   0.0000     0.0811093   437.4402       11.1896       13.4009      -7.86034     -0.643742      -11.8165       2.62360       3.46938       3.87544       4.21330       4.24075       4.25965
  34  18 3975.0204    1.5325  8.8234 10.9361  0.0000      0.435390  0.1144   0.0099   0.2035    0.0261   0.0000     0.0728452   440.4773       12.0535       14.2339       1.45975      -5.00927    -0.0138820       3.38822       4.43022       4.96875       5.28954       5.41023       5.35504
  34  19 4126.7085    1.3094 11.9863 10.7452 -0.0001      0.218776  0.1681   0.0074   0.2734    0.0239   0.0000     0.0675413   431.7836       12.4771       7.06975      -13.7405       1.20864       3.37358       4.40994       5.90966       6.64583       7.12670       7.37489       7.14175
  34  20 4278.9849    1.0295 14.4644 10.7038  0.0000      0.461084  0.2312   0.0063   0.3541    0.0208   0.0000     0.0844089   439.8102       19.0433       18.2320       14.0005      -6.16510      0.134699       5.55544       7.40441       8.21199       8.81218       9.12741       9.02923
  35   3 1456.6180    0.1605  0.1575 10.0034  0.0000       9.37145  0.0110   0.0076   0.0261    0.0231   0.0000       18.1230   441.1058     -0.477073       22.2514     -0.800233      -3.00350    -0.0669652      0.417609      0.507947      0.671882      0.596981      0.667943      0.680159
  35   4 1665.9800    0.2895  0.2617 10.0225  0.0000       20.5557  0.0125   0.0090   0.0243    0.0295   0.0000       4.86811   441.7191     -0.246280       21.1514      0.613315      -1.47227      0.158516      0.525524      0.642737      0.738776      0.835989      0.847554      0.788070
  35   5 1858.5180    0.4793  0.4421 10.0154  0.0000       12.4519  0.0151   0.0111   0.0300    0.0406   0.0000       1.90567   441.2118      0.450812       20.1043      0.113858      -2.00050      -1.23019      0.582191      0.779026      0.818782      0.897000      0.981291      0.908772
  35   6 2044.9572    0.6981  0.6898 10.2167  0.0000       8.87394  0.0193   0.0131   0.0393    0.0558   0.0000       1.13958   440.6387       1.45274       20.3074       1.51562      -2.59912      -1.87987      0.711202      0.944581       1.04400       1.11249       1.14552       1.15926
  35   7 2226.5261    1.0532  0.8588 10.7152  0.0000       5.84488  0.0220   0.0178   0.0442    0.0689   0.0000      0.902256   440.9047      0.567565       22.7616      0.117234      -3.11683      0.237846      0.765957       1.01819       1.14914       1.20811       1.23219       1.24604
  35   8 2401.3676    1.5282  1.0331 11.4160  0.0000       1.89247  0.0249   0.0242   0.0520    0.0759   0.0000      0.774418   440.7255      0.699134       23.7500       1.24778      -2.63430      -3.61786      0.821133       1.11778       1.21610       1.33466       1.40150       1.35595
  35   9 2571.9047    2.1078  1.0569 12.2338  0.0000       2.09437  0.0268   0.0335   0.0499    0.0711   0.0000      0.723270   439.5350       4.65502       20.4119      0.460121      -4.96847      0.186808      0.848689       1.18330       1.23526       1.37212       1.33175       1.37225
  35  10 2740.6471    2.8046  0.9918 12.6473  0.0000       3.16988  0.0248   0.0439   0.0461    0.0735   0.0000      0.742163   439.8833       3.34929       18.3648      0.571573      -2.19269     -0.981452      0.812937       1.05719       1.22305       1.33398       1.31975       1.39245
  35  11 2906.8825    3.5753  0.9330 13.1808  0.0000       1.40029  0.0226   0.0576   0.0452    0.0740   0.0000      0.685587   440.1888       4.33285       19.8306      0.371834      -4.81799      -2.86094      0.771326       1.02541       1.12773       1.20198       1.24822       1.24937
  35  12 3069.7312    3.9824  1.0534 13.6367  0.0000       2.05127  0.0265   0.0631   0.0502    0.0709   0.0000      0.753352   441.6092       1.94750       17.3726      0.137149      -2.49540     0.0926710      0.900427       1.17304       1.27305       1.41555       1.45290       1.41772
  35  13 3229.2505    3.8769  1.2883 13.6389  0.0000      0.666637  0.0309   0.0569   0.0579    0.0637   0.0000      0.654174   439.2146       5.10956       16.0246    -0.0150771      -3.14656     -0.863994      0.973001       1.30833       1.38792       1.54772       1.53938       1.60791
  35  14 3386.7401    3.3706  2.0259 12.8331  0.0004      0.741872  0.0390   0.0391   0.0719    0.0527   0.0000      0.317652   441.3282       3.49384       11.6152       7.85441      -1.56223      -2.71514       1.22269       1.60870       1.72084       1.85812       1.92739       1.89448
  35  15 3542.8594    2.7529  3.1734 12.1842  0.0000      0.406953  0.0507   0.0257   0.0916    0.0418   0.0000      0.166137   439.9332       4.79874       17.8447      -2.45974      -2.38817      -4.26691       1.57186       2.15648       2.29452       2.50910       2.58842       2.59241
  35  16 3698.1336    2.2107  4.5963 11.6550  0.0000      0.559532  0.0637   0.0175   0.1178    0.0325   0.0000      0.104706   440.9353       1.83526       19.1502      -4.18636     -0.353301      -3.78827       1.95861       2.57565       2.87180       3.08381       3.13500       3.13873
  35  17 3852.4625    1.7865  6.7306 11.2421  0.0000      0.637021  0.0865   0.0124   0.1597    0.0282   0.0000     0.0813722   439.8748       8.93486       19.4956       6.62329      -5.07071      -4.61364       2.60890       3.43944       3.81612       4.11743       4.21646       4.17440
  35  18 4005.5484    1.5155  9.8016 10.9320  0.0001      0.371935  0.1255   0.0093   0.2188    0.0252   0.0000     0.0691772   436.3111       5.90278       10.8425      -7.15760       2.53324      -6.63268       3.49634       4.61013       5.15463       5.56821       5.72284       5.70877
  35  19 4157.9100    1.2394 12.5969 10.7951  0.0007      0.169682  0.1826   0.0069   0.2911    0.0224   0.0000     0.0758310   443.4326       19.0354       9.74163     -0.149892       5.56607      -4.50421       4.51959       6.12782       6.72108       7.29162       7.49876       7.41641
  36   3 1471.8564    0.1591  0.1619 10.0189  0.0000       25.1726  0.0120   0.0074   0.0247    0.0237   0.0000       17.9194   441.4556     -0.838173       21.0970     -0.992087      -2.03692     -0.811219      0.442291      0.599392      0.704114      0.739875      0.753787      0.783678
  36   4 1681.9198    0.3006  0.3071  9.9340  0.0000       19.8911  0.0135   0.0086   0.0265    0.0312   0.0000       3.84729   441.8132     -0.204146       21.4510     -0.991943      -3.64336     -0.467978      0.494020      0.679090      0.763210      0.811920      0.803586      0.912205
  36   5 1875.5068    0.4947  0.4188 10.1087  0.0000       12.2658  0.0139   0.0115   0.0294    0.0388   0.0000       1.86808   440.4802     -0.421955       22.1966       1.28903      -3.54081      -1.00132      0.540898      0.761448      0.796523      0.899876      0.889387      0.891110
  36   6 2063.1599    0.7433  0.6453 10.2473  0.0000       8.54385  0.0175   0.0138   0.0372    0.0594   0.0000       1.08822   441.1187     -0.798346       21.2051      0.897789      -2.04085    -0.0509048      0.635248      0.825729      0.927978      0.986000       1.00721      0.994657
  36   7 2245.6216    1.1269  0.8651 10.7455  0.0000       5.09239  0.0219   0.0185   0.0425    0.0705   0.0000      0.813477   440.6046       1.95560       20.9035      0.282248     -0.862428      -2.12879      0.711545      0.999382       1.05849       1.15198       1.19337       1.21061
  36   8 2421.2494    1.5735  1.1041 11.3443  0.0000       4.03770  0.0267   0.0238   0.0513    0.0820   0.0000      0.742791   441.1391       2.76664       21.8612       1.74736      -4.09076       1.59130      0.835592       1.06682       1.21260       1.29165       1.32371       1.32499
  36   9 2592.8603    2.1171  1.1890 12.1141  0.0000       2.98340  0.0299   0.0321   0.0523    0.0835   0.0000      0.692550   441.9173       2.33200       20.8529      0.588493     -0.755940      -2.09618      0.932860       1.23195       1.38658       1.46384       1.56998       1.56879
  36  10 2762.8728    2.8952  1.0138 12.6300  0.0000       3.88781  0.0242   0.0445   0.0452    0.0763   0.0000      0.676022   441.7996       3.64703       19.4118     -0.323304     -0.293631      -3.08528      0.768155       1.05701       1.15235       1.23937       1.27460       1.29503
  36  11 2930.3848    3.7168  0.9602 13.1529  0.0000       2.09144  0.0226   0.0586   0.0448    0.0766   0.0000      0.697706   440.9499       4.69406       17.1103      -1.21164     -0.851030      -1.99789      0.744338      0.957885       1.02799       1.14105       1.12426       1.19212
  36  12 3094.3961    4.0650  1.1109 13.5687  0.0000       1.60806  0.0265   0.0619   0.0523    0.0759   0.0000      0.694036   440.1182       5.07516       18.0079       1.99233     -0.908521      -1.37313      0.855509       1.12430       1.23800       1.33382       1.33109       1.35621
  36  13 3255.1649    3.8615  1.4171 13.4449 -0.0014       1.09927  0.0322   0.0532   0.0597    0.0683   0.0000      0.610443   439.3519       1.53244       16.1764     -0.716286      -1.73675      0.452749      0.973315       1.28248       1.39233       1.51622       1.51742       1.54982
  36  14 3413.7437    3.1865  2.3405 12.6305  0.0000      0.251708  0.0413   0.0334   0.0765    0.0467   0.0000      0.258510   438.6269       5.84555       15.6836       3.33917      -2.10252      -3.19103       1.26947       1.65007       1.84954       1.96695       2.02131       2.05996
  36  15 3570.9469    2.6024  3.4599 12.0434  0.0000      0.596296  0.0530   0.0230   0.0964    0.0390   0.0000      0.145348   442.9678       4.07014       10.2790       2.14382      -3.58519      -1.62066       1.58268       2.08569       2.33029       2.47474       2.58805       2.54975
  36  16 3727.0374    2.1467  5.2675 11.5124  0.0000      0.640506  0.0689   0.0158   0.1257    0.0308   0.0000     0.0905594   439.1257       3.13049       18.9537       4.37180      -3.42941     -0.557861       2.04211       2.71699       2.99881       3.25719       3.33054       3.35936
  36  17 3882.0083    1.7411  7.4163 11.1740  0.0000      0.643723  0.0927   0.0115   0.1691    0.0268   0.0000     0.0786619   442.1705       8.24146       16.1287      -1.38293      -6.91853      -1.62061       2.64934       3.54491       3.94617       4.30989       4.41662       4.37418
  36  18 4035.7041    1.4226 10.0934 10.9549 -0.0006      0.160887  0.1367   0.0085   0.2306    0.0243   0.0000     0.0742999   443.5227       2.03341       15.2932       12.0539      -9.64406      -2.05893       3.55295       4.78165       5.33742       5.63098       5.88493       5.85319
  36  19 4189.1916    1.1689 12.4005 10.8085  0.0008      0.323214  0.1864   0.0068   0.2931    0.0222   0.0000     0.0811805   449.6020       16.9432       16.3459       10.5122      -4.34004      -3.11463       4.57717       6.08113       6.85553       7.35187       7.54773       7.53740
  37   3 1486.8368    0.1621  0.1767 10.0495  0.0000       26.6526  0.0160   0.0073   0.0312    0.0242   0.0000       17.5105   441.2854      -1.43076       20.9917      0.210390      -2.34682     -0.363833      0.787319       1.22414       1.25932       1.32258       1.09776       1.25122
  37   4 1697.6254    0.3273  0.2988  9.9523  0.0000       13.5706  0.0122   0.0091   0.0254    0.0305   0.0000       3.51531   441.6076      0.391418       21.9582      -1.61639      -2.10442     -0.567205      0.477950      0.645158      0.691374      0.781567      0.751375      0.808569
  37   5 1892.2919    0.5166  0.4946 10.0460  0.0000       10.1520  0.0156   0.0110   0.0321    0.0422   0.0000       1.54845   441.0120     -0.408729       20.2131      0.517824      -1.44821     -0.955889      0.583858      0.798061      0.848749      0.892875      0.895907      0.951887
  37   6 2081.2439    0.7832  0.6734 10.2674  0.0000       9.46976  0.0189   0.0140   0.0349    0.0590   0.0000       1.06895   442.5372       1.81475       20.6246      0.467918      -3.22141     -0.681775      0.676561      0.921631      0.978798       1.13363       1.18551       1.18630
  37   7 2264.4610    1.1553  0.9522 10.8229  0.0000       5.29397  0.0234   0.0182   0.0452    0.0721   0.0000      0.823118   441.7649     -0.540533       21.6210      -1.39239      -2.51530     0.0651994      0.762554       1.00755       1.09988       1.20421       1.21752       1.21567
  37   8 2440.7895    1.6638  1.1815 11.3131  0.0000       3.51487  0.0286   0.0239   0.0522    0.0914   0.0000      0.726160   439.1837       3.00415       20.0911     -0.233424      -1.35863      0.296880      0.828717       1.13225       1.18364       1.37443       1.45468       1.39355
  37   9 2613.4064    2.2861  1.1010 12.1763  0.0000       2.00678  0.0261   0.0343   0.0501    0.0800   0.0000      0.723759   440.9213      0.409541       20.9196    -0.0762695      -2.01648      0.971553      0.785407       1.07635       1.15122       1.29010       1.34579       1.34717
  37  10 2784.5990    3.0262  0.9523 13.0470  0.0000       1.41447  0.0232   0.0484   0.0460    0.0661   0.0000      0.700642   440.8581       2.49483       18.2866       2.07928      -2.45791      -1.50736      0.795958       1.07639       1.17349       1.27898       1.25712       1.26326
  37  11 2953.3760    3.7300  0.9975 13.3481  0.0000       3.41092  0.0241   0.0576   0.0460    0.0696   0.0000      0.808309   439.7374       1.69433       17.2610       1.30874      -2.51974      -1.87061      0.738218      0.978221       1.03838       1.13995       1.12607       1.17298
  37  12 3118.5521    4.0828  1.0606 13.7069  0.0000     0.0994765  0.0260   0.0631   0.0488    0.0719   0.0000      0.704413   439.8240       2.84521       19.7604       2.83017      -1.25487      0.604671      0.821348       1.05972       1.17857       1.29816       1.36342       1.35619
  37  13 3280.7615    3.7641  1.5709 13.3355  0.0000       1.68977  0.0339   0.0486   0.0615    0.0607   0.0000      0.424814   440.0049       5.02153       17.5635      0.932934      -4.75480      -2.03048      0.952290       1.31582       1.40695       1.58648       1.54337       1.58945
  37  14 3440.4874    3.0995  2.3818 12.6819  0.0000      0.367498  0.0418   0.0324   0.0775    0.0446   0.0000      0.266714   440.1693       4.01530       17.7984       1.25242     0.0861969      -3.99746       1.25168       1.68070       1.85068       1.99925       2.05808       2.05569
  37  15 3598.6412    2.5006  3.7905 11.9991  0.0002      0.509791  0.0562   0.0210   0.1010    0.0351   0.0000      0.134723   436.7000       7.99097       14.5260       6.59842      -4.09454      -3.31832       1.65494       2.16520       2.41092       2.62135       2.66382       2.66541
  37  16 3755.3880    2.0739  5.6476 11.4005  0.0000      0.501131  0.0712   0.0145   0.1309    0.0298   0.0000     0.0845395   439.6245       7.75021       20.7409      0.123796      0.657751       7.43773       2.06790       2.68402       2.99494       3.17163       3.30522       3.35956
  37  17 3911.4031    1.7271  8.6899 11.0608  0.0001      0.484533  0.1046   0.0104   0.1872    0.0264   0.0000     0.0659558   437.6639       8.52015       6.90819      -3.96208       1.23863      -1.54825       2.86779       3.73610       4.19084       4.57537       4.71515       4.64893
  37  18 4065.8892    1.3868 10.9071 10.9523  0.0003      0.386397  0.1491   0.0080   0.2469    0.0236   0.0000     0.0719435   430.2978       4.11188       30.4829      0.793288       17.9850      -10.6382       3.73088       4.94377       5.52008       5.95458       6.03255       6.15520
  37  19 4220.1727    1.1127 13.1002 10.8058 -0.0001      0.450806  0.1999   0.0064   0.3128    0.0213   0.0000     0.0860233   442.0154      -3.26912       21.2622       7.48988      -1.28575      -7.86963       4.64584       6.08223       6.91082       7.43208       7.60157       7.63358
  38   2 1262.5749    0.0752  0.0496 10.1118  0.0000       40.7174  0.0144   0.0082   0.0204    0.0205   0.0000       176.635   441.3719      -1.23016       21.7748      0.458729      -2.86005     0.0138982      0.592690      0.619839      0.908155      0.989008       1.00531      0.769520
  38   3 1501.5633    0.1790  0.1480  9.9511  0.0000       17.3517  0.0107   0.0077   0.0213    0.0240   0.0000       14.7730   441.3640     -0.167637       21.2169      0.583087      -2.95152       1.65678      0.464458      0.590567      0.669693      0.720853      0.815478      0.761584
  38   4 1713.0875    0.3269  0.3243  9.9549  0.0000       16.3310  0.0139   0.0088   0.0257    0.0303   0.0000       3.52409   441.5950     -0.656908       21.1644      0.779736      -2.89902      0.241898      0.524389      0.721540      0.813841      0.872136      0.867967      0.841535
  38   5 1908.8563    0.5296  0.5286 10.0204  0.0000       10.0536  0.0154   0.0108   0.0335    0.0440   0.0000       1.47574   441.3811      0.933590       20.9815      0.908085      -1.78726     0.0674251      0.547560      0.734330      0.819754      0.832162      0.870691      0.888882
  38   6 2099.0778    0.7994  0.7317 10.3143  0.0000       10.1266  0.0197   0.0139   0.0379    0.0582   0.0000       1.03795   441.8225       1.77407       21.2832     -0.604016      -1.00111       1.22232      0.694355      0.950504       1.08228       1.16690       1.19257       1.16835
  38   7 2283.0125    1.1941  0.9009 11.0061  0.0000       5.29128  0.0218   0.0192   0.0452    0.0649   0.0000      0.854642   441.6043       2.07527       20.1375   -0.00733265      -3.36219      0.119145      0.700536      0.929298      0.990080       1.07499       1.16086       1.15914
  38   8 2460.1276    1.7237  1.1582 11.4324  0.0000       4.11337  0.0268   0.0247   0.0516    0.0831   0.0000      0.717575   442.0028       1.33506       19.1409       3.45954     -0.824713     -0.121099      0.784164       1.05874       1.15027       1.31788       1.31660       1.31786
  38   9 2633.7979    2.3269  1.2114 12.0217  0.0000       2.23567  0.0286   0.0326   0.0511    0.0858   0.0000      0.683829   440.9747       2.86543       20.9397       1.38424      -5.38987     -0.702166      0.800167       1.08885       1.14956       1.28546       1.33306       1.31547
  38  10 2806.1741    3.1245  1.0637 12.9337  0.0001       2.17173  0.0253   0.0465   0.0473    0.0730   0.0000      0.664956   439.6689      0.716959       17.7841       2.59082      -2.66572      -4.58655      0.743620      0.982962       1.09206       1.18321       1.21011       1.22589
  38  11 2976.0371    3.8254  0.9820 13.3326 -0.0000       3.27033  0.0225   0.0587   0.0442    0.0713   0.0000      0.686101   441.4164       2.08830       17.1651      -1.76129     -0.383421     -0.213178      0.733185      0.959437       1.11217       1.20201       1.23683       1.29718
  38  12 3142.3944    4.1198  1.1423 13.5688  0.0000      0.837602  0.0269   0.0612   0.0501    0.0794   0.0000      0.660815   441.2476       4.48195       19.5222       2.53417      0.631300      -3.53612      0.864263       1.12343       1.25303       1.30805       1.35710       1.36486
  38  13 3305.8434    3.7026  1.6127 13.3221  0.0000       1.44089  0.0333   0.0467   0.0618    0.0552   0.0000      0.434816   439.4014       4.01497       18.9139       5.48121      0.221522     -0.144059      0.973910       1.30153       1.42768       1.60933       1.68077       1.66277
  38  14 3466.8484    3.0041  2.4888 12.6167  0.0000      0.565848  0.0430   0.0301   0.0783    0.0435   0.0000      0.246734   439.0060       5.08523       21.3638       1.36061      -1.06163      -3.90796       1.22901       1.67179       1.83173       2.01964       2.04341       2.07078
  38  15 3626.1222    2.4557  4.1813 11.8649 -0.0000      0.782868  0.0582   0.0192   0.1043    0.0323   0.0000      0.121107   439.6764       6.49036       16.1575      0.379541      -2.44628      -3.19009       1.61994       2.20621       2.39054       2.66643       2.75084       2.79173
  38  16 3783.6477    2.0331  6.4088 11.2516  0.0004      0.377540  0.0766   0.0131   0.1395    0.0284   0.0000     0.0777367   438.5779       6.04387       10.6620       5.29508       2.34927       2.33580       2.13799       2.85073       3.15266       3.41297       3.58769       3.57472
  38  17 3939.9930    1.6379  8.4436 11.0633 -0.0003      0.289764  0.1048   0.0098   0.1872    0.0254   0.0000     0.0720857   435.5190     -0.744637       16.8635       1.65395      -6.14309      -6.73708       2.77905       3.69475       4.12293       4.47903       4.61508       4.65133
  38  18 4095.5659    1.3591 11.7994 10.9048  0.0000      0.274270  0.1616   0.0073   0.2591    0.0225   0.0000     0.0683743   440.6887       4.25173       18.0914       7.23829      -3.30625       1.67528       3.75176       4.98947       5.58610       6.09100       6.25688       6.29910
  38  19 4250.7561    1.1091 14.5126 10.7448  0.0010      0.504437  0.2149   0.0061   0.3253    0.0200   0.0000     0.0786983   440.6932       19.7082       10.6829       15.6267       7.62654      -12.7099       4.65099       6.30433       7.08005       7.57546       7.93408       7.89239
  39   3 1516.0723    0.1780  0.1631 10.0111  0.0000       53.7409  0.0118   0.0078   0.0236    0.0259   0.0000       14.9889   441.4542     -0.553632       20.6027     -0.270635      -1.92537      -1.23572      0.396275      0.459469      0.607880      0.654035      0.569168      0.683256
  39   4 1728.2720    0.3385  0.2919 10.0185  0.0000       17.0916  0.0122   0.0093   0.0243    0.0308   0.0000       3.47579   441.7181      0.294161       20.6889     -0.388900      -2.49131     -0.127024      0.533522      0.690760      0.790153      0.806963      0.786111      0.801821
  39   5 1925.2465    0.5749  0.5596  9.9559  0.0000       9.47012  0.0156   0.0111   0.0329    0.0483   0.0000       1.32505   440.7262      0.385543       22.3604      -1.06631      -2.28292     -0.409716      0.521496      0.681225      0.707916      0.804690      0.823475      0.869771
  39   6 2116.6606    0.8592  0.7639 10.2966  0.0000       6.60328  0.0190   0.0141   0.0383    0.0614   0.0000      0.922431   441.9596      0.111396       23.6156       1.43269      -3.14487      -1.30698      0.617811      0.782758      0.866671      0.924429      0.972907      0.965990
  39   7 2301.3816    1.2565  0.9408 11.1665  0.0000       5.38260  0.0229   0.0196   0.0439    0.0644   0.0000      0.807994   441.4815      0.960880       22.3373       1.50941      -1.23997       2.01762      0.698581      0.920733       1.01737       1.09738       1.11221       1.19732
  39   8 2479.1721    1.8163  1.0900 11.6822  0.0000       4.59211  0.0257   0.0266   0.0478    0.0772   0.0000      0.721761   441.4852       2.03529       22.4366     -0.928116      -2.41373      -1.47408      0.725289      0.979703       1.08006       1.18112       1.20474       1.17994
  39   9 2653.9336    2.4429  1.0942 12.4254  0.0000       2.80144  0.0261   0.0356   0.0476    0.0716   0.0000      0.694618   440.8800       2.77616       21.2587      0.422834      -3.74939      -2.73164      0.759658       1.01805       1.11830       1.23341       1.28888       1.32932
  39  10 2827.4310    3.2348  1.0157 13.0341  0.0000       3.12644  0.0242   0.0484   0.0441    0.0705   0.0000      0.691491   439.6448       2.69204       21.2460     -0.792817      -2.60952      0.736351      0.719687      0.950307       1.03789       1.14431       1.18963       1.24454
  39  11 2998.2444    3.9274  0.9657 13.4962  0.0000       1.82493  0.0225   0.0599   0.0435    0.0700   0.0000      0.691357   442.4672       3.90557       20.6763     -0.169290      -1.46884     -0.302119      0.696026      0.910650      0.973977       1.06247       1.10164       1.08951
  39  12 3165.7993    4.1278  1.3288 13.5299 -0.0001       1.23594  0.0293   0.0557   0.0542    0.0682   0.0000      0.612087   439.6705       3.96316       22.0502       3.89355     -0.654542      -1.41605      0.835422       1.09146       1.21743       1.34897       1.39018       1.39859
  39  13 3330.5026    3.5726  1.7717 13.1865  0.0000      0.571098  0.0354   0.0424   0.0636    0.0541   0.0000      0.368357   442.0332       4.49846       20.0918      0.841705      -1.09436       3.57750      0.979801       1.33555       1.45480       1.61748       1.68091       1.67296
  39  14 3492.9987    2.9250  2.7085 12.5772 -0.0011       1.46541  0.0445   0.0280   0.0819    0.0388   0.0000      0.214528   440.3635       7.10076       18.7754      -3.49368     -0.656896      -2.78590       1.22971       1.64581       1.80345       1.98503       2.04837       2.07300
  39  15 3652.9811    2.3800  4.4328 11.8173  0.0000      0.677182  0.0594   0.0180   0.1082    0.0313   0.0000      0.125691   439.9176       7.06111       19.7551       5.01626      -4.84161      -2.90938       1.64392       2.21683       2.44919       2.62533       2.76943       2.79907
  39  16 3811.4358    1.9510  6.4240 11.3321  0.0002      0.250891  0.0785   0.0126   0.1407    0.0274   0.0000     0.0780894   441.5355       6.19278       24.1938       2.05795       3.81873      -1.26170       2.13047       2.85716       3.20352       3.40164       3.57901       3.59745
  39  17 3969.0014    1.5889  9.1768 11.0548 -0.0003      0.491852  0.1160   0.0092   0.1985    0.0247   0.0000     0.0714733   442.1229       1.24272       19.3676       3.09858      -6.50838      -5.36477       2.90141       3.87293       4.31069       4.67218       4.86427       4.84918
  39  18 4124.8395    1.2775 11.9658 10.9415  0.0002      0.145982  0.1718   0.0068   0.2715    0.0217   0.0000     0.0827532   441.8677       9.95006       24.8520       7.32507      -2.89846       12.5683       3.82248       5.08450       5.73639       6.20465       6.37982       6.40332
  40   2 1288.7596    0.0897  0.0719 10.1238  0.0000       31.6407  0.0158   0.0083   0.0224    0.0199   0.0000       108.405   441.8259     -0.566589       22.0047     -0.454414      -3.12164      0.259768      0.471746      0.630112      0.694854      0.712168      0.831550      0.827292
  40   3 1530.3349    0.1925  0.2212  9.9884  0.0000       15.3811  0.0126   0.0070   0.0251    0.0247   0.0000       10.5295   441.7614    -0.0264356       21.0955     -0.495966      -1.60933      0.362964      0.451902      0.607544      0.654970      0.759260      0.840502      0.931111
  40   4 1743.3019    0.3682  0.3531  9.9336  0.0000       16.2255  0.0130   0.0090   0.0259    0.0325   0.0000       2.71894   441.8776      -1.40237       20.6931      0.202359      -1.98577      0.365607      0.486879      0.684747      0.744103      0.811367      0.893444      0.817525
  40   5 1941.5062    0.5892  0.5255 10.0090  0.0000       13.4615  0.0148   0.0113   0.0303    0.0467   0.0000       1.37947   440.7316     -0.818711       21.2799      0.595846      -3.34851    -0.0209253      0.491653      0.628548      0.725245      0.790140      0.784290      0.768965
  40   6 2134.0759    0.8570  0.7910 10.5105  0.0000       8.27617  0.0194   0.0141   0.0407    0.0568   0.0000      0.997985   441.9823     -0.203312       18.3483      -1.45342      -1.71847     -0.716454      0.596551      0.796319      0.868955      0.978682      0.918440      0.990592
  40   7 2319.3953    1.2786  1.0365 11.1743  0.0000       3.52690  0.0251   0.0189   0.0476    0.0670   0.0000      0.816747   442.0245     -0.312184       20.1005      0.611927      -3.75478      0.340186      0.718936      0.923640       1.04190       1.11675       1.16986       1.17989
  40   8 2498.0608    1.8593  1.1407 11.8388  0.0000       3.98559  0.0278   0.0262   0.0491    0.0711   0.0000      0.774480   440.7430      0.553694       21.2066      0.801052      -2.40668     -0.958539      0.743052       1.00964       1.14248       1.21270       1.29845       1.27591
  40   9 2673.8551    2.5443  1.0826 12.5947  0.0000       2.01772  0.0256   0.0371   0.0473    0.0682   0.0000      0.742934   441.2385       2.28616       20.6207     -0.646256      0.111276      0.127554      0.726755      0.933756       1.05834       1.13700       1.17085       1.18656
  40  10 2848.3390    3.3271  0.9525 13.2127  0.0000       1.61645  0.0226   0.0506   0.0434    0.0630   0.0000      0.729465   441.7903       1.63401       22.6531       2.08116      -1.39724      -1.34780      0.690795      0.896952      0.934140       1.05672       1.07684       1.10328
  40  11 3020.1345    4.1528  1.0155 13.5479  0.0000       1.62341  0.0235   0.0615   0.0438    0.0705   0.0000      0.675254   441.1128       4.48768       20.0479       1.20744      -3.07663      -2.92097      0.690437      0.911855      0.983894       1.09358       1.09486       1.16463
  40  12 3188.7833    4.0795  1.3367 13.5130  0.0000       1.09072  0.0287   0.0544   0.0559    0.0677   0.0000      0.574990   441.5294       5.42409       20.4965       1.33684      -1.14397     -0.934741      0.782581       1.04999       1.15870       1.30943       1.35166       1.32397
  40  13 3354.7756    3.5432  1.8296 13.2179  0.0002       1.26502  0.0358   0.0411   0.0656    0.0492   0.0000      0.375004   442.7188       6.16523       15.1078       4.19037      -1.29905    -0.0849301      0.945107       1.23873       1.39616       1.52201       1.55131       1.61993
  40  14 3518.3653    2.8683  3.0003 12.4563  0.0000       1.04500  0.0471   0.0257   0.0850    0.0361   0.0000      0.199949   439.5855       6.71853       19.7137       2.29408      -3.43882      -1.83337       1.22983       1.64431       1.79261       1.95998       2.04817       2.12351
  40  15 3679.6693    2.2738  4.8143 11.7818  0.0000      0.497821  0.0623   0.0163   0.1155    0.0286   0.0000      0.114131   440.4987       6.05950       16.8888       2.01305       3.15315       1.87692       1.66070       2.22673       2.47962       2.69310       2.78853       2.80899
  40  16 3839.0617    1.8550  6.9832 11.3393  0.0000      0.305412  0.0850   0.0118   0.1538    0.0261   0.0000     0.0778571   439.5384      -1.50535       9.28557       1.33486      -1.71124      -6.67452       2.20697       2.90891       3.30432       3.54198       3.70161       3.67870
  40  17 3997.2123    1.5666  9.5074 11.0510  0.0003      0.356750  0.1201   0.0088   0.2057    0.0244   0.0000     0.0690302   436.4121       10.4835       7.11080       4.79304       7.86339     -0.707723       2.87654       3.85483       4.30154       4.61770       4.76394       4.81041
  40  18 4154.5490    1.2222 12.9859 10.9379 -0.0004      0.458957  0.1894   0.0065   0.2961    0.0209   0.0000     0.0815110   437.1962      -4.12884       20.1609       6.91629      -18.9416      -2.12910       4.00987       5.38909       6.06413       6.56718       6.87057       6.96485
  41   2 1301.5863    0.0859  0.0501 10.1221  0.0000       10.5780  0.0152   0.0077   0.0123    0.0191   0.0000       147.270   440.8268      0.994545       20.7131    -0.0155760      -3.21338      0.686248      0.486284      0.631495      0.755137      0.842019      0.829270      0.646135
  41   3 1544.3830    0.2066  0.1923 10.0003  0.0000       36.1215  0.0104   0.0076   0.0213    0.0246   0.0000       10.0211   441.7815     0.0874199       21.8487     -0.402348      -2.68934      0.299763      0.370919      0.473081      0.534293      0.526629      0.576729      0.604421
  41   4 1758.0778    0.3845  0.3647  9.9192  0.0000       15.6660  0.0130   0.0092   0.0262    0.0337   0.0000       2.42368   441.3698     0.0664519       20.8482       1.37172      -2.65523     -0.789781      0.492773      0.616704      0.741138      0.789131      0.758195      0.749568
  41   5 1957.5672    0.5933  0.6229 10.0310  0.0000       12.8840  0.0170   0.0110   0.0352    0.0490   0.0000       1.27485   440.7257     -0.566345       22.0289       1.08111      -1.01081      -1.20477      0.508357      0.693330      0.796034      0.831133      0.868448      0.878967
  41   6 2151.2390    0.9214  0.8530 10.4758  0.0000       6.63675  0.0204   0.0144   0.0412    0.0645   0.0000      0.887262   441.5082       1.74811       21.5900       1.31002      -3.07054     -0.293852      0.619051      0.806402      0.878161      0.957904      0.976980      0.999708
  41   7 2337.3101    1.3201  0.9229 11.2704  0.0000       5.82349  0.0228   0.0204   0.0417    0.0678   0.0000      0.805734   442.1596      0.938602       20.2369      0.498615      -1.67646      -1.27714      0.660727      0.893600      0.946235       1.06598       1.09455       1.08372
  41   8 2516.6627    1.8955  1.2242 11.9660 -0.0039       3.43758  0.0283   0.0262   0.0516    0.0697   0.0000      0.750916   441.3060       1.89468       22.7939     -0.476741      -2.37579      -3.02053      0.722061      0.982457       1.07054       1.20469       1.20953       1.26745
  41   9 2693.5653    2.7222  1.0447 12.4580  0.0000       1.41202  0.0232   0.0391   0.0456    0.0765   0.0000      0.647084   442.0617       2.49029       18.7532      -2.53103      -2.27548      -1.77733      0.632482      0.906509      0.938224       1.09635       1.08023       1.10235
  41  10 2869.0947    3.4903  0.9283 13.3346  0.0000       3.27615  0.0215   0.0533   0.0420    0.0612   0.0000      0.706081   441.6442       2.32056       22.5438     -0.151991      -3.79901     0.0819819      0.646983      0.819485      0.926652       1.02032       1.04664       1.00682
  41  11 3041.7520    4.1205  1.0430 13.5278  0.0000       1.63616  0.0237   0.0592   0.0444    0.0721   0.0000      0.664497   440.7107       2.82660       20.9852     -0.264589      -2.16585     -0.858106      0.686050      0.887578       1.01891       1.04501       1.11715       1.14013
  41  12 3211.4367    4.0281  1.3239 13.6523  0.0000       1.18228  0.0302   0.0548   0.0528    0.0659   0.0000      0.587334   441.9183       4.76546       20.4030     -0.661822     -0.308414      -1.62487      0.831286       1.10598       1.20026       1.34018       1.40427       1.37015
  41  13 3378.7407    3.3857  2.0970 13.0772  0.0001       1.42785  0.0377   0.0366   0.0695    0.0446   0.0000      0.306265   441.8914       4.12921       17.2841       3.70527     -0.273836      -2.99987      0.982108       1.30905       1.44861       1.59391       1.63410       1.65785
  41  14 3543.5291    2.7885  3.3437 12.2242  0.0000      0.921291  0.0487   0.0231   0.0875    0.0354   0.0000      0.165636   439.4188       7.41043       17.8029       2.11877      -2.18509      0.437178       1.26727       1.71156       1.85807       2.01955       2.08420       2.14366
  41  15 3705.8530    2.2446  5.2403 11.6080 -0.0002      0.481334  0.0654   0.0153   0.1186    0.0290   0.0000      0.102619   440.7942       8.31392       14.8409     -0.588383      -3.10095     -0.768459       1.67299       2.21520       2.48486       2.70616       2.76048       2.80118
  41  16 3866.1937    1.8150  7.6775 11.2334  0.0000      0.195112  0.0921   0.0108   0.1643    0.0260   0.0000     0.0733082   439.0228       4.24942       16.2130      -3.56627     -0.417925       3.58159       2.29957       3.09188       3.41920       3.71910       3.83651       3.87735
  41  17 4025.3065    1.4862 10.2849 11.0238 -0.0007      0.393656  0.1333   0.0079   0.2213    0.0233   0.0000     0.0753983   441.1042       4.99059       18.5571       4.51161     -0.292341    -0.0724427       2.97974       3.99329       4.38813       4.83755       5.04861       5.03478
  42   3 1558.1861    0.2112  0.2068  9.9588  0.0000       11.4369  0.0109   0.0071   0.0221    0.0242   0.0000       8.86018   442.0671     -0.696866       22.2229      0.165306      -2.94646      0.654765      0.392536      0.548976      0.615720      0.719310      0.691381      0.677810
  42   4 1772.6757    0.3920  0.3659 10.0015  0.0000       16.2217  0.0128   0.0092   0.0252    0.0327   0.0000       2.47484   441.2111       1.56173       21.8223      0.669310      -3.29548     -0.234895      0.429902      0.561309      0.616949      0.664429      0.724307      0.730046
  42   5 1973.3974    0.6260  0.6214 10.1378  0.0000       8.32483  0.0162   0.0112   0.0343    0.0478   0.0000       1.19325   442.3186      0.443484       20.5392     -0.519484      -3.65532      0.857390      0.515258      0.665028      0.731208      0.814368      0.837047      0.808095
  42   6 2168.2473    0.9464  0.8703 10.5859  0.0000       8.28929  0.0212   0.0146   0.0400    0.0604   0.0000      0.876556   441.6365      0.431753       19.9248       1.43326      -2.52806     -0.859098      0.594025      0.790314      0.870864      0.980710       1.00279       1.00334
  42   7 2354.9553    1.4359  1.0293 11.1285  0.0000       5.20102  0.0227   0.0205   0.0456    0.0765   0.0000      0.737076   440.6657      0.374347       20.3789     -0.354023      -2.49053      -1.64770      0.630993      0.831780      0.921349       1.00723       1.04413       1.06377
  42   8 2535.1036    2.0173  1.0861 12.1466  0.0000       2.51673  0.0252   0.0287   0.0468    0.0653   0.0000      0.743214   440.1212      0.167686       21.5978      0.242295      -1.50222      0.604446      0.686868      0.924370       1.02414       1.11296       1.15827       1.20624
  42   9 2713.1402    2.6857  1.1484 12.5742  0.0000       2.51880  0.0254   0.0372   0.0485    0.0760   0.0000      0.643294   441.6241       2.75284       21.3330      -1.26549      -2.43819     -0.257858      0.687123      0.915359       1.01821       1.12972       1.14170       1.18324
  42  10 2889.5283    3.5905  0.9938 13.1530  0.0000       2.60754  0.0225   0.0513   0.0418    0.0685   0.0000      0.672672   440.9887       2.66810       21.3550       1.24494      -3.23688     -0.333849      0.625036      0.855259      0.910920      0.968753      0.992587       1.01302
  42  11 3063.0095    4.0694  1.1569 13.5172  0.0000       1.40666  0.0259   0.0561   0.0477    0.0730   0.0000      0.656826   441.9766       3.25338       20.8003     0.0468434      -3.58617      -1.05677      0.681325      0.921417      0.988243       1.10257       1.11825       1.17452
  42  12 3233.7917    4.0232  1.5357 13.4204  0.0000       1.81181  0.0307   0.0488   0.0573    0.0583   0.0000      0.501330   441.2208       2.47655       18.8835       2.61415     -0.629199      -1.65935      0.805496       1.08823       1.18266       1.29395       1.34501       1.39709
  42  13 3402.1307    3.3446  2.2137 12.8812  0.0000      0.354370  0.0379   0.0337   0.0685    0.0451   0.0000      0.279635   440.1065       2.56573       16.9412      0.729062     -0.343097      -2.62295       1.01096       1.36025       1.46524       1.64476       1.66092       1.69602
  42  14 3568.2804    2.6637  3.7330 12.1144  0.0000      0.754793  0.0513   0.0207   0.0940    0.0327   0.0000      0.129854   441.4219       1.44819       19.8431      0.283097      -1.36828      -4.85580       1.29569       1.74772       1.92174       2.10104       2.17985       2.22155
  42  15 3731.9890    2.1269  5.2233 11.7123  0.0000      0.637027  0.0668   0.0145   0.1224    0.0268   0.0000      0.107673   439.2320       4.09556       19.4805       3.42577     0.0738095      -3.17466       1.64233       2.21550       2.46046       2.66866       2.79566       2.80596
  42  16 3893.2446    1.7565  8.2088 11.2204  0.0000      0.323087  0.1001   0.0099   0.1730    0.0251   0.0000     0.0778258   442.4761       3.61861       16.6604      -5.35570      -2.78168       1.32154       2.37050       3.14472       3.52046       3.89567       4.08999       4.13742
  42  17 4053.1105    1.4562 11.1774 11.0088  0.0002      0.313513  0.1463   0.0073   0.2352    0.0226   0.0000     0.0732685   435.0375      -2.54900       19.9421      -5.76715      -2.97564      -5.16992       3.10497       4.12737       4.67963       5.04380       5.24592       5.30773
  42  18 4211.5893    1.1460 13.4057 10.8608 -0.0005      0.204718  0.2003   0.0058   0.2990    0.0201   0.0000     0.0919818   444.3024       10.4020       13.9215       4.43651      -9.24927       1.52117       3.94039       5.24022       5.92106       6.40091       6.59990       6.78667
  43   2 1326.7242    0.1118  0.0695 10.1024  0.0000       7.29574  0.0140   0.0080   0.0138    0.0190   0.0000       74.9940   441.6931     -0.312687       22.1520     0.0982295      -4.14739    -0.0432466      0.381047      0.454657      0.625578      0.600861      0.684817      0.829897
  43   3 1571.8160    0.2263  0.2305  9.9580  0.0000       28.6512  0.0118   0.0073   0.0223    0.0244   0.0000       7.78930   442.1176     -0.198987       21.9914     0.0290708      -3.25640     -0.177283      0.364105      0.505975      0.534698      0.637587      0.588543      0.674594
  43   4 1787.0907    0.4173  0.3866  9.9401  0.0000       14.0427  0.0129   0.0093   0.0258    0.0340   0.0000       2.15385   441.7733     -0.810251       21.5045     -0.338338      -2.16892     -0.552886      0.442915      0.524838      0.589024      0.670320      0.647374      0.670067
  43   5 1989.1478    0.6628  0.5805 10.1005  0.0000       10.8799  0.0153   0.0118   0.0308    0.0467   0.0000       1.16920   441.2576     0.0512479       22.2080     -0.591990      -3.21510     -0.164690      0.442761      0.589208      0.671867      0.717009      0.761701      0.739907
  43   6 2184.9776    0.9627  0.8786 10.5916  0.0000       6.40853  0.0206   0.0146   0.0407    0.0611   0.0000      0.858854   442.1257       1.05054       21.3616      0.781171      -3.16459      0.448665      0.557053      0.745395      0.834201      0.949818      0.961516       1.01029
  43   7 2372.3508    1.4927  1.0945 11.3602  0.0000       4.34197  0.0252   0.0207   0.0473    0.0677   0.0000      0.789329   441.0629     0.0464306       21.3275     -0.293073      -1.15762      0.750312      0.643498      0.864658      0.963026       1.05917       1.05037       1.07157
  43   8 2553.4416    2.0820  1.1094 12.0480  0.0000       3.13319  0.0246   0.0290   0.0469    0.0707   0.0000      0.704035   442.5496       1.98071       22.8047       1.58557      -4.18313      -2.87454      0.668212      0.856573      0.960516       1.07153       1.08466       1.07088
  43   9 2732.4947    2.9008  1.1090 12.5721  0.0000       1.95351  0.0236   0.0396   0.0465    0.0759   0.0000      0.645862   441.1687       2.55481       20.8256      0.222730      -1.91055       1.01000      0.650514      0.866313      0.935415       1.06500       1.12670       1.11468
  43  10 2909.7023    3.7353  0.9908 13.1203  0.0000       1.85192  0.0220   0.0527   0.0403    0.0713   0.0000      0.648066   441.7907       2.47243       21.4741       2.68732      -2.06755      -1.39615      0.615369      0.813890      0.896907      0.984064      0.962592       1.00015
  43  11 3084.0650    4.1640  1.1410 13.5872  0.0000       1.20470  0.0258   0.0575   0.0457    0.0740   0.0000      0.717398   442.1884       2.98501       20.4770      -1.23947      -3.23753       1.13647      0.674828      0.924166       1.00368       1.11688       1.18365       1.17491
  43  12 3255.7198    3.9749  1.5616 13.4066  0.0000      0.235366  0.0310   0.0474   0.0566    0.0536   0.0000      0.458489   442.0212       3.88833       19.6885     -0.517460      -1.33948      -1.22485      0.774542       1.05113       1.14312       1.27818       1.31848       1.36960
  43  13 3425.3258    3.3121  2.5561 12.5297 -0.0003      0.662191  0.0401   0.0299   0.0733    0.0431   0.0000      0.200680   442.2144       3.85133       19.0316       4.04001      -1.25759       2.14215       1.00431       1.32184       1.50585       1.63814       1.70023       1.75717
  43  14 3592.7617    2.6005  3.7806 12.1158  0.0000      0.971892  0.0518   0.0201   0.0955    0.0319   0.0000      0.139381   440.6578       5.84318       16.9231       5.04436      -1.21963      -2.37835       1.28723       1.71572       1.92113       2.08933       2.18035       2.21275
  43  15 3757.5325    2.0828  6.0319 11.4770 -0.0003      0.739018  0.0728   0.0131   0.1312    0.0269   0.0000     0.0942252   439.7637       5.87330       21.1176       2.49604      -2.96866     -0.782951       1.75954       2.38559       2.59866       2.90449       2.95378       3.06487
  43  16 3919.7200    1.7091  8.8683 11.1759  0.0003      0.258140  0.1092   0.0092   0.1856    0.0243   0.0000     0.0801946   440.3513       13.0923       19.8994       1.84274      -13.7865      -2.51984       2.48712       3.32197       3.74304       4.08396       4.19556       4.28781
  43  17 4080.3518    1.3786 11.5236 10.9921 -0.0007      0.200051  0.1570   0.0067   0.2471    0.0217   0.0000     0.0795340   440.2193       11.7465       20.3363     -0.551388      -4.57018      -12.0654       3.17092       4.28658       4.83076       5.24571       5.33235       5.45448
  44   2 1339.0815    0.1105  0.0812 10.0938  0.0000       28.9726  0.0116   0.0082   0.0215    0.0193   0.0000       61.3236   442.8286     0.0968868       21.7053      -1.00830      -3.98524       1.56233      0.381178      0.469704      0.488428      0.609283      0.532081      0.666541
  44   3 1585.2439    0.2334  0.2257 10.0023  0.0000       22.0618  0.0105   0.0076   0.0249    0.0245   0.0000       7.46278   442.1081     -0.335902       20.7553     -0.151734      -2.61814      0.235775      0.380434      0.485711      0.535905      0.559841      0.528383      0.540352
  44   4 1801.2869    0.4200  0.4091 10.0085  0.0000       13.7227  0.0138   0.0090   0.0256    0.0344   0.0000       2.11716   442.6462    -0.0509403       21.4252       2.00235      -2.74149      -1.35816      0.426429      0.564153      0.629563      0.658529      0.718351      0.744633
  44   5 2004.6851    0.6515  0.6209 10.1622  0.0000       8.75149  0.0164   0.0114   0.0329    0.0490   0.0000       1.15376   442.3970     -0.361412       23.6087      0.343688      -2.79985      -1.13847      0.498254      0.667200      0.765892      0.832955      0.887619      0.862019
  44   6 2201.5288    1.0250  0.8671 10.8349  0.0000       5.76557  0.0204   0.0156   0.0403    0.0565   0.0000      0.881786   441.6598       1.91666       21.5934      0.248094      -3.92001      0.549019      0.531118      0.760234      0.805341      0.947649      0.926911      0.943091
  44   7 2389.6082    1.4807  1.1524 11.5512  0.0000       5.19115  0.0258   0.0208   0.0516    0.0658   0.0000      0.782803   441.3799       1.10239       20.5874      0.727038      -3.76938     -0.650675      0.652243      0.868920      0.966230       1.07806       1.09299       1.13897
  44   8 2571.5874    2.1189  1.2173 12.2578  0.0000       3.05612  0.0281   0.0291   0.0500    0.0679   0.0000      0.740256   441.5929       2.94787       21.2342      -1.10860      -2.39058     0.0743710      0.701151      0.924774       1.03833       1.15714       1.17796       1.23245
  44   9 2751.6310    2.9693  1.0409 12.7347  0.0000       2.46507  0.0227   0.0411   0.0431    0.0717   0.0000      0.704075   441.7670       4.32964       20.6974       2.52207      -3.61860     -0.913833      0.590890      0.811547      0.865607       1.01039       1.01915       1.02905
  44  10 2929.6954    3.8886  1.0402 13.2532  0.0000      0.861285  0.0220   0.0535   0.0422    0.0715   0.0000      0.636327   440.7405       2.47069       20.3386    -0.0191895      -3.14824      -1.46345      0.574965      0.769884      0.855221      0.951990      0.946787      0.984935
  44  11 3104.8938    4.2676  1.1943 13.5061  0.0002       1.11072  0.0261   0.0563   0.0472    0.0779   0.0000      0.635317   441.7826       2.26909       19.9046      0.651327      -3.26717      -1.58338      0.650927      0.879605      0.932085       1.07780       1.05924       1.08577
  44  12 3277.4520    3.8479  1.6664 13.2907  0.0000      0.487402  0.0322   0.0440   0.0581    0.0567   0.0000      0.402492   442.1006       2.75419       18.2295       3.73244      -2.03005      0.221236      0.788753       1.06304       1.15079       1.30979       1.29018       1.34448
  44  13 3448.2060    3.2019  2.7176 12.5287 -0.0001       1.06435  0.0422   0.0277   0.0723    0.0394   0.0000      0.195390   442.1025       4.41519       17.9447       1.65586      -3.78912      0.649075       1.04841       1.40139       1.55326       1.71448       1.75147       1.80114
  44  14 3616.6096    2.5415  4.3486 11.9305  0.0005      0.637816  0.0553   0.0180   0.1012    0.0305   0.0000      0.120249   441.9707       8.48508       16.6266       1.70605      -1.45774      -1.13234       1.37837       1.78586       2.03732       2.21628       2.29212       2.30990
  44  15 3782.6882    2.0707  6.7415 11.3996 -0.0001      0.548618  0.0788   0.0121   0.1393    0.0267   0.0000     0.0815311   441.2608       1.77724       22.3385       1.03193       4.14495      -1.35750       1.84335       2.47559       2.73275       3.00484       3.09648       3.15970
  44  16 3946.0681    1.6530  9.3275 11.2247  0.0003      0.303512  0.1185   0.0087   0.1966    0.0235   0.0000     0.0778868   442.3115       5.91526       19.6173      0.592908      -5.58258      0.284425       2.53323       3.35753       3.75392       4.14242       4.30135       4.41363
  44  17 4107.9534    1.3195 11.5996 11.0041 -0.0007      0.471232  0.1582   0.0066   0.2522    0.0214   0.0000     0.0881050   439.4991       9.80388       12.9487      0.647193      -2.36594      -5.61172       3.17173       4.20510       4.81819       5.18711       5.35120       5.44898
  45   2 1351.2915    0.1229  0.1157 10.0472  0.0000       15.4399  0.0118   0.0067   0.0207    0.0193   0.0000       42.5854   442.6965      0.213382       22.1674      0.334049      -3.31601     -0.936684      0.390588      0.494380      0.564202      0.555626      0.629332      0.669552
  45   3 1598.4400    0.2409  0.2073  9.9826  0.0000       25.9527  0.0105   0.0075   0.0195    0.0248   0.0000       7.52874   441.3425     -0.290571       22.3069      -1.07350      -2.73827     -0.343468      0.352853      0.419344      0.480985      0.499785      0.538436      0.519879
  45   4 1815.3562    0.4347  0.4597 10.0361  0.0000       13.6148  0.0141   0.0090   0.0291    0.0356   0.0000       1.94247   442.4317      0.153320       21.9035      0.225192      -4.04097     -0.134236      0.423045      0.553730      0.641289      0.704595      0.732166      0.731834
  45   5 2020.0913    0.6830  0.6663 10.1577  0.0000       9.57630  0.0169   0.0112   0.0328    0.0506   0.0000       1.09371   441.9392      0.728159       20.7546      -1.75117      -3.26747     -0.105592      0.483039      0.645157      0.737906      0.788652      0.814027      0.866489
  45   6 2217.8823    1.0478  0.9385 10.7570  0.0000       5.27733  0.0215   0.0151   0.0416    0.0620   0.0000      0.846949   442.8555      0.904218       22.7124      0.545666      -4.56644     -0.372092      0.567344      0.747541      0.831433      0.925640      0.941686      0.938650
  45   7 2406.6238    1.5443  1.1178 11.5032  0.0000       4.39597  0.0253   0.0212   0.0470    0.0679   0.0000      0.790103   442.1662      0.322100       21.6132       1.10629      -2.21789      -1.27181      0.615700      0.839787      0.906363       1.02974       1.01222       1.05969
  45   8 2589.4944    2.2493  1.2049 12.2291  0.0000       1.41329  0.0268   0.0302   0.0486    0.0728   0.0000      0.693136   441.6940       1.47245       21.8394     -0.177572      -2.30006      -1.80141      0.652907      0.886846      0.962364       1.06115       1.08973       1.09087
  45   9 2770.6686    3.0201  1.0621 12.8452  0.0000       2.75299  0.0232   0.0415   0.0439    0.0697   0.0000      0.706260   441.4558       2.08357       20.5334     -0.795854      -2.53271     -0.457818      0.587650      0.790417      0.845675      0.965211      0.996465       1.00234
  45  10 2949.4991    3.8770  1.0707 13.3176  0.0000      0.790817  0.0230   0.0524   0.0430    0.0688   0.0000      0.661686   441.2129       2.04766       21.0819   0.000703918      -3.73728     -0.572965      0.591443      0.801921      0.878095      0.937868      0.992649      0.979734
  45  11 3125.4452    4.1602  1.2032 13.7333  0.0000       1.06457  0.0262   0.0560   0.0489    0.0669   0.0000      0.603084   442.0130       2.03503       17.8035     -0.609805     -0.633938      0.439493      0.638176      0.873989      0.959445       1.06208       1.12500       1.16114
  45  12 3299.0136    3.8426  1.6320 13.3695  0.0000       1.71261  0.0317   0.0441   0.0563    0.0525   0.0000      0.426805   442.9547       4.14414       17.9327       3.41063      -1.86376      -3.01904      0.771125       1.00058       1.13719       1.25930       1.33022       1.28002
  45  13 3470.6037    3.0479  2.8655 12.5412  0.0000      0.798350  0.0429   0.0262   0.0780    0.0374   0.0000      0.203152   441.3499       4.03425       18.5640       2.33264     -0.399156      -5.69412       1.03195       1.41005       1.53980       1.69271       1.76626       1.79053
  45  14 3640.3346    2.4638  4.5649 11.9347  0.0002      0.795354  0.0581   0.0171   0.1044    0.0289   0.0000      0.116048   443.0284       6.79149       18.4509     -0.831656      -5.41556      -2.01622       1.36300       1.83084       2.01390       2.22886       2.34350       2.36061
  45  15 3807.4067    1.9677  6.8906 11.4301  0.0000      0.492929  0.0829   0.0114   0.1452    0.0256   0.0000     0.0901566   443.0186       7.12010       22.4990       7.67585       4.50149      -8.12672       1.86322       2.51630       2.80368       3.02842       3.14592       3.22257
  45  16 3971.9193    1.5774  9.4191 11.1999 -0.0009      0.238256  0.1215   0.0082   0.2029    0.0231   0.0000     0.0852594   442.1342       2.28109       18.4202       5.18491      -5.74539      -12.4101       2.51304       3.32602       3.80165       4.07592       4.24407       4.30816
  46   3 1611.4523    0.2615  0.2469  9.9640  0.0000       29.9699  0.0102   0.0075   0.0230    0.0254   0.0000       5.76786   441.9829     -0.162042       22.0883      0.362279      -3.28991     -0.370347      0.306115      0.426481      0.461843      0.520468      0.536789      0.566300
  46   4 1829.2565    0.4660  0.4145 10.0338  0.0000       13.9192  0.0121   0.0094   0.0258    0.0353   0.0000       1.95986   441.5433      0.704690       21.0485      0.533414      -3.30076     -0.177781      0.378630      0.502096      0.565104      0.612971      0.625247      0.650295
  46   5 2035.3581    0.7195  0.6975 10.1265  0.0000       10.1776  0.0167   0.0115   0.0342    0.0535   0.0000       1.04256   441.7910      0.277566       21.0712     -0.335747      -3.82529      0.654559      0.454387      0.619179      0.686379      0.743895      0.802759      0.799238
  46   6 2234.1035    1.1222  0.9505 10.7993  0.0000       6.38901  0.0215   0.0159   0.0402    0.0627   0.0000      0.810986   442.4418       2.17887       22.2024       1.05522      -2.09525      0.647518      0.543629      0.752622      0.818797      0.914088      0.905158      0.949090
  46   7 2423.4466    1.6036  1.1862 11.4672  0.0000       4.77494  0.0266   0.0212   0.0471    0.0752   0.0000      0.718267   441.5653      0.909599       20.9536       2.15360      -3.82512       1.41762      0.662450      0.860079      0.959960       1.02327       1.06964       1.10418
  46   8 2607.3578    2.2997  1.2659 12.2105  0.0000       2.29874  0.0270   0.0293   0.0490    0.0658   0.0000      0.631339   440.9581       3.00037       22.2698     -0.657389      -4.77814     -0.617734      0.654775      0.875368      0.953834       1.03294       1.06707       1.08706
  46   9 2789.5002    3.2134  1.0870 12.9387  0.0001       3.82445  0.0228   0.0433   0.0439    0.0660   0.0000      0.718604   441.7673      0.545325       22.1821       1.35345      -2.75722      -2.31605      0.575892      0.751589      0.843530      0.933921      0.978492       1.00048
  46  10 2969.1035    3.9268  0.9636 13.6792  0.0000      0.625492  0.0215   0.0560   0.0413    0.0575   0.0000      0.837063   441.8598       3.11390       20.0493   -0.00216584      -1.68115     -0.274924      0.544473      0.726768      0.822614      0.878632      0.916703      0.965126
  46  11 3145.7840    4.2176  1.2319 13.7899  0.0000      0.478635  0.0259   0.0555   0.0496    0.0613   0.0000      0.574316   440.9432       2.36379       23.9950       2.13529      -4.64622     -0.889598      0.636275      0.835759      0.934765       1.02091       1.08040       1.09284
  46  12 3320.2359    3.7552  1.8787 13.1454  0.0000       1.27901  0.0327   0.0391   0.0599    0.0465   0.0000      0.310223   440.8625       4.21342       21.0813       2.22310      -3.08857      0.111025      0.774239       1.04927       1.15258       1.25330       1.33358       1.34554
  46  13 3492.8914    2.9786  3.0677 12.4314 -0.0004       1.13269  0.0448   0.0245   0.0793    0.0361   0.0000      0.189480   442.3018       7.17270       20.8437     -0.252736      -1.76563      -1.63104       1.05079       1.39688       1.55039       1.67317       1.75325       1.81960
  46  14 3663.4711    2.4134  4.7738 11.8243  0.0000      0.559821  0.0594   0.0160   0.1046    0.0288   0.0000      0.111255   441.8353       4.24856       18.4729       1.63475       1.17174     0.0303671       1.41550       1.88016       2.09138       2.27874       2.38293       2.38984
  46  15 3831.8433    1.9457  7.5017 11.3986  0.0001      0.509455  0.0890   0.0107   0.1592    0.0256   0.0000     0.0816327   437.8950      -1.10301       15.3431       4.87913       4.08537      -7.74003       1.95993       2.65041       2.93646       3.20035       3.38479       3.39589
  46  16 3997.7287    1.5456 10.4641 11.1772  0.0000      0.501545  0.1370   0.0075   0.2204    0.0224   0.0000     0.0833495   442.6568       1.77493       23.0725      -5.41130       8.40757      -10.7545       2.68011       3.59184       4.05614       4.46220       4.56585       4.65366
  47   2 1375.1844    0.1156  0.1085 10.0518  0.0000       26.1970  0.0127   0.0068   0.0236    0.0194   0.0000       43.1559   442.1218     -0.550754       21.5749      0.687953      -3.66507     -0.747297      0.380571      0.398674      0.524492      0.538761      0.527951      0.557430
  47   3 1624.2620    0.2552  0.2316  9.9888  0.0000       21.0312  0.0099   0.0074   0.0216    0.0256   0.0000       6.44955   441.9254     -0.244711       22.2956     -0.234571      -3.33849     -0.742976      0.290737      0.375560      0.438254      0.445362      0.482779      0.500992
  47   4 1843.0052    0.4823  0.4818  9.9645  0.0000       15.9165  0.0132   0.0092   0.0286    0.0372   0.0000       1.75168   441.8206      0.504960       21.7108      0.391692      -2.32807     -0.331778      0.375460      0.490011      0.547734      0.617299      0.590727      0.630850
  47   5 2050.4343    0.7410  0.7347 10.2468  0.0000       10.0178  0.0170   0.0116   0.0358    0.0502   0.0000       1.03779   442.0078      0.366636       23.0653     -0.739950      -3.09054    -0.0332406      0.456423      0.596734      0.661035      0.735297      0.748993      0.767941
  47   6 2250.0551    1.1413  0.9024 10.9970  0.0000       5.69480  0.0204   0.0165   0.0398    0.0581   0.0000      0.847401   442.0138       1.55780       21.0204     -0.308095      -2.89929      -1.70162      0.523311      0.707865      0.758162      0.852475      0.867079      0.919811
  47   7 2440.0884    1.6978  1.1571 11.7904  0.0000       3.98360  0.0256   0.0228   0.0488    0.0652   0.0000      0.776909   441.4381      0.736405       20.7371       2.00626      -2.32432      -1.19969      0.580708      0.793357      0.868039      0.963367      0.964856       1.01869
  47   8 2624.9581    2.3687  1.2256 12.1873  0.0001       1.96586  0.0250   0.0300   0.0470    0.0713   0.0000      0.701351   441.6837       1.67494       21.4017     -0.453313      -3.65973     -0.295817      0.607341      0.787135      0.882751      0.975788       1.02138       1.03696
  47   9 2808.0392    3.1972  1.1052 13.0983  0.0000      0.315113  0.0240   0.0431   0.0445    0.0632   0.0000      0.665240   441.1386       3.40980       22.0324     -0.445122      -2.28813     -0.444464      0.580791      0.760459      0.849420      0.945360       1.00008       1.01422
  47  10 2988.5996    3.9252  1.1075 13.5149  0.0000       2.53787  0.0234   0.0526   0.0453    0.0662   0.0000      0.616437   441.4712       2.49287       21.8375       1.58670      -3.01695     -0.861476      0.579063      0.733320      0.806682      0.926598      0.923308      0.947516
  47  11 3165.9397    4.1039  1.3673 13.6714  0.0000      0.696677  0.0280   0.0509   0.0517    0.0572   0.0000      0.592335   441.6378       4.99412       18.2455       2.40020      -2.43566      0.329172      0.654961      0.867660      0.967905       1.03977       1.10631       1.13466
  47  12 3341.1712    3.6410  1.9761 13.0926  0.0000      0.653569  0.0343   0.0366   0.0611    0.0456   0.0000      0.313709   441.5686       5.00887       22.4555      0.668228      -1.34196     -0.698432      0.795297       1.03784       1.18855       1.26640       1.31772       1.36507
  47  13 3514.8227    2.9677  3.2775 12.3552  0.0007      0.745458  0.0459   0.0233   0.0802    0.0345   0.0000      0.157504   442.2650       7.08174       18.3964      0.944029     -0.462243      -1.41686       1.06397       1.42009       1.58801       1.73568       1.83521       1.86882
  47  14 3686.5768    2.3371  5.1314 11.7436  0.0000      0.662917  0.0616   0.0149   0.1133    0.0285   0.0000      0.106383   444.2739       4.19523       19.9565      -1.28598      -3.72077      -1.24790       1.39374       1.85443       2.05481       2.26256       2.39942       2.41224
  47  15 3855.8792    1.8933  8.0121 11.3937 -0.0008      0.440759  0.0974   0.0099   0.1661    0.0250   0.0000     0.0874895   440.5196       6.66274       17.1119       4.15116      -2.73473      -2.76903       2.02063       2.67976       3.01353       3.32199       3.41289       3.50021
  47  16 4022.7712    1.4980 10.5763 11.1645 -0.0004      0.312450  0.1406   0.0071   0.2215    0.0220   0.0000     0.0881581   441.1409      0.922087       18.8838       2.42939      -2.91658      -7.78598       2.60487       3.49123       3.96335       4.28969       4.45927       4.51772
  48   2 1386.9329    0.1288  0.0863 10.0419  0.0000       43.5705  0.0093   0.0072   0.0166    0.0195   0.0000       44.0656   441.9247    -0.0238257       22.3721     -0.309825      -2.94925     -0.401279      0.290324      0.371483      0.367792      0.432393      0.446305      0.548953
  48   3 1636.9189    0.2772  0.2849  9.9268  0.0000       30.9805  0.0117   0.0073   0.0231    0.0258   0.0000       4.94422   442.2338      0.662335       22.0745      -1.54641      -3.09489      0.609200      0.330474      0.408046      0.520516      0.588498      0.556530      0.612208
  48   4 1856.6078    0.4666  0.5283 10.0018  0.0000       15.6330  0.0147   0.0088   0.0309    0.0372   0.0000       1.77841   440.6215    0.00562111       22.7103      0.167351      -3.16286       1.48639      0.408923      0.554418      0.607062      0.744274      0.690591      0.701977
  48   5 2065.3606    0.7688  0.7457 10.3397  0.0000       8.80142  0.0180   0.0118   0.0342    0.0510   0.0000       1.02077   441.4352      0.154959       22.2415    -0.0411342      -3.50944     -0.577465      0.458259      0.625428      0.670600      0.753802      0.791006      0.795356
  48   6 2265.8321    1.1937  0.9596 11.0633  0.0000       6.35452  0.0209   0.0168   0.0421    0.0589   0.0000      0.836587   442.0112      0.158697       20.9260     -0.293473      -2.65340     -0.729294      0.516879      0.658732      0.771288      0.840189      0.870832      0.888428
  48   7 2456.6048    1.7488  1.2456 11.7312  0.0000       3.80680  0.0263   0.0222   0.0484    0.0611   0.0000      0.680338   440.9379      0.746148       20.4134      0.353102      -2.26046       2.16038      0.599156      0.789165      0.873825      0.965047      0.984617       1.01194
  48   8 2642.4992    2.4471  1.2007 12.3696  0.0000       2.59751  0.0258   0.0315   0.0481    0.0703   0.0000      0.716653   442.0289       3.61229       20.5671       1.20019      -2.42513      -1.26051      0.578816      0.789586      0.882236      0.969841      0.996547       1.04018
  48   9 2826.5676    3.3587  1.0447 13.0343  0.0000       1.64387  0.0220   0.0445   0.0417    0.0638   0.0000      0.765780   441.8448       1.34313       18.9837       2.03545      -2.00701      0.478253      0.531434      0.697847      0.768337      0.869937      0.901273      0.899364
  48  10 3007.7325    4.0839  1.0948 13.4635  0.0000      0.407118  0.0227   0.0532   0.0435    0.0676   0.0000      0.652624   441.6870       3.35356       22.0185      0.562247     -0.350506     -0.772316      0.525435      0.741796      0.781767      0.895264      0.915009      0.923668
  48  11 3185.9313    4.1665  1.4030 13.5379  0.0000      0.760457  0.0279   0.0494   0.0506    0.0588   0.0000      0.491813   440.7533       3.13308       21.8543     -0.455896      -2.68573      -1.82918      0.640785      0.835295      0.902168       1.04274       1.07093       1.08047
  48  12 3361.9265    3.5865  2.1796 12.9542  0.0000      0.739007  0.0355   0.0337   0.0656    0.0424   0.0000      0.289009   441.6932       2.71500       18.2301     -0.325616      -2.40348     -0.277946      0.799989       1.06706       1.17924       1.30830       1.38199       1.39014
  48  13 3536.4450    2.8776  3.6385 12.1677  0.0001      0.534252  0.0469   0.0211   0.0856    0.0337   0.0000      0.138355   441.9807       5.15224       16.8941      0.843618      -3.98672      -4.66551       1.09396       1.45571       1.62372       1.79039       1.87109       1.90382
  48  14 3709.1602    2.3100  5.9014 11.6211  0.0001      0.488908  0.0678   0.0135   0.1224    0.0276   0.0000     0.0887749   441.9038       3.56996       21.3510       2.12228      -1.29192     -0.922808       1.47169       1.94870       2.20074       2.41803       2.51302       2.56792
  48  15 3879.7553    1.8475  8.4195 11.3620  0.0008      0.528546  0.1025   0.0094   0.1759    0.0248   0.0000     0.0858832   441.4245       8.46010       16.0341      0.308284       6.03094      -1.09731       2.03534       2.76563       3.05273       3.36539       3.51399       3.51513
  48  16 4047.6738    1.4614 11.3319 11.1713 -0.0003      0.385572  0.1573   0.0067   0.2374    0.0210   0.0000     0.0892849   444.6411       6.43686       18.2006       4.69050      -2.59308       1.79269       2.82614       3.79233       4.28298       4.72288       4.90299       5.02190
  49   2 1398.5314    0.1499  0.1073 10.0286  0.0007       46.7881  0.0096   0.0073   0.0193    0.0200   0.0000       29.8068   442.2355     -0.784635       21.3850      0.686876      -2.78889     -0.344863      0.436200      0.566810      0.699268      0.676704      0.697462      0.679454
  49   3 1649.3475    0.2882  0.2907  9.9505  0.0000       21.0467  0.0109   0.0074   0.0235    0.0258   0.0000       4.50729   442.4411    -0.0854284       22.0276     0.0336886      -2.54976      0.223871      0.319482      0.419622      0.441738      0.533834      0.509789      0.540231
  49   4 1870.0503    0.5139  0.5169  9.9909  0.0000       13.2036  0.0141   0.0093   0.0282    0.0394   0.0000       1.54141   442.5274      0.523181       20.8208     -0.234920      -2.51826     -0.771483      0.409933      0.515930      0.596332      0.649771      0.650200      0.680220
  49   5 2080.1348    0.7968  0.7667 10.3345  0.0000       7.94235  0.0174   0.0119   0.0350    0.0520   0.0000      0.953895   442.2478     -0.413519       21.0172      0.518614      -2.44617      -1.56638      0.439129      0.594507      0.649789      0.711724      0.733429      0.788080
  49   6 2281.4613    1.2372  1.0961 10.8437  0.0000       5.33828  0.0232   0.0161   0.0443    0.0726   0.0000      0.774782   441.5924     -0.322058       21.4011    -0.0316643      -2.88861     -0.996530      0.542230      0.742047      0.828923      0.905138      0.950034       1.00555
  49   7 2472.8918    1.7946  1.2192 11.8591  0.0000       1.63037  0.0262   0.0235   0.0487    0.0680   0.0000      0.712697   440.7115      0.373293       21.4519      0.623467      -2.07412      -3.28871      0.581916      0.767800      0.865534      0.967626      0.975705      0.980563
  49   8 2659.9148    2.5343  1.2206 12.4738 -0.0003       3.71870  0.0262   0.0324   0.0468    0.0664   0.0000      0.625497   441.9048       2.18197       22.1637       1.35857     -0.527782      -1.50998      0.584134      0.810218      0.853657      0.988508      0.994876       1.00557
  49   9 2844.8844    3.3845  1.1524 12.9449  0.0000       1.78795  0.0236   0.0429   0.0434    0.0705   0.0000      0.627067   441.1885       1.82328       21.7176       2.64154      -5.09491      -1.42417      0.545871      0.719805      0.804149      0.879768      0.924541      0.940560
  49  10 3026.8819    4.1675  1.1427 13.5220  0.0000       2.37576  0.0237   0.0536   0.0437    0.0676   0.0000      0.624895   441.2438       2.53468       23.1964      0.746996      -2.52664     -0.407285      0.546912      0.720683      0.817707      0.911386      0.931109      0.926856
  49  11 3205.7488    4.1561  1.4018 13.5703  0.0000       1.20300  0.0280   0.0491   0.0495    0.0590   0.0000      0.514850   440.6585       3.13558       20.7835     -0.425742      -2.29552      -1.55589      0.624395      0.842014      0.912477       1.01968       1.03397       1.07372
  49  12 3382.7499    3.5007  2.2953 12.9703  0.0000       1.50458  0.0364   0.0326   0.0667    0.0402   0.0000      0.278344   441.2939       6.62952       20.2555      0.469848      0.527450      -1.40402      0.805555       1.08410       1.18921       1.34871       1.38912       1.42064
  49  13 3558.0181    2.7922  3.6799 12.1241  0.0000      0.507660  0.0473   0.0198   0.0859    0.0323   0.0000      0.148158   440.0451       3.93374       20.2245       1.64338      -3.49466     -0.563586       1.05110       1.42404       1.58497       1.72296       1.81819       1.85367
  49  14 3731.5300    2.2105  5.8650 11.6620  0.0000      0.458626  0.0694   0.0129   0.1249    0.0268   0.0000     0.0987446   444.7848       5.35176       22.4098       3.42749      -5.17891      -1.06930       1.44492       1.94615       2.16240       2.39693       2.47784       2.57867
  49  15 3902.9870    1.7783  9.0361 11.3803  0.0005      0.297265  0.1155   0.0086   0.1865    0.0236   0.0000     0.0892627   441.5064       7.18309       19.2361      0.276759      -5.91186      -1.55327       2.16188       2.88600       3.26176       3.54410       3.70328       3.76411
  49  16 4072.2652    1.4192 11.8478 11.1625  0.0012      0.388868  0.1639   0.0065   0.2452    0.0203   0.0000     0.0872184   438.6221       6.97893       23.2520     0.0772462      -6.23627      -7.72678       2.81990       3.86287       4.28672       4.71922       4.93273       5.03463
  50   1 1110.7702    0.0771  0.0501 10.2555  0.0000       55.3100  0.0180   0.0083   0.0167    0.0177   0.0000       259.881   440.6001      0.691128       20.6852     -0.442229      -3.34611     -0.293154      0.593472      0.797625      0.841591      0.827853      0.796358      0.934885
  50   2 1409.9917    0.1231  0.1250 10.0183  0.0000       38.8179  0.0123   0.0062   0.0219    0.0199   0.0000       34.7898   441.9932      0.471229       22.1887      0.258084      -4.23232      0.774282      0.362898      0.449945      0.550514      0.635120      0.749956      0.747944
  50   3 1661.6333    0.2934  0.2936  9.9797  0.0000       17.4947  0.0106   0.0074   0.0239    0.0260   0.0000       4.27940   441.7384     0.0506320       21.3385      0.364618      -3.48037      -1.07777      0.313257      0.422703      0.452998      0.449973      0.478103      0.502727
  50   4 1883.3820    0.5177  0.5399 10.0656  0.0000       13.0639  0.0147   0.0092   0.0288    0.0383   0.0000       1.56284   441.3340     -0.714585       21.4452      0.715510      -5.04212     -0.784170      0.386051      0.552094      0.575911      0.662283      0.645435      0.687698
  50   5 2094.7956    0.8364  0.7577 10.3337  0.0000       8.20689  0.0175   0.0122   0.0330    0.0541   0.0000      0.903909   441.5756      0.850478       21.9965     -0.239999      -2.31294     -0.229017      0.420282      0.575230      0.605003      0.700010      0.710491      0.718730
  50   6 2296.8176    1.2746  1.0476 11.0125  0.0000       5.24731  0.0226   0.0166   0.0427    0.0669   0.0000      0.782425   442.0877       1.13888       22.2185     -0.545893      -2.64102    -0.0376965      0.504401      0.681254      0.734908      0.820509      0.839766      0.866086
  50   7 2489.1167    1.8570  1.2059 11.8912  0.0000       3.05557  0.0259   0.0237   0.0470    0.0655   0.0000      0.734395   441.0517       1.16357       20.2942       1.37452      -2.78627       1.08117      0.552118      0.764778      0.843528      0.950393      0.966723      0.982380
  50   8 2677.0889    2.5846  1.1860 12.5279  0.0000       1.71654  0.0249   0.0327   0.0462    0.0655   0.0000      0.727635   442.0786       2.59586       21.6066     -0.726103      -3.52695      -1.00527      0.548783      0.751189      0.821718      0.910721      0.945923      0.972632
  50   9 2863.0433    3.5207  1.1022 13.1132  0.0000       1.26339  0.0230   0.0452   0.0407    0.0695   0.0000      0.623740   441.6003       2.89553       20.5032      0.782667      -2.59211     -0.970244      0.523127      0.708370      0.755891      0.856297      0.870112      0.882474
  50  10 3045.7304    4.1967  1.2067 13.4432  0.0001       1.04564  0.0253   0.0517   0.0444    0.0713   0.0000      0.789954   441.1634       3.56948       19.8708      -1.01949      -2.29274       2.33118      0.530485      0.720776      0.803861      0.884130      0.902644      0.954448
  50  12 3403.0799    3.4060  2.4199 12.8236  0.0000      0.537477  0.0368   0.0301   0.0668    0.0401   0.0000      0.199618   441.9951       6.12067       21.6948       1.35987      -2.27503      0.561287      0.808963       1.07178       1.17216       1.29300       1.38742       1.41990
  50  13 3579.3622    2.6920  4.2011 11.9832  0.0000      0.698708  0.0508   0.0177   0.0940    0.0306   0.0000      0.118578   444.2863       4.75113       21.2392       1.74039     -0.129350     -0.878055       1.10868       1.45583       1.63437       1.81688       1.88937       1.92015
  50  14 3753.8412    2.2190  6.6371 11.5569  0.0010      0.580251  0.0754   0.0120   0.1339    0.0266   0.0000     0.0862800   438.6600       5.91481       19.7784       1.91531      0.697749      0.223070       1.54811       2.05103       2.30051       2.52653       2.65063       2.72633
  50  15 3926.6597    1.6926  8.9219 11.4320 -0.0017      0.662728  0.1173   0.0085   0.1916    0.0234   0.0000      0.100535   442.9698       3.55529       17.2833       5.53354     0.0994926      -5.60755       2.17187       2.92517       3.31541       3.56388       3.77935       3.78985
  51   1 1120.2007    0.0642  0.0689 10.2181  0.0000       57.8070  0.0216   0.0077   0.0277    0.0178   0.0000       279.836   440.5447       1.58697       21.5336     -0.348062     -0.859463       1.49271      0.558663      0.650438      0.662371      0.791825      0.940269       1.03590
  51   2 1421.2669    0.1524  0.1701 10.0199  0.0000       12.8028  0.0109   0.0061   0.0233    0.0195   0.0000       19.9370   441.3121    -0.0707216       22.1858      0.798333      -2.61157      0.106729      0.310994      0.402867      0.420583      0.494428      0.545515      0.564370
  51   3 1673.7778    0.3108  0.3217  9.9771  0.0007       22.9924  0.0113   0.0074   0.0236    0.0267   0.0000       3.79776   442.6142     -0.558897       21.6953      0.112209      -3.63001       1.60392      0.316463      0.413365      0.471864      0.537513      0.554307      0.567591
  51   4 1896.5419    0.5508  0.5495 10.0557  0.0000       12.2542  0.0144   0.0094   0.0281    0.0407   0.0000       1.40087   442.2027     -0.729476       21.7956      0.363314      -1.69552      -1.01210      0.387771      0.507596      0.573153      0.611506      0.655599      0.652446
  51   5 2109.2819    0.8515  0.8353 10.3535  0.0000       8.29602  0.0181   0.0120   0.0366    0.0561   0.0000      0.888504   441.7331     0.0843591       21.6183     -0.246611      -2.29283      0.912882      0.424272      0.575082      0.642776      0.690525      0.723559      0.753728
  51   6 2312.1907    1.3279  1.0822 11.1813  0.0000       7.08114  0.0227   0.0173   0.0436    0.0640   0.0000      0.779798   441.8177       1.93401       20.5218     0.0543504      -4.60474      0.858230      0.506730      0.679695      0.745710      0.829370      0.881976      0.882206
  51   7 2505.2004    1.9194  1.2607 11.9656  0.0000       3.10593  0.0262   0.0238   0.0468    0.0621   0.0000      0.651432   443.3478       1.64662       22.8318    -0.0378462      -1.16987      0.420469      0.570126      0.763840      0.873524      0.952164      0.969622       1.02054
  51   8 2694.2438    2.7214  1.1865 12.6684  0.0000       3.66669  0.0248   0.0345   0.0455    0.0669   0.0000      0.706868   441.9524       2.79752       21.1335       1.62060      -4.02501      -1.58731      0.521703      0.715543      0.796389      0.884275      0.921294      0.939466
  51   9 2881.0098    3.5878  1.0529 13.3879  0.0000       1.21591  0.0214   0.0469   0.0422    0.0578   0.0000      0.688877   441.6585       2.95564       21.1130     -0.392405      -2.46013      -1.17939      0.487674      0.624526      0.691180      0.766936      0.808260      0.822187
  51  10 3064.4716    4.1825  1.2127 13.5865  0.0000       1.84595  0.0248   0.0522   0.0456    0.0687   0.0000      0.593615   441.9461       2.43205       18.7368      0.575899      -1.74440      -1.46009      0.561309      0.737745      0.822294      0.907832      0.955317      0.959941
  51  11 3244.8735    3.9798  1.6449 13.4404  0.0000       1.94730  0.0298   0.0425   0.0548    0.0501   0.0000      0.433552   441.5831       2.18932       21.7363      0.432427      -3.44971      -2.20586      0.658554      0.850734      0.932941       1.05227       1.10049       1.11922
  51  12 3423.3875    3.3400  2.6274 12.7334  0.0000       1.04219  0.0380   0.0278   0.0690    0.0366   0.0000      0.223996   442.5018       4.33751       19.5258       3.24454      0.745644      0.165212      0.795456       1.07320       1.19397       1.30301       1.36904       1.42529
  51  13 3600.3996    2.6048  4.3449 12.0453 -0.0000      0.851737  0.0529   0.0170   0.0973    0.0292   0.0000      0.135184   441.1017       6.39570       20.0791       1.41962      -5.88058     -0.518130       1.12146       1.50043       1.68454       1.87219       1.98461       2.02394
  51  14 3775.4913    2.0931  6.6984 11.6341 -0.0004      0.189224  0.0799   0.0112   0.1394    0.0255   0.0000     0.0974342   440.8538       7.06140       21.2235       1.49497      -4.88140      -3.11106       1.56571       2.13896       2.36724       2.63457       2.71933       2.82953
  51  15 3949.2856    1.6676  9.7836 11.4402 -0.0010      0.612734  0.1280   0.0079   0.2054    0.0223   0.0000     0.0930219   446.5904       4.57307       11.5498       1.27801       1.73174       1.32141       2.22286       2.98146       3.35541       3.64141       3.85356       3.89345
  52   2 1432.4388    0.1611  0.1327 10.0157  0.0000       3.67313  0.0094   0.0065   0.0183    0.0191   0.0000       21.9383   442.4237     -0.163126       22.1681      0.375829      -3.04418     0.0241277      0.267923      0.387085      0.451561      0.545888      0.544412      0.597776
  52   3 1685.7325    0.3263  0.3181  9.9693  0.0000       21.8524  0.0112   0.0075   0.0216    0.0265   0.0000       3.44625   441.9868     -0.522934       21.8468     -0.191984      -3.62757      -1.27801      0.300020      0.399156      0.485482      0.483678      0.525869      0.553737
  52   4 1909.6511    0.5576  0.5842 10.1143  0.0000       12.9621  0.0150   0.0094   0.0298    0.0397   0.0000       1.42204   441.4405      0.379803       22.0039      0.407946      -1.85281      0.606861      0.382858      0.495839      0.576856      0.617686      0.638187      0.671855
  52   5 2123.6313    0.8956  0.7923 10.5915  0.0000       7.43679  0.0180   0.0128   0.0338    0.0514   0.0000      0.941004   442.1073     -0.308373       22.4425      0.864529      -2.72748    -0.0568182      0.430934      0.536440      0.596438      0.683136      0.734126      0.751058
  52   6 2327.2285    1.3670  1.1491 11.1339  0.0000       5.39434  0.0249   0.0171   0.0434    0.0693   0.0000      0.766987   441.7054      0.618707       23.2496      0.884891      -3.73171      0.701366      0.531052      0.721062      0.820636      0.901898      0.904045      0.946035
  52   7 2521.0151    2.0286  1.3084 11.7412  0.0000       2.28232  0.0257   0.0236   0.0456    0.0678   0.0000      0.557290   441.2468       1.46592       21.2952       2.01267      -3.77740    -0.0873280      0.561991      0.767469      0.824909      0.930607      0.953009       1.00753
  52   8 2711.2008    2.7907  1.1700 12.7527  0.0000       2.50177  0.0237   0.0351   0.0447    0.0649   0.0000      0.645730   441.0229       1.54028       22.9792       1.34387      -2.45356     -0.341666      0.506778      0.684607      0.751047      0.831797      0.862087      0.883530
  52   9 2898.9103    3.6170  1.0842 13.3605  0.0000       2.47377  0.0227   0.0464   0.0410    0.0629   0.0000      0.870304   442.1051       2.21040       23.1019    -0.0613207      -3.40596     -0.965495      0.503890      0.677923      0.749327      0.839550      0.875953      0.896336
  52  10 3082.9551    4.3186  1.1852 13.5964  0.0000     -0.393798  0.0234   0.0533   0.0447    0.0680   0.0000      0.611168   442.0204       2.58784       22.7926       1.15336      -1.35649      -1.83375      0.498510      0.666756      0.742338      0.834836      0.866702      0.917561
  52  11 3264.2201    3.9913  1.6763 13.2706  0.0000       1.82413  0.0292   0.0408   0.0522    0.0493   0.0000      0.345433   441.1528       1.50072       22.6685       1.61439      -1.85680      -1.02950      0.620188      0.815167      0.927340       1.01178       1.05023       1.08446
  52  12 3443.3464    3.3253  2.8818 12.4365  0.0000      0.122511  0.0392   0.0253   0.0697    0.0373   0.0000      0.191513   441.7884       3.10984       21.1821      -2.80771      -1.52157      -2.77949      0.812579       1.10419       1.21787       1.36391       1.40587       1.43317
  52  13 3621.2951    2.5810  4.7543 11.9084  0.0001      0.704192  0.0549   0.0160   0.1020    0.0295   0.0000      0.100497   440.1648       5.64167       21.7484       1.22850      -3.73521      -5.35192       1.14095       1.53584       1.69854       1.88160       1.98092       2.02597
  52  14 3797.4523    2.0545  7.1459 11.6236  0.0000      0.592996  0.0853   0.0107   0.1497    0.0252   0.0000      0.102030   442.7507       6.15627       22.6277      0.929335      -2.56308      -3.61666       1.64378       2.17264       2.45887       2.72261       2.85903       2.94163
  52  15 3971.4007    1.6529 10.4996 11.4220  0.0007      0.228913  0.1395   0.0074   0.2133    0.0213   0.0000     0.0976114   448.2000       1.96723       22.2718       7.48745      -2.04934      -2.04954       2.34273       3.11693       3.54711       3.88957       4.02407       4.14980
  53   2 1443.5224    0.1449  0.1449 10.0364  0.0000       66.0409  0.0101   0.0062   0.0192    0.0213   0.0000       24.1282   442.4182      0.372399       22.1782    -0.0481742      -3.66127     -0.295748      0.265032      0.338513      0.385915      0.415879      0.438989      0.449254
  53   3 1697.5180    0.3340  0.3316  9.9729  0.0000       19.1710  0.0113   0.0075   0.0226    0.0270   0.0000       3.32422   442.2203     -0.559301       21.5139     -0.123672      -2.73704     -0.507825      0.300770      0.381771      0.462304      0.494914      0.520878      0.523962
  53   4 1922.5569    0.5772  0.6004 10.0830  0.0000       11.4360  0.0152   0.0093   0.0290    0.0410   0.0000       1.30931   442.1695      0.892634       22.7757     0.0173631      -3.53037      0.323147      0.378410      0.508762      0.571278      0.618183      0.671460      0.661832
  53   5 2137.8132    0.9123  0.8582 10.5795  0.0000       7.94784  0.0187   0.0127   0.0360    0.0552   0.0000      0.887524   442.5561     -0.200490       21.6173     0.0312212      -1.88814      0.215820      0.425574      0.569713      0.640558      0.706649      0.745288      0.737442
  53   6 2342.1496    1.4039  1.0710 11.3712  0.0000       6.59197  0.0231   0.0180   0.0418    0.0589   0.0000      0.815129   442.2441      0.380392       21.9567      -1.50776      -3.95667     -0.254301      0.499160      0.689237      0.743229      0.840777      0.878788      0.941603
  53   7 2536.8161    2.0611  1.2141 12.1546  0.0000       2.24936  0.0249   0.0257   0.0463    0.0650   0.0000      0.694733   441.8460      0.701293       19.8866       1.35773      -2.85171      -1.82717      0.515709      0.683130      0.764800      0.854867      0.873847      0.918207
  53   8 2728.0655    2.8525  1.1339 12.8188  0.0000       3.34751  0.0235   0.0359   0.0430    0.0642   0.0000      0.675869   441.8371       2.04801       22.4622     -0.133277      -3.76374     -0.509032      0.489738      0.672788      0.736016      0.835135      0.843226      0.873348
  53   9 2916.5766    3.9099  1.0290 13.2657  0.0000       2.04218  0.0201   0.0493   0.0387    0.0659   0.0000      0.619298   442.0133       2.11614       21.8975       1.35625      -2.70208      -1.42506      0.467045      0.638493      0.722184      0.831811      0.866545      0.871007
  53  10 3101.4528    4.1945  1.2666 13.4783  0.0000       1.61813  0.0246   0.0494   0.0451    0.0663   0.0000      0.557038   441.6238       3.51037       22.3144      0.914880      -4.64086    0.00789077      0.515099      0.695935      0.776840      0.871296      0.887762      0.901152
  53  11 3283.3549    3.8572  1.7572 13.3045  0.0000       1.83153  0.0298   0.0389   0.0548    0.0453   0.0000      0.388171   441.7429       4.67219       20.5723    -0.0566910      -3.46401      -4.05607      0.621992      0.818071      0.909546       1.00824       1.05363       1.08797
  53  12 3463.3860    3.1835  2.9263 12.5110  0.0000      0.691218  0.0398   0.0242   0.0723    0.0355   0.0000      0.199478   440.3080       2.20704       18.9960      0.504811   -0.00117717     -0.403191      0.816817       1.09958       1.24636       1.38022       1.43733       1.45043
  53  13 3641.9117    2.5477  4.9370 11.8981  0.0000      0.565703  0.0564   0.0153   0.1033    0.0283   0.0000      0.107988   442.1684       3.31391       19.4768      -2.56461      -2.56620      -6.47491       1.15075       1.52047       1.71980       1.87412       1.95909       2.02057
  53  14 3818.6914    1.9950  7.8547 11.5943 -0.0003      0.393802  0.0955   0.0097   0.1590    0.0248   0.0000     0.0997682   439.9197       5.03994       18.0951      -4.37974      -2.44502      -2.67298       1.73180       2.30682       2.62038       2.86011       3.06479       3.06638
  54   1 1147.8554    0.0440  0.0126 10.2213  0.0000       25.3768  0.0117   0.0081   0.0096    0.0161   0.0000       1373.85   440.5072       1.31739       20.8942      -1.88041      -2.20373     -0.160797      0.248646      0.375213      0.402687      0.626911      0.377424      0.537466
  54   2 1454.3890    0.1577  0.1157 10.0658  0.0000       42.4920  0.0079   0.0068   0.0185    0.0193   0.0000       25.2141   442.5182     -0.192626       22.4239     -0.310002      -3.81677     -0.106031      0.202390      0.255293      0.292581      0.319807      0.360692      0.344517
  54   3 1709.1602    0.3431  0.3271  9.9801  0.0000       17.3197  0.0110   0.0074   0.0213    0.0273   0.0000       3.20763   442.1674     -0.270521       21.8202      0.829238      -4.21231     -0.869421      0.282878      0.393686      0.428304      0.478729      0.488238      0.507462
  54   4 1935.4179    0.5993  0.5908 10.1615  0.0000       11.8533  0.0140   0.0098   0.0292    0.0389   0.0000       1.31635   442.2681     -0.540538       21.7643     -0.184078      -2.67196    -0.0688382      0.348359      0.438196      0.505220      0.555907      0.567147      0.603314
  54   5 2151.8682    0.9505  0.8987 10.5837  0.0000       7.52806  0.0188   0.0128   0.0375    0.0562   0.0000      0.889547   442.0512     0.0214929       22.4596     -0.420255      -2.49809      0.409502      0.422564      0.569881      0.613571      0.708384      0.740986      0.760163
  54   6 2356.8613    1.4547  1.1805 11.4282  0.0000       4.22298  0.0241   0.0180   0.0464    0.0617   0.0000      0.757585   441.1512      0.609733       22.7784     -0.902077      -2.23722      -1.06022      0.485756      0.653849      0.730216      0.802804      0.841108      0.869456
  54   7 2552.5031    2.1434  1.3095 11.9020  0.0000       3.16246  0.0251   0.0243   0.0457    0.0651   0.0000      0.576472   442.5131       2.26203       21.6935       1.11764      -1.64138    -0.0699941      0.512512      0.702945      0.778603      0.861340      0.878974      0.928769
  54   8 2744.6794    3.0113  1.1908 12.8007  0.0000       2.31690  0.0232   0.0366   0.0442    0.0660   0.0000      0.668768   441.0830      0.964769       22.1795       1.70589      -2.65352     -0.552080      0.474642      0.651214      0.692382      0.800157      0.812128      0.861221
  54   9 2934.1041    3.8654  1.0633 13.4841  0.0000       1.00489  0.0213   0.0493   0.0401    0.0614   0.0000      0.697690   441.6360       2.72355       20.1743     -0.339107      -1.16540      -1.37592      0.464113      0.621556      0.687544      0.743374      0.807922      0.853058
  54  10 3119.6714    4.3602  1.3116 13.5181  0.0000      0.553743  0.0244   0.0499   0.0456    0.0641   0.0000      0.498554   441.8008       3.17142       21.5426       2.69749      -1.34685     -0.403618      0.520951      0.688697      0.740709      0.824249      0.873014      0.912228
  54  11 3302.3524    3.9139  1.9270 13.0584  0.0000       1.09122  0.0308   0.0364   0.0550    0.0472   0.0000      0.299674   441.4735       3.32861       22.2897       1.17192      -2.29622      -1.83043      0.619741      0.841129      0.927059       1.03012       1.05474       1.10041
  54  12 3483.1338    3.0887  3.1199 12.5062  0.0000      0.713306  0.0413   0.0229   0.0750    0.0337   0.0000      0.181041   443.1464       5.47456       19.4273      0.309924      -2.81324      -1.62442      0.834158       1.10405       1.24740       1.34978       1.42932       1.47691
  54  13 3662.4400    2.4473  5.3125 11.8989  0.0000      0.437600  0.0606   0.0142   0.1114    0.0273   0.0000      0.110573   441.1697       6.29874       21.8476      -1.58347      -3.45577      0.637247       1.16586       1.57024       1.75100       1.96083       2.02683       2.11853
  54  14 3839.8693    1.9611  8.1120 11.5827  0.0013      0.209273  0.1015   0.0094   0.1630    0.0248   0.0000      0.101106   441.1869       6.15903       21.1329      -3.79696      0.379921      -4.77827       1.76610       2.41001       2.68393       2.99924       3.12677       3.19533
  55   1 1156.9520    0.0786  0.0364 10.1552  0.0000       77.1631  0.0133   0.0084   0.0120    0.0171   0.0000       267.681   440.3275      0.770755       21.4830     -0.546048      -3.18334     -0.282744      0.330362      0.458436      0.518286      0.451620      0.594424      0.555436
  55   2 1465.1684    0.1725  0.1762  9.9484  0.0000       25.4712  0.0112   0.0060   0.0177    0.0197   0.0000       15.2203   442.1546      0.303493       21.8549      0.134806      -3.93349      0.445489      0.308119      0.473151      0.501789      0.591877      0.589147      0.674730
  55   3 1720.6666    0.3702  0.3993  9.9626  0.0000       21.6639  0.0123   0.0077   0.0248    0.0278   0.0000       2.75797   441.6706    -0.0723216       21.7059     -0.885167      -2.84619     -0.496054      0.317550      0.406633      0.478641      0.511094      0.541206      0.575189
  55   4 1948.1455    0.6072  0.6715 10.1502  0.0000       9.65064  0.0156   0.0095   0.0325    0.0421   0.0000       1.23778   442.0049       1.02041       22.9021      -1.43392      -3.46829    -0.0913326      0.388596      0.497953      0.558117      0.627424      0.672205      0.664082
  55   5 2165.8217    0.9682  0.9229 10.5544  0.0000       8.04860  0.0197   0.0127   0.0372    0.0595   0.0000      0.863284   441.7736      0.813013       21.7211    -0.0983541      -3.68037     -0.445978      0.412157      0.555834      0.613457      0.684112      0.725972      0.747875
  55   6 2371.5127    1.5145  1.1634 11.4729  0.0000       4.84206  0.0244   0.0188   0.0439    0.0629   0.0000      0.752692   442.4372      0.949691       22.0549      0.469786      -2.53760      -1.07415      0.500370      0.679340      0.734994      0.788765      0.853754      0.870017
  55   7 2568.0085    2.2116  1.3102 12.0185  0.0000       2.66048  0.0251   0.0251   0.0462    0.0610   0.0000      0.602678   441.9654      0.476122       20.6530       1.18703      -2.09667     -0.329080      0.485600      0.669298      0.748578      0.818034      0.865128      0.893617
  55   8 2761.2845    3.0543  1.2208 12.8455  0.0000       2.22093  0.0243   0.0367   0.0447    0.0669   0.0000      0.692866   441.7996      0.755116       21.6672     -0.395401      -2.35703       2.21433      0.489922      0.669106      0.718634      0.803716      0.831703      0.849116
  55   9 2951.4596    3.9886  1.1560 13.2482  0.0000      0.881638  0.0225   0.0475   0.0407    0.0714   0.0000      0.618991   441.9418       2.10577       23.3265      0.252303      -2.36686      0.112805      0.470582      0.617737      0.685750      0.761300      0.788427      0.821247
  55  10 3137.8139    4.1883  1.3164 13.7008  0.0000      0.943954  0.0255   0.0483   0.0466    0.0547   0.0000      0.551857   441.5722       2.77484       20.9836      0.297708      -1.05632     -0.717852      0.507245      0.689334      0.777374      0.855589      0.903713      0.935553
  55  11 3321.2253    3.7554  2.0711 13.0549  0.0000      0.807981  0.0316   0.0337   0.0592    0.0414   0.0000      0.282129   441.4782       5.34555       21.5276      0.498367      -1.90220      0.500313      0.615703      0.827014      0.931949       1.04260       1.09087       1.11156
  55  12 3502.9081    3.0486  3.3851 12.3434  0.0000      0.810221  0.0430   0.0212   0.0770    0.0325   0.0000      0.156550   442.2758       3.56109       23.1197       2.43138      -2.08576      -2.25717      0.836148       1.10163       1.23581       1.38402       1.41731       1.48840
  55  13 3682.7542    2.3594  5.4835 11.8708 -0.0004      0.483763  0.0643   0.0135   0.1147    0.0269   0.0000      0.111088   442.6502       6.80830       25.3248      -2.04426     -0.968511       1.81915       1.20949       1.63571       1.84714       2.03812       2.14667       2.18920
  55  14 3861.3777    1.8570  8.4707 11.6006 -0.0010      0.496605  0.1100   0.0088   0.1749    0.0239   0.0000      0.110496   443.0070       2.92446       18.3365       4.25346       4.21236      -1.47970       1.82049       2.44388       2.76715       3.09433       3.21691       3.28435
  56   1 1165.9538    0.0459  0.0278 10.1829  0.0000       104.096  0.0152   0.0081   0.0188    0.0166   0.0000       847.666   441.0446    -0.0655610       22.9152       1.12216      -4.26946      -1.33877      0.367308      0.568738      0.656862      0.621688      0.608270      0.752346
  56   2 1475.8056    0.1737  0.1751 10.0167  0.0000       29.4187  0.0104   0.0062   0.0200    0.0195   0.0000       15.0677   442.3113     -0.140766       22.0778      0.302709      -3.57201     -0.485252      0.259496      0.296527      0.393220      0.394063      0.426465      0.501159
  56   3 1732.0024    0.3777  0.3761  9.9377  0.0000       15.6974  0.0111   0.0078   0.0237    0.0285   0.0000       2.55696   441.6887      0.301070       21.8672      0.269978      -3.06638    -0.0760806      0.283297      0.374784      0.415408      0.471121      0.488874      0.484439
  56   4 1960.7425    0.6425  0.6409 10.1194  0.0000       10.0189  0.0144   0.0097   0.0303    0.0430   0.0000       1.15205   441.6735      0.230334       21.5946      0.133250      -3.39399     0.0395206      0.328958      0.429406      0.489407      0.548323      0.585190      0.584396
  56   5 2179.5848    0.9893  0.9481 10.6709  0.0000       8.47501  0.0195   0.0129   0.0391    0.0551   0.0000      0.887821   442.2142      0.892660       21.5668    -0.0280555      -3.20805      0.518313      0.408552      0.569203      0.605747      0.696843      0.713542      0.758473
  56   6 2385.9058    1.5548  1.2295 11.4087  0.0010       3.45023  0.0238   0.0183   0.0454    0.0604   0.0000      0.675460   442.0276      0.764222       20.6765      0.960562      -2.41795      -2.01278      0.478382      0.655086      0.734960      0.804636      0.837219      0.856423
  56   7 2583.4372    2.2419  1.3230 12.0661  0.0000       3.42282  0.0256   0.0249   0.0451    0.0578   0.0000      0.599489   442.2356      0.753251       21.9737    -0.0797688      -3.52218      0.547730      0.476783      0.656956      0.718878      0.802990      0.861956      0.901941
  56   8 2777.7285    3.0878  1.1924 12.8344  0.0000       2.28624  0.0235   0.0366   0.0426    0.0667   0.0000      0.667336   442.1464       1.12005       21.3473     0.0342620      -1.25108    -0.0382970      0.467787      0.637723      0.706277      0.773137      0.816585      0.853161
  56   9 2968.7324    4.0553  1.1018 13.5632  0.0000       1.25764  0.0223   0.0499   0.0400    0.0609   0.0000      0.683096   441.8149       1.79761       22.7239       1.08153     -0.650625     -0.129343      0.456962      0.603159      0.664422      0.734425      0.750922      0.770485
  56  10 3155.7515    4.2865  1.3344 13.6776  0.0000      0.968028  0.0255   0.0484   0.0457    0.0569   0.0000      0.530922   442.3550       3.16762       20.2928      0.151180      -3.01004      -1.01695      0.500266      0.645634      0.718727      0.807054      0.841714      0.879940
  56  11 3339.9888    3.7178  2.0929 13.0853  0.0000       1.34409  0.0322   0.0334   0.0584    0.0410   0.0000      0.286546   442.0829       4.35659       21.3659       1.19131      -2.77802      -1.78244      0.640954      0.853254      0.965989       1.05884       1.07881       1.13340
  56  12 3522.3772    2.9516  3.7210 12.2500  0.0000      0.797489  0.0454   0.0196   0.0823    0.0312   0.0000      0.147540   443.0498       4.12633       23.7892       3.49749    -0.0526902      0.886945      0.869813       1.18333       1.28570       1.46500       1.52111       1.56589
  56  13 3703.0962    2.3468  6.0233 11.7532  0.0000      0.577273  0.0700   0.0125   0.1199    0.0274   0.0000      0.106745   441.7418       2.28456       22.8158      -3.33237      -4.33531      -2.16157       1.26040       1.69731       1.90062       2.08289       2.20667       2.25913
  56  14 3881.9827    1.8295  8.8876 11.5722  0.0011      0.286435  0.1148   0.0083   0.1841    0.0234   0.0000      0.105633   442.1205       5.12799       19.1032       4.08530      -2.86359      -4.01684       1.88353       2.50558       2.85164       3.11171       3.29378       3.33834
  57   2 1486.3073    0.1942  0.1867  9.9987  0.0000       25.9958  0.0092   0.0063   0.0186    0.0196   0.0000       11.9592   442.1395     -0.151615       21.8920      0.174950      -3.15763    -0.0756067      0.237363      0.304004      0.357749      0.405904      0.409787      0.460126
  57   3 1743.2525    0.3781  0.3763  9.9815  0.0000       16.6241  0.0118   0.0076   0.0222    0.0289   0.0000       2.59887   442.0787      0.241164       22.1689      0.310324      -3.14701      0.327933      0.289289      0.383972      0.420668      0.476366      0.527022      0.545987
  57   4 1973.2787    0.6435  0.6819 10.2263  0.0000       11.4065  0.0156   0.0096   0.0319    0.0428   0.0000       1.22425   441.8876     -0.465021       22.9638     -0.738203      -3.29192     -0.683801      0.336909      0.455347      0.515419      0.582805      0.582043      0.631825
  57   5 2193.1721    1.0437  0.9714 10.7305  0.0000       8.01325  0.0200   0.0133   0.0371    0.0558   0.0000      0.835984   442.5944      0.844684       21.6641      0.447237      -2.24041      0.939866      0.408314      0.551174      0.620401      0.697417      0.728523      0.750448
  57   6 2400.2293    1.6097  1.2196 11.3627 -0.0013       3.94944  0.0236   0.0187   0.0440    0.0661   0.0000      0.667310   442.1792      0.736806       21.8215      -1.48089      -2.29810      0.847591      0.458764      0.612978      0.683400      0.765215      0.785562      0.812314
  57   7 2598.7319    2.2703  1.3038 12.2144 -0.0011       3.21485  0.0245   0.0259   0.0461    0.0578   0.0000      0.592233   441.3028       1.52229       22.4715     0.0309853      -2.57975     -0.537269      0.480815      0.636100      0.716272      0.793495      0.815878      0.854678
  57   8 2794.0997    3.1771  1.1781 13.0228  0.0000       3.00380  0.0234   0.0380   0.0420    0.0615   0.0000      0.656860   441.0144      0.193419       21.7506       1.02389      -3.00230      0.693739      0.454363      0.612553      0.692868      0.759858      0.777441      0.827076
  57   9 2985.8731    3.9741  1.1759 13.6201  0.0000       2.07421  0.0239   0.0478   0.0423    0.0589   0.0000      0.709690   441.0761       1.74225       20.3157       1.10849      -3.95487      -2.19368      0.468040      0.624521      0.697012      0.761895      0.802569      0.820386
  57  10 3173.5876    4.3201  1.4003 13.4639 -0.0001       1.06854  0.0248   0.0462   0.0466    0.0565   0.0000      0.517039   442.8916       2.52381       21.0837      0.556036      -1.48239     -0.366213      0.480188      0.670115      0.740792      0.815363      0.845716      0.890049
  57  11 3358.5408    3.6610  2.3425 12.8520 -0.0001      0.780581  0.0332   0.0300   0.0608    0.0389   0.0000      0.236564   441.4466       5.10431       23.2009      0.658882      -1.68294    -0.0641289      0.637310      0.858734      0.943433       1.06433       1.11175       1.16288
  57  12 3541.7731    2.9130  3.7469 12.2380  0.0000      0.770938  0.0445   0.0192   0.0834    0.0312   0.0000      0.140076   441.4338       1.63871       21.2584       1.53629      -6.16279       2.03112      0.857822       1.16316       1.28209       1.45445       1.52999       1.57103
  57  13 3723.2042    2.3165  6.3823 11.7355  0.0001      0.552669  0.0727   0.0118   0.1270    0.0267   0.0000     0.0992038   441.3931       2.03414       24.8655       5.02208      -6.08447      -2.31214       1.29656       1.76411       1.95849       2.17193       2.24190       2.34202
  57  14 3903.0622    1.7489  9.1312 11.5854 -0.0021      0.680389  0.1220   0.0080   0.1921    0.0227   0.0000      0.111034   442.5047       1.77972       19.9176       4.51025       4.03712      -2.84514       1.90664       2.55681       2.89370       3.20099       3.33205       3.42081
  58   1 1183.5472    0.0795  0.0705 10.1794  0.0000       30.7522  0.0140   0.0069   0.0190    0.0163   0.0000       168.584   441.6014     -0.486934       21.2263       1.09882      -3.22392      -1.67249      0.315892      0.381734      0.447792      0.494112      0.524174      0.557812
  58   2 1496.7084    0.1955  0.1850  9.9924  0.0000       21.1393  0.0092   0.0064   0.0221    0.0195   0.0000       11.7302   442.4335      0.802108       21.6751    -0.0591924      -3.82802     0.0376912      0.292464      0.384965      0.433287      0.462850      0.448409      0.417283
  58   3 1754.3642    0.3957  0.3824  9.9882  0.0000       19.7167  0.0110   0.0078   0.0230    0.0285   0.0000       2.48762   442.0363     -0.193900       21.4502     -0.574498      -3.36432     0.0653644      0.269326      0.357175      0.404095      0.468257      0.503652      0.474706
  58   4 1985.6903    0.6740  0.6721 10.1699  0.0000       12.8824  0.0147   0.0100   0.0309    0.0440   0.0000       1.19776   442.9747      0.663965       21.5497     0.0205984      -2.62100      0.312285      0.332104      0.433061      0.494272      0.542155      0.579935      0.587957
  58   5 2206.6149    1.0876  0.9730 10.9123  0.0000       5.95378  0.0197   0.0139   0.0391    0.0526   0.0000      0.865414   442.3060      0.816957       21.9538      0.491841      -2.45522      -1.15505      0.400241      0.537881      0.593170      0.679533      0.699149      0.705805
  58   6 2414.4780    1.6443  1.2475 11.6211  0.0000       5.24687  0.0240   0.0194   0.0457    0.0595   0.0000      0.678630   442.2443      0.487316       21.9505       1.38736      -2.81546      0.460562      0.460994      0.603897      0.689743      0.774863      0.800452      0.836192
  58   7 2613.8592    2.3833  1.3427 12.0958  0.0012       2.90012  0.0248   0.0259   0.0447    0.0597   0.0000      0.567568   441.5765       1.46249       21.6966       2.66128      -2.27572      -1.90314      0.473618      0.650855      0.710440      0.789801      0.851920      0.860947
  58   8 2810.2401    3.2952  1.1821 13.0847  0.0000       1.58226  0.0231   0.0387   0.0421    0.0621   0.0000      0.654016   442.5893       1.20807       21.2890      0.623896      -3.83906      0.221994      0.436537      0.593132      0.653809      0.710338      0.740315      0.758207
  58   9 3002.8443    4.1197  1.1852 13.5846  0.0000       2.04526  0.0225   0.0487   0.0433    0.0609   0.0000      0.627581   441.6177       2.01216       21.5690      0.378692      -4.31392      0.400808      0.432719      0.570981      0.623630      0.695397      0.724850      0.755433
  58  10 3191.3290    4.1998  1.4808 13.5882  0.0000       1.65183  0.0269   0.0443   0.0476    0.0488   0.0000      0.490395   442.5312       3.92187       20.0542      0.827383      -4.24687      0.134275      0.488981      0.702546      0.763683      0.851313      0.887117      0.933722
  58  11 3377.0667    3.5425  2.3722 12.8835  0.0000      0.845089  0.0344   0.0289   0.0600    0.0384   0.0000      0.248908   442.6897       2.55937       21.7890       2.88045      -3.60771      -4.26814      0.640188      0.849826      0.945952       1.05812       1.11131       1.14470
  58  12 3560.9826    2.8303  4.1412 12.1988  0.0002      0.811460  0.0482   0.0178   0.0868    0.0294   0.0000      0.129094   440.8861       3.99528       21.2212       2.06488      -2.07387      0.724773      0.908030       1.19478       1.36721       1.48670       1.57425       1.61381
  58  13 3743.0371    2.2319  6.6014 11.7843  0.0001      0.370325  0.0768   0.0113   0.1336    0.0258   0.0000      0.106212   441.0927       3.16177       23.1447       4.07755      -5.29725      -1.19594       1.31769       1.78452       1.99960       2.20515       2.34401       2.41993
  58  14 3923.6818    1.7496  9.9909 11.5339  0.0008      0.515234  0.1320   0.0075   0.2005    0.0219   0.0000      0.101506   443.9288       3.64463       18.2936       3.08444      -6.74265     -0.741092       1.96716       2.67278       3.02511       3.33969       3.50296       3.64481
  59   1 1192.2521    0.0617  0.0502 10.1730  0.0000       35.8224  0.0211   0.0075   0.0145    0.0159   0.0000       327.374   441.2303      0.284154       22.1933     -0.393396      -3.64314     -0.161477      0.402734      0.560698      0.558100      0.715602      0.923268      0.816754
  59   2 1506.9604    0.2026  0.1951 10.0096  0.0000       24.7005  0.0090   0.0062   0.0194    0.0196   0.0000       10.8214   441.9205     0.0867315       21.5675     -0.263960      -3.38796     -0.333475      0.225371      0.309825      0.361966      0.374534      0.387540      0.396450
  59   3 1765.3334    0.4040  0.4721  9.9530  0.0000       16.9106  0.0129   0.0073   0.0265    0.0302   0.0000       2.15923   441.9184     -0.618215       22.3622     -0.623379      -4.07361     -0.537961      0.290779      0.369699      0.431458      0.495197      0.528945      0.543859
  59   4 1997.9694    0.6935  0.6988 10.2361  0.0000       11.5629  0.0155   0.0100   0.0305    0.0445   0.0000       1.10606   442.5536      0.109663       21.9429      0.242804      -2.63582      0.181184      0.337517      0.443100      0.486829      0.533201      0.549168      0.586514
  59   5 2219.9877    1.0933  1.0076 10.8924  0.0000       6.92692  0.0203   0.0137   0.0389    0.0571   0.0000      0.807715   442.5655       1.04203       21.6061     -0.533679      -3.19107    -0.0723289      0.411729      0.543248      0.602450      0.654821      0.692542      0.735250
  59   6 2428.5275    1.6683  1.2042 11.8842  0.0000       3.64982  0.0248   0.0205   0.0454    0.0575   0.0000      0.780581   441.4438     -0.393766       21.1664      0.986069      -1.09455     -0.391802      0.467717      0.593709      0.668609      0.750599      0.787912      0.829583
  59   7 2628.9055    2.4870  1.2970 12.2786  0.0000       2.78570  0.0233   0.0272   0.0433    0.0578   0.0000      0.543068   442.5798       2.46253       22.8915     -0.765137      -3.73595     -0.528297      0.433366      0.595821      0.649665      0.726998      0.760475      0.782070
  59   8 2826.3264    3.3814  1.2014 13.1258  0.0001       2.61786  0.0235   0.0394   0.0424    0.0631   0.0000      0.651644   442.4624      0.824718       21.9760       1.87860      -3.30443     -0.286901      0.451104      0.608138      0.678334      0.765068      0.803209      0.827792
  59   9 3019.7056    4.2391  1.2066 13.5627  0.0000       1.90648  0.0229   0.0488   0.0421    0.0648   0.0000      0.617065   441.8927       1.48932       22.1367      0.941883      -2.12203      0.105473      0.444045      0.577290      0.644365      0.704316      0.752335      0.768449
  59  10 3208.9099    4.2204  1.5394 13.5862  0.0000       1.71897  0.0272   0.0439   0.0487    0.0500   0.0000      0.477805   442.1954       3.35930       22.0980     0.0534563      -4.91906     -0.406370      0.498485      0.667497      0.717849      0.806260      0.852566      0.869479
  59  11 3395.3798    3.4923  2.4968 12.8804  0.0000      0.853852  0.0352   0.0275   0.0628    0.0356   0.0000      0.251698   442.3536       5.06140       22.3401       1.06993      -3.48714      -4.32863      0.640078      0.855450      0.975752       1.06001       1.12771       1.17328
  59  12 3579.9630    2.7471  4.3607 12.1723  0.0000      0.413652  0.0496   0.0167   0.0912    0.0281   0.0000      0.127795   441.7445       5.63884       20.5329       5.40688      -1.06718      -4.00791      0.910650       1.21594       1.37424       1.52254       1.60596       1.64820
  59  13 3762.8468    2.1598  7.2213 11.7760  0.0002      0.274658  0.0862   0.0102   0.1452    0.0252   0.0000      0.104511   443.1858       1.86428       21.4657       4.39042     -0.860306      -3.54343       1.39846       1.87354       2.16083       2.33168       2.47430       2.54912
  60   2 1517.1285    0.2043  0.1684 10.0575  0.0000       35.7246  0.0079   0.0066   0.0169    0.0192   0.0000       11.8871   442.3041     -0.401087       21.9213    -0.0837048      -3.72613     -0.113710      0.193002      0.253876      0.298288      0.317385      0.333657      0.349747
  60   3 1776.1880    0.4248  0.4447  9.9959  0.0000       14.4073  0.0123   0.0076   0.0236    0.0304   0.0000       2.06568   441.4632      0.190360       21.8780      0.525235      -3.07073      0.422691      0.282773      0.367798      0.435811      0.463293      0.523443      0.542627
  60   4 2010.1585    0.7232  0.7563 10.2072  0.0000       9.22308  0.0160   0.0099   0.0319    0.0471   0.0000       1.01792   442.3898      0.610447       22.2640     0.0736206      -4.22928       1.20853      0.348038      0.473684      0.540287      0.601182      0.617591      0.634817
  60   5 2233.1943    1.1663  1.0821 10.9204  0.0000       5.83441  0.0209   0.0140   0.0410    0.0579   0.0000      0.787299   442.2036      0.885331       22.0822     -0.561803      -2.39572     -0.318714      0.394379      0.516710      0.573845      0.635634      0.689974      0.690976
  60   6 2442.3865    1.7313  1.3245 11.7068  0.0000       3.72469  0.0250   0.0193   0.0455    0.0570   0.0000      0.635063   441.5920      0.953606       22.0688       1.56349      -3.99239      -2.02817      0.457426      0.637453      0.696206      0.797383      0.836833      0.877405
  60   7 2643.8634    2.4728  1.2846 12.5499  0.0000       1.84098  0.0245   0.0279   0.0449    0.0555   0.0000      0.647753   442.2682      0.930925       21.9763      0.471704      -5.08431     -0.278945      0.433928      0.591559      0.656508      0.735254      0.764198      0.813507
  60   8 2842.2644    3.4522  1.1851 13.0780  0.0000       2.23054  0.0229   0.0396   0.0403    0.0667   0.0000      0.621836   442.8191      0.867279       21.7076      0.513331      -1.82944     -0.362259      0.419402      0.574101      0.640311      0.720238      0.755064      0.773516
  60   9 3036.3681    4.2668  1.2471 13.5915  0.0000       1.64837  0.0226   0.0480   0.0425    0.0597   0.0000      0.586891   442.1051       2.76023       21.4469     -0.602753      -2.66545      -1.01628      0.419436      0.562024      0.634266      0.687059      0.716971      0.752931
  60  10 3226.2700    4.1556  1.5995 13.5671  0.0000      0.852037  0.0273   0.0419   0.0499    0.0473   0.0000      0.443082   442.2293       3.27991       22.6537       1.50759      -1.30796      0.462691      0.495353      0.672181      0.730508      0.820726      0.859644      0.887923
  60  11 3413.5893    3.4277  2.7380 12.7516 -0.0001      0.754796  0.0357   0.0255   0.0668    0.0348   0.0000      0.205606   442.6651       2.51174       21.3763       1.35811      -3.64396     -0.521822      0.655149      0.859912      0.967818       1.09610       1.13318       1.17399
  60  12 3599.0158    2.6847  4.4106 12.1384 -0.0002      0.473447  0.0509   0.0159   0.0923    0.0281   0.0000      0.130913   440.4481       5.91087       21.5258      0.205449      -2.77194     0.0950418      0.887060       1.20168       1.35180       1.50241       1.57973       1.62757
  60  13 3782.4298    2.0819  7.3209 11.8141 -0.0004      0.305832  0.0904   0.0098   0.1490    0.0247   0.0000      0.114373   441.3322       5.27046       22.6853       1.77630      -3.72963     0.0857744       1.42464       1.93868       2.18350       2.38889       2.48766       2.56896
  61   1 1209.3875    0.0820  0.0794 10.1884  0.0000       22.5893  0.0150   0.0064   0.0198    0.0158   0.0000       150.260   440.8061      0.358089       22.2842      -1.48349      -3.08950      0.667907      0.315123      0.389266      0.468835      0.519316      0.505035      0.514262
  61   2 1527.1329    0.2120  0.2301  9.9999  0.0000       16.5953  0.0107   0.0060   0.0206    0.0198   0.0000       8.74436   442.1914    0.00388629       22.2902     -0.287954      -3.96976      0.518113      0.233618      0.279974      0.376020      0.408427      0.394870      0.407067
  61   3 1786.9229    0.4297  0.4701  9.9784  0.0000       16.4701  0.0122   0.0076   0.0257    0.0301   0.0000       2.06980   442.2475      0.301038       21.6837      0.844371      -3.65604      0.819274      0.274895      0.367986      0.417736      0.474196      0.508519      0.520329
  61   4 2022.2415    0.7608  0.7555 10.2676  0.0000       8.39342  0.0161   0.0102   0.0308    0.0481   0.0000      0.987221   442.3946      0.248075       21.2870      0.536134      -2.10569     0.0241180      0.337132      0.437789      0.481279      0.543202      0.593855      0.583391
  61   5 2246.2627    1.1751  1.0567 11.0171  0.0000       5.42702  0.0206   0.0141   0.0400    0.0561   0.0000      0.802422   442.4822      0.398485       20.7083     -0.121454      -2.29905      -1.71390      0.402082      0.518782      0.607877      0.667744      0.715412      0.753478
  61   6 2456.1756    1.7734  1.3414 11.7252  0.0000       3.02163  0.0253   0.0193   0.0451    0.0575   0.0000      0.623838   442.6008       2.29194       22.7624     -0.952301      -2.64484      0.828041      0.454382      0.613840      0.682736      0.771356      0.813871      0.861379
  61   7 2658.7379    2.6107  1.3185 12.3631  0.0000       2.25400  0.0238   0.0278   0.0425    0.0602   0.0000      0.533116   441.8083       1.68339       21.1584       1.20461      -1.89201     -0.798758      0.430041      0.576557      0.643573      0.705289      0.750827      0.787372
  61   8 2858.0607    3.4936  1.2593 13.2627  0.0000       2.56067  0.0241   0.0392   0.0431    0.0560   0.0000      0.663869   443.1694       2.03277       21.5112     -0.914475      -2.98947      -1.51582      0.428747      0.576655      0.618407      0.713957      0.744855      0.773077
  61   9 3052.9383    4.1912  1.2342 13.6742  0.0000      0.788898  0.0233   0.0470   0.0417    0.0557   0.0000      0.606172   442.5579       2.08614       21.3386       1.96686      -3.61157      -1.54394      0.413563      0.566026      0.607285      0.710031      0.724060      0.759863
  61  10 3243.6639    4.1085  1.7068 13.3932  0.0000       1.29118  0.0274   0.0389   0.0498    0.0458   0.0000      0.349117   442.0824       2.19259       20.8328       1.25196      -2.44587      -1.12421      0.498186      0.691512      0.757238      0.856353      0.873105      0.941172
  61  11 3431.7417    3.3611  2.7782 12.7816 -0.0004       1.09785  0.0374   0.0249   0.0648    0.0336   0.0000      0.207570   443.1893       3.33820       19.5123       2.61261      -1.23364      -1.36096      0.664319      0.875690      0.993246       1.10379       1.14843       1.20551
  61  12 3617.9264    2.6445  4.9560 12.0713  0.0000      0.634369  0.0547   0.0147   0.1002    0.0272   0.0000      0.118394   441.7008       4.36216       22.1210      -1.41658      -3.20781      -1.68346      0.960873       1.29633       1.46861       1.63916       1.72134       1.76999
  61  13 3802.0938    2.0758  7.9668 11.7683  0.0015      0.456220  0.0979   0.0094   0.1579    0.0248   0.0000      0.107980   442.7410       2.15649       18.0929       1.04741      -3.80312      -6.07825       1.49171       2.00100       2.24250       2.49727       2.62201       2.72687
  62   1 1217.8473    0.0845  0.0775 10.1599  0.0000       8.77809  0.0140   0.0066   0.0183    0.0157   0.0000       131.700   440.6598     -0.222191       21.9952      0.518806      -3.79693      0.304928      0.317891      0.419996      0.479147      0.513508      0.633061      0.669975
  62   2 1537.0285    0.2239  0.2559 10.0078  0.0000       19.6706  0.0103   0.0059   0.0213    0.0199   0.0000       7.57902   442.1803     -0.353723       21.6582      0.280730      -3.36175     -0.783159      0.223660      0.295042      0.324737      0.374242      0.383792      0.409498
  62   3 1797.5678    0.4288  0.4869 10.0581  0.0000       14.6648  0.0130   0.0074   0.0260    0.0305   0.0000       2.10145   442.1121      0.414778       22.0261     -0.433445      -3.48584     -0.832517      0.286584      0.403768      0.460817      0.513165      0.561490      0.552799
  62   4 2034.2363    0.7425  0.7778 10.3868  0.0000       10.0328  0.0167   0.0101   0.0322    0.0456   0.0000       1.08611   442.1610      0.487056       22.2576      0.692302      -3.82714     -0.329753      0.325047      0.445226      0.498533      0.543156      0.570633      0.611450
  62   5 2259.1819    1.1986  1.1987 11.0041  0.0000       5.21517  0.0234   0.0140   0.0431    0.0623   0.0000      0.751215   442.2351      0.273546       21.8528     -0.186301      -2.77877      0.786266      0.408125      0.558298      0.599966      0.687585      0.723580      0.740604
  62   6 2469.9050    1.8484  1.3556 11.7369  0.0000       4.05831  0.0240   0.0194   0.0451    0.0527   0.0000      0.579499   442.0281       1.34285       22.1056       1.60674      -1.73216     -0.241682      0.423786      0.573969      0.634174      0.721604      0.766871      0.800132
  62   7 2673.4852    2.7110  1.3421 12.3532  0.0000       2.08776  0.0232   0.0285   0.0437    0.0606   0.0000      0.537971   442.8756       1.79559       22.4898       1.25411      -2.83907      0.416065      0.416248      0.560982      0.638635      0.693536      0.723748      0.730399
  62   8 2873.8026    3.5897  1.1406 13.3688 -0.0006       2.99511  0.0220   0.0418   0.0394    0.0575   0.0000      0.654423   442.5701       1.96579       21.3381      0.588149      -3.01171     -0.153654      0.387783      0.545764      0.594149      0.669741      0.709149      0.745748
  62   9 3069.3949    4.3030  1.3245 13.5374  0.0000       1.37804  0.0234   0.0455   0.0428    0.0565   0.0000      0.551848   442.4103       2.65941       21.8444      0.924835      -3.69336      -1.70492      0.419976      0.576163      0.654440      0.734415      0.750782      0.778340
  62  10 3260.8189    4.0826  1.8145 13.3497  0.0000      0.937545  0.0282   0.0374   0.0508    0.0429   0.0000      0.342248   442.4844       4.28349       20.4464       1.67654      -2.61154     -0.723417      0.508966      0.674196      0.758414      0.846193      0.882672      0.909477
  62  11 3449.7400    3.3470  3.0394 12.5721  0.0001      0.926529  0.0371   0.0231   0.0684    0.0331   0.0000      0.176092   441.9598       2.31073       20.5470     -0.422075      -3.38724     -0.545765      0.663030      0.896640       1.01040       1.13087       1.19107       1.22933
  62  12 3636.5581    2.5549  5.3265 12.0901  0.0000      0.412856  0.0607   0.0140   0.1060    0.0268   0.0000      0.118521   442.8204       2.99388       22.6802       4.94806      -1.28078      -2.68013       1.00544       1.35440       1.53805       1.67924       1.79618       1.82358
  62  13 3821.4388    1.9670  7.7728 11.7842  0.0002      0.480932  0.0995   0.0091   0.1573    0.0243   0.0000      0.113184   440.9917       3.49267       23.3881      0.357868       2.10128      -4.53374       1.47918       1.99349       2.26243       2.47771       2.66256       2.71879
  63   2 1546.8117    0.2276  0.2323  9.9997  0.0000       22.4393  0.0092   0.0061   0.0194    0.0199   0.0000       7.83010   442.0520     0.0789755       21.9952      0.156283      -3.41899      0.398538      0.209197      0.271050      0.305673      0.337225      0.353576      0.382890
  63   3 1808.1196    0.4605  0.4895  9.9586  0.0000       16.1052  0.0121   0.0076   0.0251    0.0327   0.0000       1.83354   442.4110   -0.00898600       21.5582      0.600470      -3.22410      0.392329      0.247515      0.340928      0.372261      0.427955      0.440076      0.477799
  63   4 2046.1759    0.7679  0.8414 10.3244 -0.0003       10.0136  0.0173   0.0099   0.0341    0.0477   0.0000       1.02041   443.0511     -0.278703       22.1577      0.372266      -3.29808      -1.17537      0.332232      0.451814      0.488923      0.547681      0.569178      0.595370
  63   5 2272.0070    1.2276  1.1018 11.2146  0.0000       5.59011  0.0222   0.0146   0.0402    0.0548   0.0000      0.809061   442.6547       1.29074       21.8980      0.602269      -1.72544     -0.898917      0.391937      0.509287      0.580676      0.662694      0.683004      0.705378
  63   6 2483.4598    1.9050  1.4013 11.8180  0.0000       3.65757  0.0249   0.0200   0.0455    0.0525   0.0000      0.587268   442.3653     -0.416870       20.8533       1.55997      -3.72595      0.665616      0.437331      0.590653      0.649272      0.724718      0.759757      0.815799
  63   7 2688.0793    2.7525  1.3061 12.6929  0.0000       1.76690  0.0232   0.0296   0.0444    0.0522   0.0000      0.594775   442.4555      0.332297       21.5463       1.02486      -2.91436     -0.438636      0.404119      0.546614      0.612264      0.691346      0.718858      0.751576
  63   8 2889.3938    3.6250  1.2804 13.2205  0.0008       1.57914  0.0230   0.0390   0.0418    0.0540   0.0000      0.543459   442.6610       2.12631       21.8229     -0.146949      -4.34495     -0.710932      0.414351      0.557944      0.620619      0.706254      0.742185      0.768723
  63   9 3085.7159    4.3044  1.3550 13.6372  0.0000       1.52521  0.0234   0.0455   0.0434    0.0513   0.0000      0.503499   442.3641       2.10101       22.4062      0.381574      -2.18426      -1.58632      0.418440      0.564040      0.628026      0.708530      0.736865      0.761010
  63  10 3277.9591    3.8905  1.8665 13.3469  0.0006       1.15627  0.0289   0.0349   0.0527    0.0407   0.0000      0.363403   441.3989       4.56956       20.7521     0.0170908     -0.384869       1.16771      0.498220      0.691790      0.756219      0.868940      0.902997      0.951831
  63  11 3467.5567    3.2313  3.2562 12.6409 -0.0000      0.634190  0.0397   0.0218   0.0731    0.0306   0.0000      0.178424   441.8900       3.10010       23.8470       1.05485      -3.22852      -1.10678      0.686189      0.917374       1.03857       1.14404       1.21083       1.25155
  63  12 3655.1836    2.5085  5.5251 12.0193 -0.0001      0.422623  0.0623   0.0133   0.1093    0.0273   0.0000      0.110481   442.9511       4.07536       23.7690       1.65965      -3.75011      -2.43349       1.03196       1.37244       1.55049       1.71626       1.83544       1.87935
  63  13 3840.9445    1.9134  8.6616 11.7672 -0.0013      0.674081  0.1113   0.0085   0.1753    0.0231   0.0000      0.112418   443.2022       2.54228       22.9092       3.29914      -4.12102      -2.67492       1.56748       2.11339       2.41807       2.64261       2.80081       2.87732
  64   2 1556.4761    0.2378  0.2376  9.9688  0.0000       23.9849  0.0100   0.0061   0.0183    0.0203   0.0000       7.21735   442.0750     -0.306778       22.1666   -0.00721332      -3.60565    -0.0331824      0.247582      0.307565      0.327682      0.369391      0.385128      0.383284
  64   3 1818.5235    0.4792  0.4908 10.0578  0.0000       18.3570  0.0121   0.0079   0.0248    0.0316   0.0000       1.85452   442.3306     -0.161302       21.8328     -0.608102      -3.70737    -0.0942971      0.262796      0.340609      0.392147      0.421965      0.439574      0.476100
  64   4 2057.9689    0.8169  0.8362 10.2816  0.0000       9.16766  0.0166   0.0103   0.0327    0.0504   0.0000      0.957937   442.2920      0.495805       22.4326     -0.317314      -3.36748       1.32819      0.317752      0.419242      0.467332      0.523641      0.528847      0.563776
  64   5 2284.7109    1.2631  1.1523 11.1309  0.0000       5.49034  0.0230   0.0146   0.0410    0.0596   0.0000      0.833459   442.1250      0.895933       23.0683      0.382789      -3.80198       1.24912      0.400580      0.531210      0.582633      0.664578      0.707891      0.724081
  64   6 2496.8672    1.9578  1.3930 11.8448 -0.0006       2.20535  0.0253   0.0202   0.0440    0.0543   0.0000      0.562875   442.6095       1.40890       21.6604     -0.117276      -1.70631     -0.305501      0.440742      0.599355      0.642303      0.723749      0.763837      0.786083
  64   7 2702.7111    2.8028  1.3680 12.5529  0.0000       2.69662  0.0235   0.0291   0.0431    0.0539   0.0000      0.560398   441.7784       1.27321       21.9582     -0.862496      -2.86143      -2.57784      0.407341      0.540795      0.605153      0.688567      0.717148      0.749519
  64   8 2904.7777    3.8268  1.2000 13.4089  0.0000      0.680510  0.0225   0.0433   0.0404    0.0611   0.0000      0.692542   442.7277       1.77232       21.3253      0.110937      -2.89346     0.0298163      0.405265      0.537213      0.597485      0.655514      0.688520      0.715099
  64   9 3101.9122    4.3433  1.3539 13.5518  0.0000      0.629732  0.0225   0.0449   0.0433    0.0527   0.0000      0.445552   442.2639       2.65614       21.2334     0.0372799      -2.13572      -1.09179      0.393005      0.532594      0.584333      0.663113      0.696440      0.717296
  64  10 3294.9082    3.9337  1.9271 13.3100  0.0001       1.23218  0.0288   0.0347   0.0538    0.0412   0.0000      0.313185   442.8855       2.98617       20.8522       2.44953      -1.07299      -1.37980      0.495911      0.669521      0.741693      0.835399      0.878841      0.918011
  64  11 3485.3681    3.2314  3.2211 12.4998 -0.0000      0.799009  0.0382   0.0213   0.0711    0.0323   0.0000      0.167472   441.6990       5.22301       21.5901      -1.02492      -4.29549     -0.264543      0.659215      0.878961      0.994141       1.09891       1.14950       1.19845
  64  12 3673.7113    2.4354  5.4874 12.0630 -0.0012      0.653506  0.0625   0.0131   0.1114    0.0270   0.0000      0.119782   442.1347       4.98097       21.6162     0.0759311      -5.61152      0.908332       1.00933       1.36241       1.53979       1.70047       1.77882       1.82235
  64  13 3860.0163    1.9055  8.7671 11.7594  0.0012      0.523307  0.1118   0.0084   0.1732    0.0229   0.0000      0.113718   442.4705       5.61743       22.2209      -1.15360      -4.71513     -0.819591       1.55485       2.09520       2.37074       2.62073       2.75549       2.82798
  65   2 1566.0500    0.2433  0.2171 10.0068  0.0000       29.4858  0.0081   0.0063   0.0178    0.0198   0.0000       7.53735   442.2338     -0.312846       22.0307      0.105740      -3.70963     -0.517130      0.186473      0.236775      0.266360      0.305972      0.338705      0.361496
  65   3 1828.8478    0.4911  0.4977 10.0295  0.0000       16.7503  0.0123   0.0079   0.0240    0.0333   0.0000       1.70175   442.3030      0.399171       21.9581      0.498651      -4.21630     0.0416189      0.257248      0.327935      0.391786      0.419689      0.464237      0.465547
  65   4 2069.6816    0.8193  0.8445 10.4205  0.0000       9.39264  0.0168   0.0103   0.0336    0.0477   0.0000      0.975382   442.2996      0.100382       22.4810      0.936783      -3.06859     -0.238186      0.315689      0.437550      0.476213      0.538765      0.567579      0.594409
  65   5 2297.2916    1.3175  1.1610 11.2762  0.0000       6.47771  0.0225   0.0151   0.0418    0.0555   0.0000      0.824346   441.5108      0.602861       21.1456       1.00462      -2.43000      -1.54155      0.380514      0.507535      0.576956      0.641478      0.673292      0.690919
  65   6 2510.2634    2.0259  1.4913 11.6851  0.0000       2.75384  0.0243   0.0195   0.0456    0.0526   0.0000      0.515372   442.5311      0.437074       22.0827     0.0140084      -4.00688      0.205218      0.416772      0.570280      0.630510      0.710066      0.743266      0.756502
  65   7 2717.1015    2.9037  1.2693 12.7971  0.0000       1.10000  0.0231   0.0317   0.0419    0.0581   0.0000      0.614720   442.6137       2.53818       21.6536       1.40044      -2.89111       1.12270      0.398944      0.535076      0.588271      0.662855      0.696593      0.730058
  65   8 2920.1708    3.8269  1.2126 13.4927  0.0028       1.57975  0.0223   0.0426   0.0418    0.0564   0.0000      0.727859   441.8429       2.53805       21.2016     -0.501540      -3.48755     -0.582832      0.377506      0.500213      0.557247      0.628327      0.661207      0.687742
  65   9 3117.9446    4.3658  1.3508 13.5262  0.0067      0.228199  0.0233   0.0454   0.0421    0.0546   0.0000      0.493197   442.4009       2.18224       21.8119      0.272504      -3.85884      -1.86938      0.402691      0.540602      0.590330      0.666202      0.678853      0.735183
  65  10 3311.8129    3.9445  2.0812 13.1890 -0.0001       1.08034  0.0296   0.0326   0.0539    0.0384   0.0000      0.250868   443.3380       4.50854       21.2078       1.86518      -4.66152     -0.696831      0.505338      0.679887      0.750331      0.842342      0.899451      0.917234
  65  11 3503.0887    3.0621  3.5616 12.5078  0.0005      0.934544  0.0425   0.0196   0.0761    0.0298   0.0000      0.163126   442.7955       3.59380       20.3170       2.18831      -2.79490     0.0699894      0.702233      0.954041       1.06377       1.19436       1.25095       1.29703
  65  12 3691.9707    2.4373  6.0651 11.9768  0.0004      0.424055  0.0686   0.0121   0.1194    0.0269   0.0000      0.119926   442.6134       4.39985       21.2556      -1.59928      -3.45410      -1.38992       1.06739       1.42525       1.63422       1.78457       1.89522       1.94774
  65  13 3878.8099    1.8493  9.3237 11.7485 -0.0006      0.266269  0.1223   0.0078   0.1858    0.0219   0.0000      0.112060   442.9846       1.63458       22.9681     -0.678974      -3.92337       3.57513       1.65176       2.19667       2.53443       2.75938       2.93120       3.04438
  66   1 1250.9523    0.1014  0.0944 10.1179  0.0000       45.1890  0.0118   0.0059   0.0191    0.0158   0.0000       79.9008   440.6299      -1.32096       21.6671     0.0966956      -3.04144     -0.676442      0.231779      0.289681      0.396335      0.405599      0.392575      0.390389
  66   2 1575.4905    0.2511  0.2636  9.9622  0.0000       26.3691  0.0097   0.0061   0.0199    0.0206   0.0000       6.10152   442.0837     0.0454912       22.6925     -0.182934      -3.21184      0.261978      0.215104      0.270760      0.317320      0.344049      0.334108      0.356208
  66   3 1839.0836    0.5086  0.5488  9.9498  0.0000       14.2407  0.0124   0.0078   0.0256    0.0345   0.0000       1.52506   442.1679    -0.0729309       22.4742     -0.113045      -3.11225     -0.206386      0.249936      0.341385      0.386794      0.429283      0.456356      0.467472
  66   4 2081.3144    0.8319  0.9064 10.5188  0.0000       9.71223  0.0183   0.0104   0.0348    0.0470   0.0000      0.971422   442.7740      0.825076       22.1680      0.469724      -3.73114     -0.322216      0.331670      0.430370      0.495391      0.558730      0.588734      0.604414
  66   5 2309.7512    1.3561  1.2800 11.2450  0.0000       6.20106  0.0246   0.0149   0.0432    0.0566   0.0000      0.745988   442.1991      0.370520       22.0326      0.466829      -3.26419       1.11634      0.395250      0.539225      0.590353      0.657167      0.705105      0.755350
  66   6 2523.5376    2.0687  1.4308 11.9108  0.0000       3.14719  0.0242   0.0205   0.0453    0.0496   0.0000      0.544310   442.6346      0.659879       21.1403      -1.21771      -3.01390      0.408154      0.396917      0.546122      0.596871      0.676605      0.714595      0.748863
  66   7 2731.5104    2.9193  1.3368 12.7796  0.0000       2.33375  0.0234   0.0306   0.0435    0.0536   0.0000      0.578158   442.9858       1.92081       22.1119     -0.558296      -2.63280      -1.91782      0.388996      0.526418      0.582790      0.660959      0.696534      0.714176
  66   8 2935.3905    3.8897  1.2151 13.4489 -0.0000       2.07884  0.0227   0.0424   0.0398    0.0588   0.0000      0.841312   442.5484       1.68359       22.6417       1.46031      -3.51645    -0.0893187      0.371748      0.511808      0.558662      0.632705      0.669716      0.703960
  66   9 3133.9019    4.3780  1.3331 13.7133 -0.0001     -0.498046  0.0234   0.0458   0.0425    0.0538   0.0000      0.553834   442.3017       3.61326       21.7354       1.15080      -3.67113      0.230476      0.395783      0.530212      0.592345      0.653921      0.695914      0.717299
  66  10 3328.5516    3.8294  2.1629 13.1965  0.0000      0.876715  0.0306   0.0311   0.0556    0.0366   0.0000      0.229183   443.3570       3.44627       22.1732     -0.482335      -3.32098     -0.725995      0.510220      0.681894      0.778956      0.868446      0.899585      0.930125
  66  11 3520.6133    3.0457  3.8780 12.4257  0.0000      0.889442  0.0440   0.0185   0.0793    0.0287   0.0000      0.138794   441.9014       3.75445       23.3175     -0.440985      -1.17660       1.87467      0.722291      0.962172       1.09274       1.19345       1.25607       1.32752
  66  12 3710.3898    2.3249  6.4033 11.9891 -0.0008      0.728868  0.0748   0.0113   0.1281    0.0262   0.0000      0.123084   444.8441      0.581776       23.5994     -0.490685      -2.35709      -3.67203       1.11642       1.51365       1.70887       1.88212       1.96227       2.04362
  67   1 1259.0357    0.0941  0.0796 10.1169  0.0000       17.4514  0.0113   0.0061   0.0189    0.0153   0.0000       100.368   440.6188      0.328201       22.6957     -0.532927      -3.16214    -0.0473902      0.259784      0.262942      0.299747      0.370013      0.408859      0.416416
  67   2 1584.8361    0.2421  0.2781  9.9708  0.0000       21.2161  0.0102   0.0058   0.0206    0.0209   0.0000       6.17132   442.2792     -0.135166       22.3542      0.177003      -4.12038     -0.122914      0.215362      0.275603      0.324063      0.352554      0.388302      0.389639
  67   3 1849.2222    0.5071  0.5998 10.0288  0.0000       13.5658  0.0137   0.0076   0.0284    0.0354   0.0000       1.49157   442.2554      0.103535       22.6260    -0.0455741      -3.34554     0.0444737      0.264450      0.370250      0.417487      0.463433      0.500559      0.528495
  67   4 2092.7910    0.8762  0.9183 10.4814  0.0005       7.47342  0.0176   0.0106   0.0349    0.0514   0.0000      0.879141   442.1435      0.751755       21.4580     -0.459567      -3.00374      0.153084      0.314113      0.417496      0.481032      0.541510      0.564986      0.590740
  67   5 2321.9915    1.3885  1.2587 11.2818  0.0000       5.30882  0.0230   0.0152   0.0445    0.0574   0.0000      0.746398   442.2391      0.171467       22.1960      0.413985      -3.49599      0.301888      0.369245      0.497231      0.542099      0.637704      0.646674      0.679023
  67   6 2536.7051    2.1266  1.4174 12.0343  0.0000       3.07299  0.0241   0.0213   0.0443    0.0494   0.0000      0.548207   442.0956       1.24825       22.1206      0.499299      -3.88104     -0.259238      0.391598      0.525291      0.594046      0.649828      0.694764      0.714670
  67   7 2745.7463    2.9362  1.3415 12.8795  0.0000       1.88438  0.0241   0.0307   0.0437    0.0521   0.0000      0.612928   442.4692       1.99119       21.1784       1.63613      -2.63398     -0.504185      0.388779      0.542188      0.590717      0.678069      0.697227      0.743688
  67   8 2950.5367    4.0276  1.2767 13.2872 -0.0007       1.59705  0.0224   0.0421   0.0401    0.0625   0.0000      0.557927   443.4679      0.879272       21.6706     0.0373329      -3.09012      -1.70573      0.368924      0.495470      0.559061      0.624757      0.632401      0.659916
  67   9 3149.8416    4.3658  1.4583 13.4507  0.0002       1.48696  0.0240   0.0423   0.0430    0.0529   0.0000      0.457277   442.9407       3.55921       22.4795     -0.511192      -2.16879    0.00114129      0.397235      0.548896      0.597725      0.661871      0.693693      0.721366
  67  10 3345.2198    3.6839  2.2886 13.1876  0.0000       1.00226  0.0319   0.0293   0.0583    0.0347   0.0000      0.291449   442.1078       3.21481       21.7905      0.808768      -2.58095      -1.77883      0.528100      0.710731      0.791830      0.878886      0.942503      0.980670
  67  11 3537.8928    2.9734  4.1778 12.2446  0.0000      0.346832  0.0454   0.0169   0.0827    0.0293   0.0000      0.127301   442.1879       3.92777       21.1677      0.812304      -2.53570      -4.13726      0.737180      0.975824       1.09173       1.23991       1.28842       1.34611
  67  12 3728.6578    2.2880  6.8632 11.9907  0.0000      0.680222  0.0814   0.0107   0.1332    0.0255   0.0000      0.111061   441.6365       3.90817       22.6589       6.15218      -2.54511      -2.71122       1.16303       1.56478       1.74995       1.94082       2.05075       2.10195
  68   1 1267.0538    0.0951  0.0852 10.1199  0.0000       42.1168  0.0106   0.0059   0.0188    0.0156   0.0000       91.3414   441.0623     -0.320045       21.9156    0.00335229      -3.76476     0.0831730      0.217021      0.235013      0.326761      0.318533      0.358456      0.366833
  68   2 1594.0479    0.2607  0.3022  9.9815  0.0000       28.9889  0.0100   0.0059   0.0223    0.0212   0.0000       5.42259   442.3409      0.518726       22.0913     -0.131851      -3.14100     -0.582633      0.208958      0.268587      0.301114      0.324117      0.358233      0.375732
  68   3 1859.2930    0.5300  0.5456 10.1436  0.0000       14.4139  0.0124   0.0080   0.0257    0.0329   0.0000       1.58911   442.3751      0.148001       22.2129    -0.0500908      -3.79147      0.400086      0.243666      0.326505      0.368783      0.409019      0.453653      0.473199
  68   4 2104.2261    0.8862  0.9666 10.6036  0.0000       7.99790  0.0189   0.0106   0.0359    0.0492   0.0000      0.903255   442.2187     -0.557333       22.2578      0.186146      -2.62431     -0.324640      0.323719      0.440777      0.496293      0.557908      0.564901      0.592696
  68   5 2334.2734    1.4291  1.3225 11.2771  0.0000       6.15289  0.0240   0.0148   0.0437    0.0541   0.0000      0.700253   443.0394      0.784421       21.1626     0.0878742      -2.84185       1.10762      0.374236      0.521067      0.566371      0.664121      0.687334      0.708082
  68   6 2549.7669    2.1304  1.4442 12.0952  0.0000       3.55279  0.0241   0.0210   0.0453    0.0477   0.0000      0.543492   441.9291       1.01694       21.9901     -0.821924      -3.44433      -1.50244      0.394863      0.523601      0.587042      0.670799      0.697071      0.706903
  68   7 2759.9297    3.1706  1.3060 12.7583 -0.0000       3.06509  0.0219   0.0320   0.0405    0.0569   0.0000      0.559578   442.8715       1.82766       21.0749     -0.869316      -2.01156      -1.63513      0.355335      0.480954      0.541670      0.604769      0.627493      0.657953
  68   8 2965.5198    4.0674  1.2195 13.5427  0.0017       1.64843  0.0216   0.0435   0.0400    0.0542   0.0000      0.648918   442.8860       1.62310       22.4673      0.315270      -3.15712     -0.447480      0.354220      0.471666      0.525046      0.595001      0.611438      0.650052
  68   9 3165.5881    4.3971  1.5312 13.4660  0.0000      0.870873  0.0239   0.0412   0.0447    0.0492   0.0000      0.415379   442.5206       2.74027       21.6461      0.630122      -2.71276      -1.15586      0.394404      0.515676      0.579349      0.641676      0.670935      0.687661
  68  10 3361.7263    3.7254  2.4847 13.0007  0.0000       1.22572  0.0322   0.0273   0.0592    0.0340   0.0000      0.231207   442.2273       3.24213       21.9188      0.422850      -3.49922      -2.43588      0.528142      0.701293      0.774139      0.864879      0.903887      0.954734
  68  11 3555.3315    2.9028  4.2200 12.2896  0.0000      0.612934  0.0472   0.0163   0.0833    0.0286   0.0000      0.147003   441.3902       3.46579       21.4455      0.462909      -2.96095      -2.82516      0.737420      0.999135       1.11390       1.23571       1.29978       1.36429
  68  12 3746.2781    2.2440  7.0593 12.0364 -0.0008      0.159414  0.0847   0.0104   0.1391    0.0252   0.0000      0.118633   443.0448       3.03307       21.6435      0.626527      -3.65313      -1.96691       1.16926       1.57351       1.80532       1.99627       2.11392       2.18777
  69   2 1603.1622    0.2621  0.2847  9.9969  0.0000       20.4308  0.0096   0.0059   0.0206    0.0213   0.0000       5.47117   441.9864     -0.300939       21.5068     -0.635013      -3.21434     -0.576515      0.202743      0.279926      0.310861      0.353559      0.357107      0.371262
  69   3 1869.2685    0.5450  0.6432  9.9989  0.0000       13.1314  0.0143   0.0077   0.0280    0.0382   0.0000       1.37979   442.0149     -0.500348       22.6509      -1.15942      -3.62426      0.516436      0.280485      0.389653      0.429413      0.477310      0.491270      0.507987
  69   4 2115.5371    0.9223  0.9277 10.5560  0.0000       6.59774  0.0175   0.0109   0.0346    0.0515   0.0000      0.858721   442.5139   -0.00523027       21.4147     -0.893655      -2.60908      -1.08893      0.307459      0.423375      0.461857      0.522999      0.534022      0.566854
  69   5 2346.3537    1.4741  1.3099 11.3121  0.0000       5.96403  0.0229   0.0154   0.0434    0.0560   0.0000      0.652306   443.0262      0.796135       21.1099       1.06461      -2.05774     -0.856344      0.373249      0.503020      0.561600      0.643319      0.674927      0.716775
  69   6 2562.7560    2.2150  1.3993 12.2389  0.0000       3.76038  0.0242   0.0223   0.0433    0.0488   0.0000      0.573302   443.0823     0.0936119       21.9416      0.457852      -3.06172     -0.704386      0.378224      0.511743      0.560380      0.636360      0.678361      0.694450
  69   7 2773.9807    3.1940  1.3127 12.9938  0.0000       2.63839  0.0228   0.0327   0.0402    0.0506   0.0000      0.553285   442.0327      0.989701       22.0743     -0.741502      -2.33671      -1.52664      0.366719      0.491447      0.552581      0.609440      0.641032      0.682610
  69   8 2980.4641    4.0607  1.2324 13.6840  0.0000       2.71060  0.0222   0.0436   0.0403    0.0501   0.0000      0.678698   442.1573       2.07714       21.4068      0.539171      -3.05229     -0.704756      0.359403      0.477969      0.526235      0.593928      0.628543      0.656970
  69   9 3181.2340    4.3467  1.6026 13.5391  0.0000      0.628299  0.0253   0.0401   0.0457    0.0455   0.0000      0.437257   441.5828       3.87529       21.5416       1.13165      -2.27268      -1.01476      0.402146      0.552018      0.621520      0.703249      0.731297      0.747867
  69  10 3378.2036    3.6316  2.5684 12.9229  0.0000      0.989447  0.0331   0.0264   0.0595    0.0351   0.0000      0.219393   442.9225       2.47790       20.4135      0.925640     -0.611795      -2.26404      0.517185      0.695704      0.782957      0.861033      0.919337      0.943860
  69  11 3572.4483    2.8282  4.6021 12.2110  0.0000      0.425891  0.0502   0.0151   0.0901    0.0283   0.0000      0.129145   441.9496       4.15803       22.4682       4.73147      -1.42288      -3.76436      0.775416       1.03082       1.17437       1.30342       1.38278       1.44071
  69  12 3764.3761    2.1662  7.3169 12.0196 -0.0001      0.535078  0.0903   0.0098   0.1449    0.0245   0.0000      0.118477   441.1668       7.65345       19.8719       1.17917      -4.11265     -0.316614       1.21637       1.63110       1.86275       2.09413       2.18590       2.29093
  70   1 1282.9139    0.1076  0.1285 10.0841  0.0000       41.3619  0.0111   0.0054   0.0220    0.0157   0.0000       57.6886   440.7329      0.133089       21.4945      0.580286      -3.42296     -0.841565      0.221207      0.281982      0.326821      0.355385      0.364896      0.418681
  70   2 1612.1702    0.2762  0.3110  9.9781  0.0000       28.5865  0.0095   0.0060   0.0224    0.0214   0.0000       4.97376   441.8511    -0.0167875       22.1930      0.151176      -3.17367     -0.182468      0.193353      0.255113      0.282552      0.315848      0.350537      0.341833
  70   3 1879.1742    0.5469  0.6217 10.1385  0.0000       14.4088  0.0133   0.0078   0.0283    0.0348   0.0000       1.48954   441.8977      0.136173       21.8417     -0.324849      -3.00948      0.201421      0.255993      0.342907      0.384292      0.444374      0.435570      0.465754
  70   4 2126.8108    0.9194  0.9616 10.6633  0.0000       8.35917  0.0183   0.0108   0.0358    0.0492   0.0000      0.904329   443.0464      0.473616       21.6666      0.245654      -3.37726      -2.12945      0.315046      0.423263      0.471118      0.518196      0.557484      0.574955
  70   5 2358.2928    1.5100  1.3309 11.4593 -0.0003       5.29113  0.0236   0.0156   0.0433    0.0514   0.0000      0.688563   442.7433      0.226191       22.1913     -0.997940      -3.77671      0.834697      0.363533      0.484795      0.561382      0.624646      0.656933      0.685087
  70   6 2575.6125    2.2356  1.5545 12.0191  0.0000       2.20374  0.0244   0.0205   0.0448    0.0459   0.0000      0.475898   442.5785       1.48110       21.6914     -0.339404      -3.92249      -2.39544      0.399260      0.535504      0.607899      0.684430      0.731635      0.755814
  70   7 2787.9218    3.2373  1.3519 12.9139  0.0000       1.16628  0.0224   0.0319   0.0407    0.0486   0.0000      0.530692   442.4050       2.00686       22.5693       1.24399      -1.90400     -0.811338      0.356799      0.493321      0.549323      0.608665      0.662492      0.679623
  70   8 2995.1989    4.2104  1.3214 13.4230  0.0000       1.26991  0.0220   0.0420   0.0402    0.0547   0.0000      0.516499   442.5775       2.39112       22.2316      0.461085      -2.27640      -1.15535      0.347277      0.469582      0.511413      0.581031      0.596836      0.630576
  70   9 3196.7417    4.2661  1.5719 13.5925  0.0000      0.993380  0.0249   0.0399   0.0453    0.0451   0.0000      0.420806   441.8333       3.37133       21.1681      0.155307      -1.81059      0.342790      0.395476      0.532586      0.598960      0.657605      0.720124      0.733505
  70  10 3394.5484    3.5879  2.8103 12.7612  0.0000      0.887977  0.0338   0.0242   0.0622    0.0329   0.0000      0.193818   442.4655       4.45971       20.0387       2.58461      -4.00094     -0.415417      0.529824      0.717702      0.797858      0.902635      0.940791      0.988072
  70  11 3589.5974    2.8187  5.0249 12.1267  0.0014      0.606235  0.0537   0.0143   0.0960    0.0287   0.0000      0.120894   440.9252       3.25740       20.3824     -0.967425      -2.19787      -2.58566      0.800576       1.07950       1.22086       1.34613       1.44660       1.50008
  70  12 3782.3227    2.1024  7.5436 12.0092  0.0010      0.515723  0.0938   0.0094   0.1496    0.0238   0.0000      0.124454   441.6490       6.49113       21.4776       1.22288    -0.0977404      -2.44409       1.24566       1.63701       1.89075       2.10269       2.24686       2.31810
  71   1 1290.7147    0.1029  0.1088 10.1028  0.0008      -4.23521  0.0115   0.0054   0.0186    0.0152   0.0000       64.7270   440.9771      0.112285       22.5773     -0.347825      -3.02695    -0.0780972      0.228496      0.321214      0.359072      0.359954      0.407701      0.408058
  71   2 1621.0955    0.2819  0.3189  9.9846  0.0000       21.9564  0.0101   0.0059   0.0209    0.0211   0.0000       4.41742   442.1192     -0.197534       22.2544      0.179377      -4.05478     -0.190882      0.188948      0.261523      0.290178      0.308427      0.342791      0.345703
  71   3 1888.9866    0.5710  0.6145 10.2029  0.0000       14.5084  0.0135   0.0081   0.0266    0.0342   0.0000       1.41878   442.3938      0.133741       22.3419     0.0798533      -4.03157     0.0920484      0.251439      0.340261      0.370668      0.414382      0.453448      0.469313
  71   4 2137.9407    0.9458  0.9897 10.6324  0.0000       7.77492  0.0188   0.0108   0.0359    0.0521   0.0000      0.919193   443.0495      0.302442       20.9649     -0.770031      -2.90000     -0.753020      0.306026      0.404614      0.466404      0.519552      0.538212      0.573890
  71   5 2370.1516    1.5517  1.4225 11.2788  0.0000       4.15079  0.0234   0.0149   0.0432    0.0506   0.0000      0.570442   442.7663      0.947148       21.8404      0.211011      -3.05637      0.621572      0.365513      0.513779      0.574164      0.654809      0.675484      0.702480
  71   6 2588.4311    2.3388  1.4401 12.2805  0.0000       1.99486  0.0233   0.0228   0.0444    0.0469   0.0000      0.548204   442.6139       1.54421       23.2380     -0.243097      -3.17448     -0.333337      0.365213      0.480986      0.536837      0.624538      0.652723      0.661307
  71   7 2801.8135    3.2727  1.3499 12.9357  0.0023       1.60930  0.0227   0.0326   0.0410    0.0512   0.0000      0.531456   442.1051       1.67143       20.5447      0.915142      -3.00691      0.105840      0.355975      0.482266      0.542946      0.614187      0.650359      0.676583
  71   8 3009.9051    4.1688  1.3261 13.5797  0.0000       1.54446  0.0222   0.0417   0.0413    0.0493   0.0000      0.558603   442.4544       2.36495       20.9338       1.16370      -2.32914      -1.34609      0.338703      0.456667      0.505960      0.566036      0.582594      0.613458
  71   9 3212.2233    4.2791  1.7551 13.4054  0.0001      0.862994  0.0256   0.0371   0.0473    0.0420   0.0000      0.375124   442.2846       2.13075       21.7124       2.01354      -2.65389      0.160867      0.393910      0.532081      0.587707      0.673125      0.720541      0.738318
  71  10 3410.7662    3.5494  2.9428 12.7179  0.0000      0.485276  0.0347   0.0230   0.0637    0.0320   0.0000      0.189899   442.3967       3.36804       21.3465      0.608527      -1.70613     -0.594671      0.524724      0.713873      0.785767      0.884268      0.931746      0.960858
  71  11 3606.6005    2.7525  5.0751 12.1654  0.0007      0.346285  0.0546   0.0141   0.0975    0.0282   0.0000      0.118943   442.0207       2.96953       20.8693      0.657166      -4.41955      -3.31834      0.806564       1.08351       1.22424       1.38416       1.44113       1.52859
  71  12 3799.9624    2.0633  8.1350 11.9646  0.0005      0.461658  0.1038   0.0088   0.1598    0.0231   0.0000      0.119857   441.6604       3.70687       21.3634       3.26422      -4.08915      -1.49879       1.31661       1.76395       2.00301       2.19784       2.33966       2.44587
  72   1 1298.5184    0.1061  0.1305 10.0862  0.0000       38.7406  0.0110   0.0052   0.0255    0.0157   0.0000       56.4555   440.9835    -0.0895987       21.9666      0.296753      -3.62931     -0.709247      0.214691      0.261300      0.300197      0.315559      0.366556      0.391793
  72   2 1629.9062    0.2895  0.3161 10.0357  0.0000       19.8881  0.0103   0.0061   0.0197    0.0212   0.0000       4.49743   441.6592     -0.166893       22.2008     -0.111986      -3.37184     -0.699880      0.192203      0.276256      0.302219      0.342542      0.355286      0.367416
  72   3 1898.7287    0.5793  0.6887 10.1345  0.0000       10.7221  0.0141   0.0079   0.0297    0.0372   0.0000       1.26349   442.1210      0.295929       22.7205      0.141978      -3.38936      0.324522      0.257245      0.345914      0.381823      0.434414      0.442259      0.459256
  72   4 2149.0467    0.9773  1.0773 10.5911 -0.0005       8.94497  0.0200   0.0108   0.0379    0.0556   0.0000      0.875829   443.1662   -0.00598256       22.3205      0.978020      -3.12306     -0.737721      0.311239      0.421114      0.471548      0.528970      0.553083      0.576135
  72   5 2381.9191    1.5746  1.3476 11.4595  0.0000       4.49188  0.0237   0.0156   0.0421    0.0528   0.0000      0.665201   442.2999       1.45392       22.8536       1.50937      -2.97179     -0.945891      0.348155      0.481447      0.530998      0.616374      0.654052      0.676590
  72   6 2601.1781    2.3931  1.4736 12.3318  0.0006       2.30700  0.0243   0.0228   0.0439    0.0442   0.0000      0.528236   442.4616       1.65384       22.7969     -0.652895      -2.98534     -0.139211      0.363846      0.500503      0.552682      0.614941      0.656777      0.685448
  72   7 2815.5863    3.3406  1.3506 13.0049 -0.0006       1.79684  0.0226   0.0330   0.0408    0.0497   0.0000      0.571791   442.8669       1.29881       21.7024     0.0352501      -3.12213     -0.353927      0.347487      0.461418      0.525762      0.584832      0.614234      0.641615
  72   8 3024.4455    4.3004  1.3488 13.5718  0.0000      0.786930  0.0223   0.0425   0.0409    0.0523   0.0000      0.568455   442.7489       2.97964       22.0544      0.693204      -3.83592     -0.999951      0.343656      0.462074      0.514130      0.578679      0.605912      0.634100
  72   9 3227.4906    4.1941  1.6803 13.6098 -0.0001      0.561816  0.0260   0.0375   0.0461    0.0402   0.0000      0.375992   442.7275       2.27359       20.8412      0.989706      -3.44457      -1.74108      0.395330      0.528456      0.590078      0.663575      0.681816      0.710224
  72  10 3426.9526    3.4324  2.9805 12.7764 -0.0004      0.755076  0.0354   0.0224   0.0645    0.0309   0.0000      0.185426   441.5828       3.82887       23.4750       1.04960      -2.28167     -0.974299      0.537063      0.721601      0.812960      0.921683      0.961380       1.01094
  72  11 3623.4509    2.6208  5.1772 12.2490 -0.0003      0.342766  0.0582   0.0134   0.1011    0.0266   0.0000      0.128774   443.5952       2.75829       21.8096       4.24194      -1.13482       1.90068      0.824197       1.12064       1.27181       1.40753       1.49393       1.55798
  72  12 3817.5796    1.9931  8.0122 11.8750 -0.0002      0.713128  0.1031   0.0084   0.1583    0.0240   0.0000      0.123846   443.2995       4.50797       22.9003      -2.66275      -1.56309      -2.61181       1.26687       1.72023       1.93987       2.15677       2.30884       2.38666
  73   1 1306.1983    0.1074  0.1101 10.0760  0.0000       39.4053  0.0103   0.0052   0.0193    0.0154   0.0000       60.9169   440.6384     -0.157017       22.2388    -0.0917571      -3.59775      0.296689      0.159797      0.231660      0.270305      0.280644      0.301716      0.302171
  73   2 1638.6335    0.3049  0.3213  9.9714  0.0000       19.5168  0.0097   0.0061   0.0197    0.0218   0.0000       3.99403   442.0660     -0.230750       22.2821      0.264246      -4.50331     0.0774899      0.191760      0.260469      0.302196      0.338817      0.355814      0.372836
  73   3 1908.3791    0.6066  0.6882 10.0144  0.0000       9.34877  0.0135   0.0079   0.0289    0.0393   0.0000       1.16867   442.0122      0.261518       22.1692      0.451343      -3.37583     -0.591892      0.231112      0.317841      0.359263      0.402291      0.417208      0.438168
  73   4 2159.9876    0.9905  1.0834 10.6616 -0.0002       8.94695  0.0199   0.0109   0.0386    0.0530   0.0000      0.902315   442.8407     -0.503061       22.0827      0.408582      -3.21942     -0.349616      0.301988      0.406678      0.455669      0.517099      0.544116      0.568041
  73   5 2393.5717    1.6464  1.4354 11.2990  0.0000       4.60323  0.0236   0.0155   0.0433    0.0555   0.0000      0.607741   442.7773      0.684075       22.6596     -0.401941      -3.48198      0.790228      0.344324      0.475928      0.524478      0.585119      0.626940      0.659813
  73   6 2613.7859    2.4847  1.5137 12.2629  0.0001       1.09964  0.0240   0.0228   0.0434    0.0466   0.0000      0.499968   442.6989      0.625216       21.6430      0.330918      -2.11997       1.18791      0.351228      0.480480      0.531644      0.611596      0.622017      0.661120
  73   7 2829.2674    3.4614  1.2924 13.0602  0.0000       1.51532  0.0212   0.0342   0.0396    0.0514   0.0000      0.563538   441.8450       1.91496       21.3803      0.785150      -3.32292      -1.41732      0.326289      0.441792      0.505988      0.556958      0.614127      0.625095
  73   8 3038.9367    4.2846  1.3325 13.7121 -0.0000      0.705277  0.0223   0.0433   0.0416    0.0487   0.0000      0.557176   442.7651       1.52436       21.9871      0.758284      -2.93466       1.08125      0.342844      0.468399      0.513371      0.572452      0.610864      0.643355
  73   9 3242.8180    4.2033  1.8657 13.2520  0.0000       1.13583  0.0260   0.0342   0.0476    0.0408   0.0000      0.307844   442.1994       3.57770       22.2045      0.808865      -3.06212      -1.09522      0.391802      0.531400      0.595645      0.664585      0.691065      0.724506
  73  10 3442.9332    3.3582  3.1445 12.7005 -0.0000      0.647097  0.0369   0.0214   0.0672    0.0309   0.0000      0.186189   442.2922       1.54441       22.8655       2.16726      -1.39752      -3.06360      0.554565      0.755405      0.841564      0.948841      0.997444       1.05640
  73  11 3640.3904    2.5884  5.8338 12.1857 -0.0005      0.514736  0.0659   0.0124   0.1117    0.0266   0.0000      0.122621   440.5496       4.00766       22.5118     0.0243945      -2.96139      -2.84449      0.885021       1.19527       1.35909       1.50709       1.61148       1.67288
  74   1 1313.8684    0.1066  0.1205 10.0859  0.0000       75.1625  0.0114   0.0054   0.0177    0.0162   0.0000       55.1820   440.4047    -0.0143787       22.0569      0.123168      -3.68361     -0.486882      0.200493      0.251718      0.313259      0.336100      0.328156      0.388186
  74   2 1647.2560    0.3054  0.3548  9.9818  0.0000       17.4425  0.0106   0.0059   0.0213    0.0231   0.0000       3.79422   442.1482     -0.287509       22.3793      0.183223      -2.65273      0.447847      0.207826      0.258738      0.304246      0.345586      0.363035      0.362219
  74   3 1918.0234    0.6030  0.6987 10.1682  0.0000       11.8326  0.0141   0.0079   0.0290    0.0378   0.0000       1.27099   442.2837      0.746013       21.8673     0.0215248      -4.15391     -0.440589      0.241424      0.322933      0.353454      0.407375      0.420316      0.446946
  74   4 2170.8420    1.0409  1.0855 10.6758  0.0000       7.66843  0.0194   0.0113   0.0378    0.0575   0.0000      0.825837   442.9141     -0.277828       22.1777     -0.198155      -3.37996    -0.0883799      0.301453      0.402342      0.454761      0.522608      0.543678      0.567720
  74   5 2405.1836    1.6937  1.5089 11.5535  0.0000       5.10283  0.0244   0.0159   0.0442    0.0472   0.0000      0.555747   442.5831      0.427848       22.0084      0.782719      -2.60925      -1.77448      0.367655      0.486314      0.552582      0.623159      0.664766      0.685963
  74   6 2626.4031    2.5023  1.4445 12.4203  0.0000       2.52091  0.0233   0.0236   0.0429    0.0465   0.0000      0.530727   442.5515      0.908591       22.1385      0.405441      -3.64791     -0.138861      0.346470      0.477832      0.523328      0.602899      0.621387      0.652770
  74   7 2842.8804    3.5458  1.3564 13.1042  0.0000       2.40787  0.0217   0.0341   0.0400    0.0500   0.0000      0.554471   442.6577       1.90339       21.5349      0.181363      -1.92051     -0.316798      0.326827      0.440542      0.485920      0.542112      0.581097      0.602609
  74   8 3053.3007    4.4094  1.3687 13.5368  0.0000      0.606235  0.0217   0.0418   0.0403    0.0496   0.0000      0.505910   443.0408       2.15339       22.1347      0.508549      -2.68672      -1.19916      0.316777      0.430671      0.479077      0.531082      0.555316      0.583238
  74   9 3257.9801    4.1855  1.9297 13.3688  0.0000       1.14439  0.0267   0.0335   0.0483    0.0375   0.0000      0.283729   443.2874       1.94487       22.0114       1.44398      -2.05188      -2.05982      0.399704      0.539411      0.606618      0.685197      0.737811      0.761366
  74  10 3458.9602    3.3164  3.3152 12.6229  0.0000       1.09454  0.0373   0.0201   0.0684    0.0301   0.0000      0.180946   441.3367       4.97807       20.8150      0.942845      -2.53895      -2.16665      0.550910      0.742791      0.826012      0.926918      0.975043       1.04080
  74  11 3656.9135    2.5239  5.8767 12.2312  0.0007      0.197366  0.0680   0.0120   0.1145    0.0265   0.0000      0.134775   443.2094       2.53575       22.8953       1.74672      -3.86718      -2.64843      0.897240       1.20793       1.37286       1.52842       1.60653       1.68986
  75   1 1321.4270    0.1179  0.1591 10.0901  0.0000       20.4276  0.0113   0.0051   0.0229    0.0154   0.0000       39.2093   440.5365    -0.0577043       22.2969      0.201710      -4.17519     -0.139610      0.196345      0.246414      0.307592      0.339285      0.352834      0.370494
  75   2 1655.8174    0.3225  0.3469 10.0008  0.0000       27.7560  0.0100   0.0061   0.0200    0.0227   0.0000       3.64993   441.8787     -0.295910       22.4048     0.0524801      -3.33269     0.0238098      0.192488      0.253518      0.290380      0.325580      0.334147      0.343903
  75   3 1927.5428    0.6281  0.7462 10.1605  0.0000       12.7551  0.0149   0.0080   0.0299    0.0404   0.0000       1.20981   442.1959      0.402680       21.6644    -0.0964113      -3.14351     -0.776200      0.248994      0.322567      0.372079      0.426473      0.459708      0.469773
  75   4 2181.5893    1.0427  1.1528 10.7554  0.0000       7.58674  0.0212   0.0111   0.0394    0.0560   0.0000      0.868666   442.5672      0.656825       22.0721     -0.300370      -4.12869    -0.0730282      0.311573      0.414116      0.463098      0.529094      0.532916      0.574908
  75   5 2416.5735    1.6986  1.5118 11.6031  0.0000       3.67884  0.0240   0.0158   0.0449    0.0458   0.0000      0.556986   442.4875      0.622507       22.7753     -0.194653      -3.33263      -2.15893      0.358769      0.488348      0.542255      0.615881      0.628133      0.665656
  75   6 2638.9363    2.5821  1.4328 12.4858  0.0000       1.91570  0.0229   0.0243   0.0424    0.0477   0.0000      0.514992   442.2432       2.16871       21.5654       1.23596      -3.96738    -0.0846010      0.334400      0.451305      0.511331      0.565291      0.610029      0.642140
  75   7 2856.4215    3.5509  1.2852 13.3516  0.0000       2.16395  0.0218   0.0362   0.0407    0.0523   0.0000      0.634273   442.9273       2.84287       22.1609      0.122185      -3.44495      -1.16279      0.321922      0.438585      0.482162      0.538021      0.578869      0.609268
  75   8 3067.5899    4.3472  1.3650 13.7611  0.0000      0.851377  0.0223   0.0420   0.0409    0.0455   0.0000      0.564343   442.9030       1.31782       22.0259      0.117772      -3.03838      -2.04534      0.327486      0.442030      0.508476      0.562273      0.596273      0.631193
  75   9 3272.9920    4.1255  2.0060 13.3725  0.0003      0.572169  0.0276   0.0328   0.0500    0.0368   0.0000      0.301821   441.9101       3.07830       21.8302     -0.166118      -3.11264      -1.52804      0.399568      0.544009      0.599663      0.679057      0.714892      0.736028
  75  10 3474.7933    3.2678  3.5769 12.6377  0.0005      0.602116  0.0399   0.0193   0.0712    0.0289   0.0000      0.152608   443.5010       2.21137       21.3172      0.928911      -2.00313      -2.00258      0.576758      0.764484      0.862396      0.965977       1.02132       1.06535
  75  11 3673.5361    2.4714  6.1712 12.2163 -0.0019      0.550112  0.0721   0.0113   0.1211    0.0259   0.0000      0.130026   444.5115       4.17970       23.1221      -3.04530     -0.922527       1.39934      0.933004       1.24685       1.42986       1.56870       1.67694       1.76527
  76   1 1328.9542    0.1319  0.1455 10.0582  0.0000       10.9911  0.0097   0.0051   0.0198    0.0150   0.0000       35.3580   440.8199   -0.00666069       22.6092      0.420398      -4.13685     -0.203729      0.175163      0.249365      0.262308      0.277890      0.313561      0.329932
  76   2 1664.2320    0.3156  0.3713  9.9719  0.0000       24.3074  0.0104   0.0059   0.0219    0.0226   0.0000       3.63065   441.4880     -0.147404       22.1687      0.403359      -3.59420     -0.365004      0.186359      0.248986      0.287454      0.318004      0.315611      0.349535
  76   3 1937.0223    0.6471  0.7525 10.1446  0.0000       12.8823  0.0148   0.0080   0.0289    0.0393   0.0000       1.16372   442.3684      0.741153       22.2404     0.0243000      -3.01131      0.235155      0.234217      0.316962      0.360202      0.391454      0.432620      0.454051
  76   4 2192.2908    1.0760  1.1829 10.9724  0.0000       8.67760  0.0218   0.0119   0.0405    0.0515   0.0000      0.892068   442.9767      0.140844       22.7552       1.16982      -3.63943     -0.600888      0.312827      0.414952      0.466507      0.508058      0.550754      0.574299
  76   5 2428.0090    1.7744  1.4963 11.6300  0.0000       3.38285  0.0237   0.0161   0.0431    0.0451   0.0000      0.534653   442.6616      0.923319       22.0016     -0.171971      -2.65675     -0.543378      0.344958      0.464403      0.518766      0.599769      0.617050      0.650494
  76   6 2651.3678    2.6503  1.4535 12.4201  0.0000       2.87011  0.0231   0.0244   0.0413    0.0486   0.0000      0.504334   442.2002       1.25001       22.0029     0.0660558      -2.09053      0.136271      0.339038      0.456596      0.516903      0.571594      0.605501      0.625225
  76   7 2869.8432    3.7146  1.3006 13.2684  0.0000       2.42935  0.0213   0.0364   0.0389    0.0499   0.0000      0.583450   443.1311       1.22406       22.5026      0.460932      -3.50693     -0.459610      0.307432      0.420432      0.460140      0.520783      0.548876      0.573597
  76   8 3081.7775    4.3912  1.4105 13.6627  0.0000       1.02067  0.0228   0.0416   0.0412    0.0488   0.0000      0.532725   442.7381       1.77305       22.2898       2.16374      -3.06443     -0.649205      0.333336      0.445636      0.499405      0.551693      0.600244      0.621866
  76   9 3287.9915    4.0644  2.0948 13.1892  0.0000      0.944693  0.0275   0.0308   0.0503    0.0380   0.0000      0.276291   442.5931       2.40988       22.1650       1.62175      -3.80864      -1.24543      0.394270      0.530494      0.601800      0.669086      0.715022      0.734414
  76  10 3490.6308    3.1574  3.7269 12.6264  0.0008      0.684175  0.0406   0.0184   0.0773    0.0281   0.0000      0.161705   442.5605       1.87470       20.4693       1.65228      -3.79744      -1.36207      0.575740      0.768499      0.868115      0.965914       1.03587       1.08104
  76  11 3690.2673    2.4595  6.4949 12.1517 -0.0022      0.599725  0.0752   0.0108   0.1230    0.0257   0.0000      0.127556   443.4943       2.48241       23.4386     -0.357544      -7.64039      -2.78111      0.932524       1.26419       1.41682       1.60088       1.69343       1.78542
  77   1 1336.4155    0.1267  0.1229 10.0801  0.0000       10.1241  0.0087   0.0051   0.0166    0.0148   0.0000       42.4883   440.9728     -0.428831       22.5435     0.0439857      -4.36312      0.542945      0.162585      0.196607      0.235471      0.243966      0.269730      0.299240
  77   2 1672.5627    0.3322  0.3898  9.9727  0.0000       20.4239  0.0100   0.0060   0.0232    0.0234   0.0000       3.22727   441.9355    -0.0451067       22.2725     0.0893472      -3.86047      0.193532      0.183376      0.245615      0.268994      0.304399      0.327716      0.338142
  77   3 1946.4069    0.6431  0.7939 10.2715  0.0000       10.4692  0.0156   0.0079   0.0312    0.0382   0.0000       1.23172   442.4282      0.391046       21.7810     -0.381456      -3.51716      0.919239      0.248925      0.336670      0.372215      0.421980      0.460369      0.507094
  77   4 2202.7944    1.1061  1.2024 10.9699  0.0000       4.94336  0.0219   0.0118   0.0402    0.0536   0.0000      0.838002   442.7572       1.10883       22.1762      0.207126      -2.94633     -0.258286      0.309352      0.419183      0.455413      0.525014      0.551464      0.577315
  77   5 2439.2901    1.7835  1.4740 11.8265  0.0003       3.79864  0.0240   0.0168   0.0446    0.0455   0.0000      0.588093   442.9624       1.01986       22.7882      0.936024      -3.69466      0.650029      0.341429      0.478337      0.525128      0.597358      0.647950      0.667355
  77   6 2663.6634    2.6570  1.4490 12.6283  0.0000       2.35606  0.0231   0.0249   0.0426    0.0447   0.0000      0.551627   442.3422       1.87212       22.2786      0.157279      -2.20190      0.133310      0.328379      0.440694      0.497050      0.552382      0.576716      0.618645
  77   7 2883.1207    3.7356  1.3696 13.2073  0.0000       1.33291  0.0217   0.0352   0.0397    0.0514   0.0000      0.503624   442.5594       1.80699       21.6876      0.273817      -4.11678    -0.0805786      0.313531      0.417002      0.474779      0.529687      0.555026      0.583715
  77   8 3095.9027    4.4414  1.4389 13.6212  0.0005       2.03855  0.0225   0.0409   0.0400    0.0466   0.0000      0.467586   442.8105       2.15471       21.6568      0.444742      -2.88749     -0.853727      0.317146      0.440132      0.479718      0.559840      0.587017      0.606880
  77   9 3302.8975    4.0220  2.2249 13.2069  0.0004      0.899608  0.0285   0.0294   0.0525    0.0355   0.0000      0.288818   443.1964       2.34535       21.0388      0.100881      -1.71900      -1.47164      0.412480      0.548185      0.612731      0.682431      0.721844      0.771222
  77  10 3506.2592    3.1556  4.1324 12.5130 -0.0000      0.390461  0.0438   0.0172   0.0805    0.0286   0.0000      0.147860   443.0225       2.25550       20.0639       1.99159      -3.24593      -1.22295      0.607773      0.821947      0.922482       1.03178       1.10179       1.12498
  77  11 3706.5642    2.4407  6.5835 12.1584  0.0015      0.268277  0.0753   0.0106   0.1245    0.0255   0.0000      0.121600   443.7570       2.80526       21.2530      -1.87047      -2.90226      -3.69066      0.926737       1.24719       1.42114       1.55743       1.67657       1.75054
  78   1 1343.8153    0.1286  0.1394 10.0305  0.0000       41.2678  0.0096   0.0050   0.0205    0.0153   0.0000       36.5521   440.5668    -0.0370535       22.3263    -0.0273846      -3.28137     0.0860685      0.156868      0.239816      0.268754      0.316474      0.361685      0.330382
  78   2 1680.8134    0.3348  0.4086  9.9977  0.0000       21.1487  0.0109   0.0059   0.0231    0.0237   0.0000       3.29584   441.5645     -0.271030       22.5953      0.201108      -3.94669     -0.406744      0.188277      0.251357      0.285945      0.311751      0.338164      0.346736
  78   3 1955.7509    0.6755  0.7735 10.1979  0.0000       10.2561  0.0146   0.0082   0.0298    0.0397   0.0000       1.13434   442.7375    -0.0897104       22.4886     0.0410452      -3.40028     -0.221193      0.228033      0.308992      0.349138      0.394188      0.419032      0.440350
  78   4 2213.3407    1.1408  1.1847 10.8849  0.0000       6.29027  0.0214   0.0118   0.0387    0.0547   0.0000      0.838678   442.1863      0.888138       22.7541      0.211111      -3.80504      0.117224      0.296693      0.398870      0.436049      0.497963      0.507237      0.540626
  78   5 2450.5063    1.8566  1.5217 11.7664  0.0000       3.68114  0.0241   0.0168   0.0430    0.0441   0.0000      0.527493   441.5418      0.835924       21.8738       1.80665      -2.94350     -0.579423      0.335929      0.462844      0.520727      0.577365      0.601551      0.637500
  78   6 2675.9530    2.7320  1.5230 12.4907  0.0000       2.56543  0.0231   0.0245   0.0428    0.0452   0.0000      0.467236   442.5762       1.79518       21.6191     -0.566312      -4.17371     -0.232194      0.328253      0.435440      0.496517      0.552632      0.580855      0.612623
  78   7 2896.4345    3.8117  1.3016 13.4265  0.0001       3.86165  0.0213   0.0376   0.0393    0.0476   0.0000      0.664494   442.2822       2.13857       21.8958      0.201388      -2.01266     0.0975883      0.301365      0.407796      0.448109      0.518954      0.534149      0.565785
  78   8 3109.8436    4.4733  1.5039 13.5904  0.0000      0.236319  0.0222   0.0401   0.0420    0.0434   0.0000      0.451552   443.4531       2.69556       22.2368       1.89338      -4.85062     -0.918546      0.316371      0.426841      0.482953      0.535016      0.559387      0.600391
  78   9 3317.7232    4.0038  2.1911 13.1376  0.0000       1.11399  0.0286   0.0293   0.0502    0.0359   0.0000      0.239137   442.3981       2.08367       21.7565      0.615393      -4.19168     -0.279601      0.405006      0.550478      0.614071      0.691912      0.720995      0.786422
  78  10 3521.9625    3.0210  3.9437 12.5457 -0.0010      0.766060  0.0442   0.0169   0.0794    0.0279   0.0000      0.175200   441.6894       3.69016       21.5468       3.44252     -0.619661      0.710573      0.599061      0.810883      0.910698       1.02652       1.08568       1.12980
  78  11 3722.8410    2.3038  6.8777 12.1527  0.0010      0.122888  0.0845   0.0100   0.1350    0.0246   0.0000      0.140189   442.0710       5.95404       24.0398     -0.759389      -5.89141      -2.86703      0.988266       1.33155       1.48544       1.66064       1.77547       1.84274
  79   1 1351.1896    0.1376  0.1638 10.0026  0.0000       16.0941  0.0089   0.0049   0.0207    0.0153   0.0000       27.6431   440.8273     -0.569703       21.9509      0.466185      -3.90173     -0.396448      0.145523      0.211611      0.207407      0.254818      0.281671      0.288527
  79   2 1689.0029    0.3581  0.4151  9.9410  0.0000       23.0342  0.0104   0.0061   0.0221    0.0239   0.0000       2.87641   442.2319      0.550273       23.1418    -0.0157525      -3.48722      0.119610      0.178585      0.237079      0.275234      0.309502      0.331814      0.351295
  79   3 1965.0236    0.6723  0.7985 10.2321  0.0000       11.0169  0.0153   0.0081   0.0304    0.0401   0.0000       1.13523   442.3247    -0.0652826       22.3681     -0.122090      -2.95324     -0.252523      0.235156      0.328380      0.365398      0.410658      0.435516      0.462097
  79   4 2223.7874    1.1876  1.2461 10.8919  0.0000       6.67136  0.0215   0.0119   0.0389    0.0524   0.0000      0.788965   442.7134      0.681286       22.0273      0.190535      -3.13983     -0.787842      0.297688      0.396447      0.438879      0.490768      0.514296      0.547891
  79   5 2461.5293    1.9094  1.6333 11.6052  0.0000       2.00989  0.0241   0.0162   0.0439    0.0457   0.0000      0.464701   442.9130       1.08796       22.0073     -0.356737      -3.44230     -0.924062      0.339811      0.453831      0.517535      0.564384      0.607191      0.629477
  79   6 2688.1679    2.7981  1.5148 12.6044 -0.0002       1.64130  0.0229   0.0249   0.0426    0.0442   0.0000      0.465759   442.6174       1.77120       21.5974    0.00533419      -1.51143      0.181562      0.318019      0.434141      0.487897      0.548177      0.580754      0.611502
  79   7 2909.5308    3.8925  1.4017 13.2560  0.0000       1.87670  0.0218   0.0357   0.0404    0.0478   0.0000      0.601841   442.7989       1.20570       21.6046    -0.0927886      -2.42678     -0.947289      0.296315      0.406605      0.448382      0.511416      0.531342      0.548371
  79   8 3123.7379    4.4530  1.5757 13.4094  0.0000      0.129813  0.0224   0.0380   0.0428    0.0464   0.0000      0.418501   442.7593       1.93025       22.2109      0.838355      -3.87512      0.118837      0.321834      0.429575      0.485240      0.543811      0.569927      0.613600
  79   9 3332.4112    3.9143  2.4260 13.1557 -0.0003      0.649346  0.0305   0.0274   0.0544    0.0335   0.0000      0.213155   442.2800       1.62210       21.1711      0.949744      -2.73251      -1.36863      0.423974      0.563769      0.625587      0.709284      0.751668      0.788176
  79  10 3537.5189    3.0571  4.4823 12.4372  0.0004      0.830494  0.0481   0.0159   0.0849    0.0286   0.0000      0.135214   444.1944       3.93960       20.8973      0.466235      -3.76325      -1.73509      0.637349      0.865543      0.976734       1.09719       1.17570       1.21501
  79  11 3739.2742    2.2483  7.2630 12.1532  0.0004      0.616274  0.0911   0.0095   0.1423    0.0241   0.0000      0.141757   441.7625       3.08894       23.3947      -1.36442      -3.43877     -0.569352       1.04462       1.41995       1.61142       1.77798       1.88288       1.96543
  80   1 1358.4806    0.1392  0.1508 10.0692  0.0000       37.8229  0.0086   0.0050   0.0184    0.0152   0.0000       30.3142   440.6905     -0.116361       22.1560    -0.0199403      -3.69944      0.235733      0.166697      0.231126      0.260816      0.268501      0.264655      0.284046
  80   2 1697.0811    0.3746  0.4201  9.9789  0.0000       18.7533  0.0103   0.0062   0.0217    0.0246   0.0000       2.66125   441.8355     -0.157275       22.4221      0.200542      -3.54835     -0.122002      0.176358      0.233965      0.261943      0.295101      0.314670      0.328308
  80   3 1974.2523    0.7096  0.8135 10.2492  0.0000       10.6136  0.0150   0.0084   0.0302    0.0431   0.0000       1.04224   441.9442     -0.882822       22.4322     -0.346573      -4.05030     0.0251490      0.232832      0.307760      0.349438      0.387280      0.416528      0.433222
  80   4 2234.0641    1.1854  1.1776 11.1504  0.0000       5.68499  0.0210   0.0123   0.0396    0.0501   0.0000      0.879787   443.0701      0.463606       21.4674     -0.205583      -3.35246      0.499647      0.293287      0.396546      0.434163      0.490850      0.523915      0.563401
  80   5 2472.6121    1.9655  1.5121 11.7684  0.0000       2.79990  0.0234   0.0173   0.0417    0.0485   0.0000      0.527473   442.8797      0.176207       22.1902     -0.267758      -3.44244     -0.617728      0.319525      0.432238      0.484978      0.556268      0.577716      0.606654
  80   6 2700.2542    2.8725  1.4839 12.5711 -0.0001       1.60980  0.0226   0.0253   0.0402    0.0453   0.0000      0.473272   443.4764      0.402420       21.9647     0.0153353      -3.89494      -1.54822      0.308665      0.417769      0.468734      0.537360      0.551933      0.588437
  80   7 2922.6007    3.9915  1.3994 13.4781  0.0000       2.12208  0.0223   0.0370   0.0399    0.0468   0.0000      0.507308   442.2033       2.28430       21.9013      0.806206      -3.05716      -1.13715      0.304816      0.406378      0.471717      0.525536      0.563682      0.597216
  80   8 3137.6588    4.4114  1.5985 13.6878  0.0000       1.88490  0.0236   0.0382   0.0444    0.0411   0.0000      0.456002   443.2096       2.56519       21.9763      0.333300      -3.27715     -0.768305      0.315510      0.429917      0.483411      0.533213      0.563915      0.602732
  80   9 3347.0427    3.8805  2.5101 13.0886  0.0000      0.859634  0.0302   0.0260   0.0549    0.0320   0.0000      0.244743   443.3978       2.88590       21.4245      0.719612      -3.03040     -0.327705      0.411045      0.554932      0.632065      0.701906      0.743600      0.770272
  80  10 3552.7800    2.9345  4.5558 12.5237  0.0008      0.469008  0.0493   0.0153   0.0889    0.0272   0.0000      0.146065   441.6407       4.02269       20.1425       1.00908      -1.69311     -0.459256      0.640649      0.867591      0.977322       1.09075       1.16074       1.20202
  80  11 3755.5175    2.2499  7.8143 12.1357  0.0013      0.624820  0.0965   0.0091   0.1469    0.0231   0.0000      0.128406   442.8344       3.89632       24.6156     -0.153401      -5.85764      -2.87320       1.08853       1.47494       1.68563       1.84031       2.00424       2.09461
  81   1 1365.7025    0.1315  0.1641 10.0315 -0.0072      -3.01865  0.0100   0.0049   0.0199    0.0153   0.0000       29.5104   440.5165     -0.400754       22.4445      0.632851      -3.53750     -0.476761      0.173792      0.226780      0.270143      0.293557      0.293739      0.338692
  81   2 1705.0881    0.3805  0.4908  9.9286  0.0000       16.0771  0.0118   0.0060   0.0236    0.0255   0.0000       2.11096   441.7878      0.419841       22.2153      0.361515      -3.39509      0.246953      0.202164      0.267946      0.310976      0.333230      0.364023      0.377984
  81   3 1983.4228    0.7028  0.8693 10.2908  0.0000       10.0251  0.0162   0.0081   0.0325    0.0429   0.0000       1.09306   442.1372      0.460832       23.1893     -0.230549      -3.18701      0.113472      0.239325      0.320484      0.359777      0.404206      0.427166      0.453687
  81   4 2244.3189    1.2002  1.3176 11.1508 -0.0001       6.77825  0.0225   0.0121   0.0424    0.0471   0.0000      0.786552   442.3550      0.671996       22.5768     -0.508957      -3.85665     -0.758138      0.303134      0.417959      0.458177      0.528676      0.553889      0.581285
  81   5 2483.5756    1.9982  1.5544 11.8846  0.0000       2.54616  0.0237   0.0174   0.0432    0.0443   0.0000      0.517654   442.3073      0.247084       22.6980      0.848470      -1.94838      0.130072      0.325047      0.425601      0.484321      0.543243      0.585241      0.604608
  81   6 2712.3534    2.9216  1.4486 12.7358  0.0000       1.82158  0.0224   0.0263   0.0406    0.0449   0.0000      0.514767   442.6139       1.91692       22.7930      0.433306      -3.62571      -1.11207      0.298965      0.403951      0.458781      0.506050      0.543333      0.567257
  81   7 2935.6067    3.9751  1.4501 13.3748  0.0000       1.92315  0.0220   0.0356   0.0399    0.0444   0.0000      0.466217   442.6238       1.69046       22.2380      0.860556      -3.70389     -0.185105      0.299642      0.395867      0.451585      0.510838      0.547005      0.566848
  81   8 3151.3739    4.5121  1.5896 13.6851  0.0000       1.77717  0.0236   0.0387   0.0421    0.0405   0.0000      0.443096   442.4539       2.44602       22.8888       1.81454      -3.43420      -1.11434      0.314597      0.428477      0.475776      0.537934      0.559995      0.597615
  81   9 3361.5801    3.7905  2.6660 13.0451  0.0001      0.957200  0.0315   0.0249   0.0579    0.0317   0.0000      0.238951   443.3737       3.67638       21.6440       1.50282      -1.37360      -1.39849      0.421132      0.568207      0.635719      0.719579      0.763395      0.799675
  81  10 3568.0864    2.8861  4.9741 12.4701 -0.0003      0.309875  0.0546   0.0142   0.0950    0.0270   0.0000      0.147415   442.3719       3.57102       20.7266      -1.59811     -0.580053     -0.153658      0.683833      0.922977       1.03300       1.16249       1.22898       1.28368
  82   1 1372.8830    0.1365  0.1503 10.0264  0.0000       36.1412  0.0085   0.0048   0.0180    0.0153   0.0000       29.5476   441.0028     -0.173409       22.0079     0.0979146      -3.88142     -0.201425      0.133494      0.202003      0.205742      0.248227      0.277322      0.293811
  82   2 1713.0010    0.3784  0.4511  9.9931  0.0000       14.9903  0.0112   0.0061   0.0223    0.0252   0.0000       2.46221   441.3272     -0.116694       22.0995     -0.294982      -3.33020     -0.634780      0.186248      0.247803      0.280371      0.323628      0.336180      0.348682
  82   3 1992.5100    0.7224  0.9178 10.1707  0.0000       10.6336  0.0167   0.0081   0.0323    0.0457   0.0000       1.04646   442.1437      0.297870       22.1623      0.560984      -4.55238      0.632506      0.243716      0.329032      0.375880      0.415601      0.434201      0.460894
  82   4 2254.4236    1.2616  1.3165 11.0850  0.0000       5.00781  0.0221   0.0121   0.0409    0.0491   0.0000      0.742351   442.6274      0.520523       22.1744     -0.455140      -3.46804     -0.518188      0.295949      0.396507      0.451789      0.506479      0.526563      0.551603
  82   5 2494.4813    2.0229  1.5835 11.9281  0.0000       3.05089  0.0242   0.0176   0.0440    0.0439   0.0000      0.513706   442.9717       1.01102       21.8890       1.00263      -2.78184     -0.254277      0.321296      0.440737      0.488132      0.538352      0.582430      0.613034
  82   6 2724.3479    3.0128  1.4961 12.6688  0.0000       2.58432  0.0222   0.0263   0.0410    0.0448   0.0000      0.591839   443.0795       1.33366       22.0559      0.229872      -2.90926      -1.38094      0.295364      0.401724      0.445653      0.503191      0.529232      0.554476
  82   7 2948.4069    4.0186  1.3744 13.5792  0.0000    -0.0316147  0.0217   0.0376   0.0395    0.0436   0.0000      0.568573   443.1483       1.98309       22.6841      0.396303      -3.57044      -1.23805      0.289464      0.386054      0.427847      0.489431      0.515700      0.536354
  82   8 3164.9915    4.3892  1.7190 13.5721  0.0000      0.699707  0.0240   0.0360   0.0452    0.0388   0.0000      0.346042   443.0485       2.28647       21.8420       1.03659      -2.54279      -1.53130      0.319727      0.429748      0.472157      0.530697      0.560641      0.586316
  82   9 3376.0542    3.7462  2.8052 12.9724  0.0002      0.605601  0.0323   0.0238   0.0594    0.0312   0.0000      0.207091   443.3922       2.85518       22.1571       1.08357      -3.13303      -1.40829      0.431000      0.588001      0.659546      0.738268      0.785029      0.819473
  82  10 3583.5054    2.8275  5.0749 12.4744  0.0007      0.463577  0.0575   0.0140   0.0970    0.0273   0.0000      0.144879   442.6536       1.35964       23.1241       2.73879      -2.94759       1.43247      0.692109      0.941626       1.06757       1.19171       1.28642       1.33327
  83   1 1380.0325    0.1398  0.1315 10.0261  0.0000       52.9870  0.0086   0.0050   0.0156    0.0154   0.0000       31.0230   440.6741     0.0515371       22.2725     -0.218065      -3.62875     0.0293875      0.140034      0.206780      0.232029      0.275982      0.301386      0.303288
  83   2 1720.8693    0.3865  0.4835  9.9301  0.0000       16.0170  0.0112   0.0060   0.0236    0.0259   0.0000       2.30486   441.7349     -0.456672       22.6641      0.115314      -3.32315     -0.628438      0.175567      0.238159      0.275548      0.308844      0.321272      0.355394
  83   3 2001.5644    0.7495  0.9081 10.2483  0.0000       9.61571  0.0164   0.0083   0.0321    0.0467   0.0000       1.01830   442.7376      0.352608       21.6169      0.913414      -3.70359      0.497151      0.236173      0.322514      0.363246      0.416879      0.445983      0.477408
  83   4 2264.5768    1.2475  1.3775 11.1502  0.0000       6.62517  0.0228   0.0119   0.0421    0.0449   0.0000      0.718080   442.6233      0.386740       21.5110      0.510221      -3.24177    -0.0493880      0.303528      0.412669      0.468020      0.518189      0.555283      0.582886
  83   5 2505.3156    2.0822  1.5940 11.9305  0.0000       3.45734  0.0240   0.0178   0.0433    0.0443   0.0000      0.518642   442.8621       1.94794       21.9820       1.00098      -2.56249     -0.535575      0.315189      0.427120      0.475166      0.535254      0.580686      0.591143
  83   6 2736.2739    3.0842  1.4364 12.8209  0.0000       1.73875  0.0216   0.0275   0.0400    0.0446   0.0000      0.555091   443.1689       1.94427       21.5749      0.177901      -4.31794      0.639857      0.288887      0.389127      0.442438      0.493746      0.525224      0.555049
  83   7 2961.2563    4.1882  1.4164 13.3611  0.0000      0.644108  0.0210   0.0365   0.0388    0.0453   0.0000      0.476459   442.9394       2.93869       22.3579      0.444155      -3.23940      -1.50767      0.277560      0.378700      0.418115      0.469362      0.492073      0.522638
  83   8 3178.5712    4.3990  1.7723 13.4077  0.0000       1.25130  0.0240   0.0344   0.0442    0.0395   0.0000      0.338988   443.1953       2.26897       21.9876      0.532160      -1.84618     -0.241742      0.318498      0.431618      0.474968      0.541568      0.572491      0.604310
  83   9 3390.4630    3.6695  3.0260 12.8790 -0.0000      0.695397  0.0336   0.0221   0.0615    0.0301   0.0000      0.195836   442.0173       2.99160       22.1974       2.08978      -2.79335     -0.114215      0.441510      0.597352      0.664561      0.756727      0.794756      0.837810
  83  10 3598.6060    2.8133  5.2450 12.4481  0.0000      0.458947  0.0587   0.0133   0.0987    0.0267   0.0000      0.143696   443.1660       3.82803       20.9611       2.08610      -2.81604     -0.307087      0.697067      0.944678       1.06471       1.19533       1.27948       1.34028
  84   1 1387.1054    0.1451  0.1910 10.0359  0.0000       31.1819  0.0097   0.0047   0.0205    0.0155   0.0000       23.0724   440.6416     -0.164595       22.2033      0.141318      -3.21968      0.244019      0.152239      0.194054      0.232712      0.244832      0.279704      0.290967
  84   2 1728.6277    0.4007  0.5055  9.9995  0.0000       16.9960  0.0116   0.0061   0.0240    0.0264   0.0000       2.33556   441.6148     -0.339814       22.3039      0.329574      -3.77019      0.174117      0.181192      0.243082      0.276566      0.309975      0.333971      0.334718
  84   3 2010.5684    0.7665  0.9085 10.3769  0.0000       11.0864  0.0165   0.0085   0.0319    0.0440   0.0000       1.08523   442.5065      0.824502       21.3411     -0.275685      -3.33584     -0.935125      0.232326      0.316753      0.355869      0.405454      0.426811      0.425958
  84   4 2274.4933    1.3128  1.3597 11.1015  0.0000       5.05633  0.0217   0.0122   0.0405    0.0475   0.0000      0.672377   442.5454      0.988076       22.1472     -0.290758      -3.52971     -0.138401      0.283685      0.393513      0.430676      0.497282      0.509379      0.555096
  84   5 2516.0373    2.1146  1.5664 12.0046 -0.0000       2.68812  0.0237   0.0180   0.0425    0.0439   0.0000      0.518899   442.8939      0.300706       22.3377      0.711788      -2.65679     -0.552558      0.309416      0.420312      0.465215      0.533773      0.563070      0.596580
  84   6 2748.1516    3.0989  1.5834 12.7482  0.0000       1.84337  0.0226   0.0258   0.0418    0.0409   0.0000      0.446300   442.3137       1.46101       22.6021      0.693704      -3.04941     -0.835791      0.291683      0.390397      0.441469      0.506691      0.525271      0.560286
  84   7 2974.0430    4.1902  1.4219 13.4397 -0.0006       1.76150  0.0207   0.0371   0.0394    0.0477   0.0000      0.485350   442.6320       1.60573       22.6332      0.472111      -3.15750     -0.792900      0.276475      0.369423      0.414676      0.458884      0.492076      0.514530
  84   8 3192.0690    4.4081  1.7926 13.5615  0.0000       1.36040  0.0246   0.0347   0.0453    0.0377   0.0000      0.386383   443.5969       2.39677       22.1785       1.29734      -3.42221      -1.74351      0.315923      0.441502      0.486480      0.551962      0.592314      0.610187
  84   9 3404.7621    3.5883  3.1203 12.8591  0.0000      0.564168  0.0350   0.0214   0.0628    0.0310   0.0000      0.199933   443.0337       2.73756       20.2007     -0.108668      -3.03764     -0.176099      0.453308      0.617689      0.692797      0.775703      0.827506      0.869861
  84  10 3613.6961    2.7495  5.5882 12.4163  0.0006      0.280728  0.0635   0.0126   0.1056    0.0273   0.0000      0.142371   443.2784       3.18822       23.3657       1.85373      -5.54383     -0.744263      0.738366      0.993471       1.13848       1.24303       1.34439       1.40838
  85   1 1394.1455    0.1531  0.1914 10.0637  0.0000       37.3664  0.0091   0.0047   0.0200    0.0155   0.0000       20.8537   440.7990     -0.230927       22.0977      0.254435      -3.71289    0.00227434      0.140966      0.197960      0.216294      0.244235      0.244217      0.280910
  85   2 1736.3397    0.4020  0.5373 10.0230  0.0000       17.7069  0.0119   0.0058   0.0256    0.0267   0.0000       2.28768   441.4643      0.147496       22.8333     0.0577867      -3.68089      0.166531      0.181327      0.246054      0.271680      0.305882      0.327248      0.338886
  85   3 2019.4948    0.7730  0.8903 10.4640  0.0000       12.1700  0.0162   0.0086   0.0311    0.0425   0.0000       1.09222   442.2181      0.103157       22.4236      0.942670      -3.72577      0.192540      0.226946      0.305333      0.348905      0.383747      0.421456      0.447382
  85   4 2284.3438    1.3327  1.4098 11.2472 -0.0017       4.64924  0.0226   0.0122   0.0424    0.0459   0.0000      0.685910   442.8203      0.237041       22.2565      0.350410      -4.14183     -0.269365      0.289019      0.389564      0.437635      0.497759      0.522082      0.550450
  85   5 2526.7732    2.1635  1.6458 11.9036  0.0000       3.56779  0.0233   0.0176   0.0439    0.0462   0.0000      0.491957   442.4507       1.15835       22.4991     -0.288316      -3.34723     -0.682423      0.308829      0.418339      0.463780      0.523748      0.552055      0.581771
  85   6 2759.9147    3.1817  1.4887 12.9303  0.0000       1.09576  0.0221   0.0274   0.0399    0.0422   0.0000      0.539820   443.1016       2.03487       22.4760      0.279085      -3.00556     -0.987207      0.286199      0.388936      0.432384      0.486177      0.512969      0.533991
  85   7 2986.6223    4.2475  1.4355 13.6096  0.0000      0.491956  0.0212   0.0376   0.0393    0.0434   0.0000      0.465798   442.6622       2.02392       22.0279      0.422325      -3.78175     -0.125412      0.272382      0.372206      0.415763      0.473553      0.494935      0.516871
  85   8 3205.4938    4.3829  1.8832 13.4210  0.0002       1.14218  0.0247   0.0330   0.0450    0.0384   0.0000      0.311101   443.1583       2.51301       20.8668      0.376212      -2.39309     -0.375896      0.317282      0.438761      0.474122      0.544046      0.576774      0.600549
  85   9 3418.9748    3.5774  3.3801 12.8367  0.0000      0.463374  0.0360   0.0200   0.0667    0.0293   0.0000      0.180381   442.5338       3.30453       21.7993      0.612451      -1.31808     -0.461843      0.464101      0.624716      0.709158      0.782568      0.854295      0.874814
  85  10 3628.6960    2.7006  5.7785 12.4934  0.0008      0.386617  0.0671   0.0122   0.1097    0.0262   0.0000      0.144915   442.3089       2.35922       22.0589      0.419085      -3.24287      -1.47219      0.754248       1.01007       1.14765       1.27825       1.37216       1.45382
  86   1 1401.1160    0.1530  0.1886 10.0062  0.0000       31.6781  0.0090   0.0047   0.0187    0.0152   0.0000       20.7155   440.4162     -0.206794       22.0926     0.0874177      -3.19296     -0.182393      0.141232      0.197592      0.229688      0.256061      0.292082      0.301468
  86   2 1743.9849    0.3997  0.5048 10.0125 -0.0001       21.8173  0.0117   0.0059   0.0234    0.0264   0.0000       2.43895   441.3238      0.227830       22.3308     -0.136459      -3.10918      0.782604      0.170577      0.235016      0.269514      0.299434      0.324653      0.339958
  86   3 2028.3576    0.8054  1.0105 10.2736  0.0000       8.54274  0.0178   0.0083   0.0333    0.0485   0.0000      0.951856   442.4526      0.106053       22.5085      0.731195      -3.25237      0.152349      0.236009      0.322954      0.367958      0.405066      0.429534      0.442176
  86   4 2294.1941    1.3584  1.4121 11.1784 -0.0015       4.78150  0.0222   0.0122   0.0418    0.0454   0.0000      0.645277   442.7195      0.896401       22.8105     -0.632228      -3.85558       1.56193      0.281649      0.380738      0.440392      0.476688      0.507629      0.541179
  86   5 2537.3842    2.1901  1.5776 12.0953  0.0000       4.14635  0.0233   0.0186   0.0435    0.0433   0.0000      0.538475   443.1363      0.906098       21.7745      0.323312      -3.18624      -1.16370      0.295710      0.403000      0.445496      0.509074      0.524975      0.555114
  86   6 2771.6485    3.2124  1.5369 12.8766  0.0000       1.45597  0.0224   0.0272   0.0411    0.0428   0.0000      0.546934   443.4557       1.08031       22.6862      0.575381      -3.90631    -0.0525977      0.284066      0.381823      0.421378      0.486982      0.502592      0.540863
  86   7 2999.1583    4.2737  1.4153 13.5350  0.0000      0.460476  0.0207   0.0375   0.0391    0.0437   0.0000      0.471559   442.7508       2.38271       21.6816     -0.136038      -3.80591      -1.80661      0.267564      0.360857      0.392905      0.455829      0.468868      0.494591
  86   8 3218.8413    4.3591  1.8152 13.5263 -0.0001       1.25248  0.0244   0.0340   0.0445    0.0375   0.0000      0.324966   442.3189       3.12661       22.3502      0.470780      -3.04405      -1.46634      0.309787      0.428895      0.473406      0.539272      0.577241      0.604433
  86   9 3433.1589    3.4671  3.3948 12.7882 -0.0004      0.673178  0.0369   0.0196   0.0678    0.0297   0.0000      0.187241   442.5920       3.11676       22.7308     -0.284541      -2.96493      0.975184      0.467612      0.634227      0.712808      0.794986      0.849283      0.896984
  86  10 3643.7334    2.5760  5.8742 12.4646 -0.0009      0.481609  0.0702   0.0116   0.1143    0.0255   0.0000      0.157042   441.2716       1.62248       23.3288      -1.43886      -4.08341     0.0691667      0.768536       1.02246       1.18168       1.29219       1.37502       1.46863
  87   1 1408.0352    0.1499  0.1812 10.0433  0.0000       24.3502  0.0092   0.0046   0.0179    0.0151   0.0000       22.5589   440.7504     -0.281267       22.3851    -0.0255890      -3.50916     0.0229859      0.132148      0.184716      0.201734      0.222899      0.248635      0.253296
  87   2 1751.5099    0.4260  0.5112 10.0460  0.0000       21.8453  0.0114   0.0062   0.0233    0.0263   0.0000       2.22005   441.4719      0.244620       22.4963      0.483405      -3.44029     -0.260126      0.165990      0.229810      0.260911      0.286830      0.316546      0.319939
  87   3 2037.1896    0.8016  1.0413 10.4595  0.0000       9.28014  0.0185   0.0086   0.0356    0.0462   0.0000      0.980805   442.6666      0.309825       22.1364      0.250785      -2.72711      0.332192      0.242956      0.324124      0.376124      0.417799      0.446111      0.463915
  87   4 2303.9507    1.3893  1.4682 11.1696  0.0003       5.41366  0.0230   0.0124   0.0423    0.0492   0.0000      0.622218   443.0749       1.06396       22.6219       1.20792      -3.34118      0.703747      0.293173      0.402838      0.450525      0.506347      0.544045      0.567051
  87   5 2547.9424    2.2429  1.6743 12.0344  0.0000       3.75063  0.0237   0.0178   0.0433    0.0407   0.0000      0.472098   442.0223       1.00033       22.3585    -0.0285682      -3.76992     -0.719822      0.295110      0.399052      0.444889      0.509054      0.531656      0.558549
  87   6 2783.3024    3.2474  1.5167 12.9740  0.0000       1.57146  0.0222   0.0275   0.0410    0.0413   0.0000      0.510004   442.3896       1.47972       21.7787      0.297165      -3.33311      0.146769      0.283581      0.376269      0.430006      0.475371      0.515131      0.538114
  87   7 3011.6897    4.2961  1.5104 13.4719  0.0000       1.39854  0.0218   0.0361   0.0395    0.0434   0.0000      0.470944   443.1099       2.52633       23.0281      0.287014      -3.62186     -0.354335      0.276563      0.369975      0.409023      0.460019      0.488115      0.520818
  87   8 3232.0445    4.3018  2.0006 13.4776  0.0000      0.658464  0.0253   0.0319   0.0477    0.0343   0.0000      0.316580   443.0894       2.20805       22.9485      0.895228      -2.35865      -2.78812      0.321377      0.438327      0.488341      0.552669      0.585926      0.613315
  87   9 3447.2634    3.4183  3.6106 12.7527  0.0000      0.650171  0.0385   0.0186   0.0692    0.0288   0.0000      0.161864   442.7669       4.26466       21.2850     0.0838536      -3.02475      -1.31056      0.474749      0.646907      0.723261      0.814885      0.854792      0.879847
  87  10 3658.6343    2.5640  6.3036 12.4710 -0.0006      0.704338  0.0758   0.0110   0.1200    0.0242   0.0000      0.153810   443.0464       3.85798       22.5904       1.32045      -2.73173      0.153293      0.804938       1.09499       1.25311       1.37978       1.47703       1.53027
  88   1 1414.9227    0.1607  0.1858  9.9865  0.0000       40.6308  0.0086   0.0047   0.0174    0.0155   0.0000       19.0619   440.5622     -0.182931       21.5949     -0.389681      -3.60684      0.121573      0.127766      0.169803      0.202907      0.223905      0.237832      0.243102
  88   2 1758.9849    0.4290  0.5446  9.9965  0.0000       16.2797  0.0117   0.0061   0.0241    0.0271   0.0000       2.03888   441.5333     0.0320227       22.4994     -0.286070      -3.47763      0.189745      0.174603      0.235638      0.262879      0.297513      0.324904      0.327949
  88   3 2045.9294    0.8156  0.9837 10.5492  0.0000       9.14801  0.0170   0.0088   0.0345    0.0428   0.0000       1.02190   442.3496    -0.0361679       21.6878    -0.0626838      -3.30489     -0.617959      0.224032      0.307085      0.339299      0.386781      0.411351      0.420594
  88   4 2313.5693    1.4155  1.4445 11.4118  0.0000       5.78763  0.0227   0.0128   0.0418    0.0415   0.0000      0.649979   442.1146      0.632164       22.2237      0.845680      -3.35575     -0.169501      0.281636      0.373483      0.433765      0.486850      0.509671      0.544623
  88   5 2558.4475    2.2317  1.6965 12.2106  0.0000       3.41432  0.0247   0.0179   0.0452    0.0372   0.0000      0.509628   442.9561       1.15436       21.6245      0.739913      -2.92673      0.227774      0.303953      0.411911      0.455753      0.519568      0.554534      0.576938
  88   6 2794.8899    3.3130  1.5632 13.0014  0.0000       1.78065  0.0224   0.0276   0.0414    0.0398   0.0000      0.472420   443.3319       2.13814       22.0189    -0.0647473      -3.73117     -0.603614      0.278977      0.386246      0.424413      0.485182      0.511570      0.538468
  88   7 3024.1162    4.3444  1.4309 13.6441  0.0000       1.67183  0.0210   0.0380   0.0389    0.0427   0.0000      0.510170   442.3851       1.79471       22.1321      0.435416      -3.37712     -0.495380      0.264193      0.365577      0.396342      0.461787      0.476810      0.501260
  88   8 3245.2503    4.2300  2.0181 13.5009 -0.0000      0.748935  0.0262   0.0311   0.0475    0.0334   0.0000      0.354599   444.1328       2.35809       22.5541       1.03868      -3.12857      -1.29536      0.321796      0.428225      0.486855      0.545045      0.575914      0.602308
  88   9 3461.2281    3.4327  3.7516 12.7195  0.0006      0.204667  0.0394   0.0184   0.0715    0.0294   0.0000      0.167373   443.4096       3.12018       20.9034      0.821501      -3.02983     -0.662350      0.483831      0.653246      0.742902      0.831289      0.897478      0.925938
  88  10 3673.2684    2.5342  6.5675 12.4390  0.0000      0.300409  0.0798   0.0107   0.1228    0.0241   0.0000      0.143574   442.9026       1.53181       19.7693       1.16682      -4.64611      0.471799      0.829494       1.10895       1.29016       1.41840       1.51440       1.56982
  89   1 1421.7697    0.1707  0.2132 10.0198  0.0000       32.7693  0.0093   0.0047   0.0195    0.0156   0.0000       16.2988   440.1577     -0.250447       22.1800     -0.279295      -3.33844     0.0786141      0.150882      0.217726      0.245906      0.289014      0.303681      0.317887
  89   2 1766.4143    0.4370  0.5283 10.0570  0.0000       15.3608  0.0114   0.0062   0.0243    0.0276   0.0000       2.08303   441.3090     -0.176437       22.0842     -0.491245      -3.36928     -0.279421      0.172783      0.225098      0.250999      0.284736      0.307087      0.325718
  89   3 2054.6211    0.8362  1.0041 10.5235  0.0000       7.92228  0.0176   0.0088   0.0337    0.0451   0.0000      0.998514   442.3150      0.299912       22.1407      0.397136      -2.89862     -0.534484      0.231551      0.312063      0.354002      0.394588      0.413632      0.442516
  89   4 2323.1025    1.4322  1.5372 11.4141  0.0000       3.76362  0.0233   0.0125   0.0443    0.0405   0.0000      0.602772   441.9672      0.845914       22.3882     -0.148215      -3.39956     -0.885073      0.287771      0.391912      0.438068      0.496528      0.518536      0.563539
  89   5 2568.8801    2.3172  1.7566 12.1162  0.0000       3.76316  0.0243   0.0181   0.0440    0.0393   0.0000      0.431796   442.9651      0.950797       22.0510     -0.566522      -3.10471      0.348558      0.302449      0.401947      0.450315      0.513297      0.541944      0.573006
  89   6 2806.4199    3.4580  1.5213 12.9349  0.0001       1.73875  0.0217   0.0286   0.0393    0.0442   0.0000      0.480534   442.9010       2.12843       21.9914     -0.128154      -2.83758     -0.398978      0.266466      0.359248      0.403681      0.459458      0.463070      0.488241
  89   7 3036.4356    4.3512  1.4750 13.6589  0.0000       1.62813  0.0214   0.0371   0.0400    0.0415   0.0000      0.517802   442.6489       2.32461       21.9484      0.762162      -3.52031     -0.984883      0.264201      0.350605      0.400985      0.444247      0.464879      0.487452
  89   8 3258.2995    4.2487  2.1562 13.3938 -0.0000      0.676046  0.0268   0.0299   0.0490    0.0343   0.0000      0.299937   442.1615       2.58522       21.9258     0.0218634      -2.45518     -0.274374      0.324113      0.446570      0.497020      0.561385      0.592154      0.618527
  89   9 3475.2643    3.2924  3.8084 12.8240 -0.0006      0.644720  0.0414   0.0178   0.0762    0.0281   0.0000      0.182329   443.3228       3.56247       21.2104      0.259752      -2.31545       1.33846      0.489327      0.667276      0.748989      0.851301      0.900620      0.940667
  89  10 3688.0024    2.4706  6.4859 12.4429  0.0007      0.329159  0.0804   0.0107   0.1230    0.0245   0.0000      0.156262   441.3709       3.06444       19.7797       1.05890      -2.67719     -0.655948      0.834717       1.12993       1.28599       1.42933       1.51255       1.59532
  90   1 1428.5423    0.1595  0.2013  9.9986  0.0000       36.0934  0.0090   0.0047   0.0186    0.0153   0.0000       18.0477   440.3815     -0.223911       21.9984      0.529489      -4.44826      0.626843      0.137593      0.177709      0.212146      0.245363      0.264617      0.288598
  90   2 1773.7818    0.4526  0.5319 10.0518  0.0000       18.7968  0.0114   0.0063   0.0227    0.0277   0.0000       2.04966   440.9461    -0.0876218       22.9507      0.104567      -3.24463      0.140190      0.164765      0.223385      0.255854      0.283353      0.313074      0.334773
  90   3 2063.2921    0.8502  1.0748 10.4786  0.0000       8.73337  0.0189   0.0086   0.0350    0.0481   0.0000       1.01173   442.0556     -0.609621       21.6895     -0.176024      -2.83013     0.0465816      0.231482      0.314174      0.359355      0.396708      0.438596      0.454851
  90   4 2332.5755    1.5027  1.4998 11.3920  0.0000       3.06367  0.0228   0.0128   0.0411    0.0419   0.0000      0.606033   442.7400      0.108016       22.7135     -0.403025      -2.75823      0.768375      0.277861      0.377757      0.421174      0.470909      0.514972      0.530775
  90   5 2579.1901    2.3497  1.7077 12.2202  0.0000       2.00215  0.0243   0.0186   0.0431    0.0391   0.0000      0.442247   442.6331       1.05509       22.3574     -0.171252      -2.95099     -0.710425      0.294381      0.399612      0.454230      0.510271      0.547762      0.579754
  90   6 2817.9389    3.4862  1.6024 12.9991  0.0000       2.72569  0.0224   0.0285   0.0415    0.0421   0.0000      0.470065   443.0390       1.69149       21.8751      0.880992      -2.38223     -0.180300      0.272049      0.372777      0.405116      0.470375      0.494292      0.525661
  90   7 3048.7017    4.3705  1.6886 13.3632  0.0000      0.827900  0.0225   0.0337   0.0414    0.0400   0.0000      0.402515   442.9754       1.16012       21.9960      0.481933      -3.02852     -0.579951      0.270449      0.369876      0.412592      0.460746      0.495675      0.511003
  90   8 3271.4075    4.2381  2.2089 13.3469  0.0000      0.873060  0.0266   0.0290   0.0500    0.0330   0.0000      0.275178   442.2232       2.38549       23.0337       1.59739      -2.68328     -0.430315      0.326980      0.437974      0.492571      0.549621      0.584136      0.625885
  90   9 3489.0763    3.2400  4.1817 12.7357  0.0000      0.746276  0.0454   0.0167   0.0800    0.0288   0.0000      0.167029   443.2012       2.60428       21.1422      0.169996      -2.95657       1.14246      0.526619      0.715497      0.804531      0.905943      0.974061       1.01675
  90  10 3702.7782    2.3563  6.8346 12.4601 -0.0027      0.790873  0.0876   0.0100   0.1345    0.0230   0.0000      0.167906   444.6390       4.03684       22.4564       1.03764     -0.512139      0.700541      0.866284       1.17798       1.34839       1.48461       1.59075       1.66001
  91   1 1435.2569    0.1731  0.1964 10.0198  0.0000       29.3254  0.0083   0.0046   0.0168    0.0153   0.0000       16.6081   440.4397    -0.0252078       22.0648      0.139171      -3.21621    -0.0230572      0.130808      0.168518      0.190763      0.209061      0.228169      0.234092
  91   2 1781.0486    0.4548  0.5869 10.0665  0.0000       17.4419  0.0123   0.0062   0.0250    0.0283   0.0000       1.88888   441.1256     -0.153932       22.5952    -0.0973370      -3.35279      0.509043      0.172639      0.230750      0.259945      0.300232      0.306823      0.336456
  91   3 2071.9224    0.8666  1.1291 10.5480 -0.0006       9.81508  0.0195   0.0087   0.0369    0.0470   0.0000       1.03906   442.2166      0.693737       22.6619     -0.132705      -3.03613      0.142034      0.238838      0.328630      0.370867      0.422867      0.454525      0.476074
  91   4 2341.9964    1.4807  1.5886 11.4097  0.0000       3.09336  0.0245   0.0122   0.0430    0.0406   0.0000      0.606264   442.6155      0.275943       22.9436       1.05170      -3.96395     -0.387449      0.286061      0.392298      0.447497      0.490110      0.532808      0.559900
  91   5 2589.5503    2.4059  1.6867 12.3286  0.0000       2.54665  0.0235   0.0191   0.0435    0.0384   0.0000      0.473316   442.2528      0.968417       21.3923       1.23996      -3.62902      0.491492      0.293455      0.387712      0.441017      0.499424      0.531715      0.560248
  91   6 2829.2643    3.4898  1.5446 13.1017  0.0000       1.21705  0.0216   0.0285   0.0400    0.0392   0.0000      0.463250   443.2964       1.43778       22.5535      0.461715      -3.73805     -0.527554      0.260428      0.357977      0.401351      0.457413      0.491058      0.514586
  91   7 3060.8999    4.3720  1.5304 13.7648  0.0000       1.56631  0.0224   0.0371   0.0408    0.0399   0.0000      0.481267   442.8521       2.46513       22.1384      0.840039      -2.33439     -0.948484      0.263442      0.361802      0.393583      0.456345      0.473651      0.505204
  91   8 3284.3770    4.1811  2.3598 13.1918 -0.0002      0.909756  0.0279   0.0272   0.0504    0.0351   0.0000      0.267517   442.4698       2.32285       21.8562    -0.0320202      -3.91429      -1.18972      0.334566      0.457388      0.507206      0.571438      0.605881      0.637365
  91   9 3502.9041    3.2898  4.5237 12.7015  0.0006      0.485328  0.0473   0.0159   0.0848    0.0284   0.0000      0.156502   442.7793       1.31513       19.9953     -0.563123      -2.58628     -0.210307      0.530834      0.722097      0.816184      0.920247      0.983494       1.03204
  91  10 3717.2641    2.3815  7.1938 12.4055  0.0013      0.640769  0.0902   0.0097   0.1365    0.0228   0.0000      0.151681   443.4678       2.67489       20.7881       1.42240       1.49902      -4.16800      0.881341       1.20549       1.36999       1.51436       1.62250       1.68092
  92   1 1441.9403    0.1668  0.1950 10.0481  0.0000       41.5715  0.0081   0.0046   0.0184    0.0153   0.0000       17.2259   440.4913    0.00155850       22.3562     -0.159787      -3.75122      0.164740      0.116879      0.157686      0.180236      0.190656      0.219018      0.237306
  92   2 1788.2629    0.4663  0.6189 10.0356  0.0000       14.2095  0.0124   0.0061   0.0255    0.0295   0.0000       1.76036   441.6767      0.146417       22.6338      0.472495      -3.86266      0.139008      0.177831      0.239985      0.274863      0.312775      0.334206      0.346797
  92   3 2080.4874    0.8744  1.1476 10.5849 -0.0003       9.57047  0.0196   0.0088   0.0380    0.0487   0.0000      0.976508   442.2610     -0.256976       21.6763      0.156416      -3.57625    0.00439725      0.232171      0.320298      0.359381      0.404020      0.435435      0.469358
  92   4 2351.3712    1.5668  1.6175 11.3604  0.0000       4.46297  0.0232   0.0125   0.0430    0.0419   0.0000      0.550393   442.0480      0.354311       22.5451      0.228723      -3.14295     -0.439042      0.279504      0.371456      0.432220      0.487004      0.517484      0.540751
  92   5 2599.7754    2.4409  1.6811 12.4209  0.0000       2.35945  0.0233   0.0195   0.0441    0.0371   0.0000      0.485487   442.9587      0.854936       22.3396      0.265003      -2.60339      0.731743      0.281490      0.383339      0.428097      0.491719      0.512924      0.532306
  92   6 2840.6280    3.6304  1.5607 13.0160  0.0000       1.27797  0.0213   0.0288   0.0393    0.0420   0.0000      0.446822   443.5533       1.71307       22.6549       1.37846      -2.99851      -1.67107      0.257934      0.348871      0.390052      0.437343      0.472191      0.503319
  92   7 3073.0156    4.4680  1.5889 13.5716  0.0000       1.21347  0.0219   0.0355   0.0403    0.0406   0.0000      0.423168   443.1098       2.27340       23.1709      0.935071      -3.00610     -0.588998      0.264407      0.356679      0.394406      0.454162      0.470146      0.494059
  92   8 3297.3710    4.0888  2.5366 13.2455  0.0000       1.17524  0.0289   0.0256   0.0532    0.0303   0.0000      0.266723   443.9259       3.22926       22.0042     -0.300494      -2.40715     -0.247509      0.341835      0.462744      0.519593      0.585449      0.618927      0.649078
  92   9 3516.5451    3.1208  4.3557 12.7521  0.0011     0.0592281  0.0484   0.0156   0.0842    0.0280   0.0000      0.178732   443.3779       3.49413       22.5124       1.92034      -2.38386      -2.44654      0.535670      0.735199      0.821245      0.928631      0.984815       1.04345
  93   1 1448.5815    0.1723  0.2085 10.0297  0.0000       29.7379  0.0083   0.0046   0.0190    0.0152   0.0000       15.7157   440.5235     0.0327407       22.1452     -0.170119      -3.88270     -0.361987      0.130441      0.176842      0.208677      0.231930      0.257317      0.273219
  93   2 1795.4229    0.4756  0.6449 10.0472  0.0000       14.1090  0.0129   0.0060   0.0260    0.0301   0.0000       1.68312   441.0436     -0.209881       22.2648      0.440977      -3.54767     -0.453340      0.182231      0.245287      0.283771      0.322975      0.350747      0.362033
  93   3 2088.9920    0.9048  1.1337 10.6073  0.0000       9.10032  0.0195   0.0090   0.0362    0.0482   0.0000      0.978513   442.1033      0.330867       22.8691      0.658637      -3.81818     -0.175117      0.230230      0.313882      0.353035      0.389917      0.426019      0.446401
  93   4 2360.6538    1.5825  1.7055 11.4441  0.0000       4.07028  0.0239   0.0127   0.0446    0.0402   0.0000      0.529715   442.6296      0.631151       22.4979       1.28861      -3.88467    0.00417501      0.285313      0.394098      0.438116      0.498062      0.528775      0.547310
  93   5 2609.9641    2.5044  1.7664 12.2317  0.0000       1.79248  0.0238   0.0188   0.0437    0.0401   0.0000      0.441862   442.8473       1.14978       22.9927     0.0917572      -3.89806     -0.769185      0.280416      0.384221      0.427148      0.490216      0.516897      0.555051
[truncated: 191,188 more chars]
